# Supplementary material for: Evolution of communication signals and information during species radiation
Source: Nat Commun. 2020 Oct 2;11:4970. doi: 10.1038/s41467-020-18772-3 (PMC7532446; doi:10.1038/s41467-020-18772-3)
Supplement: Supplementary file 5 — Supplementary Data 1 [file 41467_2020_18772_MOESM5_ESM.xlsx]

## Sheet: RawData_Acoustic
Raw acoustic data extracted for each of the 736 drumming recordings included in this study
Species_FullName	Species_Abbreviated	Genus	n.pulses	drum_duration	pulseRateMedian	pulseRateDeviation	interval_min	interval_max	interv1_intervMax	intervL_intervMax	interval_slope_lm2_ordre_coefa	interval_nPVI	MeanAcc	drum_peak_F	Amp_pulses_min	Amp_pulses_first	Amp_pulses_last	Amp_pulses_Q25	Amp_pulses_Q75	Amp_pulses_IQR	nPAVI	Amp_slope_lm2_ordre_coefa	n_seq	interval_seq_median
Campephilus_gayaquilensis	Cam_gay	Campephilus	6	0.378928	13.7313	0.982977	0.0619808	0.0956698	1	0.647862	0.00151413	10.8376	19.9336	566.524	0.656411	1	0.656411	0.7571	0.971973	0.214873	0.467244	-0.00782122	1	NA
Campephilus_gayaquilensis	Cam_gay	Campephilus	12	0.69896	16.1517	1.02821	0.0439619	0.094809	1	0.516862	0.000469495	9.94485	17.4428	399.908	0.746645	0.988082	0.746645	0.973827	0.995037	0.0212105	0.442521	-0.00321118	1	NA
Campephilus_gayaquilensis	Cam_gay	Campephilus	7	0.370874	17.252	1.03126	0.0381666	0.0941573	1	0.405349	0.00129067	18.0102	62.3657	656.427	0.300198	0.949643	0.300198	0.592728	0.879082	0.286353	1.23709	-0.0147421	1	NA
Campephilus_gayaquilensis	Cam_gay	Campephilus	10	0.637135	15.6153	0.968668	0.0505823	0.105123	1	0.487833	0.000758669	11.7304	20.5248	712.137	0.273007	0.93921	0.273007	0.471687	0.974268	0.502582	1.56522	-0.0130184	1	NA
Campephilus_guatemalensis	Cam_gua	Campephilus	2	0.0677579	14.7584	1	0.0677579	0.0677579	1	1	NA	0	0	280.352	0.634235	1	0.634235	0.634235	1	0.365765	0.447628	NA	1	NA
Campephilus_guatemalensis	Cam_gua	Campephilus	2	0.0720349	13.8822	1	0.0720349	0.0720349	1	1	NA	0	0	896.711	0.96343	1	0.96343	0.96343	1	0.03657	0.0372511	NA	1	NA
Campephilus_guatemalensis	Cam_gua	Campephilus	2	0.0702608	14.2327	1	0.0702608	0.0702608	1	1	NA	0	0	345.729	0.715035	1	0.715035	0.715035	1	0.284965	0.332314	NA	1	NA
Campephilus_guatemalensis	Cam_gua	Campephilus	2	0.0715354	13.9791	1	0.0715354	0.0715354	1	1	NA	0	0	514.138	0.991065	0.999823	0.991065	0.991065	0.999823	0.00875788	0.00879796	NA	1	NA
Campephilus_guatemalensis	Cam_gua	Campephilus	2	0.0678196	14.745	1	0.0678196	0.0678196	1	1	NA	0	0	290.218	0.615158	1	0.615158	0.615158	1	0.384842	0.476538	NA	1	NA
Campephilus_guatemalensis	Cam_gua	Campephilus	2	0.069953	14.2953	1	0.069953	0.069953	1	1	NA	0	0	709.664	0.838139	1	0.838139	0.838139	1	0.161861	0.176114	NA	1	NA
Campephilus_guatemalensis	Cam_gua	Campephilus	2	0.0757614	13.1993	1	0.0757614	0.0757614	1	1	NA	0	0	873.71	0.955033	1	0.955033	0.955033	1	0.0449669	0.0460012	NA	1	NA
Campephilus_guatemalensis	Cam_gua	Campephilus	2	0.0674777	14.8197	1	0.0674777	0.0674777	1	1	NA	0	0	829.636	0.892757	1	0.892757	0.892757	1	0.107243	0.113319	NA	1	NA
Campephilus_guatemalensis	Cam_gua	Campephilus	2	0.0701614	14.2528	1	0.0701614	0.0701614	1	1	NA	0	0	650.765	0.938576	1	0.938576	0.938576	1	0.0614238	0.06337	NA	1	NA
Campephilus_guatemalensis	Cam_gua	Campephilus	2	0.0717437	13.9385	1	0.0717437	0.0717437	1	1	NA	0	0	764.636	0.969178	0.969178	1	0.969178	1	0.0308219	0.0313043	NA	1	NA
Campephilus_guatemalensis	Cam_gua	Campephilus	2	0.0719941	13.89	1	0.0719941	0.0719941	1	1	NA	0	0	446.845	0.713533	1	0.713533	0.713533	1	0.286467	0.334358	NA	1	NA
Campephilus_guatemalensis	Cam_gua	Campephilus	2	0.0790932	12.6433	1	0.0790932	0.0790932	1	1	NA	0	0	328.214	0.991962	1	0.991962	0.991962	1	0.00803835	0.00807078	NA	1	NA
Campephilus_guatemalensis	Cam_gua	Campephilus	2	0.0814843	12.2723	1	0.0814843	0.0814843	1	1	NA	0	0	465.778	0.928896	0.928896	1	0.928896	1	0.0711038	0.0737249	NA	1	NA
Campephilus_haematogaster	Cam_hae	Campephilus	2	0.0661284	15.1221	1	0.0661284	0.0661284	1	1	NA	0	0	439.129	0.822031	1	0.822031	0.822031	1	0.177969	0.195353	NA	1	NA
Campephilus_haematogaster	Cam_hae	Campephilus	2	0.0619064	16.1534	1	0.0619064	0.0619064	1	1	NA	0	0	784.698	0.905264	1	0.905264	0.905264	1	0.0947363	0.0994469	NA	1	NA
Campephilus_haematogaster	Cam_hae	Campephilus	3	0.155073	12.9167	1	0.0745178	0.0805556	1	0.925049	NA	7.78695	13.4977	573.437	0.700616	1	0.700616	0.810613	0.960305	0.149692	0.354063	-0.0703022	1	NA
Campephilus_haematogaster	Cam_hae	Campephilus	2	0.0667987	14.9704	1	0.0667987	0.0667987	1	1	NA	0	0	463.361	0.791453	1	0.791453	0.791453	1	0.208547	0.232824	NA	1	NA
Campephilus_haematogaster	Cam_hae	Campephilus	3	0.156378	12.814	1	0.0747712	0.0816063	1	0.916243	NA	8.74177	14.9813	573.437	0.703167	1	0.703167	0.849573	0.99799	0.148417	0.348687	-0.144396	1	NA
Campephilus_haematogaster	Cam_hae	Campephilus	5	0.249293	16.0853	0.999894	0.0590602	0.0656517	1	0.906798	0.00026898	3.79012	8.7686	1421.79	0.465436	0.951046	0.465436	0.672758	0.951046	0.278287	0.807791	-0.0511953	1	NA
Campephilus_haematogaster	Cam_hae	Campephilus	2	0.063782	15.6784	1	0.063782	0.063782	1	1	NA	0	0	506.178	0.943577	0.943577	1	0.943577	1	0.0564234	0.0580614	NA	1	NA
Campephilus_haematogaster	Cam_hae	Campephilus	8	0.432434	16.3427	0.994435	0.0573702	0.068834	1	0.833458	0.000258791	3.03568	7.89114	940.682	0.507341	0.900798	0.507341	0.67065	0.91137	0.24072	0.834548	-0.00503718	1	NA
Campephilus_haematogaster	Cam_hae	Campephilus	2	0.0686613	14.5642	1	0.0686613	0.0686613	1	1	NA	0	0	515.05	0.942184	1	0.942184	0.942184	1	0.0578156	0.0595367	NA	1	NA
Campephilus_haematogaster	Cam_hae	Campephilus	3	0.147448	13.5758	1	0.071559	0.0758889	1	0.942944	NA	5.87315	11.1423	513.24	0.773043	0.875477	0.773043	0.82426	0.937738	0.113478	0.388799	-0.17574	1	NA
Campephilus_haematogaster	Cam_hae	Campephilus	2	0.0591566	16.9043	1	0.0591566	0.0591566	1	1	NA	0	0	732.175	0.893334	1	0.893334	0.893334	1	0.106666	0.112676	NA	1	NA
Campephilus_leucopogon	Cam_leu	Campephilus	2	0.0530572	18.8476	1	0.0530572	0.0530572	1	1	NA	0	0	666.826	0.983816	1	0.983816	0.983816	1	0.016184	0.016316	NA	1	NA
Campephilus_leucopogon	Cam_leu	Campephilus	2	0.0591078	16.9182	1	0.0591078	0.0591078	1	1	NA	0	0	748.99	0.479441	1	0.479441	0.479441	1	0.520559	0.703724	NA	1	NA
Campephilus_leucopogon	Cam_leu	Campephilus	2	0.0598126	16.7189	1	0.0598126	0.0598126	1	1	NA	0	0	760.6	0.828133	0.997918	0.828133	0.828133	0.997918	0.169785	0.185959	NA	1	NA
Campephilus_leucopogon	Cam_leu	Campephilus	2	0.0578878	17.2748	1	0.0578878	0.0578878	1	1	NA	0	0	764.567	0.574886	1	0.574886	0.574886	1	0.425114	0.539866	NA	1	NA
Campephilus_leucopogon	Cam_leu	Campephilus	2	0.0585197	17.0883	1	0.0585197	0.0585197	1	1	NA	0	0	502.681	0.880611	1	0.880611	0.880611	1	0.119389	0.126968	NA	1	NA
Campephilus_leucopogon	Cam_leu	Campephilus	2	0.0622084	16.075	1	0.0622084	0.0622084	1	1	NA	0	0	576.427	0.510866	1	0.510866	0.510866	1	0.489134	0.647489	NA	1	NA
Campephilus_leucopogon	Cam_leu	Campephilus	2	0.0590293	16.9407	1	0.0590293	0.0590293	1	1	NA	0	0	520.418	0.783179	1	0.783179	0.783179	1	0.216821	0.243185	NA	1	NA
Campephilus_leucopogon	Cam_leu	Campephilus	2	0.0578749	17.2786	1	0.0578749	0.0578749	1	1	NA	0	0	520.405	0.594308	1	0.594308	0.594308	1	0.405692	0.508926	NA	1	NA
Campephilus_leucopogon	Cam_leu	Campephilus	2	0.0542924	18.4188	1	0.0542924	0.0542924	1	1	NA	0	0	587.533	0.962036	0.962036	1	0.962036	1	0.0379638	0.0386983	NA	1	NA
Campephilus_leucopogon	Cam_leu	Campephilus	2	0.0578929	17.2733	1	0.0578929	0.0578929	1	1	NA	0	0	535.087	0.640917	1	0.640917	0.640917	1	0.359083	0.437662	NA	1	NA
Campephilus_leucopogon	Cam_leu	Campephilus	2	0.0599992	16.6669	1	0.0599992	0.0599992	1	1	NA	0	0	522.262	0.798292	1	0.798292	0.798292	1	0.201708	0.224333	NA	1	NA
Campephilus_magellanicus	Cam_mag	Campephilus	2	0.0671095	14.901	1	0.0671095	0.0671095	1	1	NA	0	0	478.921	0.752419	1	0.752419	0.752419	1	0.247581	0.28256	NA	1	NA
Campephilus_magellanicus	Cam_mag	Campephilus	2	0.0653234	15.3085	1	0.0653234	0.0653234	1	1	NA	0	0	851.286	0.95494	1	0.95494	0.95494	1	0.0450605	0.0460991	NA	1	NA
Campephilus_magellanicus	Cam_mag	Campephilus	2	0.0696642	14.3546	1	0.0696642	0.0696642	1	1	NA	0	0	683.119	0.668787	1	0.668787	0.668787	1	0.331213	0.39695	NA	1	NA
Campephilus_magellanicus	Cam_mag	Campephilus	2	0.0720655	13.8763	1	0.0720655	0.0720655	1	1	NA	0	0	341.564	0.765543	1	0.765543	0.765543	1	0.234457	0.265592	NA	1	NA
Campephilus_magellanicus	Cam_mag	Campephilus	2	0.0674095	14.8347	1	0.0674095	0.0674095	1	1	NA	0	0	1574.9	0.979919	1	0.979919	0.979919	1	0.0200812	0.0202849	NA	1	NA
Campephilus_magellanicus	Cam_mag	Campephilus	2	0.0594271	16.8274	1	0.0594271	0.0594271	1	1	NA	0	0	618.873	0.716857	1	0.716857	0.716857	1	0.283143	0.329839	NA	1	NA
Campephilus_magellanicus	Cam_mag	Campephilus	2	0.0682118	14.6602	1	0.0682118	0.0682118	1	1	NA	0	0	553.907	0.94438	1	0.94438	0.94438	1	0.0556203	0.0572113	NA	1	NA
Campephilus_magellanicus	Cam_mag	Campephilus	2	0.0602387	16.6006	1	0.0602387	0.0602387	1	1	NA	0	0	495.769	0.970235	1	0.970235	0.970235	1	0.0297651	0.0302148	NA	1	NA
Campephilus_magellanicus	Cam_mag	Campephilus	2	0.0683209	14.6368	1	0.0683209	0.0683209	1	1	NA	0	0	508.82	0.723914	1	0.723914	0.723914	1	0.276086	0.320302	NA	1	NA
Campephilus_melanoleucos	Cam_mel	Campephilus	7	0.345951	18.4294	0.989924	0.0419844	0.0800177	1	0.524689	0.0010353	12.8768	43.8135	623.174	0.274708	0.997723	0.274708	0.740591	0.993668	0.253077	1.23538	-0.0325387	1	NA
Campephilus_melanoleucos	Cam_mel	Campephilus	5	0.30639	13.7779	0.990708	0.0581887	0.101437	1	0.573644	0.00321536	18.4632	36.0782	497.479	0.538384	0.976466	0.538384	0.829602	0.976466	0.146865	0.636176	-0.0496391	1	NA
Campephilus_melanoleucos	Cam_mel	Campephilus	4	0.262308	11.6568	1.01518	0.0685919	0.107929	1	0.63553	0.00247317	22.5682	35.2394	683.119	0.712999	1	0.712999	0.741316	0.978823	0.237507	0.337366	-0.00357031	1	NA
Campephilus_melanoleucos	Cam_mel	Campephilus	7	0.508739	12.2413	1.01481	0.0619134	0.117854	1	0.525339	0.00140733	12.8472	20.3093	424.168	0.351383	0.901687	0.351383	0.74951	0.989391	0.239882	1.13671	-0.0387237	1	NA
Campephilus_melanoleucos	Cam_mel	Campephilus	8	0.595063	11.7255	1.07188	0.0543609	0.118179	1	0.459986	0.000140529	12.9227	23.7988	957.741	0.236471	0.866078	0.236471	0.504753	0.903016	0.398263	1.55832	-0.024364	1	NA
Campephilus_melanoleucos	Cam_mel	Campephilus	10	0.949161	9.7213	1.01187	0.0754834	0.145521	1	0.518711	0.000462684	8.19843	8.38262	1131.08	0.466307	0.83945	0.466307	0.715144	0.965846	0.250702	0.935324	-0.0134656	1	NA
Campephilus_melanoleucos	Cam_mel	Campephilus	7	0.411039	15.2255	0.995632	0.054002	0.0887687	1	0.608345	0.0011223	13.5366	24.6899	587.519	0.239325	0.96131	0.239325	0.459466	0.947481	0.488015	1.45422	-0.0166295	1	NA
Campephilus_melanoleucos	Cam_mel	Campephilus	6	0.524851	9.32526	1.07227	0.0746552	0.135347	1	0.551585	-0.000148633	14.8378	16.9102	677.225	0.136221	0.947336	0.136221	0.761295	0.973626	0.212331	1.71932	-0.0680729	1	NA
Campephilus_melanoleucos	Cam_mel	Campephilus	4	0.317552	9.98807	1.00304	0.0773477	0.140085	1	0.55215	0.0085967	29.4696	33.2394	612.468	0.559317	0.867024	0.559317	0.71317	0.962847	0.249677	0.713054	-0.124838	1	NA
Campephilus_melanoleucos	Cam_mel	Campephilus	6	0.357981	14.5535	1.02753	0.0488311	0.10108	1	0.483094	0.00164575	18.1358	43.7786	764.563	0.453993	0.921525	0.453993	0.567696	0.968335	0.400639	0.864896	-0.036409	1	NA
Campephilus_melanoleucos	Cam_mel	Campephilus	9	0.639192	13.0759	0.999765	0.0610617	0.112551	1	0.542523	0.000819355	8.72576	14.2267	710.894	0.266504	0.72527	0.266504	0.568367	0.957878	0.389511	1.63074	-0.0231826	1	NA
Campephilus_melanoleucos	Cam_mel	Campephilus	7	0.521231	11.5825	1.04337	0.061353	0.115233	1	0.532428	0.0003212	12.5875	20.3013	938.031	0.0953915	0.824603	0.0953915	0.595645	0.92159	0.325945	2.26906	-0.0476198	1	NA
Campephilus_melanoleucos	Cam_mel	Campephilus	8	0.543848	14.1039	1.00487	0.0454686	0.119086	1	0.381812	0.00110462	16.0043	37.5877	585.486	0.257073	0.776585	0.257073	0.562955	0.995069	0.432115	1.59532	-0.0285285	1	NA
Campephilus_melanoleucos	Cam_mel	Campephilus	5	0.368534	11.1545	1.0391	0.0623357	0.12482	1	0.499404	0.0014443	23.0392	36.0518	672.547	0.424534	0.845019	0.424534	0.742381	0.989692	0.247311	1.00869	-0.0844756	1	NA
Campephilus_melanoleucos	Cam_mel	Campephilus	4	0.219014	14.2701	0.986837	0.0595698	0.089368	1	0.666568	0.0043924	20.2033	43.1047	993.248	0.370985	0.83298	0.370985	0.429754	0.91649	0.486736	2.12615	-0.0711394	1	NA
Campephilus_melanoleucos	Cam_mel	Campephilus	7	0.48202	12.9281	1.02925	0.0547505	0.110697	1	0.494599	0.000711714	14.0462	27.1667	906.078	0.16749	0.473621	0.16749	0.41061	0.878497	0.467887	2.72942	-0.0646485	1	NA
Campephilus_melanoleucos	Cam_mel	Campephilus	7	0.502125	13.3425	0.976075	0.0569658	0.137686	1	0.449612	0.00437288	19.1968	24.0265	681.935	0.219349	0.88873	0.219349	0.572469	0.943001	0.370532	1.59439	-0.0359656	1	NA
Campephilus_melanoleucos	Cam_mel	Campephilus	7	0.460561	13.824	1.00685	0.0531943	0.112553	1	0.472617	0.00174991	14.9556	29.4639	944.555	0.398878	0.961446	0.398878	0.646057	0.969007	0.32295	0.952939	-0.020765	1	NA
Campephilus_melanoleucos	Cam_mel	Campephilus	8	0.548331	13.0243	1.05334	0.0554763	0.120604	1	0.459986	0.001697	12.8961	23.2948	678.409	0.0972296	0.523549	0.0972296	0.314197	0.85017	0.535973	2.83184	-0.0322777	1	NA
Campephilus_melanoleucos	Cam_mel	Campephilus	7	0.456491	13.553	1.0384	0.051445	0.108208	1	0.475427	0.00099188	14.8391	31.4959	618.869	0.0936636	0.696617	0.0936636	0.446094	0.910015	0.463921	2.58928	-0.050457	1	NA
Campephilus_melanoleucos	Cam_mel	Campephilus	7	0.472169	13.3483	1.03489	0.0494808	0.117802	1	0.420035	0.00140583	17.3026	36.5224	616.728	0.0821538	0.834383	0.0821538	0.424395	0.916869	0.492474	2.51905	-0.0413725	1	NA
Campephilus_melanoleucos	Cam_mel	Campephilus	7	0.447127	14.6407	0.993064	0.0503699	0.115968	1	0.434343	0.00247088	16.6234	34.5554	748.828	0.152368	0.842072	0.152368	0.392842	0.831305	0.438463	2.01113	-0.0183846	1	NA
Campephilus_melanoleucos	Cam_mel	Campephilus	7	0.467917	13.5909	1.02249	0.0504462	0.116229	1	0.434023	0.00156533	16.6528	34.4496	1456.7	0.162939	0.827447	0.162939	0.484842	0.894226	0.409384	1.94002	-0.0346299	1	NA
Campephilus_melanoleucos	Cam_mel	Campephilus	7	0.514289	12.5109	1.01034	0.0567083	0.133884	1	0.423562	0.0026575	17.1157	27.7452	651.893	0.263924	0.702163	0.263924	0.473582	0.832258	0.358676	1.66568	-0.0297762	1	NA
Campephilus_melanoleucos	Cam_mel	Campephilus	11	0.59892	18.6542	0.935749	0.0445087	0.0909321	1	0.539979	0.000726898	9.01645	17.7939	912.38	0.204135	0.95783	0.204135	0.341486	0.911958	0.570472	1.67942	0.000626486	1	NA
Campephilus_melanoleucos	Cam_mel	Campephilus	5	0.243023	17.6368	0.955898	0.052397	0.0764681	1	0.685213	0.00367689	12.5616	35.2061	915.548	0.218504	1	0.218504	0.585256	0.941256	0.356	1.44492	-0.0310219	1	NA
Campephilus_melanoleucos	Cam_mel	Campephilus	7	0.520274	11.776	1.01232	0.0647441	0.110675	0.892923	0.584991	-0.000776419	14.5507	15.4275	535.036	0.545388	0.732654	0.545388	0.731396	0.893921	0.162525	0.912581	-0.0274891	1	NA
Campephilus_melanoleucos	Cam_mel	Campephilus	7	0.470614	12.8409	1.03262	0.055331	0.101428	1	0.54552	3.69e-05	12.1009	24.5912	448.353	0.365845	1	0.365845	0.735576	0.929372	0.193797	0.991375	-0.0249519	1	NA
Campephilus_melanoleucos	Cam_mel	Campephilus	12	0.863738	12.9314	1.04751	0.0549673	0.128993	1	0.426127	0.000685786	8.96978	14.3948	869.215	0.419476	0.83435	0.419476	0.74946	0.92192	0.17246	1.56365	-0.00744209	1	NA
Campephilus_melanoleucos	Cam_mel	Campephilus	10	0.635247	16.2583	0.925871	0.053609	0.110759	1	0.50752	0.00143344	9.63239	15.9503	994.963	0.196305	1	0.196305	0.648974	0.963798	0.314824	1.70552	-0.0147216	1	NA
Campephilus_pollens	Cam_pol	Campephilus	2	0.0717221	13.9427	1	0.0717221	0.0717221	1	1	NA	0	0	398.518	0.651953	1	0.651953	0.651953	1	0.348047	0.421377	NA	1	NA
Campephilus_pollens	Cam_pol	Campephilus	3	0.144144	13.8918	1	0.0695637	0.0745802	1	0.932737	NA	6.96042	13.8999	573.437	0.800276	0.969853	0.800276	0.885065	0.984927	0.0998618	0.252489	-0.114935	1	NA
Campephilus_pollens	Cam_pol	Campephilus	2	0.0645355	15.4954	1	0.0645355	0.0645355	1	1	NA	0	0	811.134	0.969125	1	0.969125	0.969125	1	0.0308753	0.0313594	NA	1	NA
Campephilus_pollens	Cam_pol	Campephilus	3	0.145458	13.7541	1	0.0714199	0.0740381	1	0.964637	NA	3.59995	6.93283	971.11	0.932628	0.950442	0.932628	0.941535	0.975221	0.0336859	0.120537	-0.0584647	1	NA
Campephilus_pollens	Cam_pol	Campephilus	3	0.139725	14.3387	1	0.066954	0.0727709	1	0.920067	NA	8.3261	17.8309	448.353	0.660895	0.866766	0.660895	0.763831	0.933383	0.169552	0.551083	-0.236169	1	NA
Campephilus_pollens	Cam_pol	Campephilus	3	0.142843	14.0039	1	0.0704596	0.0723837	1	0.973419	NA	2.6939	5.35414	906.078	0.584605	0.844821	0.584605	0.714713	0.922411	0.207697	0.692519	-0.285287	1	NA
Campephilus_pollens	Cam_pol	Campephilus	2	0.0647058	15.4546	1	0.0647058	0.0647058	1	1	NA	0	0	685.253	0.942043	1	0.942043	0.942043	1	0.0579573	0.0596869	NA	1	NA
Campephilus_pollens	Cam_pol	Campephilus	2	0.0727481	13.7461	1	0.0727481	0.0727481	1	1	NA	0	0	882.841	0.766897	1	0.766897	0.766897	1	0.233103	0.263856	NA	1	NA
Campephilus_robustus	Cam_rob	Campephilus	2	0.0588579	16.9901	1	0.0588579	0.0588579	1	1	NA	0	0	764.567	0.524986	0.994127	0.524986	0.524986	0.994127	0.469141	0.617651	NA	1	NA
Campephilus_robustus	Cam_rob	Campephilus	2	0.0593398	16.8521	1	0.0593398	0.0593398	1	1	NA	0	0	1052.53	0.478766	1	0.478766	0.478766	1	0.521234	0.704959	NA	1	NA
Campephilus_robustus	Cam_rob	Campephilus	2	0.054779	18.2552	1	0.054779	0.054779	1	1	NA	0	0	532.326	0.977004	0.977004	1	0.977004	1	0.0229958	0.0232633	NA	1	NA
Campephilus_robustus	Cam_rob	Campephilus	2	0.0527445	18.9593	1	0.0527445	0.0527445	1	1	NA	0	0	508.82	0.989106	0.989106	0.994742	0.989106	0.994742	0.00563581	0.0056817	NA	1	NA
Campephilus_robustus	Cam_rob	Campephilus	2	0.060324	16.5771	1	0.060324	0.060324	1	1	NA	0	0	446.045	0.994886	1	0.994886	0.994886	1	0.00511394	0.00512705	NA	1	NA
Campephilus_robustus	Cam_rob	Campephilus	2	0.0556997	17.9534	1	0.0556997	0.0556997	1	1	NA	0	0	589.281	0.996757	1	0.996757	0.996757	1	0.00324329	0.00324856	NA	1	NA
Campephilus_robustus	Cam_rob	Campephilus	2	0.0595314	16.7978	1	0.0595314	0.0595314	1	1	NA	0	0	602.655	0.591232	1	0.591232	0.591232	1	0.408768	0.513775	NA	1	NA
Campephilus_robustus	Cam_rob	Campephilus	2	0.0496809	20.1285	1	0.0496809	0.0496809	1	1	NA	0	0	482.923	0.904286	1	0.904286	0.904286	1	0.0957138	0.100525	NA	1	NA
Campephilus_rubricollis	Cam_rub	Campephilus	2	0.0553386	18.0706	1	0.0553386	0.0553386	1	1	NA	0	0	911.48	0.982385	1	0.982385	0.982385	1	0.0176147	0.0177712	NA	1	NA
Campephilus_rubricollis	Cam_rub	Campephilus	2	0.0618203	16.1759	1	0.0618203	0.0618203	1	1	NA	0	0	767.291	0.829945	1	0.829945	0.829945	1	0.170055	0.185858	NA	1	NA
Campephilus_rubricollis	Cam_rub	Campephilus	2	0.074858	13.3586	1	0.074858	0.074858	1	1	NA	0	0	647.554	0.96612	1	0.96612	0.96612	1	0.0338797	0.0344635	NA	1	NA
Campephilus_rubricollis	Cam_rub	Campephilus	2	0.0608166	16.4429	1	0.0608166	0.0608166	1	1	NA	0	0	842.496	0.982316	1	0.982316	0.982316	1	0.0176843	0.017842	NA	1	NA
Campephilus_rubricollis	Cam_rub	Campephilus	2	0.0550892	18.1524	1	0.0550892	0.0550892	1	1	NA	0	0	691.471	0.939434	1	0.939434	0.939434	1	0.0605659	0.0624572	NA	1	NA
Campephilus_rubricollis	Cam_rub	Campephilus	2	0.0649799	15.3894	1	0.0649799	0.0649799	1	1	NA	0	0	644.08	0.525245	1	0.525245	0.525245	1	0.474755	0.622529	NA	1	NA
Campephilus_rubricollis	Cam_rub	Campephilus	2	0.0586779	17.0422	1	0.0586779	0.0586779	1	1	NA	0	0	346.328	0.935998	0.935998	1	0.935998	1	0.0640022	0.066118	NA	1	NA
Campephilus_rubricollis	Cam_rub	Campephilus	2	0.0695001	14.3885	1	0.0695001	0.0695001	1	1	NA	0	0	653.024	0.736703	1	0.736703	0.736703	1	0.263297	0.303215	NA	1	NA
Campephilus_rubricollis	Cam_rub	Campephilus	2	0.0686756	14.5612	1	0.0686756	0.0686756	1	1	NA	0	0	649.641	0.722038	1	0.722038	0.722038	1	0.277962	0.32283	NA	1	NA
Campephilus_rubricollis	Cam_rub	Campephilus	2	0.0639342	15.6411	1	0.0639342	0.0639342	1	1	NA	0	0	699.192	0.533995	1	0.533995	0.533995	1	0.466005	0.60757	NA	1	NA
Campephilus_rubricollis	Cam_rub	Campephilus	2	0.0563664	17.7411	1	0.0563664	0.0563664	1	1	NA	0	0	406.2	0.574136	1	0.574136	0.574136	1	0.425864	0.541076	NA	1	NA
Campephilus_rubricollis	Cam_rub	Campephilus	2	0.0653886	15.2932	1	0.0653886	0.0653886	1	1	NA	0	0	417.619	0.737889	1	0.737889	0.737889	1	0.262111	0.301643	NA	1	NA
Campephilus_rubricollis	Cam_rub	Campephilus	2	0.061647	16.2214	1	0.061647	0.061647	1	1	NA	0	0	1429.32	0.831595	1	0.831595	0.831595	1	0.168405	0.183888	NA	1	NA
Campephilus_rubricollis	Cam_rub	Campephilus	2	0.0617078	16.2054	1	0.0617078	0.0617078	1	1	NA	0	0	639.585	0.676743	1	0.676743	0.676743	1	0.323257	0.385578	NA	1	NA
Campephilus_rubricollis	Cam_rub	Campephilus	2	0.0662423	15.0961	1	0.0662423	0.0662423	1	1	NA	0	0	604.094	0.999938	1	0.999938	0.999938	1	6.2e-05	6.2e-05	NA	1	NA
Campephilus_rubricollis	Cam_rub	Campephilus	2	0.0603061	16.5821	1	0.0603061	0.0603061	1	1	NA	0	0	380.961	0.958908	1	0.958908	0.958908	1	0.0410922	0.0419542	NA	1	NA
Campephilus_rubricollis	Cam_rub	Campephilus	2	0.0596267	16.771	1	0.0596267	0.0596267	1	1	NA	0	0	630.78	0.971586	0.971586	1	0.971586	1	0.0284144	0.0288239	NA	1	NA
Campephilus_rubricollis	Cam_rub	Campephilus	2	0.0550906	18.1519	1	0.0550906	0.0550906	1	1	NA	0	0	631.873	0.597053	1	0.597053	0.597053	1	0.402947	0.504614	NA	1	NA
Campephilus_rubricollis	Cam_rub	Campephilus	2	0.0569489	17.5596	1	0.0569489	0.0569489	1	1	NA	0	0	485.66	0.733149	1	0.733149	0.733149	1	0.266851	0.307937	NA	1	NA
Campephilus_rubricollis	Cam_rub	Campephilus	2	0.0503482	19.8617	1	0.0503482	0.0503482	1	1	NA	0	0	550.081	0.822068	1	0.822068	0.822068	1	0.177932	0.195307	NA	1	NA
Campephilus_rubricollis	Cam_rub	Campephilus	2	0.0528483	18.9221	1	0.0528483	0.0528483	1	1	NA	0	0	614.594	0.822375	1	0.822375	0.822375	1	0.177625	0.194938	NA	1	NA
Campephilus_rubricollis	Cam_rub	Campephilus	2	0.060591	16.5041	1	0.060591	0.060591	1	1	NA	0	0	464.975	0.715524	1	0.715524	0.715524	1	0.284476	0.33165	NA	1	NA
Celeus_castaneus	Cel_cas	Celeus	18	0.765311	22.7441	0.983093	0.0411751	0.0602633	1	0.772252	9.81e-05	5.05365	7.5165	860.178	0.444167	0.732074	0.717519	0.640327	0.847117	0.20679	4.39722	-0.00232761	1	NA
Celeus_castaneus	Cel_cas	Celeus	16	0.68838	22.3329	0.985661	0.0390571	0.0597448	1	0.774674	0.000160152	10.9054	11.5283	576.427	0.25393	1	0.25393	0.565465	0.722248	0.156783	3.78098	-0.0010418	1	NA
Celeus_castaneus	Cel_cas	Celeus	18	0.749448	22.6703	1.00984	0.0358198	0.0503265	0.945364	0.971109	5.79e-05	13.7743	7.08764	1060.84	0.866206	0.998625	0.889616	0.889616	0.949168	0.0595513	0.64708	-1.18e-05	1	NA
Celeus_castaneus	Cel_cas	Celeus	14	0.646171	20.404	1.00014	0.0408671	0.0623343	0.96929	0.683401	0.000189845	14.5106	18.1134	760.6	0.658783	0.730525	0.671467	0.67547	0.898757	0.223287	2.49616	-0.00251174	1	NA
Celeus_castaneus	Cel_cas	Celeus	26	1.1872	21.0304	1.00283	0.0433936	0.0524352	0.93822	0.939246	1.17e-05	3.44908	0.451476	555.827	0.443682	0.611674	0.555044	0.627677	0.858212	0.230536	3.04208	-0.00154813	1	NA
Celeus_elegans	Cel_ele	Celeus	19	0.95438	19.1405	0.986384	0.0511001	0.0578779	0.963622	1	4.92e-05	2.88601	-0.403263	1033.62	0.398923	1	0.398923	0.586558	0.746572	0.160014	3.7696	-0.00119915	1	NA
Celeus_elegans	Cel_ele	Celeus	23	1.00783	21.6598	1.01056	0.0403136	0.0523427	0.770186	0.900216	-1.98e-06	4.49783	-2.31793	869.168	0.452712	0.525225	0.805461	0.736127	0.900863	0.164736	2.51403	-0.0017853	1	NA
Celeus_elegans	Cel_ele	Celeus	18	0.821606	20.7582	0.997536	0.0464882	0.0527449	0.909018	1	3.79e-05	2.25979	-2.21429	300.453	0.514637	0.987976	0.514637	0.735726	0.943284	0.207558	2.45322	-0.000506157	1	NA
Celeus_elegans	Cel_ele	Celeus	21	0.989877	20.1941	1.01232	0.039262	0.0589947	0.886603	0.747865	4.93e-06	15.7594	12.756	416.881	0.526591	1	0.67849	0.628121	0.795193	0.167072	3.92415	0.000238321	1	NA
Celeus_elegans	Cel_ele	Celeus	20	0.848852	22.475	0.996671	0.0430234	0.047586	0.995047	1	1.88e-05	2.87712	0.202628	354.217	0.325513	0.581386	0.604429	0.55828	0.873621	0.315341	6.88575	-0.00288425	1	NA
Celeus_elegans	Cel_ele	Celeus	22	0.95478	22.0141	1.00239	0.0408062	0.0523331	0.918165	0.850563	9.65e-06	8.11191	4.28818	533.185	0.197408	1	0.350334	0.365529	0.81103	0.445502	6.92996	-0.00157311	1	NA
Celeus_elegans	Cel_ele	Celeus	16	0.834434	17.9563	1.00386	0.0517495	0.0628293	1	0.83682	2.41e-05	2.90279	4.0982	674.886	0.443436	0.443436	0.467791	0.704311	0.897264	0.192953	2.41139	-0.00559436	1	NA
Celeus_elegans	Cel_ele	Celeus	22	1.09252	19.6257	0.984599	0.0433938	0.060161	0.885016	1	1.79e-05	8.37708	-0.0401493	621.018	0.560218	1	0.768557	0.69916	0.782262	0.0831018	2.30795	0.000902406	1	NA
Celeus_elegans	Cel_ele	Celeus	17	0.903377	17.8192	0.995305	0.0536243	0.0628848	1	0.884043	2.31e-05	3.53543	2.74991	449.91	0.705319	0.999586	0.901433	0.845422	0.931962	0.0865391	1.83049	0.000210824	1	NA
Celeus_flavescens	Cel_flave	Celeus	31	1.16606	25.7661	1.00045	0.0360009	0.0444097	0.927494	1	8.91e-06	5.21433	-0.175437	1237.74	0.141129	0.999411	0.141129	0.322125	0.407495	0.0853704	5.52265	0.000122108	1	NA
Celeus_flavescens	Cel_flave	Celeus	19	0.750391	25.7499	0.970314	0.0358252	0.0906467	1	0.464268	0.000259151	9.01164	19.7108	851.281	0.256182	0.327532	0.664991	0.662828	0.802228	0.1394	3.25962	-0.00238388	1	NA
Celeus_flavescens	Cel_flave	Celeus	37	1.50098	23.9875	1.00318	0.0360761	0.0502369	1	0.904604	5.45e-06	3.98753	2.52929	754.037	0.251969	1	0.27841	0.406774	0.491787	0.0850132	4.99086	-3.6e-05	1	NA
Celeus_flavus	Cel_flavu	Celeus	31	1.28437	23.3616	1.00671	0.0297634	0.0502374	0.850499	0.904254	1.12e-06	7.17682	4.84579	448.353	0.443473	0.63405	0.661011	0.609197	0.78641	0.177213	5.88807	-0.000700489	1	NA
Celeus_flavus	Cel_flavu	Celeus	23	1.05662	20.4637	1.0589	0.0261296	0.0617769	0.88778	0.812415	3.95e-05	23.6924	35.5814	1908.85	0.264298	0.360289	0.421275	0.454775	0.703662	0.248887	6.45904	-0.00148801	1	NA
Celeus_flavus	Cel_flavu	Celeus	13	0.648187	18.6346	0.996214	0.0510647	0.0631074	1	0.869176	0.000173339	3.41067	4.14349	988.085	0.184412	0.565004	0.184412	0.565004	0.80222	0.237216	2.74305	-0.0114868	1	NA
Celeus_flavus	Cel_flavu	Celeus	21	0.966958	20.3959	1.02563	0.0370978	0.0554033	0.993465	0.669597	-1.32e-06	12.3167	16.6235	482.201	0.537758	0.609187	0.537758	0.650098	0.876464	0.226366	2.66451	-0.000550332	1	NA
Celeus_grammicus	Cel_gra	Celeus	24	1.1186	20.8474	0.988177	0.0456119	0.0542983	1	0.991667	3.49e-05	3.87263	0.597239	805.38	0.483029	0.64663	0.681195	0.724922	0.857132	0.132209	2.74063	-0.00162624	1	NA
Celeus_grammicus	Cel_gra	Celeus	28	1.15764	23.8093	1.01049	0.0263506	0.0547501	0.884118	0.868315	2.23e-05	22.8616	31.7608	477.317	0.37359	0.721227	0.468506	0.484953	0.616221	0.131269	5.50708	1.77e-05	1	NA
Celeus_grammicus	Cel_gra	Celeus	34	1.3871	23.8216	0.999368	0.0403805	0.0460569	1	0.926369	7.72e-06	1.86087	1.36919	601.946	0.377373	0.377373	0.760866	0.729453	0.924163	0.19471	4.49517	-0.00124813	1	NA
Celeus_lugubris	Cel_lug	Celeus	18	0.812248	20.966	0.999236	0.0438466	0.0502594	0.919887	0.993674	-1.47e-05	2.49224	-1.86555	822.288	0.295979	0.755724	0.854131	0.533496	0.828941	0.295445	4.82761	0.00111545	1	NA
Celeus_lugubris	Cel_lug	Celeus	29	1.25232	22.3744	1.00206	0.0404099	0.0503166	0.977239	1	1.43e-05	6.34473	1.10264	1756.5	0.317462	0.738653	0.681734	0.551676	0.72114	0.169464	5.33122	-7.83e-06	1	NA
Celeus_lugubris	Cel_lug	Celeus	21	0.854799	23.3628	1.00203	0.0400987	0.0443632	0.987542	0.95851	8.81e-06	3.09804	1.22629	1135.01	0.616727	1	0.764744	0.693651	0.785955	0.0923041	1.85349	0.000529354	1	NA
Celeus_lugubris	Cel_lug	Celeus	23	0.95314	23.2168	1.00599	0.0309849	0.0525827	0.939264	0.88399	2.03e-05	12.0271	10.2276	1026.48	0.0491182	1	0.369204	0.351568	0.518965	0.167397	7.21369	0.000305688	1	NA
Celeus_lugubris	Cel_lug	Celeus	19	0.808115	22.2809	1.00083	0.0407623	0.0472495	0.99905	0.979613	1.21e-05	2.76182	1.02156	631.873	0.426983	1	0.623994	0.572489	0.650372	0.0778832	2.06675	0.000592248	1	NA
Celeus_lugubris	Cel_lug	Celeus	19	0.804546	22.258	1.00598	0.042199	0.0465279	0.990714	1	2.01e-05	2.36104	0.0479899	912.38	0.425662	1	0.579917	0.511996	0.629623	0.117627	2.81979	0.00214745	1	NA
Celeus_lugubris	Cel_lug	Celeus	29	1.16487	24.5527	0.989909	0.0314981	0.0603682	0.705463	0.753265	2.11e-05	9.6382	5.35239	1732.32	0.0701114	1	0.0724428	0.364421	0.706757	0.342336	12.0815	-0.00127507	1	NA
Celeus_spectabilis	Cel_spe	Celeus	35	1.2111	29.2044	0.969672	0.030835	0.046749	0.968801	0.702539	2.04e-05	3.85816	8.03788	1627.56	0.433697	0.537004	0.433697	0.608961	0.768489	0.159528	6.94946	-0.000624483	1	NA
Celeus_spectabilis	Cel_spe	Celeus	41	1.56126	25.8292	0.993683	0.0363008	0.045017	0.973472	1	7.16e-06	3.9479	0.480437	561.636	0.329876	0.329876	0.388453	0.653715	0.85238	0.198665	5.58065	-0.000752583	1	NA
Celeus_spectabilis	Cel_spe	Celeus	46	1.53494	29.2179	1.04162	0.018956	0.0454579	0.835108	0.963965	9.02e-06	24.4096	57.3561	728.351	0.397131	1	0.53997	0.58249	0.740847	0.158357	9.67495	-0.000127479	2	0.0426972
Celeus_torquatus	Cel_tor	Celeus	16	1.00933	15.1774	0.996575	0.0513907	0.0818166	0.899576	0.797442	4.2e-05	19.9105	8.23618	307.831	0.472055	0.710105	0.491184	0.585563	0.729769	0.144206	3.23042	-0.00127063	1	NA
Celeus_torquatus	Cel_tor	Celeus	32	2.09166	15.5745	0.978598	0.0535519	0.0956284	1	0.584742	5.2e-05	3.70281	3.7626	663.288	0.242236	1	0.242236	0.367607	0.588017	0.220411	4.62539	0.000239543	1	NA
Celeus_torquatus	Cel_tor	Celeus	16	0.948821	16.2157	0.980806	0.0583061	0.0803428	1	0.80884	0.000174257	4.78999	3.86179	830.877	0.618563	1	0.791492	0.709619	0.825395	0.115777	1.94245	0.00165408	1	NA
Celeus_torquatus	Cel_tor	Celeus	23	1.04132	21.0423	1.00481	0.0438057	0.0491493	0.99154	0.996087	-4.57e-08	2.37713	0.149961	567.506	0.419266	0.560138	0.798057	0.635222	0.902681	0.267459	3.62974	-0.00114399	1	NA
Celeus_torquatus	Cel_tor	Celeus	28	1.93327	16.9448	0.970935	0.0532259	0.397547	0.152252	0.169107	-0.000240635	15.4284	7.31148	842.476	0.340738	0.400444	0.463918	0.542911	0.844583	0.301672	4.71779	-0.00206135	2	0.397547
Celeus_torquatus	Cel_tor	Celeus	20	1.18542	16.1723	0.993494	0.0574032	0.071216	1	0.904278	8.02e-05	4.20113	1.5845	651.893	0.257711	0.613448	0.744291	0.457876	0.782677	0.324801	8.77688	-0.000972002	1	NA
Chrysocolaptes_lucidus	Chrysoc_luc	Chrysocolaptes	51	2.38864	22.2561	0.95737	0.0397162	0.0634017	1	0.683933	1.57e-05	3.29309	3.41258	1392.53	0.131491	0.515834	0.131491	0.358696	0.769968	0.411271	5.77828	-0.000164084	1	NA
Chrysocolaptes_lucidus	Chrysoc_luc	Chrysocolaptes	49	2.30489	21.839	0.97362	0.0363594	0.066	1	0.715965	1.73e-05	4.31833	3.51054	440.651	0.113632	0.273309	0.122065	0.286346	0.721918	0.435572	14.0425	-0.000425001	1	NA
Chrysocolaptes_lucidus	Chrysoc_luc	Chrysocolaptes	51	2.37305	22.4872	0.954885	0.0404409	0.0660571	1	0.857107	2.14e-05	3.47117	1.38641	1259.37	0.157831	0.606343	0.157831	0.382029	0.680719	0.29869	6.86054	0.000109819	1	NA
Chrysophlegma_mentale	Chrysop_men	Chrysophlegma	24	1.34179	17.4892	0.985286	0.0541572	0.0730956	0.977107	1	8.7e-05	3.83894	0.292783	767.217	0.278525	0.37577	0.278525	0.625082	0.885046	0.259964	3.66292	-0.00392137	1	NA
Chrysophlegma_mentale	Chrysop_men	Chrysophlegma	23	1.15266	19.2414	0.993118	0.0502104	0.0580292	1	0.961439	3.87e-05	2.5587	0.809464	638.477	0.486887	1	0.486887	0.585525	0.666714	0.0811885	2.60904	0.0009367	1	NA
Chrysophlegma_mentale	Chrysop_men	Chrysophlegma	29	1.97606	14.5428	1.00336	0.0440933	0.101154	0.528062	1	1e-05	7.20392	-3.12417	606.133	0.11463	0.373601	0.407511	0.354079	0.563622	0.209543	6.63003	-0.000556333	1	NA
Colaptes_auratus	Col_aura	Colaptes	27	1.1501	22.5796	1.00234	0.0405327	0.047987	0.990142	0.93001	8.03e-06	3.89135	1.94242	1142.91	0.368418	1	0.463049	0.460306	0.614538	0.154232	5.92719	0.000256582	1	NA
Colaptes_auratus	Col_aura	Colaptes	40	1.83886	21.2475	0.999303	0.0443033	0.0515582	0.904185	0.880981	6.63e-07	2.10009	0.520763	606.133	0.28541	0.870808	0.414725	0.667584	0.845815	0.178231	7.46547	-0.00074053	1	NA
Colaptes_auratus	Col_aura	Colaptes	21	0.866777	23.1427	0.998966	0.0399864	0.0482858	0.958865	1	1.46e-05	4.67892	-0.0110729	1142.91	0.310643	0.84763	0.311571	0.547023	0.912142	0.365119	4.75087	-0.00255989	1	NA
Colaptes_auratus	Col_aura	Colaptes	32	1.39327	22.4356	0.993671	0.042506	0.0532364	0.912088	1	8.54e-06	2.73098	-0.651419	1142.91	0.125417	0.794681	0.125417	0.667527	0.845059	0.177533	5.18518	-0.0013281	1	NA
Colaptes_auratus	Col_aura	Colaptes	31	1.20704	24.8881	0.999308	0.0384779	0.0445503	1	0.912369	4.33e-07	2.06994	2.05908	1594.06	0.236167	1	0.236167	0.49836	0.61793	0.11957	5.52028	0.000158347	1	NA
Colaptes_auratus	Col_aura	Colaptes	34	1.36474	24.1194	1.00397	0.0346662	0.0438376	0.978275	0.945773	3.91e-06	3.07853	1.63313	1850.23	0.185639	1	0.185639	0.427817	0.602355	0.174537	8.53238	-0.000175381	1	NA
Colaptes_auratus	Col_aura	Colaptes	17	0.664358	23.9552	1.00615	0.0387945	0.0434339	0.893186	0.961586	-2.96e-05	1.52592	-2.93969	703.541	0.223303	0.223303	0.636882	0.602794	0.919088	0.316294	2.17471	-0.00708551	1	NA
Colaptes_auratus	Col_aura	Colaptes	18	0.821508	20.5798	1.00647	0.0438777	0.0500597	0.942379	1	-1.05e-05	2.02992	-1.33589	587.519	0.661628	0.765275	0.844948	0.833656	0.973028	0.139372	1.22114	-0.00207674	1	NA
Colaptes_auratus	Col_aura	Colaptes	38	1.77829	20.9293	0.995251	0.0430759	0.051042	0.957197	0.997382	4.06e-06	3.53374	0.0321706	623.174	0.239871	0.242836	0.802327	0.705107	0.849868	0.144761	4.34194	-0.000929631	1	NA
Colaptes_auratus	Col_aura	Colaptes	34	1.49626	22.0337	1.00164	0.0430016	0.0479075	1	0.946491	1.25e-06	3.10132	1.12129	693.855	0.405935	0.958429	0.405935	0.664099	0.850427	0.186327	4.2654	-0.000694257	1	NA
Colaptes_auratus	Col_aura	Colaptes	33	1.23346	25.8679	1.00406	0.0350278	0.0406456	0.979686	1	-8.06e-07	3.18844	0.15213	1303.79	0.492717	0.880328	0.492717	0.770781	0.928154	0.157373	4.12077	-0.000776773	1	NA
Colaptes_auratus	Col_aura	Colaptes	34	1.63851	20.3707	0.990487	0.0464364	0.0534265	0.972512	0.9913	1.09e-05	2.90606	0.0884148	286.222	0.323721	0.500795	0.323721	0.65613	0.823379	0.167249	4.57196	-0.000555214	1	NA
Colaptes_auratus	Col_aura	Colaptes	29	1.3588	20.7633	0.993593	0.0461423	0.0533889	0.96073	1	1.97e-05	2.868	-0.256696	573.437	0.602017	0.97934	0.602017	0.813461	0.964748	0.151287	2.58529	-0.000837787	1	NA
Colaptes_auratus	Col_aura	Colaptes	25	1.03027	23.2722	1.00124	0.041209	0.044245	0.969104	0.975343	4.38e-07	1.47027	-0.0493688	364.176	0.521077	0.770371	0.63633	0.63633	0.806021	0.169691	2.2163	-0.000149824	1	NA
Colaptes_auratus	Col_aura	Colaptes	25	1.08317	22.2698	0.996469	0.0434178	0.0533383	0.893711	1	2.15e-05	2.48212	-1.53445	485.555	0.461168	1	0.461168	0.723703	0.932542	0.208839	4.0643	-0.000979031	1	NA
Colaptes_auratus	Col_aura	Colaptes	24	1.14552	20.103	0.999863	0.0465437	0.054902	1	0.906046	9.02e-06	3.35499	2.06014	1331.19	0.232369	0.674791	0.5971	0.728832	0.871	0.142168	4.51062	-0.000807374	1	NA
Colaptes_auratus	Col_aura	Colaptes	24	1.0571	21.9198	0.993414	0.0442513	0.0489628	1	0.903774	6.75e-07	3.47482	2.53057	438.366	0.843024	0.951537	0.843024	0.90429	0.962322	0.0580321	1.42417	-0.00012277	1	NA
Colaptes_auratus	Col_aura	Colaptes	32	1.34697	23.0881	0.997328	0.0415333	0.046509	0.963631	0.946079	4.38e-06	2.72492	0.600802	453.825	0.438434	0.775019	0.438434	0.771519	0.88513	0.113611	3.27208	-0.000643782	1	NA
Colaptes_auratus	Col_aura	Colaptes	25	1.02446	23.3879	1.00232	0.0401563	0.0448107	0.904354	0.952273	-9.65e-06	3.17049	-0.820562	1085.01	0.359264	0.680455	0.376464	0.567881	0.769877	0.201995	7.48912	-0.00239485	1	NA
Colaptes_auratus	Col_aura	Colaptes	34	1.54653	21.2522	1.00448	0.0443115	0.048337	0.958609	0.922536	-8.78e-06	1.47727	0.6519	1682.04	0.193043	1	0.193043	0.55744	0.674733	0.117293	6.03948	-0.000513556	1	NA
Colaptes_aurulentus	Col_auru	Colaptes	17	0.710706	22.4936	1.00276	0.0411981	0.0482943	1	0.915378	1.36e-05	4.90496	3.72378	492.333	0.395627	0.764669	0.523317	0.572942	0.764669	0.191728	3.22711	-0.00358945	1	NA
Colaptes_aurulentus	Col_auru	Colaptes	18	0.829235	20.591	0.996628	0.0457005	0.0517485	1	0.927764	-4.58e-06	2.70407	2.20622	1431.68	0.709598	0.709598	0.808508	0.842847	0.952435	0.109588	1.2898	-0.00231084	1	NA
Colaptes_aurulentus	Col_auru	Colaptes	47	2.16859	21.4032	0.993175	0.0432457	0.0587682	1	0.873047	7e-06	3.15693	1.43289	1040.81	0.150161	0.19422	0.355207	0.529005	0.742432	0.213428	7.27115	-0.000752004	1	NA
Colaptes_aurulentus	Col_auru	Colaptes	23	1.13156	19.6363	0.992223	0.0467435	0.058015	1	0.958882	4.02e-05	3.05254	1.08515	912.38	0.500788	0.844735	0.785226	0.751048	0.943274	0.192226	4.64981	-0.000881777	1	NA
Colaptes_aurulentus	Col_auru	Colaptes	27	1.14074	22.9077	0.997338	0.0392337	0.0491115	1	0.968447	1.81e-05	5.14131	1.74254	833.762	0.243551	0.331485	0.824668	0.615542	0.805734	0.190193	7.20156	-0.000503487	1	NA
Colaptes_melanochloros	Col_mel	Colaptes	25	1.16385	20.61	1.00373	0.0413273	0.0524335	0.865804	0.964538	1.59e-07	7.10776	0.0573616	599.864	0.446878	0.692587	0.757753	0.757753	0.921379	0.163626	4.1713	-0.00136971	1	NA
Colaptes_melanochloros	Col_mel	Colaptes	31	1.71024	17.8307	0.989872	0.0520029	0.0838686	0.63092	1	2.46e-05	2.63287	-3.3002	761.918	0.369771	0.904784	0.369771	0.781568	0.924885	0.143317	2.64741	-0.000853114	1	NA
Colaptes_melanochloros	Col_mel	Colaptes	31	1.41747	21.1969	1.00151	0.0403984	0.0529888	0.762395	0.886292	-4.4e-06	5.44419	-1.3798	931.551	0.330962	0.414248	0.411983	0.47041	0.65951	0.1891	9.17734	-0.000813177	1	NA
Colaptes_punctigula	Col_pun	Colaptes	16	0.868095	17.3679	0.995838	0.0540502	0.0608279	0.888575	0.983434	-3.14e-05	2.95221	-2.06773	1086.89	0.573358	0.870296	0.658107	0.761393	0.888453	0.12706	1.97668	-0.0025394	1	NA
Colaptes_punctigula	Col_pun	Colaptes	29	1.36544	20.6844	0.993409	0.0436225	0.0559494	0.90212	1	1.28e-05	2.69637	-0.988397	1633.21	0.259777	0.598997	0.259777	0.659842	0.864979	0.205137	4.76592	-0.00164597	1	NA
Colaptes_punctigula	Col_pun	Colaptes	21	1.01119	19.7878	1.00006	0.047472	0.0526415	0.901798	1	-2.34e-06	2.25918	-2.0368	860.178	0.827276	0.884827	0.827276	0.865759	0.932576	0.0668168	0.998306	-0.000298667	1	NA
Colaptes_punctigula	Col_pun	Colaptes	23	1.51819	15.0568	0.973815	0.0575003	0.0884683	0.67477	1	4.89e-05	3.53571	-3.43073	583.46	0.46186	0.63513	0.804542	0.767604	0.921604	0.154	2.25142	-0.00131964	1	NA
Colaptes_punctigula	Col_pun	Colaptes	32	1.19748	25.9396	1.00448	0.0311061	0.0478563	1	0.720617	7.79e-06	6.32932	9.77523	667.901	0.408753	0.66516	0.724918	0.718808	0.882103	0.163296	5.20349	6.16e-05	1	NA
Colaptes_punctigula	Col_pun	Colaptes	24	1.30248	17.5953	1.00685	0.0494856	0.0630911	0.881329	1	6.28e-06	2.7973	-1.38374	623.174	0.473973	0.746083	0.473973	0.712436	0.927206	0.21477	3.17305	-0.00229942	1	NA
Colaptes_punctigula	Col_pun	Colaptes	24	1.20254	19.1902	0.997384	0.0496442	0.0547143	0.939678	0.974154	-2.68e-06	2.71816	-0.395944	750.128	0.20707	0.20707	0.793391	0.550867	0.750113	0.199246	6.18268	-0.00220193	1	NA
Colaptes_rubiginosus	Col_rub	Colaptes	40	2.07256	18.6016	1.01308	0.0488749	0.0564539	0.92778	0.957845	-2.63e-06	2.12898	-0.15531	406.185	0.364082	0.437508	0.882393	0.721545	0.84229	0.120746	6.73643	-0.000364314	1	NA
Colaptes_rubiginosus	Col_rub	Colaptes	26	1.14101	21.906	1.01034	0.0326306	0.0581566	0.860607	0.561083	3.39e-06	9.34754	17.5418	6635.76	0.317794	0.53176	0.526779	0.613911	0.751476	0.137565	4.1648	-0.000967821	1	NA
Colaptes_rubiginosus	Col_rub	Colaptes	38	2.38506	20.0463	0.969239	0.0446082	0.573925	0.0922422	0.0881931	-0.000143263	12.8958	8.93435	1028.26	0.243245	0.702991	0.355267	0.397791	0.554431	0.156641	10.417	-0.00013737	2	0.573925
Colaptes_rubiginosus	Col_rub	Colaptes	31	1.47662	20.929	0.976066	0.0459818	0.0663217	1	0.797137	4.7e-05	2.62215	2.61218	1138.95	0.546654	0.546654	0.812226	0.738869	0.850316	0.111447	3.97603	-0.000415062	1	NA
Colaptes_rubiginosus	Col_rub	Colaptes	25	1.20291	20.226	0.989284	0.0452906	0.0566136	0.872494	0.963727	5.21e-06	4.63455	-0.986729	775.236	0.529523	1	0.548383	0.66809	0.809504	0.141414	3.99492	-0.000219625	1	NA
Colaptes_rubiginosus	Col_rub	Colaptes	34	1.68968	19.884	0.985218	0.0476832	0.063114	0.891028	1	1.73e-05	2.56429	-0.720762	204.86	0.393161	0.509899	0.393161	0.752118	0.890865	0.138747	4.04933	-0.00136263	1	NA
Colaptes_rubiginosus	Col_rub	Colaptes	20	0.804246	24.0407	0.984831	0.040358	0.0500697	1	0.86402	5.87e-05	1.99233	4.04322	1744.37	0.420397	0.483324	0.420397	0.810182	0.948557	0.138375	2.10994	-0.0042409	1	NA
Colaptes_rubiginosus	Col_rub	Colaptes	52	2.02028	25.5	0.99323	0.0351257	0.0486658	1	0.913657	3.74e-06	4.33844	1.9601	1281.39	0.243701	0.676413	0.243701	0.547001	0.818861	0.27186	11.7866	-0.000621467	1	NA
Dendrocopos_hyperythrus	Dend_hyp	Dendrocopos	7	0.493395	12.1055	1.0577	0.0551582	0.106081	1	0.519964	-0.000427121	13.056	25.8506	794.273	0.467509	0.692594	0.467509	0.737069	0.948235	0.211166	1.11478	-0.046147	1	NA
Dendrocopos_hyperythrus	Dend_hyp	Dendrocopos	10	0.581429	19.0363	0.882547	0.0441532	0.105963	1	0.495751	0.0016055	13.0836	19.765	803.967	0.127921	0.636157	0.127921	0.233927	0.929054	0.695127	2.46512	-0.0159909	1	NA
Dendrocopos_hyperythrus	Dend_hyp	Dendrocopos	10	0.567946	17.8943	0.984411	0.0407637	0.101242	1	0.402637	0.000919155	11.3508	33.5626	988.085	0.294086	0.807214	0.294086	0.347133	0.919047	0.571914	1.4317	-0.00640073	1	NA
Dendrocopos_leucotos	Dend_leu	Dendrocopos	41	2.06782	20.66	0.962093	0.0395684	0.077226	1	0.512372	2.48e-05	2.21377	6.19352	1451.66	0.168879	0.328609	0.168879	0.514185	0.839652	0.325466	4.9184	-0.000611729	1	NA
Dendrocopos_leucotos	Dend_leu	Dendrocopos	34	1.73042	20.3473	0.967492	0.0406302	0.0763229	1	0.568249	3.65e-05	2.63165	5.82727	1976.17	0.186068	0.210464	0.186068	0.405232	0.846341	0.441109	5.74051	-0.00156375	1	NA
Dendrocopos_leucotos	Dend_leu	Dendrocopos	29	1.61799	18.6948	0.95725	0.0456914	0.0936889	1	0.509541	8.72e-05	3.99103	6.4364	1073.79	0.177556	0.177556	0.229664	0.480782	0.838107	0.357325	4.01033	-0.00193393	1	NA
Dendrocopos_leucotos	Dend_leu	Dendrocopos	30	1.57175	19.358	0.973196	0.0434836	0.0753695	1	0.611411	3.92e-05	2.27614	5.41178	1119.39	0.207903	0.319465	0.243252	0.499631	0.870862	0.371231	3.7934	-0.00197555	1	NA
Dendrocopos_leucotos	Dend_leu	Dendrocopos	37	1.93165	20.7803	0.936897	0.0411826	0.0866393	1	0.535316	5.8e-05	3.46901	5.07694	1513.31	0.093489	0.377591	0.093489	0.226876	0.771399	0.544522	4.41484	-0.000624981	1	NA
Dendrocopos_leucotos	Dend_leu	Dendrocopos	23	1.34201	16.9225	0.987567	0.0503849	0.0770271	0.985647	0.654119	4.77e-05	3.33426	5.53726	587.519	0.210589	0.516985	0.210589	0.524971	0.878572	0.3536	3.19422	-0.00229197	1	NA
Dendrocopos_leucotos	Dend_leu	Dendrocopos	28	1.49942	19.3242	0.968082	0.0430042	0.0839531	1	0.533959	6.6e-05	3.79808	7.13445	489.781	0.294427	0.791943	0.314207	0.504116	0.909106	0.40499	2.614	-0.000690849	1	NA
Dendrocopos_leucotos	Dend_leu	Dendrocopos	31	1.73819	18.5885	0.979472	0.0415639	0.0873819	1	0.475658	5.22e-05	3.047	7.91716	1158.86	0.276611	0.492589	0.276611	0.485883	0.801313	0.31543	2.50603	-0.000692955	1	NA
Dendrocopos_leucotos	Dend_leu	Dendrocopos	33	1.85689	17.9511	0.982879	0.04667	0.0831057	1	0.599911	3.65e-05	2.69719	4.29168	1135.01	0.0808159	0.642676	0.120204	0.456914	0.894203	0.43729	3.94088	-0.00128878	1	NA
Dendrocopos_leucotos	Dend_leu	Dendrocopos	29	1.56782	19.256	0.957952	0.0451892	0.0854475	1	0.591308	7.56e-05	3.00434	4.9127	670.22	0.0763144	0.674903	0.0763144	0.245253	0.916725	0.671472	3.63521	-0.000524236	1	NA
Dendrocopos_leucotos	Dend_leu	Dendrocopos	26	1.44256	18.8187	0.963001	0.0441978	0.100436	1	0.455483	0.000118586	4.0617	8.22634	1265.94	0.0822136	0.538183	0.0822136	0.233581	0.695685	0.462104	3.65159	0.00026112	1	NA
Dendrocopos_leucotos	Dend_leu	Dendrocopos	28	1.32152	22.8424	0.929732	0.038192	0.0759702	1	0.559472	8.05e-05	3.57222	7.71644	1138.95	0.207165	0.758144	0.207165	0.491673	0.898544	0.40687	2.38275	-0.000383696	1	NA
Dendrocopos_major	Dend_maj	Dendrocopos	12	0.555105	19.9239	1.00854	0.041382	0.0603395	1	0.781946	0.000142308	7.4758	10.3245	820.86	0.251316	0.628619	0.251316	0.662767	0.900326	0.237559	1.90948	-0.016954	1	NA
Dendrocopos_major	Dend_maj	Dendrocopos	13	0.648467	18.9647	1.0081	0.04049	0.0743046	1	0.54492	0.000139889	5.51653	20.1326	866.161	0.27945	0.343328	0.27945	0.501915	0.862797	0.360882	2.43292	-0.0126537	1	NA
Dendrocopos_major	Dend_maj	Dendrocopos	13	0.557509	21.4914	1.01509	0.0374336	0.0559975	1	0.668488	-6.91e-06	3.88175	18.384	964.402	0.373278	0.642752	0.373278	0.642752	0.870009	0.227257	1.91333	-0.00981329	1	NA
Dendrocopos_major	Dend_maj	Dendrocopos	12	0.56199	20.228	0.976466	0.0442396	0.0600571	1	0.780326	0.000153424	4.67563	9.44383	895.155	0.181687	0.807802	0.181687	0.374725	0.856924	0.482199	1.96674	-0.00635686	1	NA
Dendrocopos_major	Dend_maj	Dendrocopos	18	0.814601	21.0228	1.0087	0.0402014	0.0633118	1	0.765051	0.0001388	4.04296	6.09827	998.412	0.0782287	0.582636	0.0782287	0.556886	0.913612	0.356726	3.34745	-0.00573412	1	NA
Dendrocopos_major	Dend_maj	Dendrocopos	11	0.523523	19.8943	0.97878	0.0442236	0.0700926	1	0.657473	0.000371575	5.57022	15.562	1461.76	0.260965	0.827003	0.260965	0.627171	0.83698	0.209809	1.69453	-0.00824363	1	NA
Dendrocopos_major	Dend_maj	Dendrocopos	10	0.482532	18.8486	1.01008	0.042337	0.0675538	1	0.626715	0.000103113	5.83843	21.8722	1181.16	0.285246	0.354421	0.285246	0.461363	0.810573	0.34921	2.83478	-0.0270961	1	NA
Dendrocopos_major	Dend_maj	Dendrocopos	9	0.397274	20.6017	0.995669	0.040885	0.0613495	1	0.709699	0.000353938	6.69086	20.0551	967.75	0.213595	0.490387	0.213595	0.490387	0.953206	0.462819	2.22262	-0.0393436	1	NA
Dendrocopos_major	Dend_maj	Dendrocopos	11	0.453216	22.6357	1.00465	0.0355129	0.0608463	1	0.58365	0.000177998	5.97938	30.0562	1123.27	0.18733	0.463138	0.18733	0.402499	0.942402	0.539903	2.41034	-0.0211647	1	NA
Dendrocopos_major	Dend_maj	Dendrocopos	17	0.768039	21.5571	0.982525	0.038901	0.0617473	1	0.695727	9.45e-05	4.53689	10.0136	896.706	0.0694722	1	0.0694722	0.39554	0.75778	0.36224	2.97019	-0.000383381	1	NA
Dendrocopos_major	Dend_maj	Dendrocopos	12	0.561135	20.2286	0.987629	0.0417669	0.0670805	1	0.622639	0.000177345	5.1996	18.2477	1119.41	0.283877	0.590434	0.283877	0.535095	0.778097	0.243002	2.01554	-0.00954318	1	NA
Dendrocopos_major	Dend_maj	Dendrocopos	16	0.806256	19.4905	0.998249	0.0397499	0.0760321	1	0.542892	0.000124665	4.90028	15.2794	951.125	0.0747174	0.82455	0.0747174	0.351515	0.965413	0.613898	2.73486	-0.00606386	1	NA
Dendrocopos_major	Dend_maj	Dendrocopos	12	0.481691	23.3874	0.985606	0.0382275	0.0529195	1	0.722371	9.55e-05	3.85961	16.8822	1444.14	0.132865	0.395964	0.132865	0.599417	0.933222	0.333805	2.8269	-0.0201168	1	NA
Dendrocopos_major	Dend_maj	Dendrocopos	14	0.612028	22.3452	0.978216	0.0353296	0.0667119	1	0.602719	0.000199748	6.5417	17.9672	1373.36	0.147945	0.812936	0.147945	0.328776	0.812936	0.48416	2.09707	-0.00315401	1	NA
Dendrocopos_major	Dend_maj	Dendrocopos	9	0.47249	17.0112	1.00915	0.0483696	0.0715073	1	0.676429	0.000140991	5.6142	17.1952	1534.43	0.57787	0.57787	0.817399	0.795653	0.980234	0.184581	0.800412	-0.0186453	1	NA
Dendrocopos_major	Dend_maj	Dendrocopos	12	0.553087	19.7449	1.04347	0.0389249	0.0703571	1	0.55915	0.000238825	6.05279	23.2511	1324.28	0.239521	0.763823	0.24788	0.311733	0.908702	0.596969	1.80588	-0.00505239	1	NA
Dendrocopos_major	Dend_maj	Dendrocopos	9	0.414963	19.71	0.989847	0.0447876	0.0628271	1	0.748265	0.00034455	5.52528	14.8486	813.778	0.317566	0.891867	0.317566	0.639793	0.949933	0.31014	1.59427	-0.0180623	1	NA
Dendrocopos_major	Dend_maj	Dendrocopos	11	0.455927	22.3679	0.987891	0.0392707	0.0545239	1	0.720248	0.000115227	3.98675	17.9606	1616.31	0.212015	0.932805	0.212015	0.51488	0.915751	0.400871	1.66061	-0.0074083	1	NA
Dendrocopos_major	Dend_maj	Dendrocopos	13	0.613631	19.7906	1.00459	0.0423835	0.0634183	1	0.668317	8.19e-05	3.90954	14.3722	934.785	0.409618	0.70564	0.409618	0.70564	0.924534	0.218894	1.43988	-0.00999368	1	NA
Dendrocopos_major	Dend_maj	Dendrocopos	12	0.650232	16.8954	1.01591	0.0474446	0.0690064	1	0.687538	-0.000109552	3.96269	12.0739	1187.32	0.23539	0.610898	0.23539	0.675121	0.94313	0.268009	1.92477	-0.0173432	1	NA
Dendrocopos_major	Dend_maj	Dendrocopos	13	0.625596	19.4374	0.993813	0.0461729	0.0612401	1	0.754608	6.8e-05	2.57477	9.32938	1092.56	0.268185	0.529796	0.268185	0.672405	0.916401	0.243996	1.89035	-0.0118413	1	NA
Dendrocopos_major	Dend_maj	Dendrocopos	12	0.584548	18.5923	1.02245	0.0442442	0.0623346	1	0.709785	-1.44e-05	3.42729	12.9555	1363.88	0.345875	0.834229	0.345875	0.759556	0.965649	0.206093	1.5397	-0.011058	1	NA
Dendrocopos_major	Dend_maj	Dendrocopos	14	0.619288	22.9908	0.933627	0.0408327	0.0643483	1	0.634566	0.000248696	4.4716	15.5093	1248.04	0.422184	0.769842	0.422184	0.680821	0.894301	0.21348	1.50109	-0.00599913	1	NA
Dendrocopos_major	Dend_maj	Dendrocopos	11	0.441949	23.14	0.989338	0.0381503	0.0535809	1	0.782109	0.000253366	5.16365	13.148	1187.32	0.350277	0.817693	0.381937	0.48663	0.890153	0.403523	1.35171	-0.00450213	1	NA
Dendrocopos_major	Dend_maj	Dendrocopos	14	0.659971	20.9807	0.96656	0.0394488	0.0670302	1	0.588523	0.000150184	5.51845	18.3687	1055.34	0.343903	0.351444	0.343903	0.42551	0.880961	0.455451	2.76206	-0.0104134	1	NA
Dendrocopos_major	Dend_maj	Dendrocopos	18	0.804937	21.5659	1.00409	0.0370423	0.0635858	1	0.59512	5.36e-05	3.50921	14.5607	1708.47	0.174514	0.647659	0.174514	0.432721	0.894617	0.461896	2.38674	-0.00485109	1	NA
Dendrocopos_major	Dend_maj	Dendrocopos	10	0.494288	18.5468	0.995285	0.0465516	0.0683722	1	0.680855	0.000220356	4.80332	15.8872	1294.78	0.372044	0.570897	0.372044	0.570897	0.974743	0.403846	1.56993	-0.0218272	1	NA
Dendrocopos_major	Dend_maj	Dendrocopos	15	0.680293	20.6976	1.00738	0.0405251	0.0581855	1	0.713537	1.03e-05	3.62869	11.3729	1100.15	0.392084	0.772981	0.398474	0.544113	0.829831	0.285717	2.28757	-0.00379249	1	NA
Dendrocopos_major	Dend_maj	Dendrocopos	12	0.569959	19.4558	1.00504	0.0441281	0.0630179	1	0.710396	0.000119631	3.70641	12.6636	1429.2	0.106481	0.717806	0.106481	0.608344	0.910929	0.302586	2.35812	-0.0130605	1	NA
Dendrocopos_major	Dend_maj	Dendrocopos	11	0.485757	20.2636	1.0451	0.0358777	0.0622051	1	0.576765	-4.32e-06	7.19648	30.7254	954.427	0.417444	0.711149	0.423659	0.610892	0.892597	0.281705	1.56519	-0.0116742	1	NA
Dendrocopos_major	Dend_maj	Dendrocopos	11	0.480476	21.1016	1.00728	0.0381283	0.0612557	1	0.622446	0.000114861	5.2657	24.1238	1030.04	0.233221	0.858894	0.233221	0.532647	0.893989	0.361342	1.59769	-0.0116859	1	NA
Dendrocopos_major	Dend_maj	Dendrocopos	12	0.616914	17.4746	1.03296	0.0463372	0.0670542	1	0.691042	1.56e-06	4.1887	12.6276	2173.78	0.236344	0.862279	0.236344	0.65947	0.828583	0.169113	1.86564	-0.00536929	1	NA
Dendrocopos_major	Dend_maj	Dendrocopos	10	0.445829	20.3112	1.02436	0.0375191	0.0609676	1	0.615394	-4.25e-05	6.06535	28.6639	1250.67	0.121559	0.908978	0.121559	0.268143	0.840432	0.57229	2.17481	-0.00720905	1	NA
Dendrocopos_major	Dend_maj	Dendrocopos	11	0.502273	19.2271	1.0537	0.0400568	0.0581414	1	0.688955	-0.000145965	4.66801	19.2736	642.918	0.341186	0.444912	0.341186	0.525766	0.865721	0.339954	2.01582	-0.0201411	1	NA
Dendrocopos_major	Dend_maj	Dendrocopos	8	0.317872	22.1753	1.02127	0.0363625	0.0606568	1	0.59948	0.000545513	8.51763	42.4505	1401.25	0.0894999	1	0.0894999	0.213192	0.694078	0.480887	2.4116	0.0109715	1	NA
Dendrocopos_major	Dend_maj	Dendrocopos	11	0.478443	20.5848	1.0246	0.0394018	0.0535183	1	0.73623	-7.88e-05	3.76366	16.9178	1529.13	0.267439	0.267439	0.396803	0.584536	0.898757	0.31422	2.22906	-0.024594	1	NA
Dendrocopos_major	Dend_maj	Dendrocopos	12	0.518993	21.6121	0.993464	0.0411683	0.0583731	1	0.716139	0.00016798	3.64379	14.3469	938.031	0.198144	0.980517	0.198144	0.457661	0.954496	0.496836	1.86512	-0.00286139	1	NA
Dendrocopos_major	Dend_maj	Dendrocopos	15	0.72761	19.3905	1.00999	0.0420256	0.0681001	1	0.617115	6.7e-05	3.71124	13.8856	1100.15	0.318049	0.529604	0.318049	0.666438	0.912302	0.245865	1.80056	-0.00924291	1	NA
Dendrocopos_major	Dend_maj	Dendrocopos	13	0.607365	20.4619	0.995568	0.0381474	0.0701842	1	0.543533	0.000181172	5.53984	22.7372	1738.34	0.127661	0.360528	0.127661	0.360528	0.843709	0.483181	3.52739	-0.0144555	1	NA
Dendrocopos_noguchii	Dend_nog	Dendrocopos	17	0.89567	18.2006	0.992603	0.0477503	0.0695946	1	0.734076	7.65e-05	3.40787	6.13697	3897.93	0.435841	0.659059	0.435841	0.565968	0.743661	0.177693	2.33758	-0.00122632	1	NA
Dendrocopos_noguchii	Dend_nog	Dendrocopos	14	0.974018	13.1894	1.01882	0.0616088	0.0829491	0.927883	0.845411	8.89e-05	8.02183	2.62317	906.078	0.425001	0.565513	0.425001	0.770856	0.941207	0.170351	1.6613	-0.00934423	1	NA
Dendrocopos_noguchii	Dend_nog	Dendrocopos	17	1.05034	16.0005	0.968286	0.0545808	0.087503	0.942897	0.662718	0.00015056	4.31414	5.37767	634.067	0.66026	1	0.66026	0.750689	0.808008	0.0573194	1.32174	0.000272852	1	NA
Dendrocopos_noguchii	Dend_nog	Dendrocopos	13	0.85666	14.7315	0.970249	0.0602388	0.0974516	1	0.630822	0.000363861	4.55521	7.49976	1502.86	0.482441	0.56524	0.482441	0.56524	0.927213	0.361973	1.29314	-0.00984326	1	NA
Dendrocopos_noguchii	Dend_nog	Dendrocopos	21	1.26208	16.0169	1.00024	0.0541388	0.0814882	1	0.828	0.000100266	3.63013	2.30222	3005.71	0.0817378	0.55534	0.0817378	0.651108	0.853059	0.201951	4.10053	-0.00316605	1	NA
Dendrocopos_syriacus	Dend_syr	Dendrocopos	13	0.539387	23.9131	0.954739	0.0377222	0.0678627	1	0.571821	0.000345126	5.9044	21.5938	618.869	0.363924	0.605845	0.569776	0.569776	0.715409	0.145633	3.42595	0.00121914	1	NA
Dendrocopos_syriacus	Dend_syr	Dendrocopos	26	1.08698	24.3594	0.967223	0.0339383	0.0590105	1	0.6272	3.5e-05	3.92836	9.94458	1436.65	0.0972007	0.281003	0.208035	0.364077	0.933386	0.569309	5.14561	-0.00187471	1	NA
Dendrocopos_syriacus	Dend_syr	Dendrocopos	19	0.7926	22.9371	1.01705	0.0313019	0.0632019	1	0.495268	5.71e-05	5.85505	24.9504	533.185	0.0580748	0.492618	0.0580748	0.196763	0.847715	0.650952	4.31708	-0.00452554	1	NA
Dendrocopos_syriacus	Dend_syr	Dendrocopos	19	0.784415	23.37	1.00565	0.0339602	0.057679	1	0.588779	4.9e-05	4.3586	17.4647	1513.31	0.0625187	0.531217	0.0625187	0.432445	0.931666	0.499221	3.91372	-0.00595338	1	NA
Dendrocoptes_medius	Dendroc_med	Dendrocoptes	14	0.803662	17.154	0.964408	0.0533577	0.0951665	1	0.657594	0.000565991	9.96581	7.87791	1012.35	0.53911	0.852772	0.623981	0.602512	0.79102	0.188508	2.93199	0.00282509	1	NA
Dendrocoptes_medius	Dendroc_med	Dendrocoptes	6	0.263513	19.2992	0.984164	0.0509052	0.055317	1	0.936705	0.000460338	2.52074	5.8592	600.912	0.437697	0.452909	0.437697	0.452909	0.895923	0.443013	1.59802	-0.0808805	1	NA
Dendrocoptes_medius	Dendroc_med	Dendrocoptes	27	1.5619	16.657	0.999893	0.0579133	0.0627948	0.956414	0.983274	-1.11e-06	2.21279	-0.197514	1015.86	0.614393	0.654027	0.655798	0.747989	0.906109	0.158121	1.98947	-0.00167451	1	NA
Dendropicos_fuscescens	Dendrop_fus	Dendropicos	26	0.830676	30.9092	0.985574	0.028714	0.0498194	1	0.636597	4.65e-05	8.63844	16.9854	1382.91	0.191577	0.191577	0.554404	0.41732	0.850555	0.433235	8.2342	-0.00130888	1	NA
Dendropicos_fuscescens	Dendrop_fus	Dendropicos	16	0.549888	27.0336	1.01467	0.0324656	0.0437006	1	0.906627	0.000110413	7.71619	6.93634	1135.01	0.531982	0.848338	0.800626	0.728212	0.915836	0.187624	3.83496	0.000190316	1	NA
Dendropicos_fuscescens	Dendrop_fus	Dendropicos	23	0.788912	28.1313	1.00905	0.0296996	0.0577548	1	0.590001	7.55e-05	9.61065	18.6145	1359.15	0.38269	1	0.458631	0.646888	0.844945	0.198057	3.68018	-0.00129114	1	NA
Dendropicos_fuscescens	Dendrop_fus	Dendropicos	24	0.827841	28.7321	0.982471	0.0304072	0.0566512	1	0.658983	6.99e-05	9.14116	14.3996	1664.66	0.207095	0.90486	0.353352	0.315502	0.59826	0.282759	8.70197	0.00123789	1	NA
Dendropicos_fuscescens	Dendrop_fus	Dendropicos	20	0.858314	23.0124	0.981089	0.0371855	0.0629288	1	0.70941	0.000168446	8.04152	9.69317	734.691	0.657969	0.759212	0.657969	0.718841	0.896764	0.177922	2.22085	-0.000784743	1	NA
Dendropicos_namaquus	Dendrop_nam	Dendropicos	14	1.69685	7.04033	1.17421	0.0762371	0.160768	0.594367	0.883502	-0.00091087	9.4041	-1.42936	1146.87	0.31446	0.31446	0.838826	0.800759	0.915825	0.115066	1.51749	-0.00723912	1	NA
Dendropicos_namaquus	Dendrop_nam	Dendropicos	8	1.00146	6.25247	1.22194	0.0768795	0.182871	0.420403	0.953027	-0.00358436	15.1665	-9.82306	621.022	0.358135	0.358135	0.824359	0.672098	0.933058	0.26096	1.20723	-0.0295528	1	NA
Dendropicos_namaquus	Dendrop_nam	Dendropicos	21	2.29205	8.42048	1.04658	0.088933	0.125025	0.711321	0.98835	-0.00016861	2.89027	-1.5454	2231.03	0.814326	0.875162	0.863524	0.86121	0.934726	0.0735167	1.3725	-0.000586761	1	NA
Dendropicos_namaquus	Dendrop_nam	Dendropicos	15	2.22779	5.83476	1.13325	0.0877107	0.183196	0.478782	0.917998	-0.00122791	7.3023	-3.15271	1285.84	0.193562	0.193562	0.74489	0.75999	0.880841	0.120851	1.87055	-0.00851652	1	NA
Dendropicos_namaquus	Dendrop_nam	Dendropicos	19	3.50004	5.07399	1.02874	0.122791	0.226334	0.54252	1	-0.00021407	6.52465	-1.15628	934.785	0.167522	0.167522	0.873656	0.613853	0.923737	0.309885	2.08152	-0.00358998	1	NA
Dendropicos_namaquus	Dendrop_nam	Dendropicos	20	2.90979	6.27971	1.0917	0.0908323	0.18563	0.524181	0.836487	-0.000772606	7.11457	-1.53111	1218.59	0.530361	0.530361	0.705133	0.732032	0.913691	0.181659	1.74688	-0.0034569	1	NA
Dendropicos_namaquus	Dendrop_nam	Dendropicos	16	1.96189	6.89761	1.18903	0.0793636	0.175212	0.471937	0.887991	-0.000520009	7.01936	-3.42083	1040.81	0.415768	0.415768	0.829417	0.825888	0.916463	0.0905746	1.48723	-0.00530757	1	NA
Dendropicos_namaquus	Dendrop_nam	Dendropicos	17	1.59484	9.41978	1.10218	0.0670424	0.119256	0.56217	0.839789	-0.000520048	5.22575	-3.87274	1421.79	0.275933	0.275933	0.644518	0.738685	0.89097	0.152286	2.33318	-0.00634617	1	NA
Dendropicos_namaquus	Dendrop_nam	Dendropicos	14	1.3308	10.6596	0.964836	0.0741439	0.147001	0.638177	0.866577	0.000346803	9.00984	-1.5833	1402.21	0.190641	0.190641	0.474087	0.560276	0.962906	0.40263	2.49447	-0.0157063	1	NA
Dendropicos_pyrrhogaster	Dendrop_pyr	Dendropicos	7	0.34717	18.5887	1.00565	0.039186	0.0851315	1	0.4603	0.00128853	15.4779	55.4551	627.508	0.20779	0.740094	0.20779	0.511197	0.936951	0.425754	1.83793	-0.0439512	1	NA
Dendropicos_pyrrhogaster	Dendrop_pyr	Dendropicos	10	0.505095	19.5074	1.02465	0.0340637	0.0931738	1	0.405335	0.000898731	13.8428	40.461	570.464	0.221351	0.709802	0.221351	0.268303	0.926812	0.658509	1.82265	-0.0156089	1	NA
Dendropicos_pyrrhogaster	Dendrop_pyr	Dendropicos	7	0.4448	13.4685	1.08266	0.0462965	0.104734	1	0.44204	0.000217009	16.2843	40.9115	1073.79	0.346273	0.707669	0.346273	0.683607	0.951924	0.268318	1.38136	-0.0480011	1	NA
Dendropicos_pyrrhogaster	Dendrop_pyr	Dendropicos	9	0.532004	15.8407	1.05073	0.0428869	0.110713	1	0.387371	0.00115839	13.5034	35.7478	640.694	0.285527	0.525782	0.285527	0.471777	0.836143	0.364366	1.87097	-0.0281847	1	NA
Dendropicos_xantholophus	Dendrop_xan	Dendropicos	19	1.07408	17.1628	1.02205	0.0442838	0.084593	0.969196	0.54023	9.23e-05	4.95346	10.111	887.431	0.221748	0.236203	0.305723	0.308957	0.817091	0.508134	2.82279	-0.00863156	1	NA
Dendropicos_xantholophus	Dendrop_xan	Dendropicos	24	1.21184	20.5819	0.970449	0.0380361	0.0767571	1	0.60396	0.000115629	4.45088	7.61006	860.178	0.0180683	0.52639	0.0180683	0.242502	0.883192	0.64069	6.13641	-0.0024489	1	NA
Dendropicos_xantholophus	Dendrop_xan	Dendropicos	22	1.25594	17.1389	1.00081	0.0473441	0.0887371	1	0.540237	6.59e-05	4.64384	8.19257	813.778	0.124289	0.124289	0.361823	0.449412	0.768843	0.319432	6.09207	-0.00450807	1	NA
Dinopium_rafflesii	Din_raf	Dinopium	10	0.550187	17.5232	0.95811	0.0525621	0.0903876	1	0.730583	0.00126205	16.965	12.645	2345.33	0.356505	0.356505	0.813223	0.538637	0.813223	0.274586	1.55264	-0.00715422	1	NA
Dinopium_rafflesii	Din_raf	Dinopium	30	1.41887	20.5983	1.00669	0.0350787	0.0629797	0.556985	1	1.37e-06	4.87014	-8.96148	839.561	0.390015	0.390015	0.492115	0.557344	0.848545	0.291202	6.25681	-0.00043399	1	NA
Dinopium_rafflesii	Din_raf	Dinopium	32	1.69827	18.3548	0.997036	0.0511647	0.0639697	1	0.960547	2.5e-05	2.54525	0.588252	1750.47	0.144049	0.264839	0.324548	0.282393	0.529022	0.246629	9.83232	-4.75e-07	1	NA
Dinopium_rafflesii	Din_raf	Dinopium	12	0.74494	15.913	0.959766	0.0588561	0.115915	1	0.607938	0.0011557	8.9483	9.10301	330.496	0.303832	0.303832	0.671865	0.667589	0.920185	0.252596	1.6855	-0.0132498	1	NA
Dryocopus_javensis	Dry_jav	Dryocopus	22	1.82677	11.8823	0.996445	0.0684862	0.131539	1	0.521927	0.000122307	6.74563	4.28824	308.364	0.35768	0.902704	0.35768	0.586739	0.90194	0.315201	1.79391	-0.000740592	1	NA
Dryocopus_javensis	Dry_jav	Dryocopus	34	2.03844	17.2428	0.959778	0.0496202	0.0871726	1	0.710771	5.23e-05	3.33666	2.30291	524.934	0.0926178	0.522922	0.0926178	0.341936	0.808743	0.466807	4.40248	-0.000890451	1	NA
Dryocopus_javensis	Dry_jav	Dryocopus	19	1.42593	12.5883	1.03246	0.0594025	0.105812	1	0.594934	6.96e-05	7.09454	5.50517	408.301	0.192204	0.770326	0.192204	0.523273	0.905119	0.381846	2.26408	-0.00237597	1	NA
Dryocopus_javensis	Dry_jav	Dryocopus	29	2.29141	12.4138	1.01547	0.050623	0.114491	1	0.442157	3.62e-05	5.694	6.57168	462.558	0.131434	1	0.131434	0.440399	0.775201	0.334803	3.81005	-0.00039016	1	NA
Dryocopus_javensis	Dry_jav	Dryocopus	48	3.88995	12.135	0.996479	0.0759106	0.0920321	0.824828	1	3.72e-06	2.42141	-0.518213	542.504	0.524259	0.854362	0.524259	0.707878	0.852461	0.144583	3.23973	-0.000126894	1	NA
Dryocopus_javensis	Dry_jav	Dryocopus	40	3.42098	11.409	0.99949	0.0850533	0.0917501	1	0.947871	8.97e-06	0.823428	0.183291	527.67	0.343465	1	0.343465	0.756799	0.872041	0.115241	3.62938	-0.000530392	1	NA
Dryocopus_javensis	Dry_jav	Dryocopus	18	1.34893	12.1863	1.0666	0.0554004	0.103254	1	0.536545	1.31e-05	4.34498	7.52708	407.595	0.316356	0.47485	0.316356	0.684016	0.91333	0.229314	2.28898	-0.0058167	1	NA
Dryocopus_javensis	Dry_jav	Dryocopus	19	2.24517	8.28988	0.983811	0.104245	0.163899	1	0.636034	0.000181144	3.67394	1.6716	390.314	0.494567	0.885444	0.494567	0.677858	0.872501	0.194643	1.49863	-0.00034958	1	NA
Dryocopus_lineatus	Dry_lin	Dryocopus	30	1.67029	18.1919	0.972095	0.0460089	0.0748382	1	0.708811	3.02e-05	3.74341	3.58297	438.366	0.246273	0.788008	0.246273	0.449936	0.797631	0.347695	2.63508	-0.000495201	1	NA
Dryocopus_lineatus	Dry_lin	Dryocopus	33	2.13536	15.3248	0.992812	0.0524139	0.0863548	1	0.606961	2.77e-05	3.07289	3.88793	794.273	0.194084	0.484602	0.262436	0.455888	0.780507	0.324619	3.18954	-0.000706136	1	NA
Dryocopus_lineatus	Dry_lin	Dryocopus	33	1.7557	18.8829	0.998624	0.0403858	0.0794926	1	0.555776	3.43e-05	3.27633	6.09434	819.438	0.0454827	0.957235	0.057206	0.307405	0.767726	0.460321	3.71966	0.000209528	1	NA
Dryocopus_lineatus	Dry_lin	Dryocopus	31	1.66086	18.3575	1.00259	0.0439166	0.0680882	0.959087	0.644996	7.69e-06	3.01265	5.17284	1170.97	0.181605	0.783965	0.181605	0.354893	0.836105	0.481212	3.54861	-0.000404351	1	NA
Dryocopus_lineatus	Dry_lin	Dryocopus	34	1.7233	20.1205	0.969828	0.0404293	0.0672861	1	0.623947	2.77e-05	4.91685	6.49367	621.018	0.0706852	0.626925	0.0706852	0.261262	0.660482	0.39922	4.65901	0.000231677	1	NA
Dryocopus_lineatus	Dry_lin	Dryocopus	33	1.96464	16.8152	0.978035	0.0522795	0.0737902	0.986759	0.751251	2.01e-05	4.44803	2.56777	504.423	0.15666	0.871101	0.15666	0.653575	0.899427	0.245853	3.13346	-0.00104922	1	NA
Dryocopus_lineatus	Dry_lin	Dryocopus	25	1.49318	16.7363	0.973501	0.0517001	0.0765233	1	0.693388	3.39e-05	3.41727	4.25973	546.278	0.339876	0.889952	0.367834	0.57314	0.900559	0.327419	2.34883	-0.00101925	1	NA
Dryocopus_lineatus	Dry_lin	Dryocopus	34	1.83765	19.1221	0.958517	0.0452929	0.0797083	1	0.637831	4.13e-05	4.96761	4.20636	921.916	0.431659	1	0.431659	0.584598	0.826983	0.242385	2.81247	1.75e-05	1	NA
Dryocopus_lineatus	Dry_lin	Dryocopus	35	2.07807	16.5556	1.00605	0.04531	0.0775827	0.951385	0.710651	5.93e-06	4.28992	2.73961	875.213	0.0682111	0.774026	0.08839	0.348721	0.797758	0.449036	5.12001	-0.000488207	1	NA
Dryocopus_lineatus	Dry_lin	Dryocopus	30	1.8289	18.4292	0.979494	0.0360345	0.142008	1	0.253749	0.000177565	5.63159	13.5001	439.126	0.0839108	0.716065	0.0839108	0.340033	0.840551	0.500518	3.63741	-0.000509426	1	NA
Dryocopus_lineatus	Dry_lin	Dryocopus	22	1.30955	16.7602	0.978413	0.0492358	0.0873225	1	0.588939	7.63e-05	3.47801	6.39895	929.94	0.104991	0.696425	0.104991	0.309886	0.695494	0.385608	3.25578	0.000372049	1	NA
Dryocopus_lineatus	Dry_lin	Dryocopus	44	2.18017	20.5777	0.970571	0.0445778	0.0658133	0.943134	0.837603	2.11e-05	2.82783	1.21163	991.515	0.0639002	0.58551	0.0639002	0.47828	0.792887	0.314607	6.03593	-0.000408895	1	NA
Dryocopus_lineatus	Dry_lin	Dryocopus	21	1.219	16.7453	1.00263	0.0471069	0.0797529	0.947265	0.59066	5.22e-05	4.48527	7.71077	839.561	0.254923	0.860279	0.254923	0.4613	0.844404	0.383104	1.63732	-0.00179727	1	NA
Dryocopus_lineatus	Dry_lin	Dryocopus	30	1.54747	19.7334	0.96971	0.0431501	0.0690722	0.998713	0.645716	3.18e-05	3.28846	5.62253	727.092	0.123936	0.996885	0.123936	0.342411	0.800218	0.457806	4.10712	-0.000249594	1	NA
Dryocopus_lineatus	Dry_lin	Dryocopus	27	1.66155	16.315	0.979535	0.0483997	0.0817786	1	0.616641	3.2e-05	5.85999	5.8306	443.715	0.252751	0.805111	0.252751	0.54535	0.903152	0.357802	1.88116	-0.000960155	1	NA
Dryocopus_lineatus	Dry_lin	Dryocopus	29	1.38318	20.2629	1.00622	0.0430491	0.057488	1	0.875204	2.17e-05	3.28488	2.0899	691.455	0.179559	0.907101	0.179559	0.423612	0.907194	0.483581	2.7468	-0.00094006	1	NA
Dryocopus_lineatus	Dry_lin	Dryocopus	26	1.47296	17.8407	0.987092	0.0451515	0.0850127	1	0.562266	6.89e-05	2.96173	6.4188	934.785	0.155672	0.995654	0.155672	0.381221	0.976999	0.595778	3.48038	-0.000619226	1	NA
Dryocopus_martius	Dry_mar	Dryocopus	36	2.20634	16.1755	0.986231	0.0561931	0.0732157	0.982556	0.81786	1.87e-05	3.66018	1.56628	436.093	0.171311	0.482802	0.171311	0.381246	0.665303	0.284057	4.58813	-0.000178967	1	NA
Dryocopus_martius	Dry_mar	Dryocopus	49	2.55781	19.5738	0.966504	0.0480443	0.0717994	0.993651	0.707191	1.76e-05	2.67761	2.27583	573.437	0.205387	1	0.267457	0.312111	0.549727	0.237616	5.74206	0.000307998	1	NA
Dryocopus_martius	Dry_mar	Dryocopus	41	2.45595	16.9873	0.965425	0.0558114	0.0761783	1	0.732642	2.14e-05	1.86147	1.9975	658.706	0.264625	0.376106	0.274485	0.553703	0.858473	0.30477	5.00356	-0.000626299	1	NA
Dryocopus_martius	Dry_mar	Dryocopus	47	2.57604	18.1317	0.98665	0.0525062	0.0625828	0.901673	1	1.26e-05	2.82093	-0.469411	1303.79	0.187318	0.594141	0.291425	0.508791	0.768775	0.259984	7.51069	-0.00046796	1	NA
Dryocopus_martius	Dry_mar	Dryocopus	28	1.64856	16.8809	0.976017	0.0560119	0.0777681	1	0.900264	6.2e-05	4.56345	1.23928	384.94	0.227242	0.835315	0.227242	0.435425	0.770378	0.334953	3.14313	0.000385459	1	NA
Dryocopus_martius	Dry_mar	Dryocopus	30	1.68208	17.4466	0.99078	0.0532588	0.0685862	1	0.817723	2.41e-05	2.84402	2.07941	589.558	0.233769	1	0.233769	0.495581	0.782113	0.286532	3.72504	-0.000123171	1	NA
Dryocopus_martius	Dry_mar	Dryocopus	20	1.2781	15.1736	0.988367	0.060017	0.086214	1	0.69614	6.42e-05	2.37851	4.08948	1263.75	0.390122	1	0.390122	0.452219	0.669277	0.217059	2.35969	0.0004404	1	NA
Dryocopus_martius	Dry_mar	Dryocopus	22	1.25748	16.708	1.00221	0.055287	0.0678319	0.887309	0.859923	-1.39e-06	4.50247	0.837264	842.476	0.159539	0.460941	0.159539	0.515886	0.691016	0.17513	4.64976	-0.00259166	1	NA
Dryocopus_martius	Dry_mar	Dryocopus	34	1.89544	17.9848	0.97506	0.0514011	0.0706134	0.981739	0.743876	2.49e-05	3.04422	2.61564	972.796	0.16614	0.986705	0.16614	0.390331	0.751509	0.361178	3.39662	0.000441639	1	NA
Dryocopus_pileatus	Dry_pil	Dryocopus	24	1.58571	14.8917	0.986207	0.0571066	0.0918478	1	0.621753	4.86e-05	2.24211	4.36674	1146.87	0.166757	1	0.166757	0.533337	0.853356	0.320019	2.19785	-0.000326213	1	NA
Dryocopus_pileatus	Dry_pil	Dryocopus	32	2.22722	14.272	0.992579	0.0571378	0.0999334	1	0.592733	3.09e-05	2.19002	3.15439	658.706	0.304653	0.917101	0.304653	0.816864	0.910352	0.0934881	1.91647	-0.00097531	1	NA
Dryocopus_pileatus	Dry_pil	Dryocopus	24	1.79362	12.7907	1.01025	0.0654225	0.089752	0.948718	0.757282	-9.76e-06	2.65446	1.87957	529.502	0.238492	0.546188	0.238492	0.528984	0.788589	0.259605	3.63906	-0.00106817	1	NA
Dryocopus_pileatus	Dry_pil	Dryocopus	37	2.4529	15.292	0.969363	0.0584809	0.092449	1	0.721062	3.21e-05	3.37099	1.74496	430.089	0.118867	0.796556	0.118867	0.690237	0.876803	0.186566	4.50641	-0.000603192	1	NA
Dryocopus_pileatus	Dry_pil	Dryocopus	23	1.66539	13.2917	1.00644	0.06229	0.0930371	1	0.709859	2.54e-05	3.1055	2.88657	830.877	0.154188	0.851848	0.154188	0.489078	0.88533	0.396252	3.40644	-0.00181794	1	NA
Dryocopus_pileatus	Dry_pil	Dryocopus	28	2.01109	13.7062	0.992238	0.0622246	0.100466	1	0.630248	3.3e-05	2.32527	2.96842	610.349	0.113642	0.254865	0.113642	0.55322	0.879797	0.326577	3.61083	-0.00257272	1	NA
Dryocopus_pileatus	Dry_pil	Dryocopus	26	1.76389	14.39	0.990021	0.0626625	0.0831178	1	0.7539	2.71e-05	2.98151	2.43295	672.547	0.218705	0.758479	0.218705	0.583422	0.758479	0.175057	3.01232	-0.000787406	1	NA
Dryocopus_pileatus	Dry_pil	Dryocopus	31	2.13915	14.3337	0.989408	0.060559	0.0939617	1	0.648088	2.74e-05	4.06099	2.94391	421.238	0.174315	1	0.174315	0.545446	0.851216	0.30577	2.81891	-0.000581118	1	NA
Dryocopus_pileatus	Dry_pil	Dryocopus	38	2.52743	15.4321	0.962075	0.0572923	0.0944582	1	0.660493	2.66e-05	3.01361	2.31799	300.453	0.345753	0.479616	0.35689	0.511964	0.904208	0.392244	2.69502	-0.000794618	1	NA
Dryocopus_schulzi	Dry_sch	Dryocopus	29	1.43972	19.8676	0.98888	0.0442237	0.0671403	1	0.686926	2.75e-05	8.21327	6.24703	810.962	0.72821	0.992001	0.770595	0.938816	0.964718	0.0259023	1.15069	-0.00033052	1	NA
Dryocopus_schulzi	Dry_sch	Dryocopus	37	1.98513	18.7082	0.984674	0.0471418	0.0762369	1	0.621418	2.82e-05	5.35192	4.5876	1308.31	0.392781	0.964782	0.392781	0.926096	0.979431	0.0533354	2.79125	-0.000601095	1	NA
Dryocopus_schulzi	Dry_sch	Dryocopus	25	1.22117	19.6257	1.01025	0.0408017	0.0617235	1	0.733682	3.47e-05	6.51466	6.50038	551.987	0.297322	0.561181	0.297322	0.50602	0.843877	0.337857	2.42625	-0.0020669	1	NA
Dryocopus_schulzi	Dry_sch	Dryocopus	32	1.65706	19.4292	0.980191	0.0444477	0.069546	1	0.704104	3.33e-05	3.43043	3.82901	830.877	0.122783	0.122783	0.293273	0.460333	0.852178	0.391845	6.24482	-0.00174098	1	NA
Dryobates_minor	Dryob_min	Dryobates	26	1.18491	21.2377	0.995696	0.0441631	0.0550817	0.946913	1	2.45e-05	3.26325	-0.422771	1451.66	0.66	0.80313	0.744092	0.854299	0.92923	0.074931	2.09134	-0.000899497	1	NA
Dryobates_minor	Dryob_min	Dryobates	19	1.05237	17.0398	1.00453	0.05617	0.0615104	0.971115	0.990449	1.86e-05	2.28992	-0.203766	1088.78	0.556036	0.556036	0.820841	0.784654	0.912077	0.127424	1.27228	-0.00230112	1	NA
Dryobates_minor	Dryob_min	Dryobates	19	1.12764	16.0691	0.99506	0.0595883	0.0704931	0.943159	1	7.16e-05	2.0745	-0.628871	2680.88	0.557951	0.557951	0.7284	0.922625	0.976657	0.0540325	1.34905	-0.0032169	1	NA
Dryobates_minor	Dryob_min	Dryobates	23	1.28004	17.1828	1.00092	0.0555489	0.060709	0.940556	0.936088	-1.13e-05	1.55549	0.134303	1529.13	0.432695	0.432695	0.840782	0.819967	0.927519	0.107552	1.51832	-0.00226986	1	NA
Dryobates_minor	Dryob_min	Dryobates	26	1.63413	15.2414	1.00428	0.062746	0.0680312	0.929221	0.994065	-3.3e-06	1.92439	-0.580568	1908.85	0.522856	0.522856	0.719719	0.749475	0.926528	0.177054	1.84203	-0.00154492	1	NA
Dryobates_minor	Dryob_min	Dryobates	33	1.51169	21.33	0.993189	0.0458779	0.0525382	0.88885	1	9.76e-06	2.02931	-1.40326	1299.27	0.320244	0.320244	0.645854	0.768949	0.906038	0.137089	1.84778	-0.00139912	1	NA
Dryobates_minor	Dryob_min	Dryobates	12	0.574867	19.2238	0.996734	0.0492084	0.0566437	0.906943	0.910124	-7.74e-06	4.9218	0.6799	2158.77	0.379379	0.379379	0.432934	0.43064	0.820683	0.390044	2.66614	-0.0119671	1	NA
Dryobates_minor	Dryob_min	Dryobates	12	0.563262	19.6439	0.994949	0.0485709	0.0532362	0.945969	1	1.73e-05	1.53244	-2.00567	2132.74	0.447553	0.496357	0.939958	0.609415	0.924786	0.315371	1.27487	-0.00350391	1	NA
Dryobates_minor	Dryob_min	Dryobates	26	1.43301	17.5778	0.993079	0.0552938	0.0611321	0.956682	1	1.72e-05	1.4927	-0.464254	3605.52	0.324395	0.324395	0.779584	0.857816	0.96158	0.103764	2.02317	-0.00198825	1	NA
Dryobates_minor	Dryob_min	Dryobates	28	1.35271	20.0282	0.99817	0.0471909	0.054631	0.917292	1	1.19e-05	1.58938	-1.13997	1359.15	0.58569	0.702622	0.664374	0.815826	0.921076	0.10525	1.57518	-0.00157107	1	NA
Dryobates_minor	Dryob_min	Dryobates	25	1.14689	21.0876	0.994025	0.0452736	0.053909	0.894068	1	2.56e-05	2.06704	-1.72337	1158.86	0.758692	0.959694	0.758692	0.846434	0.952653	0.106218	1.22555	-0.000862604	1	NA
Dryobates_minor	Dryob_min	Dryobates	33	1.64024	19.5969	0.996325	0.0490927	0.0554744	0.906301	1	5.78e-06	1.57102	-1.06525	1461.76	0.467322	0.467322	0.476489	0.773659	0.922609	0.14895	3.30947	-0.00095627	1	NA
Dryobates_minor	Dryob_min	Dryobates	28	1.74584	15.4859	0.999123	0.0621581	0.0687382	0.953575	1	6.68e-06	2.05813	-0.338054	986.376	0.202595	0.202595	0.602922	0.863655	0.96274	0.0990848	3.04382	-0.00191231	1	NA
Dryobates_minor	Dryob_min	Dryobates	33	1.65146	19.748	0.983631	0.0485418	0.0608496	1	0.99248	2.28e-05	2.45272	0.338668	1421.79	0.570283	0.835014	0.702343	0.799819	0.944517	0.144698	2.78431	-0.000961264	1	NA
Dryobates_minor	Dryob_min	Dryobates	23	1.11587	19.6627	1.00325	0.0488006	0.0524088	0.991301	0.947756	2.87e-06	2.26648	0.9878	1331.18	0.474317	0.499199	0.679671	0.750822	0.900753	0.149931	2.63135	-0.00228517	1	NA
Dryobates_minor	Dryob_min	Dryobates	16	0.691564	21.7243	1.00119	0.0416247	0.0514013	0.90178	1	4.33e-05	3.16366	-2.65412	1613.52	0.650716	0.710308	0.908744	0.749596	0.929375	0.179779	1.88581	-0.000836579	1	NA
Dryobates_minor	Dryob_min	Dryobates	22	1.00611	20.868	1.00077	0.0449543	0.0502013	0.976564	0.934674	-9.59e-06	2.9188	1.20968	1259.37	0.530325	0.552641	0.901269	0.863487	0.962762	0.0992747	1.82843	-0.00210546	1	NA
Dryobates_minor	Dryob_min	Dryobates	20	1.03247	18.4287	0.998834	0.0528922	0.0569588	1	0.952675	1.71e-05	1.33073	0.911518	1237.74	0.476292	0.476292	0.671287	0.750453	0.901292	0.150839	1.61316	-0.00313305	1	NA
Dryobates_minor	Dryob_min	Dryobates	24	1.20529	19.1117	0.998589	0.0515942	0.0536405	1	0.966953	-1.4e-06	1.26952	0.594622	1627.56	0.347677	0.347677	0.719038	0.772293	0.930701	0.158408	2.89912	-0.00215872	1	NA
Dryobates_minor	Dryob_min	Dryobates	27	1.44072	17.9943	1.00339	0.0524092	0.0572219	0.923146	0.971164	-8.83e-06	0.953486	-0.669167	1276.95	0.288795	0.288795	0.769593	0.769858	0.881491	0.111634	2.18621	-0.00149294	1	NA
Dryobates_minor	Dryob_min	Dryobates	22	1.02417	20.5121	1.00001	0.0466857	0.0504953	0.958469	0.974635	-3.96e-06	1.85888	-0.214065	1349.76	0.501265	0.65784	0.55113	0.706446	0.929476	0.22303	2.45189	-0.00335276	1	NA
Dryobates_minor	Dryob_min	Dryobates	21	1.23468	16.0737	1.00873	0.0579026	0.0646075	0.958967	0.942813	-2.61e-05	2.35101	0.373959	3416.94	0.333322	0.333322	0.738349	0.73407	0.881619	0.147549	2.64842	-0.00333628	1	NA
Dryobates_minor	Dryob_min	Dryobates	19	0.925647	19.4952	0.997653	0.0507008	0.0534461	1	0.952892	1.79e-05	0.851314	1.06505	1308.31	0.616445	0.842094	0.616445	0.818495	0.955447	0.136952	1.13237	-0.00304386	1	NA
Dryobates_minor	Dryob_min	Dryobates	29	1.43318	19.7431	0.991954	0.0470264	0.0587945	1	0.931788	2.77e-05	3.83554	1.2574	2067.24	0.754757	0.814969	0.89747	0.834375	0.922497	0.0881221	2.05199	-8.17e-05	1	NA
Dryobates_minor	Dryob_min	Dryobates	22	1.1745	17.7765	1.00661	0.0530379	0.0586061	0.985962	1	8.88e-06	1.78149	-0.12748	1015.86	0.64043	0.704924	0.750283	0.806739	0.935739	0.129	1.49989	-0.00211909	1	NA
Dryobates_minor	Dryob_min	Dryobates	22	1.06888	19.838	0.991551	0.0489002	0.0572169	0.917615	1	2.8e-05	2.3936	-1.22305	4782.31	0.361645	0.361645	0.625523	0.631537	0.91459	0.283054	1.95771	-0.00363242	1	NA
Dryobates_minor	Dryob_min	Dryobates	22	1.02958	20.3703	1.0015	0.047522	0.0506984	0.947328	0.981024	-4.49e-06	1.71494	-0.636682	2110.68	0.413867	0.572001	0.413867	0.762661	0.943273	0.180611	1.74425	-0.00355751	1	NA
Dryobates_minor	Dryob_min	Dryobates	18	0.687818	24.6818	1.00205	0.0384407	0.0423681	0.922369	1	-4.32e-06	2.28689	-2.8412	2227.25	0.352152	0.352152	0.848201	0.618888	0.908709	0.289821	2.74952	-0.0047475	1	NA
Dryobates_minor	Dryob_min	Dryobates	28	1.32216	20.6091	0.992629	0.0460516	0.0568247	1	0.921985	1.3e-05	3.47308	1.63062	1177.08	0.559706	0.649444	0.922258	0.67406	0.906012	0.231952	2.56014	-0.000984645	1	NA
Dryobates_minor	Dryob_min	Dryobates	23	1.13807	19.1381	1.01127	0.0475294	0.054451	0.872885	1	-2.3e-05	1.9966	-2.34491	2416.14	0.315733	0.315733	0.577202	0.728345	0.941542	0.213197	2.18188	-0.00390875	1	NA
Dryobates_nuttallii	Dryob_nut	Dryobates	15	0.790896	17.6208	1.00528	0.0527168	0.0585827	0.899869	0.992979	-2.15e-05	1.76758	-2.39193	1411.97	0.508709	0.508709	0.888043	0.81154	0.923328	0.111787	1.07234	-0.00472566	1	NA
Dryobates_nuttallii	Dryob_nut	Dryobates	27	1.39798	19.1363	0.97833	0.0510044	0.0761803	1	0.727013	5.6e-05	4.34007	4.0436	1150.86	0.19642	0.19642	0.511704	0.516968	0.836473	0.319505	4.8216	-0.002546	1	NA
Dryobates_nuttallii	Dryob_nut	Dryobates	13	0.641054	18.8745	0.994753	0.0469594	0.057887	0.811225	0.913702	-0.000168127	3.09855	-4.09876	1539.76	0.227464	0.227464	0.544324	0.544324	0.749359	0.205035	2.76807	-0.0130432	1	NA
Dryobates_nuttallii	Dryob_nut	Dryobates	20	0.899699	21.0031	1.00668	0.0432967	0.0501244	0.907953	1	-2.01e-05	3.10613	-2.07583	1390.12	0.22978	0.43461	0.671539	0.504047	0.925044	0.420998	6.21032	-0.00343361	1	NA
Dryobates_nuttallii	Dryob_nut	Dryobates	21	1.01366	19.7099	1.00152	0.0482894	0.0525427	0.948398	0.978258	-1.8e-05	1.72078	-0.548228	1179.12	0.143343	0.143343	0.698235	0.717648	0.9152	0.197552	3.26986	-0.00473285	1	NA
Dryobates_nuttallii	Dryob_nut	Dryobates	19	0.902419	19.7459	1.01073	0.0467695	0.0516683	0.986626	0.957565	-1.81e-05	2.58271	0.984481	1824.76	0.246144	0.246144	0.752926	0.747122	0.951747	0.204625	2.49073	-0.00527773	1	NA
Dryobates_nuttallii	Dryob_nut	Dryobates	32	1.29024	24.2306	0.99263	0.0393507	0.046111	0.92369	1	5.69e-06	2.41576	-1.08366	1261.56	0.280657	0.280657	0.926607	0.686779	0.926859	0.24008	2.1329	-0.000849921	1	NA
Dryobates_nuttallii	Dryob_nut	Dryobates	33	1.28615	25.1383	0.991505	0.036701	0.0442324	0.898709	1	6.52e-06	2.02394	-1.72181	1487.31	0.256097	0.256097	0.901729	0.71788	0.916022	0.198142	3.19855	-0.000971031	1	NA
Dryobates_nuttallii	Dryob_nut	Dryobates	30	1.56527	18.5388	0.999689	0.0511169	0.0563166	0.907669	1	-6.81e-07	1.52907	-1.13928	1166.92	0.448761	0.448761	0.702184	0.78375	0.904557	0.120808	1.58105	-0.00169067	1	NA
Dryobates_nuttallii	Dryob_nut	Dryobates	20	0.89974	21.0693	1.0032	0.0438972	0.0497955	0.942919	1	4.92e-07	1.90844	-1.25098	1523.84	0.178303	0.220665	0.946181	0.543106	0.927612	0.384506	2.49544	-0.00269169	1	NA
Dryobates_nuttallii	Dryob_nut	Dryobates	22	0.992042	21.1709	1.00079	0.0444909	0.0508465	1	0.925435	-2.1e-06	2.17489	1.85552	1129.13	0.346785	0.346785	0.723859	0.816104	0.890748	0.0746442	2.22991	-0.00308144	1	NA
Dryobates_nuttallii	Dryob_nut	Dryobates	21	0.96701	20.8807	0.99184	0.0447575	0.0547062	0.937478	1	2.91e-05	2.22399	-0.690081	1175.04	0.555339	0.686184	0.555339	0.797928	0.943444	0.145517	1.63192	-0.00352053	1	NA
Dryobates_nuttallii	Dryob_nut	Dryobates	16	0.760667	19.7993	0.99715	0.0487654	0.0570053	1	0.855454	3.25e-05	1.81535	4.22822	993.236	0.325868	0.325868	0.924705	0.851093	0.915377	0.0642841	1.64501	-0.00463483	1	NA
Dryobates_nuttallii	Dryob_nut	Dryobates	20	0.903505	20.9515	1.00405	0.0460319	0.0490563	0.938347	0.992538	-5.25e-06	1.10776	-1.34467	1191.44	0.400759	0.400759	0.795437	0.806261	0.902758	0.0964966	1.60359	-0.00331848	1	NA
Dryobates_pubescens	Dryob_pub	Dryobates	14	0.82363	15.8923	0.994016	0.0606788	0.0670451	0.937782	1	6.54e-05	1.38901	-1.2356	2238.77	0.481277	0.481277	0.898294	0.790763	0.978929	0.188166	1.80049	-0.00433099	1	NA
Dryobates_pubescens	Dryob_pub	Dryobates	17	1.08449	14.863	0.998757	0.0603103	0.0850818	0.750144	1	7.41e-05	3.7428	-3.3036	2088.85	0.426192	0.426192	0.763701	0.566532	0.808904	0.242372	3.41807	-0.00109857	1	NA
Dryobates_pubescens	Dryob_pub	Dryobates	19	1.15697	15.4793	1.00861	0.0585511	0.0736702	0.873509	1	4.52e-05	3.40767	-1.43102	1005.36	0.548388	0.548388	0.746455	0.746892	0.955389	0.208497	1.09527	-0.00261185	1	NA
Dryobates_pubescens	Dryob_pub	Dryobates	23	1.42328	15.5144	0.997358	0.0606218	0.0691547	0.876611	0.985477	2.09e-06	1.57336	-1.30498	1368.61	0.276297	0.276297	0.728174	0.752802	0.901129	0.148328	3.17918	-0.00307356	1	NA
Dryobates_pubescens	Dryob_pub	Dryobates	15	0.979661	14.2663	1.0032	0.066003	0.074878	0.887443	1	5.31e-06	1.23703	-1.82908	1363.87	0.192839	0.192839	0.845514	0.815585	0.927418	0.111833	1.92295	-0.00773464	1	NA
Dryobates_pubescens	Dryob_pub	Dryobates	15	0.820874	16.8864	1.0119	0.0535397	0.0636628	0.86544	1	-1.96e-05	2.02067	-3.09081	1915.48	0.409743	0.409743	0.827465	0.836637	0.946407	0.10977	1.24675	-0.00695402	1	NA
Dryobates_pubescens	Dryob_pub	Dryobates	13	0.868562	13.9422	0.994197	0.0658476	0.0821383	0.83512	1	8.34e-05	2.50727	-2.82284	1863.1	0.170296	0.170296	0.957721	0.857057	0.97769	0.120633	1.80582	-0.0106391	1	NA
Dryobates_pubescens	Dryob_pub	Dryobates	15	0.945728	14.8256	0.998821	0.0649035	0.0698568	0.954702	1	-6.37e-06	1.51322	-0.721094	1216.48	0.478807	0.478807	0.911437	0.876758	0.945952	0.0691943	1.06914	-0.00463316	1	NA
Dryobates_pubescens	Dryob_pub	Dryobates	14	0.830817	15.7547	0.99392	0.0615211	0.0675897	0.930027	1	4.05e-05	1.53506	-1.37962	1046.24	0.236426	0.236426	0.873564	0.759238	0.890201	0.130963	1.7339	-0.00705075	1	NA
Dryobates_pubescens	Dryob_pub	Dryobates	11	0.722589	13.8499	1.00146	0.0661634	0.0776061	0.969898	1	0.000294756	5.04561	-0.2394	1220.7	0.637431	0.650109	0.965785	0.764071	0.942118	0.178047	0.943213	-0.000529339	1	NA
Dryobates_pubescens	Dryob_pub	Dryobates	18	1.22622	13.9291	1.01969	0.0561988	0.101424	0.565294	1	0.000103666	4.53698	-6.16947	1119.39	0.18887	0.18887	0.841605	0.718508	0.929962	0.211454	1.94645	-0.00507913	1	NA
Dryobates_pubescens	Dryob_pub	Dryobates	17	1.08364	14.7576	1.00206	0.0634495	0.073541	0.87099	1	7.56e-06	1.24143	-1.93426	1523.84	0.218717	0.218717	0.838115	0.807589	0.941887	0.134298	1.8855	-0.00617334	1	NA
Dryobates_pubescens	Dryob_pub	Dryobates	16	0.867424	17.1603	1.00878	0.0543705	0.0618812	0.915699	1	9.05e-06	2.00786	-1.7068	1378.12	0.365899	0.365899	0.795031	0.759558	0.852211	0.0926524	1.66578	-0.00503146	1	NA
Dryobates_pubescens	Dryob_pub	Dryobates	18	1.21445	13.8486	1.01669	0.0609768	0.0821665	0.742112	1	-1.08e-05	2.09329	-3.71376	1566.68	0.254169	0.254169	0.753351	0.753351	0.913147	0.159796	1.91306	-0.00556079	1	NA
Dryobates_pubescens	Dryob_pub	Dryobates	12	0.736029	15.0661	0.993094	0.0638157	0.0718308	0.930315	1	0.000137554	1.83643	-1.45933	728.351	0.496126	0.496126	0.760829	0.882319	0.935439	0.0531195	1.09111	-0.00919963	1	NA
Dryobates_pubescens	Dryob_pub	Dryobates	12	0.681536	16.9003	0.963603	0.0568686	0.0770232	1	0.943994	0.000589226	5.83095	2.27583	1239.93	0.147495	0.147495	0.435421	0.443743	0.951879	0.508136	2.96973	-0.0243109	1	NA
Dryobates_pubescens	Dryob_pub	Dryobates	19	1.17794	15.3646	0.998342	0.0576383	0.0713441	0.807891	0.999351	-1.79e-05	1.87208	-3.01094	1015.86	0.486262	0.486262	0.852793	0.845243	0.963004	0.117761	1.26127	-0.00338422	1	NA
Dryobates_pubescens	Dryob_pub	Dryobates	15	0.964224	14.5435	0.999024	0.0662683	0.0728073	0.955276	1	5.47e-05	1.53703	-0.657065	1837.45	0.471856	0.471856	0.882772	0.900396	0.97624	0.0758443	0.949809	-0.00543845	1	NA
Dryobates_pubescens	Dryob_pub	Dryobates	16	1.03315	14.4296	1.00773	0.0639163	0.0734578	0.898309	1	-4.83e-06	2.0032	-1.51901	1136.98	0.307388	0.307388	0.963969	0.900758	0.964956	0.0641978	1.41591	-0.00479908	1	NA
Dryobates_pubescens	Dryob_pub	Dryobates	13	0.906551	13.3332	0.995779	0.0702719	0.0836494	0.86681	0.969815	9.11e-05	2.54491	-1.67451	1831.1	0.454309	0.454309	0.702709	0.738058	0.908632	0.170574	1.65044	-0.00919153	1	NA
Dryobates_pubescens	Dryob_pub	Dryobates	17	0.931664	17.059	1.00727	0.0552823	0.0599922	0.980922	0.979422	2.62e-06	1.76703	0.119442	1127.17	0.578551	0.578551	0.850504	0.865854	0.960383	0.0945285	0.946993	-0.00338011	1	NA
Dryobates_pubescens	Dryob_pub	Dryobates	20	1.0839	17.5625	1.00313	0.0506387	0.0721024	0.702316	1	2.53e-05	2.39338	-5.19354	813.778	0.298616	0.298616	0.511894	0.720495	0.937736	0.217241	2.2189	-0.00568584	1	NA
Dryobates_pubescens	Dryob_pub	Dryobates	22	1.59076	13.1816	1.01301	0.0593558	0.0880366	0.674217	0.980842	-2.33e-05	2.56407	-3.65228	1244.19	0.287085	0.287085	0.780668	0.780668	0.950392	0.169724	1.76522	-0.00324392	1	NA
Dryobates_pubescens	Dryob_pub	Dryobates	15	0.826786	16.9574	0.998628	0.0579877	0.0601856	0.976336	0.984012	7.2e-06	0.882128	-0.154109	1605.15	0.296734	0.296734	0.689684	0.773681	0.910684	0.137003	1.64993	-0.00844513	1	NA
Dryobates_pubescens	Dryob_pub	Dryobates	15	0.859015	16.2892	1.00225	0.0571292	0.0649008	1	0.938339	2.64e-05	2.82333	1.49871	677.225	0.283009	0.283009	0.81714	0.932289	0.971588	0.0392995	1.63158	-0.00715991	1	NA
Dryobates_pubescens	Dryob_pub	Dryobates	16	1.05779	14.377	0.98856	0.0654618	0.0792004	0.92863	1	0.000124553	3.65818	-0.744955	689.062	0.571833	0.571833	0.827012	0.827346	0.897895	0.0705488	1.09897	-0.00237182	1	NA
Dryobates_pubescens	Dryob_pub	Dryobates	17	0.942714	16.8405	1.01089	0.0524925	0.0641169	0.849414	1	-1.93e-05	2.04286	-3.02652	1831.1	0.213488	0.213488	0.680316	0.74305	0.884017	0.140967	2.28938	-0.00736441	1	NA
Dryobates_pubescens	Dryob_pub	Dryobates	11	0.661914	15.0606	1.00476	0.0624361	0.0699058	0.990157	1	0.000208842	2.40023	-0.0562594	1175.04	0.26662	0.26662	0.93912	0.563642	0.936357	0.372715	1.48051	-0.00944423	1	NA
Dryobates_pubescens	Dryob_pub	Dryobates	16	1.12802	13.0695	1.01946	0.0667803	0.0790716	0.844555	0.983256	-0.000103477	1.92205	-2.04004	1656	0.244897	0.244897	0.959941	0.634585	0.86488	0.230295	1.57608	-0.00272507	1	NA
Dryobates_pubescens	Dryob_pub	Dryobates	20	1.27865	14.7917	1.01114	0.0565876	0.0760052	0.744523	1	-3.04e-05	2.19455	-3.78687	1345.09	0.162337	0.162337	0.822728	0.832059	0.948932	0.116873	2.33725	-0.00422862	1	NA
Dryobates_pubescens	Dryob_pub	Dryobates	15	0.815535	17.292	0.993795	0.0564785	0.0642208	1	0.944364	8.22e-05	2.38048	1.31848	1233.46	0.60166	0.686228	0.60166	0.805071	0.946406	0.141335	1.07312	-0.00577678	1	NA
Dryobates_pubescens	Dryob_pub	Dryobates	18	0.963899	17.7429	0.995246	0.0533376	0.0617581	0.863653	0.970436	4.22e-06	2.22112	-2.12422	1008.85	0.408032	0.408032	0.859218	0.781	0.928921	0.147921	1.62749	-0.00374562	1	NA
Dryobates_pubescens	Dryob_pub	Dryobates	22	1.35576	15.4215	1.00516	0.0597311	0.0694991	0.859452	1	-2.12e-06	1.62426	-1.77569	1244.19	0.210116	0.210116	0.783358	0.795444	0.936226	0.140782	2.39598	-0.00390499	1	NA
Dryobates_pubescens	Dryob_pub	Dryobates	10	0.594277	15.2898	0.991879	0.0612913	0.06986	0.934449	1	9.27e-05	3.51381	-1.66113	1301.53	0.309798	0.309798	0.909581	0.412061	0.861233	0.449172	2.71335	-0.00295067	1	NA
Dryobates_scalaris	Dryob_sca	Dryobates	21	0.775935	25.8832	1.00155	0.0321316	0.0444551	0.979208	0.799545	6.6e-06	8.30356	11.4949	379.641	0.411679	0.411679	0.761047	0.605222	0.874318	0.269096	2.64742	-0.00164873	1	NA
Dryobates_scalaris	Dryob_sca	Dryobates	26	0.877379	28.7578	0.994163	0.0310589	0.0404306	0.768204	0.85113	-1e-05	5.70423	-1.77133	1741.35	0.130642	0.29333	0.296586	0.471631	0.637178	0.165546	7.30155	-0.00124301	1	NA
Dryobates_scalaris	Dryob_sca	Dryobates	20	0.751885	25.3022	1.00211	0.035478	0.0464039	0.764548	1	1.63e-05	3.79692	-8.44297	1308.31	0.262258	0.262258	0.612822	0.648558	0.924396	0.275839	2.99377	-0.00337199	1	NA
Dryobates_scalaris	Dryob_sca	Dryobates	24	0.837603	27.5951	0.998586	0.032868	0.0415644	0.847567	1	1.96e-05	7.4547	-2.24478	1073.79	0.356516	0.356516	0.671681	0.71231	0.876877	0.164567	2.79616	-0.00201869	1	NA
Dryobates_scalaris	Dryob_sca	Dryobates	26	1.00068	25.6335	0.981662	0.0364933	0.0556158	1	0.701445	4.27e-05	6.30395	8.68499	1577.61	0.230918	0.310606	0.492375	0.636086	0.844067	0.207981	5.69732	-0.00165461	1	NA
Dryobates_scalaris	Dryob_sca	Dryobates	35	1.12817	30.5181	0.990612	0.0303235	0.0416743	0.916217	1	8.09e-06	4.90438	0.63576	2643.97	0.204229	0.436015	0.204229	0.56972	0.744228	0.174508	8.03926	-0.00089383	1	NA
Dryobates_scalaris	Dryob_sca	Dryobates	30	1.07355	27.3071	0.991938	0.0338768	0.0416455	0.911163	0.961676	9.35e-06	2.63362	-0.802809	1487.31	0.449979	0.449979	0.896116	0.727993	0.921119	0.193126	2.28796	-0.000820566	1	NA
Dryobates_scalaris	Dryob_sca	Dryobates	32	1.09066	28.5963	0.995266	0.0328162	0.039908	0.830573	1	3.6e-06	1.6782	-4.49666	1850.23	0.101046	0.101046	0.615211	0.680066	0.878492	0.198426	4.12347	-0.00195088	1	NA
Gecinulus_grantia	Gec_gra	Gecinulus	37	1.97424	19.0087	1.01343	0.0333035	0.0907815	0.485124	1	2.33e-05	5.12732	-4.03293	516.81	0.29474	0.544869	0.841504	0.530706	0.736404	0.205697	4.86144	-0.000311402	1	NA
Gecinulus_grantia	Gec_gra	Gecinulus	41	1.99582	20.3582	1.02964	0.0318161	0.0697969	0.48176	0.937837	3.21e-06	3.32999	-7.95514	1162.88	0.245703	0.588757	0.464708	0.696714	0.915939	0.219224	5.72933	-0.000946357	1	NA
Gecinulus_grantia	Gec_gra	Gecinulus	31	1.93763	15.7157	1.04115	0.0408749	0.0924233	0.505613	0.987419	2.35e-05	6.20884	-4.54242	730.88	0.0524399	0.11002	0.529453	0.434108	0.713288	0.27918	7.11161	-0.00226024	1	NA
Gecinulus_grantia	Gec_gra	Gecinulus	27	1.19293	23.2008	1.01793	0.0247546	0.0711207	0.348065	0.905513	2.55e-05	21.2025	10.9256	751.428	0.0794299	0.304269	0.78661	0.390674	0.813621	0.422947	8.48906	-0.00120787	1	NA
Leuconotopicos_albolarvatus	Leuco_albo	Leuconotopicos	41	2.56899	15.2692	1.03436	0.0507318	0.0747362	0.958483	0.680698	-1.06e-05	1.52517	2.4976	1340.44	0.126696	0.126696	0.348871	0.659632	0.923385	0.263753	4.17347	-0.00154924	1	NA
Leuconotopicos_albolarvatus	Leuco_albo	Leuconotopicos	25	1.17729	20.3914	1.00032	0.0473786	0.0531212	1	0.908137	9.39e-06	2.93368	1.87679	1263.75	0.581377	0.60006	0.581377	0.83073	0.932191	0.101462	1.70428	-0.00212359	1	NA
Leuconotopicos_albolarvatus	Leuco_albo	Leuconotopicos	16	0.792836	18.9126	1.00067	0.0505341	0.0549359	0.975731	0.962481	-6.9e-06	2.13156	0.487174	993.236	0.306203	0.306203	0.913558	0.731846	0.921059	0.189213	1.85379	-0.00606705	1	NA
Leuconotopicos_albolarvatus	Leuco_albo	Leuconotopicos	16	0.753109	20.9263	0.976079	0.0455843	0.0883188	1	0.527136	0.000322149	6.92132	14.5843	2089.18	0.0951164	0.0951164	0.578427	0.343147	0.826038	0.48289	6.3343	-0.00458071	1	NA
Leuconotopicos_arizonae	Leuco_ari	Leuconotopicos	17	0.654479	24.5723	0.995906	0.0386955	0.0438891	0.97375	0.950309	4.54e-05	2.66982	1.34402	934.785	0.279518	0.279518	0.821498	0.50841	0.892978	0.384568	2.03863	-0.00387396	1	NA
Leuconotopicos_arizonae	Leuco_ari	Leuconotopicos	17	0.694246	23.7337	0.975804	0.0402658	0.0533842	1	0.849442	0.000122551	4.32166	5.13679	1461.76	0.436896	0.502538	0.79167	0.606162	0.857824	0.251662	4.88074	0.000137551	1	NA
Leuconotopicos_arizonae	Leuco_ari	Leuconotopicos	14	0.564468	23.1706	0.996342	0.040591	0.0496445	1	0.911998	0.000136049	3.9269	4.00806	890.56	0.79421	0.987338	0.872198	0.851018	0.943661	0.0926436	1.36164	0.00108252	1	NA
Leuconotopicos_arizonae	Leuco_ari	Leuconotopicos	26	0.942239	26.6278	0.997338	0.0357811	0.0409012	0.8937	1	2.31e-06	2.68414	-2.80591	1638.88	0.122785	0.122785	0.722737	0.585826	0.889476	0.30365	5.09011	-0.00254507	1	NA
Leuconotopicos_arizonae	Leuco_ari	Leuconotopicos	19	0.702716	25.9159	0.989417	0.0375311	0.0428563	0.948521	1	3.98e-05	1.98056	-1.52574	1577.57	0.573575	0.573575	0.605274	0.806822	0.933984	0.127162	1.81852	-0.00355054	1	NA
Leuconotopicos_borealis	Leuco_bor	Leuconotopicos	13	0.589605	21.6332	0.952033	0.0445773	0.06553	1	0.688673	0.000281834	4.19119	12.341	1696.67	0.461309	0.611102	0.604804	0.60609	0.802685	0.196595	2.88475	-0.00479544	1	NA
Leuconotopicos_borealis	Leuco_bor	Leuconotopicos	12	0.613235	17.8277	1.01021	0.0499668	0.0602676	1	0.972844	0.000259331	4.52536	1.27939	1656.09	0.46641	0.46641	0.706974	0.630968	0.825024	0.194056	2.41875	-0.00376447	1	NA
Leuconotopicos_borealis	Leuco_bor	Leuconotopicos	17	0.739702	21.8157	0.992401	0.0442121	0.0506787	0.8724	1	1.67e-05	2.73957	-3.7949	4310.06	0.399083	0.708966	0.530696	0.638049	0.899099	0.26105	4.29539	-0.00401816	1	NA
Leuconotopicos_fumigatus	Leuco_fum	Leuconotopicos	19	0.766834	23.6072	0.994689	0.0415353	0.044788	1	0.990821	1.91e-05	1.49069	0.399038	1882.57	0.678215	0.678215	0.856824	0.827407	0.974587	0.14718	1.52124	-0.00221337	1	NA
Leuconotopicos_fumigatus	Leuco_fum	Leuconotopicos	38	1.60246	23.4391	0.987085	0.0411528	0.0511792	0.97842	1	1.13e-05	1.97717	0.0383916	1363.87	0.421495	0.460472	0.625612	0.681238	0.934775	0.253537	4.4786	-0.000873799	1	NA
Leuconotopicos_fumigatus	Leuco_fum	Leuconotopicos	24	0.84962	27.2026	0.996629	0.0354782	0.0429806	1	0.897941	2.04e-05	2.15234	3.42339	3005.78	0.340966	1	0.366908	0.559496	0.729081	0.169585	5.08804	0.000195087	1	NA
Leuconotopicos_fumigatus	Leuco_fum	Leuconotopicos	23	0.799597	27.744	0.998639	0.028474	0.0432576	0.97347	0.939024	3.34e-05	7.85655	7.30608	977.865	0.314914	0.694481	0.562716	0.632448	0.837988	0.20554	4.91668	-0.000500921	1	NA
Leuconotopicos_fumigatus	Leuco_fum	Leuconotopicos	28	1.00678	27.1711	0.987885	0.0358403	0.0404137	0.957081	1	1.42e-05	1.92147	-0.841466	1416.87	0.464829	0.775549	0.555813	0.73606	0.907947	0.171888	4.01419	-0.00161005	1	NA
Leuconotopicos_fumigatus	Leuco_fum	Leuconotopicos	21	0.780584	25.4621	1.00714	0.036163	0.041614	0.901685	1	3.03e-06	2.55777	-3.11455	981.26	0.371137	0.395467	0.881881	0.721524	0.912928	0.191404	3.59749	-0.00196153	1	NA
Leuconotopicos_fumigatus	Leuco_fum	Leuconotopicos	24	0.917096	26.0483	0.969534	0.0364002	0.052216	1	0.817062	5.77e-05	5.30455	6.0854	881.301	0.230074	0.542669	0.682303	0.768382	0.883037	0.114655	4.60923	-0.00284123	1	NA
Leuconotopicos_fumigatus	Leuco_fum	Leuconotopicos	24	0.841554	27.4341	0.996859	0.0350873	0.0390598	1	0.961638	1.62e-05	1.92461	1.41806	1292.54	0.519722	0.519722	0.760819	0.730408	0.856992	0.126584	2.53099	-0.00115832	1	NA
Leuconotopicos_fumigatus	Leuco_fum	Leuconotopicos	23	0.767229	28.8862	0.993612	0.0331938	0.0384219	0.964192	1	2.27e-05	2.10945	-0.891775	1387.71	0.448566	0.448566	0.755134	0.735862	0.88542	0.149559	2.72355	-0.0019505	1	NA
Leuconotopicos_fumigatus	Leuco_fum	Leuconotopicos	32	1.09839	28.5518	0.990508	0.0318537	0.0391427	0.986453	1	1.05e-05	3.53272	0.709733	1340.44	0.601573	0.619559	0.819516	0.702131	0.897659	0.195529	3.1834	-0.000460239	1	NA
Leuconotopicos_villosus	Leuco_vil	Leuconotopicos	32	1.41696	21.9566	1.00337	0.038815	0.0536378	0.777917	1	8.88e-06	3.3569	-3.21124	1195.58	0.160341	0.160341	0.860884	0.489308	0.841901	0.352593	7.61958	-0.000758843	1	NA
Leuconotopicos_villosus	Leuco_vil	Leuconotopicos	23	0.989637	22.4952	0.992959	0.0401521	0.0575838	1	0.825374	5.23e-05	3.60015	4.21244	1349.76	0.24766	0.24766	0.977812	0.645332	0.958171	0.312839	1.83373	-0.00228192	1	NA
Leuconotopicos_villosus	Leuco_vil	Leuconotopicos	29	1.23521	22.8759	0.999744	0.0377027	0.0563311	0.67114	1	6.51e-06	8.77686	-4.06835	764.563	0.286772	0.286772	0.334224	0.770422	0.874282	0.10386	3.77942	-0.00202465	1	NA
Leuconotopicos_villosus	Leuco_vil	Leuconotopicos	19	1.20684	14.7452	1.01812	0.0579553	0.0810195	0.739562	1	1.26e-05	2.88056	-3.57073	1523.84	0.589777	0.589777	0.834138	0.889388	0.950988	0.0615996	1.0921	-0.00232842	1	NA
Leuconotopicos_villosus	Leuco_vil	Leuconotopicos	31	1.18173	25.8134	0.985809	0.0372756	0.0460929	1	0.988186	2.12e-05	3.05262	0.889551	1220.7	0.419329	0.533243	0.419329	0.741081	0.886688	0.145607	3.44611	-0.00117988	1	NA
Leuconotopicos_villosus	Leuco_vil	Leuconotopicos	21	0.780539	25.7081	0.998349	0.0367207	0.0423618	0.897122	1	8.73e-06	2.49884	-3.30326	1850.23	0.420512	0.420512	0.73903	0.814233	0.952889	0.138656	2.46969	-0.00305938	1	NA
Leuconotopicos_villosus	Leuco_vil	Leuconotopicos	27	1.09099	23.5229	1.01578	0.0368816	0.0453477	0.874958	1	-4.31e-06	2.61566	-2.65206	1426.72	0.237392	0.237392	0.802476	0.710286	0.933576	0.22329	2.63656	-0.00201243	1	NA
Leuconotopicos_villosus	Leuco_vil	Leuconotopicos	24	0.867803	26.6647	0.994427	0.0361187	0.040018	1	0.976087	8.99e-06	2.07814	1.01451	947.834	0.233636	0.233636	0.819056	0.767878	0.906421	0.138543	2.91986	-0.0028055	1	NA
Leuconotopicos_villosus	Leuco_vil	Leuconotopicos	22	0.857218	24.4819	1.0009	0.0397434	0.0422281	0.986886	1	5.35e-06	1.67862	-0.258621	1464.3	0.677382	0.677382	0.864494	0.83359	0.928416	0.0948262	1.52934	-0.00111221	1	NA
Meiglyptes_tristis	Mei_tri	Meiglyptes	32	2.17943	14.7194	0.999511	0.0476772	0.12167	0.391856	1	3.78e-05	4.13843	-5.92349	1007.1	0.0864585	0.189467	0.171614	0.275944	0.860906	0.584962	7.87857	-0.00198439	1	NA
Meiglyptes_tristis	Mei_tri	Meiglyptes	37	2.32858	15.5534	1.02173	0.0450144	0.0947338	0.574224	1	1.9e-05	4.39625	-2.68335	488.932	0.265009	0.265009	0.739916	0.649589	0.786792	0.137203	4.65897	-0.000828145	1	NA
Meiglyptes_tristis	Mei_tri	Meiglyptes	28	1.8118	14.3624	1.06038	0.0484479	0.0798282	0.644988	0.885542	-4.8e-06	13.6346	1.04191	660.993	0.331422	0.355709	0.94711	0.599335	0.91361	0.314274	5.39588	-0.00126945	1	NA
Meiglyptes_tukki	Mei_tuk	Meiglyptes	31	1.50816	20.1402	0.996835	0.0408227	0.0632569	0.733957	1	9.39e-06	2.77533	-3.36571	1233.46	0.268621	0.268621	0.630918	0.524447	0.75328	0.228832	5.28009	-0.00033698	1	NA
Meiglyptes_tukki	Mei_tuk	Meiglyptes	26	1.45291	17.0685	1.01312	0.049743	0.0663396	0.749824	1	-7.14e-06	1.36668	-3.6462	555.827	0.603557	0.603557	0.94897	0.877816	0.956789	0.0789723	1.17425	-0.00110534	1	NA
Meiglyptes_tukki	Mei_tuk	Meiglyptes	33	1.61683	19.7763	1.00765	0.0419024	0.06388	0.776591	1	9.64e-06	3.78306	-2.01014	561.636	0.477769	0.733257	0.935025	0.705347	0.88757	0.182224	4.56581	-0.00042885	1	NA
Meiglyptes_tukki	Mei_tuk	Meiglyptes	44	2.4929	17.2066	1.01028	0.0459294	0.0765414	0.713388	0.881235	6.45e-06	5.03743	-0.473267	552.945	0.217612	0.217612	0.480606	0.620325	0.871315	0.25099	8.21692	-0.00103416	1	NA
Meiglyptes_tukki	Mei_tuk	Meiglyptes	25	1.22589	19.3132	1.01969	0.0418265	0.0564777	0.817347	0.977582	-7.73e-06	5.54545	-1.59332	733.418	0.420676	0.515682	0.550997	0.612283	0.871796	0.259513	4.70555	-0.00207934	1	NA
Meiglyptes_tukki	Mei_tuk	Meiglyptes	36	1.68735	20.977	1.00857	0.0316262	0.0725754	1	0.80039	2.55e-05	11.3869	10.5157	282.282	0.14373	0.521197	0.886823	0.668912	0.880595	0.211683	8.55367	-0.000629238	1	NA
Meiglyptes_tukki	Mei_tuk	Meiglyptes	30	1.50052	19.3182	1.01096	0.0392149	0.0700555	0.641979	1	3.51e-06	3.23994	-4.59686	531.34	0.288876	0.390014	0.627752	0.657109	0.893135	0.236026	4.615	-0.00129855	1	NA
Meiglyptes_tukki	Mei_tuk	Meiglyptes	31	1.51602	19.467	1.02632	0.0421962	0.0602001	0.700933	1	-2.26e-06	3.22111	-4.60503	525.844	0.213574	0.330807	0.945949	0.652339	0.860682	0.208343	4.12585	-0.00118202	1	NA
Meiglyptes_tukki	Mei_tuk	Meiglyptes	39	1.92413	19.9375	1.00104	0.0393587	0.0649084	0.690543	1	5.12e-06	3.40933	-3.07452	866.161	0.37106	0.79797	0.659062	0.655384	0.888911	0.233527	7.54473	-0.00083269	1	NA
Melanerpes_aurifrons	Mel_aur	Melanerpes	12	0.819219	13.5321	0.993992	0.0697372	0.0807143	0.959739	1	0.000152815	4.67837	-0.374632	402.68	0.420192	0.420192	1	0.731834	0.937605	0.205772	2.3347	-0.00159476	1	NA
Melanerpes_aurifrons	Mel_aur	Melanerpes	16	1.11792	14.0028	0.964843	0.0679338	0.0899894	0.981059	1	0.000355807	4.63141	0.181652	1150.86	0.133641	0.133641	0.907232	0.583299	0.897866	0.314567	4.3023	-0.00522643	1	NA
Melanerpes_aurifrons	Mel_aur	Melanerpes	31	1.53844	20.5057	0.964902	0.0431097	0.0693569	1	0.702476	4.81e-05	4.36526	4.23658	735.964	0.170667	0.713831	0.170667	0.493925	0.958675	0.464749	4.00685	-0.0012418	1	NA
Melanerpes_aurifrons	Mel_aur	Melanerpes	21	0.760356	26.5423	0.994364	0.0336368	0.0426687	0.977831	0.965544	3.18e-05	7.02232	2.91552	555.827	0.454356	0.627313	0.460309	0.633741	0.896288	0.262547	2.6961	-0.00212793	1	NA
Melanerpes_aurifrons	Mel_aur	Melanerpes	17	1.18906	14.5699	0.959517	0.0614764	0.139804	1	0.636069	0.000697578	11.6792	4.43205	651.893	0.367744	0.385143	0.731612	0.610419	0.792053	0.181634	4.34969	-0.0034848	1	NA
Melanerpes_aurifrons	Mel_aur	Melanerpes	19	1.09686	17.1459	0.972975	0.0541212	0.0900202	0.774221	1	0.000274541	7.09142	-1.50775	1037.21	0.615395	0.784464	0.761178	0.752668	0.833765	0.0810974	2.45854	-0.0015933	1	NA
Melanerpes_cactorum	Mel_cac	Melanerpes	13	0.984235	15.3586	0.912228	0.054406	0.170848	0.882906	1	0.00312062	19.2525	4.0994	621.018	0.603585	0.603585	0.721416	0.797518	0.92206	0.124542	1.92093	-0.00377605	1	NA
Melanerpes_cactorum	Mel_cac	Melanerpes	14	1.18077	13.6551	0.893878	0.0577537	0.143409	0.453311	1	0.000621967	10.326	-6.91324	1439.14	0.348796	0.348796	0.947997	0.834683	0.908504	0.0738215	1.26576	-0.00515092	1	NA
Melanerpes_cactorum	Mel_cac	Melanerpes	18	1.39404	17.1957	0.87156	0.0516384	0.193052	0.419129	0.953807	0.00140761	12.5154	-1.39133	1732.32	0.116342	0.116342	1	0.32131	0.63495	0.313639	8.11332	0.00518181	1	NA
Melanerpes_cactorum	Mel_cac	Melanerpes	19	1.89984	14.8712	0.824752	0.0579155	0.237733	0.330717	0.971102	0.00145173	11.7452	-2.45783	1534.43	0.270005	0.426942	0.97653	0.373263	0.520186	0.146923	2.94318	0.00529157	1	NA
Melanerpes_cactorum	Mel_cac	Melanerpes	15	1.46979	9.92229	1.14395	0.055908	0.172419	0.736808	1	0.00141812	15.0588	2.05248	5143.34	0.49564	0.679778	0.823841	0.596849	0.831531	0.234682	1.65174	0.00310681	1	NA
Melanerpes_carolinus	Mel_car	Melanerpes	19	1.02308	17.8525	0.990005	0.0502409	0.0697138	1	0.809506	6.43e-05	4.08051	3.63939	1518.56	0.630855	0.701737	0.630855	0.73861	0.926153	0.187544	1.32999	-0.00181816	1	NA
Melanerpes_carolinus	Mel_car	Melanerpes	12	0.647743	19.9784	0.910152	0.0480842	0.117999	1	0.417444	0.00131783	9.36505	19.2826	484.715	0.414726	0.414726	0.780156	0.787933	0.93132	0.143387	1.90093	-0.00971431	1	NA
Melanerpes_carolinus	Mel_car	Melanerpes	20	1.1425	17.3437	0.971438	0.0516463	0.0868908	1	0.66257	0.000179421	5.03046	5.24985	439.126	0.372661	0.372661	0.440263	0.765663	0.866233	0.10057	2.56739	-0.00291794	1	NA
Melanerpes_carolinus	Mel_car	Melanerpes	23	1.32904	17.1624	0.978007	0.0548908	0.0979957	1	0.628118	0.000146732	4.92204	4.64668	842.476	0.575557	0.575557	0.695026	0.737193	0.870132	0.132939	2.45481	-0.000895454	1	NA
Melanerpes_carolinus	Mel_car	Melanerpes	14	0.746976	18.0228	0.971347	0.0537911	0.0715228	1	0.768084	0.00019943	2.74119	5.88614	515.022	0.636728	0.851676	0.636728	0.748691	0.916264	0.167573	1.18191	-0.00360544	1	NA
Melanerpes_carolinus	Mel_car	Melanerpes	18	1.06388	15.8174	1.01388	0.0539431	0.0669675	0.805513	1	-5.74e-05	2.46961	-3.64181	3149.69	0.558284	0.558284	0.86987	0.784463	0.905718	0.121255	2.0737	-0.00325648	1	NA
Melanerpes_carolinus	Mel_car	Melanerpes	42	1.75758	23.3424	1.0003	0.0411501	0.0505033	0.863618	1	2.37e-06	1.99512	-1.35075	799.798	0.315919	1	0.315919	0.766081	0.89556	0.129479	3.99673	-0.00059574	1	NA
Melanerpes_carolinus	Mel_car	Melanerpes	14	0.95889	13.5712	1.00085	0.069189	0.0825939	0.855821	1	6.11e-05	1.94972	-2.16271	988.085	0.507985	0.507985	0.808576	0.908261	0.984335	0.076074	1.25652	-0.00626121	1	NA
Melanerpes_erythrocephalus	Mel_ery	Melanerpes	13	0.618162	19.7213	0.988961	0.0465656	0.0625346	1	0.845103	0.000199312	5.55507	5.62648	2103.38	0.214456	0.976525	0.214456	0.746208	0.924968	0.17876	2.53515	-0.00404118	1	NA
Melanerpes_erythrocephalus	Mel_ery	Melanerpes	23	1.52016	18.5533	0.926867	0.0479194	0.26106	1	0.260828	0.000799318	12.8628	7.55832	2038.78	0.223185	0.483369	0.223185	0.347975	0.516566	0.16859	5.21814	0.00106721	1	NA
Melanerpes_erythrocephalus	Mel_ery	Melanerpes	22	0.987219	21.5896	0.987061	0.0451274	0.0536984	1	0.94897	3.7e-05	3.37583	1.38761	1599.6	0.197755	1	0.197755	0.797558	0.94267	0.145112	3.08917	-0.00281891	1	NA
Melanerpes_erythrocephalus	Mel_ery	Melanerpes	10	0.459503	19.8367	0.992185	0.045837	0.058974	0.777241	0.934295	0.000129114	8.13796	-6.8801	1572.12	0.532764	0.686941	0.536563	0.540916	0.896179	0.355264	1.49516	-0.0108726	1	NA
Melanerpes_erythrocephalus	Mel_ery	Melanerpes	11	0.488441	20.732	0.992054	0.0454252	0.0588894	1	0.83625	0.00026707	4.78291	7.91064	1824.76	0.173385	0.621174	0.173385	0.727444	0.954876	0.227432	2.52807	-0.0217239	1	NA
Melanerpes_erythrocephalus	Mel_ery	Melanerpes	15	0.64584	21.908	0.992068	0.0435446	0.0546629	1	0.796601	5.99e-05	2.40291	7.77702	660.993	0.196846	1	0.196846	0.512908	0.684128	0.17122	1.98	-0.00083043	1	NA
Melanerpes_erythrocephalus	Mel_ery	Melanerpes	16	0.762732	19.8752	0.991464	0.0480245	0.058746	1	0.817494	4.79e-05	2.08836	5.31821	743.656	0.310696	1	0.310696	0.472106	0.570016	0.0979094	1.74391	0.00129299	1	NA
Melanerpes_erythrocephalus	Mel_ery	Melanerpes	16	0.754238	20.3893	0.984319	0.0460644	0.0692004	1	0.758662	0.000212774	4.66844	6.50826	2938.76	0.392016	1	0.611664	0.562723	0.81718	0.254457	4.73483	0.00382729	1	NA
Melanerpes_erythrocephalus	Mel_ery	Melanerpes	13	0.643915	18.7772	0.994282	0.0497814	0.0578545	1	0.999772	0.000108453	4.61532	0.615461	1263.75	0.33784	1	0.37559	0.494935	0.571846	0.0769102	2.67896	0.00135628	1	NA
Melanerpes_erythrocephalus	Mel_ery	Melanerpes	15	0.774191	18.2881	0.990635	0.0516072	0.061747	0.930887	1	0.00010589	3.60173	-1.25564	2923.52	0.345354	1	0.345354	0.614406	0.732643	0.118237	2.97506	-0.000622984	1	NA
Melanerpes_erythrocephalus	Mel_ery	Melanerpes	26	1.42819	17.6055	0.995107	0.0548351	0.0601754	0.961363	0.999996	1.78e-05	2.76515	-0.287735	3005.71	0.251094	0.769519	0.653442	0.423091	0.769519	0.346428	8.60493	0.00136135	1	NA
Melanerpes_erythrocephalus	Mel_ery	Melanerpes	21	0.853904	23.3813	1.00315	0.0402111	0.047453	1	0.875686	9.82e-06	2.22385	3.74301	2010.71	0.509588	1	0.509588	0.59355	0.765419	0.17187	2.89365	-0.00138767	1	NA
Melanerpes_flavifrons	Mel_fla	Melanerpes	21	0.979006	20.7675	0.987971	0.0449721	0.0596587	1	0.776868	4.59e-05	3.00519	5.13633	1461.76	0.483783	1	0.483783	0.575184	0.78949	0.214305	1.50619	0.000552259	1	NA
Melanerpes_flavifrons	Mel_fla	Melanerpes	20	0.947484	20.5199	0.981289	0.0470133	0.0613076	1	0.825067	8.46e-05	2.50014	3.67307	719.571	0.546173	0.817981	0.546173	0.709736	0.886207	0.176471	2.62153	-0.00101319	1	NA
Melanerpes_flavifrons	Mel_fla	Melanerpes	22	1.1194	19.1124	0.983999	0.0507692	0.0623759	1	0.828602	4.43e-05	2.01734	3.04702	1392.53	0.458693	0.900088	0.607107	0.640035	0.879484	0.239449	3.84702	0.000136373	1	NA
Melanerpes_flavifrons	Mel_fla	Melanerpes	19	0.830415	22.3945	0.975591	0.041309	0.0589172	1	0.741543	8.97e-05	3.76558	7.48489	1088.78	0.195421	0.195421	0.519812	0.544023	0.906586	0.362562	5.7875	-0.00317931	1	NA
Melanerpes_flavifrons	Mel_fla	Melanerpes	18	0.813564	20.7916	1.0141	0.0381457	0.0591217	1	0.773814	6.98e-05	7.74929	8.67866	1042.62	0.19089	0.769654	0.530921	0.590625	0.921747	0.331122	5.44988	-0.00344389	1	NA
Melanerpes_flavifrons	Mel_fla	Melanerpes	19	0.86693	20.684	1.00633	0.0444719	0.0557356	0.900554	0.876858	4.15e-05	5.33993	1.43795	884.361	0.625651	0.927644	0.625651	0.898432	0.947593	0.0491607	1.01612	-0.00172191	1	NA
Melanerpes_formicivorus	Mel_for	Melanerpes	15	1.18526	11.9863	0.989786	0.077882	0.0979217	1	0.984634	0.000355038	4.76537	0.347125	1627.56	0.601944	0.641937	0.601944	0.6916	0.897242	0.205642	1.55308	-0.00363314	1	NA
Melanerpes_formicivorus	Mel_for	Melanerpes	10	0.72934	14.9758	0.900141	0.0618006	0.165361	1	0.549822	0.00402552	16.9509	10.1678	1333.54	0.333293	0.74106	0.333293	0.605649	0.74106	0.135411	2.7216	-0.00320765	1	NA
Melanerpes_formicivorus	Mel_for	Melanerpes	16	1.00984	15.3862	0.975201	0.0600765	0.0838237	1	0.969475	0.000357318	5.4252	0.966951	514.131	0.672311	0.759829	0.785346	0.731293	0.861317	0.130024	1.03847	6.35e-05	1	NA
Melanerpes_formicivorus	Mel_for	Melanerpes	13	0.803342	15.3858	0.973822	0.0635471	0.0764047	1	0.94169	0.000308359	3.85855	1.33831	2010.71	0.567593	0.631702	0.793361	0.727845	0.909748	0.181903	1.56494	-0.00437693	1	NA
Melanerpes_formicivorus	Mel_for	Melanerpes	13	0.728669	16.6433	0.992797	0.0561069	0.0682544	1	0.902729	0.000176575	6.42102	3.01206	1250.67	0.362631	0.514915	0.777345	0.520616	0.854478	0.333862	3.8634	-0.00235682	1	NA
Melanerpes_formicivorus	Mel_for	Melanerpes	13	0.653247	18.563	0.992804	0.0505045	0.0636988	1	0.872181	0.000209363	3.72252	3.9125	887.431	0.636651	0.702678	0.636651	0.79134	0.867977	0.0766366	1.31015	-0.00252213	1	NA
Melanerpes_formicivorus	Mel_for	Melanerpes	9	0.754715	12.5326	0.918433	0.075541	0.186705	1	0.470996	0.00496685	16.6856	10.0479	1392.53	0.644095	0.705167	0.67604	0.67604	0.726542	0.0505028	0.956354	0.00120416	1	NA
Melanerpes_hoffmannii	Mel_hof	Melanerpes	18	1.23531	14.5634	0.958118	0.06524	0.100564	1	0.905241	0.000368063	6.04985	1.36787	944.555	0.335335	0.335335	0.896647	0.753697	0.869152	0.115455	2.95376	-0.0020048	1	NA
Melanerpes_hoffmannii	Mel_hof	Melanerpes	25	1.90341	13.9869	0.937131	0.0639031	0.141922	0.508921	1	0.000193362	5.70234	-2.66561	988.085	0.19306	0.19306	0.538072	0.531612	0.799359	0.267747	6.24815	-0.00149868	1	NA
Melanerpes_hoffmannii	Mel_hof	Melanerpes	18	1.2739	13.731	0.97632	0.0706787	0.0938669	1	0.775864	0.000156778	2.70226	2.46722	1073.79	0.0964482	0.0964482	0.815629	0.810249	0.937418	0.127169	3.58599	-0.00686212	1	NA
Melanerpes_lewis	Mel_lew	Melanerpes	19	1.0641	19.6062	0.953226	0.0426748	0.178719	1	0.406429	0.000724516	12.3892	9.75144	610.349	0.254197	0.69959	0.522239	0.323854	0.447365	0.123511	4.72669	0.00430338	1	NA
Melanerpes_lewis	Mel_lew	Melanerpes	21	1.25658	21.6811	0.93621	0.0356921	0.328088	0.160626	1	0.00105677	17.8574	-2.33684	343.339	0.381519	1	0.806	0.486748	0.603332	0.116583	3.44775	0.00355875	2	0.328088
Melanerpes_lewis	Mel_lew	Melanerpes	16	0.773705	19.7399	0.992275	0.0433664	0.0652402	1	0.879907	0.000148897	7.89315	4.33079	1441.64	0.297466	0.483965	0.715631	0.426925	0.803228	0.376303	6.2079	-0.0002679	1	NA
Melanerpes_pucherani	Mel_puc	Melanerpes	20	1.02026	18.9047	0.987073	0.050387	0.0590186	0.994028	1	7.16e-05	2.29223	0.0605179	1397.36	0.347362	0.768316	0.731154	0.536392	0.783786	0.247394	5.02619	-0.00195459	1	NA
Melanerpes_pucherani	Mel_puc	Melanerpes	26	1.28934	19.3723	1.00345	0.0462153	0.060468	0.801333	1	3.27e-06	3.0936	-2.8397	1088.78	0.330559	0.330559	0.688488	0.646982	0.842634	0.195653	4.62665	-0.00107864	1	NA
Melanerpes_pucherani	Mel_puc	Melanerpes	25	1.31679	18.6014	0.98413	0.049746	0.0639374	0.976416	1	4.91e-05	3.73092	0.203476	947.834	0.641847	0.802165	0.641847	0.739433	0.829726	0.090293	2.78366	-0.000202679	1	NA
Melanerpes_pucherani	Mel_puc	Melanerpes	23	0.755289	28.6779	1.01892	0.0294684	0.0370303	0.893071	0.973991	5.83e-06	6.3834	-0.771656	1040.81	0.553022	0.730077	0.698752	0.709803	0.803049	0.0932461	2.44813	-0.000539733	1	NA
Melanerpes_pucherani	Mel_puc	Melanerpes	14	0.490763	26.9034	1.00155	0.0294921	0.0476921	1	0.832258	0.000181455	16.1965	24.1985	906.078	0.508288	0.535646	0.881397	0.58288	0.74073	0.157851	3.03759	0.00154061	1	NA
Melanerpes_pygmaeus	Mel_pyg	Melanerpes	20	1.03453	18.7696	0.980438	0.0520515	0.0628277	1	0.891761	6.74e-05	2.83724	2.0684	1183.21	0.805229	0.805229	0.896272	0.887808	0.942043	0.054235	0.84116	-0.000734754	1	NA
Melanerpes_pygmaeus	Mel_pyg	Melanerpes	15	0.808061	17.4573	0.993105	0.0554886	0.0607498	0.976072	1	9.28e-05	1.62326	-0.463362	1976.17	0.299548	0.299548	0.85479	0.607693	0.85904	0.251347	3.18293	-0.00312167	1	NA
Melanerpes_pygmaeus	Mel_pyg	Melanerpes	25	2.44123	14.8877	0.853058	0.0624392	0.279157	0.350019	0.874469	0.00102134	9.82638	-0.571434	1518.56	0.229192	0.79445	1	0.550232	0.755827	0.205595	7.36679	0.00219888	1	NA
Melanerpes_radiolatus	Mel_rad	Melanerpes	30	2.74703	14.9586	0.850633	0.0560541	0.234044	0.315482	0.665052	0.000250278	10.3189	-1.71479	649.637	0.657239	0.936908	0.76835	0.793886	0.925501	0.131615	3.31935	0.000519102	1	NA
Melanerpes_radiolatus	Mel_rad	Melanerpes	23	1.85407	15.0944	0.881547	0.0611532	0.204809	0.361043	1	0.000623257	10.0113	-2.8534	1070.07	0.142317	0.142317	0.671125	0.555964	0.858835	0.302871	5.83552	-0.00134151	1	NA
Melanerpes_radiolatus	Mel_rad	Melanerpes	20	1.09573	17.8238	0.98202	0.0477878	0.0773688	1	0.692943	9.59e-05	9.11849	7.40011	845.4	0.845074	0.936409	0.845074	0.900344	0.930427	0.030083	0.51433	-9.42e-05	1	NA
Melanerpes_radiolatus	Mel_rad	Melanerpes	17	1.2739	13.0105	0.982407	0.0657645	0.105675	0.814609	1	0.000431254	5.15992	-1.11224	842.476	0.460013	0.460013	0.886391	0.828503	0.927602	0.0990988	1.94123	-0.00198082	1	NA
Melanerpes_radiolatus	Mel_rad	Melanerpes	35	3.06291	15.6567	0.842677	0.0558898	0.177679	0.415398	1	0.000216872	6.82939	-1.59451	621.018	0.408662	0.408662	0.983767	0.70091	0.841858	0.140948	2.40481	3.12e-05	1	NA
Melanerpes_superciliaris	Mel_sup	Melanerpes	15	0.888195	15.9263	0.992311	0.0605239	0.0757564	1	0.810421	9.77e-05	3.08994	3.87872	951.125	0.708582	0.766149	0.708582	0.773531	0.944458	0.170927	1.84333	-0.0015576	1	NA
Melanerpes_superciliaris	Mel_sup	Melanerpes	17	0.967059	17.1047	0.977068	0.0555086	0.0847514	1	0.747982	0.00024613	5.91265	4.42048	899.819	0.682875	0.682875	0.955799	0.798695	0.955799	0.157104	1.42776	3.61e-05	1	NA
Melanerpes_superciliaris	Mel_sup	Melanerpes	14	0.760101	17.5909	0.977896	0.0528218	0.0706511	1	0.783314	6.06e-05	7.70973	6.46142	1100.16	0.25946	0.25946	0.441601	0.575967	0.926914	0.350947	2.75239	-0.0138271	1	NA
Melanerpes_superciliaris	Mel_sup	Melanerpes	17	1.35854	11.982	0.988863	0.0758906	0.101736	1	0.986565	0.000313311	5.12545	0.407623	604.036	0.406319	0.797112	0.406319	0.685316	0.803809	0.118493	2.5974	-0.00238363	1	NA
Melanerpes_uropygialis	Mel_uro	Melanerpes	20	1.1347	17.1184	0.983151	0.0549425	0.0735512	1	0.899737	0.000137903	3.36191	1.52012	1170.97	0.258965	0.258965	0.821409	0.483241	0.789787	0.306546	2.09114	0.000519325	1	NA
Melanerpes_uropygialis	Mel_uro	Melanerpes	15	0.943654	15.0174	0.989846	0.0640477	0.0728687	0.990542	0.982308	0.000194103	2.47881	0.222012	1321.99	0.472954	0.472954	0.960007	0.844407	0.962342	0.117935	1.44244	-0.00220213	1	NA
Melanerpes_uropygialis	Mel_uro	Melanerpes	20	1.28832	15.6277	0.962558	0.0553022	0.0980941	0.652323	1	0.000132894	10.1202	-1.68621	810.962	0.37834	0.37834	0.933792	0.752086	0.929716	0.17763	2.27257	-0.000775599	1	NA
Micropternus_brachyurus	Mic_bra	Micropternus	23	2.45039	10.6562	0.984133	0.053349	0.182369	0.340025	1	0.000167539	8.54011	-4.47082	414.001	0.388218	0.505884	0.739892	0.620481	0.865027	0.244546	3.47679	-0.00189654	1	NA
Micropternus_brachyurus	Mic_bra	Micropternus	18	2.04192	11.3388	0.888494	0.0700502	0.295286	0.364262	1	0.00183862	13.3149	-1.33243	492.333	0.537972	0.537972	0.827645	0.684432	0.868952	0.18452	1.52923	-0.00141297	1	NA
Micropternus_brachyurus	Mic_bra	Micropternus	36	4.42815	10.1434	1.00818	0.0482029	0.224754	0.21447	0.929881	6.31e-05	11.0996	-4.5161	663.288	0.282532	0.305586	0.74628	0.624726	0.863829	0.239103	4.31533	-0.000979069	1	NA
Micropternus_brachyurus	Mic_bra	Micropternus	24	1.90491	14.6645	0.959401	0.0489543	0.179295	0.434524	1	0.000500798	8.8073	-1.68723	616.728	0.0771491	0.0771491	0.994908	0.456083	0.925455	0.469372	3.70428	-0.000478668	1	NA
Micropternus_brachyurus	Mic_bra	Micropternus	24	2.67205	10.6683	0.946735	0.05819	0.220377	0.296535	1	0.000343885	7.16746	-4.44526	433.832	0.388712	0.422869	0.645979	0.605895	0.801847	0.195952	2.77248	-0.0023434	1	NA
Micropternus_brachyurus	Mic_bra	Micropternus	21	1.7629	13.3034	0.979739	0.0470748	0.176082	0.269371	1	0.000365392	9.81436	-9.80358	488.932	0.4217	0.466459	0.696865	0.614576	0.738152	0.123577	2.39828	-0.00161989	1	NA
Picoides_arcticus	Pico_arc	Picoides	44	2.58642	16.6219	1.01184	0.0479259	0.0796943	1	0.601372	1.79e-06	2.11521	3.41948	1059	0.137425	0.34657	0.189894	0.521502	0.844415	0.322913	4.24099	-0.0011437	1	NA
Picoides_arcticus	Pico_arc	Picoides	27	1.45142	17.9692	1.0057	0.047031	0.0654106	1	0.719012	3.86e-06	2.3098	4.59162	708.435	0.294402	0.294402	0.651489	0.696454	0.781911	0.0854564	3.60318	-0.0015981	1	NA
Picoides_arcticus	Pico_arc	Picoides	33	1.95682	16.5699	0.991138	0.0567619	0.0825544	1	0.699753	2.19e-05	2.24657	2.72942	696.264	0.0461443	0.0461443	0.563879	0.664235	0.8656	0.201365	4.94504	-0.00173802	1	NA
Picoides_arcticus	Pico_arc	Picoides	27	1.59241	16.3273	1.00667	0.0516513	0.0706146	1	0.731453	-3.36e-06	1.37876	3.52791	518.605	0.493783	0.493783	0.502036	0.867457	0.982477	0.11502	1.64385	-0.00267092	1	NA
Picoides_arcticus	Pico_arc	Picoides	35	2.13654	16.4321	0.976338	0.0563469	0.0866538	0.810034	0.651299	-3.24e-06	5.01699	2.37117	1199.73	0.15801	0.15801	0.736415	0.424554	0.717563	0.293009	11.1411	-0.000306664	1	NA
Picoides_arcticus	Pico_arc	Picoides	42	2.45547	16.5853	1.01349	0.0502216	0.0686307	0.959277	0.766305	-3.43e-06	1.83891	1.71278	1495.07	0.114442	0.114442	0.27524	0.547472	0.892102	0.34463	4.13528	-0.00142623	1	NA
Picoides_arcticus	Pico_arc	Picoides	24	1.60323	14.2154	1.01283	0.0619581	0.0818744	1	0.756746	2.87e-06	1.72458	2.60515	1290.3	0.33035	0.33035	0.78239	0.84755	0.952857	0.105307	1.62077	-0.00241747	1	NA
Picoides_arcticus	Pico_arc	Picoides	33	2.05339	15.5842	1.00701	0.0550794	0.0778587	1	0.749083	9.82e-07	2.55912	2.21982	912.38	0.217135	0.217135	0.426379	0.655406	0.894705	0.239298	3.55425	-0.00199299	1	NA
Picoides_arcticus	Pico_arc	Picoides	31	1.77346	16.8497	1.01284	0.0446298	0.0683263	0.892669	0.653185	-1.43e-05	2.48437	4.29783	383.609	0.0850751	0.0850751	0.318501	0.667799	0.923275	0.255477	3.91411	-0.00305693	1	NA
Picoides_arcticus	Pico_arc	Picoides	40	2.61578	14.9035	1.00684	0.0567136	0.0797139	1	0.762864	1.88e-06	1.7357	1.56098	1113.58	0.0850631	0.172128	0.119858	0.515484	0.879193	0.363709	6.3377	-0.0019697	1	NA
Picoides_arcticus	Pico_arc	Picoides	37	2.43919	14.869	0.996284	0.0612646	0.0748356	0.992767	0.819902	1.19e-07	2.01689	1.27549	775.236	0.195235	0.195235	0.415609	0.744647	0.897457	0.15281	4.67497	-0.00126564	1	NA
Picoides_arcticus	Pico_arc	Picoides	32	1.88958	16.3198	1.01509	0.0474678	0.0697476	0.946376	0.680566	-1.1e-05	1.7472	3.65423	1446.65	0.0678261	0.0678261	0.100326	0.625859	0.911903	0.286044	5.6112	-0.00250068	1	NA
Picoides_arcticus	Pico_arc	Picoides	34	2.01787	16.4132	1.00658	0.0502536	0.0753026	1	0.667356	1.25e-07	1.66623	3.49499	1057.17	0.29572	0.430927	0.29572	0.802301	0.964267	0.161966	2.41137	-0.00179321	1	NA
Picoides_dorsalis	Pico_dor	Picoides	21	1.796	10.4568	1.09405	0.0597417	0.107551	1	0.555472	-0.000146538	3.41367	5.27981	1246.35	0.245095	0.725424	0.245095	0.790232	0.972005	0.181773	2.02923	-0.00416509	1	NA
Picoides_dorsalis	Pico_dor	Picoides	13	1.10181	10.4001	1.05999	0.0675398	0.100688	1	0.67078	-0.000417226	4.58695	5.82121	951.125	0.220401	0.959624	0.220401	0.529352	0.959624	0.430272	1.56499	-0.00507915	1	NA
Picoides_dorsalis	Pico_dor	Picoides	17	1.29485	11.6155	1.09171	0.0518137	0.091923	1	0.563664	-0.000279249	4.08593	8.91373	681.935	0.104998	0.68892	0.104998	0.68892	0.932549	0.243629	2.70465	-0.00851619	1	NA
Picoides_dorsalis	Pico_dor	Picoides	25	1.54063	14.3148	1.16043	0.0385874	0.0811175	0.977269	0.475697	-8.36e-05	3.34912	11.5358	1750.43	0.132187	0.511867	0.132187	0.552127	0.915638	0.363511	2.964	-0.00382748	1	NA
Picoides_dorsalis	Pico_dor	Picoides	14	1.06835	12.2493	1.00285	0.067299	0.10484	1	0.641922	5.01e-05	3.83149	5.70874	1107.81	0.49408	0.59786	0.49408	0.768889	0.884847	0.115958	1.86924	-0.00743149	1	NA
Picoides_dorsalis	Pico_dor	Picoides	20	1.37388	13.0402	1.09999	0.0468251	0.0916497	0.992053	0.510914	-4.24e-05	4.7848	9.79719	1747.4	0.433267	0.490143	0.433267	0.61016	0.882723	0.272562	3.10527	-0.00230372	1	NA
Picoides_dorsalis	Pico_dor	Picoides	13	0.915531	12.3732	1.09532	0.0510325	0.0898978	0.993898	0.567672	-0.000358239	5.19905	12.3154	380.959	0.346537	0.952383	0.346537	0.937257	0.977837	0.0405798	1.13829	-0.00868547	1	NA
Picoides_dorsalis	Pico_dor	Picoides	18	1.31644	12.0255	1.13457	0.0468775	0.098449	0.919882	0.47616	-0.000218314	5.15519	10.9738	1908.85	0.148293	0.326245	0.148293	0.326245	0.94998	0.623735	2.99894	-0.0103944	1	NA
Picoides_dorsalis	Pico_dor	Picoides	21	1.78851	11.3263	1.01862	0.0669463	0.126393	1	0.529667	9.39e-05	4.86456	4.47857	1237.74	0.507148	0.507148	0.591955	0.695368	0.891763	0.196395	2.6955	-0.00225108	1	NA
Picoides_dorsalis	Pico_dor	Picoides	19	1.37483	12.8081	1.02804	0.0622183	0.085485	1	0.727827	-7.44e-05	2.37271	3.69726	1335.8	0.313031	0.367386	0.313031	0.725662	0.927737	0.202075	2.84382	-0.00673797	1	NA
Picoides_dorsalis	Pico_dor	Picoides	22	1.48376	13.461	1.08493	0.0466441	0.0902945	1	0.58342	-7.8e-05	4.03212	6.41725	1404.65	0.0310264	0.358109	0.0310264	0.424965	0.892415	0.46745	4.52194	-0.00622206	1	NA
Picoides_dorsalis	Pico_dor	Picoides	16	1.39352	10.4279	1.04752	0.0615426	0.101049	0.897491	0.609038	-0.000432719	5.19707	5.78379	742.369	0.0997046	0.197592	0.0997046	0.595929	0.952893	0.356964	4.13696	-0.0131227	1	NA
Picoides_dorsalis	Pico_dor	Picoides	20	1.36574	13.1884	1.08785	0.0520409	0.0977118	1	0.532596	-1.64e-05	4.12153	7.62322	443.715	0.0951971	0.511622	0.0951971	0.492342	0.896059	0.403717	4.47261	-0.00522612	1	NA
Picoides_tridactylus	Pico_tri	Picoides	20	1.46804	12.6454	1.03774	0.0566431	0.0867407	0.831266	0.653017	-0.000271899	3.59666	3.53004	1508.07	0.203948	0.228326	0.203948	0.551477	0.868526	0.317049	3.14865	-0.00790292	1	NA
Picoides_tridactylus	Pico_tri	Picoides	20	1.33532	13.9314	1.02886	0.0524231	0.0761065	1	0.688812	-0.000111725	3.64968	5.68548	1015.86	0.304649	0.325808	0.304649	0.83553	0.949814	0.114284	2.53724	-0.0053373	1	NA
Picoides_tridactylus	Pico_tri	Picoides	17	1.05703	14.0262	1.11102	0.0425105	0.0729847	0.998724	0.582458	-0.000291237	4.23498	12.8157	593.659	0.191564	0.325063	0.191564	0.592303	0.916053	0.32375	2.8566	-0.0106533	1	NA
Picoides_tridactylus	Pico_tri	Picoides	21	1.27479	14.1969	1.16249	0.0387081	0.0742763	0.865852	0.522381	-0.000271439	4.19721	11.8422	799.798	0.0276915	0.45085	0.0276915	0.608121	0.897869	0.289748	4.2024	-0.00721628	1	NA
Picoides_tridactylus	Pico_tri	Picoides	19	1.23843	13.6513	1.09535	0.04345	0.0768905	0.914842	0.56509	-0.000280494	4.04711	10.2281	658.706	0.234938	0.450335	0.234938	0.747351	0.964423	0.217072	2.49647	-0.00745913	1	NA
Picoides_tridactylus	Pico_tri	Picoides	19	1.23709	13.9016	1.07166	0.0396279	0.0763957	1	0.518718	-0.000220515	5.09391	15.3313	419.78	0.187884	0.276873	0.187884	0.775232	0.959083	0.183851	3.08318	-0.00814599	1	NA
Picoides_tridactylus	Pico_tri	Picoides	10	0.627886	14.2522	1.00837	0.064086	0.0761011	0.842116	1	-1.35e-05	2.43781	-4.34978	838.108	0.579373	0.579373	0.932686	0.767211	0.953156	0.185945	0.770457	-0.00730034	1	NA
Picoides_tridactylus	Pico_tri	Picoides	22	1.37926	14.7435	1.04429	0.047738	0.0713985	0.894802	0.668613	-0.000155654	3.01429	5.12613	371.828	0.182447	0.393861	0.182447	0.692043	0.960347	0.268304	2.81974	-0.00542879	1	NA
Picoides_tridactylus	Pico_tri	Picoides	21	1.42775	13.2704	1.07497	0.0480484	0.0781044	0.824196	0.615182	-0.000243766	3.83468	5.51658	2833.74	0.118021	0.150665	0.118021	0.586072	0.890561	0.304489	4.27843	-0.00725854	1	NA
Picoides_tridactylus	Pico_tri	Picoides	24	1.86214	11.2878	1.13211	0.0547997	0.0938412	0.862259	0.638867	-0.000179336	3.87885	3.1296	558.745	0.0816165	0.429008	0.0816165	0.399115	0.915805	0.51669	3.51269	-0.00481427	1	NA
Picoides_tridactylus	Pico_tri	Picoides	20	1.37567	13.6721	1.01296	0.0620463	0.0772485	0.895528	0.803204	-0.000124402	2.23618	1.50756	1644.57	0.613243	0.648398	0.613243	0.801293	0.938689	0.137396	1.26599	-0.00306737	1	NA
Picoides_tridactylus	Pico_tri	Picoides	20	1.72697	10.6823	1.04417	0.0635838	0.104596	0.732911	0.607898	-0.000325457	6.74354	2.74311	1738.34	0.359428	0.673637	0.359428	0.683002	0.920557	0.237555	2.51328	-0.00371433	1	NA
Picoides_tridactylus	Pico_tri	Picoides	17	1.13529	13.5589	1.05105	0.0522159	0.0768334	0.951874	0.679599	-0.00025619	3.47051	6.30057	567.506	0.510464	0.803921	0.510464	0.80575	0.974203	0.168453	1.16811	-0.00522162	1	NA
Picoides_tridactylus	Pico_tri	Picoides	22	1.47554	13.5644	1.06937	0.0478337	0.0771002	0.920713	0.620409	-0.000191573	2.95445	6.22825	411.855	0.229485	0.534803	0.229485	0.61798	0.904377	0.286396	2.84625	-0.00450312	1	NA
Picoides_tridactylus	Pico_tri	Picoides	23	1.64445	13.0592	1.03431	0.0530667	0.0817709	0.879008	0.648968	-0.000147005	3.50734	4.20602	428.601	0.278333	0.47531	0.278333	0.800121	0.968819	0.168698	2.43002	-0.00393023	1	NA
Picoides_tridactylus	Pico_tri	Picoides	27	2.1417	12.0975	1.00526	0.0742071	0.0868782	0.937572	0.889871	-5.15e-05	2.07103	0.384334	1621.92	0.164811	0.489222	0.164811	0.676257	0.903852	0.227595	3.38318	-0.00264275	1	NA
Picoides_tridactylus	Pico_tri	Picoides	27	2.14238	12.0975	1.0049	0.0742525	0.0868327	0.938582	0.898168	-5.04e-05	2.1039	0.330314	1621.92	0.156133	0.496402	0.156133	0.673442	0.914527	0.241085	3.33966	-0.00261794	1	NA
Picoides_tridactylus	Pico_tri	Picoides	34	2.32517	13.9561	1.03196	0.0484838	0.0798178	0.85142	0.607432	-7.3e-05	2.86802	3.45719	533.185	0.0998445	0.36942	0.0998445	0.642205	0.919863	0.277658	3.56426	-0.00235103	1	NA
Picoides_tridactylus	Pico_tri	Picoides	23	1.17094	18.8385	1.00731	0.0382435	0.073299	0.521747	1	3.38e-06	4.8543	-9.75673	1983.03	0.424808	0.424808	0.515101	0.719931	0.888735	0.168804	2.24206	-0.00318402	1	NA
Picoides_tridactylus	Pico_tri	Picoides	15	0.824601	17.2979	0.984613	0.0559326	0.0697219	0.89879	1	0.000183239	3.34307	-1.5914	1750.43	0.594203	0.777737	0.594203	0.875235	0.973158	0.0979233	1.11859	-0.00536085	1	NA
Picoides_tridactylus	Pico_tri	Picoides	14	0.908401	13.4601	1.08507	0.0505621	0.0771777	0.993475	0.655139	-0.000375988	4.38263	9.69019	1297.03	0.219263	0.620164	0.219263	0.702832	0.963656	0.260824	2.25337	-0.0129339	1	NA
Picoides_tridactylus	Pico_tri	Picoides	16	1.30867	11.128	1.03441	0.0711556	0.0918267	0.913016	0.774891	-0.000274072	2.86213	2.12414	1596.83	0.344938	0.455832	0.344938	0.713221	0.940642	0.227421	1.93647	-0.00936018	1	NA
Picoides_tridactylus	Pico_tri	Picoides	16	1.27031	11.8359	1.00154	0.0708826	0.0921113	0.897087	0.769533	-0.000232168	3.41677	2.02573	718.324	0.294345	0.462624	0.294345	0.681979	0.96544	0.28346	2.65951	-0.00953134	1	NA
Picoides_tridactylus	Pico_tri	Picoides	13	0.830499	14.2976	1.01126	0.0662043	0.0709111	0.933625	0.934977	-0.000136351	1.61696	0.0252521	887.431	0.41675	0.41675	0.832987	0.832987	0.958499	0.125512	1.052	-0.0101851	1	NA
Picoides_tridactylus	Pico_tri	Picoides	17	1.15747	13.1591	1.06503	0.0520837	0.0792144	0.902472	0.657504	-0.000303642	3.81896	6.1159	1461.76	0.222574	0.32096	0.222574	0.739774	0.929518	0.189744	2.72569	-0.00938024	1	NA
Picoides_tridactylus	Pico_tri	Picoides	22	1.35029	15.1099	1.0352	0.049936	0.0677807	0.97096	0.73673	-8.75e-05	2.3167	4.42833	1583.82	0.352882	0.394546	0.352882	0.736443	0.961213	0.22477	2.30076	-0.0047917	1	NA
Picoides_tridactylus	Pico_tri	Picoides	19	1.30403	13.4072	1.03781	0.0557405	0.0778721	0.951917	0.715795	-0.000161222	2.77562	4.30827	1661.75	0.163853	0.576523	0.163853	0.781853	0.923252	0.141399	2.49967	-0.00636945	1	NA
Picoides_tridactylus	Pico_tri	Picoides	20	1.28906	14.0789	1.06651	0.0478631	0.0817389	1	0.58556	-0.000150465	4.82005	8.48372	600.905	0.315098	0.638921	0.315098	0.805848	0.933531	0.127683	2.15718	-0.00504597	1	NA
Picoides_tridactylus	Pico_tri	Picoides	19	1.25487	13.6981	1.06318	0.0509601	0.0773779	0.887905	0.658587	-0.000225803	3.38712	5.36567	538.757	0.261244	0.481655	0.261244	0.66832	0.94379	0.27547	2.23437	-0.00711047	1	NA
Picoides_tridactylus	Pico_tri	Picoides	19	1.3143	13.1406	1.0558	0.0557161	0.080546	0.823117	0.691731	-0.000260265	3.50772	3.01343	1793.41	0.143296	0.320068	0.143296	0.643712	0.960697	0.316985	3.11583	-0.00869456	1	NA
Picoides_tridactylus	Pico_tri	Picoides	11	0.808974	12.1311	1.02208	0.073669	0.086213	0.875721	0.854501	-0.000569866	3.2204	0.634406	1441.64	0.658768	0.658768	0.676329	0.839691	0.964062	0.124371	0.81086	-0.0121318	1	NA
Picoides_tridactylus	Pico_tri	Picoides	17	1.17282	13.0518	1.06107	0.0519702	0.0806448	0.862361	0.644434	-0.000363372	4.20704	5.87096	1088.78	0.271458	0.550617	0.271458	0.813192	0.980705	0.167514	2.02277	-0.00798941	1	NA
Picoides_tridactylus	Pico_tri	Picoides	19	1.28732	13.2962	1.07228	0.0482916	0.0791846	0.91121	0.609861	-0.000259141	3.65344	7.32544	957.741	0.260118	0.716992	0.260118	0.766878	0.964021	0.197142	1.8656	-0.00558791	1	NA
Picumnus_aurifrons	Picum_aur	Picumnus	22	2.77257	10.4193	0.897291	0.0893417	0.452415	0.207934	0.236075	-0.000562119	35.9977	6.96278	1492.48	0.338231	0.521169	0.775565	0.543368	0.775565	0.232198	4.73051	-0.00159263	4	0.310217
Picumnus_aurifrons	Picum_aur	Picumnus	18	1.75021	13.8383	0.929358	0.0589315	0.430917	0.168226	0.210222	-0.000972865	36.1871	11.5442	1246.36	0.562097	0.816083	0.562097	0.703625	0.881305	0.177681	2.08011	-0.00264627	3	0.338931
Picumnus_aurifrons	Picum_aur	Picumnus	22	1.59275	14.2547	0.974531	0.061617	0.193369	0.380962	0.381422	-0.000160252	14.0852	4.27797	1111.65	0.395711	0.541927	0.906424	0.67012	0.90849	0.23837	3.43627	-0.000166928	2	0.193369
Picumnus_cirratus	Picum_cir	Picumnus	69	6.26701	12.5964	0.979017	0.0575477	0.404888	0.251255	0.238154	-1.03e-05	22.2197	7.13254	2207.95	0.0276605	0.0635185	0.828218	0.34567	0.731204	0.385534	23.8331	-0.000265209	6	0.244908
Picumnus_cirratus	Picum_cir	Picumnus	35	3.40272	13.3313	0.926309	0.0596731	0.301688	0.197797	0.269006	-2.09e-05	34.672	10.766	2031.73	0.180511	0.236449	0.326671	0.578886	0.855798	0.276912	8.34629	-0.00155463	6	0.250799
Picumnus_cirratus	Picum_cir	Picumnus	31	2.3135	15.5832	0.955174	0.0563	0.289815	0.206645	0.228065	-0.000158812	19.5527	7.91891	2510.03	0.284257	0.48792	0.79618	0.604063	0.790826	0.186763	7.7601	-0.000632912	3	0.260923
Picumnus_cirratus	Picum_cir	Picumnus	21	2.10222	12.8968	0.93937	0.0610391	0.364445	0.1781	0.228239	-0.00046601	38.4237	14.1751	9400.3	0.221534	0.222415	0.756821	0.391277	0.662444	0.271168	8.11268	-0.00178693	4	0.283941
Picumnus_cirratus	Picum_cir	Picumnus	15	1.15001	14.4918	0.96339	0.054264	0.207763	0.272102	0.363332	-0.000695643	29.7884	6.27376	1673.31	0.386403	0.416417	0.559489	0.464038	0.835971	0.371933	3.38245	-0.00856335	3	0.178881
Picumnus_exilis	Picum_exi	Picumnus	25	2.22607	14.2577	0.903732	0.0608257	0.269774	0.22547	0.26986	-0.000203268	36.2681	13.3686	1051.69	0.220334	0.220334	0.628466	0.675022	0.802951	0.127929	6.75097	-0.000834987	5	0.200061
Picumnus_exilis	Picum_exi	Picumnus	31	2.93581	15.089	0.899461	0.0563024	0.307618	0.211788	0.218142	-0.000259799	43.509	20.4986	1661.75	0.409363	0.544624	0.602412	0.631654	0.900061	0.268407	4.20753	-0.00150104	6	0.263397
Picumnus_exilis	Picum_exi	Picumnus	52	5.29094	15.4836	0.832244	0.0557159	0.29545	0.236051	0.2031	1.54e-05	61.8184	34.2546	2374.64	0.188434	0.338892	0.61485	0.505392	0.727846	0.222453	18.1596	-0.0003047	15	0.193799
Picumnus_innominatus	Picum_inn	Picumnus	39	3.94312	9.87554	0.985354	0.0896245	0.154437	0.580333	0.86757	1.16e-05	5.604	-0.59284	1656	0.279424	0.279424	0.692014	0.823252	0.922961	0.0997092	3.38721	-0.000869694	1	NA
Picumnus_innominatus	Picum_inn	Picumnus	27	2.8963	9.04451	0.994051	0.105364	0.130457	0.843311	1	3.76e-05	2.47165	-0.435891	1150.86	0.110048	0.154387	0.47638	0.447394	0.906727	0.459333	8.54979	-0.00213647	1	NA
Picumnus_innominatus	Picum_inn	Picumnus	20	2.77345	6.86353	0.998559	0.140467	0.151157	0.9958	1	8.32e-05	1.85191	0.00393737	1303.79	0.321753	0.321753	0.904914	0.844317	0.965628	0.121311	1.49338	-0.00310461	1	NA
Picumnus_innominatus	Picum_inn	Picumnus	42	4.42227	9.27905	1.00171	0.0964077	0.121488	0.830644	1	1.76e-06	3.17141	-0.302278	1431.71	0.474777	0.525273	0.7632	0.592571	0.7632	0.17063	5.21176	-0.000515797	1	NA
Picumnus_innominatus	Picum_inn	Picumnus	44	5.00584	8.50669	1.01324	0.0993628	0.131103	0.7579	1	-5.35e-06	3.16436	-0.425177	5436.61	0.357806	0.385707	0.537054	0.62054	0.780954	0.160414	7.75339	-0.000229614	1	NA
Picumnus_nebulosus	Picum_neb	Picumnus	72	9.70534	5.87681	1.89975	0.0438877	0.287586	0.164749	0.88595	-8.89e-06	98.6141	70.7567	2207.95	0.0905019	0.720104	0.363888	0.388872	0.715431	0.326559	24.977	-0.000243627	31	0.194074
Picumnus_nebulosus	Picum_neb	Picumnus	28	2.71401	19.5768	0.817679	0.0451858	0.291225	0.157812	0.1754	-0.000165084	74.0119	67.1366	1259.37	0.183005	0.312228	0.799233	0.661862	0.849839	0.187977	5.49243	-0.00120426	8	0.236351
Picumnus_nebulosus	Picum_neb	Picumnus	53	4.49633	23.3397	0.827063	0.0337642	0.335737	0.10591	0.133254	-1.85e-05	71.5736	91.2916	1799.64	0.145187	0.194002	0.494127	0.479971	0.741936	0.261965	16.9308	-0.000390553	14	0.211728
Picumnus_nebulosus	Picum_neb	Picumnus	58	8.21812	11.4504	0.824886	0.0643294	0.347742	0.214276	0.749248	4.41e-05	76.9635	27.1349	1750.43	0.386654	0.650497	0.525682	0.625926	0.814905	0.188978	10.4959	-0.00028511	21	0.2387
Picumnus_rufiventris	Picum_ruf	Picumnus	29	2.1834	16.495	0.951165	0.053832	0.325923	0.172487	0.197565	-0.000206852	25.0252	11.4465	1382.91	0.490562	0.545187	0.993129	0.753098	0.878335	0.125237	3.5858	-0.000449195	3	0.307958
Picumnus_rufiventris	Picum_ruf	Picumnus	23	2.40383	13.1399	0.930312	0.0637684	0.370657	0.184048	0.222523	-0.000417476	41.1757	14.9396	522.212	0.198555	0.517078	0.7136	0.554272	0.717614	0.163342	7.27564	-0.000151412	4	0.324637
Picumnus_rufiventris	Picum_ruf	Picumnus	26	2.48344	15.4974	0.911289	0.0570134	0.386604	0.159129	0.177151	-0.000306676	38.3698	21.1707	593.659	0.320304	0.320304	0.973257	0.628141	0.87906	0.250919	4.15003	-0.00134898	4	0.351689
Picumnus_rufiventris	Picum_ruf	Picumnus	19	1.67359	14.4912	0.927358	0.0594352	0.294081	0.208329	0.244144	-0.000689479	32.665	12.6889	881.301	0.411136	0.411136	0.56827	0.677176	0.863797	0.186621	2.79416	-0.00217655	3	0.288818
Picumnus_rufiventris	Picum_ruf	Picumnus	24	2.65178	13.1919	0.861264	0.0649745	0.366966	0.189824	0.226533	6.62e-05	51.4707	18.3314	936.408	0.123873	0.123873	0.885539	0.704229	0.898395	0.194166	3.892	-0.00274586	6	0.22218
Picumnus_rufiventris	Picum_ruf	Picumnus	31	2.36624	17.304	0.950055	0.0531191	0.439529	0.12769	0.142192	-0.000201558	22.7528	13.5026	1001.88	0.727415	0.785927	0.890391	0.891258	0.946503	0.0552453	1.19716	-0.00046304	3	0.377898
Picumnus_rufiventris	Picum_ruf	Picumnus	21	1.63149	17.4242	0.93174	0.0492376	0.319652	0.174582	0.194269	-0.000621684	32.2352	20.5158	1308.31	0.261819	0.320115	0.896708	0.582764	0.840563	0.257799	4.23506	-0.00118548	3	0.304583
Picumnus_rufiventris	Picum_ruf	Picumnus	36	2.36034	20.2657	0.942395	0.0448793	0.38451	0.182198	0.183617	-9.1e-05	22.1966	18.5397	1555.85	0.213574	0.227661	0.865677	0.507877	0.771654	0.263777	5.63033	-0.000283966	3	0.350825
Picumnus_rufiventris	Picum_ruf	Picumnus	23	1.9897	15.8059	0.928296	0.0588506	0.376979	0.171075	0.178464	-0.000491701	28.3102	15.5823	1539.76	0.216602	0.301097	0.216602	0.630865	0.911817	0.280951	3.86332	-0.00380121	3	0.363724
Picumnus_rufiventris	Picum_ruf	Picumnus	38	2.6034	18.6702	0.960044	0.0438069	0.362832	0.120736	0.166838	-0.000102982	24.4512	15.5102	1599.6	0.225342	0.225342	0.519717	0.665016	0.857305	0.192288	10.6515	-0.000561288	4	0.238206
Picumnus_rufiventris	Picum_ruf	Picumnus	21	1.20979	19.8821	0.972249	0.0450343	0.264978	0.175581	0.194948	-0.000349141	16.4103	10.3748	1359.15	0.39554	0.39554	0.845236	0.7535	0.887206	0.133706	1.95766	-0.00240525	2	0.264978
Picumnus_rufiventris	Picum_ruf	Picumnus	46	3.28769	19.8074	0.916784	0.0459347	0.362254	0.136751	0.153067	-2.54e-05	32.1542	26.8579	873.699	0.163713	0.163713	0.870586	0.551853	0.772486	0.220633	7.09115	-0.000348976	6	0.225418
Picumnus_temminckii	Picum_tem	Picumnus	30	3.47063	14.3379	0.842853	0.0571937	0.51599	0.126538	0.138179	3.65e-05	59.3676	28.8698	632.97	0.321862	0.507932	0.699757	0.683616	0.860773	0.177157	7.08869	-0.00110694	8	0.222649
Picumnus_temminckii	Picum_tem	Picumnus	39	4.69176	12.3378	0.8844	0.0639722	0.419498	0.218111	0.219739	-6.32e-05	51.4379	17.3742	2081.62	0.188753	0.383704	1	0.503445	0.881912	0.378467	11.447	-0.000317413	9	0.280772
Picumnus_temminckii	Picum_tem	Picumnus	33	2.99512	15.0792	0.887783	0.0552608	0.332978	1	0.230414	0.000179094	41.3763	22.1125	2132.74	0.284699	0.284699	0.784979	0.724922	0.914198	0.189277	3.57501	-0.00132844	7	0.162302
Picus_awokera	Picus_awo	Picus	22	0.942315	22.4541	0.993212	0.0425144	0.0469183	1	0.934503	-1.16e-05	3.08333	1.99825	1094.45	0.618351	0.74916	0.767031	0.768665	0.891836	0.123171	2.307	-0.000711851	1	NA
Picus_awokera	Picus_awo	Picus	20	0.854939	22.1904	1.00225	0.0426366	0.0471173	0.994281	0.912689	-6.1e-06	3.4159	2.78855	1111.65	0.52708	0.52708	0.695724	0.813335	0.934502	0.121167	1.83777	-0.00319602	1	NA
Picus_awokera	Picus_awo	Picus	23	1.04052	21.2972	0.995666	0.0418538	0.0546622	0.901898	1	2.36e-05	6.66436	0.0409707	780.628	0.374768	0.456506	0.374768	0.508989	0.736149	0.22716	5.40448	-0.00173684	1	NA
Picus_canus	Picus_can	Picus	24	1.20386	19.7228	0.975662	0.0478991	0.0722265	0.715717	1	6.89e-05	2.67631	-3.85552	741.083	0.378882	0.378882	0.468683	0.713487	0.932995	0.219508	4.07181	-0.00290078	1	NA
Picus_canus	Picus_can	Picus	39	1.79407	21.2174	0.998711	0.0456914	0.0497721	0.993288	1	4.45e-06	2.4195	0.101455	667.901	0.275496	1	0.275496	0.53561	0.628261	0.0926513	4.16985	-6.79e-05	1	NA
Picus_canus	Picus_can	Picus	21	0.966007	20.8253	0.995413	0.0467033	0.055693	1	0.883589	2.72e-05	2.2087	2.77177	813.778	0.511028	1	0.511028	0.623506	0.723587	0.100081	1.91404	-0.000112128	1	NA
Picus_canus	Picus_can	Picus	35	1.76055	19.4937	0.992408	0.0468433	0.0595133	0.895725	1	9.6e-06	3.73173	-0.572534	887.431	0.296728	1	0.296728	0.527724	0.681883	0.15416	4.76777	-0.000356699	1	NA
Picus_canus	Picus_can	Picus	24	1.16512	19.8075	0.997577	0.0484574	0.0553006	0.894727	0.977953	1.39e-05	1.62182	-1.4326	848.335	0.587037	0.966584	0.587037	0.846369	0.949568	0.103199	1.42365	-0.00136438	1	NA
Picus_canus	Picus_can	Picus	25	1.17732	20.3711	1.00131	0.047125	0.0519936	1	0.965671	3.39e-06	3.61486	0.917551	718.324	0.520121	1	0.553955	0.695937	0.848718	0.152781	2.69891	-0.000587415	1	NA
Picus_canus	Picus_can	Picus	38	1.91345	19.3432	1.00235	0.0444318	0.0607431	0.81967	0.946165	9.75e-07	4.94771	-0.598628	709.664	0.455237	0.898061	0.455237	0.701017	0.910991	0.209974	3.73509	-0.000391992	1	NA
Picus_canus	Picus_can	Picus	29	1.45309	19.5843	0.986146	0.0483588	0.05843	0.878221	1	2.33e-05	3.27419	-1.2966	565.542	0.67245	1	0.67245	0.726088	0.834504	0.108415	1.68519	-3.67e-05	1	NA
Picus_canus	Picus_can	Picus	35	1.73522	19.7132	0.995772	0.0479536	0.0633089	0.842321	1	1.1e-05	2.39586	-1.11461	921.916	0.326515	0.765084	0.326515	0.605676	0.756164	0.150488	4.42743	-0.000699845	1	NA
Picus_canus	Picus_can	Picus	31	1.50008	20.1204	0.99459	0.0482792	0.0550906	0.937106	0.93577	9.68e-06	2.57149	0.236504	1708.47	0.138357	0.606475	0.138357	0.719286	0.900697	0.181411	4.31114	-0.00191613	1	NA
Picus_canus	Picus_can	Picus	36	1.70941	20.5647	0.996974	0.0447659	0.053503	0.94301	1	5.72e-06	4.21039	-0.0136894	842.476	0.273046	0.709443	0.273046	0.674834	0.858314	0.18348	4.95503	-0.00129049	1	NA
Picus_canus	Picus_can	Picus	28	1.31619	20.5678	0.99864	0.0458409	0.0536739	0.854419	0.978644	6.37e-06	2.85284	-1.8887	1081.25	0.468078	0.775931	0.468078	0.741764	0.87975	0.137986	2.68882	-0.0011918	1	NA
Picus_vaillantii	Picus_vai	Picus	32	1.47157	21.3876	0.988364	0.0423773	0.056155	0.82045	1	5.4e-06	4.20229	-1.94892	660.993	0.695024	0.752771	0.695024	0.817832	0.955142	0.13731	2.41382	-0.000531258	1	NA
Picus_vaillantii	Picus_vai	Picus	32	1.48035	21.2527	0.990576	0.0410292	0.0627271	0.736165	1	1.64e-05	6.73459	-2.06256	557.76	0.434136	0.61838	0.497783	0.628174	0.8265	0.198325	6.42127	-0.00102827	1	NA
Picus_vaillantii	Picus_vai	Picus	38	1.76519	21.1723	0.996627	0.0420167	0.0690305	0.695766	1	1.48e-05	3.21925	-2.60395	912.38	0.2833	0.431158	0.669187	0.745561	0.877558	0.131998	4.45691	-0.000767829	1	NA
Picus_viridis	Picus_vir	Picus	23	1.01438	21.8255	0.99926	0.0388353	0.0528637	0.863359	1	2.21e-05	4.67151	-1.75284	502.678	0.131281	0.531633	0.515345	0.325665	0.551165	0.2255	8.54708	0.00102649	1	NA
Picus_viridis	Picus_vir	Picus	35	1.8841	18.1407	0.999769	0.049707	0.0641943	0.826091	1	2.18e-06	3.1906	-1.45643	565.542	0.389139	0.389139	0.697041	0.70468	0.940377	0.235697	4.52001	-0.000855116	1	NA
Picus_viridis	Picus_vir	Picus	26	1.25092	20.0242	0.999572	0.0465522	0.0546512	0.904555	1	7.62e-06	2.64083	-1.34714	1574.84	0.221822	0.357937	0.811616	0.594194	0.916815	0.322621	7.81989	-0.00181767	1	NA
Picus_viridis	Picus_vir	Picus	36	1.94984	20.3468	0.938578	0.0433628	0.129725	0.374647	0.640807	6.25e-05	11.8373	1.55335	662.14	0.387666	0.394453	0.743332	0.608156	0.86331	0.255155	6.31558	-0.00063165	3	0.124442
Sasia_abnormis	Sas_abn	Sasia	14	1.27507	11.4035	0.943199	0.0742676	0.17395	0.80785	0.575561	0.00121788	20.0347	5.96595	1647.42	0.331296	0.331296	0.786725	0.682151	0.812113	0.129961	2.27915	-0.00872073	1	NA
Sasia_abnormis	Sas_abn	Sasia	13	1.82628	9.64231	0.848918	0.0815431	0.377668	0.263445	0.393123	0.000987414	53.9967	8.16756	1402.21	0.274562	0.274562	0.928984	0.678297	0.928984	0.250687	2.2131	-0.0079537	4	0.277902
Sasia_abnormis	Sas_abn	Sasia	12	1.13882	10.3891	0.950019	0.0897677	0.151111	1	0.794788	0.00160008	8.51991	2.16189	2052.96	0.441268	0.441268	0.875533	0.847322	0.955754	0.108432	1.24638	-0.00838304	1	NA
Sasia_ochracea	Sas_och	Sasia	18	1.3542	15.9692	0.938416	0.050867	0.224501	0.370907	0.418412	0.000791563	29.6933	8.96628	2943.86	0.196592	0.196592	0.763182	0.649444	0.911518	0.262074	3.80434	-0.00503898	3	0.199512
Sasia_ochracea	Sas_och	Sasia	20	1.64348	16.3473	0.862287	0.0505513	0.220943	0.639729	0.716104	0.00132428	23.3112	7.51709	1918.81	0.401234	0.401234	0.937602	0.74256	0.953095	0.210536	2.42519	-0.00294277	1	NA
Sasia_ochracea	Sas_och	Sasia	16	1.25342	12.5991	1.07644	0.0440201	0.188998	0.232913	1	0.000713089	29.7042	-7.50274	2741.96	0.0591116	0.685202	0.876164	0.200818	0.814807	0.613989	12.3321	0.00220956	2	0.188998
Sphyrapicus_nuchalis	Sph_nuc	Sphyrapicus	16	1.13139	15.1398	1.12056	0.0361227	0.14865	0.555559	0.243005	-0.00013974	76.1868	127.207	1824.76	0.377101	1	0.377101	0.498809	0.900844	0.402035	6.79017	0.0022778	6	0.109495
Sphyrapicus_nuchalis	Sph_nuc	Sphyrapicus	35	3.33482	20.3286	0.846663	0.0340131	0.27128	0.268353	0.142814	-5.91e-05	115.426	208.754	1529.13	0.311298	1	0.329668	0.34165	0.766353	0.424703	22.9636	0.000502786	16	0.177289
Sphyrapicus_nuchalis	Sph_nuc	Sphyrapicus	28	2.59343	23.4826	0.769759	0.0325215	0.274443	0.28062	0.132269	-0.000257349	107.028	211.481	1162.88	0.101351	1	0.344631	0.364787	0.73182	0.367033	16.2541	0.000627333	11	0.18142
Sphyrapicus_nuchalis	Sph_nuc	Sphyrapicus	28	2.57934	24.094	0.816324	0.0287196	0.28007	0.230704	0.118293	-8.18e-05	127.41	331.169	2458.38	0.709492	0.971918	0.740342	0.808485	0.991682	0.183197	5.1275	9.68e-05	13	0.157596
Sphyrapicus_nuchalis	Sph_nuc	Sphyrapicus	22	1.77419	18.6902	0.963433	0.0330453	0.235749	0.302926	0.160851	0.000115882	105.59	199.954	1321.99	0.277649	1	0.540361	0.407143	0.851081	0.443937	12.6112	0.0027525	10	0.113613
Sphyrapicus_ruber	Sph_rub	Sphyrapicus	12	0.824639	16.4245	1.01599	0.0379145	0.120322	0.707412	0.329921	-0.000487055	83.0497	132.97	1653.14	0.158334	0.901235	0.158334	0.355291	0.908348	0.553057	6.96053	-0.000216102	5	0.117005
Sphyrapicus_ruber	Sph_rub	Sphyrapicus	24	2.21721	18.0637	0.907362	0.0366048	0.292053	0.230243	0.135003	-0.000170448	109.974	174.731	1616.31	0.439529	0.863278	0.442564	0.502298	0.874906	0.372607	10.3369	0.000835911	11	0.151261
Sphyrapicus_ruber	Sph_rub	Sphyrapicus	12	0.970956	20.4492	0.801416	0.0409421	0.178116	0.347111	0.229862	-0.00166862	97.3298	139.55	1925.47	0.407827	0.908133	0.492227	0.464717	0.933734	0.469017	6.34355	0.000853251	5	0.167639
Sphyrapicus_ruber	Sph_rub	Sphyrapicus	21	1.30807	23.6416	0.880889	0.0297742	0.186353	0.30961	0.183265	-3.32e-06	78.4113	163.965	1242.04	0.190314	0.929364	0.314122	0.362756	0.92243	0.559674	13.5341	0.00187917	7	0.117836
Sphyrapicus_ruber	Sph_rub	Sphyrapicus	19	1.27531	21.5916	0.878857	0.0315029	0.178944	0.497452	0.197983	0.000240576	71.6329	132.515	390.314	0.14427	0.942308	0.386598	0.38716	0.753184	0.366024	11.1672	0.00342693	6	0.13096
Sphyrapicus_ruber	Sph_rub	Sphyrapicus	11	1.39036	6.21641	1.35041	0.0657841	0.19393	0.420401	1	-0.00146831	16.3668	-2.93742	884.361	0.492284	0.494487	0.772189	0.618632	0.905438	0.286806	1.63576	-0.0095877	2	0.138226
Sphyrapicus_ruber	Sph_rub	Sphyrapicus	18	1.59188	19.3623	0.938275	0.029246	0.238428	0.352322	0.16292	-0.000266176	106.464	233.619	410.43	0.30128	1	0.488188	0.408327	0.91245	0.504123	9.85735	0.00150978	7	0.182785
Sphyrapicus_ruber	Sph_rub	Sphyrapicus	28	1.93559	23.9177	0.843055	0.0310655	0.257403	0.286775	0.146611	-6.5e-06	76.6584	145.089	1333.49	0.25392	0.964597	0.90289	0.826342	0.944541	0.118199	6.51115	0.000492531	9	0.135861
Sphyrapicus_thyroideus	Sph_thy	Sphyrapicus	32	3.37591	19.2275	0.868054	0.0367408	0.329964	0.194435	0.129116	-0.00015467	82.2202	102.4	1402.21	0.136534	0.810205	0.154475	0.429036	0.819729	0.390693	17.4477	-4.56e-05	9	0.278128
Sphyrapicus_thyroideus	Sph_thy	Sphyrapicus	39	3.31326	26.3979	0.868583	0.0267723	0.340392	0.173758	0.105148	-3.22e-05	75.7147	156.595	1158.86	0.0388174	0.970914	0.0964409	0.138171	0.581691	0.44352	29.5254	0.000303524	9	0.262669
Sphyrapicus_thyroideus	Sph_thy	Sphyrapicus	30	2.10244	21.6127	0.959907	0.0340647	0.338317	0.167729	0.117109	-4.16e-05	36.5743	52.4469	1044.42	0.418628	0.821537	0.794431	0.787766	0.86012	0.0723541	4.56349	3.73e-05	4	0.327068
Sphyrapicus_thyroideus	Sph_thy	Sphyrapicus	40	3.34014	23.1256	0.884786	0.0329684	0.451472	0.141807	0.0863127	-5.45e-05	47.7035	66.0612	825.138	0.238184	0.980655	0.585839	0.67974	0.946972	0.267232	8.36678	0.000417123	6	0.349891
Sphyrapicus_thyroideus	Sph_thy	Sphyrapicus	19	1.93652	20.9025	0.811751	0.0379255	0.314365	0.196136	0.15176	-0.000219582	88.9492	112.13	902.943	0.229414	1	0.573654	0.56276	0.843048	0.280288	5.73142	0.00115008	6	0.257223
Sphyrapicus_thyroideus	Sph_thy	Sphyrapicus	17	1.44761	19.874	0.898062	0.0339414	0.288631	0.225363	0.164996	-1.42e-06	63.7464	84.6738	2096.1	0.220416	0.930183	0.473684	0.484441	0.825089	0.340648	6.47983	0.000731867	4	0.277143
Sphyrapicus_thyroideus	Sph_thy	Sphyrapicus	18	1.64007	22.1746	0.810157	0.0365733	0.34323	0.189538	0.129653	0.000204981	77.2938	111.669	1952.35	0.135774	1	0.380213	0.380213	0.804117	0.423904	10.9895	0.00362239	5	0.237462
Sphyrapicus_thyroideus	Sph_thy	Sphyrapicus	25	1.49578	23.9227	0.94555	0.0324928	0.310195	0.222578	0.108434	-0.000165826	32.6631	57.5435	813.778	0.165488	0.904322	0.165488	0.535354	0.856771	0.321418	7.34422	0.000260964	3	0.279101
Sphyrapicus_thyroideus	Sph_thy	Sphyrapicus	36	2.80319	24.9676	0.870664	0.0331734	0.338717	0.186313	0.113653	-8.79e-05	51.5041	78.3542	921.916	0.16723	0.971461	0.16723	0.41317	0.791901	0.378731	12.9675	0.000321363	6	0.310972
Sphyrapicus_thyroideus	Sph_thy	Sphyrapicus	22	1.92368	20.9929	0.856321	0.0402877	0.34948	0.184477	0.136298	6.3e-05	61.5935	74.5744	1121.33	0.17904	1	0.480108	0.350714	0.61873	0.268016	11.0588	0.00151496	5	0.272508
Sphyrapicus_thyroideus	Sph_thy	Sphyrapicus	25	2.08457	21.6231	0.86345	0.0349584	0.331283	0.188751	0.119038	-0.000120796	57.9593	70.2047	1237.74	0.436291	0.954935	0.439731	0.56608	0.824326	0.258246	6.58343	0.000828622	5	0.282814
Sphyrapicus_thyroideus	Sph_thy	Sphyrapicus	17	1.3751	21.0207	0.90314	0.0350765	0.298877	0.225359	0.153457	0.000213728	64.9958	96.8979	1119.39	0.192341	1	0.39883	0.437616	0.758475	0.320859	8.16765	0.00303145	4	0.252508
Sphyrapicus_varius	Sph_var	Sphyrapicus	34	3.68724	13.0941	1.30158	0.0307731	0.284901	0.268058	0.140255	-2.31e-05	130.159	267.676	1055.34	0.16641	0.94224	0.16641	0.271171	0.918903	0.647733	28.5866	0.000260105	16	0.186096
Sphyrapicus_varius	Sph_var	Sphyrapicus	21	2.46286	15.3936	1.02437	0.0356043	0.381048	0.214364	0.108867	0.000165685	129.272	224.662	938.031	0.458479	0.956918	0.499406	0.585882	0.967519	0.381637	9.35368	0.000877163	10	0.179635
Sphyrapicus_varius	Sph_var	Sphyrapicus	26	2.00573	14.1614	1.27626	0.0311461	0.153861	0.636947	0.219596	3.32e-05	105.573	224.098	1482.17	0.177459	0.983319	0.195877	0.26058	0.886173	0.625593	25.0828	0.00114502	12	0.122006
Sphyrapicus_varius	Sph_var	Sphyrapicus	20	1.96584	15.9541	1.01223	0.0330113	0.308507	0.254665	0.115137	-0.000521366	112.954	194.766	1119.39	0.259785	1	0.363481	0.40945	0.870843	0.461393	12.7062	0.00193457	9	0.145899
Sphyrapicus_varius	Sph_var	Sphyrapicus	20	2.05758	14.2934	1.02057	0.0394857	0.270716	0.258435	0.158986	-4.45e-05	107.185	142.022	1111.65	0.166288	0.788986	0.166288	0.328444	0.892521	0.564076	16.278	-0.000102818	10	0.135038
Sphyrapicus_varius	Sph_var	Sphyrapicus	21	1.61061	17.9609	0.999466	0.0318809	0.208602	0.353075	0.17185	4.41e-05	99.0192	193.486	1312.85	0.338339	0.951256	0.338339	0.509495	0.978903	0.469407	10.6659	-0.000202987	9	0.121969
Sphyrapicus_varius	Sph_var	Sphyrapicus	28	3.13275	15.5174	0.945972	0.0361011	0.314668	0.254115	0.149371	-4.11e-05	117.017	158.182	947.834	0.639336	1	0.735621	0.698037	0.967034	0.268997	7.75949	0.000185305	13	0.211787
Sphyrapicus_varius	Sph_var	Sphyrapicus	25	2.40494	16.9276	0.905675	0.0396858	0.30026	0.223036	0.139726	-0.000286993	108.433	145.737	1426.72	0.243786	0.65993	0.244778	0.406329	0.830563	0.424235	16.7674	0.000239825	12	0.13831
Sphyrapicus_varius	Sph_var	Sphyrapicus	44	5.00631	11.0608	1.15025	0.0452051	0.4863	0.256727	0.098377	-2.02e-06	98.5216	88.5231	1793.41	0.250767	0.614962	0.252457	0.326924	0.853936	0.527012	35.8545	-0.00015426	20	0.143246
Sphyrapicus_varius	Sph_var	Sphyrapicus	33	3.45384	18.0696	0.916115	0.0352836	0.558702	0.141602	0.0655942	-0.000212427	99.4618	152.459	1416.87	0.387545	0.98904	0.523511	0.518689	0.903052	0.384363	15.2111	0.000359428	13	0.121193
Sphyrapicus_varius	Sph_var	Sphyrapicus	29	2.43508	24.0489	0.810591	0.0281691	0.225447	0.317162	0.151817	-3.31e-05	115.593	264.692	1345.09	0.164879	0.913327	0.320109	0.411117	0.888905	0.477789	21.7987	0.000639515	13	0.152232
Sphyrapicus_varius	Sph_var	Sphyrapicus	20	1.553	14.591	1.01848	0.0435468	0.146832	0.598435	0.304955	-1.76e-05	79.213	86.0688	1248.51	0.491463	0.956404	0.611427	0.617131	0.849898	0.232767	5.19799	0.00118131	8	0.117234
Veniliornis_affinis	Ven_aff	Veniliornis	36	1.21606	28.9673	0.995327	0.0316005	0.0389485	0.925071	0.949675	8.19e-06	3.72417	0.522471	1199.73	0.344735	0.422074	0.468594	0.531431	0.688109	0.156678	5.40577	-0.000834638	1	NA
Veniliornis_affinis	Ven_aff	Veniliornis	34	1.10113	30.181	0.994355	0.0306636	0.036609	0.961151	0.967544	1.07e-05	2.87185	0.521778	1380.52	0.568612	0.642703	0.661065	0.699341	0.841268	0.141927	3.76567	-0.000773835	1	NA
Veniliornis_affinis	Ven_aff	Veniliornis	35	1.13084	30.2993	0.993617	0.030593	0.0360978	1	0.909327	3.79e-06	3.05088	3.25467	1158.86	0.278187	0.588778	0.662935	0.593776	0.825119	0.231343	6.91022	-0.000509229	1	NA
Veniliornis_affinis	Ven_aff	Veniliornis	44	1.4495	30.3974	0.981667	0.0295869	0.0441436	1	0.998651	1.13e-05	6.56127	3.63451	1378.12	0.23574	0.868155	0.23574	0.616283	0.773122	0.156839	8.25314	-4.73e-05	1	NA
Veniliornis_affinis	Ven_aff	Veniliornis	30	0.886105	33.0546	0.992967	0.0277859	0.0339289	0.951601	0.95957	7.11e-06	6.94069	3.46499	1561.26	0.256403	0.684209	0.618666	0.390513	0.79034	0.399827	10.5401	-0.00129383	1	NA
Veniliornis_affinis	Ven_aff	Veniliornis	32	1.02235	30.3039	1.00156	0.0315215	0.0375099	1	0.884648	7.16e-06	2.39953	3.71939	1044.43	0.411493	0.983822	0.479936	0.660768	0.79002	0.129252	5.47197	-0.000545838	1	NA
Veniliornis_callonotus	Ven_cal	Veniliornis	39	1.42955	26.916	0.995978	0.0260701	0.0459491	0.941813	0.792537	9.88e-06	7.35247	10.1848	1123.27	0.142858	0.582446	0.142858	0.576818	0.823543	0.246725	7.69095	-0.000891373	1	NA
Veniliornis_callonotus	Ven_cal	Veniliornis	47	2.08902	22.3949	0.986058	0.0417233	0.0516577	1	0.924858	8.06e-06	2.80924	1.02404	998.412	0.353794	0.905981	0.367136	0.632106	0.855105	0.222999	8.95744	-0.000374112	1	NA
Veniliornis_callonotus	Ven_cal	Veniliornis	32	1.08014	29.2756	0.984012	0.032249	0.0446895	1	0.832218	2.27e-05	2.97411	4.36971	1667.52	0.192941	0.192941	0.592222	0.618246	0.884489	0.266243	4.71883	-0.00206964	1	NA
Veniliornis_callonotus	Ven_cal	Veniliornis	20	0.744227	25.7253	0.995448	0.0354355	0.0424006	0.990442	0.885401	4.37e-06	4.30125	4.88444	1569.4	0.384466	0.791006	0.679496	0.5871	0.814328	0.227228	5.3107	0.000550834	1	NA
Veniliornis_cassini	Ven_cas	Veniliornis	19	0.689327	26.7616	0.983273	0.0358633	0.0532586	1	0.706203	8.23e-05	3.05969	11.5066	1599.6	0.589379	0.913957	0.607131	0.715883	0.879774	0.163892	2.92761	-0.00111192	1	NA
Veniliornis_cassini	Ven_cas	Veniliornis	26	0.902563	28.3341	0.980611	0.0334075	0.0426092	1	0.910202	3.63e-05	2.74022	2.85696	1577.57	0.159319	0.159319	0.310102	0.414559	0.903402	0.488843	9.39467	-0.00273508	1	NA
Veniliornis_cassini	Ven_cas	Veniliornis	29	0.992977	28.946	0.980309	0.0302643	0.0467793	1	0.860112	3.39e-05	5.19016	5.49108	902.943	0.388342	0.717399	0.388342	0.606153	0.75158	0.145427	4.54615	-0.000530383	1	NA
Veniliornis_nigriceps	Ven_nig	Veniliornis	24	0.879215	26.8246	0.986728	0.0302534	0.0471779	0.931069	1	4.81e-05	11.092	7.54803	1513.31	0.342016	0.579564	0.342016	0.523063	0.672803	0.149739	3.51286	-0.00209048	1	NA
Veniliornis_nigriceps	Ven_nig	Veniliornis	21	0.847483	23.6088	1.00016	0.0408028	0.0446464	1	0.987683	2.24e-05	2.1809	0.508785	1191.44	0.410411	0.410411	0.674889	0.674889	0.782698	0.107808	2.24545	-0.00162841	1	NA
Veniliornis_nigriceps	Ven_nig	Veniliornis	19	0.809699	22.9674	0.975281	0.0396877	0.0568356	1	0.69829	8.5e-05	6.4547	12.3096	1303.79	0.293181	0.880208	0.300417	0.511459	0.718276	0.206816	4.68689	-0.000362874	1	NA
Veniliornis_nigriceps	Ven_nig	Veniliornis	30	1.04433	28.2761	0.989351	0.0311809	0.0509298	1	0.731534	2.52e-05	7.35148	10.6493	1210.17	0.390133	0.889514	0.663225	0.58084	0.82313	0.24229	7.87901	-0.000199818	1	NA
Veniliornis_passerinus	Ven_pas	Veniliornis	30	0.997875	29.4277	0.991316	0.0290385	0.0408156	1	0.885461	1.79e-05	5.37935	6.231	1088.78	0.368919	0.808275	0.368919	0.538652	0.808275	0.269624	6.08618	4.66e-05	1	NA
Veniliornis_passerinus	Ven_pas	Veniliornis	23	0.954674	23.1233	0.999144	0.0399767	0.0496869	1	0.871624	2.7e-05	2.96746	3.45779	1123.27	0.481113	0.519742	0.481113	0.621905	0.846219	0.224315	4.36376	-0.0019871	1	NA
Veniliornis_passerinus	Ven_pas	Veniliornis	27	0.865105	30.614	0.986318	0.0302809	0.0431258	1	0.84403	2.1e-05	6.17845	6.72361	2088.85	0.236553	0.989109	0.676877	0.469489	0.674064	0.204574	10.246	0.000810577	1	NA
Veniliornis_spilogaster	Ven_spi	Veniliornis	23	0.770548	28.9386	0.990888	0.0309331	0.0436792	1	0.747082	1.85e-05	7.13369	14.215	1492.47	0.383155	0.729029	0.881569	0.68485	0.892078	0.207228	4.72161	-0.00126636	1	NA
Veniliornis_spilogaster	Ven_spi	Veniliornis	17	0.543185	29.4419	1.00464	0.0306902	0.0413319	1	0.835011	7.63e-05	5.18873	10.4055	629.687	0.287721	1	0.372968	0.356962	0.553216	0.196254	6.57641	0.00166395	1	NA
Veniliornis_spilogaster	Ven_spi	Veniliornis	22	0.76371	27.3539	1.00889	0.0336477	0.041763	1	0.892886	1.97e-05	5.07005	5.12086	414.001	0.436387	0.507556	0.518869	0.631646	0.883613	0.251968	2.86452	-0.00288904	1	NA
Veniliornis_spilogaster	Ven_spi	Veniliornis	25	0.81557	29.7914	0.994694	0.0295923	0.0436224	1	0.800975	2.2e-05	10.7055	13.0729	816.603	0.387446	0.796404	1	0.541459	0.744851	0.203392	5.5231	-5.93e-05	1	NA
Veniliornis_spilogaster	Ven_spi	Veniliornis	25	0.835096	29.2063	0.991323	0.030957	0.0473975	1	0.653136	3.56e-05	6.70063	17.1693	918.726	0.501207	0.931063	0.501207	0.638454	0.818034	0.17958	4.87238	-0.000725511	1	NA
