# Supplementary material for: Evolution of communication signals and information during species radiation
Source: Nat Commun. 2020 Oct 2;11:4970. doi: 10.1038/s41467-020-18772-3 (PMC7532446; doi:10.1038/s41467-020-18772-3)
Supplement: Supplementary file 6 — Supplementary Data 2 [file 41467_2020_18772_MOESM6_ESM.xlsx]

## Sheet: RawData_MorphoEco
Raw morphological measurements (median values) and geographical data collected for each species in the study
Species	median_Beak_Length	median_Wing_length	median_BeakLength/WingLength	BodySize	BodyMass	Distribution Area	Sympatry level
Cam_gay	49.99	176	0.284034	33	241.5	196903	5
Cam_gua	52.7	191	0.270256	34.5	243.5	910003	14
Cam_hae	48.03	174	0.254815	34	237.5	295942	16
Cam_leu	52.02	185	0.281189	31	242	1.70243e+06	10
Cam_mag	59.55	214	0.27576	37	319.5	346774	0
Cam_mel	45.59	185	0.242678	35.5	232.5	1.16573e+07	30
Cam_pol	52.17	173	0.301561	34.5	194.3	299509	8
Cam_rob	53.34	190	0.278389	34.5	262	2.37034e+06	16
Cam_rub	44.54	182	0.248827	32	208.5	5.8609e+06	21
Cel_cas	27.89	129	0.209699	24	92.5	327908	11
Cel_ele	30.97	161	0.19236	29	130.5	7.67248e+06	20
Cel_flave	32.7	144	0.218	27.5	137.5	3.80192e+06	18
Cel_flavu	27.63	143	0.187305	25.5	147.5	5.87416e+06	23
Cel_gra	23.58	127	0.186202	24	75	3.99982e+06	18
Cel_lug	31.46	145	0.224714	24.5	136	1.30721e+06	10
Cel_spe	30.58	153	0.199869	27	111	464659	14
Cel_tor	33.89	149	0.226688	27	120.5	4.82217e+06	20
Chrysoc_luc	49.63	152	0.327055	30	171.5	120898	1
Chrysop_men	34.98	128	0.272656	27.5	100.5	1.30712e+06	8
Col_aura	36.02	154	0.229733	32.5	127.5	1.53717e+07	21
Col_auru	26.62	118	0.225593	21.5	45	737934	12
Col_mel	31.2	150	0.211818	28.5	141	7.01551e+06	20
Col_pun	23.46	111	0.220377	20.5	64.5	4.15587e+06	20
Col_rub	27.45	109	0.243679	21	69.5	3.65257e+06	30
Dend_hyp	26.04	123	0.208062	22	46.5	1.71283e+06	8
Dend_leu	36.42	150	0.260148	25.5	125	1.38957e+07	10
Dend_maj	29.36	128	0.226692	22	82	2.40837e+07	15
Dend_nog	36.17	153	0.241133	33	110	632.64	2
Dend_syr	30.81	132	0.229925	22.5	68.5	3.50801e+06	8
Dendroc_med	24.66	123	0.197805	21	67.5	4.83846e+06	8
Dendrop_fus	19.58	95	0.206105	14.5	25.5	1.28844e+07	3
Dendrop_nam	34.68	128	0.270937	25.5	75	8.20854e+06	1
Dendrop_pyr	32.71	113	0.288067	24	68.5	898602	1
Dendrop_xan	30.98	110	0.274159	23.5	61.5	2.91906e+06	1
Din_raf	34.42	132	0.259556	27	97.5	1.03689e+06	9
Dry_jav	49.48	198	0.252449	43	272	3.13692e+06	12
Dry_lin	39.69	196	0.203538	33	207	1.41854e+07	44
Dry_mar	65.36	246	0.264615	50	310	2.07978e+07	10
Dry_pil	57.52	234	0.244958	44	295	8.73992e+06	16
Dry_sch	38.52	170	0.220171	30	200	604102	6
Dryob_min	15.7	86	0.179186	15	20.5	2.16777e+07	8
Dryob_nut	20.69	102	0.202843	18	37.5	343807	12
Dryob_pub	17.85	93	0.191935	16	27	1.28608e+07	17
Dryob_sca	26.11	102	0.258515	17	34.5	3.70257e+06	23
Gec_gra	25.27	128	0.197422	26	76.5	1.59316e+06	7
Leuco_albo	27.43	123	0.228583	23	64.5	393323	13
Leuco_ari	28.23	114	0.251228	19	42.5	543509	8
Leuco_bor	22.11	118	0.187373	21	47.5	1.10876e+06	6
Leuco_fum	23.85	100	0.243367	17	40.5	1.69309e+06	22
Leuco_vil	30.26	119	0.254286	21.25	61	1.34582e+07	25
Mei_tri	19.15	93	0.209785	17	40.5	1.36887e+06	9
Mei_tuk	24.05	99	0.242929	21.5	53.5	1.2076e+06	8
Mel_aur	31.01	122	0.231818	24	86	1.38389e+06	16
Mel_cac	22.66	112	0.209815	17	41	2.22126e+06	15
Mel_car	31.65	132	0.239773	24	73.5	3.21755e+06	9
Mel_ery	29.79	138	0.214855	22	76.5	5.17961e+06	10
Mel_fla	27.17	118	0.231261	18	56.5	1.55277e+06	15
Mel_for	27.89	140	0.199214	22	77.5	1.81704e+06	22
Mel_hof	27.97	122	0.229262	19.5	73	86121.9	5
Mel_lew	32.27	162	0.196095	27.5	111.5	1.69401e+06	14
Mel_puc	24.66	112	0.216316	18	55	564659	14
Mel_pyg	22.37	99	0.221818	17	39	149962	7
Mel_rad	41.42	135	0.304559	24.5	111.5	11075.4	0
Mel_sup	41.23	141	0.2945	29	104.5	123539	3
Mel_uro	32.46	141	0.223862	23.25	66	586232	11
Mic_bra	28.94	130	0.224809	25	84.5	6.17939e+06	12
Pico_arc	35.4	128	0.294844	24	74.5	5.91437e+06	12
Pico_dor	31.04	122	0.26084	21.5	55.75	7.35966e+06	11
Pico_tri	30.58	122	0.259153	22	61	1.60594e+07	10
Picum_aur	10.85	49	0.221429	7.75	9	3.35904e+06	16
Picum_cir	10.59	50	0.218958	9.5	9.4	3.01793e+06	25
Picum_exi	11.23	51	0.2162	9.5	9.25	1.85655e+06	19
Picum_inn	11.09	54	0.202037	10	11.1	4.26378e+06	13
Picum_neb	11.87	54	0.219815	10.5	11.5	655849	12
Picum_ruf	17.63	63	0.279841	10	14	1.56976e+06	15
Picum_tem	12.75	56	0.231818	9.5	11.25	855840	12
Picus_awo	36.72	144	0.258681	29.5	129	289861	3
Picus_can	36.96	139	0.265899	29.5	158	1.68429e+07	18
Picus_vai	41.73	162	0.257455	31	166	350146	1
Picus_vir	43.79	160	0.275506	33	194	5.94109e+06	8
Sas_abn	13.06	52	0.251154	9	9.6	1144758	8
Sasia_och	12.86	53	0.247308	9.5	10.05	2.20133e+06	10
Sph_nuc	24.82	127	0.190923	20.5	52.4	1.3624e+06	19
Sph_rub	26.44	126	0.218512	21	47.5	1.07683e+06	15
Sph_thy	26.59	136	0.195515	22.5	54	728969	17
Sph_var	24.31	125	0.189922	20.5	50.3	4.45467e+06	25
Ven_aff	22.1	92	0.240217	16.5	38	5.78404e+06	28
Ven_cal	20.86	74	0.266125	14	28	212692	4
Ven_cas	20.63	95	0.214896	15	31	1.48858e+06	14
Ven_nig	20.98	101	0.207723	18.5	42.5	411676	4
Ven_pas	22.28	84	0.258171	15	30.5	1.09079e+07	29
Ven_spi	23.39	99	0.2395	17.75	40	2.1269e+06	17
