# Supplementary material for: Evolution of communication signals and information during species radiation
Source: Nat Commun. 2020 Oct 2;11:4970. doi: 10.1038/s41467-020-18772-3 (PMC7532446; doi:10.1038/s41467-020-18772-3)
Supplement: Supplementary file 7 — Source Data [file 41467_2020_18772_MOESM7_ESM.zip]

Archive with 305 entries (257 files):
- Source_Data_Code_Garcia_etal/
- Source_Data_Code_Garcia_etal/.DS_Store
- __MACOSX/
- __MACOSX/Source_Data_Code_Garcia_etal/
- __MACOSX/Source_Data_Code_Garcia_etal/._.DS_Store
- Source_Data_Code_Garcia_etal/.Rhistory
- Source_Data_Code_Garcia_etal/10_Communities_densitycurves/
- Source_Data_Code_Garcia_etal/10_Communities_densitycurves/.DS_Store
- __MACOSX/Source_Data_Code_Garcia_etal/10_Communities_densitycurves/
- __MACOSX/Source_Data_Code_Garcia_etal/10_Communities_densitycurves/._.DS_Store
- Source_Data_Code_Garcia_etal/10_Communities_densitycurves/AcousticDistance/
- Source_Data_Code_Garcia_etal/10_Communities_densitycurves/AcousticDistance/.DS_Store
- __MACOSX/Source_Data_Code_Garcia_etal/10_Communities_densitycurves/AcousticDistance/
- __MACOSX/Source_Data_Code_Garcia_etal/10_Communities_densitycurves/AcousticDistance/._.DS_Store
- Source_Data_Code_Garcia_etal/10_Communities_densitycurves/AcousticDistance/1_Ac_dist_computation.R
- __MACOSX/Source_Data_Code_Garcia_etal/10_Communities_densitycurves/AcousticDistance/._1_Ac_dist_computation.R
- Source_Data_Code_Garcia_etal/10_Communities_densitycurves/AcousticDistance/2_Density_plots_acoustics.R
- __MACOSX/Source_Data_Code_Garcia_etal/10_Communities_densitycurves/AcousticDistance/._2_Density_plots_acoustics.R
- Source_Data_Code_Garcia_etal/10_Communities_densitycurves/AcousticDistance/Acoustic_species_postDFA.csv
- __MACOSX/Source_Data_Code_Garcia_etal/10_Communities_densitycurves/AcousticDistance/._Acoustic_species_postDFA.csv
- Source_Data_Code_Garcia_etal/10_Communities_densitycurves/AcousticDistance/Acoustic_species_postDFA_AllComm.csv
- __MACOSX/Source_Data_Code_Garcia_etal/10_Communities_densitycurves/AcousticDistance/._Acoustic_species_postDFA_AllComm.csv
- Source_Data_Code_Garcia_etal/10_Communities_densitycurves/AcousticDistance/Acousticdist_matrix.csv
- __MACOSX/Source_Data_Code_Garcia_etal/10_Communities_densitycurves/AcousticDistance/._Acousticdist_matrix.csv
- Source_Data_Code_Garcia_etal/10_Communities_densitycurves/AcousticDistance/Acousticdist_matrix_ALLcommunities.csv
- __MACOSX/Source_Data_Code_Garcia_etal/10_Communities_densitycurves/AcousticDistance/._Acousticdist_matrix_ALLcommunities.csv
- Source_Data_Code_Garcia_etal/10_Communities_densitycurves/AcousticDistance/Acousticdist_matrix_community1_Switzerland.csv
- __MACOSX/Source_Data_Code_Garcia_etal/10_Communities_densitycurves/AcousticDistance/._Acousticdist_matrix_community1_Switzerland.csv
- Source_Data_Code_Garcia_etal/10_Communities_densitycurves/AcousticDistance/Acousticdist_matrix_community2_Guatemala.csv
- __MACOSX/Source_Data_Code_Garcia_etal/10_Communities_densitycurves/AcousticDistance/._Acousticdist_matrix_community2_Guatemala.csv
- Source_Data_Code_Garcia_etal/10_Communities_densitycurves/AcousticDistance/Acousticdist_matrix_community3_Minnesota.csv
- __MACOSX/Source_Data_Code_Garcia_etal/10_Communities_densitycurves/AcousticDistance/._Acousticdist_matrix_community3_Minnesota.csv
- Source_Data_Code_Garcia_etal/10_Communities_densitycurves/AcousticDistance/Acousticdist_matrix_community4_Malaysia.csv
- __MACOSX/Source_Data_Code_Garcia_etal/10_Communities_densitycurves/AcousticDistance/._Acousticdist_matrix_community4_Malaysia.csv
- Source_Data_Code_Garcia_etal/10_Communities_densitycurves/AcousticDistance/Acousticdist_matrix_community5_FrGuiana.csv
- __MACOSX/Source_Data_Code_Garcia_etal/10_Communities_densitycurves/AcousticDistance/._Acousticdist_matrix_community5_FrGuiana.csv
- Source_Data_Code_Garcia_etal/10_Communities_densitycurves/Classification/
- Source_Data_Code_Garcia_etal/10_Communities_densitycurves/Classification/.DS_Store
- __MACOSX/Source_Data_Code_Garcia_etal/10_Communities_densitycurves/Classification/
- __MACOSX/Source_Data_Code_Garcia_etal/10_Communities_densitycurves/Classification/._.DS_Store
- Source_Data_Code_Garcia_etal/10_Communities_densitycurves/Classification/.Rhistory
- Source_Data_Code_Garcia_etal/10_Communities_densitycurves/Classification/1_LOCALINFO_Communities_misclassif_output.R
- __MACOSX/Source_Data_Code_Garcia_etal/10_Communities_densitycurves/Classification/._1_LOCALINFO_Communities_misclassif_output.R
- Source_Data_Code_Garcia_etal/10_Communities_densitycurves/Classification/2_CommunityLI_DensityPlot.R
- __MACOSX/Source_Data_Code_Garcia_etal/10_Communities_densitycurves/Classification/._2_CommunityLI_DensityPlot.R
- Source_Data_Code_Garcia_etal/10_Communities_densitycurves/Classification/Acoustic_alldata_postDFA.csv
- __MACOSX/Source_Data_Code_Garcia_etal/10_Communities_densitycurves/Classification/._Acoustic_alldata_postDFA.csv
- Source_Data_Code_Garcia_etal/10_Communities_densitycurves/Classification/Acoustic_alldata_postDFA_AllCommunities.csv
- __MACOSX/Source_Data_Code_Garcia_etal/10_Communities_densitycurves/Classification/._Acoustic_alldata_postDFA_AllCommunities.csv
- Source_Data_Code_Garcia_etal/10_Communities_densitycurves/Classification/Acoustic_alldata_postDFA_community1_Switzerland.csv
- __MACOSX/Source_Data_Code_Garcia_etal/10_Communities_densitycurves/Classification/._Acoustic_alldata_postDFA_community1_Switzerland.csv
- Source_Data_Code_Garcia_etal/10_Communities_densitycurves/Classification/Acoustic_alldata_postDFA_community2_Guatemala.csv
- __MACOSX/Source_Data_Code_Garcia_etal/10_Communities_densitycurves/Classification/._Acoustic_alldata_postDFA_community2_Guatemala.csv
- Source_Data_Code_Garcia_etal/10_Communities_densitycurves/Classification/Acoustic_alldata_postDFA_community3_Minnesota.csv
- __MACOSX/Source_Data_Code_Garcia_etal/10_Communities_densitycurves/Classification/._Acoustic_alldata_postDFA_community3_Minnesota.csv
- Source_Data_Code_Garcia_etal/10_Communities_densitycurves/Classification/Acoustic_alldata_postDFA_community4_Malaysia.csv
- __MACOSX/Source_Data_Code_Garcia_etal/10_Communities_densitycurves/Classification/._Acoustic_alldata_postDFA_community4_Malaysia.csv
- Source_Data_Code_Garcia_etal/10_Communities_densitycurves/Classification/Acoustic_alldata_postDFA_community5_FrGuiana.csv
- __MACOSX/Source_Data_Code_Garcia_etal/10_Communities_densitycurves/Classification/._Acoustic_alldata_postDFA_community5_FrGuiana.csv
- Source_Data_Code_Garcia_etal/10_Communities_densitycurves/Classification/ClassifMatrix_AllCommunities.csv
- Source_Data_Code_Garcia_etal/10_Communities_densitycurves/Classification/ClassifMatrix_Community1_Switzerland.csv
- Source_Data_Code_Garcia_etal/10_Communities_densitycurves/Classification/ClassifMatrix_Community2_Guatemala.csv
- Source_Data_Code_Garcia_etal/10_Communities_densitycurves/Classification/ClassifMatrix_Community3_Minnesota.csv
- Source_Data_Code_Garcia_etal/10_Communities_densitycurves/Classification/ClassifMatrix_Community4_Malaysia.csv
- Source_Data_Code_Garcia_etal/10_Communities_densitycurves/Classification/ClassifMatrix_Community5_FrGuiana.csv
- Source_Data_Code_Garcia_etal/10_Communities_densitycurves/Classification/ClassifMatrix_fulldataset.csv
- __MACOSX/Source_Data_Code_Garcia_etal/._10_Communities_densitycurves
- Source_Data_Code_Garcia_etal/11_Sympatry/
- Source_Data_Code_Garcia_etal/11_Sympatry/.DS_Store
- __MACOSX/Source_Data_Code_Garcia_etal/11_Sympatry/
- __MACOSX/Source_Data_Code_Garcia_etal/11_Sympatry/._.DS_Store
- Source_Data_Code_Garcia_etal/11_Sympatry/.Rhistory
- Source_Data_Code_Garcia_etal/11_Sympatry/1_Phylo_dist_computation.R
- Source_Data_Code_Garcia_etal/11_Sympatry/2_Matrices_correlations.R
- __MACOSX/Source_Data_Code_Garcia_etal/11_Sympatry/._2_Matrices_correlations.R
- Source_Data_Code_Garcia_etal/11_Sympatry/Acousticdist_matrix.csv
- __MACOSX/Source_Data_Code_Garcia_etal/11_Sympatry/._Acousticdist_matrix.csv
- Source_Data_Code_Garcia_etal/11_Sympatry/ClassifMatrix_fulldataset.csv
- Source_Data_Code_Garcia_etal/11_Sympatry/Full_Species_data.csv
- __MACOSX/Source_Data_Code_Garcia_etal/11_Sympatry/._Full_Species_data.csv
- Source_Data_Code_Garcia_etal/11_Sympatry/Phyldist_matrix.csv
- __MACOSX/Source_Data_Code_Garcia_etal/11_Sympatry/._Phyldist_matrix.csv
- Source_Data_Code_Garcia_etal/11_Sympatry/Sympatry_bypair.csv
- __MACOSX/Source_Data_Code_Garcia_etal/11_Sympatry/._Sympatry_bypair.csv
- Source_Data_Code_Garcia_etal/11_Sympatry/TreePicidae.txt
- __MACOSX/Source_Data_Code_Garcia_etal/11_Sympatry/._TreePicidae.txt
- __MACOSX/Source_Data_Code_Garcia_etal/._11_Sympatry
- Source_Data_Code_Garcia_etal/12_StrategiesReconstruction/
- Source_Data_Code_Garcia_etal/12_StrategiesReconstruction/.DS_Store
- __MACOSX/Source_Data_Code_Garcia_etal/12_StrategiesReconstruction/
- __MACOSX/Source_Data_Code_Garcia_etal/12_StrategiesReconstruction/._.DS_Store
- Source_Data_Code_Garcia_etal/12_StrategiesReconstruction/Discrete_mapping.R
- __MACOSX/Source_Data_Code_Garcia_etal/12_StrategiesReconstruction/._Discrete_mapping.R
- Source_Data_Code_Garcia_etal/12_StrategiesReconstruction/Full_Species_data.csv
- __MACOSX/Source_Data_Code_Garcia_etal/12_StrategiesReconstruction/._Full_Species_data.csv
- Source_Data_Code_Garcia_etal/12_StrategiesReconstruction/TreePicidae.txt
- __MACOSX/Source_Data_Code_Garcia_etal/12_StrategiesReconstruction/._TreePicidae.txt
- __MACOSX/Source_Data_Code_Garcia_etal/._12_StrategiesReconstruction
- Source_Data_Code_Garcia_etal/13_Transition_Matrices/
- Source_Data_Code_Garcia_etal/13_Transition_Matrices/.DS_Store
- __MACOSX/Source_Data_Code_Garcia_etal/13_Transition_Matrices/
- __MACOSX/Source_Data_Code_Garcia_etal/13_Transition_Matrices/._.DS_Store
- Source_Data_Code_Garcia_etal/13_Transition_Matrices/Full_Species_data.csv
- __MACOSX/Source_Data_Code_Garcia_etal/13_Transition_Matrices/._Full_Species_data.csv
- Source_Data_Code_Garcia_etal/13_Transition_Matrices/fun.r
- __MACOSX/Source_Data_Code_Garcia_etal/13_Transition_Matrices/._fun.r
- Source_Data_Code_Garcia_etal/13_Transition_Matrices/Transition_states.r
- __MACOSX/Source_Data_Code_Garcia_etal/13_Transition_Matrices/._Transition_states.r
- Source_Data_Code_Garcia_etal/13_Transition_Matrices/TreePicidae.txt
- __MACOSX/Source_Data_Code_Garcia_etal/13_Transition_Matrices/._TreePicidae.txt
- __MACOSX/Source_Data_Code_Garcia_etal/._13_Transition_Matrices
- Source_Data_Code_Garcia_etal/14_Info_timestep_Reconstruction/
- Source_Data_Code_Garcia_etal/14_Info_timestep_Reconstruction/.DS_Store
- __MACOSX/Source_Data_Code_Garcia_etal/14_Info_timestep_Reconstruction/
- __MACOSX/Source_Data_Code_Garcia_etal/14_Info_timestep_Reconstruction/._.DS_Store
- Source_Data_Code_Garcia_etal/14_Info_timestep_Reconstruction/.Rhistory
- Source_Data_Code_Garcia_etal/14_Info_timestep_Reconstruction/1_Info_timestep_reconstruction.r
- __MACOSX/Source_Data_Code_Garcia_etal/14_Info_timestep_Reconstruction/._1_Info_timestep_reconstruction.r
- Source_Data_Code_Garcia_etal/14_Info_timestep_Reconstruction/2_ancestralInfo.R
- __MACOSX/Source_Data_Code_Garcia_etal/14_Info_timestep_Reconstruction/._2_ancestralInfo.R
- Source_Data_Code_Garcia_etal/14_Info_timestep_Reconstruction/3_ancestralInfoNull.R
- __MACOSX/Source_Data_Code_Garcia_etal/14_Info_timestep_Reconstruction/._3_ancestralInfoNull.R
- Source_Data_Code_Garcia_etal/14_Info_timestep_Reconstruction/4_plotAncModel.R
- __MACOSX/Source_Data_Code_Garcia_etal/14_Info_timestep_Reconstruction/._4_plotAncModel.R
- Source_Data_Code_Garcia_etal/14_Info_timestep_Reconstruction/Acoustic_alldata_postDFA.csv
- __MACOSX/Source_Data_Code_Garcia_etal/14_Info_timestep_Reconstruction/._Acoustic_alldata_postDFA.csv
- Source_Data_Code_Garcia_etal/14_Info_timestep_Reconstruction/Full_Species_data.csv
- __MACOSX/Source_Data_Code_Garcia_etal/14_Info_timestep_Reconstruction/._Full_Species_data.csv
- Source_Data_Code_Garcia_etal/14_Info_timestep_Reconstruction/fun.r
- __MACOSX/Source_Data_Code_Garcia_etal/14_Info_timestep_Reconstruction/._fun.r
- Source_Data_Code_Garcia_etal/14_Info_timestep_Reconstruction/infoFromP.R
- __MACOSX/Source_Data_Code_Garcia_etal/14_Info_timestep_Reconstruction/._infoFromP.R
- Source_Data_Code_Garcia_etal/14_Info_timestep_Reconstruction/infoFromPZero.R
- __MACOSX/Source_Data_Code_Garcia_etal/14_Info_timestep_Reconstruction/._infoFromPZero.R
- Source_Data_Code_Garcia_etal/14_Info_timestep_Reconstruction/infoRes.RData
- Source_Data_Code_Garcia_etal/14_Info_timestep_Reconstruction/localInfo.R
- __MACOSX/Source_Data_Code_Garcia_etal/14_Info_timestep_Reconstruction/._localInfo.R
- Source_Data_Code_Garcia_etal/14_Info_timestep_Reconstruction/stratMapp2.RData
- Source_Data_Code_Garcia_etal/14_Info_timestep_Reconstruction/treeCutVals2.R
- __MACOSX/Source_Data_Code_Garcia_etal/14_Info_timestep_Reconstruction/._treeCutVals2.R
- Source_Data_Code_Garcia_etal/14_Info_timestep_Reconstruction/treeLengths.R
- __MACOSX/Source_Data_Code_Garcia_etal/14_Info_timestep_Reconstruction/._treeLengths.R
- Source_Data_Code_Garcia_etal/14_Info_timestep_Reconstruction/TreePicidae.txt
- __MACOSX/Source_Data_Code_Garcia_etal/14_Info_timestep_Reconstruction/._TreePicidae.txt
- __MACOSX/Source_Data_Code_Garcia_etal/._14_Info_timestep_Reconstruction
- Source_Data_Code_Garcia_etal/1_Drum_nonDrum/
- Source_Data_Code_Garcia_etal/1_Drum_nonDrum/.DS_Store
- __MACOSX/Source_Data_Code_Garcia_etal/1_Drum_nonDrum/
- __MACOSX/Source_Data_Code_Garcia_etal/1_Drum_nonDrum/._.DS_Store
- Source_Data_Code_Garcia_etal/1_Drum_nonDrum/Drummer_orNot.R
- __MACOSX/Source_Data_Code_Garcia_etal/1_Drum_nonDrum/._Drummer_orNot.R
- Source_Data_Code_Garcia_etal/1_Drum_nonDrum/MG10012018.Rdata
- __MACOSX/Source_Data_Code_Garcia_etal/1_Drum_nonDrum/._MG10012018.Rdata
- Source_Data_Code_Garcia_etal/1_Drum_nonDrum/TreePicidae.txt
- __MACOSX/Source_Data_Code_Garcia_etal/1_Drum_nonDrum/._TreePicidae.txt
- __MACOSX/Source_Data_Code_Garcia_etal/._1_Drum_nonDrum
- Source_Data_Code_Garcia_etal/2_Local_Info/
- Source_Data_Code_Garcia_etal/2_Local_Info/.DS_Store
- __MACOSX/Source_Data_Code_Garcia_etal/2_Local_Info/
- __MACOSX/Source_Data_Code_Garcia_etal/2_Local_Info/._.DS_Store
- Source_Data_Code_Garcia_etal/2_Local_Info/.Rhistory
- Source_Data_Code_Garcia_etal/2_Local_Info/AcousticsFINAL_Zscored.csv
- __MACOSX/Source_Data_Code_Garcia_etal/2_Local_Info/._AcousticsFINAL_Zscored.csv
- Source_Data_Code_Garcia_etal/2_Local_Info/DFA_LocalInfo.R
- __MACOSX/Source_Data_Code_Garcia_etal/2_Local_Info/._DFA_LocalInfo.R
- Source_Data_Code_Garcia_etal/2_Local_Info/DFA_LocalInfo_Permutation.R
- __MACOSX/Source_Data_Code_Garcia_etal/2_Local_Info/._DFA_LocalInfo_Permutation.R
- __MACOSX/Source_Data_Code_Garcia_etal/._2_Local_Info
- Source_Data_Code_Garcia_etal/3_Ac_clustering/
- Source_Data_Code_Garcia_etal/3_Ac_clustering/.DS_Store
- __MACOSX/Source_Data_Code_Garcia_etal/3_Ac_clustering/
- __MACOSX/Source_Data_Code_Garcia_etal/3_Ac_clustering/._.DS_Store
- Source_Data_Code_Garcia_etal/3_Ac_clustering/.Rhistory
- Source_Data_Code_Garcia_etal/3_Ac_clustering/Acoustic_species_postDFA.csv
- __MACOSX/Source_Data_Code_Garcia_etal/3_Ac_clustering/._Acoustic_species_postDFA.csv
- Source_Data_Code_Garcia_etal/3_Ac_clustering/HierarchicalClustering.R
- __MACOSX/Source_Data_Code_Garcia_etal/3_Ac_clustering/._HierarchicalClustering.R
- __MACOSX/Source_Data_Code_Garcia_etal/._3_Ac_clustering
- Source_Data_Code_Garcia_etal/4_LI_Subset_acStrat/
- Source_Data_Code_Garcia_etal/4_LI_Subset_acStrat/.DS_Store
- __MACOSX/Source_Data_Code_Garcia_etal/4_LI_Subset_acStrat/
- __MACOSX/Source_Data_Code_Garcia_etal/4_LI_Subset_acStrat/._.DS_Store
- Source_Data_Code_Garcia_etal/4_LI_Subset_acStrat/AcousticsFINAL_Zscored.csv
- __MACOSX/Source_Data_Code_Garcia_etal/4_LI_Subset_acStrat/._AcousticsFINAL_Zscored.csv
- Source_Data_Code_Garcia_etal/4_LI_Subset_acStrat/DFA_LocalInfo_subsetAcstrat.R
- __MACOSX/Source_Data_Code_Garcia_etal/4_LI_Subset_acStrat/._DFA_LocalInfo_subsetAcstrat.R
- Source_Data_Code_Garcia_etal/4_LI_Subset_acStrat/LI_byAcStrat_equalsizes.csv
- __MACOSX/Source_Data_Code_Garcia_etal/4_LI_Subset_acStrat/._LI_byAcStrat_equalsizes.csv
- Source_Data_Code_Garcia_etal/4_LI_Subset_acStrat/LI_byAcStrat_equalsizes_rearranged.csv
- __MACOSX/Source_Data_Code_Garcia_etal/4_LI_Subset_acStrat/._LI_byAcStrat_equalsizes_rearranged.csv
- __MACOSX/Source_Data_Code_Garcia_etal/._4_LI_Subset_acStrat
- Source_Data_Code_Garcia_etal/5_Phyl_reconstruction/
- Source_Data_Code_Garcia_etal/5_Phyl_reconstruction/.DS_Store
- __MACOSX/Source_Data_Code_Garcia_etal/5_Phyl_reconstruction/
- __MACOSX/Source_Data_Code_Garcia_etal/5_Phyl_reconstruction/._.DS_Store
- Source_Data_Code_Garcia_etal/5_Phyl_reconstruction/Acoustic_species_postDFA.csv
- __MACOSX/Source_Data_Code_Garcia_etal/5_Phyl_reconstruction/._Acoustic_species_postDFA.csv
- Source_Data_Code_Garcia_etal/5_Phyl_reconstruction/Mapping_Acoustic_Phylo.R
- __MACOSX/Source_Data_Code_Garcia_etal/5_Phyl_reconstruction/._Mapping_Acoustic_Phylo.R
- Source_Data_Code_Garcia_etal/5_Phyl_reconstruction/TreePicidae.txt
- __MACOSX/Source_Data_Code_Garcia_etal/5_Phyl_reconstruction/._TreePicidae.txt
- __MACOSX/Source_Data_Code_Garcia_etal/._5_Phyl_reconstruction
- Source_Data_Code_Garcia_etal/6_PGLS_Models/
- Source_Data_Code_Garcia_etal/6_PGLS_Models/.DS_Store
- __MACOSX/Source_Data_Code_Garcia_etal/6_PGLS_Models/
- __MACOSX/Source_Data_Code_Garcia_etal/6_PGLS_Models/._.DS_Store
- Source_Data_Code_Garcia_etal/6_PGLS_Models/Full_Species_data.csv
- __MACOSX/Source_Data_Code_Garcia_etal/6_PGLS_Models/._Full_Species_data.csv
- Source_Data_Code_Garcia_etal/6_PGLS_Models/PGLS_woodpeckers.R
- Source_Data_Code_Garcia_etal/6_PGLS_Models/TreePicidae.txt
- __MACOSX/Source_Data_Code_Garcia_etal/6_PGLS_Models/._TreePicidae.txt
- __MACOSX/Source_Data_Code_Garcia_etal/._6_PGLS_Models
- Source_Data_Code_Garcia_etal/7_EvolRate_Models/
- Source_Data_Code_Garcia_etal/7_EvolRate_Models/.DS_Store
- __MACOSX/Source_Data_Code_Garcia_etal/7_EvolRate_Models/
- __MACOSX/Source_Data_Code_Garcia_etal/7_EvolRate_Models/._.DS_Store
- Source_Data_Code_Garcia_etal/7_EvolRate_Models/1_Bayesian_analysis.R
- Source_Data_Code_Garcia_etal/7_EvolRate_Models/2_Rates_analyses.R
- __MACOSX/Source_Data_Code_Garcia_etal/7_EvolRate_Models/._2_Rates_analyses.R
- Source_Data_Code_Garcia_etal/7_EvolRate_Models/Acoustic_species_postDFA.csv
- __MACOSX/Source_Data_Code_Garcia_etal/7_EvolRate_Models/._Acoustic_species_postDFA.csv
- Source_Data_Code_Garcia_etal/7_EvolRate_Models/Geiger_util.r
- __MACOSX/Source_Data_Code_Garcia_etal/7_EvolRate_Models/._Geiger_util.r
- Source_Data_Code_Garcia_etal/7_EvolRate_Models/rates_LD1.csv
- Source_Data_Code_Garcia_etal/7_EvolRate_Models/rates_LD2.csv
- Source_Data_Code_Garcia_etal/7_EvolRate_Models/rates_LD3.csv
- Source_Data_Code_Garcia_etal/7_EvolRate_Models/rates_LD4.csv
- Source_Data_Code_Garcia_etal/7_EvolRate_Models/rates_LD5.csv
- Source_Data_Code_Garcia_etal/7_EvolRate_Models/rates_LD6.csv
- Source_Data_Code_Garcia_etal/7_EvolRate_Models/rates_localInfo.csv
- Source_Data_Code_Garcia_etal/7_EvolRate_Models/rates_PC1.csv
- Source_Data_Code_Garcia_etal/7_EvolRate_Models/rates_PC2.csv
- Source_Data_Code_Garcia_etal/7_EvolRate_Models/rates_PC3.csv
- Source_Data_Code_Garcia_etal/7_EvolRate_Models/rates_PC4.csv
- Source_Data_Code_Garcia_etal/7_EvolRate_Models/rates_PC5.csv
- Source_Data_Code_Garcia_etal/7_EvolRate_Models/rates_PC6.csv
- Source_Data_Code_Garcia_etal/7_EvolRate_Models/ratesDependent_gen.r
- __MACOSX/Source_Data_Code_Garcia_etal/7_EvolRate_Models/._ratesDependent_gen.r
- Source_Data_Code_Garcia_etal/7_EvolRate_Models/relaxedBM.LD1/
- Source_Data_Code_Garcia_etal/7_EvolRate_Models/relaxedBM.LD1/LD1.rjmcmc.log
- Source_Data_Code_Garcia_etal/7_EvolRate_Models/relaxedBM.LD1/LD1.samples.rda
- Source_Data_Code_Garcia_etal/7_EvolRate_Models/relaxedBM.LD2/
- Source_Data_Code_Garcia_etal/7_EvolRate_Models/relaxedBM.LD2/LD2.rjmcmc.log
- Source_Data_Code_Garcia_etal/7_EvolRate_Models/relaxedBM.LD2/LD2.samples.rda
- Source_Data_Code_Garcia_etal/7_EvolRate_Models/relaxedBM.LD3/
- Source_Data_Code_Garcia_etal/7_EvolRate_Models/relaxedBM.LD3/LD3.rjmcmc.log
- Source_Data_Code_Garcia_etal/7_EvolRate_Models/relaxedBM.LD3/LD3.samples.rda
- Source_Data_Code_Garcia_etal/7_EvolRate_Models/relaxedBM.LD4/
- Source_Data_Code_Garcia_etal/7_EvolRate_Models/relaxedBM.LD4/LD4.rjmcmc.log
- Source_Data_Code_Garcia_etal/7_EvolRate_Models/relaxedBM.LD4/LD4.samples.rda
- Source_Data_Code_Garcia_etal/7_EvolRate_Models/relaxedBM.LD5/
- Source_Data_Code_Garcia_etal/7_EvolRate_Models/relaxedBM.LD5/LD5.rjmcmc.log
- Source_Data_Code_Garcia_etal/7_EvolRate_Models/relaxedBM.LD5/LD5.samples.rda
- Source_Data_Code_Garcia_etal/7_EvolRate_Models/relaxedBM.LD6/
- Source_Data_Code_Garcia_etal/7_EvolRate_Models/relaxedBM.LD6/LD6.rjmcmc.log
- Source_Data_Code_Garcia_etal/7_EvolRate_Models/relaxedBM.LD6/LD6.samples.rda
- Source_Data_Code_Garcia_etal/7_EvolRate_Models/relaxedBM.localInfo/
- Source_Data_Code_Garcia_etal/7_EvolRate_Models/relaxedBM.localInfo/localInfo.rjmcmc.log
- Source_Data_Code_Garcia_etal/7_EvolRate_Models/relaxedBM.localInfo/localInfo.samples.rda
- Source_Data_Code_Garcia_etal/7_EvolRate_Models/relaxedBM.PC1/
- Source_Data_Code_Garcia_etal/7_EvolRate_Models/relaxedBM.PC1/PC1.rjmcmc.log
- Source_Data_Code_Garcia_etal/7_EvolRate_Models/relaxedBM.PC1/PC1.samples.rda
- Source_Data_Code_Garcia_etal/7_EvolRate_Models/relaxedBM.PC2/
- Source_Data_Code_Garcia_etal/7_EvolRate_Models/relaxedBM.PC2/PC2.rjmcmc.log
- Source_Data_Code_Garcia_etal/7_EvolRate_Models/relaxedBM.PC2/PC2.samples.rda
- Source_Data_Code_Garcia_etal/7_EvolRate_Models/relaxedBM.PC3/
- Source_Data_Code_Garcia_etal/7_EvolRate_Models/relaxedBM.PC3/PC3.rjmcmc.log
- Source_Data_Code_Garcia_etal/7_EvolRate_Models/relaxedBM.PC3/PC3.samples.rda
- Source_Data_Code_Garcia_etal/7_EvolRate_Models/relaxedBM.PC4/
- Source_Data_Code_Garcia_etal/7_EvolRate_Models/relaxedBM.PC4/PC4.rjmcmc.log
- Source_Data_Code_Garcia_etal/7_EvolRate_Models/relaxedBM.PC4/PC4.samples.rda
- Source_Data_Code_Garcia_etal/7_EvolRate_Models/relaxedBM.PC5/
- Source_Data_Code_Garcia_etal/7_EvolRate_Models/relaxedBM.PC5/PC5.rjmcmc.log
- Source_Data_Code_Garcia_etal/7_EvolRate_Models/relaxedBM.PC5/PC5.samples.rda
- Source_Data_Code_Garcia_etal/7_EvolRate_Models/relaxedBM.PC6/
- Source_Data_Code_Garcia_etal/7_EvolRate_Models/relaxedBM.PC6/PC6.rjmcmc.log
- Source_Data_Code_Garcia_etal/7_EvolRate_Models/relaxedBM.PC6/PC6.samples.rda
- Source_Data_Code_Garcia_etal/7_EvolRate_Models/rjmcmcPlot.r
- __MACOSX/Source_Data_Code_Garcia_etal/7_EvolRate_Models/._rjmcmcPlot.r
- Source_Data_Code_Garcia_etal/7_EvolRate_Models/TreePicidae.txt
- __MACOSX/Source_Data_Code_Garcia_etal/7_EvolRate_Models/._TreePicidae.txt
- __MACOSX/Source_Data_Code_Garcia_etal/._7_EvolRate_Models
- Source_Data_Code_Garcia_etal/8_Playbacks/
- Source_Data_Code_Garcia_etal/8_Playbacks/.DS_Store
- __MACOSX/Source_Data_Code_Garcia_etal/8_Playbacks/
- __MACOSX/Source_Data_Code_Garcia_etal/8_Playbacks/._.DS_Store
- Source_Data_Code_Garcia_etal/8_Playbacks/Field_Analysis.R
- __MACOSX/Source_Data_Code_Garcia_etal/8_Playbacks/._Field_Analysis.R
- Source_Data_Code_Garcia_etal/8_Playbacks/PB_Analysis_Manip1.csv
- __MACOSX/Source_Data_Code_Garcia_etal/8_Playbacks/._PB_Analysis_Manip1.csv
- Source_Data_Code_Garcia_etal/8_Playbacks/PB_Analysis_Manip2.csv
- __MACOSX/Source_Data_Code_Garcia_etal/8_Playbacks/._PB_Analysis_Manip2.csv
- __MACOSX/Source_Data_Code_Garcia_etal/._8_Playbacks
- Source_Data_Code_Garcia_etal/9_Communities_bipartite/
- Source_Data_Code_Garcia_etal/9_Communities_bipartite/.DS_Store
- __MACOSX/Source_Data_Code_Garcia_etal/9_Communities_bipartite/
- __MACOSX/Source_Data_Code_Garcia_etal/9_Communities_bipartite/._.DS_Store
- Source_Data_Code_Garcia_etal/9_Communities_bipartite/AcClust_Communities.csv
- __MACOSX/Source_Data_Code_Garcia_etal/9_Communities_bipartite/._AcClust_Communities.csv
- Source_Data_Code_Garcia_etal/9_Communities_bipartite/BipartiteGraph.R
[truncated: 5 more entries]
