# Supplementary material for: Evolution of communication signals and information during species radiation
Source: Nat Commun. 2020 Oct 2;11:4970. doi: 10.1038/s41467-020-18772-3 (PMC7532446; doi:10.1038/s41467-020-18772-3)
Supplement: Supplementary file 7 — Source Data [file 41467_2020_18772_MOESM7_ESM.zip › Source_Data_Code_Garcia_etal/10_Communities_densitycurves/AcousticDistance/Acoustic_species_postDFA_AllComm.csv]

Species_FullName	Species	Genus	Broad_Geographic	Geographic	DistribArea_num	DistribArea_Clust	AcousticClust	Overall_Sympatry	WithinGenus_Sympatry	WithinGeo_Sympatry	Within_DistArea_Sympatry	WithinAcClust_Sympatry	BodySize	BodyMass	median_n.pulses	median_drum_duration	median_pulseRateMedian	median_pulseRateDeviation	median_interval_min	median_interval_max	median_interv1_intervMax	median_intervL_intervMax	median_interval_slope_lm2_ordre_coefa	median_interval_nPVI	median_MeanAcc	median_drum_peak_F	median_Amp_pulses_min	median_Amp_pulses_first	median_Amp_pulses_last	median_Amp_pulses_Q25	median_Amp_pulses_Q75	median_Amp_pulses_IQR	median_nPAVI	median_Amp_slope_lm2_ordre_coefa	median_n_seq	median_interval_seq_median	median_PC1	median_PC2	median_PC3	median_PC4	median_PC5	median_PC6	median_LD1	median_LD2	median_LD3	median_LD4	median_LD5	median_LD6	median_LI
Campephilus_guatemalensis	Cam_gua	Campephilus	New_World	Neotropic	910002.6	DA2	2	14	0	7	2	0	34.5	243.5	-1.635452101	-1.250596517	-0.887864955	0.088357105	1.574275297	-0.329995344	0.561890408	0.87514705	1.25E-17	-0.503244942	-0.354150372	-0.839696822	2.437253215	1.257846277	1.451604787	1.709063101	1.230135297	-1.245780561	-0.952962088	5.06E-18	-0.252345907	-1.14E-16	-3.991586987	2.886200725	-0.300096971	0.673245068	0.157648291	-0.631889779	-4.600921187	3.644147296	-5.666547186	3.642058152	0.464063534	-3.560194313	3.633641192
Campephilus_melanoleucos	Cam_mel	Campephilus	New_World	Neotropic	11657285.98	DA6	1	30	5	29	2	1	35.5	232.5	-1.193665143	-0.810159423	-1.053381367	0.285661683	0.360637605	0.176659048	0.561890408	-1.024422725	1.887006652	0.200282832	0.408839527	-0.602811399	-0.548268699	0.742753587	-1.062594323	-0.354889733	0.650043958	0.887864785	-0.550252717	-1.23054086	-0.252345907	-1.14E-16	-0.460476627	0.3827532	-3.186354097	-2.030521812	-0.65210417	0.045141355	1.359273562	2.1227769	-6.020667376	-2.020108787	-0.920630749	1.829842383	3.931685716
Campephilus_rubricollis	Cam_rub	Campephilus	New_World	Neotropic	5860897.45	DA5	2	21	3	21	3	2	32	208.5	-1.635452101	-1.262359619	-0.351610538	0.088357105	0.77204008	-0.459556852	0.561890408	0.87514705	1.25E-17	-0.503244942	-0.354150372	-0.668645287	1.960771283	1.257846277	1.020181285	1.080062258	1.230135297	-0.450607945	-0.920484665	5.06E-18	-0.252345907	-1.14E-16	-3.267362638	1.668578443	-1.01863451	0.796588673	0.045596629	-0.417853289	-4.778623096	1.950340953	-5.501347476	2.709502889	0.143139936	-2.210489295	3.319779082
Celeus_castaneus	Cel_cas	Celeus	New_World	Neotropic	327907.88	DA1	3	11	0	6	2	6	24	92.5	-0.221733835	-0.514382848	0.90806517	0.09070633	-0.697155474	-0.471027569	0.435972948	-0.003957507	-0.067714117	0.018883086	-0.145269764	-0.492981594	0.272121769	0.302463191	0.461209292	0.007528699	-0.191115348	-0.234348086	-0.158841126	0.240414857	-0.252345907	-1.14E-16	-0.624157442	-0.688922103	-0.184122407	1.21678424	-0.273164682	-0.286805927	-2.940209933	-2.11806238	-0.56510016	0.542695573	-0.505677644	-0.63861921	1.363017201
Celeus_elegans	Cel_ele	Celeus	New_World	Neotropic	7672482.26	DA5	3	20	5	19	4	10	29	130.5	-0.045019051	-0.291827172	0.448255583	0.048148941	-0.51001434	-0.493358421	0.226348982	0.485841691	-0.186179598	-0.333976424	-0.348519411	-0.812902127	0.310288282	1.256370586	0.21264181	0.354439546	-0.036664609	-0.530415004	-0.300109668	0.257468367	-0.252345907	-1.14E-16	-0.957795055	-0.254914907	-0.086709352	1.128477531	0.076371907	-1.028058962	-3.642071238	-1.55708175	-0.411640933	0.277365598	0.130593414	-0.970709901	1.187050892
Celeus_torquatus	Cel_tor	Celeus	New_World	Neotropic	4822165.5	DA4	4	20	5	20	5	1	27	120.5	0.087517036	-0.119163227	-0.411695312	-0.121297178	0.230265975	-0.215830974	0.544546228	0.107106327	-0.144051899	-0.288007639	-0.248210865	-0.637891839	-0.014483917	0.051791192	0.261987033	-0.441128459	-0.73416618	0.042533338	0.131556822	0.264365822	-0.252345907	-1.14E-16	0.003105393	-0.426642058	0.121309192	-0.211178019	-0.311143554	-1.006387379	-1.338072428	-0.118208991	0.687051194	-1.106218381	0.121289188	-0.738133889	1.258894578
Chrysophlegma_mentale	Chrysop_men	Chrysophlegma	Old_world	Indomalaya	1307124.43	DA2	4	8	0	7	4	4	27.5	100.5	0.308410515	0.12889515	-0.133242518	-0.023924531	-0.005151063	-0.311333094	0.468024723	0.87514705	-0.156451186	-0.319445383	-0.346014042	-0.664779715	-0.467748849	-0.968063571	-0.51749479	-0.31560343	-2.110656491	-0.213832115	0.00725141	0.288880313	-0.252345907	-1.14E-16	-0.337744534	-1.060774866	0.347367058	-0.793495054	-0.170819167	-0.885740761	-3.596993739	-0.609986831	0.906896861	-0.817824628	0.437950685	0.797559634	1.268180866
Colaptes_auratus	Col_aura	Colaptes	New_World	Nearctic	15371735.43	DA6	3	21	0	20	2	6	32.5	127.5	0.838554865	-0.003090519	0.912314998	0.081588469	-0.557414248	-0.607788144	0.40682235	0.707108846	-0.210410495	-0.365020497	-0.350808043	-0.580062426	-0.186493253	0.755841692	-0.360692318	0.157808292	-0.271957327	-0.565904791	0.211471137	0.278993755	-0.252345907	-1.14E-16	-0.300880291	-1.323187465	0.398257466	1.219689455	0.195336813	-0.783825686	-3.832111823	-2.558411205	1.374543342	-0.295964706	0.42706629	-0.504886542	1.205444362
Colaptes_rubiginosus	Col_rub	Colaptes	New_World	Neotropic	3652573.44	DA4	3	30	1	25	6	15	21	69.5	1.059448344	0.391019419	0.530685103	-0.119641349	-0.394798553	-0.499253349	0.190426681	0.441452833	-0.207579573	-0.336616142	-0.290619516	-0.038584067	-0.020650695	-0.385272976	-0.272494484	0.328830832	-0.468140681	-0.74294404	0.126072579	0.29074058	-0.252345907	-1.14E-16	-0.366652945	-0.641882378	1.23010798	0.999793495	0.027119852	-0.677488433	-2.944764355	-1.19034675	3.091105576	0.385917048	0.090941087	-1.236449521	1.318613295
Dendrocopos_major	Dend_maj	Dendrocopos	Old_world	Palearctic	24083687.42	DA7	1	15	3	11	2	4	22	82	-0.751878184	-0.72282894	0.46319463	0.164285678	-0.725082062	-0.434158909	0.561890408	-0.38725739	-0.028028928	-0.273272685	0.087350064	0.017214433	-0.589282568	0.2082037	-1.096640286	-0.61296313	0.173798546	0.827276958	-0.446526091	-0.17228783	-0.252345907	-1.14E-16	-0.109268101	-1.375947675	-1.468232476	-0.30685893	-0.209972134	0.222682492	-2.372170963	-1.77128295	-1.957876176	-1.235039398	-0.449687384	1.720935514	2.251033772
Dendrocoptes_medius	Dendroc_med	Dendrocoptes	Old_world	Palearctic	4838460.08	DA4	4	8	0	8	1	0	21	67.5	-0.575163401	-0.455506979	-0.205305726	-0.170007779	0.22795609	-0.434545647	0.561890408	0.628202229	0.473429626	-0.382557803	-0.19132549	-0.138828039	0.69620116	0.024160211	0.285137345	-0.21544053	0.186886894	-0.370627799	-0.440445626	0.234239279	-0.252345907	-1.14E-16	-1.275075113	0.206539279	-0.511832187	0.278375127	-0.555941213	-0.270683884	-3.579343625	1.29479172	-1.405736246	-0.140457811	-0.937406231	-0.773810776	1.392517158
Dinopium_rafflesii	Din_raf	Dinopium	Old_world	Indomalaya	1036889.72	DA2	4	9	0	8	4	5	27	97.5	0.043338341	-0.15333611	-0.036547842	-0.264036936	0.117280342	-0.262493698	0.561890408	0.272623068	0.6676555	-0.172447154	-0.219492107	0.25881768	-0.23707385	-1.130671742	0.129443901	-0.536925707	-0.465045344	0.189053467	0.089712148	0.130662306	-0.252345907	-1.14E-16	0.13066958	-0.727916317	0.290964347	-0.702400338	-0.431623661	0.446301196	-1.433377079	-0.343336437	1.425214988	-0.276945931	-0.450239882	1.418991899	1.650741805
Dryocopus_javensis	Dry_jav	Dryocopus	Old_world	Indomalaya	3136916.6	DA4	1	12	0	11	1	2	43	272	0.440946603	0.997714436	-1.278804086	0.05546775	1.012050075	0.06470192	0.561890408	-0.625032832	-0.148160097	-0.31128118	-0.262567563	-0.950420421	-0.238226902	0.793940168	-0.805225967	-0.039809429	-0.050196204	0.253654654	-0.233142111	0.285012105	-0.252345907	-1.14E-16	0.007220358	0.319868607	-0.349098555	-1.622528958	0.351267077	-1.812921236	-0.278386934	2.748947509	-0.715309725	-2.045296694	1.355309833	-0.058465962	3.233012219
Dryocopus_lineatus	Dry_lin	Dryocopus	New_World	Neotropic	14185424.23	DA6	1	44	0	37	3	2	33	207	0.838554865	0.485654361	0.01781157	-0.246201833	-0.369358566	-0.25766005	0.561890408	-0.537845947	-0.166759028	-0.336725709	-0.210398993	-0.445610843	-1.012084089	0.56290079	-1.447611455	-1.270314321	-0.504156111	1.098594391	-0.101671247	0.291867608	-0.252345907	-1.14E-16	1.169076739	-2.215814882	-0.755093706	-0.807231505	-0.077590613	-1.174583089	-1.040597448	-1.624963736	0.628377264	-3.165023113	0.305648527	1.484868712	2.342898837
Dryocopus_martius	Dry_mar	Dryocopus	Old_world	Palearctic	20797823.52	DA7	1	10	0	9	2	5	50	310	1.191984431	0.730166358	-0.241154408	-0.136280549	0.370846462	-0.326837341	0.535856801	0.163997771	-0.182295484	-0.367079917	-0.298640733	-0.636322194	-0.794433273	0.670603246	-1.16170073	-1.101638931	-1.260687264	0.341611211	0.254771189	0.31004734	-0.252345907	-1.14E-16	0.957480327	-1.716032221	0.462887479	-0.69429897	0.035497595	-1.36761043	-1.948478557	-0.660770548	2.143256281	-2.927052744	0.625081732	0.80964222	2.118856787
Dryocopus_pileatus	Dry_pil	Dryocopus	New_World	Nearctic	8739915.78	DA5	1	16	0	16	2	1	44	295	0.661840082	0.855754886	-0.811623713	-0.074458437	0.76131366	-0.07280298	0.561890408	-0.449432439	-0.173332144	-0.360496852	-0.273933615	-0.704349198	-0.933223558	0.53239526	-1.382148652	-0.551927447	-0.004767595	0.503465715	-0.166803045	0.277236205	-0.252345907	-1.14E-16	0.47317394	-0.838869741	0.283276467	-1.300396243	0.325397261	-1.211297293	-1.001767742	1.191368853	0.700650541	-2.659300219	1.213672623	0.51066507	2.921207038
Dryobates_minor	Dryob_min	Dryobates	Old_world	Palearctic	21677727.34	DA7	3	8	0	8	2	2	15	20.5	0.220053123	-0.067770297	0.324920183	0.067329934	-0.105874995	-0.515114956	0.345071513	0.848900158	-0.200341676	-0.40539614	-0.364721884	0.486287954	0.411203398	-0.485755748	0.656213201	0.778480785	0.498636954	-0.686570362	-0.440185018	0.211545767	-0.252345907	-1.14E-16	-1.240797539	0.04303705	1.084855601	0.428944514	0.427900526	0.602949936	-4.176206277	0.115636916	0.959193052	2.37607315	0.404626668	-0.417902026	1.45750737
Dryobates_pubescens	Dryob_pub	Dryobates	New_World	Nearctic	12860756.06	DA6	4	17	2	17	2	5	16	27	-0.398448618	-0.291356025	-0.630130396	0.117099407	0.754432667	-0.324837099	0.07817564	0.87514705	-0.18860717	-0.404230168	-0.400498426	0.187321376	-0.358418436	-1.227543721	1.038783318	0.836022249	0.599100619	-0.725695973	-0.529094017	0.069032682	-0.252345907	-1.14E-16	-1.605129138	0.638373982	1.198053568	-0.522854095	0.519057878	0.97152811	-3.689822478	3.178970816	0.524894189	2.338397452	0.642206821	0.196675086	2.385191799
Leuconotopicos_fumigatus	Leuco_fum	Leuconotopicos	New_World	Neotropic	1693088.37	DA3	3	22	1	17	2	11	17	40.5	0.308410515	-0.409976409	1.95157999	-0.007077134	-1.082870438	-0.679725337	0.489876397	0.857242114	-0.187897572	-0.401222523	-0.338744208	0.339201189	0.231312556	-0.235837082	0.636410596	0.512497175	0.142953505	-0.503102717	0.045485597	0.248426292	-0.252345907	-1.14E-16	-0.882190017	-1.251712119	0.738735615	1.981154179	-0.099424741	0.587127554	-4.873363663	-3.352315122	1.848907313	1.912034436	-0.430191818	-0.470380438	1.796397084
Leuconotopicos_villosus	Leuco_vil	Leuconotopicos	New_World	Nearctic	13458199.43	DA6	3	25	4	19	3	9	21.25	61	0.308410515	-0.143466217	1.163893821	0.084183662	-0.931522981	-0.634323961	0.140068488	0.87514705	-0.200998988	-0.365330104	-0.427850111	0.33583656	-0.430912099	-1.285416963	1.008444473	0.759631412	0.512593181	-0.742233734	-0.267330561	0.21712928	-0.252345907	-1.14E-16	-0.659001707	-1.162249038	1.142607816	0.787411545	0.16485895	1.008403666	-4.65014925	-1.705623374	2.274942049	2.159326371	0.085117014	-0.099899052	1.451894885
Meiglyptes_tristis	Mei_tri	Meiglyptes	Old_world	Indomalaya	1368870.93	DA2	3	9	1	8	4	2	17	40.5	1.015269648	1.038574264	-0.728721402	0.442959457	-0.192770726	-0.052508793	-1.183885767	0.87514705	-0.18588082	-0.292762592	-0.42871954	-0.633105106	-0.528120375	-1.36302041	0.715005816	-0.234173869	-0.164116972	0.566858798	0.470865848	0.254033065	-0.252345907	-1.14E-16	0.570307547	-0.493338009	1.202513823	-0.630835928	0.586381846	-0.044272783	0.695002904	1.02705329	3.991064961	-0.103670856	1.32118361	0.156336471	1.957265703
Meiglyptes_tukki	Mei_tuk	Meiglyptes	Old_world	Indomalaya	1207601.9	DA2	3	8	1	7	4	2	21.5	53.5	0.926912256	0.318115624	0.291940325	0.256144654	-0.626098644	-0.409263844	-0.528945694	0.87514705	-0.206616014	-0.3400138	-0.439589994	-0.781049928	-0.421512944	-0.46915783	0.415213587	0.096314042	0.033245977	-0.070043189	0.286182954	0.265530574	-0.252345907	-1.14E-16	0.061709547	-0.8389837	1.287066524	0.344640732	0.482376776	-0.463680598	-2.362619418	-0.997812709	3.081061102	0.022627011	0.803652493	-0.279040042	1.391217022
Melanerpes_aurifrons	Mel_aur	Melanerpes	New_World	Nearctic	1383892.55	DA2	4	16	3	10	3	2	24	86	-0.221733835	-0.125658965	-0.483954589	-0.418414716	0.556882481	-0.164730384	0.477612278	0.807932835	0.104946707	-0.223143857	-0.311115801	-0.586772583	0.047899387	-0.440379869	0.739028527	-0.100060641	0.198454597	-0.030335559	-0.076070711	0.225109148	-0.252345907	-1.14E-16	-0.684135805	0.21388981	0.486200955	-0.656129681	-0.065119943	-0.054809312	-2.499111202	1.566505537	0.120785734	0.606664928	-0.054123895	-0.173326444	1.043669222
Melanerpes_carolinus	Mel_car	Melanerpes	New_World	Nearctic	3217548.03	DA4	4	9	2	9	3	2	24	73.5	-0.177555139	-0.195064193	-0.109828037	-0.172591095	0.180628211	-0.263932368	0.561890408	0.051136245	-0.056635429	-0.339941349	-0.239016911	-0.407819921	0.669510292	-0.286450656	0.440480612	0.74779883	0.337928105	-0.797745044	-0.441021133	0.165205555	-0.252345907	-1.14E-16	-1.118697987	0.654022108	0.551364935	0.308303541	-0.07513521	-0.027794431	-2.862541748	0.893664019	-0.355906839	0.866398703	0.008939964	-1.018859704	1.194415675
Melanerpes_erythrocephalus	Mel_ery	Melanerpes	New_World	Nearctic	5179611.02	DA4	3	10	2	10	3	4	22	76.5	-0.442627314	-0.5045693	0.375563251	-0.046092853	-0.293656305	-0.480754152	0.561890408	0.330478669	-0.054162294	-0.306538111	-0.228246522	1.134843206	-0.457164083	1.257846277	-0.812217372	-0.514348265	-1.100705537	-0.497073421	-0.227268834	0.280554765	-0.252345907	-1.14E-16	-0.554392883	-1.105246589	-0.217054075	0.535645557	-0.289763137	0.544482181	-3.506205183	-1.442647282	0.455102904	0.47218148	-0.556426761	0.660909469	1.062065852
Melanerpes_pucherani	Mel_puc	Melanerpes	New_World	Neotropic	564658.83	DA1	3	14	1	10	4	6	18	55	0.220053123	-0.22027689	0.271596551	0.113578783	-0.301039825	-0.47971466	0.465189849	0.87514705	-0.14091473	-0.324616925	-0.352468602	-0.098789961	0.558527631	0.295339882	0.562377722	0.046770967	-0.744062475	-0.599153611	-0.160043296	0.289691493	-0.252345907	-1.14E-16	-0.476982853	-0.963841551	0.57880858	1.181515948	-0.041855737	0.203555714	-3.418018747	-1.020454699	0.960650506	1.275749279	-0.052467304	-0.59050709	1.079519087
Micropternus_brachyurus	Mic_bra	Micropternus	Old_world	Indomalaya	6179386.36	DA5	4	12	0	10	0	5	25	84.5	0.264231819	1.111039602	-1.527562297	-0.408113374	0.064569052	1.22305278	-2.233313878	0.87514705	0.315526195	-0.057463602	-0.478037527	-0.872762653	0.023317074	-0.722399767	0.726758981	-0.12689889	-0.128810641	-0.154311948	-0.136756597	0.241963845	-0.252345907	-1.14E-16	0.7308908	1.219649055	1.678426663	-1.396086778	-0.527736892	-0.653132544	2.999939793	3.88414709	3.012880335	-0.493785723	-0.369018461	-1.133343982	3.680622365
Picumnus_exilis	Picum_exi	Picumnus	New_World	Neotropic	1856549.74	DA3	5	19	2	19	4	2	9.5	9.25	0.926912256	1.860008488	-0.649251765	-1.551953784	0.446051122	2.348353531	-2.613857107	-2.175254292	-0.517924774	1.579866411	0.215498854	0.774735065	-0.727669479	-1.099564144	0.251283844	-0.043608197	-0.745044226	-0.117593987	0.83339331	0.275263521	1.753340781	-0.310394011	3.933750752	2.663528706	1.820768555	-0.655350667	-0.621168478	0.463595983	15.95291121	2.094300126	4.593666536	-1.049245282	-1.391946049	-0.59756969	4.718319657
Picus_canus	Picus_can	Picus	Old_world	Palearctic	16842914.68	DA6	3	18	1	8	2	5	29.5	158	0.838554865	0.27528718	0.398779945	0.029184279	-0.2440999	-0.521840673	0.132293217	0.833486198	-0.199863631	-0.370883405	-0.370423446	-0.39798645	0.151039945	1.016518111	-0.316730511	0.350410036	-0.238189959	-0.645490435	0.071599095	0.284614431	-0.252345907	-1.14E-16	-0.336545504	-0.698304392	0.729403725	0.862588723	0.141413395	-1.110092341	-3.570481671	-1.437267662	1.407827664	-0.231052908	0.613080522	-1.11787584	1.350192162
Picus_viridis	Picus_vir	Picus	Old_world	Palearctic	5941090.24	DA5	3	8	1	8	0	2	33	194	0.882733561	0.374034223	0.44641599	0.078828517	-0.394201408	-0.474879959	-0.074770033	0.87514705	-0.192065525	-0.315034871	-0.39310545	-0.699436593	-0.350637438	-0.910916334	0.641850968	-0.223327689	0.128147079	0.053648502	0.918136314	0.27973987	-0.252345907	-1.14E-16	0.644653702	-0.729329506	0.828782602	0.266315237	0.700489524	0.248271685	-2.385693811	-1.009895866	3.241908977	0.379307592	0.150681228	0.255907559	1.218422302
Sasia_abnormis	Sas_abn	Sasia	Old_world	Indomalaya	1144758	DA2	4	8	1	8	4	5	9	9.6	-0.663520793	0.056446372	-1.659662627	-0.838364828	2.315493823	0.895036559	-0.225967349	-0.780792759	1.605112587	0.455968803	-0.188358942	0.754571367	-0.232037946	-1.126651472	1.217852404	0.254147084	0.518286405	-0.807046951	-0.380618688	-0.093581851	-0.252345907	-1.14E-16	-0.100151535	2.708872233	0.708995953	-2.003541157	-1.205763954	1.416957315	2.318884729	7.556402866	0.174543402	0.931634044	-1.734909749	0.174134514	3.769536495
Sphyrapicus_varius	Sph_var	Sphyrapicus	New_World	Nearctic	4454668.1	DA4	6	25	3	16	4	3	20.5	50.3	0.440946603	1.299850991	-0.570460683	0.338923962	-1.098816586	2.314024838	-2.482191389	-2.4613456	-0.256243042	4.658406468	4.532208688	0.238655772	-0.571594831	1.093211541	-0.807771669	-1.348906945	0.1346648	1.69337613	3.239435299	0.331203396	4.160164807	-0.980881436	8.63477601	3.276644566	-3.302752294	2.001345453	2.272051139	0.227892177	34.10536521	-5.979603884	-0.962219246	-2.921575496	-0.242739205	1.119557085	5.136626589
Veniliornis_cassini	Ven_cas	Veniliornis	New_World	Neotropic	1488584.89	DA3	3	14	2	14	1	7	15	31	0.485125298	-0.348100547	2.198218295	-0.227974365	-1.249648184	-0.626114037	0.561890408	0.329378241	-0.160036522	-0.356754058	-0.201555465	0.656311889	0.022767183	0.250133313	-0.588572539	-0.193974314	0.025015932	-0.554123819	0.2435409	0.261730975	-0.252345907	-1.14E-16	0.10198438	-2.350394211	-0.286262148	2.197026215	-0.591322081	0.317958992	-3.193498747	-4.512830329	2.437165277	-0.410642757	-0.778591377	-0.553728332	1.912779225
[truncated: 2 more columns]
