# Supplementary material for: Evolution of communication signals and information during species radiation
Source: Nat Commun. 2020 Oct 2;11:4970. doi: 10.1038/s41467-020-18772-3 (PMC7532446; doi:10.1038/s41467-020-18772-3)
Supplement: Supplementary file 7 — Source Data [file 41467_2020_18772_MOESM7_ESM.zip › Source_Data_Code_Garcia_etal/10_Communities_densitycurves/AcousticDistance/Acousticdist_matrix.csv]

	Cam_gay	Cam_gua	Cam_hae	Cam_leu	Cam_mag	Cam_mel	Cam_pol	Cam_rob	Cam_rub	Cel_cas	Cel_ele	Cel_flave	Cel_flavu	Cel_gra	Cel_lug	Cel_spe	Cel_tor	Chrysoc_luc	Chrysop_men	Col_aura	Col_auru	Col_mel	Col_pun	Col_rub	Dend_hyp	Dend_leu	Dend_maj	Dend_nog	Dend_syr	Dendroc_med	Dendrop_fus	Dendrop_nam	Dendrop_pyr	Dendrop_xan	Din_raf	Dry_jav	Dry_lin	Dry_mar	Dry_pil	Dry_sch	Dryob_min	Dryob_nut	Dryob_pub	Dryob_sca	Gec_gra	Leuco_albo	Leuco_ari	Leuco_bor	Leuco_fum
Cam_gay	NA	4.61865077207616	3.68544916644974	3.37574915151365	3.50683712044487	2.25411775787697	3.9078521098335	4.42013642498438	3.61258049412879	3.09744123308452	3.11653819267777	6.74713854837348	3.85202630265612	4.20928729625801	4.56484388672003	5.9692978028259	3.44185494976695	6.78473074054078	5.0296692605788	4.02468135231185	4.02315533259119	4.0794408548086	3.71758547857649	4.36551431014601	3.52241968671441	4.38509412236139	2.97186887912892	3.13437989856067	4.87454801588046	2.83237705553718	4.13559076749592	6.05649974505399	2.77901173220488	5.19831631670721	3.83456200020793	3.57903376337321	4.28790160380807	4.75681056194255	3.93688676009404	3.3493464416809	3.98533968452514	4.26956636842541	4.3116002851695	5.18209315801157	5.82224162977148	4.08445025223716	4.14606369459788	3.74699246783848	4.61662588310523
Cam_gua	NA	NA	1.27279495435145	2.02088365290562	1.86812751643176	6.06733826406863	1.76257454645322	1.31500499794143	1.5554712891423	5.03815678268456	4.52081463107081	8.61676267049942	6.14777330985933	5.5140478137877	6.15784687444631	7.69916810911249	5.22651569583293	9.49297388898695	6.59226349202287	5.71849186283992	5.37379385763273	5.62477712251116	4.47043152022089	5.91321493934605	7.32407798072809	7.5250948020764	6.2138090401818	4.90016727335963	8.30523058731649	4.08892917030098	6.44461408789145	5.89243628582679	6.85902958363904	8.28028673447418	5.90152277435884	5.68632487496339	7.41992061826042	7.08760995504068	6.52776475197174	5.68642420971402	4.56348052598895	5.37045161989003	4.50607373508735	6.86379821198674	7.78798733654218	5.83677478752681	5.51953854019476	5.1286050555763	5.75903778273472
Cam_hae	NA	NA	NA	0.909495541131892	0.753352228737186	5.11012884361547	1.36389686895875	1.54904476393334	0.582193379948635	4.14245882196607	3.63315595259059	7.87400158332229	5.2378883291734	4.78807534638714	5.31258148655131	6.97105449337388	4.36733596005346	8.59904773019418	5.82571138479139	4.86481327591647	4.57782653968585	4.83335075514052	3.72295230717637	5.18611586844621	6.20893055481902	6.52591707121533	5.07742778011649	4.06090255965341	7.16786137751955	3.1566320479416	5.588089656151	5.62049614009789	5.83481022553038	7.26629248271832	5.04516809604122	4.90698454849993	6.38571503980179	6.19123963943878	5.60889401176617	4.83843679451561	3.88289814932241	4.59442307599654	3.92183478819311	6.03728965423153	7.00494213526113	5.0104623083264	4.63955878070996	4.24276601503972	5.00163773470563
Cam_leu	NA	NA	NA	NA	0.848090918416015	4.88922714774077	1.8268954575133	1.77009408263279	0.490423098480357	3.66741867087914	3.24822680440548	7.57291893721951	4.7996833738973	4.4375723400722	4.93798589305894	6.55582733753568	4.12920624133515	8.22244523178692	5.62523658469257	4.51882325296368	4.20161696119628	4.53663781042742	3.46635072441643	4.94593021927018	5.68157837936511	6.12725008917397	4.56863184772554	3.91482144063791	6.59008277398086	2.88042281925756	5.06105232269173	5.90636442834415	5.41798388901651	6.85214810029738	4.76951036167443	4.86326221387428	6.00521075869679	5.96225410665193	5.4527550523721	4.55343273433763	3.65754633360342	4.30036790309865	3.94064681092802	5.57688663499004	6.65973352059212	4.74142865130382	4.09484587731476	3.84139968352659	4.52423926466784
Cam_mag	NA	NA	NA	NA	NA	4.78045818172827	1.57465050810597	2.17920900610044	0.888440310476861	4.06509270354638	3.61101019038711	7.82646201982319	5.11478608609571	4.82868561130108	5.23315181553812	6.95513987733514	4.16093870581243	8.33871203402962	5.69400005115515	4.82315495856289	4.51040869980953	4.82725598171869	3.7167231315287	5.18129136611272	5.7132956149367	6.22157402263596	4.77885599782435	3.96247440366053	6.78325714564864	3.02075757437654	5.55872878333042	5.56114464668754	5.50972373828532	6.86611255855853	4.84568216314984	4.66917353764312	6.05910400306465	5.93905889497204	5.32493245957469	4.76875058581545	3.93723522407994	4.5510336375506	3.9359349116089	5.99932190822404	6.86382553571805	4.90549886160759	4.53338947780583	4.17102496037989	5.03464259471121
Cam_mel	NA	NA	NA	NA	NA	NA	4.93965296709325	6.12880821692201	5.14710156373402	4.39204132558541	4.53775480534017	7.16887715049343	4.62402780728643	5.38266155113536	5.39647571328476	6.77310354709224	4.09867022287161	6.70874307888889	5.27028076045891	5.017235095977	5.06597471466469	5.08663680197749	4.89853437907641	5.22632729583699	2.81923921504797	4.39325567446649	3.25132776714232	3.87219889313366	4.67666889530868	3.91507103772879	5.32794977053572	6.26537249323658	1.8195095666835	4.71449620246849	4.12915448303884	3.89487518124696	4.27099740505508	4.82471694704889	3.91484285211791	4.33643900625838	5.14977792572029	5.08630796865183	5.03573551125382	5.98808658209465	6.19809109853318	4.64788610262422	5.21402260345254	4.66149472601973	5.82637741875759
Cam_pol	NA	NA	NA	NA	NA	NA	NA	2.20085652628023	1.61334466634037	4.54187940898098	4.08395222876579	8.08625177174475	5.55684560711126	5.15379108385994	5.63029961692358	7.27261196011396	4.62403459873187	8.75981980909289	6.01821642126531	5.20725219146679	4.91653410508053	5.1602057372438	4.08432424815074	5.43558630590204	6.3202748106344	6.72933578177578	5.28156854767587	4.21966065945031	7.41900551764671	3.51196704489427	5.94195381455291	5.52465944465248	5.72373188722815	7.4175707932492	5.21202589833099	5.06240222669223	6.60282937254625	6.36805889339308	5.76519272506617	5.12103769617812	4.17197707870624	4.85752551865878	4.05928712340355	6.33572777206986	7.23248581402043	5.2163196666556	4.99664507643103	4.51236020196965	5.37692328970645
Cam_rob	NA	NA	NA	NA	NA	NA	NA	NA	1.37618529213247	4.50257023913664	4.04601172616673	8.21442621969041	5.68538872903957	4.9625832296153	5.72298407728013	7.10055868667983	5.14043570582671	9.25483517916097	6.4557409537119	5.28193722547342	4.93801540360037	5.20707755493835	4.13450531962492	5.56584748930411	7.17990504273509	7.32000379160261	5.87678868720515	4.80435779401688	7.9548214817234	3.89587876891416	5.73090099263677	6.39560233901156	6.66107238131016	8.16606631801899	5.75079905430275	5.88688827101568	7.26446993156765	7.05073472472389	6.62216464275215	5.36581854245613	4.18232679531626	5.0103839672013	4.51152050082036	6.24332049654638	7.45357194042787	5.57962216828293	4.9141402283882	4.67222327947616	5.03707446354481
Cam_rub	NA	NA	NA	NA	NA	NA	NA	NA	NA	3.92117198586394	3.47433060234826	7.77239095398436	5.06423025395276	4.61542402217712	5.16191641324895	6.76633900485395	4.34383154321802	8.49546614288056	5.81321294137289	4.7398120818154	4.40491581866082	4.72169457646503	3.61562950076605	5.09799358539181	6.06999814423232	6.42999157893601	4.92454082110705	4.05881824243915	6.98281887223945	3.08005524474412	5.30587085779887	5.86095083605749	5.74024042501408	7.18189666546789	4.97993839567743	5.03345270448556	6.32370462628346	6.20755184068138	5.69039707484425	4.75824128763639	3.75023120989794	4.46941701093728	3.97889486995432	5.80167532187263	6.88479405252385	4.93122283495308	4.34524332685793	4.04461591649108	4.71660838829015
Cel_cas	NA	NA	NA	NA	NA	NA	NA	NA	NA	NA	1.45631443653258	4.78124039197291	1.56462472676101	1.59607825251716	2.31434210846646	3.41698766193983	1.99046387529336	5.23212756764904	3.19399702118616	1.8753862037236	1.33280562351084	2.35425637695417	1.72810930122426	2.23420293873689	4.34393232032305	3.49136995099088	2.48398577540405	2.36488690978031	4.09000526448913	1.96696102697225	1.97133249220986	5.83944312929043	4.09673752577674	4.41072197906059	2.49274369369758	3.71904691331748	3.53569014918879	3.6213663892204	3.76246227136565	2.189946889341	2.24954152501492	2.35926340017817	3.31503348943074	2.67809358275986	3.81944110647801	2.58514430063794	1.77796165031864	1.80531174027465	2.01270934008367
Cel_ele	NA	NA	NA	NA	NA	NA	NA	NA	NA	NA	NA	4.87426211634769	2.25791504072515	1.87505568341727	2.33480531784516	3.8341654713064	2.21876644236937	5.60238234070357	3.49269416386754	1.55456733126663	1.8005049804015	2.05255615126173	1.54667349415509	2.4074130624108	4.9202458466092	4.01712128388466	3.03039003383511	2.6607095301188	4.82149066120441	2.11495958860161	2.69916365930171	5.72980208319804	4.59867942029361	5.17817664349072	3.24852305889572	3.34832190537807	3.68591209655536	3.50194020497286	3.56945561656138	2.08402405342148	2.42767960551744	2.92008422720043	3.48756616562102	3.4931044583473	4.12039517124775	3.31765412854108	2.71503972564794	2.45572065953759	2.6256732004135
Cel_flave	NA	NA	NA	NA	NA	NA	NA	NA	NA	NA	NA	NA	4.09948813343252	4.65705470697428	3.00023736681662	3.86619544237022	4.74107366363523	4.69070414248259	3.92098728908553	4.16261304755546	4.33132715777186	5.23633077902142	5.34216653902602	4.51389243590345	6.91318035651852	5.28362840474245	5.35115730277665	5.40634640790398	5.87883491073213	5.64863764926606	4.48616242767643	8.47694756558201	6.79031060084679	5.95172709246888	5.25681974753199	5.93323491305359	4.70503131113421	4.00964751441451	5.55928592560037	5.0907474591828	5.94433403519957	5.95064816222781	6.87106141418643	5.14523602417816	4.86736468940704	6.01467718461616	5.46630392179805	4.89297584608515	5.19024872383053
Cel_flavu	NA	NA	NA	NA	NA	NA	NA	NA	NA	NA	NA	NA	NA	1.93777013647261	2.19222238236311	2.8621774300713	1.97407381901958	4.2819098646311	2.30524708795889	1.85823113881193	1.6591926758672	2.29361978355832	2.29708508529686	1.92331753572757	4.33869596176163	2.87969038916193	2.40115121525408	2.57404398529974	3.55903679135567	2.64343989773171	2.43420915254609	5.91962629510741	4.1135875415897	3.62754537847385	2.30396396143619	3.6973326385515	2.91161180193708	2.95662448820579	3.45751399210528	2.25821955812009	2.82856457122684	2.59831647384919	3.73557877538913	2.55564789703139	2.91573358016352	2.60267613051754	2.40539741640683	2.23415030272604	2.54805151070197
Cel_gra	NA	NA	NA	NA	NA	NA	NA	NA	NA	NA	NA	NA	NA	NA	2.51691719326399	2.48790066184885	2.50404950913592	4.98162579134375	3.09141585957901	1.32103917934251	1.33784354404787	1.7897576570087	1.52280048486293	1.57656831317275	5.48377885809837	3.86264260732641	3.50026598578447	3.01712981120883	4.73565668256403	2.71465727983841	2.32892117535568	6.00645042474377	5.14774106039374	4.95848811858218	2.88147017830912	4.0499125279418	3.93291336540311	3.65494472442179	4.02384759274861	2.15704368187718	2.10919271673132	2.20787243781023	3.36049192950411	2.2942396585756	3.50641457138267	2.65773344267199	2.25778281983828	2.45996594749666	1.57859198123476
Cel_lug	NA	NA	NA	NA	NA	NA	NA	NA	NA	NA	NA	NA	NA	NA	NA	3.29070695070161	2.57102943514089	4.81514197407403	2.90963963168225	2.10233165042806	1.76151716873778	3.24447464969495	2.84654347150401	2.79524245098024	5.3123991143332	4.09440482138051	3.4536328845299	3.35577932075559	4.70289406333429	3.16980370504066	2.70071230615452	6.57358254730099	5.21085750803968	4.88692501332218	3.32426778845786	4.30595919106735	3.63373151096451	3.13656374449259	4.16035340893609	3.262342860206	3.52275903853532	3.6333299623928	4.49141772339361	3.40784787076317	3.71602212879067	3.94394258527769	3.04316317414227	2.49133830897328	2.98992855124632
Cel_spe	NA	NA	NA	NA	NA	NA	NA	NA	NA	NA	NA	NA	NA	NA	NA	NA	4.03119920986016	3.84700914926999	3.67285558805217	2.58827299555338	3.02940095944322	3.10361845300674	3.66941961720054	2.61281443424679	6.29598820651688	4.12780372918957	4.54457243470727	4.59438385348446	4.81306235283451	4.58809765823604	2.9086867364549	7.65235111873588	6.18091408363393	5.1707633442193	4.02818338896936	5.38669189325105	4.24839378224373	3.97038479034004	4.98390862305597	3.46727596697197	4.04736474132323	3.98658388642575	5.38623520882234	2.71052891186697	3.50471407533454	4.13670407864066	3.65293473846646	3.88162582919242	2.80294057235453
Cel_tor	NA	NA	NA	NA	NA	NA	NA	NA	NA	NA	NA	NA	NA	NA	NA	NA	NA	4.6354598867704	2.17128109654668	2.32617846800306	1.74386110439914	2.77173519783594	1.93058653361693	2.21960588401271	4.19945381515155	2.98326125359206	2.80567392069172	1.87685799842865	4.21409488068054	1.86115337459906	3.4896121494977	4.89759370018771	4.20909865335381	3.6232550627901	1.80887724237047	2.45494793120746	2.83528311418448	2.41961290827707	2.58656733544711	2.33394728418888	2.67944117097849	2.68869808799496	3.00265690512176	3.6683379423477	3.54995076962203	2.60971825685695	2.93630023686166	2.45452721626016	3.388481693796
Chrysoc_luc	NA	NA	NA	NA	NA	NA	NA	NA	NA	NA	NA	NA	NA	NA	NA	NA	NA	NA	4.21574764111581	4.43763148632205	4.81423127019933	4.83331792580826	5.4425510206892	4.1492090922825	5.62897749971683	2.92638707270364	4.89235244842659	5.26396921002232	4.04833885687581	5.81193868825503	4.93140923237151	7.97114420112845	6.19500989030274	3.72255408530389	4.4848907561125	5.02902513418615	2.99009076972387	3.0742615540575	4.14778685930529	4.39430632842488	5.77506090025453	5.52581424690643	6.58407807205434	4.81413151458295	4.05982979644789	5.09165164718059	5.47908276756505	5.44626707443409	5.42391469115973
Chrysop_men	NA	NA	NA	NA	NA	NA	NA	NA	NA	NA	NA	NA	NA	NA	NA	NA	NA	NA	NA	2.94721584128049	2.65633455192973	3.36314195861809	3.02500568196729	2.43719499068523	5.24910242991364	3.43679171398179	3.68668605330854	2.88383137313509	4.60604048304332	3.23876659107171	4.20286486026608	5.5031747307543	5.19991853308931	3.85655250717003	2.37177014482152	3.66786054854654	3.37937810481122	2.59652125707304	3.43273122488714	3.30079003332679	3.5333675874746	3.20114408813798	3.76533657571232	3.67455022456033	3.30479037943961	3.14265095984537	3.69048824253982	3.07975935802863	3.89338833681126
Col_aura	NA	NA	NA	NA	NA	NA	NA	NA	NA	NA	NA	NA	NA	NA	NA	NA	NA	NA	NA	NA	1.67221814029708	1.45018114076438	1.80730460918249	1.51243091142861	5.13842995109239	3.40138098002106	3.08229108797331	2.85910290108174	4.36523587422958	2.72532628638194	2.40496799791544	6.06915911704196	4.88792470207626	4.72408100087642	2.98655426701556	3.46216331144056	3.12750972447931	2.77635167873735	3.26916926256804	1.65762743361701	2.54226345555262	2.79397048575685	3.77928037099928	2.78424950815059	3.45541351918047	3.03862785134862	2.77561865449104	2.58534277181345	2.27483092444089
Col_auru	NA	NA	NA	NA	NA	NA	NA	NA	NA	NA	NA	NA	NA	NA	NA	NA	NA	NA	NA	NA	NA	2.39285324199823	1.47691372010248	1.84643094820246	4.99717983401428	3.63652840956261	3.18630329355353	2.58939557896666	4.50848069545321	2.19842000971583	2.47046903407047	5.68235566674223	4.89006346315183	4.45613265512348	2.32338044250123	3.77130340910402	3.59953374695561	3.24508262559783	3.79259067542015	2.49124382071018	2.15714177088963	2.25247157054069	3.20180470950841	2.59364438708118	3.30014941004656	2.67788175382261	1.93767892994049	1.86034705695136	1.99574119275345
Col_mel	NA	NA	NA	NA	NA	NA	NA	NA	NA	NA	NA	NA	NA	NA	NA	NA	NA	NA	NA	NA	NA	NA	1.73865459322561	1.48592343567991	5.34476461810115	3.55775036597344	3.36852454650944	2.89847243616646	4.63137699429962	2.87170533859119	3.02462174746234	5.49770800191976	5.01415678612611	4.92082540280408	3.10603203511245	3.53491701023009	3.57970094946688	3.40601291702739	3.41951581440291	1.66110505162579	2.20378340382578	2.49008610835205	3.33709122610635	2.77951000611846	3.2548858149506	2.75111432896483	2.97592554388296	2.95362232982677	2.48902149002663
Col_pun	NA	NA	NA	NA	NA	NA	NA	NA	NA	NA	NA	NA	NA	NA	NA	NA	NA	NA	NA	NA	NA	NA	NA	1.74625853380387	5.23746126845235	3.95994551566306	3.43400131449188	2.31121814621544	5.03012839595567	1.73998237187319	3.19772765684717	4.88941295861753	5.00341778915289	4.96053073637928	2.51211995416542	3.38301044538397	3.96712947832192	3.5790644732071	3.61489128292033	2.19451257486207	1.30907743319976	1.84042559367154	2.327346413121	2.97297887854786	3.64473253468546	2.44378193092152	2.28106535848351	2.20448761331173	2.27030558938498
Col_rub	NA	NA	NA	NA	NA	NA	NA	NA	NA	NA	NA	NA	NA	NA	NA	NA	NA	NA	NA	NA	NA	NA	NA	NA	5.34561030639239	3.12789968487461	3.37471785976839	2.34780548011505	4.5378204612814	2.67655704861624	2.84268209294304	5.44171338700224	5.11080264316466	4.45003783093863	2.33490738761589	3.40868364578618	3.30623246219996	2.87604533384087	3.2572181392156	1.68018961719327	2.01936269534831	2.24479905477245	3.16739957316227	2.46576475861303	3.06832943523967	2.33389860909115	2.71824165099591	2.48631067450069	2.35379080269565
Dend_hyp	NA	NA	NA	NA	NA	NA	NA	NA	NA	NA	NA	NA	NA	NA	NA	NA	NA	NA	NA	NA	NA	NA	NA	NA	NA	3.37189401311518	2.71171128456147	4.35508242963161	2.83604451114984	4.33544829096785	4.92431582141205	7.20264087217485	2.17108425258621	3.22044833996401	4.00308204847301	4.53475246993125	3.47589223106335	4.63619620687444	4.11228466101827	4.57907664674953	5.48976643449014	5.17339530328279	5.71553902102324	5.49736060049234	5.7257562903655	4.64873857538464	4.74658258654438	4.67694973966299	5.62270091052229
Dend_leu	NA	NA	NA	NA	NA	NA	NA	NA	NA	NA	NA	NA	NA	NA	NA	NA	NA	NA	NA	NA	NA	NA	NA	NA	NA	NA	2.45886713397418	3.19344806666461	2.21527293574375	3.88161171323571	3.68353816792734	6.39601126711403	3.91049650440394	2.17311636996741	2.7815978713639	3.28691608744259	1.39638657250316	2.55110071493488	2.40467615118398	2.66248911849782	4.16094685514181	3.8223619328789	4.72682964856001	3.80058530301971	3.87058492434294	3.09175850460923	3.88672679091006	3.82916760552447	4.25139664106935
Dend_maj	NA	NA	NA	NA	NA	NA	NA	NA	NA	NA	NA	NA	NA	NA	NA	NA	NA	NA	NA	NA	NA	NA	NA	NA	NA	NA	NA	2.57673768872939	2.39220354903683	2.88449471538522	2.9874640737336	6.24088283004378	2.63740783560723	3.25392066401871	2.79848712160779	3.6525047984152	2.56724376935628	3.48125005725468	3.14993592161411	2.709521216184	3.58812939593443	3.30827320544321	4.15680365301353	3.52232391832067	4.48168901143981	2.8652570279242	2.96574461432276	2.71701332536976	3.58703200266633
Dend_nog	NA	NA	NA	NA	NA	NA	NA	NA	NA	NA	NA	NA	NA	NA	NA	NA	NA	NA	NA	NA	NA	NA	NA	NA	NA	NA	NA	NA	4.45101405788774	1.65364155348061	3.50736637871436	4.65046453589728	4.09564262488333	4.18868841201626	1.91578488383219	2.84492936517066	3.40707526314681	3.33178710145951	2.95252755020126	2.29825907101161	2.16277821976128	2.48243726407889	2.54740635333255	3.59581004796879	4.40418921554882	2.17527675783687	2.86047383181395	2.00812331641174	3.36252269251569
Dend_syr	NA	NA	NA	NA	NA	NA	NA	NA	NA	NA	NA	NA	NA	NA	NA	NA	NA	NA	NA	NA	NA	NA	NA	NA	NA	NA	NA	NA	NA	4.77984009359239	3.9722986415064	7.63337032050989	3.64758557126731	2.37876143725676	3.88517991498188	4.90261179500879	2.69241665743169	4.05662839423439	4.01275361568407	4.05462477711629	5.21456788744374	4.61228269906412	5.76312348124318	4.15742678100753	4.72279854717036	3.99065296229399	4.21044291927237	4.41875583377453	4.72751761517784
Dendroc_med	NA	NA	NA	NA	NA	NA	NA	NA	NA	NA	NA	NA	NA	NA	NA	NA	NA	NA	NA	NA	NA	NA	NA	NA	NA	NA	NA	NA	NA	NA	3.54161908769711	5.04155287354948	4.21722270434961	4.64878594502812	2.06942793909977	3.3187914031679	3.90794504980447	3.7521814835702	3.5541919605105	2.71221480284107	1.96811935411289	2.39630236455721	2.48552437064361	3.61398786613121	4.48192145362136	2.62003461475829	2.41264706824441	1.79880051290188	3.02956522745442
Dendrop_fus	NA	NA	NA	NA	NA	NA	NA	NA	NA	NA	NA	NA	NA	NA	NA	NA	NA	NA	NA	NA	NA	NA	NA	NA	NA	NA	NA	NA	NA	NA	NA	7.26748410842629	4.7206484847426	4.95138123971549	3.58258811543758	4.84492619013815	3.85081065146907	4.2205684209393	4.59607925696963	2.75117852893037	3.31216395076442	3.43228219788138	4.73535515905988	2.48167686959426	4.32658682966563	3.4933546398134	2.41760154155133	2.6303592606926	1.99821748041418
Dendrop_nam	NA	NA	NA	NA	NA	NA	NA	NA	NA	NA	NA	NA	NA	NA	NA	NA	NA	NA	NA	NA	NA	NA	NA	NA	NA	NA	NA	NA	NA	NA	NA	NA	6.8138032787402	6.58173151406392	5.15365247382249	4.73033239265459	6.48455455100694	6.00465369467765	5.27344415706907	5.67621341158521	4.85490065609735	4.94082569790551	3.67241273798193	6.59477411431832	5.80632375300225	4.9154091234158	6.08065440350831	5.75495833852195	6.56308439649884
Dendrop_pyr	NA	NA	NA	NA	NA	NA	NA	NA	NA	NA	NA	NA	NA	NA	NA	NA	NA	NA	NA	NA	NA	NA	NA	NA	NA	NA	NA	NA	NA	NA	NA	NA	NA	4.00129430066374	4.10998333825648	4.44558102322716	3.95885672069601	4.85603233400536	4.21033163213617	4.27600145412765	5.22779267463206	4.96395068327635	5.38614155381005	5.41679664497052	5.75336617318109	4.44565222609955	4.79822208360187	4.55742601654032	5.44323914644802
Dendrop_xan	NA	NA	NA	NA	NA	NA	NA	NA	NA	NA	NA	NA	NA	NA	NA	NA	NA	NA	NA	NA	NA	NA	NA	NA	NA	NA	NA	NA	NA	NA	NA	NA	NA	NA	3.24629335261564	4.32872073469481	2.73111730696494	3.55416169132292	3.5846241653737	4.3451065136355	5.23909372014673	4.57244033294524	5.32633702252827	4.70214817106442	4.18355693336694	3.81814117484004	4.6247863168016	4.63032002711282	5.32248526717158
Din_raf	NA	NA	NA	NA	NA	NA	NA	NA	NA	NA	NA	NA	NA	NA	NA	NA	NA	NA	NA	NA	NA	NA	NA	NA	NA	NA	NA	NA	NA	NA	NA	NA	NA	NA	NA	3.48136298935866	3.24690462053771	3.17235583826179	3.25828827744007	2.83870472130941	2.54537757193908	2.16668148987671	2.76321638961443	3.00073142615623	3.56611813335923	1.83720940277179	2.54308736843789	2.13108295113859	3.18813348641783
Dry_jav	NA	NA	NA	NA	NA	NA	NA	NA	NA	NA	NA	NA	NA	NA	NA	NA	NA	NA	NA	NA	NA	NA	NA	NA	NA	NA	NA	NA	NA	NA	NA	NA	NA	NA	NA	NA	2.82617067334894	2.51632641840125	1.30226497017396	2.59039926436396	3.96812216223293	4.23237219404008	4.07436988646155	5.32474778605726	4.76614705654404	3.8584209993664	4.79602299079264	4.29802024479376	5.06117221343188
Dry_lin	NA	NA	NA	NA	NA	NA	NA	NA	NA	NA	NA	NA	NA	NA	NA	NA	NA	NA	NA	NA	NA	NA	NA	NA	NA	NA	NA	NA	NA	NA	NA	NA	NA	NA	NA	NA	NA	1.67243200719063	1.84748432493912	2.66371028587947	4.46629991766313	4.29029731985226	5.06505701935137	4.32976246874583	3.91862744712065	3.78485624714399	4.26309922874104	4.03373407191373	4.5682448973345
Dry_mar	NA	NA	NA	NA	NA	NA	NA	NA	NA	NA	NA	NA	NA	NA	NA	NA	NA	NA	NA	NA	NA	NA	NA	NA	NA	NA	NA	NA	NA	NA	NA	NA	NA	NA	NA	NA	NA	NA	1.8430663736444	2.78307930524125	4.27238809896288	4.2602802946413	4.79596084797404	4.50005593949588	3.65688923157349	3.96668394076094	4.46592520854627	3.9785924937125	4.58521067254956
Dry_pil	NA	NA	NA	NA	NA	NA	NA	NA	NA	NA	NA	NA	NA	NA	NA	NA	NA	NA	NA	NA	NA	NA	NA	NA	NA	NA	NA	NA	NA	NA	NA	NA	NA	NA	NA	NA	NA	NA	NA	2.45132551358591	4.12147117214248	4.13016720981161	4.31743106150248	4.89517112190005	4.40060533442973	3.60939923921683	4.65253265593696	4.22683373868172	4.91717910144763
Dry_sch	NA	NA	NA	NA	NA	NA	NA	NA	NA	NA	NA	NA	NA	NA	NA	NA	NA	NA	NA	NA	NA	NA	NA	NA	NA	NA	NA	NA	NA	NA	NA	NA	NA	NA	NA	NA	NA	NA	NA	NA	2.54408107284302	2.85143515398615	3.59313764947163	3.28007556017066	3.93092265376213	2.6394189456358	3.164056129643	2.98948194366367	2.96708611268601
Dryob_min	NA	NA	NA	NA	NA	NA	NA	NA	NA	NA	NA	NA	NA	NA	NA	NA	NA	NA	NA	NA	NA	NA	NA	NA	NA	NA	NA	NA	NA	NA	NA	NA	NA	NA	NA	NA	NA	NA	NA	NA	NA	1.38135448011676	1.90217441189071	2.69891914877885	4.17251054001349	2.03541882404698	2.02011760093628	2.00401165266389	2.0892519303363
Dryob_nut	NA	NA	NA	NA	NA	NA	NA	NA	NA	NA	NA	NA	NA	NA	NA	NA	NA	NA	NA	NA	NA	NA	NA	NA	NA	NA	NA	NA	NA	NA	NA	NA	NA	NA	NA	NA	NA	NA	NA	NA	NA	NA	1.75190282531087	2.15930299727229	3.73915172072797	1.16922828521287	1.84080722200391	2.18072509077752	2.19020676221817
Dryob_pub	NA	NA	NA	NA	NA	NA	NA	NA	NA	NA	NA	NA	NA	NA	NA	NA	NA	NA	NA	NA	NA	NA	NA	NA	NA	NA	NA	NA	NA	NA	NA	NA	NA	NA	NA	NA	NA	NA	NA	NA	NA	NA	NA	3.80372876205213	4.61658062623976	2.13887557740063	3.16475270065221	3.01189932158802	3.62084033803765
Dryob_sca	NA	NA	NA	NA	NA	NA	NA	NA	NA	NA	NA	NA	NA	NA	NA	NA	NA	NA	NA	NA	NA	NA	NA	NA	NA	NA	NA	NA	NA	NA	NA	NA	NA	NA	NA	NA	NA	NA	NA	NA	NA	NA	NA	NA	3.43008745438756	2.45475033560684	1.8464006021335	2.54368596791341	1.51890883184178
Gec_gra	NA	NA	NA	NA	NA	NA	NA	NA	NA	NA	NA	NA	NA	NA	NA	NA	NA	NA	NA	NA	NA	NA	NA	NA	NA	NA	NA	NA	NA	NA	NA	NA	NA	NA	NA	NA	NA	NA	NA	NA	NA	NA	NA	NA	NA	3.86029873678542	4.0125371532947	4.20211588942528	4.05301550239976
Leuco_albo	NA	NA	NA	NA	NA	NA	NA	NA	NA	NA	NA	NA	NA	NA	NA	NA	NA	NA	NA	NA	NA	NA	NA	NA	NA	NA	NA	NA	NA	NA	NA	NA	NA	NA	NA	NA	NA	NA	NA	NA	NA	NA	NA	NA	NA	NA	2.34210408483983	2.48840119305957	2.77155414045605
Leuco_ari	NA	NA	NA	NA	NA	NA	NA	NA	NA	NA	NA	NA	NA	NA	NA	NA	NA	NA	NA	NA	NA	NA	NA	NA	NA	NA	NA	NA	NA	NA	NA	NA	NA	NA	NA	NA	NA	NA	NA	NA	NA	NA	NA	NA	NA	NA	NA	1.53340504027683	1.44144241716744
Leuco_bor	NA	NA	NA	NA	NA	NA	NA	NA	NA	NA	NA	NA	NA	NA	NA	NA	NA	NA	NA	NA	NA	NA	NA	NA	NA	NA	NA	NA	NA	NA	NA	NA	NA	NA	NA	NA	NA	NA	NA	NA	NA	NA	NA	NA	NA	NA	NA	NA	2.0932778522628
Leuco_fum	NA	NA	NA	NA	NA	NA	NA	NA	NA	NA	NA	NA	NA	NA	NA	NA	NA	NA	NA	NA	NA	NA	NA	NA	NA	NA	NA	NA	NA	NA	NA	NA	NA	NA	NA	NA	NA	NA	NA	NA	NA	NA	NA	NA	NA	NA	NA	NA	NA
Leuco_vil	NA	NA	NA	NA	NA	NA	NA	NA	NA	NA	NA	NA	NA	NA	NA	NA	NA	NA	NA	NA	NA	NA	NA	NA	NA	NA	NA	NA	NA	NA	NA	NA	NA	NA	NA	NA	NA	NA	NA	NA	NA	NA	NA	NA	NA	NA	NA	NA	NA
Mei_tri	NA	NA	NA	NA	NA	NA	NA	NA	NA	NA	NA	NA	NA	NA	NA	NA	NA	NA	NA	NA	NA	NA	NA	NA	NA	NA	NA	NA	NA	NA	NA	NA	NA	NA	NA	NA	NA	NA	NA	NA	NA	NA	NA	NA	NA	NA	NA	NA	NA
Mei_tuk	NA	NA	NA	NA	NA	NA	NA	NA	NA	NA	NA	NA	NA	NA	NA	NA	NA	NA	NA	NA	NA	NA	NA	NA	NA	NA	NA	NA	NA	NA	NA	NA	NA	NA	NA	NA	NA	NA	NA	NA	NA	NA	NA	NA	NA	NA	NA	NA	NA
Mel_aur	NA	NA	NA	NA	NA	NA	NA	NA	NA	NA	NA	NA	NA	NA	NA	NA	NA	NA	NA	NA	NA	NA	NA	NA	NA	NA	NA	NA	NA	NA	NA	NA	NA	NA	NA	NA	NA	NA	NA	NA	NA	NA	NA	NA	NA	NA	NA	NA	NA
Mel_cac	NA	NA	NA	NA	NA	NA	NA	NA	NA	NA	NA	NA	NA	NA	NA	NA	NA	NA	NA	NA	NA	NA	NA	NA	NA	NA	NA	NA	NA	NA	NA	NA	NA	NA	NA	NA	NA	NA	NA	NA	NA	NA	NA	NA	NA	NA	NA	NA	NA
Mel_car	NA	NA	NA	NA	NA	NA	NA	NA	NA	NA	NA	NA	NA	NA	NA	NA	NA	NA	NA	NA	NA	NA	NA	NA	NA	NA	NA	NA	NA	NA	NA	NA	NA	NA	NA	NA	NA	NA	NA	NA	NA	NA	NA	NA	NA	NA	NA	NA	NA
Mel_ery	NA	NA	NA	NA	NA	NA	NA	NA	NA	NA	NA	NA	NA	NA	NA	NA	NA	NA	NA	NA	NA	NA	NA	NA	NA	NA	NA	NA	NA	NA	NA	NA	NA	NA	NA	NA	NA	NA	NA	NA	NA	NA	NA	NA	NA	NA	NA	NA	NA
Mel_fla	NA	NA	NA	NA	NA	NA	NA	NA	NA	NA	NA	NA	NA	NA	NA	NA	NA	NA	NA	NA	NA	NA	NA	NA	NA	NA	NA	NA	NA	NA	NA	NA	NA	NA	NA	NA	NA	NA	NA	NA	NA	NA	NA	NA	NA	NA	NA	NA	NA
Mel_for	NA	NA	NA	NA	NA	NA	NA	NA	NA	NA	NA	NA	NA	NA	NA	NA	NA	NA	NA	NA	NA	NA	NA	NA	NA	NA	NA	NA	NA	NA	NA	NA	NA	NA	NA	NA	NA	NA	NA	NA	NA	NA	NA	NA	NA	NA	NA	NA	NA
Mel_hof	NA	NA	NA	NA	NA	NA	NA	NA	NA	NA	NA	NA	NA	NA	NA	NA	NA	NA	NA	NA	NA	NA	NA	NA	NA	NA	NA	NA	NA	NA	NA	NA	NA	NA	NA	NA	NA	NA	NA	NA	NA	NA	NA	NA	NA	NA	NA	NA	NA
Mel_lew	NA	NA	NA	NA	NA	NA	NA	NA	NA	NA	NA	NA	NA	NA	NA	NA	NA	NA	NA	NA	NA	NA	NA	NA	NA	NA	NA	NA	NA	NA	NA	NA	NA	NA	NA	NA	NA	NA	NA	NA	NA	NA	NA	NA	NA	NA	NA	NA	NA
Mel_puc	NA	NA	NA	NA	NA	NA	NA	NA	NA	NA	NA	NA	NA	NA	NA	NA	NA	NA	NA	NA	NA	NA	NA	NA	NA	NA	NA	NA	NA	NA	NA	NA	NA	NA	NA	NA	NA	NA	NA	NA	NA	NA	NA	NA	NA	NA	NA	NA	NA
Mel_pyg	NA	NA	NA	NA	NA	NA	NA	NA	NA	NA	NA	NA	NA	NA	NA	NA	NA	NA	NA	NA	NA	NA	NA	NA	NA	NA	NA	NA	NA	NA	NA	NA	NA	NA	NA	NA	NA	NA	NA	NA	NA	NA	NA	NA	NA	NA	NA	NA	NA
Mel_rad	NA	NA	NA	NA	NA	NA	NA	NA	NA	NA	NA	NA	NA	NA	NA	NA	NA	NA	NA	NA	NA	NA	NA	NA	NA	NA	NA	NA	NA	NA	NA	NA	NA	NA	NA	NA	NA	NA	NA	NA	NA	NA	NA	NA	NA	NA	NA	NA	NA
Mel_sup	NA	NA	NA	NA	NA	NA	NA	NA	NA	NA	NA	NA	NA	NA	NA	NA	NA	NA	NA	NA	NA	NA	NA	NA	NA	NA	NA	NA	NA	NA	NA	NA	NA	NA	NA	NA	NA	NA	NA	NA	NA	NA	NA	NA	NA	NA	NA	NA	NA
Mel_uro	NA	NA	NA	NA	NA	NA	NA	NA	NA	NA	NA	NA	NA	NA	NA	NA	NA	NA	NA	NA	NA	NA	NA	NA	NA	NA	NA	NA	NA	NA	NA	NA	NA	NA	NA	NA	NA	NA	NA	NA	NA	NA	NA	NA	NA	NA	NA	NA	NA
Mic_bra	NA	NA	NA	NA	NA	NA	NA	NA	NA	NA	NA	NA	NA	NA	NA	NA	NA	NA	NA	NA	NA	NA	NA	NA	NA	NA	NA	NA	NA	NA	NA	NA	NA	NA	NA	NA	NA	NA	NA	NA	NA	NA	NA	NA	NA	NA	NA	NA	NA
Pico_arc	NA	NA	NA	NA	NA	NA	NA	NA	NA	NA	NA	NA	NA	NA	NA	NA	NA	NA	NA	NA	NA	NA	NA	NA	NA	NA	NA	NA	NA	NA	NA	NA	NA	NA	NA	NA	NA	NA	NA	NA	NA	NA	NA	NA	NA	NA	NA	NA	NA
Pico_dor	NA	NA	NA	NA	NA	NA	NA	NA	NA	NA	NA	NA	NA	NA	NA	NA	NA	NA	NA	NA	NA	NA	NA	NA	NA	NA	NA	NA	NA	NA	NA	NA	NA	NA	NA	NA	NA	NA	NA	NA	NA	NA	NA	NA	NA	NA	NA	NA	NA
Pico_tri	NA	NA	NA	NA	NA	NA	NA	NA	NA	NA	NA	NA	NA	NA	NA	NA	NA	NA	NA	NA	NA	NA	NA	NA	NA	NA	NA	NA	NA	NA	NA	NA	NA	NA	NA	NA	NA	NA	NA	NA	NA	NA	NA	NA	NA	NA	NA	NA	NA
Picum_aur	NA	NA	NA	NA	NA	NA	NA	NA	NA	NA	NA	NA	NA	NA	NA	NA	NA	NA	NA	NA	NA	NA	NA	NA	NA	NA	NA	NA	NA	NA	NA	NA	NA	NA	NA	NA	NA	NA	NA	NA	NA	NA	NA	NA	NA	NA	NA	NA	NA
Picum_cir	NA	NA	NA	NA	NA	NA	NA	NA	NA	NA	NA	NA	NA	NA	NA	NA	NA	NA	NA	NA	NA	NA	NA	NA	NA	NA	NA	NA	NA	NA	NA	NA	NA	NA	NA	NA	NA	NA	NA	NA	NA	NA	NA	NA	NA	NA	NA	NA	NA
Picum_exi	NA	NA	NA	NA	NA	NA	NA	NA	NA	NA	NA	NA	NA	NA	NA	NA	NA	NA	NA	NA	NA	NA	NA	NA	NA	NA	NA	NA	NA	NA	NA	NA	NA	NA	NA	NA	NA	NA	NA	NA	NA	NA	NA	NA	NA	NA	NA	NA	NA
Picum_inn	NA	NA	NA	NA	NA	NA	NA	NA	NA	NA	NA	NA	NA	NA	NA	NA	NA	NA	NA	NA	NA	NA	NA	NA	NA	NA	NA	NA	NA	NA	NA	NA	NA	NA	NA	NA	NA	NA	NA	NA	NA	NA	NA	NA	NA	NA	NA	NA	NA
Picum_neb	NA	NA	NA	NA	NA	NA	NA	NA	NA	NA	NA	NA	NA	NA	NA	NA	NA	NA	NA	NA	NA	NA	NA	NA	NA	NA	NA	NA	NA	NA	NA	NA	NA	NA	NA	NA	NA	NA	NA	NA	NA	NA	NA	NA	NA	NA	NA	NA	NA
Picum_ruf	NA	NA	NA	NA	NA	NA	NA	NA	NA	NA	NA	NA	NA	NA	NA	NA	NA	NA	NA	NA	NA	NA	NA	NA	NA	NA	NA	NA	NA	NA	NA	NA	NA	NA	NA	NA	NA	NA	NA	NA	NA	NA	NA	NA	NA	NA	NA	NA	NA
Picum_tem	NA	NA	NA	NA	NA	NA	NA	NA	NA	NA	NA	NA	NA	NA	NA	NA	NA	NA	NA	NA	NA	NA	NA	NA	NA	NA	NA	NA	NA	NA	NA	NA	NA	NA	NA	NA	NA	NA	NA	NA	NA	NA	NA	NA	NA	NA	NA	NA	NA
Picus_awo	NA	NA	NA	NA	NA	NA	NA	NA	NA	NA	NA	NA	NA	NA	NA	NA	NA	NA	NA	NA	NA	NA	NA	NA	NA	NA	NA	NA	NA	NA	NA	NA	NA	NA	NA	NA	NA	NA	NA	NA	NA	NA	NA	NA	NA	NA	NA	NA	NA
Picus_can	NA	NA	NA	NA	NA	NA	NA	NA	NA	NA	NA	NA	NA	NA	NA	NA	NA	NA	NA	NA	NA	NA	NA	NA	NA	NA	NA	NA	NA	NA	NA	NA	NA	NA	NA	NA	NA	NA	NA	NA	NA	NA	NA	NA	NA	NA	NA	NA	NA
Picus_vai	NA	NA	NA	NA	NA	NA	NA	NA	NA	NA	NA	NA	NA	NA	NA	NA	NA	NA	NA	NA	NA	NA	NA	NA	NA	NA	NA	NA	NA	NA	NA	NA	NA	NA	NA	NA	NA	NA	NA	NA	NA	NA	NA	NA	NA	NA	NA	NA	NA
Picus_vir	NA	NA	NA	NA	NA	NA	NA	NA	NA	NA	NA	NA	NA	NA	NA	NA	NA	NA	NA	NA	NA	NA	NA	NA	NA	NA	NA	NA	NA	NA	NA	NA	NA	NA	NA	NA	NA	NA	NA	NA	NA	NA	NA	NA	NA	NA	NA	NA	NA
Sas_abn	NA	NA	NA	NA	NA	NA	NA	NA	NA	NA	NA	NA	NA	NA	NA	NA	NA	NA	NA	NA	NA	NA	NA	NA	NA	NA	NA	NA	NA	NA	NA	NA	NA	NA	NA	NA	NA	NA	NA	NA	NA	NA	NA	NA	NA	NA	NA	NA	NA
Sas_och	NA	NA	NA	NA	NA	NA	NA	NA	NA	NA	NA	NA	NA	NA	NA	NA	NA	NA	NA	NA	NA	NA	NA	NA	NA	NA	NA	NA	NA	NA	NA	NA	NA	NA	NA	NA	NA	NA	NA	NA	NA	NA	NA	NA	NA	NA	NA	NA	NA
Sph_nuc	NA	NA	NA	NA	NA	NA	NA	NA	NA	NA	NA	NA	NA	NA	NA	NA	NA	NA	NA	NA	NA	NA	NA	NA	NA	NA	NA	NA	NA	NA	NA	NA	NA	NA	NA	NA	NA	NA	NA	NA	NA	NA	NA	NA	NA	NA	NA	NA	NA
Sph_rub	NA	NA	NA	NA	NA	NA	NA	NA	NA	NA	NA	NA	NA	NA	NA	NA	NA	NA	NA	NA	NA	NA	NA	NA	NA	NA	NA	NA	NA	NA	NA	NA	NA	NA	NA	NA	NA	NA	NA	NA	NA	NA	NA	NA	NA	NA	NA	NA	NA
Sph_thy	NA	NA	NA	NA	NA	NA	NA	NA	NA	NA	NA	NA	NA	NA	NA	NA	NA	NA	NA	NA	NA	NA	NA	NA	NA	NA	NA	NA	NA	NA	NA	NA	NA	NA	NA	NA	NA	NA	NA	NA	NA	NA	NA	NA	NA	NA	NA	NA	NA
Sph_var	NA	NA	NA	NA	NA	NA	NA	NA	NA	NA	NA	NA	NA	NA	NA	NA	NA	NA	NA	NA	NA	NA	NA	NA	NA	NA	NA	NA	NA	NA	NA	NA	NA	NA	NA	NA	NA	NA	NA	NA	NA	NA	NA	NA	NA	NA	NA	NA	NA
Ven_aff	NA	NA	NA	NA	NA	NA	NA	NA	NA	NA	NA	NA	NA	NA	NA	NA	NA	NA	NA	NA	NA	NA	NA	NA	NA	NA	NA	NA	NA	NA	NA	NA	NA	NA	NA	NA	NA	NA	NA	NA	NA	NA	NA	NA	NA	NA	NA	NA	NA
Ven_cal	NA	NA	NA	NA	NA	NA	NA	NA	NA	NA	NA	NA	NA	NA	NA	NA	NA	NA	NA	NA	NA	NA	NA	NA	NA	NA	NA	NA	NA	NA	NA	NA	NA	NA	NA	NA	NA	NA	NA	NA	NA	NA	NA	NA	NA	NA	NA	NA	NA
Ven_cas	NA	NA	NA	NA	NA	NA	NA	NA	NA	NA	NA	NA	NA	NA	NA	NA	NA	NA	NA	NA	NA	NA	NA	NA	NA	NA	NA	NA	NA	NA	NA	NA	NA	NA	NA	NA	NA	NA	NA	NA	NA	NA	NA	NA	NA	NA	NA	NA	NA
Ven_nig	NA	NA	NA	NA	NA	NA	NA	NA	NA	NA	NA	NA	NA	NA	NA	NA	NA	NA	NA	NA	NA	NA	NA	NA	NA	NA	NA	NA	NA	NA	NA	NA	NA	NA	NA	NA	NA	NA	NA	NA	NA	NA	NA	NA	NA	NA	NA	NA	NA
Ven_pas	NA	NA	NA	NA	NA	NA	NA	NA	NA	NA	NA	NA	NA	NA	NA	NA	NA	NA	NA	NA	NA	NA	NA	NA	NA	NA	NA	NA	NA	NA	NA	NA	NA	NA	NA	NA	NA	NA	NA	NA	NA	NA	NA	NA	NA	NA	NA	NA	NA
Ven_spi	NA	NA	NA	NA	NA	NA	NA	NA	NA	NA	NA	NA	NA	NA	NA	NA	NA	NA	NA	NA	NA	NA	NA	NA	NA	NA	NA	NA	NA	NA	NA	NA	NA	NA	NA	NA	NA	NA	NA	NA	NA	NA	NA	NA	NA	NA	NA	NA	NA
[truncated: 43 more columns]
