# Supplementary material for: Evolution of communication signals and information during species radiation
Source: Nat Commun. 2020 Oct 2;11:4970. doi: 10.1038/s41467-020-18772-3 (PMC7532446; doi:10.1038/s41467-020-18772-3)
Supplement: Supplementary file 7 — Source Data [file 41467_2020_18772_MOESM7_ESM.zip › Source_Data_Code_Garcia_etal/10_Communities_densitycurves/AcousticDistance/Acousticdist_matrix_ALLcommunities.csv]

	Cam_gua	Cam_mel	Cam_rub	Cel_cas	Cel_ele	Cel_tor	Chrysop_men	Col_aura	Col_rub	Dend_maj	Dendroc_med	Din_raf	Dry_jav	Dry_lin	Dry_mar	Dry_pil	Dryob_min	Dryob_pub	Leuco_fum	Leuco_vil	Mei_tri	Mei_tuk	Mel_aur	Mel_car	Mel_ery	Mel_puc	Mic_bra	Picum_exi	Picus_can	Picus_vir	Sas_abn	Sph_var	Ven_cas
Cam_gua	NA	6.067338264	1.555471289	5.038156783	4.520814631	5.226515696	6.592263492	5.718491863	5.913214939	6.21380904	4.08892917	5.901522774	5.686324875	7.419920618	7.087609955	6.527764752	4.563480526	4.506073735	5.759037783	5.855630673	6.789295144	5.984616204	4.544042364	3.938352683	6.033521872	4.799679429	6.329950476	9.327980926	5.272136652	6.205132573	5.621746417	12.99059201	6.607854608
Cam_mel	NA	NA	5.147101564	4.392041326	4.537754805	4.098670223	5.27028076	5.017235096	5.226327296	3.251327767	3.915071038	4.129154483	3.894875181	4.270997405	4.824716947	3.914842852	5.149777926	5.035735511	5.826377419	5.877294908	5.683861701	5.218315312	4.252442269	4.397491052	4.54845097	4.968388165	5.681665576	7.578248593	4.974272797	5.418116162	4.837584817	10.33887269	5.616384183
Cam_rub	NA	NA	NA	3.921171986	3.474330602	4.343831543	5.813212941	4.739812082	5.097993585	4.924540821	3.080055245	4.979938396	5.033452704	6.323704626	6.207551841	5.690397075	3.75023121	3.97889487	4.716608388	4.987640201	6.056564879	5.083102601	3.718517545	3.200266176	5.002727799	3.899655835	5.84778352	8.911377566	4.395183356	5.320900684	5.525639752	12.38190355	5.481076294
Cel_cas	NA	NA	NA	NA	1.456314437	1.990463875	3.193997021	1.875386204	2.234202939	2.483985775	1.966961027	2.492743694	3.719046913	3.535690149	3.621366389	3.762462271	2.249541525	3.315033489	2.01270934	2.646599231	3.919034751	2.410896973	2.385659327	1.980480239	2.76510597	1.573129775	4.693249995	6.940202833	2.171410865	2.621302432	5.332047748	10.63126876	2.396286028
Cel_ele	NA	NA	NA	NA	NA	2.218766442	3.492694164	1.554567331	2.407413062	3.030390034	2.114959589	3.248523059	3.348321905	3.685912097	3.501940205	3.569455617	2.427679606	3.487566166	2.6256732	3.240493435	4.109591604	2.513562258	2.548786983	2.089814768	2.785824642	1.61350928	4.546724033	7.276898961	1.427038128	3.013500514	5.59250864	10.98571669	2.940033958
Cel_tor	NA	NA	NA	NA	NA	NA	2.171281097	2.326178468	2.219605884	2.805673921	1.861153375	1.808877242	2.454947931	2.835283114	2.419612908	2.586567335	2.679441171	3.002656905	3.388481694	3.483428993	3.109023919	2.342015928	1.541637264	2.112378396	2.82235087	1.736165319	3.878386683	6.403158971	2.267333281	2.388416109	4.549768584	10.55177072	3.590822695
Chrysop_men	NA	NA	NA	NA	NA	NA	NA	2.947215841	2.437194991	3.686686053	3.238766591	2.371770145	3.667860549	3.379378105	2.596521257	3.432731225	3.533367587	3.765336576	3.893388337	3.831236796	3.322669692	2.842165689	2.9321816	3.396387477	3.337919657	2.596152209	4.348134303	6.753686118	3.063083616	2.914979104	5.543298641	11.13597859	3.992005726
Col_aura	NA	NA	NA	NA	NA	NA	NA	NA	1.512430911	3.082291088	2.725326286	2.986554267	3.462163311	3.127509724	2.776351679	3.269169263	2.542263456	3.779280371	2.274830924	2.965114134	3.772828205	2.00741664	2.875519902	2.652533415	2.701419902	1.785147596	4.772814825	7.132928445	0.906923245	2.383962903	5.987007381	10.89462404	2.181271261
Col_rub	NA	NA	NA	NA	NA	NA	NA	NA	NA	3.37471786	2.676557049	2.334907388	3.408683646	3.306232462	2.876045334	3.257218139	2.019362695	3.167399573	2.353790803	2.424057901	3.074074821	1.728273416	2.623966574	2.299001922	3.021936434	1.79958464	4.200926528	6.351671494	1.575149585	1.982085268	5.301694805	10.81279953	2.476244776
Dend_maj	NA	NA	NA	NA	NA	NA	NA	NA	NA	NA	2.884494715	2.798487122	3.652504798	2.567243769	3.481250057	3.149935922	3.588129396	4.156803653	3.587032003	3.943371644	4.540046093	3.537533311	3.325710994	3.348037722	2.662775204	3.305902475	5.372556169	7.204037882	3.381820087	3.730500651	5.705388579	10.41562686	3.095429012
Dendroc_med	NA	NA	NA	NA	NA	NA	NA	NA	NA	NA	NA	2.069427939	3.318791403	3.90794505	3.752181484	3.554191961	1.968119354	2.485524371	3.029565227	3.148136748	3.876581461	2.907331415	1.440092381	1.488615907	2.917286856	1.730553749	4.220830209	7.161868909	2.536233859	3.014390505	4.246545748	11.15824117	3.472249323
Din_raf	NA	NA	NA	NA	NA	NA	NA	NA	NA	NA	NA	NA	3.481362989	3.246904621	3.172355838	3.258288277	2.545377572	2.76321639	3.188133486	2.954023288	3.07320272	2.599473632	1.865222712	2.509591842	3.121167642	2.381541403	4.100696703	6.337780487	3.090977417	2.370077724	4.119712887	10.68446857	3.398603849
Dry_jav	NA	NA	NA	NA	NA	NA	NA	NA	NA	NA	NA	NA	NA	2.826170673	2.516326418	1.30226497	3.968122162	4.074369886	5.061172213	5.027245214	3.920584809	3.624536352	3.041168414	3.203343336	3.900532586	3.595669852	4.226341641	6.302396522	3.095227031	3.874504692	4.705281888	10.41417552	4.939089083
Dry_lin	NA	NA	NA	NA	NA	NA	NA	NA	NA	NA	NA	NA	NA	NA	1.672432007	1.847484325	4.466299918	5.065057019	4.568244897	4.873829486	4.122301177	3.516069213	3.825598202	4.219551846	3.285613842	3.812136768	5.13461423	6.595695004	3.324584862	3.668231363	6.150260855	10.13858532	3.827381104
Dry_mar	NA	NA	NA	NA	NA	NA	NA	NA	NA	NA	NA	NA	NA	NA	NA	1.843066374	4.272388099	4.795960848	4.585210673	4.869745968	3.789766136	3.250718503	3.521108639	4.035022168	3.182544277	3.322839493	4.758875239	6.589161422	2.78358265	3.37907666	5.921667491	10.45235017	4.062088349
Dry_pil	NA	NA	NA	NA	NA	NA	NA	NA	NA	NA	NA	NA	NA	NA	NA	NA	4.121471172	4.317431062	4.917179101	4.908781113	3.856416427	3.486438282	3.266349075	3.631432666	3.613169669	3.765455177	4.533010999	6.34898696	3.127571334	3.685727924	5.155024006	10.34477172	4.518428446
Dryob_min	NA	NA	NA	NA	NA	NA	NA	NA	NA	NA	NA	NA	NA	NA	NA	NA	NA	1.902174412	2.08925193	1.729389059	3.529958501	2.385819957	2.125329065	1.511260157	3.425460426	1.80215772	4.335491333	6.984493632	2.37090934	2.574059496	4.692508992	11.4163574	3.056420553
Dryob_pub	NA	NA	NA	NA	NA	NA	NA	NA	NA	NA	NA	NA	NA	NA	NA	NA	NA	NA	3.620840338	2.611748245	3.423207767	3.031730981	1.986501789	2.111612243	4.267090614	2.931914461	3.958759279	6.890200122	3.575795387	3.122876166	3.702202474	11.65031089	4.564562037
Leuco_fum	NA	NA	NA	NA	NA	NA	NA	NA	NA	NA	NA	NA	NA	NA	NA	NA	NA	NA	NA	1.69975435	4.332237729	2.699305556	3.331413057	2.868658645	3.486510153	2.276962329	5.451568151	7.573239525	2.691221304	2.747820367	6.181288173	11.44543348	1.707802993
Leuco_vil	NA	NA	NA	NA	NA	NA	NA	NA	NA	NA	NA	NA	NA	NA	NA	NA	NA	NA	NA	NA	3.60502796	2.381984752	3.02976665	2.714098687	4.125092837	2.709075958	4.808860972	7.154145949	3.213602826	2.446656824	5.496668163	11.57564077	2.921090422
Mei_tri	NA	NA	NA	NA	NA	NA	NA	NA	NA	NA	NA	NA	NA	NA	NA	NA	NA	NA	NA	NA	NA	1.964807716	3.020309253	3.782820267	4.946599168	3.558462003	2.590330568	5.798457887	3.639170104	2.053999229	5.169720443	10.42214157	4.866457183
Mei_tuk	NA	NA	NA	NA	NA	NA	NA	NA	NA	NA	NA	NA	NA	NA	NA	NA	NA	NA	NA	NA	NA	NA	2.396161783	2.716866117	3.819430492	2.24493335	3.442396807	6.413654931	2.099819151	1.054504147	5.44236291	10.65875811	3.255592732
Mel_aur	NA	NA	NA	NA	NA	NA	NA	NA	NA	NA	NA	NA	NA	NA	NA	NA	NA	NA	NA	NA	NA	NA	NA	1.725871373	3.574894138	2.070363955	3.572906219	6.652253855	2.711565903	2.32747884	3.918137138	10.98111656	3.974171208
Mel_car	NA	NA	NA	NA	NA	NA	NA	NA	NA	NA	NA	NA	NA	NA	NA	NA	NA	NA	NA	NA	NA	NA	NA	NA	3.490599035	1.905363294	4.166517561	6.763366343	2.442423879	2.907113604	4.19248229	11.17182389	3.532568956
Mel_ery	NA	NA	NA	NA	NA	NA	NA	NA	NA	NA	NA	NA	NA	NA	NA	NA	NA	NA	NA	NA	NA	NA	NA	NA	NA	2.590773764	5.480696571	7.231724963	2.714671043	4.087952946	5.700814017	10.87520663	2.882679676
Mel_puc	NA	NA	NA	NA	NA	NA	NA	NA	NA	NA	NA	NA	NA	NA	NA	NA	NA	NA	NA	NA	NA	NA	NA	NA	NA	NA	4.295541429	7.049026425	1.651473743	2.489957917	5.178257043	11.13352007	2.857776794
Mic_bra	NA	NA	NA	NA	NA	NA	NA	NA	NA	NA	NA	NA	NA	NA	NA	NA	NA	NA	NA	NA	NA	NA	NA	NA	NA	NA	NA	5.185941226	4.350202387	3.819531177	4.517955236	10.3442642	5.923561638
Picum_exi	NA	NA	NA	NA	NA	NA	NA	NA	NA	NA	NA	NA	NA	NA	NA	NA	NA	NA	NA	NA	NA	NA	NA	NA	NA	NA	NA	NA	6.929199924	6.482260755	5.964019059	7.670192093	7.446037209
Picus_can	NA	NA	NA	NA	NA	NA	NA	NA	NA	NA	NA	NA	NA	NA	NA	NA	NA	NA	NA	NA	NA	NA	NA	NA	NA	NA	NA	NA	NA	2.595136579	5.651587833	10.87112211	2.738964138
Picus_vir	NA	NA	NA	NA	NA	NA	NA	NA	NA	NA	NA	NA	NA	NA	NA	NA	NA	NA	NA	NA	NA	NA	NA	NA	NA	NA	NA	NA	NA	NA	5.391897121	10.63861827	3.318972801
Sas_abn	NA	NA	NA	NA	NA	NA	NA	NA	NA	NA	NA	NA	NA	NA	NA	NA	NA	NA	NA	NA	NA	NA	NA	NA	NA	NA	NA	NA	NA	NA	NA	11.06490376	6.606803839
Sph_var	NA	NA	NA	NA	NA	NA	NA	NA	NA	NA	NA	NA	NA	NA	NA	NA	NA	NA	NA	NA	NA	NA	NA	NA	NA	NA	NA	NA	NA	NA	NA	NA	11.00419358
Ven_cas	NA	NA	NA	NA	NA	NA	NA	NA	NA	NA	NA	NA	NA	NA	NA	NA	NA	NA	NA	NA	NA	NA	NA	NA	NA	NA	NA	NA	NA	NA	NA	NA	NA
