# Supplementary material for: Evolution of communication signals and information during species radiation
Source: Nat Commun. 2020 Oct 2;11:4970. doi: 10.1038/s41467-020-18772-3 (PMC7532446; doi:10.1038/s41467-020-18772-3)
Supplement: Supplementary file 7 — Source Data [file 41467_2020_18772_MOESM7_ESM.zip › Source_Data_Code_Garcia_etal/10_Communities_densitycurves/AcousticDistance/Acousticdist_matrix_community1_Switzerland.csv]

	Dend_maj	Dendroc_med	Dry_mar	Dryob_min	Picus_can	Picus_vir
Dend_maj	NA	2.884494715	3.481250057	3.588129396	3.381820087	3.730500651
Dendroc_med	NA	NA	3.752181484	1.968119354	2.536233859	3.014390505
Dry_mar	NA	NA	NA	4.272388099	2.78358265	3.37907666
Dryob_min	NA	NA	NA	NA	2.37090934	2.574059496
Picus_can	NA	NA	NA	NA	NA	2.595136579
Picus_vir	NA	NA	NA	NA	NA	NA
