# Supplementary material for: Evolution of communication signals and information during species radiation
Source: Nat Commun. 2020 Oct 2;11:4970. doi: 10.1038/s41467-020-18772-3 (PMC7532446; doi:10.1038/s41467-020-18772-3)
Supplement: Supplementary file 7 — Source Data [file 41467_2020_18772_MOESM7_ESM.zip › Source_Data_Code_Garcia_etal/10_Communities_densitycurves/AcousticDistance/Acousticdist_matrix_community2_Guatemala.csv]

	Cam_gua	Cel_cas	Col_rub	Dry_lin	Leuco_fum	Mel_aur	Mel_puc
Cam_gua	NA	5.038156783	5.913214939	7.419920618	5.759037783	4.544042364	4.799679429
Cel_cas	NA	NA	2.234202939	3.535690149	2.01270934	2.385659327	1.573129775
Col_rub	NA	NA	NA	3.306232462	2.353790803	2.623966574	1.79958464
Dry_lin	NA	NA	NA	NA	4.568244897	3.825598202	3.812136768
Leuco_fum	NA	NA	NA	NA	NA	3.331413057	2.276962329
Mel_aur	NA	NA	NA	NA	NA	NA	2.070363955
Mel_puc	NA	NA	NA	NA	NA	NA	NA
