# Supplementary material for: Evolution of communication signals and information during species radiation
Source: Nat Commun. 2020 Oct 2;11:4970. doi: 10.1038/s41467-020-18772-3 (PMC7532446; doi:10.1038/s41467-020-18772-3)
Supplement: Supplementary file 7 — Source Data [file 41467_2020_18772_MOESM7_ESM.zip › Source_Data_Code_Garcia_etal/10_Communities_densitycurves/AcousticDistance/Acousticdist_matrix_community3_Minnesota.csv]

	Col_aura	Dry_pil	Dryob_pub	Leuco_vil	Mel_car	Mel_ery	Sph_var
Col_aura	NA	3.269169263	3.779280371	2.965114134	2.652533415	2.701419902	10.89462404
Dry_pil	NA	NA	4.317431062	4.908781113	3.631432666	3.613169669	10.34477172
Dryob_pub	NA	NA	NA	2.611748245	2.111612243	4.267090614	11.65031089
Leuco_vil	NA	NA	NA	NA	2.714098687	4.125092837	11.57564077
Mel_car	NA	NA	NA	NA	NA	3.490599035	11.17182389
Mel_ery	NA	NA	NA	NA	NA	NA	10.87520663
Sph_var	NA	NA	NA	NA	NA	NA	NA
