# Supplementary material for: Evolution of communication signals and information during species radiation
Source: Nat Commun. 2020 Oct 2;11:4970. doi: 10.1038/s41467-020-18772-3 (PMC7532446; doi:10.1038/s41467-020-18772-3)
Supplement: Supplementary file 7 — Source Data [file 41467_2020_18772_MOESM7_ESM.zip › Source_Data_Code_Garcia_etal/10_Communities_densitycurves/AcousticDistance/Acousticdist_matrix_community4_Malaysia.csv]

	Chrysop_men	Din_raf	Dry_jav	Mei_tri	Mei_tuk	Mic_bra	Sas_abn
Chrysop_men	NA	2.371770145	3.667860549	3.322669692	2.842165689	4.348134303	5.543298641
Din_raf	NA	NA	3.481362989	3.07320272	2.599473632	4.100696703	4.119712887
Dry_jav	NA	NA	NA	3.920584809	3.624536352	4.226341641	4.705281888
Mei_tri	NA	NA	NA	NA	1.964807716	2.590330568	5.169720443
Mei_tuk	NA	NA	NA	NA	NA	3.442396807	5.44236291
Mic_bra	NA	NA	NA	NA	NA	NA	4.517955236
Sas_abn	NA	NA	NA	NA	NA	NA	NA
