# Supplementary material for: Evolution of communication signals and information during species radiation
Source: Nat Commun. 2020 Oct 2;11:4970. doi: 10.1038/s41467-020-18772-3 (PMC7532446; doi:10.1038/s41467-020-18772-3)
Supplement: Supplementary file 7 — Source Data [file 41467_2020_18772_MOESM7_ESM.zip › Source_Data_Code_Garcia_etal/10_Communities_densitycurves/AcousticDistance/Acousticdist_matrix_community5_FrGuiana.csv]

	Cam_mel	Cam_rub	Cel_ele	Cel_tor	Col_rub	Dry_lin	Picum_exi	Ven_cas
Cam_mel	NA	5.147101564	4.537754805	4.098670223	5.226327296	4.270997405	7.578248593	5.616384183
Cam_rub	NA	NA	3.474330602	4.343831543	5.097993585	6.323704626	8.911377566	5.481076294
Cel_ele	NA	NA	NA	2.218766442	2.407413062	3.685912097	7.276898961	2.940033958
Cel_tor	NA	NA	NA	NA	2.219605884	2.835283114	6.403158971	3.590822695
Col_rub	NA	NA	NA	NA	NA	3.306232462	6.351671494	2.476244776
Dry_lin	NA	NA	NA	NA	NA	NA	6.595695004	3.827381104
Picum_exi	NA	NA	NA	NA	NA	NA	NA	7.446037209
Ven_cas	NA	NA	NA	NA	NA	NA	NA	NA
