# Supplementary material for: Evolution of communication signals and information during species radiation
Source: Nat Commun. 2020 Oct 2;11:4970. doi: 10.1038/s41467-020-18772-3 (PMC7532446; doi:10.1038/s41467-020-18772-3)
Supplement: Supplementary file 7 — Source Data [file 41467_2020_18772_MOESM7_ESM.zip › Source_Data_Code_Garcia_etal/10_Communities_densitycurves/Classification/Acoustic_alldata_postDFA.csv]

File	Species_FullName	Species	Genus	Broad_Geographic	Geographic	DistribArea_num	DistribArea_Clust	AcousticClust	Overall_Sympatry	WithinGenus_Sympatry	WithinGeo_Sympatry	Within_DistArea_Sympatry	WithinAcClust_Sympatry	BodySize	BodyMass	n.pulses	drum_duration	pulseRateMedian	pulseRateDeviation	interval_min	interval_max	interv1_intervMax	intervL_intervMax	interval_slope_lm2_ordre_coefa	interval_nPVI	MeanAcc	drum_peak_F	Amp_pulses_min	Amp_pulses_first	Amp_pulses_last	Amp_pulses_Q25	Amp_pulses_Q75	Amp_pulses_IQR	nPAVI	Amp_slope_lm2_ordre_coefa	n_seq	interval_seq_median	PC1	PC2	PC3	PC4	PC5	PC6	LD1	LD2	LD3	LD4	LD5	LD6
Campephilus_gayaquilensis_63190.wav	Campephilus_gayaquilensis	Cam_gay	Campephilus	New_World	Neotropic	196903.12	DA1	1	5	1	5	3	1	33	241.5	-1.282022534	-0.916768591	-0.941139281	-0.189371991	0.866619515	-0.041312956	0.561890408	-0.498712672	2.047671539	0.015636254	0.199795984	-0.766001167	1.220146076	1.257846277	0.405381949	0.69607592	0.94919928	-0.174096525	-0.847684353	-0.066127783	-0.252345907	-1.14E-16	-1.979162766	1.982634665	-1.932259782	-0.29234987	-0.896761081	-0.278490151	-0.630818563	2.543897824	-6.333619982	0.583436781	-1.129279346	-1.262466974
Campephilus_gayaquilensis_XC128456.wav	Campephilus_gayaquilensis	Cam_gay	Campephilus	New_World	Neotropic	196903.12	DA1	1	5	1	5	3	1	33	241.5	-0.751878184	-0.569213532	-0.420797564	0.54863711	-0.467942036	-0.051609495	0.561890408	-1.009803966	0.487109177	-0.027107923	0.130577317	-1.000390933	1.623193253	1.215347571	0.739954868	1.973993583	1.180389886	-1.617694487	-0.854298562	0.159147844	-0.252345907	-1.14E-16	-2.210426436	2.147320038	-0.650400834	1.361932546	-0.108134101	-1.0310727	-1.130002103	0.806819923	-4.331240328	1.931379612	0.03892326	-3.247943628
Campephilus_gayaquilensis_XC258075.wav	Campephilus_gayaquilensis	Cam_gay	Campephilus	New_World	Neotropic	196903.12	DA1	1	5	1	5	3	1	33	241.5	-1.193665143	-0.925514321	-0.184234591	0.598393547	-0.897163599	-0.059403878	0.561890408	-1.444869554	1.713860313	0.35904052	1.378968747	-0.639528151	-0.370945222	1.07828065	-0.915396583	-0.27313118	0.018074114	0.358728788	-0.641728596	-0.40432626	-0.252345907	-1.14E-16	0.157843055	0.018732956	-3.127070758	-0.213391876	-0.816574451	-0.297523854	2.134849131	-1.546884266	-5.524500238	-2.028594684	-1.282278963	0.870261615
Campephilus_gayaquilensis_XC297100.wav	Campephilus_gayaquilensis	Cam_gay	Campephilus	New_World	Neotropic	196903.12	DA1	1	5	1	5	3	1	33	241.5	-0.928592968	-0.636354995	-0.536118282	-0.422828612	0.022399797	0.071755566	0.561890408	-1.12306175	0.919103338	0.058377623	0.216226151	-0.561157511	-0.492395571	1.041078366	-1.016213559	-0.986846834	0.972206944	1.970536627	-0.553944173	-0.320096386	-0.252345907	-1.14E-16	0.18933382	-0.230116296	-2.928547756	-1.387266223	-0.800987885	-0.262726973	1.208989326	0.258639979	-5.153363959	-2.784486044	-1.073886433	1.673868715
Campephilus_guatemalensis_186741.wav	Campephilus_guatemalensis	Cam_gua	Campephilus	New_World	Neotropic	910002.6	DA2	2	14	0	7	2	0	34.5	243.5	-1.635452101	-1.254698864	-0.720321505	0.088357105	1.294498142	-0.375179536	0.561890408	0.87514705	1.25E-17	-0.503244942	-0.354150372	-1.168578773	1.121096891	1.257846277	0.323160372	-0.028386696	1.230135297	0.95067516	-0.85293236	5.06E-18	-0.252345907	-1.14E-16	-2.583295589	1.091823295	-1.766071167	-0.503927814	0.12643838	-0.817241786	-4.160847992	2.457672127	-6.184222091	0.335376879	0.471502144	-1.014993594
Campephilus_guatemalensis_199527.wav	Campephilus_guatemalensis	Cam_gua	Campephilus	New_World	Neotropic	910002.6	DA2	2	14	0	7	2	0	34.5	243.5	-1.635452101	-1.250054066	-0.908703749	0.088357105	1.611270039	-0.324020669	0.561890408	0.87514705	1.25E-17	-0.503244942	-0.354150372	-0.301503721	2.591504986	1.257846277	1.543758741	1.912689906	1.230135297	-1.503202249	-0.962719867	5.06E-18	-0.252345907	-1.14E-16	-4.095118692	3.092430872	-0.111977751	0.907871709	0.179918679	-0.316877082	-4.750321698	3.98272947	-5.419796451	4.204533951	0.370713718	-3.613249524
Campephilus_guatemalensis_214467.wav	Campephilus_guatemalensis	Cam_gua	Campephilus	New_World	Neotropic	910002.6	DA2	2	14	0	7	2	0	34.5	243.5	-1.635452101	-1.251980734	-0.833346187	0.088357105	1.47987269	-0.345241426	0.561890408	0.87514705	1.25E-17	-0.503244942	-0.354150372	-1.0766082	1.482001156	1.257846277	0.622750097	0.448040785	1.230135297	0.348383302	-0.883781964	5.06E-18	-0.252345907	-1.14E-16	-2.980206433	1.645171752	-1.366650595	-0.235852309	0.149396559	-0.791098725	-4.282275604	3.027050635	-6.101546603	1.192971606	0.506250298	-1.721044998
Campephilus_guatemalensis_28464.wav	Campephilus_guatemalensis	Cam_gua	Campephilus	New_World	Neotropic	910002.6	DA2	2	14	0	7	2	0	34.5	243.5	-1.635452101	-1.250596517	-0.887864955	0.088357105	1.574275297	-0.329995344	0.561890408	0.87514705	1.25E-17	-0.503244942	-0.354150372	-0.839696822	2.714941606	1.257214622	1.646224538	2.075637822	1.228359682	-1.710518777	-0.9703319	5.06E-18	-0.252345907	-1.14E-16	-4.267217075	3.239542821	-0.085023113	1.082780262	0.148694964	-0.688713579	-4.980199	3.958530991	-5.641418744	4.137295197	0.45863927	-4.163270056
Campephilus_guatemalensis_5092.wav	Campephilus_guatemalensis	Cam_gua	Campephilus	New_World	Neotropic	910002.6	DA2	2	14	0	7	2	0	34.5	243.5	-1.635452101	-1.254631804	-0.723210352	0.088357105	1.299071547	-0.374440928	0.561890408	0.87514705	1.25E-17	-0.503244942	-0.354150372	-1.154700023	1.035884887	1.257846277	0.252425156	-0.140874534	1.230135297	1.092880452	-0.845198147	5.06E-18	-0.252345907	-1.14E-16	-2.492504214	0.98690939	-1.847852605	-0.603490192	0.129615887	-0.804842849	-4.098000922	2.414727673	-6.204007005	0.150171423	0.472941349	-0.829874066
Campephilus_guatemalensis_56536.wav	Campephilus_guatemalensis	Cam_gua	Campephilus	New_World	Neotropic	910002.6	DA2	2	14	0	7	2	0	34.5	243.5	-1.635452101	-1.252315014	-0.819882355	0.088357105	1.45707499	-0.34892327	0.561890408	0.87514705	1.25E-17	-0.503244942	-0.354150372	-0.56463551	2.031867729	1.257846277	1.079199055	1.173916236	1.230135297	-0.569256614	-0.925569934	5.06E-18	-0.252345907	-1.14E-16	-3.511184045	2.312298764	-0.734759456	0.392044965	0.157648291	-0.45731739	-4.529849521	3.349765578	-5.666547186	2.779681263	0.385314933	-2.587223523
Campephilus_guatemalensis_6780.wav	Campephilus_guatemalensis	Cam_gua	Campephilus	New_World	Neotropic	910002.6	DA2	2	14	0	7	2	0	34.5	243.5	-1.635452101	-1.246007079	-1.055500676	0.088357105	1.887271685	-0.279446225	0.561890408	0.87514705	1.25E-17	-0.503244942	-0.354150372	-0.33386133	2.553998336	1.257846277	1.512624149	1.86317761	1.230135297	-1.440609612	-0.960378961	5.06E-18	-0.252345907	-1.14E-16	-4.093275728	3.190669141	-0.118412104	0.673245068	0.214791007	-0.369489819	-4.600921187	4.445068553	-5.546274551	4.067643458	0.464063534	-3.560194313
Campephilus_guatemalensis_6781.wav	Campephilus_guatemalensis	Cam_gua	Campephilus	New_World	Neotropic	910002.6	DA2	2	14	0	7	2	0	34.5	243.5	-1.635452101	-1.255003131	-0.707147731	0.088357105	1.27374736	-0.3785308	0.561890408	0.87514705	1.25E-17	-0.503244942	-0.354150372	-0.395862977	2.275830791	1.257846277	1.281714884	1.495970359	1.230135297	-0.976392189	-0.942369422	5.06E-18	-0.252345907	-1.14E-16	-3.729038704	2.514126704	-0.487293465	0.800199327	0.133867401	-0.328047409	-4.742568525	3.166875857	-5.43575401	3.466798381	0.284049869	-2.999657902
Campephilus_guatemalensis_72516.wav	Campephilus_guatemalensis	Cam_gua	Campephilus	New_World	Neotropic	910002.6	DA2	2	14	0	7	2	0	34.5	243.5	-1.635452101	-1.252088642	-0.829012868	0.088357105	1.472513426	-0.346429952	0.561890408	0.87514705	1.25E-17	-0.503244942	-0.354150372	-0.647493228	2.480490648	1.257846277	1.451604787	1.766140567	1.230135297	-1.317936964	-0.955732301	5.06E-18	-0.252345907	-1.14E-16	-3.991586987	2.886200725	-0.300096971	0.888233574	0.147720239	-0.5344185	-4.832747432	3.644147296	-5.578763179	3.742510996	0.394633064	-3.567331786
Campephilus_guatemalensis_73248.wav	Campephilus_guatemalensis	Cam_gua	Campephilus	New_World	Neotropic	910002.6	DA2	2	14	0	7	2	0	34.5	243.5	-1.635452101	-1.25037033	-0.896589428	0.088357105	1.589701068	-0.327504072	0.561890408	0.87514705	1.25E-17	-0.503244942	-0.354150372	-0.487302927	2.617179965	1.147940144	1.679354085	1.946583287	1.230135297	-1.546049709	-0.96431081	5.06E-18	-0.252345907	-1.14E-16	-4.147876568	3.137290523	-0.054702339	0.949996471	0.17255616	-0.367717576	-4.843800784	4.024590184	-5.388637992	4.255508858	0.38472341	-3.742655591
Campephilus_guatemalensis_73251.wav	Campephilus_guatemalensis	Cam_gua	Campephilus	New_World	Neotropic	910002.6	DA2	2	14	0	7	2	0	34.5	243.5	-1.635452101	-1.250098388	-0.907011942	0.088357105	1.608247321	-0.32450884	0.561890408	0.87514705	1.25E-17	-0.503244942	-0.354150372	-0.934362357	1.475295614	1.257846277	0.617183769	0.439188839	1.230135297	0.359573787	-0.883235308	5.06E-18	-0.252345907	-1.14E-16	-2.976896134	1.702511096	-1.332001156	-0.338172822	0.173372267	-0.708076165	-4.178803231	3.2637989	-6.078593335	1.255687037	0.521052282	-1.632580478
Campephilus_guatemalensis_73423.wav	Campephilus_guatemalensis	Cam_gua	Campephilus	New_World	Neotropic	910002.6	DA2	2	14	0	7	2	0	34.5	243.5	-1.635452101	-1.242388749	-1.175036266	0.088357105	2.134039283	-0.239593098	0.561890408	0.87514705	1.25E-17	-0.503244942	-0.354150372	-1.101249025	2.718946752	1.257846277	1.649549245	2.080924991	1.230135297	-1.715882303	-0.970526441	5.06E-18	-0.252345907	-1.14E-16	-4.364395028	3.540776023	-0.052799919	0.7056194	0.207720143	-0.932643026	-4.780078322	4.921239932	-5.971926272	3.914900327	0.680279864	-4.329621901
Campephilus_guatemalensis_76674.wav	Campephilus_guatemalensis	Cam_gua	Campephilus	New_World	Neotropic	910002.6	DA2	2	14	0	7	2	0	34.5	243.5	-1.635452101	-1.239791991	-1.254797962	0.088357105	2.311136316	-0.210991812	0.561890408	0.87514705	1.25E-17	-0.503244942	-0.354150372	-0.907727088	2.437253215	1.00430077	1.679354085	1.709063101	1.230135297	-1.245780561	-0.952962088	5.06E-18	-0.252345907	-1.14E-16	-4.101725797	3.316719508	-0.124031407	0.255801883	0.251071279	-0.631889779	-4.521454491	5.234927134	-5.762570709	3.642058152	0.668250523	-3.585914116
Campephilus_haematogaster_217476.wav	Campephilus_haematogaster	Cam_hae	Campephilus	New_World	Neotropic	295941.67	DA1	2	16	4	16	4	2	34	237.5	-1.635452101	-1.25646848	-0.642139479	0.088357105	1.173811548	-0.394670499	0.561890408	0.87514705	1.25E-17	-0.503244942	-0.354150372	-0.945217109	1.959918628	1.257846277	1.019473489	1.078936674	1.230135297	-0.449185	-0.920423142	5.06E-18	-0.252345907	-1.14E-16	-3.432520908	2.07345199	-0.909102232	0.528809445	0.100641245	-0.681467412	-4.724705869	2.75382687	-5.772022464	2.402986374	0.362628742	-2.639166617
Campephilus_haematogaster_261898.wav	Campephilus_haematogaster	Cam_hae	Campephilus	New_World	Neotropic	295941.67	DA1	2	16	4	16	4	2	34	237.5	-1.635452101	-1.26105361	-0.420419975	0.088357105	0.861108973	-0.445172167	0.561890408	0.87514705	1.25E-17	-0.503244942	-0.354150372	-0.459080963	2.33169449	1.257846277	1.328087821	1.569715683	1.230135297	-1.069619825	-0.946080712	5.06E-18	-0.252345907	-1.14E-16	-3.738913507	2.348172819	-0.497495287	1.186571395	0.064047282	-0.319418708	-5.024010195	2.393865048	-5.280158705	3.608476905	0.142979126	-3.144337606
Campephilus_haematogaster_262898.wav	Campephilus_haematogaster	Cam_hae	Campephilus	New_World	Neotropic	295941.67	DA1	2	16	4	16	4	2	34	237.5	-1.547094709	-1.159874221	-1.116263187	0.088357105	1.795168335	-0.222100726	0.561890408	0.582726027	1.25E-17	-0.130423259	0.020944936	-0.756276217	1.417599716	1.257846277	0.569289909	1.011615737	0.832242992	-0.65997128	-0.877963555	-3.119342881	-0.252345907	-1.14E-16	-3.133632896	2.598630678	-1.782822064	-0.838574421	-0.018168975	-0.41650675	-2.594169724	4.701318374	-7.53768994	1.503426765	0.157941076	-1.565934565
Campephilus_haematogaster_275336.wav	Campephilus_haematogaster	Cam_hae	Campephilus	New_World	Neotropic	295941.67	DA1	2	16	4	16	4	2	34	237.5	-1.635452101	-1.255740578	-0.674760179	0.088357105	1.223453978	-0.386653214	0.561890408	0.87514705	1.25E-17	-0.503244942	-0.354150372	-0.911127533	1.823337592	1.257846277	0.9060964	0.898636896	1.230135297	-0.221252959	-0.910398372	5.06E-18	-0.252345907	-1.14E-16	-3.292267429	1.929033451	-1.032646384	0.336439107	0.112416917	-0.658827082	-4.600356732	2.767478169	-5.815591516	2.108550285	0.377395	-2.336877064
Campephilus_haematogaster_275797.wav	Campephilus_haematogaster	Cam_hae	Campephilus	New_World	Neotropic	295941.67	DA1	2	16	4	16	4	2	34	237.5	-1.547094709	-1.158457903	-1.138333313	0.088357105	1.813937153	-0.209532252	0.561890408	0.548371723	1.25E-17	-0.084708774	0.062175682	-0.756276217	1.428990909	1.257846277	0.578745836	1.241338155	1.209983302	-0.669476322	-0.879401738	-6.740023776	-0.252345907	-1.14E-16	-3.53630678	3.218952892	-2.802076841	-1.685177223	-0.113325334	0.018033582	-1.969425392	6.257806457	-10.04942695	1.498601796	-0.123676284	-0.865056437
Campephilus_haematogaster_35865.wav	Campephilus_haematogaster	Cam_hae	Campephilus	New_World	Neotropic	295941.67	DA1	2	16	4	16	4	2	34	237.5	-1.370379926	-1.057551511	-0.435064823	0.086626307	0.650305288	-0.400372429	0.561890408	0.511520161	0.187561814	-0.32178284	-0.110474226	0.437158838	0.367124174	1.083282122	-0.302718847	0.198760634	0.739426153	0.298603732	-0.756578442	-2.185660475	-0.252345907	-1.14E-16	-1.967191222	0.702039642	-1.967828197	-0.812942568	-0.09775473	0.455069488	-3.028482029	2.086023437	-5.522946965	0.619204614	-0.296716033	0.56853163
Campephilus_haematogaster_60340.wav	Campephilus_haematogaster	Cam_hae	Campephilus	New_World	Neotropic	295941.67	DA1	2	16	4	16	4	2	34	237.5	-1.635452101	-1.259016725	-0.522539511	0.088357105	1.000023047	-0.422737454	0.561890408	0.87514705	1.25E-17	-0.503244942	-0.354150372	-0.850894693	2.502825968	1.056648901	1.679354085	1.795625285	1.230135297	-1.355211063	-0.957152512	5.06E-18	-0.252345907	-1.14E-16	-3.993857509	2.690224464	-0.254058467	1.265073134	0.074581566	-0.476729231	-5.188404123	2.889899253	-5.285861744	3.925566027	0.241054033	-3.670628329
Campephilus_haematogaster_60633.wav	Campephilus_haematogaster	Cam_hae	Campephilus	New_World	Neotropic	295941.67	DA1	2	16	4	16	4	2	34	237.5	-1.105307751	-0.858660092	-0.379725087	-0.002437467	0.525140906	-0.362307862	0.561890408	0.225385969	0.172340568	-0.357903363	-0.134858499	-0.239647409	0.55429732	0.904106827	-0.147344814	0.18632976	0.34172822	0.018570887	-0.749420194	0.069917871	-0.252345907	-1.14E-16	-1.657492291	0.423937826	-1.102294019	-0.093918368	-0.174409125	-0.303396369	-3.26349221	1.009331236	-3.61088677	0.340491858	-0.112361742	-0.536175603
Campephilus_haematogaster_65633.wav	Campephilus_haematogaster	Cam_hae	Campephilus	New_World	Neotropic	295941.67	DA1	2	16	4	16	4	2	34	237.5	-1.635452101	-1.253717742	-0.762068665	0.088357105	1.361409955	-0.364373235	0.561890408	0.87514705	1.25E-17	-0.503244942	-0.354150372	-0.838413027	2.496607294	1.257846277	1.464983353	1.787416051	1.230135297	-1.344833084	-0.956757827	5.06E-18	-0.252345907	-1.14E-16	-4.011095413	2.850045473	-0.331426377	0.99117107	0.123211739	-0.653129441	-4.946823398	3.437857743	-5.628970947	3.66779944	0.393505871	-3.702573897
Campephilus_haematogaster_72563.wav	Campephilus_haematogaster	Cam_hae	Campephilus	New_World	Neotropic	295941.67	DA1	2	16	4	16	4	2	34	237.5	-1.547094709	-1.168155592	-0.974561406	0.088357105	1.57602144	-0.277921283	0.561890408	0.652544423	1.25E-17	-0.222052024	-0.044511296	-0.840958829	1.741108024	0.813814515	0.83783693	1.092081837	0.606036828	-0.929913251	-0.868670674	-8.271698663	-0.252345907	-1.14E-16	-3.746973039	3.128027252	-2.846387325	-1.787325112	-0.339717532	0.270343204	-2.813005574	6.465244795	-10.11655901	1.648649647	-0.46140256	-0.67564598
Campephilus_haematogaster_97651.wav	Campephilus_haematogaster	Cam_hae	Campephilus	New_World	Neotropic	295941.67	DA1	2	16	4	16	4	2	34	237.5	-1.635452101	-1.264039929	-0.25899387	0.088357105	0.657444137	-0.47806417	0.561890408	0.87514705	1.25E-17	-0.503244942	-0.354150372	-0.532967989	2.278406084	1.257846277	1.283852658	1.499369989	1.230135297	-0.980689945	-0.942541589	5.06E-18	-0.252345907	-1.14E-16	-3.66189569	2.159318001	-0.590515439	1.296821188	0.025450838	-0.339289785	-5.130124418	1.938746224	-5.242692628	3.469950806	0.076870152	-3.072032714
Campephilus_leucopogon_165104.wav	Campephilus_leucopogon	Cam_leu	Campephilus	New_World	Neotropic	1702432.74	DA3	2	10	1	10	2	0	31	242	-1.635452101	-1.270663788	0.158778326	0.088357105	0.205701652	-0.551020874	0.561890408	0.87514705	1.25E-17	-0.503244942	-0.354150372	-0.624899366	2.682562723	1.257846277	1.61934655	2.03289466	1.230135297	-1.655163141	-0.968320603	5.06E-18	-0.252345907	-1.14E-16	-4.030474207	2.376076472	-0.264710243	2.159772855	-0.077951494	-0.34867123	-5.712316474	1.18165693	-4.942986356	4.405186924	-0.117344775	-3.964914305
Campephilus_leucopogon_165113.wav	Campephilus_leucopogon	Cam_leu	Campephilus	New_World	Neotropic	1702432.74	DA3	2	10	1	10	2	0	31	242	-1.635452101	-1.264092832	-0.255998756	0.088357105	0.653836162	-0.47864686	0.561890408	0.87514705	1.25E-17	-0.503244942	-0.354150372	-0.509313296	0.429679735	1.257846277	-0.25079094	-0.941122194	1.230135297	2.104540503	-0.784419373	5.06E-18	-0.252345907	-1.14E-16	-1.706524838	-0.167566573	-2.426408711	-0.782308467	0.06547149	-0.248499002	-3.897783059	0.801205951	-5.776680673	-0.715648471	0.124094772	0.794342253
Campephilus_leucopogon_165114.wav	Campephilus_leucopogon	Cam_leu	Campephilus	New_World	Neotropic	1702432.74	DA3	2	10	1	10	2	0	31	242	-1.635452101	-1.263327432	-0.298856207	0.088357105	0.706035889	-0.470216571	0.561890408	0.87514705	1.25E-17	-0.503244942	-0.354150372	-0.492981594	1.987175059	1.250420923	1.042099287	1.11491772	1.20926223	-0.510193892	-0.922936364	5.06E-18	-0.252345907	-1.14E-16	-3.358051359	1.818476633	-0.856475376	0.929641529	0.037454586	-0.307624324	-4.915056915	1.864287823	-5.308761736	2.828404034	0.092958435	-2.44873125
Campephilus_leucopogon_165115.wav	Campephilus_leucopogon	Cam_leu	Campephilus	New_World	Neotropic	1702432.74	DA3	2	10	1	10	2	0	31	242	-1.635452101	-1.265417755	-0.179344857	0.088357105	0.563477326	-0.493239871	0.561890408	0.87514705	1.25E-17	-0.503244942	-0.354150372	-0.487399821	0.856002875	1.257846277	0.103103555	-0.378335662	1.230135297	1.393074939	-0.828255996	5.06E-18	-0.252345907	-1.14E-16	-2.144952732	0.311766601	-2.011003477	-0.225806422	0.0391605	-0.236958827	-4.239344253	0.875230506	-5.599584764	0.282699368	0.068574002	-0.082467155
Campephilus_leucopogon_171744.wav	Campephilus_leucopogon	Cam_leu	Campephilus	New_World	Neotropic	1702432.74	DA3	2	10	1	10	2	0	31	242	-1.635452101	-1.264731598	-0.219441709	0.088357105	0.610272793	-0.485682373	0.561890408	0.87514705	1.25E-17	-0.503244942	-0.354150372	-0.855813355	2.221577826	1.257846277	1.236679034	1.424351358	1.230135297	-0.885852615	-0.938717893	5.06E-18	-0.252345907	-1.14E-16	-3.62422666	2.065895657	-0.708656803	1.278324274	0.00350833	-0.552734565	-5.201315054	1.786015366	-5.402914052	3.137266415	0.120679732	-3.129445388
Campephilus_leucopogon_176366.wav	Campephilus_leucopogon	Cam_leu	Campephilus	New_World	Neotropic	1702432.74	DA3	2	10	1	10	2	0	31	242	-1.635452101	-1.260725566	-0.437282495	0.088357105	0.883481321	-0.441559019	0.561890408	0.87514705	1.25E-17	-0.503244942	-0.354150372	-0.752070399	0.570043699	1.257846277	-0.134273609	-0.755828596	1.230135297	1.870295355	-0.799463851	5.06E-18	-0.252345907	-1.14E-16	-1.908309237	0.15359459	-2.297617293	-0.810913397	0.092207993	-0.454043095	-3.915107178	1.345272162	-5.963001969	-0.58971504	0.258059148	0.367403656
Campephilus_leucopogon_177703.wav	Campephilus_leucopogon	Cam_leu	Campephilus	New_World	Neotropic	1702432.74	DA3	2	10	1	10	2	0	31	242	-1.635452101	-1.264178127	-0.251159445	0.088357105	0.648019141	-0.479586313	0.561890408	0.87514705	1.25E-17	-0.503244942	-0.354150372	-0.830862344	1.786380796	1.257846277	0.875418246	0.849850458	1.230135297	-0.159577939	-0.907626718	5.06E-18	-0.252345907	-1.14E-16	-3.169571871	1.541949057	-1.132635463	0.754926315	0.020143931	-0.523564867	-4.888102172	1.603391659	-5.538937906	2.159060655	0.143280542	-2.209268226
Campephilus_leucopogon_212368.wav	Campephilus_leucopogon	Cam_leu	Campephilus	New_World	Neotropic	1702432.74	DA3	2	10	1	10	2	0	31	242	-1.635452101	-1.265431785	-0.178515837	0.088357105	0.562520487	-0.493394401	0.561890408	0.87514705	1.25E-17	-0.503244942	-0.354150372	-0.83087993	0.942753183	1.257846277	0.17511573	-0.263817118	1.230135297	1.248302463	-0.83653341	5.06E-18	-0.252345907	-1.14E-16	-2.26704557	0.428006338	-1.983591717	-0.121702541	0.021902225	-0.477163298	-4.382048801	0.906396259	-5.749212878	0.255505594	0.131482068	-0.450595032
Campephilus_leucopogon_213806.wav	Campephilus_leucopogon	Cam_leu	Campephilus	New_World	Neotropic	1702432.74	DA3	2	10	1	10	2	0	31	242	-1.635452101	-1.269322437	0.066598748	0.088357105	0.297180787	-0.536246935	0.561890408	0.87514705	1.25E-17	-0.503244942	-0.354150372	-0.736446528	2.585279272	1.122473138	1.679354085	1.90447138	1.230135297	-1.492812523	-0.962332688	5.06E-18	-0.252345907	-1.14E-16	-3.96648791	2.34267265	-0.286584712	1.959343917	-0.055904852	-0.343348286	-5.63879393	1.420321243	-4.941734702	4.232021721	-0.067393574	-3.791772315
Campephilus_leucopogon_217698.wav	Campephilus_leucopogon	Cam_leu	Campephilus	New_World	Neotropic	1702432.74	DA3	2	10	1	10	2	0	31	242	-1.635452101	-1.265412214	-0.179672168	0.088357105	0.563855277	-0.493178832	0.561890408	0.87514705	1.25E-17	-0.503244942	-0.354150372	-0.810225754	1.150939747	1.257846277	0.347933182	0.011008673	1.230135297	0.900872176	-0.855598509	5.06E-18	-0.252345907	-1.14E-16	-2.4857357	0.69015343	-1.772801056	0.111095222	0.018422329	-0.471424907	-4.515714234	1.038413786	-5.678078269	0.742055024	0.121903947	-0.873358431
Campephilus_leucopogon_48882.wav	Campephilus_leucopogon	Cam_leu	Campephilus	New_World	Neotropic	1702432.74	DA3	2	10	1	10	2	0	31	242	-1.635452101	-1.263124769	-0.310035426	0.088357105	0.71985735	-0.467984396	0.561890408	0.87514705	1.25E-17	-0.503244942	-0.354150372	-0.828267706	1.853885054	1.257846277	0.93145411	0.938962411	1.230135297	-0.272231818	-0.912670092	5.06E-18	-0.252345907	-1.14E-16	-3.250208095	1.670925371	-1.055340203	0.770335838	0.032102178	-0.534894611	-4.887531317	1.79435394	-5.550254796	2.302944008	0.170414772	-2.348926417
Campephilus_magellanicus_107895.wav	Campephilus_magellanicus	Cam_mag	Campephilus	New_World	Neotropic	346774.04	DA1	2	0	0	0	0	0	37	319.5	-1.635452101	-1.255403007	-0.689667124	0.088357105	1.246476094	-0.382935128	0.561890408	0.87514705	1.25E-17	-0.503244942	-0.354150372	-0.889238851	1.648983451	1.257846277	0.761363532	0.668473076	1.230135297	0.069716392	-0.897092783	5.06E-18	-0.252345907	-1.14E-16	-3.109697885	1.722324637	-1.199401908	0.122136946	0.120364824	-0.639657313	-4.468297519	2.706344436	-5.865813914	1.723784997	0.386075943	-1.962047158
Campephilus_magellanicus_146621.wav	Campephilus_magellanicus	Cam_mag	Campephilus	New_World	Neotropic	346774.04	DA1	2	0	0	0	0	0	37	319.5	-1.635452101	-1.257342739	-0.602075055	0.088357105	1.114187749	-0.404299781	0.561890408	0.87514705	1.25E-17	-0.503244942	-0.354150372	-0.365406922	2.553580598	1.257846277	1.512277382	1.862626157	1.230135297	-1.439912474	-0.960352776	5.06E-18	-0.252345907	-1.14E-16	-3.997003533	2.772355236	-0.226674049	1.234783288	0.105650063	-0.297778555	-5.000662934	3.032131515	-5.27171271	4.138252995	0.214340965	-3.55882182
Campephilus_magellanicus_146641.wav	Campephilus_magellanicus	Cam_mag	Campephilus	New_World	Neotropic	346774.04	DA1	2	0	0	0	0	0	37	319.5	-1.635452101	-1.252628653	-0.807141758	0.088357105	1.435685032	-0.352377762	0.561890408	0.87514705	1.25E-17	-0.503244942	-0.354150372	-0.601978764	1.275429683	1.257846277	0.451273346	0.175347065	1.230135297	0.693118259	-0.866490111	5.06E-18	-0.252345907	-1.14E-16	-2.714611046	1.350775499	-1.496906101	-0.444116238	0.168413291	-0.450115283	-4.052299374	2.847813679	-5.903699087	1.039177694	0.406309652	-1.03074942
Campephilus_magellanicus_146642.wav	Campephilus_magellanicus	Cam_mag	Campephilus	New_World	Neotropic	346774.04	DA1	2	0	0	0	0	0	37	319.5	-1.635452101	-1.250020832	-0.909971117	0.088357105	1.613536633	-0.323654613	0.561890408	0.87514705	1.25E-17	-0.503244942	-0.354150372	-1.08246856	1.707607097	1.257846277	0.810027523	0.745861787	1.230135297	-0.028117156	-0.901632217	5.06E-18	-0.252345907	-1.14E-16	-3.235526002	2.000660369	-1.125405974	-0.077734213	0.162802113	-0.820164009	-4.365299365	3.406094596	-6.086820864	1.686085693	0.544709776	-2.197589808
Campephilus_magellanicus_164284.wav	Campephilus_magellanicus	Cam_mag	Campephilus	New_World	Neotropic	346774.04	DA1	2	0	0	0	0	0	37	319.5	-1.635452101	-1.255077222	-0.703923262	0.088357105	1.268694388	-0.379346859	0.561890408	0.87514705	1.25E-17	-0.503244942	-0.354150372	0.652552655	2.665154929	1.257846277	1.60489619	2.009914738	1.230135297	-1.626112298	-0.96725881	5.06E-18	-0.252345907	-1.14E-16	-4.04430285	2.976748363	0.079095719	1.225984041	0.172024393	0.379950159	-4.74094285	3.453794997	-4.779723126	5.037021587	0.071031908	-3.238971173
Campephilus_magellanicus_164285.wav	Campephilus_magellanicus	Cam_mag	Campephilus	New_World	Neotropic	346774.04	DA1	2	0	0	0	0	0	37	319.5	-1.635452101	-1.263746162	-0.275535969	0.088357105	0.67747879	-0.474828561	0.561890408	0.87514705	1.25E-17	-0.503244942	-0.354150372	-0.692358071	1.490139839	1.257846277	0.629506088	0.45878461	1.230135297	0.334801133	-0.884444169	5.06E-18	-0.252345907	-1.14E-16	-2.849189648	1.184693587	-1.399856758	0.393828594	0.037728737	-0.420446994	-4.641260309	1.492889441	-5.57032594	1.571927586	0.137073956	-1.516566729
Campephilus_magellanicus_164287.wav	Campephilus_magellanicus	Cam_mag	Campephilus	New_World	Neotropic	346774.04	DA1	2	0	0	0	0	0	37	319.5	-1.635452101	-1.254205953	-0.741433276	0.088357105	1.328114287	-0.369750507	0.561890408	0.87514705	1.25E-17	-0.503244942	-0.354150372	-0.783750486	2.506413345	1.257846277	1.473123441	1.800360959	1.230135297	-1.361197826	-0.957379937	5.06E-18	-0.252345907	-1.14E-16	-4.012268299	2.842755384	-0.316732927	1.026075328	0.120582876	-0.611686818	-4.957234414	3.384987919	-5.585147203	3.729949805	0.371367638	-3.692518626
Campephilus_magellanicus_48886.wav	Campephilus_magellanicus	Cam_mag	Campephilus	New_World	Neotropic	346774.04	DA1	2	0	0	0	0	0	37	319.5	-1.635452101	-1.262864748	-0.324277168	0.088357105	0.737590599	-0.465120465	0.561890408	0.87514705	1.25E-17	-0.503244942	-0.354150372	-0.865536423	2.621900272	1.257846277	1.568990129	1.952814535	1.230135297	-1.553927152	-0.964602292	5.06E-18	-0.252345907	-1.14E-16	-4.062534639	2.647533192	-0.294481205	1.622459088	0.019150205	-0.594086871	-5.383594297	2.292887885	-5.344693028	4.020116159	0.164633228	-3.969345653
Campephilus_magellanicus_67467.wav	Campephilus_magellanicus	Cam_mag	Campephilus	New_World	Neotropic	346774.04	DA1	2	0	0	0	0	0	37	319.5	-1.635452101	-1.254087445	-0.746467292	0.088357105	1.336196495	-0.368445225	0.561890408	0.87514705	1.25E-17	-0.503244942	-0.354150372	-0.847177884	1.521660914	1.257846277	0.655672002	0.500395384	1.230135297	0.282197471	-0.886995674	5.06E-18	-0.252345907	-1.14E-16	-2.983369013	1.611239813	-1.307011221	-0.08929489	0.138129358	-0.616817903	-4.326713417	2.79965114	-5.917561351	1.450642167	0.412661419	-1.675524016
Campephilus_melanoleucos_108870.wav	Campephilus_melanoleucos	Cam_mel	Campephilus	New_World	Neotropic	11657285.98	DA6	1	30	5	29	2	1	35.5	232.5	-1.193665143	-0.952581554	0.068883451	-0.076031205	-0.614399278	-0.228533884	0.561890408	-0.979268659	1.332365612	0.113269124	0.863410767	-0.686307752	-0.484799411	1.249727882	-1.009907922	0.598732492	1.166660737	0.110678494	-0.642185749	-1.273981051	-0.252345907	-1.14E-16	-0.739534289	0.449744433	-2.983674798	-0.156488229	-0.799600038	-0.161473179	0.439015741	-0.569149539	-6.195703458	-1.06529852	-1.252721397	0.388085578
Campephilus_melanoleucos_110532.wav	Campephilus_melanoleucos	Cam_mel	Campephilus	New_World	Neotropic	11657285.98	DA6	1	30	5	29	2	1	35.5	232.5	-1.370379926	-0.995544243	-0.931112006	-0.063236991	0.585762723	0.027672294	0.561890408	-0.788273145	4.589137045	0.380728819	0.64844889	-0.863131922	0.692958191	1.17392935	-0.032241235	1.123578615	0.994240344	-0.681043713	-0.802490162	-2.109614582	-0.252345907	-1.14E-16	-1.935467858	2.395479463	-3.330539283	-1.025507199	-1.720511261	0.4415903	0.900704034	3.308878583	-8.875737498	0.119170348	-2.472070748	-0.218306625
Campephilus_melanoleucos_12187.wav	Campephilus_melanoleucos	Cam_mel	Campephilus	New_World	Neotropic	11657285.98	DA6	1	30	5	29	2	1	35.5	232.5	-1.458737317	-1.043417782	-1.387129239	0.336015076	1.356268772	0.10532113	0.561890408	-0.546824295	3.480373344	0.577269877	0.625137906	-0.601978764	1.472907322	1.257846277	0.615201227	0.603008291	1.017863158	-0.005380099	-0.882430576	0.141598243	-0.252345907	-1.14E-16	-1.921628581	2.691041939	-2.527160918	-0.766946457	-0.929764236	0.11423629	1.366847894	3.567141096	-7.83172085	0.724270992	-1.345172979	-0.84723058
Campephilus_melanoleucos_13649.wav	Campephilus_melanoleucos	Cam_mel	Campephilus	New_World	Neotropic	11657285.98	DA6	1	30	5	29	2	1	35.5	232.5	-1.193665143	-0.775793713	-1.261453311	0.329990543	0.861626017	0.224044919	0.561890408	-0.976733736	1.888128563	0.111847616	0.210236332	-0.966263621	-0.142314314	0.907278679	-0.725608105	0.651321445	1.12379621	0.012320224	-0.668584402	-1.576218765	-0.252345907	-1.14E-16	-1.267277587	1.553054233	-2.586310759	-1.748445066	-0.548557208	-0.422928962	0.568139059	3.583099003	-6.922471321	-1.194613632	-0.53731835	0.248066084
Campephilus_melanoleucos_143384.wav	Campephilus_melanoleucos	Cam_mel	Campephilus	New_World	Neotropic	11657285.98	DA6	1	30	5	29	2	1	35.5	232.5	-1.105307751	-0.682045959	-1.372360365	1.26101543	0.302253683	0.227935059	0.561890408	-1.231706472	-0.004329857	0.115463521	0.30720993	-0.215649602	-0.655591756	0.780300449	-1.151684112	-0.791871566	0.257987776	1.192923539	-0.555791236	-0.874511507	-0.252345907	-1.14E-16	0.0876899	0.036979586	-2.45294101	-2.074583258	0.407329761	-0.592645621	1.351699229	1.803205473	-4.86788287	-2.666307894	0.710151655	1.778683098
Campephilus_melanoleucos_220135.wav	Campephilus_melanoleucos	Cam_mel	Campephilus	New_World	Neotropic	11657285.98	DA6	1	30	5	29	2	1	35.5	232.5	-0.928592968	-0.297494739	-1.803221534	0.281984221	1.866679846	0.55498178	0.561890408	-1.002592976	0.476934292	-0.110722962	-0.12120066	0.028205485	0.371015103	0.685350313	-0.299488954	0.448683261	0.887780601	0.09297929	-0.722459519	-0.341949691	-0.252345907	-1.14E-16	-1.145582358	1.892342997	-1.040982288	-1.986460366	0.040369793	-0.341455562	0.788601364	5.090836525	-4.418387963	-0.347335446	0.346167829	-0.099610709
Campephilus_melanoleucos_258074.wav	Campephilus_melanoleucos	Cam_mel	Campephilus	New_World	Neotropic	11657285.98	DA6	1	30	5	29	2	1	35.5	232.5	-1.193665143	-0.881895762	-0.619900176	0.017095151	0.275673882	-0.123860342	0.561890408	-0.652885817	1.46232807	0.144858297	0.331972416	-0.736466383	-0.642844192	1.119883162	-1.141102249	-1.058904342	0.703697514	1.861953718	-0.583640924	-0.496554865	-0.252345907	-1.14E-16	-0.10455214	-0.284827704	-3.288689558	-1.613519661	-0.671176501	-0.302291478	0.459559912	0.531603623	-6.031780315	-2.901866903	-0.865908475	1.881001667
Campephilus_melanoleucos_31031.wav	Campephilus_melanoleucos	Cam_mel	Campephilus	New_World	Neotropic	11657285.98	DA6	1	30	5	29	2	1	35.5	232.5	-1.282022534	-0.758296183	-1.888364968	1.267499317	1.805340716	0.433279768	0.561890408	-0.874334047	-0.436306091	0.2071542	0.115777133	-0.610270581	-1.103374907	1.070053625	-1.523392746	0.720809832	0.965767949	-0.193043456	-0.512717183	-3.010403416	-0.252345907	-1.14E-16	-1.105666769	1.600126712	-2.328221194	-2.94686569	0.805055744	-1.006249647	0.981336309	5.428286604	-6.827812655	-1.920933937	1.532466775	0.779545703
Campephilus_melanoleucos_32001.wav	Campephilus_melanoleucos	Cam_mel	Campephilus	New_World	Neotropic	11657285.98	DA6	1	30	5	29	2	1	35.5	232.5	-1.458737317	-0.983422608	-1.745871941	0.137929066	2.004760325	0.489953966	0.561890408	-0.872131986	12.62825537	0.907690959	0.56956005	-0.701368283	0.786457811	0.783674238	0.045373601	0.437048148	0.857720919	0.085334351	-0.78192315	-5.784320697	-0.252345907	-1.14E-16	-2.212543631	3.736546908	-6.554063999	-4.509588579	-4.141198364	2.739852164	3.556873188	8.704497761	-15.34537678	-1.26216609	-6.12395867	3.267111514
Campephilus_melanoleucos_37449.wav	Campephilus_melanoleucos	Cam_mel	Campephilus	New_World	Neotropic	11657285.98	DA6	1	30	5	29	2	1	35.5	232.5	-1.282022534	-0.939516903	-0.764375067	0.537557313	-0.107304957	0.023400584	0.561890408	-1.141551277	2.244304816	0.365054956	0.862439378	-0.48740628	0.316012012	0.978015701	-0.345147491	-0.420734985	0.912730565	1.21063769	-0.74130108	-1.463108365	-0.252345907	-1.14E-16	-0.544685846	0.918664602	-3.548297696	-1.233940783	-0.746061952	0.225013271	2.139972817	1.135670146	-7.467189614	-1.456128322	-1.268884179	1.338733512
Campephilus_melanoleucos_38959.wav	Campephilus_melanoleucos	Cam_mel	Campephilus	New_World	Neotropic	11657285.98	DA6	1	30	5	29	2	1	35.5	232.5	-1.016950359	-0.634121431	-1.082032942	0.084523018	0.798548594	0.160616686	0.561890408	-0.909691316	1.00976155	-0.085475465	0.04120446	-0.56290553	-0.521442816	0.27820023	-1.040325926	-0.416778266	0.807910715	1.12768647	-0.536414717	-0.816780364	-0.252345907	-1.14E-16	-0.402575237	0.315761968	-2.268232802	-2.137553356	-0.368311568	-0.136315499	0.196216268	2.712070795	-4.898891296	-2.088632602	-0.346203397	1.593275191
Campephilus_melanoleucos_44111.wav	Campephilus_melanoleucos	Cam_mel	Campephilus	New_World	Neotropic	11657285.98	DA6	1	30	5	29	2	1	35.5	232.5	-1.193665143	-0.762226593	-1.403089979	0.795889159	0.820122453	0.192685884	0.561890408	-0.94907573	0.265572752	0.099415121	0.210016178	-0.243377053	-1.285749221	0.632406282	-1.674783228	-0.255931735	0.444170877	0.653852059	-0.365646948	-2.010936553	-0.252345907	-1.14E-16	-0.205610576	0.240844315	-2.562354041	-2.620810525	0.202294295	-0.352121115	0.815116562	3.02376199	-5.396582433	-2.628849695	0.457938252	2.06216183
Campephilus_melanoleucos_518279.wav	Campephilus_melanoleucos	Cam_mel	Campephilus	New_World	Neotropic	11657285.98	DA6	1	30	5	29	2	1	35.5	232.5	-1.105307751	-0.737664481	-0.861038456	0.167858005	-0.35634463	0.238785151	0.561890408	-1.536701101	1.4359146	0.263002889	0.690397247	-0.739325868	-0.563569545	0.461183667	-1.075295686	-0.448689015	1.18071169	1.445260676	-0.545890681	-1.078016461	-0.252345907	-1.14E-16	0.167533809	0.304960773	-3.253667584	-1.669777192	-0.633031838	-0.014943648	2.531544387	0.985693134	-6.11533734	-2.511894869	-0.975353022	1.885514691
Campephilus_melanoleucos_65143.wav	Campephilus_melanoleucos	Cam_mel	Campephilus	New_World	Neotropic	11657285.98	DA6	1	30	5	29	2	1	35.5	232.5	-1.370379926	-0.928055629	-1.495104663	0.726323953	0.892904243	0.307367312	0.561890408	-1.077916736	1.94336216	0.599820952	0.647715211	-0.616851356	0.184426074	0.705206725	-0.454378107	0.609286829	1.126805954	0.067697895	-0.702831474	-3.81194532	-0.252345907	-1.14E-16	-1.323735924	2.269175334	-3.378283183	-2.27266855	-0.426670599	0.20550345	2.468803025	4.602124554	-8.814016842	-0.80570844	-0.684618366	0.94911029
Campephilus_melanoleucos_65155.wav	Campephilus_melanoleucos	Cam_mel	Campephilus	New_World	Neotropic	11657285.98	DA6	1	30	5	29	2	1	35.5	232.5	-1.458737317	-1.090434385	-0.825300102	-0.126404275	0.688053933	-0.116691687	0.561890408	-0.425730259	6.347490448	0.464041801	0.843711761	-0.165698416	-0.054758225	0.662278513	-0.652927045	-1.234098904	0.39304894	1.852418263	-0.403879949	-3.160251945	-0.252345907	-1.14E-16	-0.518378017	0.734441674	-5.187739383	-2.893344385	-2.296663054	1.785966674	2.109241183	2.853825711	-9.904303605	-2.369273678	-3.6563755	3.806527972
Campephilus_melanoleucos_65157.wav	Campephilus_melanoleucos	Cam_mel	Campephilus	New_World	Neotropic	11657285.98	DA6	1	30	5	29	2	1	35.5	232.5	-1.193665143	-0.804810127	-1.113809609	0.565604196	0.331112669	0.138431728	0.561890408	-1.096664202	0.848957731	0.169255083	0.400801852	-0.28832723	-0.963707535	-0.619143492	-1.407453663	-1.346981915	0.012212941	1.711914732	-0.242488196	-2.843068276	-0.252345907	-1.14E-16	0.43562749	-0.43449309	-3.119040609	-3.102352531	-0.27519429	0.556123226	1.426151663	2.495188338	-5.257078264	-3.18727512	-0.490385331	3.700940057
Campephilus_melanoleucos_65158.wav	Campephilus_melanoleucos	Cam_mel	Campephilus	New_World	Neotropic	11657285.98	DA6	1	30	5	29	2	1	35.5	232.5	-1.193665143	-0.782976329	-1.024729792	-0.301990895	0.495189544	0.46125962	0.561890408	-1.272179305	6.318329715	0.415855575	0.313537807	-0.603644033	-0.732068962	0.861075955	-1.215168497	-0.392588454	0.658787141	0.986210473	-0.546139866	-1.441440948	-0.252345907	-1.14E-16	-0.232701105	0.822481642	-4.334093266	-2.705396574	-2.501433098	0.919639433	2.357857851	2.993893696	-8.34933419	-2.940185385	-3.527529851	2.681008207
Campephilus_melanoleucos_65159.wav	Campephilus_melanoleucos	Cam_mel	Campephilus	New_World	Neotropic	11657285.98	DA6	1	30	5	29	2	1	35.5	232.5	-1.193665143	-0.82811501	-0.921207242	0.200134928	0.215854109	0.160632212	0.561890408	-1.182427706	2.39990691	0.212794434	0.464639695	-0.234198559	0.069828415	1.120366944	-0.549506607	0.041319806	0.919468378	0.631526122	-0.717747076	-0.698640644	-0.252345907	-1.14E-16	-0.694742043	1.043307885	-2.895124296	-1.215730932	-0.920370089	0.168017409	1.471868683	1.752071239	-6.481169747	-1.166001843	-1.369337483	0.881503781
Campephilus_melanoleucos_65160.wav	Campephilus_melanoleucos	Cam_mel	Campephilus	New_World	Neotropic	11657285.98	DA6	1	30	5	29	2	1	35.5	232.5	-1.105307751	-0.73279692	-1.093139201	0.958623793	0.384869082	0.256942149	0.561890408	-1.231707584	2.320866681	0.114190462	0.293203505	-0.608605352	-1.277538781	-0.441105576	-1.667967671	-1.915477784	-0.271734092	2.219440954	-0.21508674	-1.261223329	-0.252345907	-1.14E-16	0.917617289	-1.040901912	-3.408673536	-3.384949823	-0.555748804	0.25929699	1.451687562	1.956392066	-5.067292149	-4.441612203	-0.698214221	4.14237023
Campephilus_melanoleucos_65161.wav	Campephilus_melanoleucos	Cam_mel	Campephilus	New_World	Neotropic	11657285.98	DA6	1	30	5	29	2	1	35.5	232.5	-1.193665143	-0.832534974	-0.979470879	0.714921719	0.086292151	0.108661677	0.561890408	-1.171462297	1.26749493	0.207218695	0.521109296	-0.692363299	-1.293466897	0.17602907	-1.681189737	-1.137754033	0.328140056	1.682351206	-0.279979301	-2.149580917	-0.252345907	-1.14E-16	0.475620495	-0.504094564	-3.534761865	-2.73338559	-0.317991596	-0.032652486	1.649965235	1.551863644	-5.996271816	-3.744158435	-0.424181521	3.214426637
Campephilus_melanoleucos_65162.wav	Campephilus_melanoleucos	Cam_mel	Campephilus	New_World	Neotropic	11657285.98	DA6	1	30	5	29	2	1	35.5	232.5	-1.193665143	-0.815508719	-1.023471266	0.657634595	-0.059186773	0.223415818	0.561890408	-1.387574408	1.88588474	0.325165681	0.660792189	-0.69537537	-1.344877531	0.667280659	-1.723866145	-1.265698403	0.396849842	1.895192366	-0.29876698	-1.705656717	-0.252345907	-1.14E-16	0.732939487	-0.454687268	-3.949296635	-2.6421469	-0.601896857	-0.130928022	2.670615413	1.063227394	-6.5584585	-4.179908705	-0.826541339	3.210065983
Campephilus_melanoleucos_65163.wav	Campephilus_melanoleucos	Cam_mel	Campephilus	New_World	Neotropic	11657285.98	DA6	1	30	5	29	2	1	35.5	232.5	-1.193665143	-0.842704316	-0.745630285	-0.02480361	0.006665696	0.201482099	0.561890408	-1.33174959	3.476956818	0.292645276	0.606130246	-0.50954106	-1.031253365	0.694698159	-1.463524035	-1.451750568	-0.460831331	1.492582556	-0.434649559	-0.582322954	-0.252345907	-1.14E-16	0.729191538	-0.610287234	-3.715657301	-2.137610543	-1.693836959	0.254773611	1.992162906	0.407580266	-5.737836775	-3.920474878	-2.340334224	2.922193184
Campephilus_melanoleucos_65165.wav	Campephilus_melanoleucos	Cam_mel	Campephilus	New_World	Neotropic	11657285.98	DA6	1	30	5	29	2	1	35.5	232.5	-1.193665143	-0.820125621	-0.971312414	0.455340864	0.01231622	0.204607555	0.561890408	-1.332998277	2.124163191	0.294053987	0.603191478	0.486275646	-0.984035608	0.642546838	-1.42432817	-0.909277261	0.169881318	1.275825607	-0.453675388	-1.376168268	-0.252345907	-1.14E-16	0.458335136	-0.161830959	-3.301648349	-2.214480536	-0.796475186	0.706236397	2.31031275	1.254559486	-5.555812573	-2.655374472	-1.357835564	3.087329011
Campephilus_melanoleucos_65168.wav	Campephilus_melanoleucos	Cam_mel	Campephilus	New_World	Neotropic	11657285.98	DA6	1	30	5	29	2	1	35.5	232.5	-1.193665143	-0.769766431	-1.203507647	0.257000027	0.476118321	0.415790483	0.561890408	-1.373814553	3.755748073	0.316213948	0.416877201	-0.645906829	-0.532967853	0.19580257	-1.049892959	-0.975673005	-0.451275769	0.897839038	-0.527068173	-1.138988418	-0.252345907	-1.14E-16	0.169725054	0.251915487	-3.286481234	-2.527577203	-1.578284151	0.338785982	1.885385232	2.436946228	-6.009554438	-3.120844614	-2.099270647	2.431389138
Campephilus_melanoleucos_65169.wav	Campephilus_melanoleucos	Cam_mel	Campephilus	New_World	Neotropic	11657285.98	DA6	1	30	5	29	2	1	35.5	232.5	-0.840235576	-0.677856788	0.117211744	-0.959912076	-0.427440417	-0.097982823	0.561890408	-0.919613119	0.871640957	-0.071557833	0.140334424	-0.279461389	-0.800024396	1.107475428	-1.271578885	-1.754568846	0.347618091	2.476603267	-0.523391399	0.346680308	-0.252345907	-1.14E-16	0.76976985	-1.426654045	-2.94536693	-0.960594239	-1.277407329	-0.061497097	0.316651968	-1.841987802	-3.77387639	-3.451943	-1.799316637	2.308858871
Campephilus_melanoleucos_65172.wav	Campephilus_melanoleucos	Cam_mel	Campephilus	New_World	Neotropic	11657285.98	DA6	1	30	5	29	2	1	35.5	232.5	-1.370379926	-1.064361299	-0.101507644	-0.63117719	0.156801052	-0.270992395	0.561890408	-0.35298625	5.278612119	0.098176902	0.624214214	-0.27500537	-0.735842743	1.257846277	-1.218301145	-0.317191012	0.641300774	0.877890532	-0.586128409	-1.19985839	-0.252345907	-1.14E-16	-0.694671464	0.119414404	-4.158313525	-1.453423541	-2.259635802	1.049228761	-0.076312313	0.707587268	-7.753135648	-1.951584973	-3.388580162	2.320292403
Campephilus_melanoleucos_65175.wav	Campephilus_melanoleucos	Cam_mel	Campephilus	New_World	Neotropic	11657285.98	DA6	1	30	5	29	2	1	35.5	232.5	-1.193665143	-0.763266605	-1.361500686	0.289339144	1.071281776	0.138174904	0.122849733	-0.7440003	-1.374149349	0.193411464	0.074574456	-0.81029808	0.724243165	0.304529227	-0.00627131	0.544514075	0.166816353	-0.564312976	-0.728543957	-1.027225604	-0.252345907	-1.14E-16	-1.301679957	1.720357185	-0.692312483	-0.822703937	0.279113871	-0.904209908	0.078173074	3.304909326	-3.772520494	0.085551778	0.709346186	-1.233305334
Campephilus_melanoleucos_72325.wav	Campephilus_melanoleucos	Cam_mel	Campephilus	New_World	Neotropic	11657285.98	DA6	1	30	5	29	2	1	35.5	232.5	-1.193665143	-0.817197573	-1.132561894	0.620631616	0.374107297	0.027563971	0.561890408	-0.897996931	-0.159140188	0.076118434	0.329230807	-0.932240598	-0.077718559	1.257846277	-0.671986615	0.569158851	0.522178373	-0.331203801	-0.707464416	-0.903239764	-0.252345907	-1.14E-16	-1.121010803	1.080101397	-1.882746713	-0.774771584	0.113818745	-1.15533433	-0.081542276	1.811233303	-5.351310998	-1.061129862	0.479740325	-0.658689299
Campephilus_melanoleucos_72454.wav	Campephilus_melanoleucos	Cam_mel	Campephilus	New_World	Neotropic	11657285.98	DA6	1	30	5	29	2	1	35.5	232.5	-0.751878184	-0.390264089	-1.113109693	0.863573174	0.347167913	0.357278252	0.561890408	-1.363806434	0.81022415	-0.073792206	0.045876348	-0.340184832	0.16183601	0.667164362	-0.473130313	0.651028357	0.44747897	-0.49025205	-0.554365568	-0.047601296	-0.252345907	-1.14E-16	-0.778655063	1.065031443	-1.132757129	-0.916312445	-0.027675056	-0.633770753	0.378057895	2.289161734	-3.621177205	-0.634729116	0.219973998	-0.37685218
Campephilus_melanoleucos_87458.wav	Campephilus_melanoleucos	Cam_mel	Campephilus	New_World	Neotropic	11657285.98	DA6	1	30	5	29	2	1	35.5	232.5	-0.928592968	-0.638405449	-0.397865372	-1.121074937	0.246565225	0.139170516	0.561890408	-1.046252474	1.927135526	-0.042068111	0.08910223	-0.163285538	-0.834999281	1.257846277	-1.300611837	0.058518048	0.867254328	0.57095544	-0.516409138	-0.403323084	-0.252345907	-1.14E-16	-0.269028358	0.205816426	-2.493423907	-1.070597724	-1.513611821	0.105226357	0.437701534	0.804158985	-4.777195581	-1.872702438	-2.053309287	1.037156903
Campephilus_pollens_203421.wav	Campephilus_pollens	Cam_pol	Campephilus	New_World	Neotropic	299509.19	DA1	2	8	3	8	2	2	34.5	194.3	-1.635452101	-1.250393692	-0.895690654	0.088357105	1.588107794	-0.327761387	0.561890408	0.87514705	1.25E-17	-0.503244942	-0.354150372	-1.002347409	1.200233758	1.257846277	0.388852564	0.076081391	1.230135297	0.818608306	-0.859955184	5.06E-18	-0.252345907	-1.14E-16	-2.689881618	1.347515625	-1.619985536	-0.632436442	0.173535406	-0.741573541	-4.022752873	3.055362791	-6.187506484	0.588444263	0.535495598	-1.095826769
Campephilus_pollens_238097.wav	Campephilus_pollens	Cam_pol	Campephilus	New_World	Neotropic	299509.19	DA1	2	8	3	8	2	2	34.5	194.3	-1.547094709	-1.17174364	-0.906622078	0.088357105	1.428244074	-0.293574736	0.561890408	0.612720855	1.25E-17	-0.169996005	0.032123364	-0.756276217	1.862748917	1.150347246	0.938812078	1.450613587	1.079042539	-1.031412909	-0.905137469	-5.300394685	-0.252345907	-1.14E-16	-3.689628639	3.12904456	-2.132601681	-0.754673968	-0.121059585	-0.049101358	-2.76744875	5.18805126	-8.805248974	2.313193	-0.14610031	-1.698908684
Campephilus_pollens_250565.wav	Campephilus_pollens	Cam_pol	Campephilus	New_World	Neotropic	299509.19	DA1	2	8	3	8	2	2	34.5	194.3	-1.635452101	-1.258198403	-0.561894901	0.088357105	1.055832083	-0.413724259	0.561890408	0.87514705	1.25E-17	-0.503244942	-0.354150372	-0.42189171	2.616941453	1.257846277	1.564873771	1.946268429	1.230135297	-1.545651671	-0.964296074	5.06E-18	-0.252345907	-1.14E-16	-4.060746487	2.819743987	-0.18099482	1.352619687	0.092756131	-0.331627288	-5.087509577	2.953790961	-5.257205682	4.253072634	0.202240036	-3.720693353
Campephilus_pollens_302223.wav	Campephilus_pollens	Cam_pol	Campephilus	New_World	Neotropic	299509.19	DA1	2	8	3	8	2	2	34.5	194.3	-1.547094709	-1.170316626	-0.936227679	0.088357105	1.565719299	-0.300059603	0.561890408	0.737179233	1.25E-17	-0.330887621	-0.161489656	-0.196841712	2.453922814	1.08113124	1.429550601	1.783588747	0.981757604	-1.524700547	-0.940438439	-2.540888957	-0.252345907	-1.14E-16	-3.959061422	3.252893743	-0.787205345	0.227151135	0.027584856	0.046462994	-3.775445475	4.722556114	-6.590744118	3.803948995	0.041608868	-2.78643914
Campephilus_pollens_58033.wav	Campephilus_pollens	Cam_pol	Campephilus	New_World	Neotropic	299509.19	DA1	2	8	3	8	2	2	34.5	194.3	-1.547094709	-1.176542684	-0.810558066	0.088357105	1.234961295	-0.315217206	0.561890408	0.563289014	1.25E-17	-0.104610336	0.141364575	-0.932240598	1.240176846	0.782753875	0.422009663	0.735763039	0.56238027	-0.511925991	-0.825255067	-11.22466297	-0.252345907	-1.14E-16	-3.464778524	2.884555593	-4.086386606	-2.630292764	-0.52988672	0.57208614	-1.987095631	6.660360842	-11.9424378	0.574272351	-0.854221025	0.664609813
Campephilus_pollens_61405.wav	Campephilus_pollens	Cam_pol	Campephilus	New_World	Neotropic	299509.19	DA1	2	8	3	8	2	2	34.5	194.3	-1.547094709	-1.173156118	-0.882532985	0.088357105	1.494600552	-0.319848717	0.561890408	0.771442071	1.25E-17	-0.37426724	-0.205360865	-0.28832723	0.899414938	0.70450282	0.139140281	0.446146736	0.452396322	-0.227587258	-0.787416824	-13.62483554	-0.252345907	-1.14E-16	-3.60290026	2.702386563	-4.59967151	-3.734807662	-0.593398104	1.228972326	-2.676498193	8.063237498	-12.81107452	0.276788117	-1.050874555	2.047664148
Campephilus_pollens_6621.wav	Campephilus_pollens	Cam_pol	Campephilus	New_World	Neotropic	299509.19	DA1	2	8	3	8	2	2	34.5	194.3	-1.635452101	-1.258013434	-0.570663504	0.088357105	1.068446812	-0.411686972	0.561890408	0.87514705	1.25E-17	-0.503244942	-0.354150372	-0.598976256	2.495974552	1.257846277	1.464458109	1.786580773	1.230135297	-1.343777139	-0.956717637	5.06E-18	-0.252345907	-1.14E-16	-3.951184675	2.679042595	-0.330090917	1.209175946	0.08919431	-0.450540322	-5.04576006	2.895069091	-5.389758219	3.860892589	0.243956331	-3.565454431
Campephilus_pollens_84098.wav	Campephilus_pollens	Cam_pol	Campephilus	New_World	Neotropic	299509.19	DA1	2	8	3	8	2	2	34.5	194.3	-1.635452101	-1.249279479	-0.937964236	0.088357105	1.664096351	-0.315489186	0.561890408	0.87514705	1.25E-17	-0.503244942	-0.354150372	-0.321015368	1.7136527	1.257846277	0.815046031	0.753842551	1.230135297	-0.038206307	-0.902096513	5.06E-18	-0.252345907	-1.14E-16	-3.181100053	2.017920369	-0.982499815	-0.119391583	0.202868672	-0.301187212	-4.158950866	3.545068231	-5.714453355	2.191927554	0.414524302	-1.796346134
Campephilus_robustus_111829.wav	Campephilus_robustus	Cam_rob	Campephilus	New_World	Neotropic	2370339.34	DA3	2	16	1	16	3	0	34.5	262	-1.635452101	-1.264364237	-0.240555366	0.088357105	0.635326571	-0.481636172	0.561890408	0.87514705	1.25E-17	-0.503244942	-0.354150372	-0.487399821	0.633113568	1.236904092	-0.08191877	-0.672570454	1.171265698	1.721263437	-0.807446143	5.06E-18	-0.252345907	-1.14E-16	-1.915706057	0.065310875	-2.192808261	-0.529860637	0.04605274	-0.24043145	-4.081609136	0.884156872	-5.630963618	-0.231944933	0.094812424	0.368093039
Campephilus_robustus_158813.wav	Campephilus_robustus	Cam_rob	Campephilus	New_World	Neotropic	2370339.34	DA3	2	16	1	16	3	0	34.5	262	-1.635452101	-1.263840967	-0.27021394	0.088357105	0.671013187	-0.47587276	0.561890408	0.87514705	1.25E-17	-0.503244942	-0.354150372	-0.082303333	0.426662061	1.257846277	-0.253295937	-0.945105807	1.230135297	2.109576521	-0.784088912	5.06E-18	-0.252345907	-1.14E-16	-1.667989637	-0.170385338	-2.354085004	-0.80732799	0.087487497	0.043618905	-3.78111403	0.860473996	-5.56732626	-0.446003231	0.049309239	1.033341072
Campephilus_robustus_164264.wav	Campephilus_robustus	Cam_rob	Campephilus	New_World	Neotropic	2370339.34	DA3	2	16	1	16	3	0	34.5	262	-1.635452101	-1.268794001	0.031425149	0.088357105	0.333219802	-0.53042661	0.561890408	0.87514705	1.25E-17	-0.503244942	-0.354150372	-0.814109706	2.65213642	1.175846629	1.679354085	1.992729086	1.230135297	-1.604386476	-0.966462006	5.06E-18	-0.252345907	-1.14E-16	-4.042648141	2.442699238	-0.260586944	2.005396331	-0.054865254	-0.44221707	-5.665736657	1.500463308	-5.033082808	4.272337997	-0.030648149	-3.985220156
Campephilus_robustus_164265.wav	Campephilus_robustus	Cam_rob	Campephilus	New_World	Neotropic	2370339.34	DA3	2	16	1	16	3	0	34.5	262	-1.635452101	-1.271003396	0.182801626	0.088357105	0.182540592	-0.5547614	0.561890408	0.87514705	1.25E-17	-0.503244942	-0.354150372	-0.847177884	2.706193207	1.219001319	1.659859078	2.064089115	1.177432296	-1.733791209	-0.971165589	5.06E-18	-0.252345907	-1.14E-16	-4.071399163	2.388662554	-0.24322384	2.218771735	-0.103322155	-0.486704566	-5.836633873	1.137664775	-4.956631952	4.341658699	-0.098845078	-4.143536544
Campephilus_robustus_220491.wav	Campephilus_robustus	Cam_rob	Campephilus	New_World	Neotropic	2370339.34	DA3	2	16	1	16	3	0	34.5	262	-1.635452101	-1.262772054	-0.329326813	0.088357105	0.743912295	-0.464099507	0.561890408	0.87514705	1.25E-17	-0.503244942	-0.354150372	-0.93548745	2.732009128	1.257846277	1.660392435	2.098168553	1.230135297	-1.737681332	-0.971313973	5.06E-18	-0.252345907	-1.14E-16	-4.184962602	2.791272508	-0.195901906	1.742628847	0.015235869	-0.647682498	-5.467486444	2.368018518	-5.349656441	4.223420689	0.177834907	-4.236866616
Campephilus_robustus_3934.wav	Campephilus_robustus	Cam_rob	Campephilus	New_World	Neotropic	2370339.34	DA3	2	16	1	16	3	0	34.5	262	-1.635452101	-1.267794078	-0.033449574	0.088357105	0.401413819	-0.519413232	0.561890408	0.87514705	1.25E-17	-0.503244942	-0.354150372	-0.733987272	2.740364754	1.257846277	1.667328511	2.109198762	1.230135297	-1.751625543	-0.971816524	5.06E-18	-0.252345907	-1.14E-16	-4.128604974	2.581666676	-0.199244844	2.045519837	-0.041813982	-0.457871055	-5.641138377	1.653697199	-5.08191441	4.429735132	-0.006729783	-4.143562494
Campephilus_robustus_48884.wav	Campephilus_robustus	Cam_rob	Campephilus	New_World	Neotropic	2370339.34	DA3	2	16	1	16	3	0	34.5	262	-1.635452101	-1.263632811	-0.281878645	0.088357105	0.685209266	-0.473580084	0.561890408	0.87514705	1.25E-17	-0.503244942	-0.354150372	-0.715173111	0.929014605	1.257846277	0.163711218	-0.281953331	1.230135297	1.271229967	-0.835235989	5.06E-18	-0.252345907	-1.14E-16	-2.259139652	0.484501497	-1.960969229	-0.244060845	0.050354548	-0.41487763	-4.267968909	1.163757619	-5.751326474	0.280419499	0.16097058	-0.359370419
Campephilus_robustus_91010.wav	Campephilus_robustus	Cam_rob	Campephilus	New_World	Neotropic	2370339.34	DA3	2	16	1	16	3	0	34.5	262	-1.635452101	-1.274330512	0.43415062	0.088357105	-0.044366331	-0.591407015	0.561890408	0.87514705	1.25E-17	-0.503244942	-0.354150372	-0.883608309	2.32732832	1.257846277	1.324463425	1.563951928	1.230135297	-1.062333381	-0.945792403	5.06E-18	-0.252345907	-1.14E-16	-3.643868059	1.759435993	-0.696925281	2.009883462	-0.142078308	-0.469283582	-5.732376935	0.35218013	-5.043956323	3.479189528	-0.185161955	-3.369741336
Campephilus_rubricollis_10140.wav	Campephilus_rubricollis	Cam_rub	Campephilus	New_World	Neotropic	5860897.45	DA5	2	21	3	21	3	2	32	208.5	-1.635452101	-1.268186234	-0.008263881	0.088357105	0.374669076	-0.523732526	0.561890408	0.87514705	1.25E-17	-0.503244942	-0.354150372	-0.28072778	2.676172153	1.257846277	1.614041683	2.024458508	1.230135297	-1.644498295	-0.967931293	5.06E-18	-0.252345907	-1.14E-16	-4.017572404	2.47331274	-0.189310697	1.98979486	-0.026279972	-0.138461307	-5.507511425	1.582397379	-4.856574358	4.585015851	-0.104215079	-3.762843763
Campephilus_rubricollis_102476.wav	Campephilus_rubricollis	Cam_rub	Campephilus	New_World	Neotropic	5860897.45	DA5	2	21	3	21	3	2	32	208.5	-1.635452101	-1.261147126	-0.4155827	0.088357105	0.85473121	-0.44620218	0.561890408	0.87514705	1.25E-17	-0.503244942	-0.354150372	-0.483568482	1.995270764	1.257846277	1.0488196	1.125604809	1.230135297	-0.508182096	-0.922963337	5.06E-18	-0.252345907	-1.14E-16	-3.386756278	1.922220917	-0.837555633	0.812713444	0.06828496	-0.321872276	-4.815335971	2.176112825	-5.391645915	2.829306316	0.154060304	-2.456739756
Campephilus_rubricollis_103954.wav	Campephilus_rubricollis	Cam_rub	Campephilus	New_World	Neotropic	5860897.45	DA5	2	21	3	21	3	2	32	208.5	-1.635452101	-1.246988146	-1.021256378	0.088357105	1.82036365	-0.290251916	0.561890408	0.87514705	1.25E-17	-0.503244942	-0.354150372	-0.652010182	2.603521631	1.257846277	1.553733861	1.928553004	1.230135297	-1.52325612	-0.963465633	5.06E-18	-0.252345907	-1.14E-16	-4.16492672	3.225425203	-0.132308202	0.780463902	0.191535057	-0.583337828	-4.741910221	4.339610736	-5.670295408	3.979273029	0.503446854	-3.834893686
Campephilus_rubricollis_110479.wav	Campephilus_rubricollis	Cam_rub	Campephilus	New_World	Neotropic	5860897.45	DA5	2	21	3	21	3	2	32	208.5	-1.635452101	-1.262237107	-0.358192042	0.088357105	0.780395326	-0.458207474	0.561890408	0.87514705	1.25E-17	-0.503244942	-0.354150372	-0.377772374	2.675861495	1.257846277	1.613783803	2.02404841	1.230135297	-1.643979856	-0.967912354	5.06E-18	-0.252345907	-1.14E-16	-4.081859999	2.730279182	-0.151582049	1.639756791	0.047246479	-0.265946059	-5.273716375	2.44206267	-5.098248038	4.455091352	0.086792494	-3.81615766
Campephilus_rubricollis_114412.wav	Campephilus_rubricollis	Cam_rub	Campephilus	New_World	Neotropic	5860897.45	DA5	2	21	3	21	3	2	32	208.5	-1.635452101	-1.268457085	0.009323973	0.088357105	0.356197183	-0.526715748	0.561890408	0.87514705	1.25E-17	-0.503244942	-0.354150372	-0.590228976	2.484322929	1.257846277	1.454785997	1.771199538	1.230135297	-1.324332432	-0.955976501	5.06E-18	-0.252345907	-1.14E-16	-3.841109741	2.22715175	-0.435842281	1.795225266	-0.040253049	-0.341242453	-5.471953924	1.407407258	-5.063844328	3.950278596	-0.048334526	-3.532039727
Campephilus_rubricollis_114797.wav	Campephilus_rubricollis	Cam_rub	Campephilus	New_World	Neotropic	5860897.45	DA5	2	21	3	21	3	2	32	208.5	-1.635452101	-1.257715747	-0.584679165	0.088357105	1.088748837	-0.408408182	0.561890408	0.87514705	1.25E-17	-0.503244942	-0.354150372	-0.656897023	0.634272981	1.257846277	-0.080956332	-0.67103992	1.230135297	1.763106893	-0.806141329	5.06E-18	-0.252345907	-1.14E-16	-1.995375202	0.351929957	-2.190084776	-0.90302762	0.128576679	-0.418545332	-3.819170263	1.795482759	-5.982502121	-0.410074852	0.314876709	0.282622654
Campephilus_rubricollis_114957.wav	Campephilus_rubricollis	Cam_rub	Campephilus	New_World	Neotropic	5860897.45	DA5	2	21	3	21	3	2	32	208.5	-1.635452101	-1.264559736	-0.229349567	0.088357105	0.621993639	-0.483789449	0.561890408	0.87514705	1.25E-17	-0.503244942	-0.354150372	-1.075766864	2.46897391	1.029624079	1.679354085	1.750937393	1.230135297	-1.298717358	-0.954997133	5.06E-18	-0.252345907	-1.14E-16	-3.930217974	2.430346662	-0.360569464	1.539983469	0.000101551	-0.558765885	-5.451125929	2.105199147	-5.216574132	3.785297894	0.132219567	-3.713202695
Campephilus_rubricollis_12193.wav	Campephilus_rubricollis	Cam_rub	Campephilus	New_World	Neotropic	5860897.45	DA5	2	21	3	21	3	2	32	208.5	-1.635452101	-1.252806793	-0.79985821	0.088357105	1.42353602	-0.354339835	0.561890408	0.87514705	1.25E-17	-0.503244942	-0.354150372	-0.644314923	1.578785545	1.257846277	0.703091648	0.575805255	1.230135297	0.18686554	-0.891566846	5.06E-18	-0.252345907	-1.14E-16	-3.036930118	1.726431132	-1.203878635	-0.092817391	0.158447155	-0.489977763	-4.26967664	3.00824091	-5.830502415	1.702333738	0.401751792	-1.685819758
Campephilus_rubricollis_12194.wav	Campephilus_rubricollis	Cam_rub	Campephilus	New_World	Neotropic	5860897.45	DA5	2	21	3	21	3	2	32	208.5	-1.635452101	-1.253702249	-0.762719086	0.088357105	1.362466558	-0.364202593	0.561890408	0.87514705	1.25E-17	-0.503244942	-0.354150372	-0.649074138	1.513281074	1.257846277	0.648715825	0.48933321	1.230135297	0.29618209	-0.8863194	5.06E-18	-0.252345907	-1.14E-16	-2.960436632	1.610725754	-1.277989431	-0.121517527	0.150829307	-0.483115928	-4.259222215	2.855102391	-5.82903568	1.55786771	0.383844748	-1.55059889
Campephilus_rubricollis_13840.wav	Campephilus_rubricollis	Cam_rub	Campephilus	New_World	Neotropic	5860897.45	DA5	2	21	3	21	3	2	32	208.5	-1.635452101	-1.258851393	-0.530565603	0.088357105	1.011298617	-0.420916442	0.561890408	0.87514705	1.25E-17	-0.503244942	-0.354150372	-0.579367145	0.673355227	1.257846277	-0.048513824	-0.619447689	1.230135297	1.697884836	-0.81014318	5.06E-18	-0.252345907	-1.14E-16	-2.019825317	0.354655561	-2.14830575	-0.799726342	0.11860778	-0.356370393	-3.870166172	1.673201722	-5.899369808	-0.259915496	0.270185978	0.244520071
Campephilus_rubricollis_144593.wav	Campephilus_rubricollis	Cam_rub	Campephilus	New_World	Neotropic	5860897.45	DA5	2	21	3	21	3	2	32	208.5	-1.635452101	-1.267070047	-0.079101586	0.088357105	0.450792209	-0.51143859	0.561890408	0.87514705	1.25E-17	-0.503244942	-0.354150372	-0.991540561	0.852653519	1.257846277	0.100323226	-0.382757127	1.230135297	1.398664483	-0.827932317	5.06E-18	-0.252345907	-1.14E-16	-2.170195956	0.247090688	-2.115733883	-0.122127259	-0.005095801	-0.567385802	-4.43268864	0.599630815	-5.803704435	-0.035809245	0.116545982	-0.350257546
Campephilus_rubricollis_14693.wav	Campephilus_rubricollis	Cam_rub	Campephilus	New_World	Neotropic	5860897.45	DA5	2	21	3	21	3	2	32	208.5	-1.635452101	-1.257271958	-0.605355435	0.088357105	1.119014973	-0.403520181	0.561890408	0.87514705	1.25E-17	-0.503244942	-0.354150372	-0.975475496	1.584084363	1.257846277	0.707490243	0.582800193	1.230135297	0.178022654	-0.891987453	5.06E-18	-0.252345907	-1.14E-16	-3.032277606	1.570669287	-1.29570864	0.147838812	0.098325706	-0.680138909	-4.515636594	2.418449778	-5.877954207	1.5366239	0.359009618	-1.871598268
Campephilus_rubricollis_166811.wav	Campephilus_rubricollis	Cam_rub	Campephilus	New_World	Neotropic	5860897.45	DA5	2	21	3	21	3	2	32	208.5	-1.635452101	-1.26133527	-0.405809822	0.088357105	0.841899916	-0.448274442	0.561890408	0.87514705	1.25E-17	-0.503244942	-0.354150372	0.447754847	2.002641602	1.257846277	1.054938196	1.135335006	1.230135297	-0.520482853	-0.923490196	5.06E-18	-0.252345907	-1.14E-16	-3.310617279	1.902809937	-0.672687614	0.816082424	0.106846493	0.321930041	-4.600895055	2.209549309	-4.908036785	3.45687533	-0.029940917	-1.964238833
Campephilus_rubricollis_203063.wav	Campephilus_rubricollis	Cam_rub	Campephilus	New_World	Neotropic	5860897.45	DA5	2	21	3	21	3	2	32	208.5	-1.635452101	-1.261269259	-0.40924494	0.088357105	0.846401849	-0.447547377	0.561890408	0.87514705	1.25E-17	-0.503244942	-0.354150372	-0.663220569	1.310963716	1.257846277	0.480770451	0.222255321	1.230135297	0.633817606	-0.869532552	5.06E-18	-0.252345907	-1.14E-16	-2.680372988	1.061237848	-1.550519239	0.051336129	0.072906479	-0.417161246	-4.413850086	1.732119401	-5.684404518	1.158278586	0.204266494	-1.128555936
Campephilus_rubricollis_25314.wav	Campephilus_rubricollis	Cam_rub	Campephilus	New_World	Neotropic	5860897.45	DA5	2	21	3	21	3	2	32	208.5	-1.635452101	-1.256344838	-0.647727018	0.088357105	1.182243858	-0.393308675	0.561890408	0.87514705	1.25E-17	-0.503244942	-0.354150372	-0.713148553	2.754574411	1.257846277	1.67912407	2.127956842	1.230135297	-1.775339464	-0.97266902	5.06E-18	-0.252345907	-1.14E-16	-4.247256387	3.071343771	-0.076841143	1.415064142	0.097328295	-0.554547512	-5.177257423	3.263144523	-5.415626667	4.358241897	0.30049381	-4.168179668
Campephilus_rubricollis_28918.wav	Campephilus_rubricollis	Cam_rub	Campephilus	New_World	Neotropic	5860897.45	DA5	2	21	3	21	3	2	32	208.5	-1.635452101	-1.262791562	-0.32826532	0.088357105	0.742581875	-0.46431437	0.561890408	0.87514705	1.25E-17	-0.503244942	-0.354150372	-1.027045455	2.571305505	1.257846277	1.526990979	1.886024696	1.230135297	-1.469492526	-0.961461648	5.06E-18	-0.252345907	-1.14E-16	-4.024416949	2.590659172	-0.371828378	1.563866176	0.01386712	-0.704145634	-5.3873735	2.263210653	-5.444879184	3.798871817	0.198935863	-3.952047188
Campephilus_rubricollis_65179.wav	Campephilus_rubricollis	Cam_rub	Campephilus	New_World	Neotropic	5860897.45	DA5	2	21	3	21	3	2	32	208.5	-1.635452101	-1.263529373	-0.287647194	0.088357105	0.692263681	-0.472440791	0.561890408	0.87514705	1.25E-17	-0.503244942	-0.354150372	-0.675607684	2.627933401	1.156524841	1.679354085	1.96077883	1.230135297	-1.563995484	-0.964974388	5.06E-18	-0.252345907	-1.14E-16	-4.05716292	2.64146617	-0.200937123	1.659224959	0.023007956	-0.38696015	-5.388216353	2.283944903	-5.123540229	4.267915681	0.096643644	-3.855177607
Campephilus_rubricollis_65181.wav	Campephilus_rubricollis	Cam_rub	Campephilus	New_World	Neotropic	5860897.45	DA5	2	21	3	21	3	2	32	208.5	-1.635452101	-1.268455595	0.009226766	0.088357105	0.3562988	-0.526699337	0.561890408	0.87514705	1.25E-17	-0.503244942	-0.354150372	-0.674070004	0.955012284	1.257846277	0.185292115	-0.247633955	1.230135297	1.227843972	-0.837686896	5.06E-18	-0.252345907	-1.14E-16	-2.237326478	0.30705218	-1.972430801	0.07304885	-0.012895827	-0.337700897	-4.487382514	0.472190069	-5.564445481	0.420869037	0.010032903	-0.390856687
Campephilus_rubricollis_65187.wav	Campephilus_rubricollis	Cam_rub	Campephilus	New_World	Neotropic	5860897.45	DA5	2	21	3	21	3	2	32	208.5	-1.635452101	-1.266437401	-0.118116524	0.088357105	0.493938225	-0.504470481	0.561890408	0.87514705	1.25E-17	-0.503244942	-0.354150372	-0.879758119	1.56291362	1.257846277	0.689916227	0.554852826	1.230135297	0.21335326	-0.890303527	5.06E-18	-0.252345907	-1.14E-16	-2.917148367	1.165242202	-1.384180499	0.637386198	-0.007035092	-0.52530171	-4.850887407	1.13564032	-5.557815769	1.644371835	0.093331359	-1.769855449
Campephilus_rubricollis_76057.wav	Campephilus_rubricollis	Cam_rub	Campephilus	New_World	Neotropic	5860897.45	DA5	2	21	3	21	3	2	32	208.5	-1.635452101	-1.273605757	0.376792763	0.088357105	0.005061386	-0.583424407	0.561890408	0.87514705	1.25E-17	-0.503244942	-0.354150372	-0.789132948	1.960087013	1.257846277	1.019613267	1.079158958	1.230135297	-0.449466008	-0.920435294	5.06E-18	-0.252345907	-1.14E-16	-3.257045015	1.331633949	-1.039704259	1.543882979	-0.118643546	-0.398229537	-5.432789373	0.257527226	-5.135304006	2.696568954	-0.167591312	-2.552188366
Campephilus_rubricollis_76324.wav	Campephilus_rubricollis	Cam_rub	Campephilus	New_World	Neotropic	5860897.45	DA5	2	21	3	21	3	2	32	208.5	-1.635452101	-1.270890743	0.174801235	0.088357105	0.190223444	-0.553520615	0.561890408	0.87514705	1.25E-17	-0.503244942	-0.354150372	-0.698377019	1.961455552	1.257846277	1.020749303	1.080965557	1.230135297	-0.451749881	-0.920534035	5.06E-18	-0.252345907	-1.14E-16	-3.277680262	1.461178911	-0.997564761	1.362219735	-0.071164629	-0.367685982	-5.274802355	0.706004779	-5.191031202	2.722436825	-0.091984109	-2.502933467
Campephilus_rubricollis_85775.wav	Campephilus_rubricollis	Cam_rub	Campephilus	New_World	Neotropic	5860897.45	DA5	2	21	3	21	3	2	32	208.5	-1.635452101	-1.262482131	-0.345029033	0.088357105	0.763684833	-0.460906229	0.561890408	0.87514705	1.25E-17	-0.503244942	-0.354150372	-0.908856644	1.484185615	1.257846277	0.624563435	0.450924475	1.230135297	0.344737787	-0.883959841	5.06E-18	-0.252345907	-1.14E-16	-2.873732507	1.234768941	-1.431231065	0.318516389	0.043946779	-0.581892549	-4.637618054	1.654976242	-5.721785293	1.403620251	0.213774553	-1.622767339
Celeus_castaneus_125667.wav	Celeus_castaneus	Cel_cas	Celeus	New_World	Neotropic	327907.88	DA1	3	11	0	6	2	6	24	92.5	-0.221733835	-0.497156109	0.996473313	-0.187483589	-0.674343034	-0.46482595	0.561890408	-0.013406853	-0.067714117	-0.261287622	-0.145269764	-0.352897924	0.272121769	0.302463191	0.631961915	0.007528699	-0.302333987	-0.234348086	0.20369638	0.202324646	-0.252345907	-1.14E-16	-0.624157442	-0.688922103	-0.184122407	1.290450353	-0.413086628	-0.058976195	-2.907626467	-2.366902969	-0.110641352	0.542695573	-0.623593164	-0.63861921
Celeus_castaneus_125671.wav	Celeus_castaneus	Cel_cas	Celeus	New_World	Neotropic	327907.88	DA1	3	11	0	6	2	6	24	92.5	-0.398448618	-0.580703334	0.90806517	-0.145593393	-0.831209292	-0.471027569	0.561890408	-0.003957507	0.024984748	0.018883086	-0.033782333	-0.752070399	-0.577609116	1.257846277	-1.086950053	-0.433886162	-1.553989514	-0.607111283	0.038834089	0.265157187	-0.252345907	-1.14E-16	0.042282545	-1.642328134	-0.970642674	1.078352626	-0.750419864	-1.183202928	-2.940209933	-3.78543861	-0.56510016	-1.931741385	-0.687183048	-0.476767207
Celeus_castaneus_215871.wav	Celeus_castaneus	Cel_cas	Celeus	New_World	Neotropic	327907.88	DA1	3	11	0	6	2	6	24	92.5	-0.221733835	-0.514382848	0.980595688	0.24890441	-1.070979948	-0.58368409	0.337871216	0.762429726	-0.127768497	0.15623509	-0.157187512	-0.070610487	2.157237177	1.252943704	1.270069289	1.47745076	0.720600968	-1.331894823	-0.799573258	0.315489629	-0.252345907	-1.14E-16	-2.328703756	1.04614364	0.21329884	2.907785029	0.037357512	-0.286805927	-3.711512532	-2.11806238	-1.760481439	3.512170047	-0.123704741	-3.262289822
Celeus_castaneus_28145.wav	Celeus_castaneus	Cel_cas	Celeus	New_World	Neotropic	327907.88	DA1	3	11	0	6	2	6	24	92.5	-0.575163401	-0.626541771	0.493383471	0.09070633	-0.697155474	-0.440054256	0.435972948	-0.360058265	0.069342825	0.191488107	0.14921543	-0.492981594	1.230741087	0.296940111	0.461209292	0.214752723	0.215297442	-0.111381117	-0.304890334	0.193326795	-0.252345907	-1.14E-16	-0.920683993	0.23035678	-0.7755103	1.21678424	-0.273164682	-0.167611503	-1.386013704	-1.593385065	-2.101080606	0.841602399	-0.505677644	-1.01997579
Celeus_castaneus_89477.wav	Celeus_castaneus	Cel_cas	Celeus	New_World	Neotropic	327907.88	DA1	3	11	0	6	2	6	24	92.5	0.485125298	-0.038988934	0.628058332	0.134471191	-0.510031227	-0.558460815	0.308578416	0.63811653	-0.196786218	-0.338110719	-0.341604035	-0.781049928	0.269956173	-0.126865146	0.02953187	-0.067060282	-0.191115348	-0.057346265	-0.158841126	0.240414857	-0.252345907	-1.14E-16	-0.620269888	-1.00478185	0.30309768	0.691555581	0.166344587	-0.591834391	-3.97160982	-1.472114828	0.741764962	-0.062418069	0.485572758	-0.566894833
Celeus_elegans_113956.wav	Celeus_elegans	Cel_ele	Celeus	New_World	Neotropic	7672482.26	DA5	3	20	5	19	4	10	29	130.5	-0.133376443	-0.291827172	0.221753831	-0.13378713	0.06074392	-0.493358421	0.412732007	0.87514705	-0.140765341	-0.365069406	-0.365356889	-0.108903791	0.070029567	1.257846277	-0.549339628	-0.309515189	-1.310178892	-0.583029461	0.035791629	0.257468367	-0.252345907	-1.14E-16	-0.657762499	-0.984179503	-0.086709352	0.657749539	-0.24178042	-0.901953924	-4.005141489	-1.55708175	-0.02033212	-0.654175592	0.048983258	-0.776873376
Celeus_elegans_128653.wav	Celeus_elegans	Cel_ele	Celeus	New_World	Neotropic	7672482.26	DA5	3	20	5	19	4	10	29	130.5	0.220053123	-0.233779237	0.763365083	0.260616992	-0.738149992	-0.559568243	-0.380398444	0.485841691	-0.217222633	-0.287899084	-0.41856476	-0.340250921	0.310288282	-0.435130196	0.958037496	0.572410432	0.236405446	-0.547829213	-0.300109668	0.228825186	-0.252345907	-1.14E-16	-0.957795055	-0.244953918	0.87051206	1.133954906	0.121789316	0.165025598	-3.414598076	-0.91432161	1.197119507	1.688529646	0.130593414	-0.970709901
Celeus_elegans_137814.wav	Celeus_elegans	Cel_ele	Celeus	New_World	Neotropic	7672482.26	DA5	3	20	5	19	4	10	29	130.5	-0.221733835	-0.436019485	0.569541717	0.048148941	-0.280830306	-0.554756412	0.188844297	0.87514705	-0.157646298	-0.395051503	-0.41568467	-1.140302417	0.58688732	1.214969684	-0.120291575	0.57004508	0.661625248	-0.228624597	-0.316380161	0.291332228	-0.252345907	-1.14E-16	-1.54366903	-0.118037156	-0.462295331	1.128477531	0.089868494	-1.209856212	-4.227445678	-1.224450966	-2.014811058	0.277365598	0.482319368	-1.808388978
Celeus_elegans_26107.wav	Celeus_elegans	Cel_ele	Celeus	New_World	Neotropic	7672482.26	DA5	3	20	5	19	4	10	29	130.5	0.04333834	-0.253276936	0.448255583	0.289431961	-0.816033044	-0.480000287	0.096936738	-0.108550595	-0.206899853	0.251279254	0.000333309	-0.976514678	0.640282904	1.257846277	0.487249003	-0.064440604	-0.82280697	-0.530415004	0.077138256	0.327712118	-0.252345907	-1.14E-16	-0.318607898	-0.254914907	-0.325146675	1.556916482	-0.213230434	-1.289393031	-1.100829208	-2.752205106	-0.655052681	-0.384339044	-0.018624084	-1.819070591
Celeus_elegans_47903.wav	Celeus_elegans	Cel_ele	Celeus	New_World	Neotropic	7672482.26	DA5	3	20	5	19	4	10	29	130.5	-0.045019051	-0.406430802	0.938609414	0.03404106	-0.53745003	-0.61646472	0.541583578	0.87514705	-0.186179598	-0.365495134	-0.348519411	-1.064667695	-0.25787022	-0.234867615	0.21264181	-0.476253721	-0.036664609	0.574806586	0.869449911	0.17512351	-0.252345907	-1.14E-16	-0.359509842	-1.476543426	-0.244621666	0.631265764	0.184675701	-0.363685213	-3.834228791	-2.307473571	0.300568411	-0.475415386	0.358568298	0.201625492
Celeus_elegans_52006.wav	Celeus_elegans	Cel_ele	Celeus	New_World	Neotropic	7672482.26	DA5	3	20	5	19	4	10	29	130.5	0.131695732	-0.291392447	0.83952416	0.12727619	-0.701661332	-0.559682893	0.226348982	0.292123121	-0.199848692	-0.114865087	-0.234983404	-0.812902127	-0.830074596	1.257846277	-0.729497674	-1.612800467	-0.66405842	1.545049531	0.881278865	0.23919403	-0.252345907	-1.14E-16	0.932311363	-2.241300275	-1.381240319	0.253548651	-0.106219825	-1.091323026	-1.389596918	-3.914196998	-0.411640933	-3.077678638	0.103782056	1.002449039
Celeus_elegans_73016.wav	Celeus_elegans	Cel_ele	Celeus	New_World	Neotropic	7672482.26	DA5	3	20	5	19	4	10	29	130.5	-0.398448618	-0.422088202	-0.032835935	0.151303856	0.10884418	-0.434132247	0.561890408	0.238504987	-0.178261981	-0.364265737	-0.240263012	-0.613560968	0.26885673	-0.726776535	-0.293987546	0.38480995	0.200330705	-0.337494694	-0.327569559	0.042690395	-0.252345907	-1.14E-16	-1.162848958	-0.272340277	-0.002728298	-0.134329194	0.242388662	-0.145160157	-3.891259972	0.721767804	-0.780767954	0.426988337	0.49863262	-0.158486673
Celeus_elegans_80726.wav	Celeus_elegans	Cel_ele	Celeus	New_World	Neotropic	7672482.26	DA5	3	20	5	19	4	10	29	130.5	0.131695732	-0.141810616	0.326072879	-0.162917912	-0.51001434	-0.466050061	0.090432153	0.87514705	-0.187524099	-0.102169445	-0.355266107	-0.689340772	0.790482432	1.257846277	0.821202605	0.354439546	-0.95242324	-1.156345503	-0.355241742	0.360163499	-0.252345907	-1.14E-16	-1.184270921	-0.022308273	0.546108664	1.737736318	-0.32643721	-1.071152157	-3.606812546	-1.705224954	0.196136373	0.847914391	-0.084653151	-2.495049049
Celeus_elegans_89017.wav	Celeus_elegans	Cel_ele	Celeus	New_World	Neotropic	7672482.26	DA5	3	20	5	19	4	10	29	130.5	-0.310091226	-0.347216133	-0.062314012	0.011765238	0.247701447	-0.43346847	0.561890408	0.422742191	-0.179755871	-0.333976424	-0.277731542	-0.930050865	1.43860366	1.256370586	1.313884073	1.216864801	0.548131799	-1.130722863	-0.482977349	0.326368441	-0.252345907	-1.14E-16	-2.306944392	1.327957167	0.231681836	1.472553585	0.076371907	-1.028058962	-3.642071238	0.465037087	-2.25290326	2.07596372	0.417588764	-3.159230063
Celeus_flavescens_128080.wav	Celeus_flavescens	Cel_flave	Celeus	New_World	Neotropic	3801921.9	DA4	3	18	3	18	3	8	27.5	137.5	0.926912256	-0.061940161	1.646158247	0.095733124	-1.05756673	-0.654458199	0.264600872	0.87514705	-0.200954171	-0.25359449	-0.359025693	0.1782433	-1.081453993	1.255744961	-1.505196007	-1.868728367	-4.709009156	-1.139435063	0.504781375	0.322033218	-0.252345907	-1.14E-16	1.397193617	-3.960606508	0.496319864	1.451149446	-0.944992756	-1.346977484	-4.992682839	-6.499892606	4.800974497	-3.280676951	-0.702422839	0.253498355
Celeus_flavescens_143400.wav	Celeus_flavescens	Cel_flave	Celeus	New_World	Neotropic	3801921.9	DA4	3	18	3	18	3	8	27.5	137.5	-0.133376443	-0.513359441	1.642661333	-0.395983588	-1.070580074	-0.10139612	0.561890408	-1.214998375	0.172878369	-0.071788249	0.193605507	-0.365414114	-0.567547405	-1.140072285	0.437197392	0.140205318	-0.752292451	-0.736686984	-0.100643779	0.199574841	-0.252345907	-1.14E-16	0.226766379	-1.133907889	0.121186619	1.134693702	-1.06735356	0.646202232	-1.781027585	-2.799798507	1.598270481	0.247415762	-1.690775311	0.220143942
Celeus_flavescens_344941.wav	Celeus_flavescens	Cel_flave	Celeus	New_World	Neotropic	3801921.9	DA4	3	18	3	18	3	8	27.5	137.5	1.457056606	0.30177988	1.263777314	0.140161018	-1.051998566	-0.584755585	0.561890408	0.502961694	-0.20612303	-0.312331081	-0.283862305	-0.502213883	-0.586365068	1.257846277	-0.996182032	-1.369600426	-3.864085145	-1.142097385	0.362513119	0.314307064	-0.252345907	-1.14E-16	1.059285137	-3.229001723	0.644572845	1.487796244	-0.656104824	-1.865217098	-4.477678432	-5.630897032	4.1803791	-3.014868194	-0.140481092	-0.667649764
Celeus_flavus_274977.wav	Celeus_flavus	Cel_flavu	Celeus	New_World	Neotropic	5874164.09	DA5	3	23	5	23	4	13	25.5	147.5	0.926912256	0.066540258	1.129228014	0.197835497	-1.519546254	-0.584750705	-0.051098644	0.501596536	-0.212591574	-0.159635039	-0.219487592	-0.932240598	0.269018907	-0.047075106	0.422441136	-0.176022537	-0.910845858	-0.454824994	0.602541951	0.281835941	-0.252345907	-1.14E-16	0.157128097	-1.453102199	0.683881817	1.724369584	-0.028390058	-0.76058583	-2.745697159	-3.840844713	2.481494653	-0.181670327	0.156280566	-1.025522761
Celeus_flavus_29901.wav	Celeus_flavus	Cel_flavu	Celeus	New_World	Neotropic	5874164.09	DA5	3	23	5	23	4	13	25.5	147.5	0.220053123	-0.180791299	0.506223231	1.04926417	-1.78867509	-0.446721188	0.101763648	0.143288451	-0.155256074	0.631092009	0.634642269	1.122347947	-0.531295571	-1.023266511	-0.466461935	-1.086564399	-1.740293002	0.079449465	0.755292324	0.243352797	-0.252345907	-1.14E-16	1.564990398	-2.124655849	0.075799615	0.602987902	0.46020856	0.953317297	0.445355721	-3.964834378	2.994636265	-0.477231805	0.107812046	2.14458044
Celeus_flavus_36503.wav	Celeus_flavus	Cel_flavu	Celeus	New_World	Neotropic	5874164.09	DA5	3	23	5	23	4	13	25.5	147.5	-0.663520793	-0.624352994	0.112992071	0.026584705	0.058125075	-0.430806855	0.561890408	0.364740496	0.044684676	-0.339950012	-0.239004399	-0.172962212	-0.888122647	-0.293283503	-1.344709999	-0.436605248	-0.752370967	-0.007550847	-0.238841504	-0.245252946	-0.252345907	-1.14E-16	-0.388034606	-1.450361592	-0.723286234	-0.721716731	-0.162661399	-0.047097527	-4.032392265	-0.291446647	-0.686478102	-1.313369007	-0.045308423	1.306837098
Celeus_flavus_44115.wav	Celeus_flavus	Cel_flavu	Celeus	New_World	Neotropic	5874164.09	DA5	3	23	5	23	4	13	25.5	147.5	0.04333834	-0.278167954	0.49164563	0.506484321	-0.976322338	-0.522959086	0.535095915	-0.413914339	-0.216236666	0.086452556	0.107809956	-0.884624074	0.690162547	-0.135732887	-0.034561924	0.065146739	-0.008163446	-0.088428186	-0.259852965	0.289173559	-0.252345907	-1.14E-16	-0.438313775	-0.567210387	-0.432798676	0.910880082	0.172363787	-0.643472716	-1.96176998	-2.00287196	-0.750153441	-0.153686432	0.329745304	-0.643989922
Celeus_grammicus_148403.wav	Celeus_grammicus	Cel_gra	Celeus	New_World	Neotropic	3999818.71	DA4	3	18	4	18	5	8	24	75	0.308410515	-0.113483486	0.588714556	-0.104537083	-0.34573601	-0.536175979	0.561890408	0.842634946	-0.162127968	-0.317832031	-0.337553312	-0.429985875	0.445707346	-0.002218825	0.497279926	0.506342506	-0.201946788	-0.790287518	-0.239488676	0.23659786	-0.252345907	-1.14E-16	-1.21053165	-0.465077236	0.70264509	1.123787573	0.063860479	-0.281696683	-4.615024987	-1.029951766	0.779101304	1.219349509	0.24742403	-1.22509285
Celeus_grammicus_148409.wav	Celeus_grammicus	Cel_gra	Celeus	New_World	Neotropic	3999818.71	DA4	3	18	4	18	5	8	24	75	0.661840082	-0.071092021	1.225479165	0.259530873	-1.772311293	-0.530771327	0.086749275	0.361379447	-0.180950983	0.591315336	0.52847071	-0.891495289	-0.043123115	0.263781895	-0.291335285	-0.908623694	-2.616781107	-0.797299976	0.500615422	0.316931185	-0.252345907	-1.14E-16	1.124042784	-2.076458265	0.090583332	1.979436297	-0.436555694	-1.072401114	-1.054676965	-5.783887453	2.59927202	-1.578026593	-0.405864013	-0.675992912
Celeus_grammicus_260613.wav	Celeus_grammicus	Cel_gra	Celeus	New_World	Neotropic	3999818.71	DA4	3	18	4	18	5	8	24	75	1.191984431	0.178112057	1.228116614	0.078038902	-0.733194266	-0.634755399	0.561890408	0.587877758	-0.2027319	-0.414150566	-0.316101035	-0.716170083	-0.026227265	-0.962348402	0.792683615	0.533057429	0.469956244	-0.324399918	0.229900694	0.255074993	-0.252345907	-1.14E-16	-0.624453322	-1.074745464	1.160842244	1.143239661	0.423511237	0.012062265	-4.342881575	-1.777842962	2.49388034	1.185935493	0.628673603	-0.570267817
Celeus_lugubris_128580.wav	Celeus_lugubris	Cel_lug	Celeus	New_World	Neotropic	1307206.81	DA2	3	10	0	10	0	4	24.5	136	-0.221733835	-0.446183077	0.614214192	0.075892654	-0.476481296	-0.584487362	0.233410243	0.850467835	-0.236224915	-0.383922091	-0.405993368	-0.406200313	-0.389787622	0.386795807	1.138496926	-0.622390486	-0.484527599	0.426497337	0.318839227	0.370574075	-0.252345907	-1.14E-16	-0.522895914	-1.08620337	0.041225616	0.768909333	-0.025815025	-0.047675252	-3.629200853	-1.85460583	0.522152568	0.217127985	-0.020078	-0.052912069
Celeus_lugubris_15462.wav	Celeus_lugubris	Cel_lug	Celeus	New_World	Neotropic	1307206.81	DA2	3	10	0	10	0	4	24.5	136	0.750197473	0.031730401	0.916998371	0.12192058	-0.73101966	-0.583803095	0.468565694	0.87514705	-0.192902103	-0.199473565	-0.323508328	0.908026421	-0.293828798	0.32592241	0.49927788	-0.515194669	-1.565103666	-0.512587431	0.453569928	0.315683628	-0.252345907	-1.14E-16	0.10327084	-1.729571446	0.970129834	1.228729508	0.002391751	0.327529305	-3.602216618	-3.050701163	3.275851317	0.545894099	-0.085928704	0.170777617
Celeus_lugubris_184895.wav	Celeus_lugubris	Cel_lug	Celeus	New_World	Neotropic	1307206.81	DA2	3	10	0	10	0	4	24.5	136	0.04333834	-0.399972203	1.129474134	0.12144274	-0.754064143	-0.655013881	0.510811869	0.713274196	-0.20110356	-0.354917652	-0.320072223	0.033729645	1.042890024	1.257846277	0.807064642	0.32195361	-0.915406183	-1.087749614	-0.476825035	0.341933826	-0.252345907	-1.14E-16	-1.4380779	-0.51791816	0.358500558	2.223623828	-0.301823555	-0.5065478	-4.993365515	-2.884562924	0.174514368	1.521399706	-0.32065689	-2.049966331
Celeus_lugubris_195417.wav	Celeus_lugubris	Cel_lug	Celeus	New_World	Neotropic	1307206.81	DA2	3	10	0	10	0	4	24.5	136	0.220053123	-0.293174309	1.098098709	0.186032268	-1.429076098	-0.55669723	0.312858294	0.422537204	-0.183938763	0.072586595	-0.069929463	-0.118947759	-1.492437387	1.257846277	-0.659530554	-1.695120809	-3.591661234	-0.527991991	0.957182364	0.331004095	-0.252345907	-1.14E-16	1.495443376	-3.197825956	-0.218747003	1.265607083	-0.725516862	-1.000127275	-2.503114305	-6.0261653	3.04507789	-2.95192954	-0.691046637	0.573870295
Celeus_lugubris_220677.wav	Celeus_lugubris	Cel_lug	Celeus	New_World	Neotropic	1307206.81	DA2	3	10	0	10	0	4	24.5	136	-0.133376443	-0.450671097	0.896878203	0.101939669	-0.704918389	-0.620489905	0.557995979	0.795608554	-0.196188662	-0.371015499	-0.325761683	-0.674070004	0.195366829	1.257846277	0.285188284	-0.392470366	-2.274459921	-1.195245718	-0.419770312	0.345007223	-0.252345907	-1.14E-16	-0.896639652	-1.387601974	0.164458915	1.716454809	-0.601327522	-1.193578054	-5.588265707	-3.297423557	0.679866069	-0.368857195	-0.372185253	-1.664401073
Celeus_lugubris_220678.wav	Celeus_lugubris	Cel_lug	Celeus	New_World	Neotropic	1307206.81	DA2	3	10	0	10	0	4	24.5	136	-0.133376443	-0.454547088	0.891965303	0.185999034	-0.598509345	-0.629121267	0.523816784	0.87514705	-0.184237541	-0.390203898	-0.35281675	-0.279461389	0.189464623	1.257846277	0.121755538	-0.749166931	-2.482446407	-0.898984722	-0.218311357	0.421004396	-0.252345907	-1.14E-16	-0.628289029	-1.664391086	0.120193793	1.527658202	-0.538663871	-0.990965576	-5.375336864	-3.450292199	0.994781367	-0.582004788	-0.356307309	-1.125467901
Celeus_lugubris_234572.wav	Celeus_lugubris	Cel_lug	Celeus	New_World	Neotropic	1307206.81	DA2	3	10	0	10	0	4	24.5	136	0.750197473	-0.063237474	1.385283069	-0.076277662	-1.391066747	-0.46357166	-0.64577567	-0.087484637	-0.182743651	-0.041789879	-0.205409408	0.874007484	-1.398667148	1.257846277	-1.7598732	-1.619331779	-1.709270343	0.776035287	2.259454089	0.253758095	-0.252345907	-1.14E-16	2.62593898	-3.137002529	-0.556619276	0.784079831	-0.404878962	-0.344169994	1.198709292	-6.182607112	3.253860198	-3.27899142	-0.623653791	1.889255737
Celeus_spectabilis_178744.wav	Celeus_spectabilis	Cel_spe	Celeus	New_World	Neotropic	464658.77	DA1	3	14	4	14	1	7	27	111	1.280341823	-0.01302568	2.385321121	-0.406452789	-1.440177247	-0.626476972	0.433967455	-0.285389676	-0.183789374	-0.318524815	-0.130780613	0.726625792	0.225353391	-0.3931275	-0.42040399	-0.1774155	-1.090479022	-0.586648095	0.886495274	0.285550074	-0.252345907	-1.14E-16	0.75399089	-2.324875198	0.816912504	2.108636732	-0.553872519	0.452549373	-2.823663393	-5.483264643	4.126605532	0.257368079	-1.01076152	0.187685159
Celeus_spectabilis_274979.wav	Celeus_spectabilis	Cel_spe	Celeus	New_World	Neotropic	464658.77	DA1	3	14	4	14	1	7	27	111	1.810486173	0.367241779	1.659704814	-0.014707392	-1.035352805	-0.647193996	0.4531191	0.87514705	-0.203568478	-0.314228546	-0.340799216	-0.772877733	-0.238380919	-1.131715203	-0.588158734	0.08647239	-0.249576226	-0.294914161	0.520298663	0.2792903	-0.252345907	-1.14E-16	0.2233489	-2.25528358	1.199339145	1.13445764	0.352915036	-0.397710199	-4.580934601	-3.381848264	3.964529711	-0.285847195	0.702332208	-0.020719625
Celeus_spectabilis_91679.wav	Celeus_spectabilis	Cel_spe	Celeus	New_World	Neotropic	464658.77	DA1	3	14	4	14	1	7	27	111	2.252273131	0.338662565	2.388228078	0.767392401	-2.31999063	-0.641919413	-0.114202497	0.734557455	-0.200789843	0.665429991	1.239754376	-0.538347126	0.062026109	1.257846277	-0.026361365	-0.333502423	-1.367565691	-0.595380838	1.615642332	0.309836823	0.148791431	-2.090157197	2.192585413	-1.987777882	-1.319549699	4.735160647	3.782257108	0.406453808	3.151208043	-9.898672254	2.741825285	0.075116149	1.465732649	-0.665347597
Celeus_torquatus_115330.wav	Celeus_torquatus	Cel_tor	Celeus	New_World	Neotropic	4822165.5	DA4	4	20	5	20	5	1	27	120.5	-0.398448618	-0.23214821	-0.630249492	0.032476433	0.082268526	-0.207016686	0.150129024	0.084871271	-0.151521349	0.450026615	-0.12526999	-1.129923047	0.396686526	0.224122858	-0.207252156	-0.315382432	-1.478606809	-0.70086347	-0.108455538	0.253975403	-0.252345907	-1.14E-16	-0.254699584	-0.080187097	-0.100031308	0.122908349	-0.256965208	-1.197828708	-1.138975348	-0.144984787	-0.497141647	-1.071773847	0.132027132	-1.082955663
Celeus_torquatus_258052.wav	Celeus_torquatus	Cel_tor	Celeus	New_World	Neotropic	4822165.5	DA4	4	20	5	20	5	1	27	120.5	1.015269648	0.943254247	-0.544873035	-0.26081692	0.242338145	-0.041807442	0.561890408	-0.744974105	-0.136582449	-0.325962992	-0.249589073	-0.629876849	-0.629840593	1.257846277	-1.13030785	-1.600546522	-2.899492667	-0.132820646	0.264739649	0.327771833	-0.252345907	-1.14E-16	1.474050777	-1.822150098	0.090922177	-0.623785906	-0.619589161	-2.068653689	-0.592909909	-1.519374831	2.159869751	-4.27862898	0.110551244	-0.033682688
Celeus_torquatus_264524.wav	Celeus_torquatus	Cel_tor	Celeus	New_World	Neotropic	4822165.5	DA4	4	20	5	20	5	1	27	120.5	-0.398448618	-0.297864284	-0.407027363	-0.224797356	0.594457147	-0.224645262	0.561890408	0.129341383	0.046056067	-0.273911028	-0.246832657	-0.394117418	1.051090834	1.257846277	0.906241161	0.416106344	-0.520064302	-0.912780274	-0.453024507	0.396894787	-0.252345907	-1.14E-16	-1.548707898	0.872071043	0.102626556	0.771141486	-0.3653219	-0.814946051	-2.703465742	0.677215319	-1.597042819	0.946908928	-0.161096142	-2.172198848
Celeus_torquatus_31966.wav	Celeus_torquatus	Cel_tor	Celeus	New_World	Neotropic	4822165.5	DA4	4	20	5	20	5	1	27	120.5	0.220053123	-0.197414139	0.630616915	0.166866139	-0.479507865	-0.59776515	0.527202047	0.859880034	-0.214333002	-0.389433529	-0.349983018	-0.764620127	0.160895715	-0.310634885	0.9305836	-0.022568541	0.254631529	0.217887321	-0.001626006	0.260163539	-0.252345907	-1.14E-16	-0.969273627	-0.773097018	0.332098066	0.755857312	0.327214429	-0.131920895	-4.318696208	-1.126561863	0.438209187	0.798807284	0.51956383	-0.4365564
Celeus_torquatus_38978.wav	Celeus_torquatus	Cel_tor	Celeus	New_World	Neotropic	4822165.5	DA4	4	20	5	20	5	1	27	120.5	0.661840082	0.771246373	-0.250296631	-0.385845081	0.218193805	3.569576895	-2.914065558	-2.366563933	-0.573746963	0.235433351	-0.150967237	-0.377800845	-0.189863549	-0.880081469	-0.308348269	-0.566874486	-0.327731803	0.472915985	0.289459169	0.215335886	0.148791431	1.92313614	3.138374779	1.566883713	2.684209689	-2.506002121	-4.562479192	-2.120470172	10.13725911	3.379583124	4.31412183	-3.566520279	-2.586378422	-1.039711379
Celeus_torquatus_69423.wav	Celeus_torquatus	Cel_tor	Celeus	New_World	Neotropic	4822165.5	DA4	4	20	5	20	5	1	27	120.5	-0.045019051	-0.040912314	-0.416363261	-0.017797	0.527585477	-0.33381594	0.561890408	0.501690082	-0.094454749	-0.30210425	-0.310117729	-0.645906829	-0.560720011	-0.120540474	0.731226221	-1.068282928	-0.948268057	0.645327056	1.375380525	0.268568104	-0.252345907	-1.14E-16	0.260910371	-0.949750755	0.139991829	-0.545264387	0.214960526	-0.349908932	-1.537169507	-0.091433194	0.9358932	-1.140662915	0.541121902	0.652309149
Chrysocolates_lucidus_18648.wav	Chrysocolaptes_lucidus	Chrysoc_luc	Chrysocolaptes	Old_world	Indomalaya	120897.91	DA1	1	1	0	1	0	1	30	171.5	2.694060089	1.265775786	0.891551838	-0.607166899	-0.782394087	-0.427285762	0.561890408	-0.357982955	-0.190810657	-0.345579349	-0.259316157	0.395996785	-1.124502065	-0.468616238	-1.540930581	-1.653087154	-1.075660548	1.289891708	0.573169983	0.308048072	-0.252345907	-1.14E-16	2.380951029	-3.375171195	0.645825166	-0.441816319	-0.071475601	-0.352983583	-1.071579519	-3.544418776	5.207972001	-3.419539213	0.19510751	2.292052874
Chrysocolates_lucidus_18649.wav	Chrysocolaptes_lucidus	Chrysoc_luc	Chrysocolaptes	Old_world	Indomalaya	120897.91	DA1	1	1	0	1	0	1	30	171.5	2.517345306	1.174821773	0.801895124	-0.342037034	-1.031017666	-0.396206709	0.561890408	-0.233009141	-0.188420433	-0.296492889	-0.256593711	-0.94307615	-1.204275345	-1.33342374	-1.575881237	-2.079695423	-1.5572991	1.471032794	2.784081446	0.295298022	-0.252345907	-1.14E-16	3.244550008	-3.896904658	0.625007119	-0.518217798	0.274173684	-0.971243237	0.281178236	-4.55104408	6.023662415	-4.675093108	0.829515747	2.485045532
Chrysocolates_lucidus_304556.wav	Chrysocolaptes_lucidus	Chrysoc_luc	Chrysocolaptes	Old_world	Indomalaya	120897.91	DA1	1	1	0	1	0	1	30	171.5	2.694060089	1.248852681	0.941232481	-0.647697028	-0.728723366	-0.395523267	0.561890408	0.317654443	-0.182295484	-0.337053318	-0.315622577	0.208679171	-1.006852579	-0.14587412	-1.443268734	-1.515506882	-1.970267782	0.450690994	0.862705093	0.3214327	-0.252345907	-1.14E-16	2.159202428	-3.40710893	1.123020449	0.10623481	-0.172160567	-0.759917243	-2.045205902	-4.027552217	5.951973341	-3.19741744	0.231148961	1.390667598
Chrysophlegma_mentale_164148.wav	Chrysophlegma_mentale	Chrysop_men	Chrysophlegma	Old_world	Indomalaya	1307124.43	DA2	4	8	0	7	4	4	27.5	100.5	0.308410515	0.12889515	-0.133242518	-0.151698197	0.287168979	-0.311333094	0.468024723	0.87514705	-0.084296297	-0.319445383	-0.346014042	-0.483672194	-0.467748849	-0.968063571	-0.995754104	-0.08236093	0.077858845	0.162019016	0.00725141	0.124443481	-0.252345907	-1.14E-16	-0.337744534	-1.060774866	0.342169059	-0.793495054	0.3950898	-0.16863167	-3.596993739	0.716230031	0.906896861	-0.676979708	0.826474601	0.797559634
Chrysophlegma_mentale_164170.wav	Chrysophlegma_mentale	Chrysop_men	Chrysophlegma	Old_world	Indomalaya	1307124.43	DA2	4	8	0	7	4	4	27.5	100.5	0.220053123	-0.076493087	0.24344238	-0.023924531	-0.005151063	-0.49154888	0.561890408	0.724702621	-0.156451186	-0.380740293	-0.331655676	-0.664779715	0.462936625	1.257846277	-0.22318411	-0.31560343	-2.110656491	-1.170607351	-0.274692851	0.36183932	-0.252345907	-1.14E-16	-0.766682594	-0.979117204	0.347367058	1.046110587	-0.386723225	-1.527089283	-4.658428282	-1.843524348	0.644669695	-0.817824628	0.11917967	-1.740267165
Chrysophlegma_mentale_33236.wav	Chrysophlegma_mentale	Chrysop_men	Chrysophlegma	Old_world	Indomalaya	1307124.43	DA2	4	8	0	7	4	4	27.5	100.5	0.750197473	0.817718478	-0.766683516	0.14320855	-0.45820397	0.02428292	-1.373158981	0.87514705	-0.199325831	-0.158337431	-0.440969971	-0.710280124	-1.199815075	-0.975799458	-0.51749479	-1.680312195	-3.144029914	-0.213832115	0.801036972	0.288880313	-0.252345907	-1.14E-16	1.914218452	-1.986472432	1.555696332	-0.934480003	-0.170819167	-0.885740761	-0.343811603	-0.609986831	5.394093555	-2.958586988	0.437950685	0.874096312
Colaptes_auratus_100783.wav	Colaptes_auratus	Col_aura	Colaptes	New_World	Nearctic	15371735.43	DA6	3	21	0	20	2	6	32.5	127.5	0.57348269	-0.079274105	0.961108235	0.126572678	-0.721921585	-0.61166844	0.521469016	0.602081601	-0.202268794	-0.316936111	-0.300171207	0.044835568	-0.066226423	1.257846277	-0.31156976	-1.053949208	-2.633653136	-0.626128701	0.613008696	0.328604466	-0.252345907	-1.14E-16	0.366927185	-2.200259242	0.253773267	1.385870109	-0.403694418	-1.013513089	-3.758025988	-4.316709411	2.328943109	-1.430331815	-0.195233823	-0.487138087
Colaptes_auratus_101630.wav	Colaptes_auratus	Col_aura	Colaptes	New_World	Nearctic	15371735.43	DA6	3	21	0	20	2	6	32.5	127.5	1.722128781	0.668719981	0.674730187	0.076978218	-0.442657178	-0.568952052	0.169025841	0.410797667	-0.213274282	-0.40269742	-0.339678579	-0.710280124	-0.436997554	0.797166411	-0.490746909	0.168250891	-0.315384705	-0.447235634	1.024542429	0.279879286	-0.252345907	-1.14E-16	0.42272264	-1.373808252	0.829791016	0.873789613	0.420295338	-1.400349652	-2.136740697	-2.54404779	2.599864307	-1.189190985	1.089159447	-0.941432092
Colaptes_auratus_120259.wav	Colaptes_auratus	Col_aura	Colaptes	New_World	Nearctic	15371735.43	DA6	3	21	0	20	2	6	32.5	127.5	0.04333834	-0.386963611	1.082158897	0.071488302	-0.762385653	-0.608094106	0.393228415	0.87514705	-0.192453936	-0.27922873	-0.354458083	0.044835568	-0.324288878	0.714516973	-0.87322381	-0.542632148	0.349465095	0.945866166	0.298307222	0.190973687	-0.252345907	-1.14E-16	-0.164183826	-1.753757086	-0.83750646	0.603447219	0.184261444	-0.176879362	-3.442708754	-2.999070127	-0.411972658	-0.799312206	0.205522366	0.804239127
Colaptes_auratus_13643.wav	Colaptes_auratus	Col_aura	Colaptes	New_World	Nearctic	15371735.43	DA6	3	21	0	20	2	6	32.5	127.5	1.015269648	0.184807653	0.930137031	-0.014895734	-0.575765934	-0.5488778	0.201432252	0.87514705	-0.20150691	-0.372491809	-0.372253063	0.044835568	-1.151636015	0.52570829	-1.563454706	0.1679124	-0.322958633	-0.452440057	0.414498193	0.251166812	-0.252345907	-1.14E-16	0.244233008	-1.998144208	0.406253792	0.526013378	0.26999897	-0.653739259	-3.714987067	-2.639232022	2.230598095	-1.131960011	0.662723382	0.274299723
Colaptes_auratus_160134.wav	Colaptes_auratus	Col_aura	Colaptes	New_World	Nearctic	15371735.43	DA6	3	21	0	20	2	6	32.5	127.5	0.926912256	-0.017438875	1.457392341	0.077061246	-0.874107562	-0.652776766	0.561890408	0.533256358	-0.213617877	-0.404141036	-0.296929408	0.679506593	-0.656950847	1.257846277	-1.152812305	-0.829567657	-2.599653441	-0.884504354	0.504147611	0.323804084	-0.252345907	-1.14E-16	0.658111278	-2.832586975	0.390261139	1.427565043	-0.419487002	-0.737920791	-4.305281227	-5.064586305	3.297608578	-1.578659622	-0.296037543	0.089194542
Colaptes_auratus_170903.wav	Colaptes_auratus	Col_aura	Colaptes	New_World	Nearctic	15371735.43	DA6	3	21	0	20	2	6	32.5	127.5	1.191984431	0.153828518	1.292134214	0.153173039	-1.156420165	-0.66130136	0.472812171	0.663583168	-0.208423621	-0.355851718	-0.308766434	1.039881344	-0.882640123	1.257846277	-1.340158908	-1.245518649	-2.755777762	-0.474767618	1.309971097	0.30749603	-0.252345907	-1.14E-16	1.390349711	-3.30592564	0.406306768	1.263194503	-0.196590764	-0.589426663	-3.16697369	-5.73832182	4.188083101	-2.107772575	-0.083948549	0.834026355
Colaptes_auratus_173769.wav	Colaptes_auratus	Col_aura	Colaptes	New_World	Nearctic	15371735.43	DA6	3	21	0	20	2	6	32.5	127.5	-0.310091226	-0.606790977	1.25683528	0.188711778	-0.850659798	-0.666130474	0.123927961	0.725275042	-0.258483877	-0.430187499	-0.435843302	-0.57324954	-0.71440688	-1.511736912	0.33297165	-0.213780352	0.41909278	0.581915658	-0.390889381	-0.030176597	-0.252345907	-1.14E-16	-0.709737568	-1.574412025	0.067500962	0.235155731	0.119503729	0.793374417	-5.167475739	-1.29124263	0.837004481	0.611705729	-0.027453653	1.171888821
Colaptes_auratus_180434.wav	Colaptes_auratus	Col_aura	Colaptes	New_World	Nearctic	15371735.43	DA6	3	21	0	20	2	6	32.5	127.5	-0.221733835	-0.436126092	0.531185004	0.193928301	-0.47417367	-0.586875394	0.325631189	0.87514705	-0.229950577	-0.406057121	-0.3912743	-0.736466383	1.243449416	0.420850755	1.104448526	1.147483806	0.959776558	-0.736893241	-0.645996825	0.214583785	-0.252345907	-1.14E-16	-2.252216021	0.60738234	0.331750102	1.581305213	0.274071665	-0.384888534	-4.853861144	-0.359336465	-1.418072025	2.478854716	0.452596628	-2.279498965
Colaptes_auratus_190988.wav	Colaptes_auratus	Col_aura	Colaptes	New_World	Nearctic	15371735.43	DA6	3	21	0	20	2	6	32.5	127.5	1.545413998	0.602933753	0.606311862	0.010879763	-0.533557499	-0.575125932	0.386389813	0.864934076	-0.208199538	-0.334057618	-0.353256365	-0.686307752	-0.640405083	-1.442087292	0.946414274	0.38950261	-0.274757549	-0.696726091	0.188907691	0.270638618	-0.252345907	-1.14E-16	-0.242633055	-1.208437457	1.971578354	0.585834183	0.508559407	0.040771205	-4.2114997	-0.764795677	4.271510653	0.926781706	0.898794505	-0.320556432
Colaptes_auratus_191740.wav	Colaptes_auratus	Col_aura	Colaptes	New_World	Nearctic	15371735.43	DA6	3	21	0	20	2	6	32.5	127.5	1.191984431	0.296658747	0.843748377	0.115106261	-0.539062561	-0.612619184	0.561890408	0.666384504	-0.212397369	-0.35476102	-0.322990061	-0.586875312	0.101352012	1.109610355	-0.523338598	0.147704184	-0.269157105	-0.386883694	0.168432226	0.282140476	-0.252345907	-1.14E-16	-0.359127526	-1.272566678	0.283259074	1.176184406	0.269242968	-1.314039849	-3.741124585	-2.726634098	1.015513526	-0.685096381	0.807651188	-1.166729256
Colaptes_auratus_197948.wav	Colaptes_auratus	Col_aura	Colaptes	New_World	Nearctic	15371735.43	DA6	3	21	0	20	2	6	32.5	127.5	1.10362704	0.011257837	1.668025848	0.154664281	-1.12964002	-0.699482622	0.478599062	0.87514705	-0.215468807	-0.350589685	-0.349922725	0.27115624	0.488979512	0.8311157	-0.201565686	0.776746962	0.509969173	-0.602712672	0.129738041	0.278108224	-0.252345907	-1.14E-16	-0.811446116	-1.143359655	0.527334092	2.098419805	0.328096723	-0.296618402	-4.404843496	-3.654219657	1.335438437	1.283307906	0.411113979	-1.176565263
Colaptes_auratus_248138.wav	Colaptes_auratus	Col_aura	Colaptes	New_World	Nearctic	15371735.43	DA6	3	21	0	20	2	6	32.5	127.5	1.191984431	0.451137303	0.486223253	-0.066856012	-0.284665067	-0.546604167	0.449184252	0.841202608	-0.19798133	-0.364109191	-0.35169336	-1.160320795	-0.265874751	-0.522245326	-0.828176683	0.100715365	-0.540273793	-0.52909691	0.250444314	0.288934994	-0.252345907	-1.14E-16	-0.137943723	-1.514813006	0.893747612	0.333078633	0.346359157	-1.110080707	-4.224857951	-1.351966846	2.373335354	-0.997737974	1.038442637	-0.522634998
Colaptes_auratus_41383.wav	Colaptes_auratus	Col_aura	Colaptes	New_World	Nearctic	15371735.43	DA6	3	21	0	20	2	6	32.5	127.5	0.750197473	0.147368525	0.570623352	-0.0161785	-0.306447418	-0.547053894	0.400873531	0.87514705	-0.184835097	-0.365931802	-0.361283855	-0.756276217	0.977186	1.184175677	0.203698706	1.028408716	0.876781282	-0.648079818	-0.281046251	0.275126695	-0.252345907	-1.14E-16	-1.521255704	0.153084931	0.365744935	1.505291142	0.354079147	-1.156981467	-3.906197658	-1.147214103	-0.644720716	1.10672599	0.830730833	-2.376512187
Colaptes_auratus_59492.wav	Colaptes_auratus	Col_aura	Colaptes	New_World	Nearctic	15371735.43	DA6	3	21	0	20	2	6	32.5	127.5	0.396767907	-0.209406606	1.109992116	0.108599728	-0.67183225	-0.656427713	0.435209761	0.778948788	-0.213610407	-0.432851811	-0.355522312	-1.050658513	0.615655769	0.439024047	0.330925768	-0.016037647	-0.714268734	-0.510890858	-0.379762164	0.308744906	-0.252345907	-1.14E-16	-1.035741083	-1.071948365	0.290416298	1.514751382	-0.137624771	-0.991483168	-5.238973952	-2.57277462	0.532768503	0.16229527	0.171341636	-1.526951287
Colaptes_auratus_61516.wav	Colaptes_auratus	Col_aura	Colaptes	New_World	Nearctic	15371735.43	DA6	3	21	0	20	2	6	32.5	127.5	0.396767907	-0.151958277	0.894492964	0.030743302	-0.508236053	-0.547658964	0.12608052	0.87514705	-0.182146095	-0.384406537	-0.39679228	-0.879905806	0.348058699	1.257846277	-0.318545262	0.499154608	0.553950852	-0.219077999	0.114632361	0.268224623	-0.252345907	-1.14E-16	-0.959247157	-0.578754855	-0.164223177	1.325374233	0.166682683	-1.196216507	-3.645006531	-2.190356551	-0.684340914	-0.008073899	0.559409528	-1.578770438
Colaptes_auratus_63072.wav	Colaptes_auratus	Col_aura	Colaptes	New_World	Nearctic	15371735.43	DA6	3	21	0	20	2	6	32.5	127.5	0.308410515	-0.08425282	0.42868104	0.086115691	-0.276721508	-0.528954741	0.561890408	0.508588321	-0.200789843	-0.3426156	-0.296899786	0.309706376	-0.673915783	0.098199474	0.185468574	0.529396823	-0.062929995	-0.716052679	0.234034582	0.276612866	-0.252345907	-1.14E-16	-0.608982719	-0.801952069	0.686928803	0.607168598	0.308435906	0.161681502	-3.578289296	-0.928790357	1.413648247	0.885152025	0.424871853	-0.133497194
Colaptes_auratus_63117.wav	Colaptes_auratus	Col_aura	Colaptes	New_World	Nearctic	15371735.43	DA6	3	21	0	20	2	6	32.5	127.5	0.308410515	-0.180277502	0.819255273	-0.019093569	-0.446501937	-0.599995854	0.561890408	0.499723682	-0.213256355	-0.336878381	-0.283826844	-0.946289444	2.053689184	1.085033221	1.097313232	1.563975968	0.852462868	-1.343219581	-0.59167917	0.310066935	-0.252345907	-1.14E-16	-2.375038466	0.994427912	0.500928987	2.426018415	0.081977356	-1.054651058	-4.437437312	-1.192489406	-1.449096467	2.628835599	0.350518291	-3.674459197
Colaptes_auratus_6798.wav	Colaptes_auratus	Col_aura	Colaptes	New_World	Nearctic	15371735.43	DA6	3	21	0	20	2	6	32.5	127.5	1.015269648	0.134524999	1.07042693	0.044756049	-0.647811449	-0.62934753	0.412771168	0.664777083	-0.207721493	-0.372781876	-0.337454317	-0.924542255	0.246512812	0.455598876	-0.402839373	0.781098584	0.0787035	-0.928924304	-0.097311079	0.284607003	-0.252345907	-1.14E-16	-0.852816016	-0.924439623	0.612422006	1.443201829	0.206412183	-1.138617126	-4.534876004	-2.303374213	1.077158362	0.206877595	0.689463835	-1.663158457
Colaptes_auratus_84808.wav	Colaptes_auratus	Col_aura	Colaptes	New_World	Nearctic	15371735.43	DA6	3	21	0	20	2	6	32.5	127.5	0.396767907	-0.215717812	1.13488071	0.126278678	-0.749800254	-0.649661297	0.169719406	0.688942649	-0.22868077	-0.35144928	-0.376953486	-0.036612447	-0.107111754	0.118397166	-0.632611865	-0.419641207	-1.076574206	-0.270090007	1.030868757	0.199039022	-0.252345907	-1.14E-16	0.202596805	-1.896166724	0.295482087	1.034592221	0.033454176	-0.337117511	-3.409433772	-3.379118607	2.086746289	-0.583855514	0.146206936	0.139761488
Colaptes_auratus_94346.wav	Colaptes_auratus	Col_aura	Colaptes	New_World	Nearctic	15371735.43	DA6	3	21	0	20	2	6	32.5	127.5	1.191984431	0.351245609	0.675732463	0.161530123	-0.44204822	-0.607482182	0.39217734	0.572923614	-0.227381086	-0.432516471	-0.336034312	0.803267836	-0.849572133	1.257846277	-1.312708886	-0.481204592	-2.030270129	-0.901477804	0.643048308	0.290970667	-0.252345907	-1.14E-16	0.677802105	-2.304059023	0.688481292	0.749273443	0.04188346	-0.82973058	-3.369875289	-3.374982797	3.316389883	-1.541362779	0.429260727	0.133239868
Piculus_aurulentus_14694.wav	Colaptes_aurulentus	Col_auru	Colaptes	New_World	Neotropic	737934.36	DA2	3	12	1	12	1	6	21.5	45	-0.310091226	-0.556457173	0.942614193	0.133349423	-0.672640071	-0.607991979	0.561890408	0.544997912	-0.193947826	-0.268406431	-0.250667843	-0.870370586	0.055308872	0.418692268	-0.088108356	-0.389802591	-1.128771346	-0.346627854	-0.109341076	0.140662942	-0.252345907	-1.14E-16	-0.678837112	-1.376541361	-0.352581948	1.070617447	-0.300089772	-0.759137507	-4.593081049	-2.726329059	-0.153583691	-0.569117414	-0.155446269	-0.607643504
Piculus_aurulentus_186429.wav	Colaptes_aurulentus	Col_auru	Colaptes	New_World	Neotropic	737934.36	DA2	3	12	1	12	1	6	21.5	45	-0.221733835	-0.427734247	0.533580186	0.033350226	-0.339167827	-0.566675404	0.561890408	0.593320882	-0.221106748	-0.373780402	-0.292840287	0.451070835	1.457717125	0.222316152	0.969333728	1.201677393	0.75335237	-0.958911072	-0.627627835	0.203144085	-0.252345907	-1.14E-16	-2.130712417	0.63735162	0.565939537	1.573803252	0.190124233	0.437615367	-4.463707839	-0.231063675	-0.760967827	3.242026559	0.050744501	-1.711066637
Piculus_aurulentus_19062.wav	Colaptes_aurulentus	Col_auru	Colaptes	New_World	Neotropic	737934.36	DA2	3	12	1	12	1	6	21.5	45	2.340630522	1.026809641	0.708199112	-0.022998758	-0.520986616	-0.48270988	0.561890408	0.379842331	-0.203807501	-0.352098186	-0.314330937	-0.098789961	-1.041110038	-1.615442474	-0.711428862	-0.648874763	-1.351671353	-0.184872453	0.972554836	0.279318594	-0.252345907	-1.14E-16	1.413139623	-2.719752436	1.843684316	-0.138908962	0.468799607	-0.162124828	-2.900585637	-2.142136903	6.213322185	-1.485044479	0.966178789	1.305409292
Piculus_aurulentus_55989.wav	Colaptes_aurulentus	Col_auru	Colaptes	New_World	Neotropic	737934.36	DA2	3	12	1	12	1	6	21.5	45	0.220053123	-0.099408597	0.328341388	-0.038518849	-0.261917878	-0.491718374	0.561890408	0.714727419	-0.154210351	-0.357096366	-0.323994574	-0.279461389	0.525029165	0.704196228	0.883006808	0.660393364	0.661526062	-0.342915177	0.271273223	0.272977066	-0.252345907	-1.14E-16	-1.249640626	0.088073146	0.344084369	1.148556638	0.317584034	-0.311191522	-3.204312828	-0.795146149	-0.326566	1.459429146	0.490309653	-1.378367883
Piculus_aurulentus_55990.wav	Colaptes_aurulentus	Col_auru	Colaptes	New_World	Neotropic	737934.36	DA2	3	12	1	12	1	6	21.5	45	0.57348269	-0.089439258	1.031643893	0.044919086	-0.818129512	-0.59821715	0.561890408	0.752041899	-0.187225321	-0.257090746	-0.305725832	-0.390059456	-0.623965456	-1.125978953	1.029252506	-0.138614676	-0.717145553	-0.35807032	0.953937187	0.291462701	-0.252345907	-1.14E-16	-0.049148133	-1.588391058	1.139039035	0.983608293	0.196496371	0.421772772	-3.832204742	-2.342166671	3.327986408	0.782538935	0.187840944	0.253040628
Colaptes_melanochloros_101540.wav	Colaptes_melanochloros	Col_mel	Colaptes	New_World	Neotropic	7015505.99	DA5	3	20	1	20	3	10	28.5	141	0.396767907	-0.064346184	0.537667985	0.149185246	-0.663065612	-0.558481413	0.011656153	0.736791816	-0.214027203	-0.162941745	-0.352556314	-0.719099788	0.284228592	0.161656678	0.781141346	0.69992507	0.442052479	-0.556101884	0.143257535	0.249133632	-0.252345907	-1.14E-16	-0.955759599	-0.154722802	0.64877938	1.250871412	0.32214643	-0.430036293	-3.076391838	-1.20037538	0.614401868	1.242083039	0.556014085	-1.426420113
Colaptes_melanochloros_234499.wav	Colaptes_melanochloros	Col_mel	Colaptes	New_World	Neotropic	7015505.99	DA5	3	20	1	20	3	10	28.5	141	0.926912256	0.529034092	-0.059832577	-0.076878747	0.127610331	-0.182471697	-0.9514208	0.87514705	-0.177515036	-0.377189106	-0.445861656	-0.491127448	-0.060183598	0.918319716	-0.657430694	0.840353253	0.477202083	-0.707489928	-0.264427976	0.274377721	-0.252345907	-1.14E-16	-0.488703031	0.13663407	0.907017623	0.337678001	0.263093728	-1.182399009	-1.748143412	0.393285607	0.979115333	-0.082430438	0.892252017	-1.631224291
Colaptes_melanochloros_41997.wav	Colaptes_melanochloros	Col_mel	Colaptes	New_World	Neotropic	7015505.99	DA5	3	20	1	20	3	10	28.5	141	0.926912256	0.211091337	0.66385573	0.113016578	-0.731865106	-0.551839073	-0.4123418	0.431518922	-0.220837847	-0.242589488	-0.392494628	-0.252492147	-0.233530047	-0.830856149	-0.500914088	-0.994374415	-2.18286822	-0.36621633	1.482514938	0.276329295	-0.252345907	-1.14E-16	1.231700888	-2.193790052	1.14003843	0.519258491	-0.049556527	-0.397459074	-1.866311886	-2.977229641	4.541882784	-1.413631261	0.189868128	0.517784555
Colaptes_punctigula_127493.wav	Colaptes_punctigula	Col_pun	Colaptes	New_World	Neotropic	4155868.99	DA4	3	20	1	19	5	10	20.5	64.5	-0.398448618	-0.385533207	-0.159320328	0.020448984	0.279244602	-0.458072213	0.105024928	0.810516778	-0.261172879	-0.361899781	-0.411611929	-0.033962882	0.849178371	0.79534274	0.411673093	0.721391333	0.112011733	-0.828673729	-0.443867201	0.191974909	-0.252345907	-1.14E-16	-1.731571318	0.567607862	0.331077918	0.751210317	0.136014578	-0.371653166	-3.755626997	0.632645943	-1.095513412	1.59502812	0.358423315	-1.643906862
Colaptes_punctigula_171378.wav	Colaptes_punctigula	Col_pun	Colaptes	New_World	Neotropic	4155868.99	DA4	3	20	1	19	5	10	20.5	64.5	0.750197473	0.154583837	0.553669531	-0.019177641	-0.493080025	-0.516426888	0.16056066	0.87514705	-0.195142939	-0.37414881	-0.381617552	0.734574692	-0.55149235	-0.172071138	-1.065270302	0.122602056	-0.123284458	-0.246671913	0.302333415	0.235633582	-0.252345907	-1.14E-16	0.019959633	-1.53973139	0.677577842	0.275121423	0.381255443	0.233909981	-3.410662446	-1.494025322	2.345995596	0.043839248	0.527680445	0.735244679
Colaptes_punctigula_221268.wav	Colaptes_punctigula	Col_pun	Colaptes	New_World	Neotropic	4155868.99	DA4	3	20	1	19	5	10	20.5	64.5	0.04333834	-0.230134207	0.360904764	0.089290155	-0.207968897	-0.555994004	0.159238896	0.87514705	-0.217760434	-0.395080391	-0.410752325	-0.352897924	1.983348978	0.847155516	1.038923224	1.336780364	0.554292021	-1.277737119	-0.70561016	0.301471498	-0.252345907	-1.14E-16	-2.372099798	1.051442211	0.750457179	1.908956087	0.174956073	-0.59597711	-4.504885643	-0.148228018	-1.034519777	2.895252812	0.401304563	-3.106647048
Colaptes_punctigula_264520.wav	Colaptes_punctigula	Col_pun	Colaptes	New_World	Neotropic	4155868.99	DA4	3	20	1	19	5	10	20.5	64.5	0.220053123	0.320468816	-0.656169065	-0.338851867	0.534771653	-0.127453156	-0.771625767	0.87514705	-0.141213508	-0.333963396	-0.449489154	-0.74217546	0.35114855	-0.043226317	0.954626668	0.758011383	0.444305136	-0.627858474	-0.370365374	0.251580417	-0.252345907	-1.14E-16	-1.112678535	1.032982631	1.238247116	0.050289131	0.112527223	-0.459270987	-1.83682213	2.334946569	0.594961748	1.284462044	0.517571858	-1.733067305
Colaptes_punctigula_29370.wav	Colaptes_punctigula	Col_pun	Colaptes	New_World	Neotropic	4155868.99	DA4	3	20	1	19	5	10	20.5	64.5	1.015269648	-0.027823234	1.683439121	0.161421953	-1.420098155	-0.61323179	0.561890408	-0.214857856	-0.202627328	-0.200211522	-0.082500513	-0.623386674	0.11393765	0.063856562	0.65939738	0.470288952	0.048365015	-0.558565023	0.419397574	0.319076416	-0.252345907	-1.14E-16	-0.180634315	-1.178263647	0.501647993	2.038255555	-0.004435089	-0.379552005	-2.817992083	-3.982490581	1.809951867	0.638791852	-0.02235289	-1.080952853
Colaptes_punctigula_65085.wav	Colaptes_punctigula	Col_pun	Colaptes	New_World	Neotropic	4155868.99	DA4	3	20	1	19	5	10	20.5	64.5	0.308410515	0.086206132	-0.110437223	0.200148176	-0.058831042	-0.431000762	0.075313873	0.87514705	-0.204883102	-0.369316581	-0.392604109	-0.686307752	0.405253524	0.352417218	-0.271067347	0.432718355	0.500458778	-0.174869718	-0.123802389	0.203702285	-0.252345907	-1.14E-16	-0.986180622	-0.164582694	0.254749237	0.273432509	0.513849187	-0.846128189	-3.238240217	0.137447607	-0.359546849	0.182748091	1.057643907	-0.989404138
Colaptes_punctigula_65092.wav	Colaptes_punctigula	Col_pun	Colaptes	New_World	Neotropic	4155868.99	DA4	3	20	1	19	5	10	20.5	64.5	0.308410515	-0.022329192	0.232435609	0.045671364	-0.047083237	-0.531199763	0.314557734	0.774310524	-0.218268356	-0.373105786	-0.3651535	-0.507712439	-0.786915	-1.569621695	0.913280916	-0.51996564	-1.274683507	-0.290585314	0.681358602	0.208466017	-0.252345907	-1.14E-16	-0.029924217	-1.403027856	1.308962122	-0.089159298	0.194601271	0.368247545	-3.839902474	-0.328695528	3.362156833	0.210509096	0.383926473	0.675771074
Colaptes_rubiginosus_128534.wav	Colaptes_rubiginosus	Col_rub	Colaptes	New_World	Neotropic	3652573.44	DA4	3	30	1	25	6	15	21	69.5	1.722128781	0.922513305	0.105892796	0.30168557	-0.104059009	-0.510391425	0.26577078	0.710680122	-0.218193662	-0.401314355	-0.358466389	-0.991561152	-0.085593806	-0.747917217	1.243287883	0.486426789	-0.350713595	-0.875740713	0.829503081	0.298263572	-0.252345907	-1.14E-16	-0.21758785	-0.532564994	2.10811797	0.619625924	0.793831117	-0.72946536	-2.821888361	-0.197973756	3.897487393	0.709355599	1.522481569	-1.29994686
Colaptes_rubiginosus_184561.wav	Colaptes_rubiginosus	Col_rub	Colaptes	New_World	Neotropic	3652573.44	DA4	3	30	1	25	6	15	21	69.5	0.485125298	-0.089142408	0.816300929	0.257128705	-1.307182032	-0.490025278	-0.009653009	-0.837279581	-0.209200444	-0.055705779	0.133330223	7.772010632	-0.292347859	-0.411827846	-0.075270344	-0.148228554	-1.261019212	-0.750367838	0.141518074	0.268772414	-0.252345907	-1.14E-16	1.333368515	-1.523660178	1.762679576	0.899681177	0.028894101	5.301408842	0.761995518	-2.573980346	6.357248004	4.673944272	-1.940926447	4.285279898
Colaptes_rubiginosus_21572.wav	Colaptes_rubiginosus	Col_rub	Colaptes	New_World	Neotropic	3652573.44	DA4	3	30	1	25	6	15	21	69.5	1.545413998	1.261893633	0.416486157	-0.41350885	-0.420070857	5.679315188	-3.160119082	-2.682247707	-0.428283901	0.114174923	-0.105868108	-0.116441118	-0.625332846	0.198757514	-0.711206485	-1.422570679	-3.236154048	-0.608172789	1.814170255	0.309353487	0.148791431	3.917943837	5.198739023	0.635273872	5.120467995	-2.897551694	-8.946827604	-4.800313879	12.70679396	1.473660826	9.239758108	-6.874480442	-4.75061026	-2.511511278
Colaptes_rubiginosus_258039.wav	Colaptes_rubiginosus	Col_rub	Colaptes	New_World	Neotropic	3652573.44	DA4	3	30	1	25	6	15	21	69.5	0.926912256	0.275329015	0.606258675	-0.302135073	-0.31833402	-0.392358302	0.561890408	0.083683173	-0.144051899	-0.377702174	-0.281558992	0.039272985	0.729897148	-0.358718106	0.983121035	0.588581106	-0.270263511	-0.945055894	0.091017642	0.295783704	-0.252345907	-1.14E-16	-0.710328457	-0.235029215	1.355383615	1.225929577	-0.062303849	0.077446674	-3.067640348	-0.905252333	2.284723759	1.639389602	-0.033209716	-1.260909728
Colaptes_rubiginosus_65096.wav	Colaptes_rubiginosus	Col_rub	Colaptes	New_World	Neotropic	3652573.44	DA4	3	30	1	25	6	15	21	69.5	0.396767907	-0.021921562	0.455111531	-0.0864697	-0.369526248	-0.50848142	0.039086169	0.733628416	-0.206481564	-0.281353255	-0.381571186	-0.472391972	0.65337837	1.257846277	0.004833598	0.171234874	-0.679357846	-0.721676266	0.096071011	0.305333989	-0.252345907	-1.14E-16	-0.725093322	-0.470363373	0.326535542	1.348752353	-0.117141063	-1.129053588	-3.157095692	-1.948985506	0.364282313	0.062478497	0.215091891	-1.791412493
Colaptes_rubiginosus_65106.wav	Colaptes_rubiginosus	Col_rub	Colaptes	New_World	Neotropic	3652573.44	DA4	3	30	1	25	6	15	21	69.5	1.191984431	0.506709822	0.381602479	-0.152812998	-0.192321674	-0.430726797	0.115082582	0.87514705	-0.188420433	-0.380472505	-0.374180077	-1.274779763	0.044292416	-0.489781638	-0.570704258	0.666699668	0.136184061	-0.741557684	0.110627083	0.249479605	-0.252345907	-1.14E-16	-0.515718039	-0.751199762	1.104832344	0.477830264	0.388973476	-1.109719636	-3.751912882	-0.520748039	1.956589763	-0.215449959	1.085850274	-1.211989314
Colaptes_rubiginosus_72554.wav	Colaptes_rubiginosus	Col_rub	Colaptes	New_World	Neotropic	3652573.44	DA4	3	30	1	25	6	15	21	69.5	-0.045019051	-0.454873213	1.275210037	-0.159127436	-0.734859679	-0.586756067	0.561890408	0.344624368	-0.126573385	-0.407856806	-0.241790942	0.890958002	0.16594594	-0.584542663	-0.469718624	1.009071947	0.714479217	-0.744330395	-0.4082171	0.108829084	-0.252345907	-1.14E-16	-1.154493924	-0.773820518	0.375965449	1.099905814	0.025345604	1.028577788	-4.651481038	-1.475441166	0.682075313	2.101023644	-0.334536976	0.135231263
Colaptes_rubiginosus_87538.wav	Colaptes_rubiginosus	Col_rub	Colaptes	New_World	Neotropic	3652573.44	DA4	3	30	1	25	6	15	21	69.5	2.782417481	0.865744703	1.588938143	-0.022097229	-1.122387111	-0.603548562	0.561890408	0.538281298	-0.208677582	-0.29553011	-0.299680039	0.239647052	-0.6232969	0.103985118	-1.124875875	-0.542758774	-0.585567767	0.250689781	2.180580546	0.285697455	-0.252345907	-1.14E-16	1.769078544	-2.981692124	1.074786505	1.149184802	0.58943579	-0.625511505	-1.575945201	-5.222332464	5.347714403	-1.705022856	0.970256997	0.755205176
Dendrocopos_hyperythrus_111622.wav	Dendrocopos_hyperythrus	Dend_hyp	Dendrocopos	Old_world	Indomalaya	1712825.76	DA3	1	8	0	5	2	3	22	46.5	-1.193665143	-0.792456783	-1.29065987	1.029725499	0.361307037	0.083217749	0.561890408	-0.99770309	-0.852336543	0.121845019	0.364227442	-0.445610843	0.376381605	0.161682659	-0.295034175	0.577965812	0.71125344	-0.201731899	-0.67444871	-1.938969043	-0.252345907	-1.14E-16	-1.202916308	1.367463082	-1.547241551	-1.200577003	0.646768817	-0.401577576	0.296871617	2.955014443	-4.979940836	-0.092058106	0.944743887	0.019060126
Dendrocopos_hyperythrus_221083.wav	Dendrocopos_hyperythrus	Dend_hyp	Dendrocopos	Old_world	Indomalaya	1712825.76	DA3	1	8	0	5	2	3	22	46.5	-0.928592968	-0.696851713	0.199345494	-1.827912453	-0.453770917	0.081810556	0.561890408	-1.092170476	2.184180223	0.123167432	0.195112685	-0.431972958	-1.140451755	-0.039561918	-1.554170555	-2.388782008	0.518985204	3.405802233	-0.313194618	-0.46534938	-0.252345907	-1.14E-16	1.415541521	-1.763340957	-3.740750588	-1.98959175	-2.166050169	0.955346759	1.518341528	-1.260447183	-4.290206845	-4.341052237	-3.254376757	4.140907197
Dendrocopos_hyperythrus_243550.wav	Dendrocopos_hyperythrus	Dend_hyp	Dendrocopos	Old_world	Indomalaya	1712825.76	DA3	1	8	0	5	2	3	22	46.5	-0.928592968	-0.711494031	-0.046164368	-0.165977583	-0.704813959	0.025335851	0.561890408	-1.455451577	1.158851776	0.040206422	0.578542288	-0.172962212	-0.398242126	0.570400467	-0.938055977	-1.721269024	0.418681584	2.487352494	-0.589665598	0.003286023	-0.252345907	-1.14E-16	0.872419412	-1.039641203	-3.171905106	-1.12411249	-0.996749125	0.273997276	1.713739124	-1.472012602	-4.359663146	-3.087958474	-1.608952038	2.639737775
Dendrocopos_leucotos_101140.wav	Dendrocopos_leucotos	Dend_leu	Dendrocopos	Old_world	Palearctic	13895721.95	DA6	1	10	3	10	2	4	25.5	125	1.810486173	0.9173653	0.548430384	-0.530106264	-0.793338441	-0.261927346	0.561890408	-1.027323008	-0.177216258	-0.397254574	-0.182034884	0.479185796	-0.957505169	-1.136234019	-1.402305025	-0.736254984	-0.377162948	0.650284619	0.343127913	0.286173315	-0.252345907	-1.14E-16	1.730283921	-2.383898001	0.628893046	-0.584926434	-0.093737701	0.181742787	-0.745586026	-1.967480884	4.071163325	-2.161783249	-0.022100648	2.061369164
Dendrocopos_leucotos_123818.wav	Dendrocopos_leucotos	Dend_leu	Dendrocopos	Old_world	Palearctic	13895721.95	DA6	1	10	3	10	2	4	25.5	125	1.191984431	0.55095726	0.481195059	-0.442010943	-0.714701857	-0.272730107	0.561890408	-0.809318699	-0.159737744	-0.377247488	-0.192212723	1.217045476	-0.880725157	-1.557519839	-1.338569279	-1.378693017	-0.310111759	1.512306869	0.563064617	0.239651516	-0.252345907	-1.14E-16	1.855399336	-2.621077406	0.189560895	-1.049732699	-0.017193127	1.11587317	-0.525672589	-1.762935056	3.622099003	-1.909164763	-0.27339764	3.434632893
Dendrocopos_leucotos_140555.wav	Dendrocopos_leucotos	Dend_leu	Dendrocopos	Old_world	Palearctic	13895721.95	DA6	1	10	3	10	2	4	25.5	125	0.750197473	0.42885662	0.125938902	-0.609118539	-0.339842999	-0.065006731	0.561890408	-1.038367021	-0.083997519	-0.31216334	-0.175285318	-0.052400086	-0.918746949	-1.674865961	-1.1769227	-0.933216716	-0.392649909	0.887763565	0.10019323	0.221562187	-0.252345907	-1.14E-16	1.308341753	-1.893787088	0.126472933	-1.222035386	-0.331900153	0.354807108	-0.824304636	-0.462306486	2.466036209	-2.20015204	-0.34782108	2.303293207
Dendrocopos_leucotos_168707.wav	Dendrocopos_leucotos	Dend_leu	Dendrocopos	Old_world	Palearctic	13895721.95	DA6	1	10	3	10	2	4	25.5	125	0.838554865	0.378635323	0.268508527	-0.348949684	-0.503360909	-0.284134254	0.561890408	-0.640926136	-0.155704241	-0.394268557	-0.203759077	0.011747411	-0.783197164	-1.168838786	-1.126542754	-0.82207516	-0.06431397	0.991426994	0.042157748	0.219528224	-0.252345907	-1.14E-16	0.975711275	-1.939728356	-0.00970046	-0.882603217	-0.035644684	0.202541672	-1.596741054	-0.962575662	1.978284427	-1.893759936	0.040806186	2.041858865
Dendrocopos_leucotos_170650.wav	Dendrocopos_leucotos	Dend_leu	Dendrocopos	Old_world	Palearctic	13895721.95	DA6	1	10	3	10	2	4	25.5	125	1.457056606	0.769484842	0.574288534	-0.941180469	-0.673783848	-0.149330872	0.561890408	-0.937806029	-0.127619108	-0.337156625	-0.213064167	0.565907491	-1.294247088	-0.961569539	-1.68183738	-2.430355871	-1.061317251	2.283168536	0.208410375	0.285525738	-0.252345907	-1.14E-16	2.581553762	-3.378381202	-0.383444618	-1.374155476	-0.631469913	0.344427891	-0.178485062	-2.68343752	3.547890207	-4.091309008	-0.79151014	3.698767673
Dendrocopos_leucotos_181217.wav	Dendrocopos_leucotos	Dend_leu	Dendrocopos	Old_world	Palearctic	13895721.95	DA6	1	10	3	10	2	4	25.5	125	0.220053123	0.129137825	-0.255090802	-0.114489663	0.007779699	-0.264306145	0.503039072	-0.474298378	-0.143006176	-0.343608234	-0.200271939	-0.736466383	-0.771197023	-0.464511135	-1.247649036	-0.672655923	0.012961649	0.859999584	-0.118140246	0.204066339	-0.252345907	-1.14E-16	0.425403006	-1.328917073	-0.575062052	-1.1566353	0.062060006	-0.610364545	-1.7030032	0.038642029	-0.095184373	-2.383321791	0.452952792	1.293378486
Dendrocopos_leucotos_234512.wav	Dendrocopos_leucotos	Dend_leu	Dendrocopos	Old_world	Palearctic	13895721.95	DA6	1	10	3	10	2	4	25.5	125	0.661840082	0.300086127	0.261237747	-0.432390753	-0.53887066	-0.181461564	0.561890408	-0.943101603	-0.115667988	-0.321401663	-0.15588677	-0.873960758	-0.396721966	0.515946014	-0.863450559	-0.795631574	0.319032146	1.243072479	-0.273364859	0.282307012	-0.252345907	-1.14E-16	0.647053446	-1.299636067	-0.964219015	-0.337496665	-0.355436189	-1.004583545	-0.730733843	-1.609576143	-0.559552701	-2.675507249	-0.121302875	0.585931027
Dendrocopos_leucotos_29017.wav	Dendrocopos_leucotos	Dend_leu	Dendrocopos	Old_world	Palearctic	13895721.95	DA6	1	10	3	10	2	4	25.5	125	0.926912256	0.559390231	0.10308399	-0.246569072	-0.645545596	-0.140448116	0.561890408	-1.170561566	-0.136283671	-0.357361635	-0.134135469	0.067279696	-0.476300852	-0.551503604	-1.002853195	-0.903139188	-0.761460453	0.575474369	-0.30225	0.2822041	-0.252345907	-1.14E-16	1.108248591	-1.735833412	0.008906509	-0.608397546	-0.327610675	-0.2536587	-0.912592531	-1.27233917	1.964155795	-2.236344727	-0.212672256	1.358862574
Dendrocopos_leucotos_312658.wav	Dendrocopos_leucotos	Dend_leu	Dendrocopos	Old_world	Palearctic	13895721.95	DA6	1	10	3	10	2	4	25.5	125	1.10362704	0.688293824	-0.033949865	-0.190978516	-0.267367317	-0.191597916	0.561890408	-0.685790235	-0.159737744	-0.374109678	-0.234886291	0.033729645	-1.350853754	-0.016316055	-1.582782137	-1.073954763	0.169652354	1.48383796	0.081613501	0.253088431	-0.252345907	-1.14E-16	1.380016231	-2.054298003	-0.50361437	-1.313894325	0.161412982	-0.452165338	-0.546931622	-0.972704127	1.256937884	-3.179752313	0.508062263	2.194423249
Dendrocopos_leucotos_329942.wav	Dendrocopos_leucotos	Dend_leu	Dendrocopos	Old_world	Palearctic	13895721.95	DA6	1	10	3	10	2	4	25.5	125	0.750197473	0.374368565	0.246594058	-0.59766382	-0.37703853	-0.163585661	0.561890408	-0.719355082	-0.101326643	-0.359403943	-0.217628337	-0.620124677	-1.370960667	0.098599983	-1.74551798	-2.321999953	0.395401624	3.229474606	-0.000161982	0.290448774	-0.252345907	-1.14E-16	1.851514394	-2.722435513	-1.795007984	-1.734767361	-0.276679474	-0.592793507	-0.092034626	-1.928444877	-0.307333731	-4.850887237	-0.102011807	3.214024781
Dendrocopos_leucotos_55080.wav	Dendrocopos_leucotos	Dend_leu	Dendrocopos	Old_world	Palearctic	13895721.95	DA6	1	10	3	10	2	4	25.5	125	0.485125298	0.238334648	0.152568921	-0.51528257	-0.450468458	0.015699656	0.561890408	-1.249273187	-0.037110286	-0.30877993	-0.125543356	0.217915929	-1.344610826	-0.388922707	-1.723644751	-2.39082042	-1.820251008	1.668807963	0.00422057	0.328826221	-0.252345907	-1.14E-16	2.20021278	-2.945267787	-0.917301754	-1.45464575	-0.86470556	-0.170365701	-0.207250633	-2.201744551	1.908127419	-4.487261771	-0.936916678	3.123516853
Dendrocopos_leucotos_99692.wav	Dendrocopos_leucotos	Dend_leu	Dendrocopos	Old_world	Palearctic	13895721.95	DA6	1	10	3	10	2	4	25.5	125	0.661840082	0.106884185	1.017596023	-1.058077022	-0.895281918	-0.276948553	0.561890408	-0.843563419	-0.094006582	-0.332215107	-0.139713307	0.039272985	-0.786491969	0.39542364	-1.260345501	-0.868996559	0.213156821	1.257085194	-0.335231119	0.297316445	-0.252345907	-1.14E-16	0.927916873	-1.992413434	-0.953847552	0.067088693	-0.837945168	-0.127588854	-1.295050369	-2.996706869	0.433248072	-2.295364782	-1.107543774	1.385081498
Dendrocopos_major_125519.wav	Dendrocopos_major	Dend_maj	Dendrocopos	Old_world	Palearctic	24083687.42	DA7	1	15	3	11	2	4	22	82	-0.751878184	-0.725439567	0.390161544	0.227657799	-0.65901888	-0.463914032	0.561890408	0.024415413	-0.001672226	-0.145320442	-0.067235787	-0.408208308	-0.589282568	-0.066444149	-1.096640286	0.139848336	0.231022919	-0.004993972	-0.461843781	-0.512415354	-0.252345907	-1.14E-16	-0.691956693	-0.960711724	-1.182094421	-0.11306436	-0.047718216	-0.063708836	-3.319614738	-0.938161697	-2.019503237	-0.66688655	-0.057838958	0.778225625
Dendrocopos_major_127453.wav	Dendrocopos_major	Dend_maj	Dendrocopos	Old_world	Palearctic	24083687.42	DA7	1	15	3	11	2	4	22	82	-0.663520793	-0.624048193	0.183949295	0.220428895	-0.725082062	-0.296871995	0.561890408	-0.900338774	-0.005285946	-0.239126049	0.205325621	-0.344481208	-0.463618005	-1.083746024	-0.992325055	-0.808606341	-0.145156916	0.914281132	-0.321810978	-0.30227455	-0.252345907	-1.14E-16	0.277077288	-1.380540771	-1.324951174	-0.827174693	-0.215423809	0.349780425	-1.547413757	-0.852512146	-1.265853086	-1.621567022	-0.399964481	2.056638657
Dendrocopos_major_127777.wav	Dendrocopos_major	Dend_maj	Dendrocopos	Old_world	Palearctic	24083687.42	DA7	1	15	3	11	2	4	22	82	-0.663520793	-0.72282894	0.727152173	0.334528941	-0.951451351	-0.515851303	0.561890408	-0.418240189	-0.224587511	-0.317395703	0.156734698	-0.206278248	-0.044519588	-0.016046006	-0.644427865	0.021831044	-0.072870501	-0.081788541	-0.460814161	-0.163473228	-0.252345907	-1.14E-16	-0.579018863	-0.990340433	-0.983329943	0.542659495	-0.138799876	-0.025850921	-3.012835773	-1.972382328	-1.454979595	-0.265794469	-0.277050996	0.381224423
Dendrocopos_major_129154.wav	Dendrocopos_major	Dend_maj	Dendrocopos	Old_world	Palearctic	24083687.42	DA7	1	15	3	11	2	4	22	82	-0.751878184	-0.717963118	0.45555736	-0.295605274	-0.447369602	-0.467292366	0.561890408	0.018092322	0.014933856	-0.279386476	-0.091709788	-0.303693454	-0.900295903	0.572498613	-1.354815123	-1.558577473	-0.204029452	1.8186019	-0.446526091	0.005429788	-0.252345907	-1.14E-16	0.268974436	-2.027519015	-2.095975135	-0.698301443	-0.511647559	-0.18431999	-2.622428748	-2.074410253	-2.278308341	-2.767695221	-0.652414029	2.130728441
Dendrocopos_major_130203.wav	Dendrocopos_major	Dend_maj	Dendrocopos	Old_world	Palearctic	24083687.42	DA7	1	15	3	11	2	4	22	82	-0.221733835	-0.443627183	0.62640704	0.23028435	-0.746455726	-0.428361264	0.561890408	-0.04150271	-0.006912792	-0.309677325	-0.184681621	-0.158434621	-1.362410062	-0.230410346	-1.73842005	-0.484471646	0.364198518	0.883297106	-0.077147574	0.035860938	-0.252345907	-1.14E-16	0.269119537	-2.048523875	-1.177694006	-0.608678055	0.123782273	-0.002871238	-2.971361969	-1.77128295	-0.62378401	-1.943272952	0.188364444	2.053380751
Dendrocopos_major_131315.wav	Dendrocopos_major	Dend_maj	Dendrocopos	Old_world	Palearctic	24083687.42	DA7	1	15	3	11	2	4	22	82	-0.840235576	-0.759737948	0.383800953	-0.257849757	-0.448553077	-0.347252721	0.561890408	-0.461215684	0.340827464	-0.236555617	0.078311751	0.493390112	-0.546184821	0.64096655	-1.060864477	-0.070039471	-0.403940119	-0.211846998	-0.519349469	-0.086769644	-0.252345907	-1.14E-16	-0.384354623	-0.88579102	-1.217664815	0.112976157	-0.713718439	0.258655078	-2.370954808	-1.363284749	-1.732100894	-0.648833552	-1.081842274	0.789809147
Dendrocopos_major_135568.wav	Dendrocopos_major	Dend_maj	Dendrocopos	Old_world	Palearctic	24083687.42	DA7	1	15	3	11	2	4	22	82	-0.928592968	-0.804253815	0.158993071	0.252815228	-0.588286453	-0.377620976	0.561890408	-0.581214785	-0.060225247	-0.223713954	0.253668739	0.098655331	-0.437727424	-1.044190354	-0.970833061	-1.047719192	-0.668638582	0.827276958	-0.214300786	-1.008017921	-0.252345907	-1.14E-16	0.192726806	-1.456511419	-1.476529999	-0.957995973	-0.263756006	0.71342381	-1.838850763	-0.740494375	-1.479280642	-1.427020264	-0.587316062	2.47860707
Dendrocopos_major_143095.wav	Dendrocopos_major	Dend_maj	Dendrocopos	Old_world	Palearctic	24083687.42	DA7	1	15	3	11	2	4	22	82	-1.016950359	-0.896844094	0.535881024	0.0177002	-0.695831498	-0.45183331	0.561890408	-0.257454174	0.314479725	-0.182901728	0.203172186	-0.201568156	-0.757770644	-0.559357673	-1.236503683	-0.876582008	0.761079722	1.674137036	-0.378070309	-1.606511184	-0.252345907	-1.14E-16	-0.109268101	-1.370270523	-2.493315578	-1.132102566	-0.290856827	0.797252508	-1.891817508	-0.797976797	-3.602520463	-1.641144942	-0.734696477	2.878971604
Dendrocopos_major_162812.wav	Dendrocopos_major	Dend_maj	Dendrocopos	Old_world	Palearctic	24083687.42	DA7	1	15	3	11	2	4	22	82	-0.840235576	-0.836091295	0.973161898	0.164285678	-1.093708769	-0.457852529	0.561890408	-0.749234859	0.05164471	-0.216966007	0.481101413	0.017214433	-0.875089045	-0.656522358	-1.333890694	-1.39480744	0.652785104	2.248735973	-0.327851196	-0.718176563	-0.252345907	-1.14E-16	0.651884339	-2.051777547	-2.534717076	-0.83763267	-0.253553575	0.852590116	-1.020054834	-2.421129411	-2.614163747	-2.190458679	-0.800059432	3.391943298
Dendrocopos_major_169486.wav	Dendrocopos_major	Dend_maj	Dendrocopos	Old_world	Palearctic	24083687.42	DA7	1	15	3	11	2	4	22	82	-0.310091226	-0.494193014	0.74128657	-0.196746264	-0.842774157	-0.4470749	0.561890408	-0.311965622	-0.073092122	-0.28602874	-0.075877542	-0.301511297	-1.401522534	1.257846277	-1.770887648	-1.435840333	-1.197830231	0.924400428	-0.178073331	0.297331838	-0.252345907	-1.14E-16	0.836136174	-2.593216906	-1.715195734	-0.078804867	-0.701417214	-0.878282025	-2.483331405	-3.736607884	-0.78092566	-3.565871554	-0.684252018	1.503883426
Dendrocopos_major_170195.wav	Dendrocopos_major	Dend_maj	Dendrocopos	Old_world	Palearctic	24083687.42	DA7	1	15	3	11	2	4	22	82	-0.751878184	-0.718891565	0.4556749	-0.113484206	-0.630507108	-0.383282285	0.561890408	-0.597117851	0.050669199	-0.25429992	0.152947451	0.011785239	-0.443842529	-0.202603112	-0.975909262	-0.61296313	-0.994173232	0.035581847	-0.433471053	-0.150273706	-0.252345907	-1.14E-16	0.002680632	-1.39244043	-1.059503625	-0.064605622	-0.666391148	0.161219493	-2.509478493	-1.704541428	-0.850944189	-1.243807911	-0.945855012	1.166567683
Dendrocopos_major_170497.wav	Dendrocopos_major	Dend_maj	Dendrocopos	Old_world	Palearctic	24083687.42	DA7	1	15	3	11	2	4	22	82	-0.398448618	-0.452689745	0.296989035	0.05979538	-0.779900708	-0.276208079	0.561890408	-0.908250847	-0.028028928	-0.268630834	0.070458871	-0.224956223	-1.378093574	0.63221736	-1.751439067	-1.695432112	0.883441341	2.800308117	-0.241031545	0.019747958	-0.252345907	-1.14E-16	1.088797689	-2.145830256	-2.709576175	-1.325404962	-0.141143269	-0.210255682	-0.175786961	-2.13111177	-2.838133909	-3.813287115	-0.236844458	3.11539804
Dendrocopos_major_172335.wav	Dendrocopos_major	Dend_maj	Dendrocopos	Old_world	Palearctic	24083687.42	DA7	1	15	3	11	2	4	22	82	-0.751878184	-0.805167341	1.134767266	-0.146481902	-0.892655667	-0.552668612	0.561890408	-0.208017726	-0.071598232	-0.318455724	0.114999026	0.468600034	-1.118367945	-0.896055816	-1.535838595	-0.233689223	0.560767171	0.712440181	-0.216408215	-0.666966971	-0.252345907	-1.14E-16	-0.024060788	-1.830233717	-1.350876227	-0.346075515	-0.209972134	1.121216609	-3.047352086	-1.851842773	-1.011158474	-0.651645559	-0.714477017	2.560337036
Dendrocopos_major_176607.wav	Dendrocopos_major	Dend_maj	Dendrocopos	Old_world	Palearctic	24083687.42	DA7	1	15	3	11	2	4	22	82	-0.575163401	-0.663621083	0.910707136	-0.267045263	-1.107288039	-0.387691301	0.561890408	-0.674836413	0.084136818	-0.190043058	0.145152134	0.369027112	-1.051010734	0.590804502	-1.479924797	-1.829509296	-0.644954684	1.833215788	-0.411659514	0.161941433	-0.252345907	-1.14E-16	1.038915649	-2.550166432	-2.172480625	-0.30685893	-0.824234129	0.222682492	-1.397994752	-3.700418374	-1.302914966	-3.005566462	-1.309483465	2.689907492
Dendrocopos_major_186017.wav	Dendrocopos_major	Dend_maj	Dendrocopos	Old_world	Palearctic	24083687.42	DA7	1	15	3	11	2	4	22	82	-1.016950359	-0.815159767	-0.236004456	0.237703114	-0.141482955	-0.33033115	0.561890408	-0.38725739	-0.003639679	-0.234449855	0.123698553	0.595625512	0.869331609	-0.247404593	1.002301777	0.923402926	1.032009777	-0.39989766	-0.758552323	-0.595060054	-0.252345907	-1.14E-16	-1.806037149	1.134697693	-0.475919199	0.281297425	0.071324183	1.086412805	-2.092541718	1.501660915	-2.786033123	2.644746684	-0.345413775	-0.264093168
Dendrocopos_major_197901.wav	Dendrocopos_major	Dend_maj	Dendrocopos	Old_world	Palearctic	24083687.42	DA7	1	15	3	11	2	4	22	82	-0.751878184	-0.727631542	0.351698614	0.797598208	-0.841004684	-0.344088749	0.561890408	-0.844820354	0.14251356	-0.213451097	0.291989603	0.299987945	-0.64196819	0.415673095	-1.109382665	-1.930003517	0.31498087	2.674114275	-0.489561174	0.069174761	-0.252345907	-1.14E-16	0.769084398	-1.947060762	-2.671888923	-1.034587203	0.020134688	0.282506097	-0.437937	-2.201970737	-3.03807729	-2.809753461	-0.244927959	3.160669965
Dendrocopos_major_210458.wav	Dendrocopos_major	Dend_maj	Dendrocopos	Old_world	Palearctic	24083687.42	DA7	1	15	3	11	2	4	22	82	-1.016950359	-0.877633703	0.344189163	-0.077293544	-0.406787845	-0.434158909	0.561890408	-0.10699346	0.300455085	-0.238706973	0.058486971	-0.418172054	-0.293363909	0.872260727	-0.85099567	0.004382658	0.728275094	0.536040725	-0.546172962	-0.566570167	-0.252345907	-1.14E-16	-0.916888224	-0.468683709	-1.966651745	-0.050382052	-0.367857186	-0.172805329	-2.513040714	-0.877936729	-3.925990183	-0.790149649	-0.538636089	0.524519582
Dendrocopos_major_212862.wav	Dendrocopos_major	Dend_maj	Dendrocopos	Old_world	Palearctic	24083687.42	DA7	1	15	3	11	2	4	22	82	-0.840235576	-0.83314704	0.915583865	-0.109204061	-0.815388609	-0.53347775	0.561890408	-0.216298461	-0.042128263	-0.312368219	0.144967914	0.710810398	-0.764827965	1.018238874	-1.242362026	-0.732161149	0.385636284	1.212364318	-0.528425509	-0.045950055	-0.252345907	-1.14E-16	-0.064477248	-1.605335818	-2.006448698	0.113116659	-0.39612894	0.42834936	-2.311131315	-2.745404951	-2.450485602	-1.21091817	-0.856480304	1.80861599
Dendrocopos_major_233768.wav	Dendrocopos_major	Dend_maj	Dendrocopos	Old_world	Palearctic	24083687.42	DA7	1	15	3	11	2	4	22	82	-0.663520793	-0.661880868	0.361509894	0.163205139	-0.584840086	-0.427087907	0.561890408	-0.4189052	-0.091915136	-0.316065061	0.045248118	-0.247942497	0.117801386	0.2082037	-0.509683832	0.392647419	0.473681687	-0.144125448	-0.587477455	-0.17228783	-0.252345907	-1.14E-16	-0.954553805	-0.337774288	-0.959246775	0.350095408	-0.115830748	-0.090563377	-2.772366713	-0.80306646	-2.189454575	0.110735184	-0.192860416	-0.035365345
Dendrocopos_major_239991.wav	Dendrocopos_major	Dend_maj	Dendrocopos	Old_world	Palearctic	24083687.42	DA7	1	15	3	11	2	4	22	82	-0.751878184	-0.622131865	-0.260907108	0.3478843	-0.209996041	-0.360245074	0.561890408	-0.343915012	-0.377923374	-0.313520302	-0.018621791	0.107313447	-0.660421586	-0.12963297	-1.155693395	0.21269	0.660081964	0.22199021	-0.457753124	-0.531432703	-0.252345907	-1.14E-16	-0.632642146	-0.552324862	-1.078206226	-0.805295172	0.329645016	0.145861856	-2.372170963	0.543882764	-2.189368268	-0.54945463	0.4145471	1.206410631
Dendrocopos_major_241409.wav	Dendrocopos_major	Dend_maj	Dendrocopos	Old_world	Palearctic	24083687.42	DA7	1	15	3	11	2	4	22	82	-0.663520793	-0.648886276	0.285584096	-0.012592567	-0.304179639	-0.453141319	0.561890408	-0.082244155	-0.112680208	-0.379970818	-0.094890494	-0.025995791	-0.513937085	-0.418830098	-1.034095354	0.196676407	0.392154617	0.042990376	-0.46696195	-0.262573657	-0.252345907	-1.14E-16	-0.727215302	-0.861210056	-0.78856608	-0.334993842	-0.032513569	0.299717614	-3.457530533	-0.210757629	-1.376699538	-0.238906762	-0.096595405	0.9914126
Dendrocopos_major_266587.wav	Dendrocopos_major	Dend_maj	Dendrocopos	Old_world	Palearctic	24083687.42	DA7	1	15	3	11	2	4	22	82	-0.751878184	-0.693464529	0.103900023	0.454633681	-0.447030312	-0.440049603	0.561890408	-0.257119657	-0.235776748	-0.339154106	0.005876772	0.355693357	-0.166917298	0.666731939	-0.746031253	0.710556874	0.885804531	-0.239546568	-0.560772738	-0.224296924	-0.252345907	-1.14E-16	-1.129936754	-0.141953493	-0.999841409	0.178223493	0.280854154	0.054819371	-2.700292865	-0.302727688	-2.585024461	0.47879645	0.268169518	0.142602434
Dendrocopos_major_28028.wav	Dendrocopos_major	Dend_maj	Dendrocopos	Old_world	Palearctic	24083687.42	DA7	1	15	3	11	2	4	22	82	-0.575163401	-0.655737044	1.049504744	-0.994534146	-0.699702698	-0.415963551	0.561890408	-0.550584173	0.157259748	-0.289154943	0.076846877	0.192739549	0.173930429	0.437137523	-0.463090632	0.246301101	0.170632451	-0.184479148	-0.571101706	0.022911172	-0.252345907	-1.14E-16	-0.651817577	-0.588479881	-0.914060876	1.016357494	-1.076729853	0.379260652	-2.535414806	-2.151213395	-1.398556039	0.299561663	-1.680344207	-0.094335481
Dendrocopos_major_281287.wav	Dendrocopos_major	Dend_maj	Dendrocopos	Old_world	Palearctic	24083687.42	DA7	1	15	3	11	2	4	22	82	-0.840235576	-0.848327393	1.081582173	-0.085600573	-0.898371146	-0.544756696	0.561890408	0.025051815	0.164236215	-0.256021257	0.0112288	0.107313447	-0.147254605	0.607766956	-0.612322025	-0.898735684	0.129046829	1.232132589	-0.611064124	0.09606369	-0.252345907	-1.14E-16	-0.351591621	-1.513230357	-1.785908332	0.432292269	-0.534316356	0.301019136	-3.063009713	-2.840227261	-2.288171428	-0.886406934	-0.973350852	1.263079416
Dendrocopos_major_30117.wav	Dendrocopos_major	Dend_maj	Dendrocopos	Old_world	Palearctic	24083687.42	DA7	1	15	3	11	2	4	22	82	-0.575163401	-0.611555448	0.617358021	-0.457222481	-0.802202029	-0.383884329	0.561890408	-0.730223208	0.010093652	-0.23903424	0.156308484	-0.078350772	-0.175727953	-1.054808156	-0.753345054	-1.2591216	0.036913794	1.619211923	-0.233754616	-0.192799316	-0.252345907	-1.14E-16	0.461973023	-1.640680111	-1.468232476	-0.540557094	-0.590156723	0.779956383	-1.444414026	-1.704923451	-1.04254833	-1.482349144	-1.100882662	2.387700322
Dendrocopos_major_307521.wav	Dendrocopos_major	Dend_maj	Dendrocopos	Old_world	Palearctic	24083687.42	DA7	1	15	3	11	2	4	22	82	-0.221733835	-0.454122158	0.743179132	0.155140472	-0.980433729	-0.425083658	0.561890408	-0.704484921	-0.134192225	-0.335231914	0.050484592	0.840456896	-0.932333996	0.001449596	-1.381410218	-1.216603871	0.173798546	1.667255942	-0.334163717	0.079011304	-0.252345907	-1.14E-16	0.770463551	-2.195059117	-1.547510244	-0.53981664	-0.139449705	0.656425238	-1.545436031	-2.525080078	-0.659407747	-1.90106611	-0.499495134	2.841318195
Dendrocopos_major_308030.wav	Dendrocopos_major	Dend_maj	Dendrocopos	Old_world	Palearctic	24083687.42	DA7	1	15	3	11	2	4	22	82	-0.928592968	-0.791486758	0.094117219	0.011435475	-0.276134769	-0.367831375	0.561890408	-0.369988628	0.114922904	-0.273272685	0.087350064	0.258487006	-0.050031392	-0.272269498	-0.64900326	-0.401856765	0.976968306	1.234542497	-0.552685564	-0.750549856	-0.252345907	-1.14E-16	-0.604085312	-0.512284599	-1.740245637	-0.782723729	-0.10743992	0.790042844	-1.792782986	0.190107618	-3.209279323	-0.361157212	-0.469292596	1.821054661
Dendrocopos_major_308855.wav	Dendrocopos_major	Dend_maj	Dendrocopos	Old_world	Palearctic	24083687.42	DA7	1	15	3	11	2	4	22	82	-0.48680601	-0.589485951	0.556505604	0.208725858	-0.722484252	-0.489679568	0.561890408	-0.242480432	-0.198877664	-0.329511735	-0.038100631	-0.01530529	0.03948357	0.448330084	-0.551003667	-0.559786366	-0.47560547	0.353989155	-0.360694871	0.130741322	-0.252345907	-1.14E-16	-0.316343509	-1.22823984	-0.971112898	0.41391047	-0.229837104	-0.197025892	-2.886334861	-2.132333687	-1.113908087	-0.807552435	-0.312796107	0.503612887
Dendrocopos_major_308983.wav	Dendrocopos_major	Dend_maj	Dendrocopos	Old_world	Palearctic	24083687.42	DA7	1	15	3	11	2	4	22	82	-0.751878184	-0.709308955	0.289540056	0.170663647	-0.455631193	-0.431877106	0.561890408	-0.254735526	-0.035549171	-0.325790404	-0.00223269	0.447586808	-1.236216864	0.25158322	-1.633665993	-0.181055545	0.337310885	0.479728456	-0.34182009	-0.322150236	-0.252345907	-1.14E-16	-0.158522743	-1.375947675	-1.447229124	-0.647526575	-0.020499622	0.316338632	-2.580300778	-0.951026	-1.828543726	-1.253189599	-0.149672081	1.892664315
Dendrocopos_major_314357.wav	Dendrocopos_major	Dend_maj	Dendrocopos	Old_world	Palearctic	24083687.42	DA7	1	15	3	11	2	4	22	82	-0.840235576	-0.800752296	0.46319463	0.824149461	-1.066689691	-0.441598934	0.561890408	-0.776096163	-0.220718336	-0.158693746	0.499696713	-0.220310976	0.15275935	0.227848137	-0.45762077	-0.166031163	0.153545923	0.324078205	-0.553951484	-0.254410003	-0.252345907	-1.14E-16	-0.442414113	-0.667203817	-1.548993741	0.403748356	0.0898238	-0.099664057	-1.523257623	-1.92170715	-2.669307891	-0.473868694	-0.053160931	0.538592118
Dendrocopos_major_321386.wav	Dendrocopos_major	Dend_maj	Dendrocopos	Old_world	Palearctic	24083687.42	DA7	1	15	3	11	2	4	22	82	-0.840235576	-0.806487495	0.643350849	0.207177121	-0.899997749	-0.452955151	0.561890408	-0.597873185	-0.042675026	-0.251135364	0.316239844	-0.113934478	-0.670106917	0.754681738	-1.163733271	-0.627397355	0.167502231	0.91770841	-0.545258333	-0.254981299	-0.252345907	-1.14E-16	-0.040837267	-1.357736109	-2.075536482	-0.016183811	-0.3282002	-0.136568242	-1.798422888	-2.392626325	-2.853170706	-1.710761789	-0.559039573	1.344443567
Dendrocopos_major_327089.wav	Dendrocopos_major	Dend_maj	Dendrocopos	Old_world	Palearctic	24083687.42	DA7	1	15	3	11	2	4	22	82	-0.751878184	-0.658314787	-0.136381095	0.626082915	-0.292010852	-0.383596991	0.561890408	-0.330246869	-0.211934263	-0.302699712	-0.003233941	1.495044136	-0.65615785	0.766754788	-1.152154031	0.120407595	-0.488110634	-0.515200414	-0.473573751	0.053688784	-0.252345907	-1.14E-16	-0.450391388	-0.818812723	-0.662309295	-0.159050897	0.165930994	0.455880526	-2.493222082	-0.588697247	-0.950777801	0.000183021	0.049045455	1.079812856
Dendrocopos_major_45006.wav	Dendrocopos_major	Dend_maj	Dendrocopos	Old_world	Palearctic	24083687.42	DA7	1	15	3	11	2	4	22	82	-0.928592968	-0.844113999	0.473424609	0.485779391	-0.945122026	-0.456401234	0.561890408	-0.625385607	-0.277755058	-0.212849698	0.442408811	0.196441497	-1.168866223	0.933274896	-1.577757649	-2.187031817	-0.36933658	2.490153122	-0.390861273	-0.036213394	-0.252345907	-1.14E-16	1.043570155	-2.478743395	-2.890390782	-0.834259837	-0.187362667	-0.101783206	-0.73981566	-3.306031518	-2.87966668	-3.631584142	-0.420191412	3.145438991
Dendrocopos_major_75865.wav	Dendrocopos_major	Dend_maj	Dendrocopos	Old_world	Palearctic	24083687.42	DA7	1	15	3	11	2	4	22	82	-0.840235576	-0.782815608	0.240367867	0.96447222	-0.757166703	-0.490206733	0.561890408	-0.338387971	-0.432320392	-0.279751327	0.181456997	-0.658532308	-0.187862251	-0.721515556	-0.763417838	-0.667968505	-0.115852537	0.758281249	-0.433395221	-0.668152809	-0.252345907	-1.14E-16	-0.351827133	-1.251751762	-1.412171971	-0.544200734	0.37032115	-0.100402615	-2.796468243	-0.923073718	-2.107384562	-1.235039398	0.490345326	1.464855945
Dendrocopos_major_76367.wav	Dendrocopos_major	Dend_maj	Dendrocopos	Old_world	Palearctic	24083687.42	DA7	1	15	3	11	2	4	22	82	-1.105307751	-0.983074749	0.874185837	0.435321106	-1.030781845	-0.460118974	0.561890408	-0.687473418	0.600671711	-0.095440097	0.825533669	0.408272612	-1.31206521	1.257846277	-1.696628356	-2.51104784	-1.836360286	1.808817848	-0.327512648	0.852202491	-0.252345907	-1.14E-16	1.482350785	-2.97338938	-2.85230716	-0.193330653	-0.884736692	-0.113111764	-0.633697978	-4.97118918	-1.957876176	-4.003720838	-1.372890846	2.964261094
Dendrocopos_major_84275.wav	Dendrocopos_major	Dend_maj	Dendrocopos	Old_world	Palearctic	24083687.42	DA7	1	15	3	11	2	4	22	82	-0.840235576	-0.808695012	0.532255933	0.489714208	-0.805682094	-0.545505639	0.561890408	-0.153946945	-0.331983267	-0.323049327	0.115988483	0.588157339	-0.517266042	-1.354355163	-0.557198988	-0.321436014	0.215292189	0.566456041	-0.376347885	-0.88575193	-0.252345907	-1.14E-16	-0.406388456	-1.293259472	-0.879319188	-0.50908039	0.234014096	1.322456682	-3.148034207	-0.61489567	-0.858618984	0.279801468	-0.149613779	2.34460333
Dendrocopos_major_94435.wav	Dendrocopos_major	Dend_maj	Dendrocopos	Old_world	Palearctic	24083687.42	DA7	1	15	3	11	2	4	22	82	-0.751878184	-0.764657202	0.753103486	-0.018281154	-0.674843488	-0.487435527	0.561890408	-0.232330299	0.036678919	-0.328788676	0.04454386	-0.243377053	-0.826787675	1.188372086	-1.293795312	-1.069548888	0.77401665	1.927703159	-0.473713096	0.176240935	-0.252345907	-1.14E-16	0.043428541	-1.674067215	-2.454120348	-0.254948599	-0.285171988	-0.291076302	-2.068964676	-2.575755774	-3.339840275	-2.33797486	-0.449687384	1.720935514
Dendrocopos_major_97125.wav	Dendrocopos_major	Dend_maj	Dendrocopos	Old_world	Palearctic	24083687.42	DA7	1	15	3	11	2	4	22	82	-0.48680601	-0.538099369	0.275499693	0.251338849	-0.611348712	-0.371086111	0.561890408	-0.618669629	-0.114174098	-0.325559286	0.031726508	-0.01530529	-0.291208198	-0.419516845	-0.849206196	0.161491422	0.351071648	0.056919336	-0.490983494	-0.135600424	-0.252345907	-1.14E-16	-0.460330409	-0.782178224	-0.788083928	-0.172897976	-0.001689228	0.209865641	-2.479448694	-0.588351278	-1.229323947	-0.328565243	-0.078681711	0.868380192
Dendrocopos_major_97412.wav	Dendrocopos_major	Dend_maj	Dendrocopos	Old_world	Palearctic	24083687.42	DA7	1	15	3	11	2	4	22	82	-0.663520793	-0.668685367	0.50583629	0.016054062	-0.898583489	-0.346157183	0.561890408	-0.905748853	0.056386317	-0.238010195	0.277707207	0.882468057	-1.141612592	-1.022414141	-1.555134176	-1.642286116	-0.336494834	1.825917215	-0.029008038	-0.390322154	-0.252345907	-1.14E-16	1.1916482	-2.390531857	-1.782171034	-1.230876401	-0.36457734	1.268589007	-0.779205004	-1.962523821	-0.57172536	-2.280593625	-0.961922948	3.988872974
Dendrocopos_noguchii_156034.wav	Dendrocopos_noguchii	Dend_nog	Dendrocopos	Old_world	Palearctic	632.64	DA1	4	2	2	2	0	0	33	110	-0.310091226	-0.355586121	0.019680996	-0.032332943	-0.187351876	-0.353209729	0.561890408	-0.162347921	-0.099982142	-0.340084033	-0.183606285	3.920514265	0.234932397	0.042100158	-0.412452375	-0.43092024	-1.339350096	-0.451244316	-0.347315757	0.256140376	-0.252345907	-1.14E-16	-0.050643811	-1.007155495	0.577678218	0.107643115	-0.221768292	2.418540625	-2.240810341	-0.616933709	2.185888155	1.998118268	-1.084800561	2.138764534
Dendrocopos_noguchii_156036.wav	Dendrocopos_noguchii	Dend_nog	Dendrocopos	Old_world	Palearctic	632.64	DA1	4	2	2	2	0	0	33	110	-0.575163401	-0.270499852	-1.057628592	0.395413305	0.839068581	-0.193470231	0.266194629	0.272021601	-0.081457906	-0.119178015	-0.281253386	-0.28832723	0.186513454	-0.291469869	-0.452645355	0.77718554	0.640802822	-0.50597278	-0.528240281	-0.140551998	-0.252345907	-1.14E-16	-1.37243481	0.784660975	-0.023497576	-0.955245606	0.579671776	-0.232484117	-2.360271754	3.100070257	-1.883037455	0.598490038	1.03570587	-0.302746287
Dendrocopos_noguchii_175000.wav	Dendrocopos_noguchii	Dend_nog	Dendrocopos	Old_world	Palearctic	632.64	DA1	4	2	2	2	0	0	33	110	-0.310091226	-0.187616759	-0.453297346	-0.429061506	0.31854149	-0.1389998	0.327753735	-0.440749437	0.010655355	-0.296693916	-0.204706928	-0.670983967	1.237342293	1.257846277	0.419656676	0.658273958	-0.694349812	-1.348531918	-0.619080975	0.329399521	-0.252345907	-1.14E-16	-1.357245682	0.99242647	0.111894378	0.89347854	-0.679474352	-1.211244178	-2.067230176	0.497545013	-1.530649558	0.478460062	-0.444019654	-2.657750168
Dendrocopos_noguchii_286145.wav	Dendrocopos_noguchii	Dend_nog	Dendrocopos	Old_world	Palearctic	632.64	DA1	4	2	2	2	0	0	33	110	-0.663520793	-0.397950639	-0.72612027	-0.397032737	0.737603782	-0.01999988	0.561890408	-0.565191523	0.329303596	-0.285152031	-0.145734999	0.55120226	0.443077805	-0.292440854	-0.239669087	-0.435211853	0.500536312	0.922411174	-0.626732795	-0.16493736	-0.252345907	-1.14E-16	-0.618198557	0.260718219	-0.899359991	-1.269497129	-0.33971101	0.724322491	-0.990818573	2.247612899	-2.288377963	-0.107116239	-0.584192146	1.24253866
Dendrocopos_noguchii_286150.wav	Dendrocopos_noguchii	Dend_nog	Dendrocopos	Old_world	Palearctic	632.64	DA1	4	2	2	2	0	0	33	110	0.04333834	0.042339321	-0.44976214	0.092305595	0.285807526	-0.210945545	0.561890408	0.204092855	-0.064478352	-0.329442632	-0.290172555	2.66537442	-1.346736002	-0.327743945	-1.725408878	0.071100047	-0.242771955	-0.270420704	0.124324942	0.161352985	-0.252345907	-1.14E-16	0.299267881	-1.287155428	0.455471625	-1.199150852	0.473974428	1.514455823	-2.082827025	0.83937005	1.988424319	0.230853202	0.30905624	2.669193728
Dendrocopos_syriacus_132031.wav	Dendrocopos_syriacus	Dend_syr	Dendrocopos	Old_world	Palearctic	3508008.55	DA4	1	8	2	8	1	4	22.5	68.5	-0.663520793	-0.742509995	1.247793038	-0.650092833	-0.930079539	-0.373925461	0.561890408	-0.795382689	0.301315566	-0.220555598	0.245932888	-0.692363299	-0.086297367	-0.147652381	0.084155439	-0.408468215	-1.622544222	-0.690224885	-0.056146612	0.375641169	-0.252345907	-1.14E-16	-0.012913453	-1.261698959	-0.524706192	1.299698992	-1.393042378	-0.094291285	-2.53470092	-3.382009769	0.255784135	-0.642564313	-1.895957001	-0.306564948
Dendrocopos_syriacus_253845.wav	Dendrocopos_syriacus	Dend_syr	Dendrocopos	Old_world	Palearctic	3508008.55	DA4	1	8	2	8	1	4	22.5	68.5	0.485125298	-0.147827431	1.343723123	-0.446409977	-1.210333299	-0.479810889	0.561890408	-0.579322272	-0.161978579	-0.315163845	-0.077794309	0.458063078	-1.27766802	-1.305987379	-1.257120402	-1.621360125	0.562413529	2.467935435	0.403912806	0.224456294	-0.252345907	-1.14E-16	1.580436856	-3.036686279	-1.061567136	-0.654819361	-0.173626414	1.125906902	-1.302975286	-3.335216926	1.496696246	-2.244261111	-0.660101044	3.79664562
Dendrocopos_syriacus_314893.wav	Dendrocopos_syriacus	Dend_syr	Dendrocopos	Old_world	Palearctic	3508008.55	DA4	1	8	2	8	1	4	22.5	68.5	-0.133376443	-0.467520621	1.037965124	0.366454631	-1.405596635	-0.429676294	0.561890408	-1.094053068	-0.128963609	-0.222918342	0.339211727	-0.812902127	-1.452431158	-0.551402965	-1.813147333	-2.607916946	-0.296338425	3.076514273	0.182257105	0.094919876	-0.252345907	-1.14E-16	2.033521025	-3.464660085	-2.57759	-1.110171398	-0.227653573	-0.234236391	-0.351388005	-4.22388567	-0.927643368	-4.880829094	-0.357349959	3.909121988
Dendrocopos_syriacus_314895.wav	Dendrocopos_syriacus	Dend_syr	Dendrocopos	Old_world	Palearctic	3508008.55	DA4	1	8	2	8	1	4	22.5	68.5	-0.133376443	-0.476409135	1.131016965	0.18049773	-1.20870914	-0.495737877	0.561890408	-0.729221281	-0.141064119	-0.294565192	0.131185883	0.565907491	-1.432581619	-0.413762466	-1.796670061	-1.218231554	0.545172124	1.945485306	0.074346706	0.025146756	-0.252345907	-1.14E-16	1.157642137	-2.689608966	-1.738844356	-0.629105036	6.15E-05	0.718980892	-1.329091561	-3.223996025	-0.387998648	-2.384903686	-0.366610051	3.440965648
Dendrocopos_medius_281296.wav	Dendrocoptes_medius	Dendroc_med	Dendrocoptes	Old_world	Palearctic	4838460.08	DA4	4	8	0	8	1	0	21	67.5	-0.575163401	-0.455506979	-0.205305726	-0.492339195	0.22795609	-0.047333084	0.561890408	-0.460742754	0.631263591	-0.026104446	-0.135226149	-0.138828039	0.69620116	0.73285336	0.285137345	-0.21544053	-0.864633734	-0.370627799	-0.18829376	0.454118013	-0.252345907	-1.14E-16	-0.595587865	0.206539279	-0.511832187	0.367551127	-0.927712337	-0.270683884	-1.21748277	-0.193674129	-1.405736246	-0.140457811	-1.129013067	-0.773810776
Dendrocopos_medius_301753.wav	Dendrocoptes_medius	Dendroc_med	Dendrocoptes	Old_world	Palearctic	4838460.08	DA4	4	8	0	8	1	0	21	67.5	-1.282022534	-1.042109073	0.255868382	-0.170007779	0.046313427	-0.523991372	0.561890408	0.628202229	0.473429626	-0.382557803	-0.19132549	-0.717624782	0.243221192	-0.692996586	-0.405571776	-1.097565563	0.186886894	1.526502785	-0.545170073	-3.636266648	-0.252345907	-1.14E-16	-1.275075113	-0.65587698	-2.616809267	-1.581667595	-0.555941213	0.80024035	-3.871934196	1.29479172	-5.169922716	-1.030772079	-0.937406231	2.35745714
Dendrocopos_medius_V0990_01.wav	Dendrocoptes_medius	Dendroc_med	Dendrocoptes	Old_world	Palearctic	4838460.08	DA4	4	8	0	8	1	0	21	67.5	0.57348269	0.367935635	-0.312153367	0.086611265	0.565366117	-0.434545647	0.383176481	0.809891698	-0.215922949	-0.397301605	-0.359639219	-0.133883776	1.032465336	0.024160211	0.403108862	0.642351583	0.288993293	-0.597140764	-0.440445626	0.234239279	-0.252345907	-1.14E-16	-1.400624116	0.415786538	1.009154439	0.278375127	0.561201296	-0.419730162	-3.579343625	1.39471571	0.369033296	1.421276527	1.058669005	-1.370081671
Dendropicos_fuscescens_319335.wav	Dendropicos_fuscescens	Dendrop_fus	Dendropicos	Old_world	Afrotropic	12884394.58	DA6	3	3	3	3	0	0	14.5	25.5	0.485125298	-0.426169898	2.751840544	-0.146999078	-1.597268882	-0.589749911	0.561890408	-0.542661394	-0.144798844	-0.089655828	0.117866127	0.382465213	-0.856118407	-1.624868256	0.02715942	-1.307415007	-0.267870872	1.453610773	1.230200084	0.252106169	-0.252345907	-1.14E-16	1.539967437	-3.088587281	-0.327249577	1.067674048	-0.382106973	1.474971207	-1.491931757	-5.696093274	3.179959694	-0.64665096	-1.213790679	2.748569922
Dendropicos_fuscescens_51406.wav	Dendropicos_fuscescens	Dendrop_fus	Dendropicos	Old_world	Afrotropic	12884394.58	DA6	3	3	3	3	0	0	14.5	25.5	-0.398448618	-0.731105384	1.918633709	0.327663817	-1.319406367	-0.662939864	0.561890408	0.51085465	-0.049319849	-0.133811413	-0.161392223	0.033729645	0.664364944	0.717041206	0.940109835	0.525740834	0.386493469	-0.377217434	0.053276452	0.325366291	-0.252345907	-1.14E-16	-1.24914872	-0.654323288	-0.29146033	2.453797765	-0.10770132	0.271964561	-4.004738865	-3.91873969	-0.621617709	2.037052711	-0.511741835	-1.135809176
Dendropicos_fuscescens_79330.wav	Dendropicos_fuscescens	Dendrop_fus	Dendropicos	Old_world	Afrotropic	12884394.58	DA6	3	3	3	3	0	0	14.5	25.5	0.220053123	-0.471525562	2.154618991	0.235941661	-1.52427112	-0.49483139	0.561890408	-0.724457014	-0.101476032	-0.043108903	0.163140259	0.349043803	-0.002477414	1.257846277	-0.327952683	0.046217249	-0.324106648	-0.299448751	0.011868482	0.252972813	-0.252345907	-1.14E-16	0.126389259	-1.485587791	-0.779762747	2.175938532	-0.526518596	-0.200428563	-1.861665692	-5.392761079	0.040444842	-0.144395916	-0.952998628	-0.409841655
Dendropicos_fuscescens_79334.wav	Dendropicos_fuscescens	Dendrop_fus	Dendropicos	Old_world	Afrotropic	12884394.58	DA6	3	3	3	3	0	0	14.5	25.5	0.308410515	-0.429248771	2.283794837	-0.197626665	-1.471859051	-0.508031585	0.561890408	-0.455324459	-0.109841817	-0.065587182	0.046009331	0.778821154	-0.786806231	0.918590078	-0.718307386	-1.90778209	-2.796819252	0.331934567	1.355340398	0.37655751	-0.252345907	-1.14E-16	1.890860559	-3.426250801	-0.642058051	1.685120246	-1.079687414	0.006097147	-1.375049672	-7.371409181	3.018150648	-2.40214232	-1.669001492	1.441458579
Dendropicos_fuscescens_85514.wav	Dendropicos_fuscescens	Dendrop_fus	Dendropicos	Old_world	Afrotropic	12884394.58	DA6	3	3	3	3	0	0	14.5	25.5	-0.045019051	-0.396154469	1.054159421	-0.220177578	-0.969828664	-0.432942537	0.561890408	-0.258583067	0.037375072	-0.11823501	-0.084780733	-0.529429324	1.227107582	0.399233194	0.411160755	0.470486671	0.195315721	-0.449535205	-0.378544416	0.27771876	-0.252345907	-1.14E-16	-1.021172133	-0.155070809	-0.288863877	1.751992803	-0.479988171	-0.330694243	-2.769554301	-2.430081328	-0.949176698	1.001372225	-0.683755965	-1.517344487
Dendropicos_namaquus_299095.wav	Dendropicos_namaquus	Dendrop_nam	Dendropicos	Old_world	Afrotropic	8208538.08	DA5	4	1	1	1	0	0	25.5	75	-0.575163401	0.514497411	-2.379587714	2.930578388	1.922502509	0.737355843	-1.101296932	0.420633333	-1.57500436	-0.052998205	-0.393871768	0.050417464	-0.307240339	-1.186687151	1.08174878	0.953507065	0.386381834	-0.918075541	-0.566713618	-0.037682755	-0.252345907	-1.14E-16	-1.035961102	2.211104454	2.088987901	-2.343794027	2.544106869	-0.40701101	0.534671518	7.453827767	0.709611562	1.664363845	3.914030961	-0.587401023
Dendropicos_namaquus_37940.wav	Dendropicos_namaquus	Dendrop_nam	Dendropicos	Old_world	Afrotropic	8208538.08	DA5	4	1	1	1	0	0	25.5	75	-1.105307751	-0.240699889	-2.548965299	3.709342898	1.970086837	1.001741419	-1.814586769	0.691882706	-5.568908947	0.222891546	-0.62712946	-0.689335526	-0.112155878	-1.030947052	1.02810588	0.194867879	0.559125625	0.169444541	-0.649717949	-1.128070708	-0.252345907	-1.14E-16	-0.906615874	2.222243507	1.90185251	-2.513515303	3.86817747	-1.595726782	1.265185355	7.350288653	-0.022668706	0.821428063	5.91618336	-0.942838287
Dendropicos_namaquus_47012.wav	Dendropicos_namaquus	Dendrop_nam	Dendropicos	Old_world	Afrotropic	8208538.08	DA5	4	1	1	1	0	0	25.5	75	0.04333834	1.160882036	-2.082877505	0.848262129	2.862819502	0.309819087	-0.621756626	0.829694015	-0.466149532	-0.36486525	-0.397096435	1.575568504	1.925505112	0.812692324	1.173325075	1.30995345	0.575845743	-1.227794563	-0.605502331	0.287393409	-0.252345907	-1.14E-16	-1.906958485	3.230354972	2.176950016	-0.985654023	1.358427596	-0.085852979	0.197468099	6.964241024	-0.077294708	3.381050059	2.151017693	-2.305996849
Dendropicos_namaquus_65600.wav	Dendropicos_namaquus	Dendrop_nam	Dendropicos	Old_world	Afrotropic	8208538.08	DA5	4	1	1	1	0	0	25.5	75	-0.48680601	1.091099861	-2.638766272	2.262363461	2.772288169	1.005622265	-1.575220799	0.555218233	-2.04863473	-0.153627627	-0.441762931	0.245905283	-0.847252168	-1.617790148	0.733449857	0.713119969	0.035710708	-0.874958404	-0.472261033	-0.10010477	-0.252345907	-1.14E-16	-0.43096074	2.231866053	2.799827525	-3.158619331	2.393701319	-0.32209378	1.544436979	8.856158176	2.359594733	1.10756089	3.85169496	-0.180990239
Dendropicos_namaquus_65617.wav	Dendropicos_namaquus	Dendrop_nam	Dendropicos	Old_world	Afrotropic	8208538.08	DA5	4	1	1	1	0	0	25.5	75	-0.133376443	2.472764205	-2.802318214	0.557229524	5.370492795	1.52162661	-1.313879131	0.87514705	-0.534061774	-0.190859746	-0.386282849	-0.247942497	-0.963564588	-1.710644841	1.210892464	-0.148571567	0.46569523	0.534135651	-0.415820176	0.140636994	-0.252345907	-1.14E-16	0.028121431	2.987566928	2.809479261	-4.851476697	1.450700132	-0.181720027	3.610540203	12.13666487	2.135346732	-0.08195501	2.833519015	0.367144801
Dendropicos_namaquus_6828.wav	Dendropicos_namaquus	Dendrop_nam	Dendropicos	Old_world	Afrotropic	8208538.08	DA5	4	1	1	1	0	0	25.5	75	-0.045019051	1.831747747	-2.54310882	1.584428494	3.003487274	1.034741745	-1.389074714	0.237202662	-1.368453146	-0.162615281	-0.396699287	0.151300902	0.657120477	-0.416817279	0.586038146	0.548263811	0.364994577	-0.42167824	-0.505345361	0.147140415	-0.252345907	-1.14E-16	-0.409521499	2.817892151	2.314533943	-2.658603765	1.874095694	-1.015881092	2.999167017	8.31718356	1.105147364	0.649636895	3.301868113	-1.306029863
Dendropicos_namaquus_6829.wav	Dendropicos_namaquus	Dendrop_nam	Dendropicos	Old_world	Afrotropic	8208538.08	DA5	4	1	1	1	0	0	25.5	75	-0.398448618	0.80233003	-2.410269621	3.172381749	2.154064159	0.910132705	-1.603285205	0.438145099	-0.991101001	-0.167174107	-0.449213919	-0.098789961	0.145273004	-0.825436068	1.046862584	1.101682277	0.392775671	-1.100641457	-0.574809505	0.056704959	-0.252345907	-1.14E-16	-1.069831756	2.673382731	2.209828566	-2.330589805	2.447973264	-0.775416531	1.23797466	7.948582272	0.543263994	1.58426549	3.940629235	-1.234405926
Dendropicos_namaquus_74628.wav	Dendropicos_namaquus	Dendrop_nam	Dendropicos	Old_world	Afrotropic	8208538.08	DA5	4	1	1	1	0	0	25.5	75	-0.310091226	0.403713726	-1.868043161	1.755506068	1.241505851	0.240817235	-1.233308476	0.250087107	-0.991159263	-0.25304785	-0.461772325	0.437158838	-0.479327062	-1.324067663	0.361287736	0.587492906	0.1372455	-0.640636448	-0.348493382	0.005952169	-0.252345907	-1.14E-16	-0.49755027	1.172497041	1.770756474	-2.024482635	1.637884661	0.158905144	-0.066266601	5.568189099	1.539560874	1.088180355	2.498328745	0.28703306
Dendropicos_namaquus_79278.wav	Dendropicos_namaquus	Dendrop_nam	Dendropicos	Old_world	Afrotropic	8208538.08	DA5	4	1	1	1	0	0	25.5	75	-0.575163401	0.116962826	-1.60150802	-0.485354137	1.767471272	0.572678681	-0.921666126	0.35459993	0.303820819	-0.071874443	-0.398149659	0.409622476	-0.860300957	-1.628207275	-0.270642014	-0.464482778	0.858312262	1.225474808	-0.305342535	-0.451442322	-0.252345907	-1.14E-16	0.121262567	0.796347343	0.201594923	-3.067427703	0.025388157	1.23429585	1.222655075	5.799065315	-0.294057302	-0.348545601	0.010730932	2.296162927
Dendropicos_pyrrhogaster_119795.wav	Dendropicos_pyrrhogaster	Dendrop_pyr	Dendropicos	Old_world	Afrotropic	898602.35	DA2	1	1	1	1	0	0	24	68.5	-1.193665143	-0.951257061	0.103128653	0.180469651	-0.821662904	-0.167366007	0.561890408	-1.230481806	1.710652931	0.237800177	1.186925232	-0.680210084	-0.783698862	0.331061095	-1.258026919	-0.753875464	0.598147531	1.397849025	-0.480986006	-1.831668261	-0.252345907	-1.14E-16	0.338196556	-0.501133463	-3.759018375	-1.156808183	-0.912110073	0.371065083	1.759582892	-0.976789297	-6.135556888	-2.628783741	-1.578755927	2.497396025
Dendropicos_pyrrhogaster_86904.wav	Dendropicos_pyrrhogaster	Dendrop_pyr	Dendropicos	Old_world	Afrotropic	898602.35	DA2	1	1	1	1	0	0	24	68.5	-0.928592968	-0.779750217	0.300633825	0.490591803	-1.201042211	-0.07116816	0.561890408	-1.444925934	1.128340566	0.159515793	0.770245379	-0.760457812	-0.723129113	0.223044046	-1.207747451	-2.186089011	0.496510636	3.132847854	-0.485073803	-0.446681425	-0.252345907	-1.14E-16	1.273453035	-1.708912578	-3.822929104	-1.355406356	-0.659034645	0.072757625	1.878065269	-2.425443442	-4.876340293	-4.098023634	-1.157663266	3.436125911
Dendropicos_pyrrhogaster_87121.wav	Dendropicos_pyrrhogaster	Dendrop_pyr	Dendropicos	Old_world	Afrotropic	898602.35	DA2	1	1	1	1	0	0	24	68.5	-1.193665143	-0.845231565	-0.997627976	1.436955355	-0.295030089	0.067104031	0.561890408	-1.301721061	0.109922854	0.276408398	0.782764851	-0.052400086	-0.165138633	0.215437283	-0.744554768	0.262726979	0.748235183	0.224289349	-0.603131082	-2.029568689	-0.252345907	-1.14E-16	-0.524164537	0.782663053	-2.387384575	-1.345260907	0.501948329	0.078968507	1.546359502	1.713977889	-5.478110066	-0.797815312	0.482313351	1.278737388
Dendropicos_pyrrhogaster_87122.wav	Dendropicos_pyrrhogaster	Dendrop_pyr	Dendropicos	Old_world	Afrotropic	898602.35	DA2	1	1	1	1	0	0	24	68.5	-1.016950359	-0.750527415	-0.487661006	0.916022304	-0.547555456	0.13862298	0.561890408	-1.515010672	1.51624555	0.143267381	0.639267897	-0.661661424	-0.436474881	-0.433143329	-0.969793314	-0.986314603	-0.41233247	0.940252128	-0.472147798	-1.061214124	-0.252345907	-1.14E-16	0.444367269	-0.565991345	-2.622949667	-1.589411057	-0.581481131	0.10933331	1.109031256	0.252884914	-4.116802802	-2.664932123	-0.850817256	2.275414538
Dendropicos_xantholophus_107763.wav	Dendropicos_xantholophus	Dendrop_xan	Dendropicos	Old_world	Afrotropic	2919057.33	DA4	1	1	1	1	0	0	23.5	61.5	-0.133376443	-0.161835612	-0.20341492	0.448149533	-0.444099064	-0.173807597	0.435589073	-0.918633977	-0.07637868	-0.266084444	-0.073170597	-0.314558997	-0.721354213	-1.465738014	-0.89490979	-1.946375154	-0.603310473	2.011924378	-0.217509185	-0.105726399	-0.252345907	-1.14E-16	1.145980372	-2.049083885	-1.112033308	-1.819185142	0.005412063	0.28578086	-0.867844667	-0.319665743	0.058226558	-2.963144126	0.045459539	3.193365955
Dendropicos_xantholophus_107773.wav	Dendropicos_xantholophus	Dendrop_xan	Dendropicos	Old_world	Afrotropic	2919057.33	DA4	1	1	1	1	0	0	23.5	61.5	0.308410515	-0.012225512	0.531631575	-0.393779193	-0.906829601	-0.267535774	0.561890408	-0.66999252	-0.041527719	-0.29014706	-0.142669686	-0.352897924	-1.631127502	-0.430976106	-1.961484701	-2.338219845	0.059277719	3.000021255	0.668979814	0.196397407	-0.252345907	-1.14E-16	2.105169766	-3.214594976	-1.892320748	-1.504484878	-0.250510502	-0.069307228	-0.165521602	-2.977349192	0.179115252	-4.634807016	-0.311822519	3.886906076
Dendropicos_xantholophus_51537.wav	Dendropicos_xantholophus	Dendrop_xan	Dendropicos	Old_world	Afrotropic	2919057.33	DA4	1	1	1	1	0	0	23.5	61.5	0.131695732	0.035665254	-0.208549028	0.101605925	-0.217439072	-0.124237833	0.561890408	-0.918607571	-0.115817377	-0.280908476	-0.126482078	-0.418172054	-1.15667201	-1.864806627	-0.686901006	-1.118190303	-1.086930198	0.60530316	0.65711911	0.095773375	-0.252345907	-1.14E-16	1.205771552	-1.852105964	0.063535459	-1.39940444	-0.033770926	0.233915014	-0.953404573	-0.14986785	2.16198904	-2.248411531	0.097197575	2.359026366
Dinopium_rafflesii_164165.wav	Dinopium_rafflesii	Din_raf	Dinopium	Old_world	Indomalaya	1036889.72	DA2	4	9	0	8	4	5	27	97.5	-0.928592968	-0.730780491	-0.125937362	-0.595087128	0.169030794	-0.104495823	0.561890408	-0.175975902	1.671106674	0.3089984	-0.00275022	1.736371314	-0.1194374	-1.036760047	0.986816847	-0.59207575	-0.642076933	0.271012501	-0.557308933	-0.033534152	-0.252345907	-1.14E-16	-0.372030082	-0.08266462	-0.409990461	-0.588789858	-1.136312139	2.608515593	-1.055427511	1.091846062	-0.397509512	1.64005728	-2.312543357	2.197683747
Dinopium_rafflesii_175114.wav	Dinopium_rafflesii	Din_raf	Dinopium	Old_world	Indomalaya	1036889.72	DA2	4	9	0	8	4	5	27	97.5	0.838554865	0.21260659	0.535155658	0.197488114	-1.125866362	-0.432334249	-1.254569698	0.87514705	-0.212218102	-0.270073546	-0.60318662	-0.381901218	0.030240451	-0.917269017	-0.203797561	-0.481775663	-0.288013755	0.394871744	0.701190566	0.294858763	-0.252345907	-1.14E-16	0.633369241	-1.373168013	0.991919155	0.412347021	0.249012299	-0.078841935	-1.578147034	-1.778518936	3.247939488	-0.372425442	0.438917488	0.33861187
Dinopium_rafflesii_22638.wav	Dinopium_rafflesii	Din_raf	Dinopium	Old_world	Indomalaya	1036889.72	DA2	4	9	0	8	4	5	27	97.5	1.015269648	0.516038824	0.052841678	0.040000985	0.065529889	-0.420491572	0.561890408	0.721222038	-0.17691748	-0.381384134	-0.337803079	0.899536578	-1.068411748	-1.363626565	-0.825108474	-2.103004525	-3.490846821	0.062618516	1.657742453	0.31604304	-0.252345907	-1.14E-16	1.891332117	-3.255272835	1.40251404	-0.816010817	0.088896623	0.340304367	-2.63571124	-2.042586127	6.185093528	-2.301129158	0.330346761	2.608869395
Dinopium_rafflesii_86971.wav	Dinopium_rafflesii	Din_raf	Dinopium	Old_world	Indomalaya	1036889.72	DA2	4	9	0	8	4	5	27	97.5	-0.751878184	-0.51927881	-0.472114576	-0.568074857	0.63518807	0.200853465	0.561890408	-0.654474495	1.51222848	-0.074820761	-0.101181134	-1.098037503	-0.354710299	-1.224583436	0.462685362	0.168280031	0.430083558	0.107094432	-0.521766271	-0.33140356	-0.252345907	-1.14E-16	-0.814916681	0.559076482	-0.746337546	-1.263477919	-0.952143946	0.552298025	-1.288607124	2.800710222	-2.279795061	-0.18146642	-1.230826525	0.64030005
Dryocopus_javensis_162995.wav	Dryocopus_javensis	Dry_jav	Dryocopus	Old_world	Indomalaya	3136916.6	DA4	1	12	0	11	1	2	43	272	0.131695732	0.655592663	-1.338649883	0.030356175	1.348436235	0.387729508	0.561890408	-0.990044648	-0.031551521	-0.180279607	-0.234981802	-1.129172634	-0.114189711	0.91090482	-0.702261631	-0.308447661	0.247199157	0.573763969	-0.492764331	0.279876256	-0.252345907	-1.14E-16	-0.017214207	0.538805929	-0.631930017	-1.682189114	0.077203847	-1.735969811	0.67719281	2.832549344	-2.116422003	-2.608477597	0.907232008	-0.440130613
Dryocopus_javensis_164125.wav	Dryocopus_javensis	Dry_jav	Dryocopus	Old_world	Indomalaya	3136916.6	DA4	1	12	0	11	1	2	43	272	1.191984431	0.885460929	-0.186214867	-0.567870216	-0.048860043	-0.14295202	0.561890408	-0.253274512	-0.136134282	-0.343493006	-0.290153324	-0.824508187	-1.29813849	-0.443343036	-1.685067667	-1.751913236	-0.686988679	1.703861572	0.205102882	0.2725532	-0.252345907	-1.14E-16	1.685605176	-2.496559857	-0.378515676	-1.628011924	-0.097772185	-0.970249312	-1.005183172	-0.964039182	1.921010839	-4.306111709	0.451644343	2.184151134
Dryocopus_javensis_164182.wav	Dryocopus_javensis	Dry_jav	Dryocopus	Old_world	Indomalaya	3136916.6	DA4	1	12	0	11	1	2	43	272	-0.133376443	0.220280929	-1.186856712	0.618027368	0.675663915	0.079999089	0.561890408	-0.705207409	-0.110289984	-0.163574585	-0.201163669	-0.988583752	-0.853317412	0.438864233	-1.315817875	-0.682669237	0.279071592	1.070550691	-0.366979017	0.199961276	-0.252345907	-1.14E-16	0.255622878	-0.508207452	-1.152184476	-1.977474599	0.498060989	-1.367531017	-0.291016092	1.81521532	-2.159341149	-3.152833026	1.302653449	0.998108475
Dryocopus_javensis_19126.wav	Dryocopus_javensis	Dry_jav	Dryocopus	Old_world	Indomalaya	3136916.6	DA4	1	12	0	11	1	2	43	272	0.750197473	1.160190446	-1.224368141	0.340806197	0.025412368	0.183815664	0.561890408	-1.301264011	-0.160185911	-0.230629312	-0.171525866	-0.912257089	-1.124758899	1.257846277	-1.541143781	-1.171333027	-1.023199271	0.719878788	0.046613275	0.297000573	-0.252345907	-1.14E-16	1.516551397	-1.235010629	-0.718489967	-1.58825301	0.112073967	-2.192291991	1.280721848	-0.031454612	0.04992143	-4.758377528	1.068159952	0.619840203
Dryocopus_javensis_196555.wav	Dryocopus_javensis	Dry_jav	Dryocopus	Old_world	Indomalaya	3136916.6	DA4	1	12	0	11	1	2	43	272	2.428987914	2.896206609	-1.284321573	0.030903517	1.898326692	-0.084824745	-0.156354306	0.87514705	-0.20870746	-0.387313141	-0.368551311	-0.799791173	0.629866204	0.73852381	-0.084614435	0.40584174	-0.248763898	-0.698051594	-0.105965838	0.30986541	-0.252345907	-1.14E-16	0.031654923	0.747518853	2.442791659	-0.933616599	1.122395958	-2.276593418	-0.265757776	3.462376707	3.262397784	-0.962225624	2.718938361	-2.304295258
Dryocopus_javensis_197606.wav	Dryocopus_javensis	Dry_jav	Dryocopus	Old_world	Indomalaya	3136916.6	DA4	1	12	0	11	1	2	43	272	1.722128781	2.386898209	-1.440395484	0.080031983	2.57547348	-0.088197959	0.561890408	0.671765977	-0.200864537	-0.463821103	-0.349056777	-0.820660335	-0.177683736	1.257846277	-0.754968566	0.694302476	-0.052503746	-0.916770239	-0.00172195	0.290147953	-0.252345907	-1.14E-16	-0.388148726	0.729142195	1.686455542	-1.443670231	1.176159324	-2.456269148	-1.178187649	4.095872788	1.463285831	-1.482115791	2.868379152	-1.959832271
Dryocopus_javensis_22623.wav	Dryocopus_javensis	Dry_jav	Dryocopus	Old_world	Indomalaya	3136916.6	DA4	1	12	0	11	1	2	43	272	-0.221733835	0.136649621	-1.273286598	1.174926992	0.379246184	0.04940475	0.561890408	-0.933012442	-0.194694772	-0.295217348	-0.144975793	-0.989577364	-0.298770067	-0.614759024	-0.855483368	0.265142793	0.36137271	-0.066454662	-0.360318383	0.031825607	-0.252345907	-1.14E-16	-0.386241987	0.100931284	-0.319681434	-1.617045993	0.873684008	-1.014822165	-1.053868795	2.665345673	-1.48054088	-1.453336745	1.716390463	0.323198688
Dryocopus_javensis_44850.wav	Dryocopus_javensis	Dry_jav	Dryocopus	Old_world	Indomalaya	3136916.6	DA4	1	12	0	11	1	2	43	272	-0.133376443	1.109967942	-2.110953718	-0.175776816	3.996916172	0.774806847	0.561890408	-0.544858254	0.056344488	-0.327345011	-0.307697117	-1.013888151	0.497241507	0.849356526	-0.194707334	0.228828804	-0.047888661	-0.324894004	-0.571759167	0.298983568	-0.252345907	-1.14E-16	-0.958569198	2.274664617	0.462823583	-2.629636679	0.204473165	-1.889872661	0.687920034	7.234852753	-2.220049748	-1.467236235	1.407966218	-1.632638996
Dryocopus_lineatus_106134.wav	Dryocopus_lineatus	Dry_lin	Dryocopus	New_World	Neotropic	14185424.23	DA6	1	44	0	37	3	2	33	207	0.838554865	0.485654361	0.01781157	-0.366924087	-0.316327762	-0.290489434	0.561890408	-0.260922003	-0.169149252	-0.324018808	-0.254580873	-0.946289444	-0.611808396	0.501914374	-1.115339169	-1.115099719	-0.798370095	0.81598359	-0.267726816	0.291867608	-0.252345907	-1.14E-16	0.725985825	-1.791644243	-0.481638124	-0.493748094	-0.279474629	-1.353602966	-1.971273621	-1.579097211	0.628377264	-3.165023113	0.223722808	0.532603952
Dryocopus_lineatus_110030.wav	Dryocopus_lineatus	Dry_lin	Dryocopus	New_World	Neotropic	14185424.23	DA6	1	44	0	37	3	2	33	207	1.10362704	0.990720641	-0.598554734	-0.028914257	0.158056962	-0.152734014	0.561890408	-0.658287254	-0.172883977	-0.356122105	-0.246106307	-0.445610843	-0.844922587	-0.579984337	-1.055411074	-1.080002237	-0.970018265	0.643967897	-0.119391544	0.281559993	-0.252345907	-1.14E-16	1.133196616	-1.634126129	0.330269482	-1.456641637	0.147099343	-0.840267945	-1.040597448	0.307339326	2.210192859	-2.961933432	0.776296833	1.341654448
Dryocopus_lineatus_126761.wav	Dryocopus_lineatus	Dry_lin	Dryocopus	New_World	Neotropic	14185424.23	DA6	1	44	0	37	3	2	33	207	1.10362704	0.5784053	0.16636532	0.065912339	-0.732800021	-0.234815095	0.561890408	-0.857984769	-0.163024302	-0.346381759	-0.184790859	-0.410209355	-1.508675937	1.105351019	-1.816368547	-1.955521202	-1.098130424	1.655514198	0.022430947	0.326305111	-0.252345907	-1.14E-16	1.917460587	-2.867973876	-1.178353223	-0.942917938	-0.21549179	-1.42932234	-0.527714812	-3.055159963	0.923560498	-4.983750746	0.26319766	1.965030466
Dryocopus_lineatus_133188.wav	Dryocopus_lineatus	Dry_lin	Dryocopus	New_World	Neotropic	14185424.23	DA6	1	44	0	37	3	2	33	207	0.926912256	0.475413908	0.053412601	0.130649356	-0.471296563	-0.371229074	0.394136791	-0.509894824	-0.202776717	-0.359006279	-0.210398993	0.084318162	-0.900658598	0.487499398	-1.355116199	-1.67551571	-0.412716591	1.811243284	-0.023330254	0.296307111	-0.252345907	-1.14E-16	1.378655051	-2.288891282	-0.860577641	-0.998325168	0.122324462	-0.641936287	-0.770127957	-1.914559073	0.781086234	-3.428618774	0.446402407	2.114696453
Dryocopus_lineatus_199145.wav	Dryocopus_lineatus	Dry_lin	Dryocopus	New_World	Neotropic	14185424.23	DA6	1	44	0	37	3	2	33	207	1.191984431	0.543216553	0.432441926	-0.403901108	-0.729582736	-0.380823464	0.561890408	-0.592015014	-0.172883977	-0.267837289	-0.173693651	-0.689340772	-1.3961045	-0.072482944	-1.766390091	-2.227600601	-2.173120131	1.200057285	0.273733021	0.327387451	-0.252345907	-1.14E-16	2.141786882	-3.401498613	-0.49868006	-0.787253495	-0.571470376	-1.151091707	-1.51184504	-3.478145869	2.82515297	-4.894784034	-0.20509341	2.105753993
Dryocopus_lineatus_215152.wav	Dryocopus_lineatus	Dry_lin	Dryocopus	New_World	Neotropic	14185424.23	DA6	1	44	0	37	3	2	33	207	1.10362704	0.805311859	-0.278142568	-0.270004056	0.148101961	-0.303023902	0.507598741	-0.095343443	-0.184237541	-0.29028356	-0.28279314	-0.853362547	-1.012084089	0.798211722	-1.447611455	0.085645243	0.222015689	0.056830482	-0.134396444	0.264794599	-0.252345907	-1.14E-16	0.299939076	-1.022815963	-0.020039389	-0.602804887	0.263030571	-1.549950838	-1.720579367	-0.218210632	0.491978498	-2.39701013	1.05082893	-0.14520543
Dryocopus_lineatus_215171.wav	Dryocopus_lineatus	Dry_lin	Dryocopus	New_World	Neotropic	14185424.23	DA6	1	44	0	37	3	2	33	207	0.396767907	0.29331365	-0.29511947	-0.343981185	0.105189396	-0.270332888	0.561890408	-0.321094145	-0.163621859	-0.339633622	-0.235774128	-0.794482845	-0.193714259	0.865433148	-0.664611168	-0.388634671	0.233354764	0.664839708	-0.344306384	0.266259366	-0.252345907	-1.14E-16	-0.083613733	-0.628653575	-0.630918095	-0.424062776	-0.077590613	-1.174583089	-1.565490792	-0.20729025	-1.052737004	-1.892540168	0.376136134	-0.139203786
Dryocopus_lineatus_55979.wav	Dryocopus_lineatus	Dry_lin	Dryocopus	New_World	Neotropic	14185424.23	DA6	1	44	0	37	3	2	33	207	1.191984431	0.667408928	0.217798258	-0.588450726	-0.369358566	-0.232235619	0.561890408	-0.537845947	-0.152567072	-0.265406985	-0.23725712	-0.266046868	0.216251713	1.257846277	-0.427959371	-0.32107149	-0.504156111	0.030978037	-0.220267989	0.316921412	-0.252345907	-1.14E-16	0.3302457	-0.848657934	0.044765634	0.562652733	-0.428898557	-1.204764606	-1.135074511	-1.844521319	0.829225736	-1.533838754	-0.134077157	-0.84738732
Dryocopus_lineatus_65150.wav	Dryocopus_lineatus	Dry_lin	Dryocopus	New_World	Neotropic	14185424.23	DA6	1	44	0	37	3	2	33	207	1.280341823	0.92850567	-0.333950792	0.18712183	-0.368089176	-0.25766005	0.362559461	-0.253741192	-0.205405963	-0.297853425	-0.27801773	-0.331746238	-1.407155206	0.452057374	-1.700743584	-1.711904336	-0.797098587	1.571399819	0.397064033	0.292209379	-0.252345907	-1.14E-16	1.828043919	-2.517704809	-0.487303378	-1.375871966	0.34284316	-1.206161739	-0.370636121	-1.624963736	1.779985583	-4.331300655	1.025516362	2.060297653
Dryocopus_lineatus_6835.wav	Dryocopus_lineatus	Dry_lin	Dryocopus	New_World	Neotropic	14185424.23	DA6	1	44	0	37	3	2	33	207	0.838554865	0.657902573	0.068845978	-0.246201833	-1.055080461	0.512964396	0.561890408	-2.036335848	0.050997855	-0.233617075	0.021011927	-0.945220819	-1.33702967	0.245375436	-1.717351568	-1.763133906	-0.368151397	1.955149651	0.000425705	0.291172484	-0.252345907	-1.14E-16	2.379977274	-2.215814882	-1.501501794	-1.307104991	-0.686060563	-1.233862752	2.155466934	-2.306221611	0.279855426	-5.29499093	-0.467286428	2.103045078
Dryocopus_lineatus_69425.wav	Dryocopus_lineatus	Dry_lin	Dryocopus	New_World	Neotropic	14185424.23	DA6	1	44	0	37	3	2	33	207	0.131695732	0.093892412	-0.289971154	-0.263842981	-0.077330857	-0.141158627	0.561890408	-0.728596776	-0.10028092	-0.336725709	-0.176325909	-0.254759101	-1.242869463	0.175345123	-1.639188373	-1.940897247	-1.822171306	1.098594391	-0.101671247	0.334246912	-0.252345907	-1.14E-16	1.410192819	-2.390776963	-0.920181803	-1.367246305	-0.581290385	-0.79034256	-1.272918012	-1.363134806	0.779377278	-4.166261431	-0.32075627	2.114484667
Dryocopus_lineatus_69431.wav	Dryocopus_lineatus	Dry_lin	Dryocopus	New_World	Neotropic	14185424.23	DA6	1	44	0	37	3	2	33	207	2.075558348	1.03937921	0.530731487	-0.391774757	-0.422325453	-0.398439673	0.328727259	0.241558775	-0.182743651	-0.367855039	-0.320479638	-0.168136455	-1.426410895	-0.220162222	-1.79154769	-0.947972027	-0.845926018	0.56933856	0.642098126	0.296085063	-0.252345907	-1.14E-16	1.683238968	-2.792376646	0.661546488	-0.53297137	0.177716293	-0.831708897	-1.864535034	-2.431877089	4.170173641	-3.124330134	0.736060526	1.494432963
Dryocopus_lineatus_69432.wav	Dryocopus_lineatus	Dry_lin	Dryocopus	New_World	Neotropic	14185424.23	DA6	1	44	0	37	3	2	33	207	0.04333834	-0.004451966	-0.293166974	0.131232282	-0.235008194	-0.231701289	0.345663443	-0.72188411	-0.136283671	-0.288500234	-0.139871125	-0.381901218	-0.573174033	0.759621388	-1.083268453	-1.048091022	-0.329529661	1.079925113	-0.534655105	0.22824011	-0.252345907	-1.14E-16	0.479800821	-1.237913197	-1.169082978	-0.835681139	-0.161408931	-0.893069	-0.999223482	-0.77423255	-1.179033714	-2.755554567	0.138162254	1.012379303
Dryocopus_lineatus_69434.wav	Dryocopus_lineatus	Dry_lin	Dryocopus	New_World	Neotropic	14185424.23	DA6	1	44	0	37	3	2	33	207	0.838554865	0.352266676	0.349207121	-0.405834182	-0.528067769	-0.359458668	0.556612941	-0.507085182	-0.166759028	-0.345800899	-0.197902453	-0.540119589	-1.158248066	1.246738206	-1.568943426	-1.74911025	-0.772438862	1.636773114	0.126085673	0.303869514	-0.252345907	-1.14E-16	1.444992318	-2.51691884	-1.272232882	-0.565973175	-0.405870089	-1.317978854	-0.999839071	-3.062946064	0.247740012	-4.309731031	-0.068891316	1.484868712
Dryocopus_lineatus_69440.wav	Dryocopus_lineatus	Dry_lin	Dryocopus	New_World	Neotropic	14185424.23	DA6	1	44	0	37	3	2	33	207	0.57348269	0.476160372	-0.385687504	-0.245527412	-0.139255837	-0.207471185	0.561890408	-0.620518318	-0.16646025	-0.222681923	-0.192120169	-0.938764448	-0.582873403	0.56290079	-1.091319983	-0.552497314	0.259349508	0.891323162	-0.469421218	0.269147023	-0.252345907	-1.14E-16	0.387396375	-0.976520632	-0.755093706	-0.807231505	-0.017289275	-1.262478273	-0.992173855	-0.298479116	-0.758104768	-2.682733838	0.506483412	0.409708435
Dryocopus_lineatus_69442.wav	Dryocopus_lineatus	Dry_lin	Dryocopus	New_World	Neotropic	14185424.23	DA6	1	44	0	37	3	2	33	207	0.750197473	0.173845	0.46304766	0.189918157	-0.535548129	-0.498022994	0.561890408	0.388258011	-0.181847317	-0.345972189	-0.296072916	-0.590252343	-0.909800123	0.92658353	-1.362704657	-1.270314321	0.299863245	1.828903742	-0.237836903	0.270128991	-0.252345907	-1.14E-16	0.540356246	-2.230230766	-1.2175331	-0.515127446	0.317291833	-1.040809967	-2.664897921	-2.339877308	-0.57414203	-3.040544458	0.792560008	1.421686656
Dryocopus_lineatus_89102.wav	Dryocopus_lineatus	Dry_lin	Dryocopus	New_World	Neotropic	14185424.23	DA6	1	44	0	37	3	2	33	207	0.485125298	0.271346161	-0.057689181	-0.122236868	-0.37982913	-0.168786477	0.561890408	-0.832663203	-0.111335707	-0.361444019	-0.175774468	-0.247942497	-1.016495029	1.242347836	-1.451273014	-1.520271537	0.99957621	2.665236578	-0.041584798	0.285806964	-0.252345907	-1.14E-16	1.169076739	-1.738789902	-1.967317863	-1.2391418	0.055934875	-0.833324115	0.406229896	-1.544098105	-1.840915906	-3.82388195	0.305648527	2.138306959
Dryocopus_martius_114213.wav	Dryocopus_martius	Dry_mar	Dryocopus	Old_world	Palearctic	20797823.52	DA7	1	10	0	9	2	5	50	310	1.368699215	1.067800097	-0.415673275	-0.136280549	0.437957435	-0.30989571	0.49036475	0.164530311	-0.186328987	-0.328003665	-0.310624134	-0.949487924	-0.946640862	-0.586405224	-1.39328647	-1.52012675	-2.124803201	0.341611211	0.254771189	0.307320795	-0.252345907	-1.14E-16	1.339639384	-2.319258171	0.688920061	-1.331075439	0.086152306	-1.424702048	-2.259514955	-0.445823412	3.419571143	-3.767011822	0.981188461	1.090668337
Dryocopus_martius_166681.wav	Dryocopus_martius	Dry_mar	Dryocopus	Old_world	Palearctic	20797823.52	DA7	1	10	0	9	2	5	50	310	2.517345306	1.449493388	0.314906804	-0.458130242	-0.165580412	-0.326837341	0.535856801	-0.26724248	-0.187972266	-0.375047277	-0.290905801	-0.756276217	-0.794433273	1.257846277	-1.03679185	-1.927775115	-3.283304399	-0.004564879	0.563479741	0.331116976	-0.252345907	-1.14E-16	2.117652949	-2.907698985	0.816276102	0.065922212	-0.56593986	-2.331524561	-1.375960176	-3.64318791	4.774015138	-4.696449316	0.282259265	-0.117033149
Dryocopus_martius_214195.wav	Dryocopus_martius	Dry_mar	Dryocopus	Old_world	Palearctic	20797823.52	DA7	1	10	0	9	2	5	50	310	1.810486173	1.338880345	-0.241154408	-0.475746477	0.409687261	-0.274459602	0.561890408	-0.16794467	-0.182295484	-0.414121863	-0.298640733	-0.636322194	-0.529837605	-0.966864426	-1.010733626	-0.503244645	-0.188506154	0.496011231	0.365911433	0.285461333	-0.252345907	-1.14E-16	0.957480327	-1.432217577	1.005645726	-1.105038302	0.38156117	-0.799132812	-1.35486081	0.408812367	3.197140282	-2.147608775	1.09728966	0.80964222
Dryocopus_martius_247633.wav	Dryocopus_martius	Dry_mar	Dryocopus	Old_world	Palearctic	20797823.52	DA7	1	10	0	9	2	5	50	310	2.340630522	1.469296131	0.004877123	-0.129449719	0.164892073	-0.437081643	0.158727381	0.87514705	-0.195441717	-0.368185175	-0.36719514	0.27115624	-0.875140649	-0.189385516	-0.947924341	-0.768061325	-1.087617349	0.162164812	1.036639842	0.293198775	-0.252345907	-1.14E-16	1.40069211	-2.080806728	1.612986985	-0.501048072	0.668488751	-0.692411881	-1.559234637	-1.139783591	5.163865473	-1.897667858	1.406169253	0.875962365
Dryocopus_martius_302722.wav	Dryocopus_martius	Dry_mar	Dryocopus	Old_world	Palearctic	20797823.52	DA7	1	10	0	9	2	5	50	310	0.661840082	0.462051919	-0.26403397	-0.302926556	0.424533996	-0.255442994	0.561890408	0.486027546	-0.121643548	-0.284757276	-0.319711203	-1.021447522	-0.696816684	0.670603246	-1.185905278	-1.200660893	-1.071546903	0.721000911	-0.131808687	0.334902209	-0.252345907	-1.14E-16	0.457816851	-1.640933895	-0.34611194	-0.829308986	-0.086207785	-1.539520726	-2.575895892	-0.660770548	0.460745167	-3.186464797	0.625081732	0.417693121
Dryocopus_martius_303432.wav	Dryocopus_martius	Dry_mar	Dryocopus	Old_world	Palearctic	20797823.52	DA7	1	10	0	9	2	5	50	310	0.838554865	0.49845755	-0.142401745	-0.06207269	0.220628451	-0.365271851	0.561890408	0.163997771	-0.178261981	-0.367079917	-0.296364427	-0.733596971	-0.667658392	1.257846277	-1.16170073	-0.845955379	-0.953919822	0.360061268	0.023868167	0.31004734	-0.252345907	-1.14E-16	0.424121764	-1.520144272	-0.320234534	-0.40520275	0.036353835	-1.690879621	-2.283157748	-1.228311121	0.415513906	-2.927052744	0.768473771	-0.005718473
Dryocopus_martius_309576.wav	Dryocopus_martius	Dry_mar	Dryocopus	Old_world	Palearctic	20797823.52	DA7	1	10	0	9	2	5	50	310	-0.045019051	0.059729788	-0.63106703	-0.101432497	0.721169772	-0.154418198	0.561890408	-0.310357406	-0.11835699	-0.38936728	-0.240505385	0.214840568	0.030717774	1.257846277	-0.581972685	-1.101638931	-2.084959735	-0.157804707	-0.341400351	0.337586973	-0.252345907	-1.14E-16	0.08379993	-0.836243185	-0.234428176	-0.500944147	-0.501019261	-1.01696425	-1.948478557	-0.078448097	0.013853876	-2.006055037	-0.147751732	-0.066261241
Dryocopus_martius_81318.wav	Dryocopus_martius	Dry_mar	Dryocopus	Old_world	Palearctic	20797823.52	DA7	1	10	0	9	2	5	50	310	0.131695732	0.037340965	-0.301193883	0.124418322	0.370846462	-0.37429434	0.09983134	0.328640951	-0.216341238	-0.287677035	-0.330883109	-0.377800845	-0.999221821	-0.664356922	-1.436934376	-0.726225608	-1.867053623	-0.470350394	0.271258919	0.189421595	-0.252345907	-1.14E-16	0.489916909	-1.716032221	0.462887479	-0.956354742	0.035497595	-0.650379643	-2.99595911	-0.053598655	2.143256281	-2.128090914	0.567318731	0.976833973
Dryocopus_martius_83280.wav	Dryocopus_martius	Dry_mar	Dryocopus	Old_world	Palearctic	20797823.52	DA7	1	10	0	9	2	5	50	310	1.191984431	0.730166358	-0.026701881	-0.31854878	0.083044277	-0.341023602	0.487017472	-0.124117127	-0.177066869	-0.357494416	-0.281462744	-0.194470285	-0.96973638	1.210438744	-1.412458258	-1.466552619	-1.260687264	0.916482815	-0.063993218	0.337647518	-0.252345907	-1.14E-16	1.181001452	-2.133575025	-0.37127295	-0.69429897	-0.200942418	-1.36761043	-1.508403031	-1.811697689	1.370766345	-3.662119712	0.353635841	0.941600559
Dryocopus_pileatus_105466.wav	Dryocopus_pileatus	Dry_pil	Dryocopus	New_World	Nearctic	8739915.78	DA5	1	16	0	16	2	1	44	295	0.308410515	0.393793573	-0.69167264	-0.136684448	0.505616484	-0.087029875	0.561890408	-0.600575583	-0.141661675	-0.395897885	-0.232800449	0.050417464	-0.966982405	1.257846277	-1.41017216	-0.623327242	-0.239793104	0.609678186	-0.384697132	0.300125427	-0.252345907	-1.14E-16	0.423091589	-0.91929918	-0.732422544	-1.199724787	-0.035734719	-1.050024693	-0.86810831	0.393693329	-0.745718883	-2.720265893	0.459281727	0.774483757
Dryocopus_pileatus_111030.wav	Dryocopus_pileatus	Dry_pil	Dryocopus	New_World	Nearctic	8739915.78	DA5	1	16	0	16	2	1	44	295	1.015269648	1.090481856	-0.824892533	-0.032713984	0.507928923	0.009685974	0.561890408	-0.713795171	-0.168103529	-0.398391933	-0.266491111	-0.636322194	-0.351042829	0.96224142	-0.898875436	1.048472558	0.331524129	-1.07892426	-0.45997487	0.268406454	-0.252345907	-1.14E-16	-0.343483913	0.332619204	0.635215541	-0.455317002	0.325397261	-1.687733223	-1.057842302	1.588188351	0.244052392	-1.117563787	1.225829905	-1.516701238
Dryocopus_pileatus_146291.wav	Dryocopus_pileatus	Dry_pil	Dryocopus	New_World	Nearctic	8739915.78	DA5	1	16	0	16	2	1	44	295	0.308410515	0.619590781	-1.143350616	0.255529962	1.12153072	-0.112098309	0.35162356	-0.071810307	-0.228845098	-0.376155412	-0.301917879	-0.818083223	-0.646562845	-0.360380677	-1.144189135	-0.648998854	-0.889004874	0.159345989	0.000866641	0.263868973	-0.252345907	-1.14E-16	0.290298778	-0.755688659	0.275157574	-1.805902938	0.448140953	-1.211297293	-1.607583852	2.161762705	0.700650541	-2.505142633	1.363681974	0.61584542
Dryocopus_pileatus_15182.wav	Dryocopus_pileatus	Dry_pil	Dryocopus	New_World	Nearctic	8739915.78	DA5	1	16	0	16	2	1	44	295	1.457056606	1.335560453	-0.605603163	-0.411495538	0.607404129	-0.079837775	0.561890408	-0.213122412	-0.166310861	-0.341849709	-0.305658488	-0.957933912	-1.180891047	0.53239526	-1.587739558	0.301820721	-0.004767595	-0.385102256	0.232908077	0.286590486	-0.252345907	-1.14E-16	0.60027835	-0.825721612	0.620786282	-0.979932241	0.347100791	-1.796958067	-1.001767742	0.745934439	1.643676619	-2.659300219	1.361523366	-0.364806229
Dryocopus_pileatus_190889.wav	Dryocopus_pileatus	Dry_pil	Dryocopus	New_World	Nearctic	8739915.78	DA5	1	16	0	16	2	1	44	295	0.220053123	0.480328069	-1.035639468	0.193396116	0.889524609	-0.07280298	0.561890408	-0.256831529	-0.176319924	-0.354560708	-0.273933615	-0.394117418	-1.023122794	0.729558822	-1.456774778	-0.884301217	0.080703768	1.177934483	-0.061365028	0.22723019	-0.252345907	-1.14E-16	0.47317394	-0.911038399	-0.824149405	-1.913297385	0.462344452	-1.150069497	-0.698037335	1.407001114	-1.063913121	-3.120281542	1.213672623	1.288674899
Dryocopus_pileatus_47014.wav	Dryocopus_pileatus	Dry_pil	Dryocopus	New_World	Nearctic	8739915.78	DA5	1	16	0	16	2	1	44	295	0.661840082	0.855754886	-0.946524576	-0.038281039	0.884678647	0.016055377	0.561890408	-0.567431334	-0.16496636	-0.391916392	-0.271659066	-0.704349198	-1.204230312	-1.399194571	-1.607113682	-0.506092396	0.025245457	0.658567525	-0.006684239	0.190347123	-0.252345907	-1.14E-16	0.776107755	-1.122667451	0.283276467	-2.382806291	0.496980379	-0.597028463	-1.042272532	2.455092836	1.365539495	-2.731620047	1.258862677	1.798618527
Dryocopus_pileatus_47703.wav	Dryocopus_pileatus	Dry_pil	Dryocopus	New_World	Nearctic	8739915.78	DA5	1	16	0	16	2	1	44	295	0.485125298	0.587300195	-0.799520187	-0.074458437	0.917112946	-0.191452585	0.561890408	-0.085006102	-0.173780311	-0.360496852	-0.286539574	-0.616851356	-0.734946874	0.396619401	-1.217557476	-0.3280031	-1.190819349	-0.47089572	-0.166803045	0.277588629	-0.252345907	-1.14E-16	0.124587178	-0.838869741	0.315538863	-1.090601168	0.090602017	-1.40258676	-2.240847731	1.097007138	0.821940006	-2.307942493	0.906486162	-0.068541184
Dryocopus_pileatus_55515.wav	Dryocopus_pileatus	Dry_pil	Dryocopus	New_World	Nearctic	8739915.78	DA5	1	16	0	16	2	1	44	295	0.926912256	0.994836658	-0.811623713	-0.084458493	0.76131366	-0.061743838	0.561890408	-0.497828304	-0.173332144	-0.308813915	-0.272340106	-0.970385372	-0.933223558	1.257846277	-1.382148652	-0.551927447	-0.261241406	0.503465715	-0.218546068	0.287669161	-0.252345907	-1.14E-16	0.593387081	-0.819875004	-0.370808644	-1.300396243	0.195988169	-2.008324805	-0.548006675	0.698867577	-0.241823239	-3.495073119	1.164270066	-0.01326796
Dryocopus_pileatus_63085.wav	Dryocopus_pileatus	Dry_pil	Dryocopus	New_World	Nearctic	8739915.78	DA5	1	16	0	16	2	1	44	295	1.545413998	1.416505371	-0.575493496	-0.530397098	0.519365806	-0.055804653	0.561890408	-0.449432439	-0.174527256	-0.358960094	-0.289734257	-1.140302417	-0.167463591	-0.597766341	-0.705189881	-0.749354037	0.269935386	1.148058403	-0.251689943	0.277236205	-0.252345907	-1.14E-16	0.754480229	-0.886045424	0.411151146	-1.40792643	0.232096075	-1.175062082	-0.598928118	1.191368853	1.484856395	-2.592807437	1.00361807	0.51066507
Dryocopus_schulzi_165100.wav	Dryocopus_schulzi	Dry_sch	Dryocopus	New_World	Neotropic	604102.13	DA1	3	6	0	6	0	3	30	200	0.750197473	0.235255697	0.378071873	-0.093067174	-0.448551596	-0.382566416	0.561890408	-0.346302514	-0.173182755	-0.110012403	-0.180547839	-0.422132754	1.540849999	1.229321783	0.828758383	1.767555743	0.876480689	-1.582720974	-0.664843272	0.29991496	-0.252345907	-1.14E-16	-1.69914194	1.197420855	0.68735551	2.016287897	0.037694536	-0.977135875	-2.319532924	-0.673364575	-0.774721685	2.202982063	0.281863841	-3.370679868
Dryocopus_schulzi_166783.wav	Dryocopus_schulzi	Dry_sch	Dryocopus	New_World	Neotropic	604102.13	DA1	3	6	0	6	0	3	30	200	1.457056606	0.827563287	0.128816961	-0.161694681	-0.232424826	-0.273758768	0.561890408	-0.601883374	-0.172137032	-0.247007374	-0.226662566	0.277523865	0.042595938	1.132265539	-0.572112519	1.692552272	1.023960882	-1.378229284	-0.225945912	0.286692959	-0.252345907	-1.14E-16	-0.547418005	0.300019032	0.892995401	0.890888131	0.348641469	-0.87175548	-1.288317323	-0.339120808	0.918987144	0.693057	0.785759558	-1.787433264
Dryocopus_schulzi_171767.wav	Dryocopus_schulzi	Dry_sch	Dryocopus	New_World	Neotropic	604102.13	DA1	3	6	0	6	0	3	30	200	0.396767907	-0.002089703	0.32605376	0.255518199	-0.701999214	-0.447359965	0.561890408	-0.163885146	-0.162426746	-0.191337817	-0.173507253	-0.786451044	-0.383788816	-0.306917494	-0.92605816	-0.784404317	-0.334813162	0.742647607	-0.323592993	0.215064287	-0.252345907	-1.14E-16	0.281082941	-1.720410715	-0.570449525	-0.271407598	0.104178219	-0.677890103	-2.679741229	-1.67379749	0.185394985	-1.983040596	0.43148792	0.905847934
Dryocopus_schulzi_43205.wav	Dryocopus_schulzi	Dry_sch	Dryocopus	New_World	Neotropic	604102.13	DA1	3	6	0	6	0	3	30	200	1.015269648	0.471283698	0.283829596	-0.234829537	-0.431955977	-0.353791091	0.561890408	-0.279283956	-0.164518193	-0.339003612	-0.247743594	-0.394117418	-1.163400596	-1.870178201	-0.941071706	-1.053793082	-0.251603318	1.14508343	0.697981922	0.230990794	-0.252345907	-1.14E-16	1.312149697	-2.341432089	0.34118302	-1.1248164	0.242080023	0.24415688	-1.687623983	-0.983583459	3.091235191	-2.151270553	0.453591373	2.478731181
Dendrocopos_minor_100228.wav	Dryobates_minor	Dryob_min	Dryobates	Old_world	Palearctic	21677727.34	DA7	3	8	0	8	2	2	15	20.5	0.485125298	-0.041471477	0.672626375	0.018136289	-0.453035087	-0.52680577	0.344221444	0.87514705	-0.177664425	-0.347008058	-0.365899007	0.479185796	1.236178753	0.555836375	0.730488477	1.269203833	0.520749051	-1.217252175	-0.413193179	0.272111155	-0.252345907	-1.14E-16	-1.738236212	0.353562675	1.033270587	1.804606618	0.258915874	0.073034419	-4.235139264	-0.866045928	0.546404093	2.886535078	0.29065264	-2.024246637
Dendrocopos_minor_129156.wav	Dryobates_minor	Dryob_min	Dryobates	Old_world	Palearctic	21677727.34	DA7	3	8	0	8	2	2	15	20.5	-0.133376443	-0.185406702	-0.22985571	0.162246295	0.436249953	-0.449908485	0.443454231	0.837884919	-0.186478376	-0.393608703	-0.359812943	-0.031313317	0.7718032	-0.325263608	1.01506109	0.858545192	0.348817618	-0.82596089	-0.632314133	0.20361887	-0.252345907	-1.14E-16	-1.906509476	0.625411597	0.9304522	0.411201936	0.427548112	0.20094954	-4.410051723	1.692703184	-0.155563724	2.397980287	0.653493121	-1.223113652
Dendrocopos_minor_129193.wav	Dryobates_minor	Dryob_min	Dryobates	Old_world	Palearctic	21677727.34	DA7	3	8	0	8	2	2	15	20.5	-0.133376443	-0.103671039	-0.43854428	0.007767297	0.689421384	-0.342462565	0.328831048	0.87514705	-0.107302204	-0.40392255	-0.371626451	2.20841099	0.780359384	-0.318433023	0.672307825	1.672083392	0.996151491	-1.373033292	-0.611777238	0.158868426	-0.252345907	-1.14E-16	-2.056571252	1.211733536	1.535031188	0.318568329	0.633398645	1.695741687	-3.631898556	2.844081002	0.658295395	4.424289129	0.411349112	-0.522822647
Dendrocopos_minor_129377.wav	Dryobates_minor	Dryob_min	Dryobates	Old_world	Palearctic	21677727.34	DA7	3	8	0	8	2	2	15	20.5	0.220053123	0.061837487	-0.199125288	0.103304549	0.390243939	-0.459494921	0.318156372	0.625796468	-0.231145689	-0.428771427	-0.350418141	0.588157339	0.220879757	-0.76507758	1.089001553	1.066769737	0.503604846	-0.974087564	-0.566491838	0.20514648	-0.252345907	-1.14E-16	-1.551621586	0.497403557	1.486430929	0.219516201	0.533876567	0.802233605	-3.934041173	1.985323989	1.284252957	2.827347984	0.636543968	-0.638656251
Dendrocopos_minor_135278.wav	Dryobates_minor	Dryob_min	Dryobates	Old_world	Palearctic	21677727.34	DA7	3	8	0	8	2	2	15	20.5	0.485125298	0.446384743	-0.616489887	0.158122499	0.923295623	-0.371910267	0.271681178	0.851992251	-0.219194568	-0.41110931	-0.370284145	1.122347947	0.623599758	-0.443577587	0.640118577	0.65111356	0.493669061	-0.45601053	-0.479889344	0.240571766	-0.252345907	-1.14E-16	-1.270418735	0.565049095	1.448622065	-0.322777802	0.796424743	0.727867424	-3.041721165	2.684127593	1.255752424	2.377968465	1.043075711	-0.251641765
Dendrocopos_minor_142515.wav	Dryobates_minor	Dryob_min	Dryobates	Old_world	Palearctic	21677727.34	DA7	3	8	0	8	2	2	15	20.5	1.10362704	0.313411519	0.692461474	-0.022761437	-0.326029759	-0.557229563	0.10615003	0.87514705	-0.199684364	-0.406086001	-0.393146382	0.264810647	-0.281402848	-1.166060529	0.366240641	0.765941036	0.288274848	-0.753914801	-0.478351528	0.247696669	-0.252345907	-1.14E-16	-0.761353274	-0.785188424	1.699013641	0.544976097	0.42825294	0.605277682	-4.537271599	-0.105323213	3.191371721	1.799909837	0.568901132	-0.150919979
Dendrocopos_minor_150512.wav	Dryobates_minor	Dryob_min	Dryobates	Old_world	Palearctic	21677727.34	DA7	3	8	0	8	2	2	15	20.5	-0.751878184	-0.70397887	0.239654755	0.035072295	-0.079359408	-0.508121476	0.180337425	0.524496228	-0.22582744	-0.267600167	-0.335256216	1.47392089	-0.01726464	-0.955193347	-0.423232892	-1.228877291	-0.567298091	1.131655861	-0.259416624	-0.268722847	-0.252345907	-1.14E-16	-0.149883639	-1.433802809	-0.453325896	-0.738775163	-0.03947621	1.625529843	-3.109427911	-0.225175382	0.251281981	0.256276185	-0.528008528	2.645878003
Dendrocopos_minor_150529.wav	Dryobates_minor	Dryob_min	Dryobates	Old_world	Palearctic	21677727.34	DA7	3	8	0	8	2	2	15	20.5	-0.751878184	-0.716581625	0.329975531	0.005951676	-0.126573265	-0.548879869	0.340350227	0.87514705	-0.188420433	-0.429874995	-0.409887204	1.437301192	0.287243707	-0.538070117	1.456729965	-0.174738805	0.476205859	0.575032068	-0.631621743	0.144843014	-0.252345907	-1.14E-16	-1.414449481	-0.241329695	0.263682897	0.28863746	0.123791896	1.91269776	-4.214443047	0.451008025	-0.065085534	2.827234011	-0.454482181	1.014292881
Dendrocopos_minor_153193.wav	Dryobates_minor	Dryob_min	Dryobates	Old_world	Palearctic	21677727.34	DA7	3	8	0	8	2	2	15	20.5	0.485125298	0.227963186	-0.11420392	-0.024562668	0.371352841	-0.454434089	0.38427883	0.87514705	-0.188569822	-0.431777812	-0.367051811	3.509171722	-0.26286065	-1.151257896	0.862086629	1.289941515	0.845018407	-1.002325765	-0.431428914	0.218907867	-0.252345907	-1.14E-16	-1.174757011	0.202368983	2.25412582	0.001193219	0.823614073	2.999751183	-3.504622189	2.290628002	3.505106931	4.789628149	0.275830256	1.301752711
Dendrocopos_minor_170181.wav	Dryobates_minor	Dryob_min	Dryobates	Old_world	Palearctic	21677727.34	DA7	3	8	0	8	2	2	15	20.5	0.661840082	0.140760787	0.412585366	0.058496886	-0.228787596	-0.532196762	0.222768709	0.87514705	-0.19648744	-0.427149005	-0.385829727	0.349043803	0.904260071	0.197440578	0.434910753	1.042352292	0.439016813	-0.991250268	-0.551278554	0.239293766	-0.252345907	-1.14E-16	-1.494086827	0.122223356	1.131791873	1.174643982	0.374092141	0.004309483	-4.263063256	-0.167321973	0.956027472	2.259464602	0.565454672	-1.517146692
Dendrocopos_minor_171084.wav	Dryobates_minor	Dryob_min	Dryobates	Old_world	Palearctic	21677727.34	DA7	3	8	0	8	2	2	15	20.5	0.396767907	-0.082762466	0.640340248	-0.009129504	-0.370791861	-0.540832741	0.127543631	0.87514705	-0.176021146	-0.40427964	-0.40204207	0.067279696	1.677006513	1.114120984	0.784625716	1.22283055	0.755534991	-0.984029443	-0.644815943	0.27391398	-0.252345907	-1.14E-16	-1.995638797	0.691275154	0.673680938	1.942929382	0.156735584	-0.421909797	-4.107077975	-0.825895117	-0.59726788	2.645613704	0.284407732	-2.65359446
Dendrocopos_minor_171122.wav	Dryobates_minor	Dryob_min	Dryobates	Old_world	Palearctic	21677727.34	DA7	3	8	0	8	2	2	15	20.5	1.10362704	0.453017911	0.319864834	0.028400831	-0.087925923	-0.522108435	0.177704126	0.87514705	-0.205630047	-0.428028189	-0.383753322	0.493390112	0.375548265	-0.641602401	-0.261735999	0.793718091	0.454383499	-0.665503546	-0.087306521	0.269336869	-0.252345907	-1.14E-16	-0.742370151	-0.500235001	1.428034298	0.446687093	0.649025459	0.238661056	-3.713013178	0.098827875	2.402958678	1.506084646	0.943977611	-0.377149213
Dendrocopos_minor_180283.wav	Dryobates_minor	Dryob_min	Dryobates	Old_world	Palearctic	21677727.34	DA7	3	8	0	8	2	2	15	20.5	0.661840082	0.567702734	-0.563928762	0.0740554	0.879749585	-0.3634542	0.371535821	0.87514705	-0.204285546	-0.404706278	-0.36354476	-0.175366742	-0.806905569	-1.585580594	0.207054733	1.324370823	0.856644865	-1.037204723	-0.15837641	0.222618823	-0.252345907	-1.14E-16	-1.10021171	0.182526544	1.881319475	-0.806001078	1.005159794	0.360285055	-3.808077847	3.237291678	2.280966148	1.701076386	1.592048184	-0.109586506
Dendrocopos_minor_201623.wav	Dryobates_minor	Dryob_min	Dryobates	Old_world	Palearctic	21677727.34	DA7	3	8	0	8	2	2	15	20.5	1.10362704	0.465199718	0.352346943	-0.178710647	-0.128729577	-0.45781271	0.561890408	0.845808065	-0.180204038	-0.385814414	-0.344738919	0.437158838	0.835439203	0.669529451	0.575691008	0.947966284	0.673984585	-0.697195421	-0.227803565	0.26909283	-0.252345907	-1.14E-16	-1.220092738	0.119400622	1.098998892	1.207497683	0.432781918	-0.157925308	-3.462638244	-0.439973562	1.073663285	1.976657684	0.667223646	-1.556019159
Dendrocopos_minor_204364.wav	Dryobates_minor	Dryob_min	Dryobates	Old_world	Palearctic	21677727.34	DA7	3	8	0	8	2	2	15	20.5	0.220053123	-0.116449589	0.334018801	0.141316427	-0.109562811	-0.558777243	0.526223979	0.671319379	-0.209977267	-0.394731102	-0.326699779	0.309695129	0.406792958	-0.527933908	0.491628128	0.659059211	0.235305786	-0.658186949	-0.268724241	0.204398483	-0.252345907	-1.14E-16	-1.26150234	-0.258685973	0.895458736	0.622556851	0.410440627	0.4446244	-4.322307707	0.095645369	0.962358631	1.927679223	0.495721504	-0.462930011
Dendrocopos_minor_213204.wav	Dryobates_minor	Dryob_min	Dryobates	Old_world	Palearctic	21677727.34	DA7	3	8	0	8	2	2	15	20.5	-0.398448618	-0.577245252	0.77722602	0.107806255	-0.641043515	-0.570828816	0.159167478	0.87514705	-0.149579292	-0.351775945	-0.427907267	0.706877058	1.194708863	0.224849264	1.340990835	0.651832749	0.522207633	-0.43569703	-0.46817823	0.275185726	-0.252345907	-1.14E-16	-1.79676744	0.232139617	0.491275115	1.632600139	0.059116165	0.841396612	-4.273415865	-0.937621795	-0.26394554	3.180881223	-0.292714227	-1.106364181
Dendrocopos_minor_234155.wav	Dryobates_minor	Dryob_min	Dryobates	Old_world	Palearctic	21677727.34	DA7	3	8	0	8	2	2	15	20.5	0.131695732	-0.23564325	0.593132658	0.100845735	-0.394440192	-0.585182418	0.465795858	0.620280847	-0.228591137	-0.363499582	-0.32053373	0.208679171	0.656960137	-0.33736801	1.313276937	1.323382149	0.856866952	-1.035789702	-0.483529112	0.213180149	-0.252345907	-1.14E-16	-1.853775165	0.404273594	1.07071231	1.35870184	0.360326387	0.595772861	-4.475592775	0.007426576	0.509027754	3.244141234	0.296360241	-1.395165935
Dendrocopos_minor_234544.wav	Dryobates_minor	Dryob_min	Dryobates	Old_world	Palearctic	21677727.34	DA7	3	8	0	8	2	2	15	20.5	-0.045019051	-0.207018207	0.068724103	0.069325429	0.193480946	-0.504352314	0.561890408	0.690509639	-0.188719211	-0.439532451	-0.328819635	0.1782433	0.415613838	-0.609617197	0.460542505	0.656883005	0.240702025	-0.651422909	-0.541119334	0.16296567	-0.252345907	-1.14E-16	-1.512142295	-0.033326523	0.779775944	0.288980868	0.345636466	0.421213091	-4.614435855	0.953666198	0.361732997	1.884754504	0.469058397	-0.458654839
Dendrocopos_minor_26681.wav	Dryobates_minor	Dryob_min	Dryobates	Old_world	Palearctic	21677727.34	DA7	3	8	0	8	2	2	15	20.5	0.308410515	-0.019335844	0.215554549	0.065334438	0.097339973	-0.544044463	0.561890408	0.746213348	-0.216356177	-0.442462984	-0.337626039	0.726625792	-0.158869275	-1.068239357	0.637595571	0.785658928	0.535492267	-0.594998804	-0.19708708	0.210577579	-0.252345907	-1.14E-16	-1.163256724	-0.302885853	1.26910899	0.189443026	0.590206507	1.06456383	-4.323713306	0.912604837	1.775944893	2.374177834	0.59455012	0.244439266
Dendrocopos_minor_277517.wav	Dryobates_minor	Dryob_min	Dryobates	Old_world	Palearctic	21677727.34	DA7	3	8	0	8	2	2	15	20.5	0.57348269	0.236342461	-0.024652226	0.143676355	0.157703082	-0.501204824	0.246771496	0.762642801	-0.22745578	-0.457594208	-0.372746277	0.233410471	-0.421876572	-1.278203709	0.825044187	0.771302642	0.042229251	-0.94366448	-0.387810913	0.24311169	-0.252345907	-1.14E-16	-1.014547315	-0.287894753	1.762538916	0.018280214	0.559155409	0.666441841	-4.341682165	1.401068087	2.686321824	1.996482705	0.79131547	-0.133391772
Dendrocopos_minor_307785.wav	Dryobates_minor	Dryob_min	Dryobates	Old_world	Palearctic	21677727.34	DA7	3	8	0	8	2	2	15	20.5	0.131695732	-0.216029909	0.516625812	0.088579024	-0.266203543	-0.581664949	0.391603776	0.776187217	-0.220180536	-0.414245866	-0.360099149	0.33583656	0.527161122	0.037754813	0.015019452	0.39739751	0.523220066	-0.113291259	-0.316736012	0.152229059	-0.252345907	-1.14E-16	-1.169333722	-0.465283921	0.272408998	0.668941578	0.342290627	0.24267351	-4.137969507	-0.602076052	0.018864101	1.344041623	0.397904225	-0.290744407
Dendrocopos_minor_310709.wav	Dryobates_minor	Dryob_min	Dryobates	Old_world	Palearctic	21677727.34	DA7	3	8	0	8	2	2	15	20.5	0.04333834	0.012582734	-0.437551465	0.230778456	0.56457422	-0.412862903	0.393647261	0.652032604	-0.253255261	-0.390684005	-0.343758195	3.243883692	-0.222986947	-1.119425866	0.709196806	0.560281468	0.043506262	-0.675945303	-0.264157449	0.153034815	-0.252345907	-1.14E-16	-0.865746343	-0.042341838	1.773468452	-0.466170129	0.737455123	2.689526153	-3.064782173	2.340347765	2.920980613	3.68813058	0.278908464	1.714860167
Dendrocopos_minor_312823.wav	Dryobates_minor	Dryob_min	Dryobates	Old_world	Palearctic	21677727.34	DA7	3	8	0	8	2	2	15	20.5	-0.133376443	-0.323031346	0.298015765	0.050066629	0.031172137	-0.546369854	0.561890408	0.691357107	-0.187524099	-0.462485959	-0.324552925	0.277523865	1.041630522	0.694778822	0.257194656	1.058085981	0.783540948	-0.754935436	-0.669744678	0.167324154	-0.252345907	-1.14E-16	-1.985410305	0.434834446	0.230926455	1.041442818	0.278475816	-0.066998224	-4.493108883	0.132445957	-1.297685618	2.161957331	0.392878725	-1.496904078
Dendrocopos_minor_313379.wav	Dryobates_minor	Dryob_min	Dryobates	Old_world	Palearctic	21677727.34	DA7	3	8	0	8	2	2	15	20.5	0.750197473	0.228154611	0.35129987	-0.042917638	-0.240967715	-0.482395281	0.561890408	0.609020786	-0.172883977	-0.31960799	-0.319207748	1.345162317	1.65943015	0.598051952	1.299191021	1.151726561	0.453265856	-1.118923147	-0.423719254	0.312073874	-0.252345907	-1.14E-16	-1.650175903	0.703694729	1.377931877	1.740230065	0.320874673	0.60062219	-3.351123914	-0.290854515	1.075034318	3.615252518	0.192452689	-1.848630177
Dendrocopos_minor_314610.wav	Dryobates_minor	Dryob_min	Dryobates	Old_world	Palearctic	21677727.34	DA7	3	8	0	8	2	2	15	20.5	0.131695732	-0.052778128	-0.071490218	0.196268178	0.204268209	-0.484648006	0.504330068	0.87514705	-0.200998988	-0.417951472	-0.35769299	-0.133883776	1.148764812	0.205650933	0.753446956	0.988771681	0.58599715	-0.81421272	-0.571422344	0.212513955	-0.252345907	-1.14E-16	-1.951954114	0.628193045	0.760642829	0.807520025	0.504544113	-0.226715547	-4.355693803	0.954078472	-0.532602142	2.237897859	0.833001268	-1.72637732
Dendrocopos_minor_329937.wav	Dryobates_minor	Dryob_min	Dryobates	Old_world	Palearctic	21677727.34	DA7	3	8	0	8	2	2	15	20.5	0.131695732	-0.16747678	0.37171148	-0.049491047	-0.102187179	-0.501265672	0.22409363	0.87514705	-0.17243581	-0.388644951	-0.388138349	5.164634445	-0.096477083	-1.018430335	0.290857115	-0.044300539	0.374007712	0.334134565	-0.448941122	0.138563254	-0.252345907	-1.14E-16	-0.372661958	-0.904182904	1.403070481	-0.162867197	0.501067965	4.198201923	-2.936749049	0.56968289	3.567095453	4.336871646	-0.689211347	3.442488821
Dendrocopos_minor_42422.wav	Dryobates_minor	Dryob_min	Dryobates	Old_world	Palearctic	21677727.34	DA7	3	8	0	8	2	2	15	20.5	0.131695732	-0.210161152	0.486140329	0.112761343	-0.204261157	-0.579236056	0.345921581	0.801111726	-0.220972297	-0.421137315	-0.371843515	1.406268357	0.136779108	-0.268333966	-0.493930262	0.728869838	0.661514194	-0.429490854	-0.506047479	0.142224025	-0.252345907	-1.14E-16	-1.130801642	-0.56964371	0.594346586	0.399706627	0.476719775	1.021816316	-4.338495117	-0.089652691	0.79321734	2.008591716	0.354999343	0.471119061
Dendrocopos_minor_54144.wav	Dryobates_minor	Dryob_min	Dryobates	Old_world	Palearctic	21677727.34	DA7	3	8	0	8	2	2	15	20.5	-0.221733835	-0.581313019	1.413033403	0.121836834	-0.876862611	-0.678879004	0.243585856	0.87514705	-0.220718336	-0.393754047	-0.433106154	1.570252144	-0.138880166	-1.052281623	1.116508965	-0.118881223	0.315055327	0.384578355	-0.237109993	0.084073316	-0.252345907	-1.14E-16	-0.814054462	-1.242359882	0.634937331	0.911189281	0.127567827	2.177980881	-4.635923764	-1.653930085	1.90467084	2.768875752	-0.589711373	1.452960773
Dendrocopos_minor_95101.wav	Dryobates_minor	Dryob_min	Dryobates	Old_world	Palearctic	21677727.34	DA7	3	8	0	8	2	2	15	20.5	0.661840082	0.107579488	0.537481432	-0.03190028	-0.313167803	-0.505956452	0.561890408	0.570773989	-0.194844161	-0.336961718	-0.308836037	0.092906544	0.788198697	0.007815932	1.391098486	0.206435691	0.288020705	-0.046786262	-0.287773725	0.267950287	-0.252345907	-1.14E-16	-1.05013246	-0.186457357	0.801906697	1.0672057	0.215170817	0.231336484	-3.4793514	-0.742338255	0.950546957	1.801782184	0.227583326	-0.887330199
Dendrocopos_minor_98167.wav	Dryobates_minor	Dryob_min	Dryobates	Old_world	Palearctic	21677727.34	DA7	3	8	0	8	2	2	15	20.5	0.220053123	-0.092335224	0.221229305	0.272209346	-0.20371234	-0.534349549	0.040688716	0.87514705	-0.248624202	-0.407652301	-0.419314473	1.835988871	-0.301553825	-1.182147485	0.111689261	0.526523729	0.644160281	-0.186593423	-0.388971016	0.125059979	-0.252345907	-1.14E-16	-0.798071748	-0.625471479	1.187051079	-0.114958435	0.697707669	1.835537503	-3.809157885	0.822495331	2.211074335	2.543310856	0.452857272	1.38361453
Picoides_nuttallii_125258.wav	Dryobates_nuttallii	Dryob_nut	Dryobates	New_World	Nearctic	343806.83	DA1	4	12	2	12	2	4	18	37.5	-0.48680601	-0.469371058	-0.104965616	0.174582443	0.180484118	-0.484928323	0.151331116	0.847755308	-0.246383367	-0.418617385	-0.420621172	0.423342941	0.560409816	-0.494023469	1.264235229	1.017081361	0.461587549	-0.942518459	-0.685803196	0.085140849	-0.252345907	-1.14E-16	-2.026590518	0.696809543	0.994321622	0.542298323	0.339628619	0.811186468	-4.512018606	1.686287396	-0.037927164	3.143696223	0.301399815	-0.935657274
Picoides_nuttallii_161351.wav	Dryobates_nuttallii	Dryob_nut	Dryobates	New_World	Nearctic	343806.83	DA1	4	12	2	12	2	4	18	37.5	0.57348269	0.189927678	0.220841897	-0.265198219	0.053660767	-0.274434854	0.561890408	-0.189906794	-0.130606888	-0.295452156	-0.241780249	0.05601874	-0.834487291	-1.607599673	-0.131164343	-0.719848163	-0.40902994	0.605845519	0.317231211	0.191652733	-0.252345907	-1.14E-16	0.598932463	-1.526465262	0.58065712	-0.843123327	0.04616782	0.654885368	-2.049293609	-0.043979591	2.560435263	-0.762750186	0.054645415	1.835936097
Picoides_nuttallii_212126.wav	Dryobates_nuttallii	Dryob_nut	Dryobates	New_World	Nearctic	343806.83	DA1	4	12	2	12	2	4	18	37.5	-0.663520793	-0.632098834	0.164572163	0.002758434	-0.24593181	-0.493250062	-0.212127608	0.538456444	-0.465427983	-0.354893403	-0.468053242	0.603119612	-0.695821247	-1.496899604	-0.010217683	-0.558546622	-1.282242259	-0.247432926	-0.23214775	-0.321305924	-0.252345907	-1.14E-16	-0.289877382	-1.314113859	0.610798078	-0.458510837	-0.170852629	1.160572492	-4.023023465	0.172083269	1.974232734	0.49939716	-0.406407986	1.565843858
Picoides_nuttallii_227942.wav	Dryobates_nuttallii	Dryob_nut	Dryobates	New_World	Nearctic	343806.83	DA1	4	12	2	12	2	4	18	37.5	-0.045019051	-0.351210853	0.622186075	0.197318175	-0.517209478	-0.586101404	0.184477268	0.87514705	-0.244291921	-0.354530676	-0.411836866	0.39260803	-0.685478269	-0.758249948	0.461475518	-0.796037308	0.478796338	1.362393919	0.68875317	0.148278609	-0.252345907	-1.14E-16	0.021614593	-1.531274197	-0.040212201	-0.129485274	0.49224704	1.026002073	-2.829942659	-1.258225361	1.101504077	0.298250131	0.319951647	1.902666942
Picoides_nuttallii_50150.wav	Dryobates_nuttallii	Dryob_nut	Dryobates	New_World	Nearctic	343806.83	DA1	4	12	2	12	2	4	18	37.5	0.04333834	-0.227452701	0.344164409	0.113215476	-0.147423367	-0.557175784	0.350311563	0.790320123	-0.241154752	-0.420857935	-0.369385417	0.095775958	-1.071565366	-1.796864172	0.560458726	0.463447864	0.380112994	-0.303212504	-0.097904095	0.084789598	-0.252345907	-1.14E-16	-0.799454207	-0.905900345	1.106878713	-0.258658753	0.516622996	1.14403695	-4.616256572	0.76609065	2.139119297	1.571304317	0.523442879	1.053433569
Picoides_nuttallii_50158.wav	Dryobates_nuttallii	Dryob_nut	Dryobates	New_World	Nearctic	343806.83	DA1	4	12	2	12	2	4	18	37.5	-0.133376443	-0.348257367	0.351911271	0.263431657	-0.259996054	-0.567634545	0.507055286	0.709587837	-0.241304141	-0.379590443	-0.326792007	1.004047122	-0.61238458	-1.430290327	0.76324542	0.63724238	0.746454947	-0.250490782	-0.306344525	0.058163032	-0.252345907	-1.14E-16	-1.114601788	-0.550248597	0.943136236	0.014289496	0.620238043	1.694187696	-4.410933952	0.751864031	1.478268066	2.588898137	0.38086968	1.132064639
Picoides_nuttallii_50161.wav	Dryobates_nuttallii	Dryob_nut	Dryobates	New_World	Nearctic	343806.83	DA1	4	12	2	12	2	4	18	37.5	1.015269648	0.072919928	1.316036398	-0.031879234	-0.809462936	-0.634107913	0.249001648	0.87514705	-0.205764497	-0.387584067	-0.384264833	0.211754531	-0.458225503	-1.307221837	1.407226202	0.281435447	0.496989773	0.013799955	-0.402072838	0.274533751	-0.252345907	-1.14E-16	-0.656542374	-1.169803219	1.438849104	0.962607766	0.27978874	1.13255839	-4.705222789	-1.333445993	3.236521312	2.142139434	0.091402082	0.330112456
Picoides_nuttallii_50166.wav	Dryobates_nuttallii	Dryob_nut	Dryobates	New_World	Nearctic	343806.83	DA1	4	12	2	12	2	4	18	37.5	1.10362704	0.068471206	1.511175529	-0.050233307	-1.005714291	-0.656578212	0.146575509	0.87514705	-0.204524568	-0.40634335	-0.40199891	0.529334651	-0.567927966	-1.394799661	1.314982663	0.464815951	0.388354958	-0.298812887	-0.116982946	0.268615553	-0.252345907	-1.14E-16	-0.507774396	-1.308675844	1.700991748	1.210792714	0.264781507	1.357487857	-4.633671826	-1.801294093	4.003358598	2.447402207	-0.020957734	0.381183763
Picoides_nuttallii_6914.wav	Dryobates_nuttallii	Dryob_nut	Dryobates	New_World	Nearctic	343806.83	DA1	4	12	2	12	2	4	18	37.5	0.838554865	0.371598708	0.092406671	0.08328259	0.06199072	-0.512033577	0.183313539	0.87514705	-0.21528207	-0.430036591	-0.385810438	0.07861898	0.292642159	-0.707788119	0.575103602	0.853214756	0.273435714	-0.87527994	-0.549709022	0.233449307	-0.252345907	-1.14E-16	-1.185817894	-0.081757803	1.57163864	0.420581833	0.540050656	0.178694306	-4.245753715	0.921061768	2.03716931	1.910589748	0.86953972	-0.855908662
Picoides_nuttallii_71383.wav	Dryobates_nuttallii	Dryob_nut	Dryobates	New_World	Nearctic	343806.83	DA1	4	12	2	12	2	4	18	37.5	-0.045019051	-0.351166517	0.636422187	0.140503718	-0.472729487	-0.59003573	0.32784501	0.87514705	-0.213529737	-0.411873282	-0.388914674	0.580715005	-0.915410671	-1.521145028	1.479802516	-0.565726189	0.504534542	1.090378551	-0.305082481	0.18453345	-0.252345907	-1.14E-16	-0.52940138	-1.276284217	0.578014152	-0.186654498	0.373211592	1.767805131	-4.186485978	-0.154299918	1.774498596	1.59561422	0.015342102	1.958525009
Picoides_nuttallii_72384.wav	Dryobates_nuttallii	Dryob_nut	Dryobates	New_World	Nearctic	343806.83	DA1	4	12	2	12	2	4	18	37.5	0.131695732	-0.25092596	0.658252441	0.101188452	-0.428760541	-0.577464385	0.561890408	0.58423391	-0.2174019	-0.399116185	-0.30258609	0.02545296	-0.162855474	-1.071421624	0.655470181	1.04398908	0.135015708	-1.219389655	-0.376120812	0.165487465	-0.252345907	-1.14E-16	-1.354014454	-0.445650887	1.200437352	0.847857575	0.271720286	0.629912393	-5.136425366	-0.173321362	1.664101345	2.267994416	0.278732844	-0.523222741
Picoides_nuttallii_72387.wav	Dryobates_nuttallii	Dryob_nut	Dryobates	New_World	Nearctic	343806.83	DA1	4	12	2	12	2	4	18	37.5	0.04333834	-0.278111122	0.595877315	-0.044770555	-0.409010148	-0.531296471	0.305534398	0.87514705	-0.170792531	-0.396765582	-0.373327457	0.090037132	0.768689345	0.13882507	0.030623845	0.936814095	0.663230999	-0.691093894	-0.536100105	0.144030856	-0.252345907	-1.14E-16	-1.59890392	-0.069693585	0.420129963	1.10169621	0.19724889	0.06163476	-4.578396354	-0.556932787	-0.263395107	1.888921822	0.255770693	-1.129814262
Picoides_nuttallii_72389.wav	Dryobates_nuttallii	Dryob_nut	Dryobates	New_World	Nearctic	343806.83	DA1	4	12	2	12	2	4	18	37.5	-0.398448618	-0.502199586	0.363381092	0.041861276	-0.11216751	-0.503796154	0.561890408	0.311205486	-0.165713305	-0.416330287	-0.236649688	-0.165715199	-0.256281536	-1.146005649	1.400174189	1.250299916	0.381890934	-1.296615882	-0.532597243	0.089579082	-0.252345907	-1.14E-16	-1.767774529	0.254562626	1.082878359	0.664776608	0.134529479	0.852251606	-4.808595367	0.992451212	0.682072717	2.84474811	0.028691549	-0.74185303
Picoides_nuttallii_89917.wav	Dryobates_nuttallii	Dryob_nut	Dryobates	New_World	Nearctic	343806.83	DA1	4	12	2	12	2	4	18	37.5	-0.045019051	-0.347077075	0.61108142	0.154512484	-0.314629094	-0.59887747	0.309098705	0.846033929	-0.222107654	-0.450208087	-0.391518116	0.113112251	0.078229721	-0.878958155	0.920868521	0.985953329	0.255400013	-1.05649811	-0.543678801	0.153904196	-0.252345907	-1.14E-16	-1.628549351	-0.197743291	1.165476995	0.881302043	0.281308992	0.707946349	-5.338811274	0.161149111	1.236758374	2.633405031	0.259836046	-0.682962913
Picoides_pubescens_107288.wav	Dryobates_pubescens	Dryob_pub	Dryobates	New_World	Nearctic	12860756.06	DA6	4	17	2	17	2	5	16	27	-0.575163401	-0.433821468	-0.476549899	-0.009272882	0.77018621	-0.383705912	0.306782965	0.87514705	-0.116564322	-0.436742382	-0.388487315	1.58646472	0.437880951	-0.591840884	1.302246635	0.894567808	1.018922111	-0.373177414	-0.49100404	0.104426572	-0.252345907	-1.14E-16	-1.913723182	0.959547451	0.954782053	-0.138292302	0.514004731	1.786203051	-3.544914981	2.934781841	-0.149880048	3.745011905	0.219142233	0.188035404
Picoides_pubescens_107301.wav	Dryobates_pubescens	Dryob_pub	Dryobates	New_World	Nearctic	12860756.06	DA6	4	17	2	17	2	5	16	27	-0.310091226	-0.150528016	-0.697847893	0.068079943	0.742895464	-0.167959965	-0.462573635	0.87514705	-0.103567479	-0.324048042	-0.445956126	1.375556505	0.19183244	-0.788266675	0.803195266	-0.427596522	-0.685371521	0.030884554	-0.058252655	0.26238334	-0.252345907	-1.14E-16	-0.490935912	0.044851569	1.143730111	-0.689676572	0.189027277	1.301113231	-1.947999094	2.200847359	1.783932495	1.614182882	0.04005609	0.89306227
Picoides_pubescens_112007.wav	Dryobates_pubescens	Dryob_pub	Dryobates	New_World	Nearctic	12860756.06	DA6	4	17	2	17	2	5	16	27	-0.133376443	-0.071811845	-0.565345479	0.228901588	0.612603749	-0.304459827	0.043248063	0.87514705	-0.146740901	-0.340093581	-0.393917892	-0.148665305	0.737641811	-0.352535376	0.739250461	0.635884795	0.782965593	-0.221623439	-0.679669334	0.188434789	-0.252345907	-1.14E-16	-1.653448434	0.795643978	0.682406399	-0.179840982	0.561906826	0.108203766	-3.306712754	2.472952496	-0.652430636	1.834985076	0.88186135	-0.842205081
Picoides_pubescens_133117.wav	Dryobates_pubescens	Dryob_pub	Dryobates	New_World	Nearctic	12860756.06	DA6	4	17	2	17	2	5	16	27	0.220053123	0.217395628	-0.557805733	0.045248131	0.765969869	-0.358471202	0.055969611	0.818486636	-0.211142501	-0.427915909	-0.390415247	0.362342909	-0.4777031	-1.32277122	0.671469265	0.670731543	0.239076346	-0.670138947	-0.122162749	0.165872825	-0.252345907	-1.14E-16	-0.949488193	0.13647155	1.612152675	-0.672249812	0.642734119	0.791406439	-3.3041102	2.771770647	2.080611639	1.826520653	0.902179671	0.232327271
Picoides_pubescens_134879.wav	Dryobates_pubescens	Dryob_pub	Dryobates	New_World	Nearctic	12860756.06	DA6	4	17	2	17	2	5	16	27	-0.48680601	-0.264371859	-0.826130367	0.140500211	1.164520979	-0.290013105	0.100381668	0.87514705	-0.206332175	-0.444018737	-0.404979897	0.355681834	-0.850482019	-1.620368606	1.106546203	1.040929888	0.502587791	-0.942177572	-0.458241344	-0.061897036	-0.252345907	-1.14E-16	-1.628265493	0.696719667	1.518471513	-1.044945379	0.642228922	1.240544782	-4.012108671	4.297534165	1.038249956	2.6486796	0.800920008	0.331866908
Picoides_pubescens_135766.wav	Dryobates_pubescens	Dryob_pub	Dryobates	New_World	Nearctic	12860756.06	DA6	4	17	2	17	2	5	16	27	-0.48680601	-0.436814732	-0.262836443	0.282507253	0.241437077	-0.424162674	0.01016375	0.87514705	-0.243544976	-0.406499868	-0.440042816	1.131670695	0.118359436	-0.846921746	1.039624126	1.165062993	0.692933143	-0.957554455	-0.639143049	-0.023750922	-0.252345907	-1.14E-16	-1.848588127	0.664869931	1.211742719	0.114423476	0.544959172	1.443698478	-4.14098228	2.35175017	0.546072419	3.513928528	0.397207202	-0.140030397
Picoides_pubescens_138379.wav	Dryobates_pubescens	Dryob_pub	Dryobates	New_World	Nearctic	12860756.06	DA6	4	17	2	17	2	5	16	27	-0.663520793	-0.385025314	-0.895801977	-0.006314202	1.153011883	-0.203168997	-0.114152983	0.87514705	-0.089674301	-0.383202403	-0.432595892	1.057985606	-0.951175413	-1.700754297	1.522591138	1.285467866	1.006500155	-0.876584467	-0.489576687	-0.203826046	-0.252345907	-1.14E-16	-1.74027021	1.134807095	1.605025272	-1.086426389	0.57993403	2.052984587	-3.323815715	4.91305724	0.961593642	3.668614451	0.413775848	0.675835761
Picoides_pubescens_148976.wav	Dryobates_pubescens	Dryob_pub	Dryobates	New_World	Nearctic	12860756.06	DA6	4	17	2	17	2	5	16	27	-0.48680601	-0.301222962	-0.705877428	0.06912374	1.083088166	-0.350073184	0.376156514	0.87514705	-0.223780811	-0.430795575	-0.374189295	0.1483303	0.426846392	-0.600650008	1.350977849	1.401630733	0.688367546	-1.260014739	-0.686659291	0.089660836	-0.252345907	-1.14E-16	-2.359135368	1.374635779	1.271550486	-0.051240233	0.53497518	0.587957309	-4.354443246	3.633019856	-0.406570703	3.276954006	0.752374238	-1.29455368
Picoides_pubescens_162803.wav	Dryobates_pubescens	Dryob_pub	Dryobates	New_World	Nearctic	12860756.06	DA6	4	17	2	17	2	5	16	27	-0.575163401	-0.426016083	-0.506142575	-0.010839026	0.832574093	-0.377191584	0.27498419	0.87514705	-0.153762184	-0.429749825	-0.392489505	-0.091156241	-0.655793739	-1.464944788	1.210549712	0.708684241	0.129530868	-0.799581539	-0.508818839	-0.028477809	-0.252345907	-1.14E-16	-1.6306462	0.342436253	1.184364417	-0.64120221	0.326953631	0.96441897	-4.606000252	3.153346439	0.722376336	2.21635924	0.427038304	0.114819852
Picoides_pubescens_167833.wav	Dryobates_pubescens	Dryob_pub	Dryobates	New_World	Nearctic	12860756.06	DA6	4	17	2	17	2	5	16	27	-0.840235576	-0.543552176	-0.915641953	0.11220568	1.17640321	-0.257380654	0.43846476	0.87514705	0.226068324	-0.26167259	-0.360803213	0.154271503	1.135371262	0.010187732	1.552490688	0.737180078	0.649938557	-0.448604736	-0.720349069	0.29019941	-0.252345907	-1.14E-16	-2.376430898	1.593088825	0.424358728	-0.099073909	0.295692692	0.503168411	-3.494263506	3.440545508	-2.105330034	2.860143806	0.372451813	-1.205103055
Picoides_pubescens_173585.wav	Dryobates_pubescens	Dryob_pub	Dryobates	New_World	Nearctic	12860756.06	DA6	4	17	2	17	2	5	16	27	-0.221733835	0.003391971	-0.898621857	0.409534466	0.438379676	0.027516963	-1.220500113	0.87514705	-0.059399125	-0.286024761	-0.525597486	0.011747411	-0.868211812	-1.63452268	1.092052851	0.468521228	0.528088723	-0.199584132	-0.451955454	0.06786788	-0.252345907	-1.14E-16	-0.671386363	0.592487455	1.496840263	-1.182929256	0.522842588	0.978637249	-1.621265886	3.782229036	1.746176621	1.649985472	0.693599025	0.518076735
Picoides_pubescens_192207.wav	Dryobates_pubescens	Dryob_pub	Dryobates	New_World	Nearctic	12860756.06	DA6	4	17	2	17	2	5	16	27	-0.310091226	-0.151446326	-0.720501769	0.121993133	0.97539677	-0.306004745	0.03292002	0.87514705	-0.202970922	-0.443808283	-0.407902675	0.580715005	-0.734890996	-1.52808982	1.07911284	0.993782478	0.647624203	-0.774718376	-0.468260529	0.01439783	-0.252345907	-1.14E-16	-1.496554654	0.611878034	1.54218643	-0.905798545	0.666342422	1.336066866	-3.759656581	3.918068947	1.272344119	2.724100104	0.768660506	0.410503495
Picoides_pubescens_201158.wav	Dryobates_pubescens	Dryob_pub	Dryobates	New_World	Nearctic	12860756.06	DA6	4	17	2	17	2	5	16	27	-0.398448618	-0.386261923	-0.203958322	0.231664403	0.302965738	-0.445473787	0.216235619	0.87514705	-0.200745026	-0.407113078	-0.401581731	0.375734519	-0.077478242	-1.003263154	0.919364116	0.710572871	-0.251272563	-1.085153284	-0.52704155	0.070197484	-0.252345907	-1.14E-16	-1.560129647	0.113662413	1.22590182	0.055901095	0.326352222	0.840430394	-4.729482238	1.780960361	1.084730997	2.396810768	0.377451712	-0.258998006
Picoides_pubescens_216747.wav	Dryobates_pubescens	Dryob_pub	Dryobates	New_World	Nearctic	12860756.06	DA6	4	17	2	17	2	5	16	27	-0.221733835	-0.009388639	-0.915910801	0.360648689	0.792256894	-0.202832031	-0.495506158	0.87514705	-0.230398744	-0.403022963	-0.457354241	0.640982189	-0.576538559	-1.401673681	0.764822098	0.673973118	0.359538757	-0.584655122	-0.460886255	0.044330837	-0.252345907	-1.14E-16	-1.074985209	0.520742693	1.53429333	-1.064918095	0.704846415	1.104836326	-2.823728963	3.797149503	1.570523107	2.129634424	0.896257922	0.507149517
Picoides_pubescens_251303.wav	Dryobates_pubescens	Dryob_pub	Dryobates	New_World	Nearctic	12860756.06	DA6	4	17	2	17	2	5	16	27	-0.751878184	-0.52895632	-0.654177005	-0.024319441	1.002520426	-0.326461428	0.276165916	0.87514705	-0.008774179	-0.415320776	-0.394704532	-0.538347126	0.504203504	-0.538894171	0.792546985	1.434426296	0.58298911	-1.379838949	-0.680782789	-0.133485588	-0.252345907	-1.14E-16	-2.460855107	1.330262221	0.780348952	-0.087615065	0.26890789	0.102792191	-4.62727675	3.444835581	-1.395054513	2.545002674	0.562815639	-1.554407385
Picoides_pubescens_30793.wav	Dryobates_pubescens	Dryob_pub	Dryobates	New_World	Nearctic	12860756.06	DA6	4	17	2	17	2	5	16	27	-0.751878184	-0.588135338	-0.259848545	-0.505467152	0.487989888	-0.264353106	0.561890408	0.656640808	0.665974127	-0.224072342	-0.290905997	0.181328679	-1.053019634	-1.782058718	-0.414009246	-1.151616946	0.747776123	2.011938512	-0.178196955	-0.871919834	-0.252345907	-1.14E-16	-0.207662074	-1.15448457	-1.169212333	-2.21749881	-0.143300098	1.696844385	-2.68933568	2.051919887	-1.437002008	-0.74104251	-0.540846902	3.622973438
Picoides_pubescens_33614.wav	Dryobates_pubescens	Dryob_pub	Dryobates	New_World	Nearctic	12860756.06	DA6	4	17	2	17	2	5	16	27	-0.133376443	-0.04904067	-0.590010065	0.061304226	0.544993657	-0.332283463	-0.225797993	0.87261435	-0.241005363	-0.413614113	-0.437823312	-0.133883776	0.460145104	-0.574066934	1.133535089	1.215806124	0.859294674	-0.89798847	-0.635259514	0.150692067	-0.252345907	-1.14E-16	-1.854915087	1.142073707	1.285142107	0.064037021	0.508130482	0.3060149	-3.448690663	2.900086563	0.130176664	2.670846382	0.77951138	-1.321544307
Picoides_pubescens_44905.wav	Dryobates_pubescens	Dryob_pub	Dryobates	New_World	Nearctic	12860756.06	DA6	4	17	2	17	2	5	16	27	-0.48680601	-0.281136475	-0.766538047	0.072435285	1.18417494	-0.314781271	0.37851046	0.87514705	-0.132548946	-0.429655614	-0.372409953	1.021902137	0.395800716	-0.625434436	1.244691894	1.541011684	0.991970196	-1.210443991	-0.718584567	0.050309532	-0.252345907	-1.14E-16	-2.357266019	1.49778744	1.35096915	-0.215892891	0.634266166	1.228954348	-4.020509569	4.059093805	-0.263484913	3.901641845	0.660047887	-0.760006548
Picoides_pubescens_50577.wav	Dryobates_pubescens	Dryob_pub	Dryobates	New_World	Nearctic	12860756.06	DA6	4	17	2	17	2	5	16	27	-0.398448618	-0.206281317	-0.791013632	0.214543041	1.009972123	-0.307000045	0.144935945	0.87514705	-0.22148022	-0.40733629	-0.396363216	0.036501315	-0.338828659	-1.211904783	1.545757534	1.543146791	0.878857972	-1.297258977	-0.59388898	0.081552889	-0.252345907	-1.14E-16	-2.112059809	1.272044533	1.638642026	-0.420643532	0.720296663	0.869607197	-4.097615551	4.179711276	0.497186154	3.331617093	0.968590482	-0.814869632
Picoides_pubescens_51276.wav	Dryobates_pubescens	Dryob_pub	Dryobates	New_World	Nearctic	12860756.06	DA6	4	17	2	17	2	5	16	27	-0.663520793	-0.343769302	-1.026717055	0.019489634	1.48069325	-0.185094497	0.015782593	0.757380507	-0.078171348	-0.381400299	-0.400684396	1.01295916	0.317423136	-0.688004935	0.577050567	0.583796114	0.314282242	-0.504309788	-0.531146483	-0.133089771	-0.252345907	-1.14E-16	-1.617669454	1.045831141	0.84261396	-1.025848641	0.390967741	1.099161042	-2.902917396	4.197279195	-0.416276672	2.329527034	0.423764576	0.205314767
Picoides_pubescens_62759.wav	Dryobates_pubescens	Dryob_pub	Dryobates	New_World	Nearctic	12860756.06	DA6	4	17	2	17	2	5	16	27	-0.310091226	-0.316496374	-0.225728466	0.206888734	0.370502433	-0.468069011	0.483664477	0.794862412	-0.210350739	-0.418643572	-0.350831116	0.022700435	0.872373497	-0.244976189	1.125047726	1.337340384	0.833020758	-1.071168679	-0.719337765	0.150892956	-0.252345907	-1.14E-16	-2.313357947	1.016485613	0.896738381	0.610489555	0.515273167	0.308008322	-4.598481367	1.964282622	-0.761075154	3.072301509	0.698169211	-1.555284556
Picoides_pubescens_62762.wav	Dryobates_pubescens	Dryob_pub	Dryobates	New_World	Nearctic	12860756.06	DA6	4	17	2	17	2	5	16	27	-0.045019051	-0.151164905	-0.117489543	0.139394791	0.026572736	-0.323212769	-0.658680507	0.87514705	-0.176469313	-0.388655529	-0.49847681	-0.418172054	-0.378008212	-1.243182658	-0.130460618	0.480237883	0.606009513	-0.156450401	-0.379067514	0.038220301	-0.252345907	-1.14E-16	-0.802025194	-0.224400813	0.800026334	-0.514527689	0.397737978	0.307366529	-3.256847001	1.617189047	0.933061794	0.798328123	0.654568183	0.239874406
Picoides_pubescens_62766.wav	Dryobates_pubescens	Dryob_pub	Dryobates	New_World	Nearctic	12860756.06	DA6	4	17	2	17	2	5	16	27	0.131695732	0.399286658	-1.059324488	0.300598913	0.672197773	-0.132616665	-0.773893785	0.800403205	-0.249072369	-0.380483212	-0.455645779	0.187321376	-0.4295145	-1.28430123	0.866108463	0.835045423	0.73287823	-0.510646487	-0.500437665	0.157547765	-0.252345907	-1.14E-16	-0.935133415	0.820010856	1.720528023	-1.003772079	0.785520198	0.655462011	-1.948243112	3.967869877	1.721750969	1.915882737	1.155122706	-0.06088289
Picoides_pubescens_65595.wav	Dryobates_pubescens	Dryob_pub	Dryobates	New_World	Nearctic	12860756.06	DA6	4	17	2	17	2	5	16	27	-0.48680601	-0.430393982	-0.247586872	0.065965298	0.57087266	-0.46575563	0.464863024	0.812772148	-0.203508723	-0.461010649	-0.358432992	0.695104251	-0.386415396	-1.249894293	0.528754233	0.793847311	0.334854975	-0.754554191	-0.531281122	-0.096615911	-0.252345907	-1.14E-16	-1.585714315	0.057790695	0.963811132	-0.446588953	0.447242032	1.256127228	-4.77321667	2.40095005	0.617860873	2.406426614	0.415782813	0.520619288
Picoides_pubescens_6916.wav	Dryobates_pubescens	Dryob_pub	Dryobates	New_World	Nearctic	12860756.06	DA6	4	17	2	17	2	5	16	27	-0.48680601	-0.395393215	-0.391227751	0.125054712	0.507292636	-0.409354512	0.561890408	0.634577791	-0.174826034	-0.36807011	-0.312501659	-0.610270581	-0.447721313	-1.298836118	1.001338052	1.729066545	0.945340741	-1.48285584	-0.536191565	-0.033811908	-0.252345907	-1.14E-16	-2.152091401	0.845362222	1.151186903	-0.091630746	0.566631256	0.485428387	-4.836351629	2.996799107	-0.123016563	2.744021556	0.837280259	-0.94584669
Picoides_pubescens_6917.wav	Dryobates_pubescens	Dryob_pub	Dryobates	New_World	Nearctic	12860756.06	DA6	4	17	2	17	2	5	16	27	-0.398448618	-0.179523179	-0.802317289	-0.098282685	1.124439305	-0.238310256	0.269258975	0.87514705	-0.028196244	-0.328099733	-0.374852384	-0.59361769	0.842364087	-0.268933343	1.037942509	1.110280946	0.206657924	-1.249918074	-0.678680062	0.200164315	-0.252345907	-1.14E-16	-2.178881405	1.376455976	1.034862151	0.027400429	0.227966945	-0.23631678	-3.938040357	3.267111159	-0.798908552	2.238683047	0.629845458	-1.939145182
Picoides_pubescens_6919.wav	Dryobates_pubescens	Dryob_pub	Dryobates	New_World	Nearctic	12860756.06	DA6	4	17	2	17	2	5	16	27	-0.310091226	-0.30449611	-0.272704817	0.266006439	0.163875835	-0.418731384	-0.055546402	0.87514705	-0.243096809	-0.405437373	-0.438256259	1.01295916	-0.758250571	-1.546738268	0.494020169	0.613229797	0.067542276	-0.725007355	-0.360211184	-0.043805068	-0.252345907	-1.14E-16	-1.03017965	-0.27877648	1.331306108	-0.5311805	0.527762842	1.524981967	-4.087521254	2.077009335	1.968613597	2.289416707	0.446484049	1.017103809
Picoides_pubescens_6926.wav	Dryobates_pubescens	Dryob_pub	Dryobates	New_World	Nearctic	12860756.06	DA6	4	17	2	17	2	5	16	27	-0.840235576	-0.609445591	-0.655351993	0.165982524	0.900341942	-0.349487659	0.521533185	0.87514705	0.097722254	-0.388327596	-0.355713799	0.090037132	-0.520924529	-1.357275812	1.453620084	-0.444634822	0.592191724	1.002483006	-0.576607783	-0.145438385	-0.252345907	-1.14E-16	-1.348077594	0.02113979	0.039158706	-1.393232634	0.400477821	1.379229576	-3.841745238	3.204595192	-0.963267062	1.397869881	0.315580405	1.598550542
Picoides_pubescens_6927.wav	Dryobates_pubescens	Dryob_pub	Dryobates	New_World	Nearctic	12860756.06	DA6	4	17	2	17	2	5	16	27	-0.398448618	-0.103254708	-1.083410741	0.405918464	1.222094895	-0.239851465	-0.075467154	0.80981924	-0.368847992	-0.411221715	-0.410842433	0.76664722	-0.617953374	-1.434736015	1.530820892	-0.026326497	-0.124279329	-0.059138698	-0.551038846	0.182902097	-0.252345907	-1.14E-16	-1.05578489	0.384180107	1.444131705	-1.361885682	0.692349577	1.325914779	-3.05186347	4.103267803	1.505868871	2.032498369	0.831030056	0.973745475
Picoides_pubescens_72982.wav	Dryobates_pubescens	Dryob_pub	Dryobates	New_World	Nearctic	12860756.06	DA6	4	17	2	17	2	5	16	27	-0.045019051	0.0603289	-0.713159476	0.27007527	0.467174522	-0.276529902	-0.485624252	0.87514705	-0.259678989	-0.398174644	-0.459386061	0.329267187	-0.986724846	-1.72913417	1.022059347	1.138067294	0.718240365	-0.904607236	-0.347404787	0.109429211	-0.252345907	-1.14E-16	-1.126915442	0.499444151	1.880600553	-0.778388845	0.773927333	1.162075016	-3.121487818	3.545680775	2.218169444	2.543250977	0.969675871	0.269115796
Picoides_pubescens_76080.wav	Dryobates_pubescens	Dryob_pub	Dryobates	New_World	Nearctic	12860756.06	DA6	4	17	2	17	2	5	16	27	-0.48680601	-0.442613145	-0.175653553	-0.012885066	0.459097795	-0.417488074	0.561890408	0.658084511	-0.091466969	-0.389273146	-0.317510372	0.172219161	0.975592157	0.138984214	0.202375644	0.978932459	0.692919471	-0.722261427	-0.68559602	0.033776253	-0.252345907	-1.14E-16	-2.040883913	0.706993606	0.190342957	0.370241873	0.250287948	0.143176699	-4.219810719	1.496875429	-1.65174544	2.079408452	0.36658252	-1.098201597
Picoides_pubescens_77285.wav	Dryobates_pubescens	Dryob_pub	Dryobates	New_World	Nearctic	12860756.06	DA6	4	17	2	17	2	5	16	27	-0.221733835	-0.281489088	-0.078715897	0.010788284	0.226468654	-0.446945405	0.002838898	0.759801823	-0.207960515	-0.396902972	-0.413181612	-0.143755195	0.110717582	-0.853022401	1.157357853	0.836999074	0.517650856	-0.67316993	-0.537285978	0.133031784	-0.252345907	-1.14E-16	-1.592588823	0.432474244	1.054570555	0.215163496	0.289925083	0.582122025	-4.042487058	1.728569569	0.503715958	2.347267869	0.365167703	-0.688807194
Picoides_pubescens_78061.wav	Dryobates_pubescens	Dryob_pub	Dryobates	New_World	Nearctic	12860756.06	DA6	4	17	2	17	2	5	16	27	0.131695732	0.144066899	-0.577762403	0.172539291	0.699998156	-0.354352813	-0.01438738	0.87514705	-0.217431778	-0.425479008	-0.403496084	0.187321376	-0.773312101	-1.55876221	0.876080268	0.922167952	0.590876853	-0.726384591	-0.331693321	0.125244009	-0.252345907	-1.14E-16	-1.163563981	0.276351377	1.675708055	-0.765183919	0.760185406	0.911165456	-3.619988375	3.218998584	1.930877416	2.145645184	1.037054025	0.248321567
Picoides_pubescens_84761.wav	Dryobates_pubescens	Dryob_pub	Dryobates	New_World	Nearctic	12860756.06	DA6	4	17	2	17	2	5	16	27	-0.928592968	-0.682899476	-0.606083787	-0.044133757	0.815555122	-0.350035194	0.293116561	0.87514705	-0.075781124	-0.335011882	-0.400312456	0.267983443	-0.328065066	-1.203311976	1.344096074	-1.338425052	-0.160838349	1.572407826	-0.246787207	0.171877907	-0.252345907	-1.14E-16	-0.69589564	-0.517156308	-0.121502484	-1.350796845	0.128423324	1.33822774	-3.115873359	2.155440917	-0.367825052	0.568975441	-0.070366541	2.026712712
Picoides_scalaris_103230.wav	Dryobates_scalaris	Dryob_sca	Dryobates	New_World	Nearctic	3702568.41	DA4	3	23	2	16	4	10	17	34.5	0.04333834	-0.485618456	1.67132787	0.113672628	-1.344146482	-0.653914563	0.476639684	0.093075659	-0.204405057	-0.10568955	-0.034710582	-1.02890282	0.127007897	-0.840017494	0.793357536	-0.199464309	-0.029678346	0.230089243	-0.264426089	0.235498857	-0.252345907	-1.14E-16	-0.477455951	-1.356649213	-0.112795002	1.446927831	-0.217224561	0.114728229	-3.804820317	-3.306975138	0.620331684	0.49642009	-0.435513222	-0.150754232
Picoides_scalaris_147596.wav	Dryobates_scalaris	Dryob_sca	Dryobates	New_World	Nearctic	3702568.41	DA4	3	23	2	16	4	10	17	34.5	0.485125298	-0.375449983	2.28930903	-0.006880454	-1.423591701	-0.702054084	-0.388526627	0.294334799	-0.229203632	-0.23013952	-0.40337491	0.88671303	-1.128298179	-1.262031151	-0.92878826	-0.987171893	-2.406722041	-0.541790361	0.980687289	0.255324895	-0.252345907	-1.14E-16	1.376952447	-3.38758655	0.97275696	1.191705879	-0.609635536	0.943198666	-3.624586424	-5.252931006	5.588571766	-0.698308662	-1.096461659	1.816097807
Picoides_scalaris_17818.wav	Dryobates_scalaris	Dryob_sca	Dryobates	New_World	Nearctic	3702568.41	DA4	3	23	2	16	4	10	17	34.5	-0.045019051	-0.511737073	1.546425329	0.12270521	-1.096294803	-0.630604774	-0.403514549	0.87514705	-0.189914323	-0.321456823	-0.588777333	0.277523865	-0.540411127	-1.37283238	0.243763473	0.056063636	0.472298835	0.280349928	-0.171765567	0.151289653	-0.252345907	-1.14E-16	-0.477549622	-1.508726465	0.585363339	0.726296935	0.068997112	1.256151766	-4.477894793	-1.860258225	2.069463776	1.424994002	-0.297808414	1.075764402
Picoides_scalaris_17819.wav	Dryobates_scalaris	Dryob_sca	Dryobates	New_World	Nearctic	3702568.41	DA4	3	23	2	16	4	10	17	34.5	0.308410515	-0.418647137	2.039360621	0.065283616	-1.28960143	-0.688492103	-0.063119518	0.87514705	-0.184984486	-0.146330892	-0.416532047	-0.052400086	-0.119390182	-1.036722352	0.462001304	0.431973587	-0.004023729	-0.549086212	-0.224631406	0.217420327	-0.252345907	-1.14E-16	-0.691270156	-1.442031828	0.882630427	1.727574314	-0.09915057	0.773907292	-4.997055442	-3.101621851	2.480507696	1.804513277	-0.420522671	-0.152414759
Picoides_scalaris_189247.wav	Dryobates_scalaris	Dryob_sca	Dryobates	New_World	Nearctic	3702568.41	DA4	3	23	2	16	4	10	17	34.5	0.485125298	-0.241542067	1.617643669	-0.210829313	-1.021096957	-0.520416679	0.561890408	-0.289657449	-0.150475626	-0.20142597	-0.112797845	0.656365201	-0.680393168	-1.200430206	-0.202836194	-0.017473201	-0.332901254	-0.225472423	0.551509654	0.235211719	-0.252345907	-1.14E-16	0.436718909	-1.891161117	0.55738445	0.902032902	-0.209991759	1.091322362	-2.744124623	-3.091945725	3.008971159	0.535703791	-0.673392531	1.259089842
Picoides_scalaris_21390.wav	Dryobates_scalaris	Dryob_sca	Dryobates	New_World	Nearctic	3702568.41	DA4	3	23	2	16	4	10	17	34.5	1.280341823	-0.103095565	2.667753844	-0.064806497	-1.478063132	-0.687177132	0.218360666	0.87514705	-0.202179161	-0.268434414	-0.336482833	2.156489274	-0.799605631	-0.75324066	-1.271231265	-0.408798192	-1.333674043	-0.474989656	1.178046564	0.272388081	-0.252345907	-1.14E-16	1.137537451	-3.40068593	1.201349206	1.696805235	-0.081663226	1.507856635	-4.015769886	-5.855700729	5.939849613	0.574822877	-0.677989256	1.960085923
Picoides_scalaris_323939.wav	Dryobates_scalaris	Dryob_sca	Dryobates	New_World	Nearctic	3702568.41	DA4	3	23	2	16	4	10	17	34.5	0.838554865	-0.162406582	1.977443714	-0.04317904	-1.214883077	-0.687521418	0.197638926	0.725625894	-0.200296859	-0.37715335	-0.376460119	0.529334651	0.298083331	-0.703444315	1.294170296	0.524448717	0.439446112	-0.336205761	-0.360590098	0.275968222	-0.252345907	-1.14E-16	-0.896670346	-1.068212795	1.203969098	1.973634539	-0.001960657	1.100984845	-4.818384661	-2.838293175	2.730116673	2.727957387	-0.424041837	-0.399237786
Picoides_scalaris_45676.wav	Dryobates_scalaris	Dryob_sca	Dryobates	New_World	Nearctic	3702568.41	DA4	3	23	2	16	4	10	17	34.5	1.015269648	-0.143825202	2.254595949	0.011124703	-1.293440782	-0.70830441	-0.132797254	0.87514705	-0.208886727	-0.422896409	-0.47911077	1.039881344	-1.260492212	-1.947688515	0.252622094	0.241850879	0.012166331	-0.296696457	0.130459696	0.220734001	-0.252345907	-1.14E-16	0.1271277	-2.387627547	1.65689238	1.096768889	0.128454327	1.858913699	-5.080405285	-3.019301264	5.24979467	1.875996314	-0.364104501	1.614360073
Gecinulus_grantia_157905.wav	Gecinulus_grantia	Gec_gra	Gecinulus	Old_world	Indomalaya	1593163.46	DA3	3	7	0	5	2	1	26	76.5	1.457056606	0.815738817	0.193410756	0.307495102	-1.25734496	-0.099783453	-1.549214627	0.87514705	-0.179457093	-0.257760662	-0.466223891	-0.835936845	-0.395324055	-0.365081715	1.091677451	-0.638841188	-1.412101165	-0.242495317	0.327890123	0.300849186	-0.252345907	-1.14E-16	0.969890635	-1.08447125	1.853961723	0.702427887	-0.013627489	-0.720815533	-0.713366865	-1.674873239	4.837705284	-0.616367918	0.387461659	-0.803606922
Gecinulus_grantia_19801.wav	Gecinulus_grantia	Gec_gra	Gecinulus	Old_world	Indomalaya	1593163.46	DA3	3	7	0	5	2	1	26	76.5	1.810486173	0.83917444	0.483548411	0.571939648	-1.367510108	-0.350790405	-1.563009978	0.632618742	-0.209469344	-0.343812371	-0.575220799	0.072939513	-0.614354272	-0.208583705	-0.305418447	0.340017108	0.387524587	-0.141661728	0.560075527	0.26982128	-0.252345907	-1.14E-16	0.882080355	-1.11272159	1.583055754	0.565216883	0.681686911	-0.329152171	-0.540761911	-1.67100751	4.257451365	-0.128384341	1.097619372	-0.134035625
Gecinulus_grantia_292746.wav	Gecinulus_grantia	Gec_gra	Gecinulus	Old_world	Indomalaya	1593163.46	DA3	3	7	0	5	2	1	26	76.5	0.926912256	0.77598255	-0.514526531	0.759676358	-0.696578808	-0.080145136	-1.465204655	0.826063939	-0.179158315	-0.205979561	-0.480382541	-0.534789894	-1.477600473	-1.915690046	-0.065355117	-1.208427846	-1.64380965	0.305257018	0.929874184	0.205616525	-0.252345907	-1.14E-16	1.739346435	-1.849431136	1.714481106	-1.184080385	0.56422313	-0.066912261	-0.286111579	0.048347198	5.475939496	-1.827213271	1.109926966	1.678765817
Gecinulus_grantia_97864.wav	Gecinulus_grantia	Gec_gra	Gecinulus	Old_world	Indomalaya	1593163.46	DA3	3	7	0	5	2	1	26	76.5	0.57348269	-0.032760018	1.094657418	0.380843541	-1.890513766	-0.334955161	-2.111188041	0.506506613	-0.176170535	0.511881756	-0.050532037	-0.50588382	-1.357044324	-1.223024742	0.888139836	-1.464535806	-0.638091713	1.376925892	1.298381621	0.257041862	-0.252345907	-1.14E-16	2.259584423	-1.87612105	0.504061969	0.548863508	-0.049244047	0.654051292	2.40839779	-3.794239091	4.133893921	-1.112842015	-0.424339523	1.705753555
Picoides_albolarvatus_107612.wav	Leuconotopicos_albolarvatus	Leuco_albo	Leuconotopicos	New_World	Nearctic	393323.39	DA1	4	13	1	13	1	4	23	64.5	1.810486173	1.461637864	-0.610512334	0.649021395	0.033470357	-0.291708725	0.391663286	-0.37060114	-0.230099966	-0.430223317	-0.28474311	0.322720544	-1.145921982	-1.85622465	-0.734922552	0.121361067	0.462159748	0.190262055	0.143836938	0.240360664	-0.252345907	-1.14E-16	0.880702249	-1.244707764	1.624650446	-1.609787538	1.292853597	0.191358367	-1.191735126	1.722984182	4.127395153	-0.798982748	2.013929184	1.77418391
Picoides_albolarvatus_189387.wav	Leuconotopicos_albolarvatus	Leuco_albo	Leuconotopicos	New_World	Nearctic	393323.39	DA1	4	13	1	13	1	4	23	64.5	0.396767907	-0.049752001	0.490672265	0.093619947	-0.214883109	-0.55025625	0.561890408	0.516743772	-0.200237104	-0.362787035	-0.301995158	0.214829891	0.884992617	-0.168278956	0.127168188	1.130229513	0.550435898	-1.019486502	-0.516741114	0.21229435	-0.252345907	-1.14E-16	-1.537459478	0.045504421	0.832655475	1.037599709	0.371664997	0.082614204	-4.379562595	-0.162309667	0.425619859	2.118087143	0.520053532	-1.231408777
Picoides_albolarvatus_190893.wav	Leuconotopicos_albolarvatus	Leuco_albo	Leuconotopicos	New_World	Nearctic	393323.39	DA1	4	13	1	13	1	4	23	64.5	-0.398448618	-0.467264275	0.1727602	0.099362765	0.018827892	-0.528548781	0.462383099	0.728765964	-0.224572572	-0.401190513	-0.340611988	-0.165715199	-0.344122269	-1.216130785	1.358843008	0.54716643	0.438846088	-0.36537133	-0.476744305	0.019591781	-0.252345907	-1.14E-16	-1.515915445	-0.099940107	0.790264012	0.115555439	0.316475691	0.929461266	-4.736468261	1.198909839	0.498293852	2.213556903	0.268743437	0.07178848
Picoides_albolarvatus_92048.wav	Leuconotopicos_albolarvatus	Leuco_albo	Leuconotopicos	New_World	Nearctic	393323.39	DA1	4	13	1	13	1	4	23	64.5	-0.398448618	-0.510408028	0.605676106	-0.301912191	-0.347773745	-0.129240963	0.561890408	-0.969721437	0.266990454	-0.171868046	0.051140939	1.376025474	-1.286978046	-1.968832724	0.116232447	-1.744770451	-0.51362619	1.823752653	0.721922394	0.092223678	-0.252345907	-1.14E-16	1.478405382	-2.066614467	-0.543549465	-1.215352246	-0.503758686	2.3433273	0.083273625	-1.089028983	1.885548864	-0.853924073	-1.422981935	4.236242285
Picoides_arizonae_109031.wav	Leuconotopicos_arizonae	Leuco_ari	Leuconotopicos	New_World	Nearctic	543508.65	DA1	3	8	1	8	0	3	19	42.5	-0.310091226	-0.617519168	1.389508057	0.021565205	-0.857994696	-0.660684962	0.454257703	0.681278492	-0.146442123	-0.375420075	-0.316800572	-0.247942497	-0.463312645	-1.311283012	1.017498152	-0.770307587	0.157373779	1.090841187	-0.427294597	0.126760282	-0.252345907	-1.14E-16	-0.587096916	-1.687160045	-0.108644701	0.440556551	-0.101669989	1.132300101	-4.890437385	-1.87866067	0.803560446	0.771838704	-0.494222262	1.429750924
Picoides_arizonae_227933.wav	Leuconotopicos_arizonae	Leuco_ari	Leuconotopicos	New_World	Nearctic	543508.65	DA1	3	8	1	8	0	3	19	42.5	-0.310091226	-0.574332908	1.209222747	-0.306410812	-0.741687235	-0.547110256	0.561890408	0.287749412	-0.031187012	-0.296333592	-0.211400942	0.493390112	0.239642368	-0.516028456	0.906900488	-0.193921193	-0.195003998	0.10013744	0.333052024	0.322787861	-0.252345907	-1.14E-16	-0.544989139	-0.999738817	0.177789547	1.195326538	-0.345637559	1.073701434	-3.358708589	-2.311013953	1.005313054	1.509535637	-0.899097003	0.398266595
Picoides_arizonae_227938.wav	Leuconotopicos_arizonae	Leuco_ari	Leuconotopicos	New_World	Nearctic	543508.65	DA1	3	8	1	8	0	3	19	42.5	-0.575163401	-0.715271884	1.088160985	0.02867044	-0.717599777	-0.591841934	0.561890408	0.531809604	-0.011022484	-0.315233862	-0.242767865	-0.310157115	1.835651692	1.212695153	1.205485847	1.249857323	0.665408147	-1.085219	-0.608408108	0.36896481	-0.252345907	-1.14E-16	-2.422335835	0.765978141	-0.087281847	2.545514911	-0.226655318	-0.308571411	-4.59728608	-1.86012332	-2.205950672	2.96423509	-0.402290327	-2.895232383
Picoides_arizonae_237158.wav	Leuconotopicos_arizonae	Leuco_ari	Leuconotopicos	New_World	Nearctic	543508.65	DA1	3	8	1	8	0	3	19	42.5	0.485125298	-0.305011891	1.831399016	0.044931013	-1.073847279	-0.696424963	0.126036496	0.87514705	-0.210813845	-0.374734605	-0.432125562	0.742551189	-1.163389952	-1.870169704	0.651311019	-0.31382961	0.122266124	0.487661387	0.389064289	0.191698179	-0.252345907	-1.14E-16	0.114827462	-2.245815307	1.01998563	0.652318774	0.204680037	1.836379133	-4.500794843	-2.550864131	3.901352386	1.43696332	-0.288425608	2.036626363
Picoides_arizonae_34452.wav	Leuconotopicos_arizonae	Leuco_ari	Leuconotopicos	New_World	Nearctic	543508.65	DA1	3	8	1	8	0	3	19	42.5	-0.133376443	-0.565134263	1.678344392	-0.084306305	-0.944233846	-0.673039303	0.350815287	0.87514705	-0.154807907	-0.408420439	-0.396550214	0.656311889	0.85014506	-0.262721625	0.215776408	0.989258881	0.568402395	-0.827912955	-0.486180215	0.142564427	-0.252345907	-1.14E-16	-1.637063851	-0.588050975	0.527447571	1.905386235	-0.062037092	0.874698463	-5.551427401	-2.199244105	0.560259047	2.856009763	-0.456994012	-0.784125381
Picoides_borealis_109890.wav	Leuconotopicos_borealis	Leuco_bor	Leuconotopicos	New_World	Nearctic	1108759.34	DA2	3	6	1	6	0	3	21	47.5	-0.663520793	-0.687972895	0.757633694	-0.69423402	-0.422356634	-0.401828867	0.561890408	-0.339488789	0.206764277	-0.302580134	-0.011199066	0.823855215	0.348689122	-0.128906085	0.214033505	-0.194346993	-0.747714374	-0.310346913	-0.200931372	0.08173086	-0.252345907	-1.14E-16	-0.52285296	-0.665001952	-0.2825786	0.798266501	-0.949558874	1.001921792	-2.642578379	-1.572864038	-0.03020538	0.928105498	-1.645020054	0.403998959
Picoides_borealis_148966.wav	Leuconotopicos_borealis	Leuco_bor	Leuconotopicos	New_World	Nearctic	1108759.34	DA2	3	6	1	6	0	3	21	47.5	-0.751878184	-0.662310444	-0.060487578	0.254956467	-0.023189234	-0.464774803	0.561890408	0.769198459	0.173147269	-0.2865809	-0.318596668	0.766773138	0.371473536	-0.644855344	0.592863892	-0.047653339	-0.523786036	-0.329270505	-0.325601329	0.132110312	-0.252345907	-1.14E-16	-1.264507847	-0.364261678	0.269685748	0.118644419	0.076210251	1.059272495	-4.299022958	0.504551047	-0.015727161	1.763238854	-0.152402768	0.524866902
Picoides_borealis_26192.wav	Leuconotopicos_borealis	Leuco_bor	Leuconotopicos	New_World	Nearctic	1108759.34	DA2	3	6	1	6	0	3	21	47.5	-0.310091226	-0.524967241	0.796870415	-0.035628743	-0.449406966	-0.579471254	0.038701465	0.87514705	-0.189316767	-0.372080676	-0.459609333	4.500286629	0.070746457	0.220063505	-0.0607478	-0.00589799	0.218726511	0.170111944	0.176455368	0.119713516	-0.252345907	-1.14E-16	-0.399837463	-0.963242826	0.627499803	0.656282288	0.233679456	3.246806336	-2.665844971	-1.258997446	2.152262313	3.537870269	-0.886974578	2.452592612
Picoides_fumigatus_11389.wav	Leuconotopicos_fumigatus	Leuco_fum	Leuconotopicos	New_World	Neotropic	1693088.37	DA3	3	22	1	17	2	11	17	40.5	-0.133376443	-0.495502194	1.182021288	0.001704146	-0.647660358	-0.649933468	0.561890408	0.839337178	-0.185731431	-0.431874195	-0.343061244	1.085378383	1.317537353	0.110407641	1.148480626	1.110638825	0.975404403	-0.678692774	-0.565710519	0.20790723	-0.252345907	-1.14E-16	-2.055907369	0.201425481	0.643911151	1.927659259	0.171421407	1.132574343	-4.989190423	-1.192426947	-0.078986218	3.877212145	-0.264412879	-1.134409693
Picoides_fumigatus_129395.wav	Leuconotopicos_fumigatus	Leuco_fum	Leuconotopicos	New_World	Neotropic	1693088.37	DA3	3	22	1	17	2	11	17	40.5	1.545413998	0.411988688	1.145887864	-0.122346686	-0.675994819	-0.573485431	0.47340729	0.87514705	-0.197383774	-0.408582642	-0.353083485	0.355681834	0.170854156	-0.666029865	0.291186997	0.248759728	0.576331927	0.114110797	0.225467467	0.273366922	-0.252345907	-1.14E-16	-0.279273171	-1.285787214	1.199928222	0.968560023	0.490560898	0.459328961	-3.768718598	-1.892151342	3.020654543	1.230759249	0.553851811	0.110511562
Picoides_fumigatus_211746.wav	Leuconotopicos_fumigatus	Leuco_fum	Leuconotopicos	New_World	Neotropic	1693088.37	DA3	3	22	1	17	2	11	17	40.5	0.308410515	-0.405596161	1.954965918	0.033351629	-1.096280508	-0.671551776	0.561890408	0.476965578	-0.183789374	-0.400195871	-0.259015546	2.665475997	-0.188847186	1.257846277	-0.668044595	-0.469084426	-1.485505043	-0.511685787	0.388511959	0.325599432	-0.252345907	-1.14E-16	0.22067119	-2.340151128	0.215208577	1.89084671	-0.384990335	1.11902511	-3.848851725	-5.15268585	2.698510677	0.881687136	-1.05905676	0.973740951
Picoides_fumigatus_21852.wav	Leuconotopicos_fumigatus	Leuco_fum	Leuconotopicos	New_World	Neotropic	1693088.37	DA3	3	22	1	17	2	11	17	40.5	0.220053123	-0.459921852	2.071368415	0.066151193	-1.615041459	-0.668238573	0.45311019	0.637250167	-0.164368804	-0.127091222	-0.151117158	-0.187339539	-0.305210485	0.168410404	0.057979851	-0.038928444	-0.393842711	-0.243668114	0.34266644	0.291588092	-0.252345907	-1.14E-16	-0.183475077	-1.929080689	-0.031901314	2.034649099	-0.218641531	0.076417962	-4.067308806	-4.938856612	1.467445363	0.406150957	-0.49291826	-0.152493101
Picoides_fumigatus_219931.wav	Leuconotopicos_fumigatus	Leuco_fum	Leuconotopicos	New_World	Neotropic	1693088.37	DA3	3	22	1	17	2	11	17	40.5	0.661840082	-0.234915783	1.948194061	-0.109307956	-1.069460368	-0.7022564	0.385911412	0.87514705	-0.193051492	-0.411249141	-0.377534402	0.430238919	0.364410462	0.457486989	0.032381677	0.572014462	0.30741874	-0.494519646	0.101225057	0.23738925	-0.252345907	-1.14E-16	-0.839379215	-1.270200235	0.487922822	2.083962337	-0.011402766	0.226698239	-4.757536903	-3.691996922	1.468049909	1.567159231	-0.207979025	-0.763261702
Picoides_fumigatus_261883.wav	Leuconotopicos_fumigatus	Leuco_fum	Leuconotopicos	New_World	Neotropic	1693088.37	DA3	3	22	1	17	2	11	17	40.5	0.04333834	-0.48056952	1.580796796	0.204859352	-1.045559478	-0.687898898	0.158776337	0.87514705	-0.209738244	-0.380784783	-0.440702528	-0.182563696	-0.054081607	-0.897827812	1.241387021	0.486304798	0.357344448	-0.349039678	-0.010253864	0.220213721	-0.252345907	-1.14E-16	-1.096704702	-0.956869544	0.83356008	1.528333791	0.135443599	0.804544295	-5.052986089	-2.123354423	1.690738335	2.256909641	-0.108919991	-0.318732588
Picoides_fumigatus_264525.wav	Leuconotopicos_fumigatus	Leuco_fum	Leuconotopicos	New_World	Neotropic	1693088.37	DA3	3	22	1	17	2	11	17	40.5	0.308410515	-0.33231745	1.706823007	-0.40870843	-1.027991097	-0.561083783	0.561890408	0.161419108	-0.128067275	-0.249275233	-0.18503929	-0.323182401	-0.684166904	-0.372926766	0.501387671	0.76259974	0.057718708	-0.921143692	0.260415632	0.177225738	-0.252345907	-1.14E-16	-0.531083659	-1.147512482	0.599085616	1.664817852	-0.353947654	0.338016852	-3.925078156	-2.98562689	1.827135057	1.196717358	-0.632172019	-0.54091346
Picoides_fumigatus_31402.wav	Leuconotopicos_fumigatus	Leuco_fum	Leuconotopicos	New_World	Neotropic	1693088.37	DA3	3	22	1	17	2	11	17	40.5	0.308410515	-0.414356656	2.004744196	0.037110895	-1.125231778	-0.718450726	0.561890408	0.725480482	-0.190063712	-0.41109893	-0.314742926	0.255336125	0.609599338	-0.454754422	0.792509933	0.538689551	-0.203348906	-0.832222809	-0.295572456	0.259463334	-0.252345907	-1.14E-16	-1.202217339	-1.158458068	0.844589731	2.169775142	-0.150695558	0.644349359	-5.736785245	-3.2414822	1.87067957	2.361011268	-0.480636814	-0.82078329
Picoides_fumigatus_39274.wav	Leuconotopicos_fumigatus	Leuco_fum	Leuconotopicos	New_World	Neotropic	1693088.37	DA3	3	22	1	17	2	11	17	40.5	0.220053123	-0.495072849	2.316914826	-0.015858413	-1.265472643	-0.726080184	0.415070705	0.87514705	-0.180353427	-0.402249175	-0.378932457	0.389219274	0.291770955	-0.70848362	0.77143352	0.570845728	0.081613898	-0.660961755	-0.244059081	0.220752472	-0.252345907	-1.14E-16	-1.134921683	-1.357877761	0.847476796	2.173276059	-0.161621173	1.016355024	-5.899864519	-3.463148043	2.136327421	2.570570097	-0.631601656	-0.399847415
Picoides_fumigatus_65137.wav	Leuconotopicos_fumigatus	Leuco_fum	Leuconotopicos	New_World	Neotropic	1693088.37	DA3	3	22	1	17	2	11	17	40.5	1.015269648	-0.135429349	2.245028333	-0.066499965	-1.364729285	-0.717458787	0.506345504	0.87514705	-0.198578886	-0.334106101	-0.334427171	0.322720544	0.975204056	-0.098747398	1.010150043	0.371953572	0.204293111	-0.318295237	-0.121033649	0.293576071	-0.252345907	-1.14E-16	-0.925000819	-1.233224003	0.895558987	2.539499811	-0.048153924	0.529905748	-5.005504988	-4.087800744	2.244462588	2.345171194	-0.379746823	-0.997897317
Picoides_villosus_182070.wav	Leuconotopicos_villosus	Leuco_vil	Leuconotopicos	New_World	Nearctic	13458199.43	DA6	3	25	4	19	3	9	21.25	61	1.015269648	0.210534606	0.827162004	0.143390839	-0.849141551	-0.544076771	-0.34869796	0.87514705	-0.200998988	-0.342524264	-0.443389475	0.118931186	-0.995639955	-1.736251292	1.163536018	-0.882941898	-0.354614725	0.852491794	1.065771608	0.278984397	-0.252345907	-1.14E-16	0.827055867	-1.933309057	1.389039566	0.124713009	0.418507395	1.08974704	-2.272651469	-1.705623374	4.658533736	0.374598474	0.31742614	1.70135513
Picoides_villosus_192227.wav	Leuconotopicos_villosus	Leuco_vil	Leuconotopicos	New_World	Nearctic	13458199.43	DA6	3	25	4	19	3	9	21.25	61	0.220053123	-0.253538019	0.942958752	-0.026510327	-0.750107547	-0.496876548	0.561890408	0.193847892	-0.136134282	-0.330878048	-0.237088185	0.33583656	-0.605612783	-1.424884257	1.597083798	0.037041383	0.810845741	0.556157695	-0.482109706	0.204557103	-0.252345907	-1.14E-16	-0.64598925	-0.880159875	0.636370011	0.408660386	0.133416013	1.555682754	-3.661309289	-0.627290257	1.596028398	1.956341475	-0.299396738	1.099741846
Picoides_villosus_233394.wav	Leuconotopicos_villosus	Leuco_vil	Leuconotopicos	New_World	Nearctic	13458199.43	DA6	3	25	4	19	3	9	21.25	61	0.750197473	0.013158651	1.02481306	0.084183662	-0.931522981	-0.511860124	-0.786507391	0.87514705	-0.204539507	-0.083028805	-0.467208235	-0.48740628	-0.430912099	-1.285416963	-0.789231552	0.774629243	-0.030038942	-1.001612102	0.038417003	0.21712928	-0.252345907	-1.14E-16	-0.152007314	-1.162249038	1.317964402	0.787411545	0.210505291	-0.003810736	-3.477381721	-1.46896368	3.175205987	0.606746358	0.408599812	-0.303818994
Picoides_villosus_30193.wav	Leuconotopicos_villosus	Leuco_vil	Leuconotopicos	New_World	Nearctic	13458199.43	DA6	3	25	4	19	3	9	21.25	61	-0.133376443	-0.01765924	-0.72317428	0.384058173	0.56847275	-0.216550982	-0.505961837	0.87514705	-0.195441717	-0.365330104	-0.45337974	0.580715005	0.922516075	-0.204946296	1.064363919	1.4761083	0.738849935	-1.316626876	-0.680516716	0.202285015	-0.252345907	-1.14E-16	-1.95237907	1.565371704	1.530626919	0.292598528	0.623360312	0.446407872	-2.841174047	3.110852634	0.252236151	3.347809832	0.851494255	-1.670328799
Picoides_villosus_317970.wav	Leuconotopicos_villosus	Leuco_vil	Leuconotopicos	New_World	Nearctic	13458199.43	DA6	3	25	4	19	3	9	21.25	61	0.926912256	-0.044926896	1.656324232	-0.143163848	-0.963155014	-0.634323961	0.561890408	0.829054559	-0.182594262	-0.357092505	-0.329430073	0.154271503	0.161177987	-0.406540725	-0.473676543	0.601622663	0.094317202	-0.690422652	-0.050751313	0.258409825	-0.252345907	-1.14E-16	-0.647006534	-1.5152964	0.812845203	1.539860296	0.101747958	0.168018845	-5.086150829	-2.973416288	2.274942049	1.113928441	0.085117014	-0.392469341
Picoides_villosus_34290.wav	Leuconotopicos_villosus	Leuco_vil	Leuconotopicos	New_World	Nearctic	13458199.43	DA6	3	25	4	19	3	9	21.25	61	0.04333834	-0.480618569	1.633686488	0.061426427	-1.004252852	-0.678953692	0.140068488	0.87514705	-0.201223071	-0.383606141	-0.445946598	1.039881344	0.166459667	-0.808522302	0.711722089	1.032957921	0.757904154	-0.742233734	-0.31197292	0.166565847	-0.252345907	-1.14E-16	-1.345114825	-0.690595197	1.02816912	1.636187494	0.16485895	1.518353801	-5.133480439	-1.763203944	1.813801791	3.352275312	-0.331291932	-0.099899052
Picoides_villosus_34565.wav	Leuconotopicos_villosus	Leuco_vil	Leuconotopicos	New_World	Nearctic	13458199.43	DA6	3	25	4	19	3	9	21.25	61	0.57348269	-0.143466217	1.163893821	0.345735572	-0.992337217	-0.643237769	0.049188864	0.87514705	-0.220703397	-0.378013258	-0.427850111	0.444102783	-0.651477109	-1.461498729	0.946967524	0.42004058	0.564319484	-0.111352701	-0.267330561	0.217726084	-0.252345907	-1.14E-16	-0.659001707	-1.219771558	1.25753548	0.742919454	0.490783763	1.307748393	-4.65014925	-1.153967169	2.91257416	2.159326371	0.299368664	0.749955994
Picoides_villosus_62779.wav	Leuconotopicos_villosus	Leuco_vil	Leuconotopicos	New_World	Nearctic	13458199.43	DA6	3	25	4	19	3	9	21.25	61	0.308410515	-0.385849851	1.83933603	-0.002565639	-1.048840977	-0.706989308	0.561890408	0.781850899	-0.20083466	-0.403748257	-0.325957388	-0.229585399	-0.668252349	-1.474890762	1.008444473	0.759631412	0.292118893	-0.743079664	-0.191538813	0.178971682	-0.252345907	-1.14E-16	-1.041648553	-1.350350935	1.142607816	1.4385314	0.079242796	1.008403666	-5.951961606	-2.172115857	2.603967721	2.266201012	-0.180197986	-0.001590682
Picoides_villosus_6940.wav	Leuconotopicos_villosus	Leuco_vil	Leuconotopicos	New_World	Nearctic	13458199.43	DA6	3	25	4	19	3	9	21.25	61	0.131695732	-0.397344832	1.370072068	0.102976059	-0.780381979	-0.680553656	0.508119954	0.87514705	-0.206272419	-0.42287656	-0.361337346	0.496959694	1.313818342	0.107438676	1.176920142	1.147094865	0.512593181	-1.068949113	-0.563543527	0.261716706	-0.252345907	-1.14E-16	-2.006365873	0.011840423	0.902369441	2.233570264	0.114236374	0.585184077	-5.464358174	-1.74525445	0.513645851	3.513714039	-0.128659417	-1.743344212
Meiglyptes_grammithorax_22649.wav	Meiglyptes_tristis	Mei_tri	Meiglyptes	Old_world	Indomalaya	1368870.93	DA2	3	9	1	8	4	2	17	40.5	1.015269648	1.038574264	-0.728721402	0.080377082	-0.192770726	0.269687881	-1.931634577	0.87514705	-0.157795687	-0.305106454	-0.518761978	-0.14621025	-1.325649956	-1.632391286	-1.392163245	-2.141030864	-0.164116972	2.58461087	1.135057114	0.219096295	-0.252345907	-1.14E-16	2.635189027	-2.009398739	0.550494826	-2.467770462	0.53704497	0.102722266	2.339820559	0.705922423	3.991064961	-3.535426308	0.974560329	3.353519832
Meiglyptes_grammithorax_22650.wav	Meiglyptes_tristis	Mei_tri	Meiglyptes	Old_world	Indomalaya	1368870.93	DA2	3	9	1	8	4	2	17	40.5	1.457056606	1.200555368	-0.54942208	0.442959457	-0.389987808	-0.052508793	-1.183885767	0.87514705	-0.18588082	-0.292762592	-0.42871954	-0.875154719	-0.528120375	-1.36302041	0.715005816	0.062143457	-0.907022332	-0.753067201	0.273723	0.275597864	-0.252345907	-1.14E-16	0.570307547	-0.493338009	2.453564026	-0.284042009	0.586381846	-0.579288762	-1.041374905	1.02705329	5.024798215	-0.103670856	1.32118361	-0.628491873
Meiglyptes_grammithorax_65341.wav	Meiglyptes_tristis	Mei_tri	Meiglyptes	Old_world	Indomalaya	1368870.93	DA2	3	9	1	8	4	2	17	40.5	0.661840082	0.63933484	-0.805463881	1.073507002	-0.135685117	-0.230801285	-0.89373681	0.42858993	-0.221435403	0.149549397	-0.325196044	-0.633105106	-0.231475903	-1.039599993	1.483246103	-0.234173869	0.364177077	0.566858798	0.470865848	0.254033065	-0.252345907	-1.14E-16	0.29749727	0.196065959	1.202513823	-0.630835928	1.121515544	-0.044272783	0.695002904	1.584147302	2.028913144	0.399018203	1.641211757	0.156336471
Meiglyptes_tukki_150791.wav	Meiglyptes_tukki	Mei_tuk	Meiglyptes	Old_world	Indomalaya	1207601.9	DA2	3	8	1	7	4	2	21.5	53.5	0.926912256	0.309577386	0.436673416	0.036717633	-0.700444897	-0.429018175	-0.528945694	0.87514705	-0.200237104	-0.370368676	-0.447682252	0.172219161	-0.511986064	-1.350140044	0.31085988	-0.675745529	-1.242937722	-0.070043189	0.439889918	0.299599283	-0.252345907	-1.14E-16	0.59684045	-1.709641816	1.564527205	0.161444611	0.109145707	0.484362586	-2.80166569	-1.269955123	4.583982512	0.022627011	0.190959473	0.856625361
Meiglyptes_tukki_19023.wav	Meiglyptes_tukki	Mei_tuk	Meiglyptes	Old_world	Indomalaya	1207601.9	DA2	3	8	1	7	4	2	21.5	53.5	0.485125298	0.249573843	-0.223698206	0.302431126	-0.039767448	-0.392144922	-0.463888503	0.87514705	-0.224931106	-0.437811516	-0.455476956	-0.781049928	0.984067458	-0.15580851	1.490145067	1.407873561	0.79699327	-1.187127386	-0.658539677	0.262052515	-0.252345907	-1.14E-16	-1.863820466	1.17791837	1.578693565	0.94606073	0.539747015	-0.463680598	-3.464003957	1.651741698	0.615912435	2.65064505	1.019207551	-2.577742196
Meiglyptes_tukki_202554.wav	Meiglyptes_tukki	Mei_tuk	Meiglyptes	Old_world	Indomalaya	1207601.9	DA2	3	8	1	7	4	2	21.5	53.5	1.10362704	0.42759812	0.358432341	0.213195601	-0.620471673	-0.42156449	-0.354135671	0.87514705	-0.199863631	-0.322120537	-0.410011333	-0.772877733	0.422210179	0.306680154	1.438438391	0.390916495	0.103162267	-0.417473714	0.248798901	0.295109936	-0.252345907	-1.14E-16	-0.591623268	-0.09616911	1.287066524	1.257109985	0.371027394	-0.671905937	-2.362619418	-1.02904409	1.966112619	1.102963131	0.763135423	-1.77883975
Meiglyptes_tukki_22652.wav	Meiglyptes_tukki	Mei_tuk	Meiglyptes	Old_world	Indomalaya	1207601.9	DA2	3	8	1	7	4	2	21.5	53.5	2.075558348	1.379010459	-0.194012719	0.256144654	-0.322217588	-0.270116326	-0.613282888	0.411789372	-0.20462914	-0.262064344	-0.367302281	-0.785103105	-0.739830398	-1.53203305	-0.246472534	-0.110410194	-0.059774996	0.095127139	1.225575734	0.265530574	-0.252345907	-1.14E-16	1.312102784	-1.219070153	1.939753033	-0.606944837	0.932929549	-0.572142548	-0.09329031	0.037217812	5.065746559	-1.14873942	1.706788474	0.474201469
Meiglyptes_tukki_27626.wav	Meiglyptes_tukki	Mei_tuk	Meiglyptes	Old_world	Indomalaya	1207601.9	DA2	3	8	1	7	4	2	21.5	53.5	0.396767907	0.003036303	0.258876135	0.40967817	-0.626098644	-0.510106611	-0.187028537	0.787683711	-0.225812501	-0.237741596	-0.398427997	-0.531220312	0.167194539	-0.46915783	0.014527063	-0.15782907	-0.05495293	0.158659235	0.286182954	0.214456635	-0.252345907	-1.14E-16	-0.26528751	-0.909921779	0.465633335	0.344640732	0.48101195	-0.2988945	-2.787465607	-0.997812709	1.204502416	0.02063248	0.803652493	-0.057327539
Meiglyptes_tukki_68697.wav	Meiglyptes_tukki	Mei_tuk	Meiglyptes	Old_world	Indomalaya	1207601.9	DA2	3	8	1	7	4	2	21.5	53.5	1.368699215	0.504180708	0.616570954	0.22811376	-1.381578426	-0.317555312	0.561890408	0.096373805	-0.176170535	0.041933735	-0.061922653	-1.165864185	-1.069838367	-0.449493253	1.259713253	0.176083017	0.033245977	-0.197877928	1.315665661	0.285317714	-0.252345907	-1.14E-16	0.679061649	-1.186853924	0.972536254	1.058913657	0.482376776	-0.497105237	-0.830561834	-2.754342692	3.106485582	-0.211851228	0.774063265	-0.396060159
Meiglyptes_tukki_85960.wav	Meiglyptes_tukki	Mei_tuk	Meiglyptes	Old_world	Indomalaya	1207601.9	DA2	3	8	1	7	4	2	21.5	53.5	0.838554865	0.301276446	0.259966118	0.267128598	-0.819521627	-0.347696658	-0.906074504	0.87514705	-0.209021177	-0.348123916	-0.481895348	-0.815497164	-0.421512944	-0.917273674	0.29912245	0.10648297	0.158938252	-0.016419726	0.261958116	0.252610909	-0.252345907	-1.14E-16	0.061709547	-0.8389837	1.185693158	0.241576102	0.425909685	-0.249565895	-2.222337342	-0.540765196	2.718990598	0.10353916	0.799373645	-0.189653697
Meiglyptes_tukki_85961.wav	Meiglyptes_tukki	Mei_tuk	Meiglyptes	Old_world	Indomalaya	1207601.9	DA2	3	8	1	7	4	2	21.5	53.5	0.926912256	0.318115624	0.291940325	0.517742067	-0.598712578	-0.465581686	-0.664351955	0.87514705	-0.217640923	-0.349025702	-0.482122457	-0.823228531	-0.757865525	-1.128396349	1.478941083	0.078358125	-0.166357881	-0.222770974	0.131096731	0.258305544	-0.252345907	-1.14E-16	-0.174892039	-0.74924233	1.67060254	0.309270914	0.532490553	0.03324386	-2.911844554	-0.126387725	3.408951298	0.823118699	0.896940877	-0.279040042
Meiglyptes_tukki_96134.wav	Meiglyptes_tukki	Mei_tuk	Meiglyptes	Old_world	Indomalaya	1207601.9	DA2	3	8	1	7	4	2	21.5	53.5	1.633771389	0.761325955	0.393092541	0.105329086	-0.808868865	-0.409263844	-0.706950709	0.87514705	-0.206616014	-0.3400138	-0.439589994	-0.344481208	-0.054424617	0.537439094	0.415213587	0.096314042	0.116601187	-0.035048267	1.045747244	0.275375767	-0.252345907	-1.14E-16	0.455156718	-0.78259569	1.241260627	0.970214329	0.506040432	-0.765273789	-0.859513627	-1.937695176	3.081061102	-0.075041746	0.953635441	-0.944232464
Melanerpes_aurifrons_143908.wav	Melanerpes_aurifrons	Mel_aur	Melanerpes	New_World	Nearctic	1383892.55	DA2	4	16	3	10	3	2	24	86	-0.751878184	-0.438611628	-0.983959894	-0.009668688	1.441093588	-0.220202144	0.396809882	0.87514705	0.014024077	-0.279255282	-0.364561248	-0.996491495	0.16503341	-0.809660913	1.679354085	0.547094918	0.604704465	-0.241940472	-0.348085847	0.238136318	-0.252345907	-1.14E-16	-1.969461981	1.235101263	0.6305894	-0.729922978	0.389328711	0.137041428	-3.468105085	3.979429877	-1.34241187	1.830914678	0.738798123	-0.861086025
Melanerpes_aurifrons_143911.wav	Melanerpes_aurifrons	Mel_aur	Melanerpes	New_World	Nearctic	1383892.55	DA2	4	16	3	10	3	2	24	86	-0.398448618	-0.114222336	-0.882776916	-0.485232328	1.307527706	-0.109258623	0.484229951	0.87514705	0.317271805	-0.281503633	-0.34910234	0.05601874	-1.114902146	-1.831460851	1.33538742	-0.328733233	0.206364578	0.569042055	0.178303353	0.06067002	-0.252345907	-1.14E-16	-0.629391096	-0.015836076	0.832182926	-1.705553422	0.178919646	1.439246411	-2.560323773	3.71127622	1.050364411	1.040652666	0.117425216	1.699593881
Melanerpes_aurifrons_20381.wav	Melanerpes_aurifrons	Mel_aur	Melanerpes	New_World	Nearctic	1383892.55	DA2	4	16	3	10	3	2	24	86	0.926912256	0.342460924	0.515239923	-0.484268084	-0.531055973	-0.356053469	0.561890408	-0.285637221	-0.14240862	-0.294246362	-0.236417503	-0.527638336	-0.949517143	0.237411482	-1.395674096	-0.855717913	0.815898535	1.688526955	0.09926074	0.255384121	-0.252345907	-1.14E-16	0.878760783	-1.918134687	-0.925748673	-0.582336384	0.018703205	-0.60116132	-1.267113427	-1.947545125	0.107326549	-2.72450944	0.251182082	1.547180206
Melanerpes_aurifrons_23118.wav	Melanerpes_aurifrons	Mel_aur	Melanerpes	New_World	Nearctic	1383892.55	DA2	4	16	3	10	3	2	24	86	0.04333834	-0.502537391	1.813019034	-0.003589304	-1.232660542	-0.675282434	0.470994604	0.740718619	-0.166759028	-0.167032432	-0.273129261	-0.781049928	0.317630935	-0.071098824	-0.321729827	-0.03130162	0.190544616	0.181269355	-0.251402161	0.212081977	-0.252345907	-1.14E-16	-0.738880514	-1.562024693	-0.419222023	1.555947483	-0.148943091	-0.264379818	-4.806859996	-3.699341691	-0.054056616	0.17267719	-0.225673006	-0.345838452
Melanerpes_aurifrons_23120.wav	Melanerpes_aurifrons	Mel_aur	Melanerpes	New_World	Nearctic	1383892.55	DA2	4	16	3	10	3	2	24	86	-0.310091226	-0.036964199	-0.760858566	-0.572129804	0.829261561	0.486596816	0.561890408	-0.544722806	0.827840101	0.055930666	-0.230985277	-0.645906829	-0.069234637	-0.934639739	0.684216046	-0.168819661	-0.854283847	-0.421868456	0.190982341	0.145777143	-0.252345907	-1.14E-16	-0.127798693	0.443615695	0.34181251	-0.903744518	-0.798632943	0.130258733	-0.205733212	2.286364088	0.231883379	-0.33061636	-0.854443014	-0.000814436
Melanerpes_aurifrons_23122.wav	Melanerpes_aurifrons	Mel_aur	Melanerpes	New_World	Nearctic	1383892.55	DA2	4	16	3	10	3	2	24	86	-0.133376443	-0.137095594	-0.207050612	-0.352561347	0.2845034	-0.108890474	-0.363852298	0.87514705	0.195869337	-0.163723796	-0.396050282	-0.103855639	1.036942129	0.489275765	0.793841008	0.669943519	-0.436166685	-1.171286696	-0.314955687	0.238207419	-0.252345907	-1.14E-16	-1.331244279	0.881486679	0.893343567	0.879638963	-0.366479389	-0.239877356	-2.437898632	0.846646987	0.13424492	1.736019317	-0.305948598	-2.023451805
Melanerpes_cactorum_111523.wav	Melanerpes_cactorum	Mel_cac	Melanerpes	New_World	Neotropic	2221258.17	DA3	4	15	0	15	3	0	17	41	-0.663520793	-0.259404781	-0.591296244	-1.343665132	0.30559747	0.857932904	0.081779809	0.87514705	4.447595444	0.418520865	-0.240229534	-0.689340772	0.984189024	-0.155711462	0.646409802	0.934397574	0.448880286	-0.847440701	-0.458780865	0.131544782	-0.252345907	-1.14E-16	-1.445886383	1.870017491	-0.690532986	-0.180186406	-2.164598285	0.919951825	-0.380704121	2.831740415	-3.12883733	1.391549151	-2.999038436	-0.990257342
Melanerpes_cactorum_143465.wav	Melanerpes_cactorum	Mel_cac	Melanerpes	New_World	Neotropic	2221258.17	DA3	4	15	0	15	3	0	17	41	-0.575163401	-0.045968849	-0.957511457	-1.64304123	0.553543211	0.529716545	-1.679654895	0.87514705	0.714885581	-0.008860463	-0.546266599	0.461571336	-0.153870435	-1.064248675	1.486535696	1.153538927	0.313000369	-1.225522632	-0.634057733	0.06435967	-0.252345907	-1.14E-16	-0.95128477	1.954736111	1.799232262	-0.287600533	-1.202435432	1.543172119	0.02428575	4.171889077	1.608761839	2.994389643	-1.818793857	-0.975700886
Melanerpes_cactorum_201605.wav	Melanerpes_cactorum	Mel_cac	Melanerpes	New_World	Neotropic	2221258.17	DA3	4	15	0	15	3	0	17	41	-0.221733835	0.185648674	-0.196345543	-2.00716965	0.100616213	1.123520068	-1.819811207	0.694925867	1.888545358	0.095962382	-0.392814818	0.874007484	-1.192170398	-1.89314575	1.679354085	-1.873530913	-2.429053037	0.56212384	1.197859659	0.569282215	-0.252345907	-1.14E-16	2.152804732	-0.604061565	1.53155064	-0.915279588	-2.393465537	2.357408951	3.134068933	0.805583038	5.485108563	-0.277455731	-3.657896265	2.151300558
Melanerpes_cactorum_212875.wav	Melanerpes_cactorum	Mel_cac	Melanerpes	New_World	Neotropic	2221258.17	DA3	4	15	0	15	3	0	17	41	-0.133376443	0.734941464	-0.696074506	-2.770854726	0.565525578	1.657970053	-2.182318179	0.762401136	1.954463257	0.059088025	-0.422452615	0.595625512	-0.50580524	-0.785594124	1.592329989	-1.56719661	-3.579422593	-0.680610423	-0.185299944	0.574645732	-0.252345907	-1.14E-16	1.679102263	0.384719936	2.075958311	-0.605529179	-3.355356894	1.298978269	3.041304244	1.957509709	5.409995301	-0.482424284	-4.439441068	-0.025266428
Melanerpes_cactorum_516960.wav	Melanerpes_cactorum	Mel_cac	Melanerpes	New_World	Neotropic	2221258.17	DA3	4	15	0	15	3	0	17	41	-0.48680601	0.267910341	-1.760012189	2.43699822	0.416843441	0.876724732	-0.517256955	0.87514705	1.904255106	0.217737531	-0.297112777	5.672530835	0.50203542	0.115981086	1.026184518	-0.248832608	-0.458564139	-0.026440732	-0.530798515	0.46788458	-0.252345907	-1.14E-16	-0.153330052	1.105316631	1.120163047	-1.497061211	1.042668465	3.743414041	1.879990069	4.156181692	1.518820339	4.041556899	0.239764511	3.034250164
Melanerpes_carolinus_145837.wav	Melanerpes_carolinus	Mel_car	Melanerpes	New_World	Nearctic	3217548.03	DA4	4	9	2	9	3	2	24	73.5	-0.133376443	-0.217218615	-0.055136029	-0.074716804	-0.002889875	-0.35178372	0.561890408	0.131940384	-0.118207601	-0.307879544	-0.253012993	0.573298418	1.105998105	0.194284092	0.310626739	0.587050767	0.489912745	-0.37781678	-0.616876125	0.227219439	-0.252345907	-1.14E-16	-1.380811724	0.399857564	0.204241873	0.560433584	0.092167775	0.310355582	-2.961464011	0.499600236	-0.840528072	1.758162301	0.033456612	-0.756478916
Melanerpes_carolinus_145838.wav	Melanerpes_carolinus	Mel_car	Melanerpes	New_World	Nearctic	3217548.03	DA4	4	9	2	9	3	2	24	73.5	-0.751878184	-0.624835082	0.401880438	-1.377528235	-0.16262613	0.225775168	0.561890408	-1.39768351	1.75442391	-0.05486765	0.181704494	-0.881087417	0.140618701	-0.829151698	0.864209701	0.877882982	0.541701716	-0.70696929	-0.464131014	-0.158636246	-0.252345907	-1.14E-16	-0.848249724	0.935042782	-0.688730002	0.285988788	-1.851795407	0.836257589	-0.420760796	0.795202797	-2.072139874	0.913687463	-2.71464775	-0.520099553
Melanerpes_carolinus_197302.wav	Melanerpes_carolinus	Mel_car	Melanerpes	New_World	Nearctic	3217548.03	DA4	4	9	2	9	3	2	24	73.5	-0.045019051	-0.087531739	-0.164520044	-0.377639353	0.101201174	-0.146321669	0.561890408	-0.441327152	0.053770515	-0.262397757	-0.208259016	-0.945220819	-0.047272486	-0.979149252	-0.396058726	0.746565928	-0.110717077	-1.026131149	-0.285834565	0.173477057	-0.252345907	-1.14E-16	-0.725663149	-0.070495047	0.460032973	-0.156499828	-0.260188971	-0.384410365	-2.763619486	0.992125242	0.276148714	0.01255267	-0.015576685	-0.630988828
Melanerpes_carolinus_197303.wav	Melanerpes_carolinus	Mel_car	Melanerpes	New_World	Nearctic	3217548.03	DA4	4	9	2	9	3	2	24	73.5	0.220053123	0.115057307	-0.203508545	-0.270465385	0.341506354	-0.013490911	0.561890408	-0.575744187	0.004936743	-0.267588673	-0.225020829	-0.377800845	0.858997979	-0.255654151	0.548560479	0.578696599	-0.071631911	-0.784847818	-0.315953339	0.272308722	-0.252345907	-1.14E-16	-0.856584249	0.573298228	0.642696897	0.268478329	-0.242438195	-0.31175203	-1.727562164	1.080134574	0.128714393	0.811372356	-0.09243401	-1.281240492
Melanerpes_carolinus_208145.wav	Melanerpes_carolinus	Mel_car	Melanerpes	New_World	Nearctic	3217548.03	DA4	4	9	2	9	3	2	24	73.5	-0.575163401	-0.517067681	-0.018534554	-0.379121344	0.260055247	-0.330145939	0.561890408	-0.029667895	0.083661761	-0.372003154	-0.190576722	-0.838452189	1.132228414	0.728944537	0.332400744	0.646496015	0.390782199	-0.526684847	-0.656489584	0.139881618	-0.252345907	-1.14E-16	-1.749899906	0.734745988	-0.468014775	0.692891997	-0.404764268	-0.701025899	-3.210483557	0.474384428	-2.672651448	0.819109943	-0.293504157	-1.814665414
Melanerpes_carolinus_23133.wav	Melanerpes_carolinus	Mel_car	Melanerpes	New_World	Nearctic	3217548.03	DA4	4	9	2	9	3	2	24	73.5	-0.221733835	-0.17290977	-0.492660149	0.314747468	0.271314893	-0.38463436	-0.235551481	0.87514705	-0.30001402	-0.385005834	-0.45535503	2.867915546	0.781844829	-0.317247161	1.196851935	0.857421838	0.28507401	-0.871943648	-0.417911252	0.156934053	-0.252345907	-1.14E-16	-1.448813334	0.818499859	1.646812996	0.330618295	0.612092482	2.172816741	-2.713392481	2.140195209	1.683035137	4.362730061	0.177815481	0.202030407
Melanerpes_carolinus_313426.wav	Melanerpes_carolinus	Mel_car	Melanerpes	New_World	Nearctic	3217548.03	DA4	4	9	2	9	3	2	24	73.5	1.898843564	0.580445283	1.125087116	0.093178588	-0.676195904	-0.581569843	0.002693464	0.87514705	-0.210724212	-0.407723011	-0.391687315	-0.437838996	-0.300720561	1.257846277	-0.857102489	0.749031732	0.183246934	-0.810642269	0.09655468	0.286954638	-0.252345907	-1.14E-16	-0.209697642	-1.257746615	0.871520735	1.411381166	0.396196836	-1.406482744	-3.571077156	-2.863989835	2.19402869	-0.426112323	1.034048091	-1.533269796
Melanerpes_carolinus_52866.wav	Melanerpes_carolinus	Mel_car	Melanerpes	New_World	Nearctic	3217548.03	DA4	4	9	2	9	3	2	24	73.5	-0.575163401	-0.286928841	-0.975545982	0.102171328	1.400495166	-0.197718796	-0.029275261	0.87514705	-0.122988049	-0.409896711	-0.414251153	-0.172962212	0.557175754	-0.496605291	0.96958615	1.587388635	1.07311161	-1.208732226	-0.6365314	0.010103948	-0.252345907	-1.14E-16	-2.393194725	1.833917042	1.106289754	-0.399386525	0.58421297	0.256163167	-3.516565625	4.526395749	-1.165060469	2.950082046	0.950733141	-1.547132159
Melanerpes_erythrocephalus_105262.wav	Melanerpes_erythrocephalus	Mel_ery	Melanerpes	New_World	Nearctic	5179611.02	DA4	3	10	2	10	3	4	22	76.5	-0.663520793	-0.656960318	0.346608055	-0.091749118	-0.275094016	-0.437658161	0.561890408	0.270819259	0.083485482	-0.237280586	-0.197792713	1.395995572	-0.75392599	1.174139047	-1.233312203	0.631852543	0.478032906	-0.443288888	-0.294461101	0.118588663	-0.252345907	-1.14E-16	-0.81401907	-0.647158747	-0.754711747	0.320429633	-0.057530567	0.568429406	-3.019130966	-0.996701503	-1.391672445	0.576254375	-0.331806081	0.659757644
Melanerpes_erythrocephalus_105281.wav	Melanerpes_erythrocephalus	Mel_ery	Melanerpes	New_World	Nearctic	5179611.02	DA4	3	10	2	10	3	4	22	76.5	0.220053123	0.322605744	0.095507932	-1.104816665	-0.174830764	1.936989021	0.561890408	-2.008714614	0.979828475	0.112595579	-0.144107441	1.305125201	-0.714937433	-0.584381369	-1.200947467	-1.716302481	-3.615711592	-0.519099497	0.423316568	0.368216764	-0.252345907	-1.14E-16	2.728978413	-1.534257121	0.325516142	-0.911401178	-2.414886032	0.520534957	3.214918035	-1.192752595	4.023487811	-3.258699967	-3.162221081	1.831981522
Melanerpes_erythrocephalus_105407.wav	Melanerpes_erythrocephalus	Mel_ery	Melanerpes	New_World	Nearctic	5179611.02	DA4	3	10	2	10	3	4	22	76.5	0.131695732	-0.25616454	0.748266232	-0.122744059	-0.381616971	-0.543352134	0.561890408	0.676053448	-0.158990799	-0.341617831	-0.315589179	0.687305423	-0.828525536	1.257846277	-1.295237926	0.934635519	0.655473044	-0.694108971	-0.146245209	0.178316336	-0.252345907	-1.14E-16	-0.833103498	-0.930876055	-0.203240841	0.769444547	0.202171358	-0.16450088	-3.959835746	-1.69254197	-0.309927393	0.362468249	0.297367005	-0.173821516
Melanerpes_erythrocephalus_188767.wav	Melanerpes_erythrocephalus	Mel_ery	Melanerpes	New_World	Nearctic	5179611.02	DA4	3	10	2	10	3	4	22	76.5	-0.928592968	-0.829263311	0.371429119	-0.039148583	-0.329061068	-0.480248069	-0.351470572	0.618798683	-0.021382611	-0.113617908	-0.545345684	0.64864704	0.667855247	0.141526501	-0.038992465	-0.578641721	0.189458408	0.872400032	-0.572687887	-0.215238528	-0.252345907	-1.14E-16	-0.872156436	-0.428370277	-0.801253349	0.124229749	-0.289627544	0.808515528	-2.788508145	-0.432874412	-1.620529576	0.70910835	-0.70038624	0.781822089
Melanerpes_erythrocephalus_188769.wav	Melanerpes_erythrocephalus	Mel_ery	Melanerpes	New_World	Nearctic	5179611.02	DA4	3	10	2	10	3	4	22	76.5	-0.840235576	-0.797837336	0.563892054	-0.041277031	-0.35956147	-0.481260235	0.561890408	0.236279974	0.184708484	-0.274250236	-0.13431672	1.004047122	-0.937378535	-0.092988936	-1.385597734	0.521211064	0.777822504	-0.08047943	-0.296354766	-0.745501087	-0.252345907	-1.14E-16	-0.804358581	-0.898253135	-1.029838773	-0.314124853	-0.026675079	1.094414445	-3.428042134	-0.368985762	-1.681161524	0.453357567	-0.414331347	1.695296629
Melanerpes_erythrocephalus_210981.wav	Melanerpes_erythrocephalus	Mel_ery	Melanerpes	New_World	Nearctic	5179611.02	DA4	3	10	2	10	3	4	22	76.5	-0.48680601	-0.626901995	0.816729876	-0.041051669	-0.49884883	-0.531814199	0.561890408	0.08159067	-0.124780717	-0.388199287	-0.138029913	-0.633105106	-0.832585426	1.257846277	-1.298608076	-0.743788792	-1.936101952	-0.499495047	-0.442978319	0.275486205	-0.252345907	-1.14E-16	-0.132786215	-2.008279267	-0.933823316	0.60857534	-0.76118439	-1.23881399	-4.411473179	-3.204978197	-0.456126256	-2.340615286	-0.565527894	-0.108428278
Melanerpes_erythrocephalus_254600.wav	Melanerpes_erythrocephalus	Mel_ery	Melanerpes	New_World	Nearctic	5179611.02	DA4	3	10	2	10	3	4	22	76.5	-0.398448618	-0.499957316	0.379697383	-0.050908675	-0.167044888	-0.482975364	0.561890408	0.163105577	-0.142707398	-0.403258933	-0.206359403	-0.516817624	-0.324052546	1.257846277	-0.87647057	-0.984371278	-3.079936907	-1.04596656	-0.506139943	0.379249799	-0.252345907	-1.14E-16	-0.207380264	-1.805826801	-0.325900732	0.654736586	-0.918759537	-1.417144954	-4.679572729	-2.658341219	0.447487502	-2.16203523	-0.62172595	-0.683753965
Melanerpes_erythrocephalus_26216.wav	Melanerpes_erythrocephalus	Mel_ery	Melanerpes	New_World	Nearctic	5179611.02	DA4	3	10	2	10	3	4	22	76.5	-0.398448618	-0.509181283	0.490235081	-0.167483704	-0.312218593	-0.357924731	0.561890408	-0.066429856	0.10359623	-0.279730708	-0.173288201	2.571192402	0.039178862	1.257846277	0.239470707	-0.450054808	-0.602410948	0.12096952	0.294018533	0.503091777	-0.252345907	-1.14E-16	-0.100322246	-0.798287617	-0.230867309	0.81102587	-0.378092522	1.408373398	-1.443230156	-2.031838959	0.462718306	1.246720387	-1.117849051	1.056174829
Melanerpes_erythrocephalus_325512.wav	Melanerpes_erythrocephalus	Mel_ery	Melanerpes	New_World	Nearctic	5179611.02	DA4	3	10	2	10	3	4	22	76.5	-0.663520793	-0.628991951	0.14364697	-0.004926432	-0.036917745	-0.49363918	0.561890408	0.874258379	-0.052247874	-0.282274027	-0.337046932	0.214829891	-0.202807549	1.257846277	-0.635854495	-0.849761197	-3.061595299	-1.202498708	-0.255985672	0.382342499	-0.252345907	-1.14E-16	-0.526922027	-1.567591863	-0.052908499	0.70550709	-0.701477006	-0.803870343	-5.042527794	-2.163405627	0.629296115	-1.062435398	-0.540070821	-0.497755673
Melanerpes_erythrocephalus_325514.wav	Melanerpes_erythrocephalus	Mel_ery	Melanerpes	New_World	Nearctic	5179611.02	DA4	3	10	2	10	3	4	22	76.5	-0.48680601	-0.48751204	0.038499989	-0.064431362	0.098308069	-0.447078082	0.278509751	0.87514705	-0.056076714	-0.330802195	-0.389044239	2.549750122	-0.169245812	1.257846277	-0.747964173	-0.145311006	-1.449794778	-0.89443895	-0.176771269	0.285623324	-0.252345907	-1.14E-16	-0.58186374	-0.923198102	0.296463048	0.462715774	-0.216028322	0.947141106	-3.584368233	-0.966183175	0.996687523	1.092975948	-0.558743118	0.662061295
Melanerpes_erythrocephalus_6857.wav	Melanerpes_erythrocephalus	Mel_ery	Melanerpes	New_World	Nearctic	5179611.02	DA4	3	10	2	10	3	4	22	76.5	0.485125298	0.222731264	-0.108238185	0.008528025	0.337381409	-0.465877421	0.403468759	0.87512961	-0.187673488	-0.370855789	-0.362146414	2.66537442	-0.590275619	0.435985387	0.394376745	-1.273386757	-1.080159467	0.806535037	1.329379698	0.382590544	-0.252345907	-1.14E-16	0.784213055	-1.526134048	0.776071971	-0.290720827	0.449109338	1.496236581	-1.148076482	-0.99070997	3.228649878	0.491005394	0.154581005	2.272882809
Melanerpes_erythrocephalus_79630.wav	Melanerpes_erythrocephalus	Mel_ery	Melanerpes	New_World	Nearctic	5179611.02	DA4	3	10	2	10	3	4	22	76.5	0.04333834	-0.400943632	1.133464816	0.139790059	-0.74574093	-0.618055797	0.561890408	0.390138079	-0.199594731	-0.396772008	-0.250133641	1.265639289	0.564337814	1.257846277	-0.139010113	-0.268288615	-1.121251607	-0.494651794	-0.198551996	0.24825614	-0.252345907	-1.14E-16	-0.588175617	-1.279617124	-0.035452843	1.577259224	-0.289898731	0.175846048	-3.983385935	-3.317285561	0.662558419	0.738120163	-0.554110403	-0.302098097
Melanerpes_flavifrons_133913.wav	Melanerpes_flavifrons	Mel_fla	Melanerpes	New_World	Neotropic	1552765.95	DA3	3	15	0	15	3	7	18	56.5	0.04333834	-0.265083822	0.571527673	-0.107892939	-0.39311592	-0.472058037	0.561890408	0.004601486	-0.145695178	-0.359363312	-0.211413569	0.493390112	0.449074029	1.257846277	-0.23469157	-0.376577449	-0.879974689	-0.178329422	-0.569737371	0.343053109	-0.252345907	-1.14E-16	-0.535961938	-0.926888402	-0.334551394	0.937965069	-0.435305923	-0.37853125	-3.247005183	-2.15568258	-0.264474923	-0.20975161	-0.489847682	-0.474961851
Melanerpes_flavifrons_178074.wav	Melanerpes_flavifrons	Mel_fla	Melanerpes	New_World	Neotropic	1552765.95	DA3	3	15	0	15	3	7	18	56.5	-0.045019051	-0.299315703	0.518298767	-0.216924621	-0.241937885	-0.452334567	0.561890408	0.192650689	-0.087881633	-0.383543732	-0.252077087	-0.550699281	0.727750495	0.608792555	-0.003359845	0.416798568	0.089499266	-0.460353905	-0.271350391	0.266555496	-0.252345907	-1.14E-16	-1.148966747	-0.22359681	-0.135031287	1.004253539	-0.202993397	-0.640978245	-3.575450471	-1.132730527	-0.919124753	0.458922858	-0.065996955	-1.310200514
Melanerpes_flavifrons_199148.wav	Melanerpes_flavifrons	Mel_fla	Melanerpes	New_World	Neotropic	1552765.95	DA3	3	15	0	15	3	7	18	56.5	0.131695732	-0.112619943	0.215704975	-0.172707405	0.036241256	-0.439555571	0.561890408	0.206441061	-0.148085402	-0.406659484	-0.26947478	0.395996785	0.337002905	0.901576622	0.222570838	0.005808146	0.022109393	0.009099069	0.056503437	0.322730296	-0.252345907	-1.14E-16	-0.677157182	-0.3633291	-0.012421379	0.584349624	-0.001068545	-0.13385584	-2.553688746	-0.832000048	-0.238186965	0.453027682	0.036708022	-0.435388595
Melanerpes_flavifrons_220466.wav	Melanerpes_flavifrons	Mel_fla	Melanerpes	New_World	Neotropic	1552765.95	DA3	3	15	0	15	3	7	18	56.5	-0.133376443	-0.426453379	0.921312816	-0.309883763	-0.664426843	-0.480927587	0.561890408	-0.133216331	-0.080262794	-0.322957563	-0.146148184	-0.031313317	-0.838950242	-1.611162542	-0.101103391	-0.560316993	0.293770603	0.926805894	0.57563697	0.160705017	-0.252345907	-1.14E-16	0.32228783	-1.725068532	-0.183918613	-0.184277567	-0.083999122	1.090858303	-2.512126605	-1.552204787	1.284197597	-0.230204874	-0.448540235	2.083015591
Melanerpes_flavifrons_330629.wav	Melanerpes_flavifrons	Mel_fla	Melanerpes	New_World	Neotropic	1552765.95	DA3	3	15	0	15	3	7	18	56.5	-0.221733835	-0.444753862	0.576711775	0.318426919	-0.898714064	-0.478480967	0.561890408	-0.007314148	-0.109991206	-0.132226534	-0.112973724	-0.09624833	-0.859188931	0.436468064	-0.05991065	-0.285532159	0.445748342	0.692445504	0.485312874	0.147776263	-0.252345907	-1.14E-16	0.024288337	-1.220924323	-0.852625169	0.353955656	0.22128358	0.054854774	-1.768101272	-2.245363336	-0.663332363	-0.581285824	0.150535105	0.908338526
Melanerpes_flavifrons_42230.wav	Melanerpes_flavifrons	Mel_fla	Melanerpes	New_World	Neotropic	1552765.95	DA3	3	15	0	15	3	7	18	56.5	-0.133376443	-0.386797626	0.553589322	0.191678093	-0.430168654	-0.518983768	0.154141043	0.394712371	-0.152268294	-0.247581271	-0.314190274	-0.31887817	1.082752403	0.999835214	0.291330283	1.529431844	0.704813594	-1.40934873	-0.700845281	0.231923016	-0.252345907	-1.14E-16	-1.980770487	0.71523636	0.277258806	1.711765908	0.089486229	-0.627449601	-3.888700464	-0.670916672	-1.386274263	2.13232612	0.257919085	-2.558827544
Melanerpes_formicivorus_188273.wav	Melanerpes_formicivorus	Mel_for	Melanerpes	New_World	Nearctic	1817041.68	DA3	4	22	4	15	2	5	22	77.5	-0.48680601	-0.041096644	-1.316280593	-0.078288722	2.044336806	-0.01437686	0.561890408	0.815197432	0.316123004	-0.275089845	-0.344503896	0.726625792	0.976862777	-0.018951193	0.203430396	0.30986019	0.200114091	-0.242905514	-0.557192046	0.138528364	-0.252345907	-1.14E-16	-1.675201957	1.256436063	0.425188644	-1.201227456	0.339144104	0.379763021	-2.559435925	4.455239492	-1.515201996	1.503248403	0.60695337	-0.257163164
Melanerpes_formicivorus_188276.wav	Melanerpes_formicivorus	Mel_for	Melanerpes	New_World	Nearctic	1817041.68	DA3	4	22	4	15	2	5	22	77.5	-0.928592968	-0.536220443	-0.673584441	-1.540865243	0.853276584	0.792294577	0.561890408	-0.881211885	5.799422525	0.30832671	-0.071591771	0.313013437	-0.223116106	0.334506248	-0.792682366	-0.196942507	-1.365422734	-0.766424051	-0.244580432	0.159320342	-0.252345907	-1.14E-16	-0.072231778	0.605737093	-1.913234491	-1.419005785	-3.337045619	1.263799818	0.897921859	2.208202541	-3.367542187	-1.415411539	-4.587927458	1.253377979
Melanerpes_formicivorus_189357.wav	Melanerpes_formicivorus	Mel_for	Melanerpes	New_World	Nearctic	1817041.68	DA3	4	22	4	15	2	5	22	77.5	-0.398448618	-0.231601465	-0.585350476	-0.316239609	0.725578384	-0.18300879	0.561890408	0.756055233	0.319529073	-0.243498627	-0.327279176	-0.839705509	1.291166938	0.401432796	0.883452797	0.543908681	-0.159993735	-0.806579708	-0.694865832	0.319169262	-0.252345907	-1.14E-16	-1.953927465	1.024411987	0.306223096	0.413435305	-0.234915184	-0.650036429	-3.702708015	1.778540244	-1.667488086	1.322988275	0.058100119	-2.082096565
Melanerpes_formicivorus_203268.wav	Melanerpes_formicivorus	Mel_for	Melanerpes	New_World	Nearctic	1817041.68	DA3	4	22	4	15	2	5	22	77.5	-0.663520793	-0.455854376	-0.585436441	-0.338742066	0.982625681	-0.271750619	0.561890408	0.647650311	0.24638971	-0.318506534	-0.316959195	1.265639289	0.823423961	-0.055450695	0.913169599	0.523575012	0.325468685	-0.419860463	-0.554020555	0.102181898	-0.252345907	-1.14E-16	-1.785603363	0.942180862	0.438036537	-0.134951211	-0.022819026	1.23067857	-3.189184822	2.575212505	-1.004792485	2.732502272	-0.311571323	-0.16006627
Melanerpes_formicivorus_217724.wav	Melanerpes_formicivorus	Mel_for	Melanerpes	New_World	Nearctic	1817041.68	DA3	4	22	4	15	2	5	22	77.5	-0.663520793	-0.536948827	-0.315098567	-0.029156749	0.431573969	-0.369240315	0.561890408	0.495644663	0.049518904	-0.19582107	-0.270446398	0.196441497	-0.092076305	-0.471894142	0.853787104	-0.698337812	-0.228549365	0.712866724	0.060884199	0.200896968	-0.252345907	-1.14E-16	-0.658837728	-0.403823213	-0.18444717	-0.523583348	0.047315194	0.740711738	-2.621104943	0.837634646	-0.50923355	0.502812108	-0.085863242	1.014019406
Melanerpes_formicivorus_283661.wav	Melanerpes_formicivorus	Mel_for	Melanerpes	New_World	Nearctic	1817041.68	DA3	4	22	4	15	2	5	22	77.5	-0.663520793	-0.618857775	0.097592052	-0.029043294	0.016634473	-0.423731918	0.561890408	0.37646255	0.098500571	-0.325019374	-0.245423578	-0.314558997	1.131885118	0.197639449	0.332115771	0.897972379	-0.093238097	-1.204538486	-0.622183576	0.192819074	-0.252345907	-1.14E-16	-1.94049471	0.515119594	0.124232977	0.96060375	-0.193702517	-0.208339922	-4.356643536	0.30447892	-1.483882113	1.764618007	-0.146954725	-1.681347111
Melanerpes_formicivorus_323871.wav	Melanerpes_formicivorus	Mel_for	Melanerpes	New_World	Nearctic	1817041.68	DA3	4	22	4	15	2	5	22	77.5	-1.016950359	-0.508663466	-1.19883265	-1.242432081	1.870946995	1.047599914	0.561890408	-1.18874997	7.205658574	0.295623811	-0.074921896	0.395996785	1.165138305	0.206516974	0.47816291	0.218108636	-1.510947125	-1.399344042	-0.716833474	0.374909152	-0.252345907	-1.14E-16	-1.045654484	2.24626883	-1.526960917	-1.538740547	-3.696980068	1.574605204	1.251089769	4.829876001	-4.428830511	0.180619654	-5.062533679	0.115921152
Melanerpes_hoffmannii_137710.wav	Melanerpes_hoffmannii	Mel_hof	Melanerpes	New_World	Neotropic	86121.95	DA1	4	5	0	4	0	0	19.5	73	-0.221733835	0.013261711	-0.762241736	-0.594961077	1.108009294	0.017228461	0.561890408	0.505446491	0.335580922	-0.213591835	-0.316137915	-0.234198559	-0.213997718	-1.112249572	1.296137124	0.676011388	-0.081459488	-0.915179866	-0.182468848	0.218099276	-0.252345907	-1.14E-16	-1.234756886	0.803414595	1.258055969	-0.566472358	-0.142434469	0.625589086	-2.759440681	3.2853441	0.851523453	1.781372526	-0.083525117	-0.495409933
Melanerpes_hoffmannii_165005.wav	Melanerpes_hoffmannii	Mel_hof	Melanerpes	New_World	Neotropic	86121.95	DA1	4	5	0	4	0	0	19.5	73	0.396767907	0.738821386	-0.886179011	-0.937368782	1.008996621	0.511936069	-1.451643849	0.87514705	0.074596836	-0.23022999	-0.428226717	-0.172962212	-0.849494641	-1.619580361	-0.033397731	-0.633500657	-0.781045872	0.220037049	0.698873486	0.242831247	-0.252345907	-1.14E-16	1.060421285	-0.150108208	1.707230858	-1.611633321	-0.335396557	0.400775022	1.030033213	2.880664063	3.905926088	-0.792066112	-0.16854726	0.921779548
Melanerpes_hoffmannii_6398.wav	Melanerpes_hoffmannii	Mel_hof	Melanerpes	New_World	Neotropic	86121.95	DA1	4	5	0	4	0	0	19.5	73	-0.221733835	0.05517163	-0.94120323	-0.29797969	1.510822664	-0.062877521	0.561890408	0.000684152	0.019944363	-0.373866952	-0.285587265	-0.052400086	-1.281029079	-1.964083536	0.995737018	1.00946669	0.602821606	-0.827863519	-0.013331615	-0.01926006	-0.252345907	-1.14E-16	-1.010842069	0.703792153	1.441662936	-1.552724077	0.381293591	1.092840753	-2.465235326	4.704992485	1.300616657	1.703231018	0.549033922	0.646226381
Melanerpes_lewis_13661.wav	Melanerpes_lewis	Mel_lew	Melanerpes	New_World	Nearctic	1694006.74	DA3	3	14	2	14	1	3	27.5	111.5	-0.133376443	-0.172674358	0.321871282	-0.674765814	-0.563264819	0.952080031	0.561890408	-1.440658181	0.868082511	0.089919911	-0.083161595	-0.704349198	-0.576415278	0.186630395	-0.092104354	-1.858532386	-4.309365103	-0.855129665	0.291839662	0.526356488	-0.252345907	-1.14E-16	1.774891502	-1.739423185	-0.095369056	0.215983173	-2.32252731	-0.90522119	0.418018121	-2.875695619	2.559178441	-3.554345547	-2.633777167	0.055683411
Melanerpes_lewis_187045.wav	Melanerpes_lewis	Mel_lew	Melanerpes	New_World	Nearctic	1694006.74	DA3	3	14	2	14	1	3	27.5	111.5	0.04333834	0.036362991	0.767943113	-0.952386219	-1.080437014	2.738748487	-2.879731862	0.87514705	1.36442748	0.351728738	-0.4190902	-1.079970647	-0.00770791	1.257846277	0.960035585	-0.898035841	-2.745984456	-0.906766937	-0.05031385	0.489969268	0.148791431	1.137568133	1.645347377	0.602233747	1.830266655	0.716887273	-4.657966472	-1.957429527	4.324178395	-1.357735611	3.536693591	-2.109758823	-3.933175234	-2.974420852
Melanerpes_lewis_6875.wav	Melanerpes_lewis	Mel_lew	Melanerpes	New_World	Nearctic	1694006.74	DA3	3	14	2	14	1	3	27.5	111.5	-0.398448618	-0.488040511	0.350614807	-0.037684066	-0.512044891	-0.405295297	0.561890408	0.406606512	0.008171015	-0.125338804	-0.233799423	0.465091776	-0.383147092	-0.582257787	0.624962368	-1.25078261	-0.742268677	1.029231466	0.688106714	0.302974968	-0.252345907	-1.14E-16	0.28170223	-1.509995667	-0.254361775	-0.001843341	-0.106571906	0.948987838	-2.101208703	-1.669173118	0.976083681	-0.157485275	-0.46851615	1.752730426
Melanerpes_pucherani_251103.wav	Melanerpes_pucherani	Mel_puc	Melanerpes	New_World	Neotropic	564658.83	DA1	3	14	1	10	4	6	18	55	-0.045019051	-0.22027689	0.171063965	-0.12254565	0.00793442	-0.47971466	0.537401995	0.87514705	-0.107302204	-0.393498118	-0.352468602	0.402797824	-0.160276326	0.431695188	0.682517721	-0.605315061	-0.937144373	0.06832275	0.37196411	0.220552413	-0.252345907	-1.14E-16	-0.455654897	-0.963841551	0.298824952	0.396854685	-0.041855737	0.203555714	-3.418018747	-1.020454699	0.960650506	0.335113736	-0.052467304	0.211526068
Melanerpes_pucherani_57474.wav	Melanerpes_pucherani	Mel_puc	Melanerpes	New_World	Neotropic	564658.83	DA1	3	14	1	10	4	6	18	55	0.485125298	0.071936084	0.271596551	0.144603678	-0.301039825	-0.462377727	-0.252688399	0.87514705	-0.209379711	-0.355130566	-0.433064446	-0.031313317	-0.235330585	-1.129280056	0.524320221	0.046770967	-0.347264338	-0.317369949	0.265076426	0.263357245	-0.252345907	-1.14E-16	-0.300077784	-0.838779543	1.317672088	0.219047117	0.351900892	0.426115916	-3.243228659	-0.154336827	2.812406932	0.954184884	0.500496935	0.187281493
Melanerpes_pucherani_57475.wav	Melanerpes_pucherani	Mel_puc	Melanerpes	New_World	Neotropic	564658.83	DA1	3	14	1	10	4	6	18	55	0.396767907	0.101745262	0.105849821	-0.1705584	-0.03954481	-0.420878106	0.465189849	0.87514705	-0.14091473	-0.324616925	-0.348495838	-0.229585399	1.155093531	0.552396942	0.351381274	0.591903339	-0.476657447	-1.102740497	-0.227977819	0.306162077	-0.252345907	-1.14E-16	-1.330340011	0.077331315	0.855775223	1.181515948	0.045551964	-0.673677738	-3.968295039	-0.463722099	0.528205693	1.275749279	0.365942879	-1.971055511
Melanerpes_pucherani_71021.wav	Melanerpes_pucherani	Mel_puc	Melanerpes	New_World	Neotropic	564658.83	DA1	3	14	1	10	4	6	18	55	0.220053123	-0.50804023	2.272136011	0.39702895	-1.541395707	-0.742726187	0.123456357	0.773674274	-0.205555352	-0.19762213	-0.375594411	-0.098789961	0.758340274	0.295339882	0.562377722	0.417191407	-0.744062475	-1.080728061	-0.317740742	0.289691493	-0.252345907	-1.14E-16	-1.042580676	-1.294967546	0.57880858	2.737651674	-0.274288871	-0.06153668	-5.409376066	-4.561014754	1.570877676	1.74294515	-0.49478112	-1.525286609
Melanerpes_pucherani_89465.wav	Melanerpes_pucherani	Mel_puc	Melanerpes	New_World	Neotropic	564658.83	DA1	3	14	1	10	4	6	18	55	-0.575163401	-0.795314876	1.890656043	0.113578783	-1.539637936	-0.615195191	0.561890408	0.22070478	0.056809088	0.272208798	0.318318073	-0.28832723	0.558527631	-0.397969842	1.239592523	-0.331204231	-1.36873215	-0.599153611	-0.160043296	0.391350269	-0.252345907	-1.14E-16	-0.476982853	-1.193827153	-0.090221667	2.379683471	-0.708777242	0.5370058	-3.280613079	-4.595030304	0.823238596	1.362442135	-1.360283508	-0.59050709
Melanerpes_pygmaeus_23070.wav	Melanerpes_pygmaeus	Mel_pyg	Melanerpes	New_World	Neotropic	149962.33	DA1	3	7	0	5	1	4	17	39	-0.045019051	-0.204780062	0.14201027	-0.230793941	0.131214677	-0.434152079	0.561890408	0.452854477	-0.113576542	-0.367404218	-0.296670391	0.101534706	1.884871904	0.563322951	1.294749834	1.466786119	0.64918162	-1.3715237	-0.747651302	0.280161537	-0.252345907	-1.14E-16	-2.390171972	1.363867268	0.843991081	1.620722286	0.01101492	-0.048571871	-3.990686477	0.709744749	-1.01379396	3.360549114	0.027494094	-2.760195331
Melanerpes_pygmaeus_23090.wav	Melanerpes_pygmaeus	Mel_pyg	Melanerpes	New_World	Neotropic	149962.33	DA1	3	7	0	5	1	4	17	39	-0.48680601	-0.450729969	-0.140112554	-0.024136156	0.385777409	-0.459006774	0.463779118	0.87514705	-0.075631735	-0.425526972	-0.367027033	1.217045476	-0.373848397	-1.239861789	1.140941385	-0.184894277	-0.182816058	0.097789312	-0.121160896	0.163521525	-0.252345907	-1.14E-16	-0.952168151	-0.47467794	0.859662866	-0.429092311	0.254536047	1.795962667	-3.984985744	1.441352184	1.398961796	2.172094671	-0.074185569	1.413010277
Melanerpes_pygmaeus_6885.wav	Melanerpes_pygmaeus	Mel_pyg	Melanerpes	New_World	Neotropic	149962.33	DA1	3	7	0	5	1	4	17	39	0.396767907	1.322894165	-0.692536466	-2.309036818	0.900572875	2.153458086	-2.103175353	0.385390194	1.3115124	-0.032780339	-0.370030313	0.573298418	-0.688105582	0.5248846	1.679354085	-0.523706296	-1.217401407	-0.243258648	0.998141133	0.423517542	-0.252345907	-1.14E-16	1.851776631	1.510678863	1.924734817	-0.501981672	-2.289637602	0.594343556	6.343884528	2.438492181	4.218817918	-0.268057822	-2.974696144	-0.878186828
Melanerpes_radiolatus_113181.wav	Melanerpes_radiolatus	Mel_rad	Melanerpes	New_World	Neotropic	11075.43	DA1	4	0	0	0	0	0	24.5	111.5	0.838554865	1.654994051	-0.677291216	-2.348586974	0.427661589	1.61384317	-2.244785641	-0.431644221	0.159623082	-0.009197116	-0.401803638	-0.649079627	1.223844375	1.032867993	0.82043379	0.912983624	0.483371458	-0.794720202	-0.084664949	0.341432849	-0.252345907	-1.14E-16	0.689450605	2.69086892	1.762716859	0.528116648	-1.768367577	-1.041719901	5.834999738	2.409952894	1.976000772	0.242507539	-1.871455673	-3.570423872
Melanerpes_radiolatus_164628.wav	Melanerpes_radiolatus	Mel_rad	Melanerpes	New_World	Neotropic	11075.43	DA1	4	0	0	0	0	0	24.5	111.5	0.220053123	0.685232442	-0.648099303	-1.84422592	0.805321861	1.26415497	-2.057975147	0.87514705	0.716812699	-0.023926919	-0.433445369	-0.057626261	-1.076149604	-1.800523868	0.45994115	-0.489910825	-0.184872489	0.481856999	0.588482245	0.250511368	-0.252345907	-1.14E-16	1.382910171	0.483732071	1.689606884	-1.538716843	-1.2668681	1.155903177	3.142798401	3.249697644	3.959468428	-0.298924166	-1.691864794	0.976445259
Melanerpes_radiolatus_164804.wav	Melanerpes_radiolatus	Mel_rad	Melanerpes	New_World	Neotropic	11075.43	DA1	4	0	0	0	0	0	24.5	111.5	-0.045019051	-0.138321103	-0.061321112	-0.204992258	-0.184574163	-0.260219215	0.561890408	-0.322828864	-0.071000676	-0.066672319	-0.148504106	-0.373686236	2.062847883	1.031091194	1.104915946	1.540704479	0.532745777	-1.551557511	-0.835087699	0.311463045	-0.252345907	-1.14E-16	-2.068799758	1.680977581	0.418071475	1.797642186	-0.231263644	-0.705659591	-2.279012501	0.253685723	-1.83024942	2.560820297	-0.15739746	-3.372542838
Melanerpes_radiolatus_164807.wav	Melanerpes_radiolatus	Mel_rad	Melanerpes	New_World	Neotropic	11075.43	DA1	4	0	0	0	0	0	24.5	111.5	-0.310091226	0.05517614	-1.096096579	-0.198669646	1.146859425	0.078366793	-0.198255144	0.87514705	0.429981328	-0.256199692	-0.385059032	-0.377800845	0.34289791	-0.667667878	1.25811135	1.117098896	0.504428451	-1.037100394	-0.453351659	0.21927065	-0.252345907	-1.14E-16	-1.699659482	1.619884041	1.286512948	-0.496926183	0.139673409	0.266962724	-2.306318656	4.194237716	-0.106830162	2.283191331	0.394985183	-1.350219303
Melanerpes_radiolatus_199962.wav	Melanerpes_radiolatus	Mel_rad	Melanerpes	New_World	Neotropic	11075.43	DA1	4	0	0	0	0	0	24.5	111.5	1.280341823	1.998037042	-0.527210058	-2.478397461	0.415495912	0.939633121	-1.83510888	0.87514705	0.109718191	-0.176269301	-0.398461265	-0.689340772	0.113530034	-0.85077716	1.619165952	0.364757412	-0.35504625	-0.725150244	-0.329330777	0.31759088	-0.252345907	-1.14E-16	0.633683099	1.314452791	2.987251588	0.069756433	-1.375364669	-0.044199005	2.123006509	2.655532303	5.192512122	0.88560266	-1.430867168	-2.118870049
Melanerpes_superciliaris_126862.wav	Melanerpes_superciliaris	Mel_sup	Melanerpes	New_World	Neotropic	123539.2	DA1	4	3	0	0	0	0	29	104.5	-0.48680601	-0.363703803	-0.469248754	-0.037083275	0.758717183	-0.279505314	0.561890408	0.135509741	-0.068311673	-0.355305542	-0.246362217	-0.224956223	1.453177165	0.423969593	0.598823054	0.792960109	0.673395807	-0.501676977	-0.479541096	0.239951897	-0.252345907	-1.14E-16	-1.904354502	1.20870085	0.031625595	0.328060434	0.145688137	-0.29758757	-2.791040379	1.842313796	-2.265794038	1.701506813	0.345953924	-1.629324251
Melanerpes_superciliaris_126866.wav	Melanerpes_superciliaris	Mel_sup	Melanerpes	New_World	Neotropic	123539.2	DA1	4	3	0	0	0	0	29	104.5	-0.310091226	-0.278058126	-0.215900238	-0.285776609	0.387257883	-0.171912508	0.561890408	-0.108095683	0.153426426	-0.220160688	-0.231306962	-0.29713183	1.338356082	0.127027678	1.515464705	0.941338919	0.787075077	-0.60471755	-0.59071904	0.317830325	-0.252345907	-1.14E-16	-1.837557703	1.399301215	0.361674524	0.733314528	-0.173782468	0.101683877	-2.326070633	1.558701082	-1.570708368	2.38113628	-0.237330065	-1.846421673
Melanerpes_superciliaris_133209.wav	Melanerpes_superciliaris	Mel_sup	Melanerpes	New_World	Neotropic	123539.2	DA1	4	3	0	0	0	0	29	104.5	-0.575163401	-0.502814323	-0.111393724	-0.272277611	0.188261181	-0.340572129	0.561890408	0.029749897	-0.123734994	-0.134120553	-0.174590004	-0.015295995	-0.552904944	-1.382806461	-0.391094601	-0.371963601	0.497539508	0.840225193	-0.236342956	-0.359613883	-0.252345907	-1.14E-16	-0.375094904	-0.737565167	-0.536727978	-1.133988023	0.049846666	0.920735731	-2.442432094	1.124846136	-0.746484739	-0.17228209	-0.113489936	1.914645461
Melanerpes_superciliaris_183559.wav	Melanerpes_superciliaris	Mel_sup	Melanerpes	New_World	Neotropic	123539.2	DA1	4	3	0	0	0	0	29	104.5	-0.310091226	0.147086491	-1.317203489	-0.093338561	1.896842737	0.031246867	0.561890408	0.822730469	0.253787454	-0.257850088	-0.342822694	-0.713230207	0.103066107	0.534379435	-0.521915713	0.272807366	-0.736442347	-0.892533407	-0.277807078	0.199587058	-0.252345907	-1.14E-16	-1.226178628	0.644240887	0.33144141	-1.128274812	0.141831633	-1.183894103	-2.894409188	3.416905915	-1.167232879	-0.585252182	0.936337659	-1.091222526
Melanerpes_uropygialis_109079.wav	Melanerpes_uropygialis	Mel_uro	Melanerpes	New_World	Nearctic	586232.34	DA1	4	11	2	9	1	2	23.25	66	-0.045019051	-0.096004588	-0.21296784	-0.186538417	0.345331264	-0.305883013	0.561890408	0.483973425	-0.008252812	-0.342284204	-0.311906708	0.084318162	-0.555119865	-1.38457468	1.017169579	-0.918716404	-0.876997171	0.509248039	-0.413245543	0.341443746	-0.252345907	-1.14E-16	-0.298117076	-1.000066705	0.702735827	-0.779935723	-0.088319451	0.881568576	-3.558582134	1.03514777	1.800675183	0.264756864	-0.142343221	1.342686827
Melanerpes_uropygialis_323900.wav	Melanerpes_uropygialis	Mel_uro	Melanerpes	New_World	Nearctic	586232.34	DA1	4	11	2	9	1	2	23.25	66	-0.48680601	-0.303475866	-0.664652728	-0.077315113	1.019702413	-0.314046921	0.523110959	0.80612097	0.075703809	-0.384564917	-0.347980752	0.296759687	0.400702786	-0.621521008	1.531065976	1.210879198	0.852659274	-0.896694341	-0.586792687	0.208456097	-0.252345907	-1.14E-16	-2.214628851	1.308221448	1.073580302	-0.098644761	0.399548424	0.877534694	-3.957517651	3.457786564	-0.545367308	3.270029518	0.448645786	-0.919410901
Melanerpes_uropygialis_6889.wav	Melanerpes_uropygialis	Mel_uro	Melanerpes	New_World	Nearctic	586232.34	DA1	4	11	2	9	1	2	23.25	66	-0.045019051	0.070833185	-0.533448624	-0.522508342	0.371973279	-0.012314323	-0.863661667	0.87514705	-0.015735707	-0.018711925	-0.401009645	-0.422132754	-0.02190741	-0.958899769	1.433865743	0.666512314	0.525621125	-0.451716263	-0.36470692	0.278165593	-0.252345907	-1.14E-16	-0.897484125	1.012204732	1.39639974	-0.081990368	-0.06551008	0.530447195	-1.276700132	2.528885288	1.245785477	1.979600503	-0.06041463	-0.899390562
Micropternus_brachyurus_164168.wav	Micropternus_brachyurus	Mic_bra	Micropternus	Old_world	Indomalaya	6179386.36	DA5	4	12	0	10	0	5	25	84.5	0.220053123	1.332842988	-1.602241487	-0.170514643	0.227314544	0.995733575	-2.144154149	0.87514705	0.036020114	-0.094363792	-0.478392713	-0.98056562	0.022212751	-0.50409846	0.714915842	-0.109487118	-0.122805852	0.047087354	-0.042544217	0.223389444	-0.252345907	-1.14E-16	0.588116825	1.278668293	1.612380141	-1.148808797	-0.034502269	-0.753705791	2.821778719	3.612382116	2.198027131	-0.527303311	0.521384182	-1.087894443
Micropternus_brachyurus_191217.wav	Micropternus_brachyurus	Mic_bra	Micropternus	Old_world	Indomalaya	6179386.36	DA5	4	12	0	10	0	5	25	84.5	-0.221733835	0.889236215	-1.455486544	-1.730877107	1.464275238	2.346388874	-2.044775082	0.87514705	2.532437365	0.13424228	-0.391178111	-0.870370586	0.691116474	-0.389677548	1.040290164	0.267593501	-0.083465781	-0.400356607	-0.563572412	0.247019675	-0.252345907	-1.14E-16	0.051886152	2.88547073	1.134505541	-1.384951897	-2.14434778	0.124742495	4.339481209	5.822288346	0.259519014	0.225852115	-2.472917076	-1.706746656
Micropternus_brachyurus_30020.wav	Micropternus_brachyurus	Mic_bra	Micropternus	Old_world	Indomalaya	6179386.36	DA5	4	12	0	10	0	5	25	84.5	1.368699215	3.480688883	-1.712468875	0.221781261	-0.153833866	1.502721232	-2.658959509	0.601580312	-0.120000269	0.028179285	-0.479651014	-0.629876849	-0.44985294	-1.21832998	0.73860212	-0.084457723	-0.134815429	0.006514688	0.181790139	0.268222766	-0.252345907	-1.14E-16	2.112508634	1.160629817	3.162743585	-1.654611659	0.57083447	-0.854022853	5.955736742	4.155912065	6.09579902	-1.044708251	1.478687233	-0.7874864
Micropternus_brachyurus_303759.wav	Micropternus_brachyurus	Mic_bra	Micropternus	Old_world	Indomalaya	6179386.36	DA5	4	12	0	10	0	5	25	84.5	0.308410515	0.740445106	-0.740517394	-0.574027163	-0.098176441	0.958969685	-1.756687816	0.87514705	0.533872417	-0.081571598	-0.401037724	-0.69537537	-1.367232174	-2.032901311	1.660473396	-1.078854489	0.482910945	1.722986621	0.018316306	0.292675514	-0.252345907	-1.14E-16	1.219539029	0.017550389	1.209314549	-1.727323386	-0.387041702	1.075482145	2.259471065	2.831725805	3.122314953	-0.460268134	-0.559785559	1.65185251
Micropternus_brachyurus_36554.wav	Micropternus_brachyurus	Mic_bra	Micropternus	Old_world	Indomalaya	6179386.36	DA5	4	12	0	10	0	5	25	84.5	0.308410515	1.573563074	-1.59963805	-0.780666545	0.585857673	1.450371985	-2.322473606	0.87514705	0.299461648	-0.160083318	-0.477682341	-0.952667982	0.024421397	-0.800117548	0.36670234	-0.195493456	-0.756106785	-0.315138583	-0.230968976	0.201552705	-0.252345907	-1.14E-16	0.873664774	1.331658049	1.997066043	-1.407221658	-0.668432082	-0.727454073	3.178100867	4.211031125	3.137460901	-0.905981439	-0.209072652	-1.178793521
Micropternus_brachyurus_85965.wav	Micropternus_brachyurus	Mic_bra	Micropternus	Old_world	Indomalaya	6179386.36	DA5	4	12	0	10	0	5	25	84.5	0.04333834	0.586230503	-1.033126707	-0.242199585	-0.237385885	0.920538261	-2.433852676	0.87514705	0.331590741	-0.033355605	-0.626588173	-0.875154719	0.171766745	-0.644681986	0.555379425	-0.144310662	-1.394573259	-0.854638136	-0.331076515	0.236908015	-0.252345907	-1.14E-16	0.436453546	0.795726231	1.744473184	-0.401307787	-0.783622124	-0.578811015	1.24639969	2.239116198	2.903445718	-0.289706614	-0.52896427	-1.413935633
Picoides_arcticus_15179.wav	Picoides_arcticus	Pico_arc	Picoides	New_World	Nearctic	5914367.52	DA5	4	12	1	12	2	2	24	74.5	2.075558348	1.480568527	-0.319705283	0.28148584	-0.174346012	-0.232403378	0.561890408	-0.680089979	-0.211590668	-0.401973397	-0.259124443	-0.073196546	-1.097997144	-1.072185254	-1.324384867	-0.69311288	-0.329416913	0.631251376	0.161901553	0.260177759	-0.252345907	-1.14E-16	1.533042902	-2.000536568	0.952654557	-1.439569592	0.723698346	-0.59464643	-0.81855133	-0.023771841	3.878430165	-2.663931076	1.473087206	1.763879537
Picoides_arcticus_205332.wav	Picoides_arcticus	Pico_arc	Picoides	New_World	Nearctic	5914367.52	DA5	4	12	1	12	2	2	24	74.5	0.57348269	0.247956002	-0.030060558	0.181372077	-0.240630351	-0.403256957	0.561890408	-0.221122733	-0.208498316	-0.392656892	-0.226550896	-0.56636549	-0.396830623	-1.258208991	0.387133875	0.3384827	-0.955947215	-1.138793719	-0.008731611	0.237973007	-0.252345907	-1.14E-16	-0.303646306	-0.784821737	1.328303562	0.076350302	0.166036727	-0.176898268	-3.384522418	0.150262089	2.687468061	0.262250981	0.522414987	-0.294920504
Picoides_arcticus_247865.wav	Picoides_arcticus	Pico_arc	Picoides	New_World	Nearctic	5914367.52	DA5	4	12	1	12	2	2	24	74.5	1.10362704	0.796821185	-0.330878246	-0.056230316	0.480085361	-0.198192338	0.561890408	-0.296262078	-0.181548539	-0.395684183	-0.278300757	-0.583486557	-1.505720824	-2.143459763	0.062289562	0.148503706	-0.117066518	-0.27479239	0.350255465	0.231135878	-0.252345907	-1.14E-16	0.467512348	-1.026032314	1.599887134	-1.326051719	0.535342501	0.191409851	-2.092690316	1.827660376	3.755533537	-0.583599379	1.044295911	1.174337699
Picoides_arcticus_38408.wav	Picoides_arcticus	Pico_arc	Picoides	New_World	Nearctic	5914367.52	DA5	4	12	1	12	2	2	24	74.5	0.57348269	0.401077476	-0.383030079	0.197135559	0.10156883	-0.341008746	0.561890408	-0.172585092	-0.219284202	-0.437232892	-0.256111225	-0.833412769	0.49374185	-0.547245933	-0.167011438	1.346788271	1.05448651	-0.918419709	-0.532909051	0.185548256	-0.252345907	-1.14E-16	-1.285542213	0.48837224	0.785646102	0.005306314	0.636796268	-0.709999226	-3.060897155	1.677291051	-0.101995067	0.891662068	1.261666917	-1.34395627
Picoides_arcticus_44518.wav	Picoides_arcticus	Pico_arc	Picoides	New_World	Nearctic	5914367.52	DA5	4	12	1	12	2	2	24	74.5	1.280341823	0.992000043	-0.360509263	-0.29769623	0.449347508	-0.149156582	-0.217012839	-0.485301289	-0.219104935	-0.263042743	-0.288256357	0.124770324	-1.006053132	-1.744564354	0.702024827	-1.264759442	-1.600950445	0.408342718	2.00788216	0.301080714	-0.252345907	-1.14E-16	2.043407027	-1.409311852	1.818248369	-1.069394504	0.138824667	0.413923724	1.43016971	0.190384411	5.742574742	-1.40179062	0.331388454	1.689861348
Picoides_arcticus_44650.wav	Picoides_arcticus	Pico_arc	Picoides	New_World	Nearctic	5914367.52	DA5	4	12	1	12	2	2	24	74.5	1.898843564	1.338359237	-0.327583671	0.308529224	-0.004318652	-0.364739961	0.394915099	-0.036610665	-0.219388774	-0.415202102	-0.306552731	0.540243194	-1.200655365	-1.899919481	-1.007935106	-0.539981903	0.148588024	0.793133685	0.133619975	0.246371562	-0.252345907	-1.14E-16	1.204054546	-1.914247876	1.376674819	-1.677180611	1.04818346	0.429863379	-1.599040009	0.89782893	4.451404211	-1.327263769	1.603865698	2.500783647
Picoides_arcticus_50117.wav	Picoides_arcticus	Pico_arc	Picoides	New_World	Nearctic	5914367.52	DA5	4	12	1	12	2	2	24	74.5	0.308410515	0.412820418	-0.837064504	0.297735678	0.864938771	-0.206325768	0.561890408	-0.073904328	-0.209977267	-0.42067605	-0.281754116	0.252185244	-0.236261898	-1.130023543	0.87249396	1.229411103	0.757587613	-0.99082204	-0.539082648	0.19793352	-0.252345907	-1.14E-16	-1.27194489	0.820849328	1.525219525	-0.726246794	0.779130025	0.517809004	-2.72516501	3.621604316	1.124367375	2.079734225	1.161120992	-0.359907016
Picoides_arcticus_53264.wav	Picoides_arcticus	Pico_arc	Picoides	New_World	Nearctic	5914367.52	DA5	4	12	1	12	2	2	24	74.5	1.10362704	0.901693122	-0.542794174	0.20270201	0.355472611	-0.254359203	0.561890408	-0.103800011	-0.212797731	-0.380719856	-0.292462377	-0.279461389	-0.741959796	-1.533732994	-0.447535657	0.096446794	0.17467637	0.007971482	-0.021820913	0.218676338	-0.252345907	-1.14E-16	0.205459374	-0.85586105	1.185354376	-1.265112924	0.783904979	-0.083552177	-2.144651037	1.767404162	2.607732017	-0.628458217	1.4059714	0.97139828
Picoides_arcticus_63084.wav	Picoides_arcticus	Pico_arc	Picoides	New_World	Nearctic	5914367.52	DA5	4	12	1	12	2	2	24	74.5	0.926912256	0.597696248	-0.270741353	0.297886708	-0.41847462	-0.36838025	0.121808678	-0.477942847	-0.235627359	-0.384299141	-0.234715323	-1.023321047	-1.331829422	-2.004638536	-0.84753037	0.169516061	0.461063636	0.128570181	0.074450605	0.166685227	-0.252345907	-1.14E-16	0.559500852	-1.301290419	0.790728391	-1.236467011	0.679923261	-0.242511485	-1.884291433	0.849475297	2.45629128	-1.378107333	1.27247103	1.301523095
Picoides_arcticus_63113.wav	Picoides_arcticus	Pico_arc	Picoides	New_World	Nearctic	5914367.52	DA5	4	12	1	12	2	2	24	74.5	1.722128781	1.512448807	-0.689133246	0.199929618	0.476510345	-0.232168862	0.561890408	-0.050033117	-0.211456218	-0.420143567	-0.310771255	0.003584674	-1.33188266	-1.694222356	-1.584065329	-0.728595665	0.019189963	0.935349368	0.722831934	0.21981419	-0.252345907	-1.14E-16	1.481610264	-1.916201598	1.058666682	-2.197867342	1.111151325	-0.220175495	-0.867276885	1.346093099	3.884139928	-2.519631808	1.945647726	2.506549263
Picoides_arcticus_72507.wav	Picoides_arcticus	Pico_arc	Picoides	New_World	Nearctic	5914367.52	DA5	4	12	1	12	2	2	24	74.5	1.457056606	1.320682054	-0.696552452	0.027729967	0.813574194	-0.29051978	0.532235193	0.172497668	-0.214086958	-0.406680764	-0.3187051	-0.472391972	-0.839781107	-1.61182584	-0.487471695	0.622650815	0.202265167	-0.636730678	0.278002922	0.254219051	-0.252345907	-1.14E-16	0.096669137	-0.539875531	1.887349017	-1.263881915	0.975717179	-0.364765383	-2.23213181	2.517056469	3.511029914	-0.322884902	1.843634846	0.322413068
Picoides_arcticus_79474.wav	Picoides_arcticus	Pico_arc	Picoides	New_World	Nearctic	5914367.52	DA5	4	12	1	12	2	2	24	74.5	1.015269648	0.723797414	-0.384655238	0.334504077	-0.208275672	-0.351379794	0.342020198	-0.371119674	-0.230697522	-0.419593062	-0.252600661	0.472132696	-1.408875152	-2.066145791	-1.656487112	-0.077778941	0.347071894	0.356426607	0.528471511	0.193867012	-0.252345907	-1.14E-16	1.035599161	-1.766644325	0.865118876	-1.676943682	0.946416451	0.554391847	-1.437722166	0.852211335	3.322971945	-1.280036324	1.362141274	2.636141021
Picoides_arcticus_82357.wav	Picoides_arcticus	Pico_arc	Picoides	New_World	Nearctic	5914367.52	DA5	4	12	1	12	2	2	24	74.5	1.191984431	0.863123303	-0.364582333	0.195724294	-0.001944961	-0.284933697	0.561890408	-0.422657123	-0.214077995	-0.423469793	-0.257025798	-0.07577366	-0.390945078	-0.771383104	-0.931998635	0.962603612	0.871958224	-0.568476742	-0.32757375	0.228438898	-0.252345907	-1.14E-16	-0.232552415	-0.393440655	0.98816116	-0.616286811	0.770641644	-0.369687323	-2.139517291	1.296289216	1.635687641	-0.092352346	1.381902872	0.049151857
Picoides_dorsalis_105787.wav	Picoides_dorsalis	Pico_dor	Picoides	New_World	Nearctic	7359663.91	DA5	1	11	1	11	2	1	21.5	55.75	0.04333834	0.622175232	-1.645105241	1.622823062	0.700779684	0.100806267	0.561890408	-0.859170241	-0.433176391	-0.339806146	-0.207426388	0.190354396	-0.617070499	0.278749585	-1.119707286	0.891438785	0.949522207	-0.420830931	-0.429807678	0.11253359	-0.252345907	-1.14E-16	-0.490100758	0.552661521	0.0745816	-1.771853903	1.541032417	-0.908561714	-0.417454227	3.548670916	-1.252158828	-0.752951397	2.563926843	0.247290309
Picoides_dorsalis_15170.wav	Picoides_dorsalis	Pico_dor	Picoides	New_World	Nearctic	7359663.91	DA5	1	11	1	11	2	1	21.5	55.75	-0.663520793	-0.131714431	-1.657283614	1.067057164	1.278342688	0.018718021	0.561890408	-0.409299268	-0.837554501	-0.283632208	-0.192381264	-0.224956223	-0.727371485	1.113871813	-1.21126908	-0.646828267	0.825415405	1.431529282	-0.554006011	0.067867098	-0.252345907	-1.14E-16	-0.332207262	0.033511912	-1.456925321	-2.314880839	1.134364821	-1.168912698	-0.432006801	2.991382461	-3.650083155	-2.43750827	2.032006747	1.173316591
Picoides_dorsalis_172155.wav	Picoides_dorsalis	Pico_dor	Picoides	New_World	Nearctic	7359663.91	DA5	1	11	1	11	2	1	21.5	55.75	-0.310091226	0.07792473	-1.396004926	1.584598303	0.113597932	-0.086129368	0.561890408	-0.82720983	-0.631432033	-0.307620117	-0.106441309	-0.603644033	-1.242840626	0.148580272	-1.639164435	0.294054901	0.554020046	0.040257157	-0.249113763	-0.100088351	-0.252345907	-1.14E-16	-0.109603189	-0.406932939	-0.760329153	-1.828097622	1.342873473	-1.253209714	-0.989408967	2.027658146	-1.862198049	-2.202555765	2.361661603	0.915783973
Picoides_dorsalis_191722.wav	Picoides_dorsalis	Pico_dor	Picoides	New_World	Nearctic	7359663.91	DA5	1	11	1	11	2	1	21.5	55.75	0.396767907	0.344845351	-0.81570483	2.705841946	-0.865998839	-0.215379118	0.468686281	-1.170407981	-0.339153939	-0.342896842	-0.033575993	0.899477423	-1.121395615	-0.482763743	-1.53835189	-0.512533239	0.384512266	0.933878418	-0.179730137	0.129031539	-0.252345907	-1.14E-16	0.875711146	-1.565693479	-0.582114435	-1.79516293	1.864063712	-0.107203873	-0.320637945	0.316589788	0.163467467	-1.978952892	2.579032308	2.812322728
Picoides_dorsalis_206094.wav	Picoides_dorsalis	Pico_dor	Picoides	New_World	Nearctic	7359663.91	DA5	1	11	1	11	2	1	21.5	55.75	-0.575163401	-0.168056104	-1.259746868	0.134887424	1.260509971	0.068374792	0.561890408	-0.521887301	-0.13942084	-0.319801927	-0.195506763	-0.004540431	0.495067969	-0.176125794	-0.196511606	0.765590888	0.075863869	-0.911431416	-0.472610117	-0.047083313	-0.252345907	-1.14E-16	-1.262506054	1.14159361	0.227229214	-0.995078536	0.203759971	-0.263114941	-1.610536204	3.621834833	-1.558121897	0.601807663	0.584545022	-0.662737536
Picoides_dorsalis_39098.wav	Picoides_dorsalis	Pico_dor	Picoides	New_World	Nearctic	7359663.91	DA5	1	11	1	11	2	1	21.5	55.75	-0.045019051	0.163749141	-1.089703767	1.719781368	-0.255875183	-0.089399188	0.529304411	-1.033009881	-0.277605669	-0.274159486	-0.081890029	0.895217712	0.223434991	-0.560227925	-0.421996471	-0.170345542	0.054570325	0.255929239	-0.141936665	0.203491818	-0.252345907	-1.14E-16	0.042350783	-0.267014602	-0.039376596	-1.150124164	1.18441622	0.180560915	-0.290084735	1.432253332	-0.152689451	-0.247963325	1.589605423	1.312352093
Picoides_dorsalis_39879.wav	Picoides_dorsalis	Pico_dor	Picoides	New_World	Nearctic	7359663.91	DA5	1	11	1	11	2	1	21.5	55.75	-0.663520793	-0.334017369	-1.233100512	1.643537324	0.055738497	-0.11035379	0.536869458	-0.811571791	-0.749434408	-0.25432633	-0.011910593	-1.027048674	-0.163963533	1.088051792	-0.743579308	1.758361415	1.007974625	-1.473312297	-0.66816138	-0.108360537	-0.252345907	-1.14E-16	-1.620246406	1.182664284	-0.514894696	-0.297849387	1.230397223	-1.78640579	-1.753656928	2.136313511	-3.533684422	-0.038753559	2.258442604	-1.854168404
Picoides_dorsalis_47533.wav	Picoides_dorsalis	Pico_dor	Picoides	New_World	Nearctic	7359663.91	DA5	1	11	1	11	2	1	21.5	55.75	-0.221733835	0.101373956	-1.307865875	2.283954323	-0.251993688	-0.008068808	0.233387474	-1.168601546	-0.540401843	-0.256426218	-0.049192756	1.122347947	-1.04945698	-1.144664066	-1.478635012	-1.844436988	0.728744258	2.873637294	-0.170382436	-0.191869781	-0.252345907	-1.14E-16	1.395315314	-1.61274933	-1.449699969	-3.204629255	1.717738907	0.668674101	1.309385001	1.741659598	-1.033364239	-2.855573352	2.144741349	4.726715474
Picoides_dorsalis_63004.wav	Picoides_dorsalis	Pico_dor	Picoides	New_World	Nearctic	7359663.91	DA5	1	11	1	11	2	1	21.5	55.75	0.04333834	0.614042059	-1.458165687	0.392084026	1.23438737	0.32618286	0.561890408	-0.959845765	-0.073988456	-0.270340684	-0.229692651	0.1782433	0.553436433	-0.49959047	0.166392797	0.332076593	0.145191682	-0.311834143	-0.251563019	0.206064482	-0.252345907	-1.14E-16	-0.458187346	1.065283626	0.650245012	-1.42083727	0.468297082	-0.218197353	0.227286291	3.930383155	-0.215092897	0.138451777	0.955715934	-0.188648509
Picoides_dorsalis_63081.wav	Picoides_dorsalis	Pico_dor	Picoides	New_World	Nearctic	7359663.91	DA5	1	11	1	11	2	1	21.5	55.75	-0.133376443	0.164783108	-1.139605351	0.545861683	0.884209671	-0.163137704	0.561890408	-0.18673012	-0.325410151	-0.389644898	-0.251404945	0.316196552	-0.313622873	-0.997958485	-0.86781281	0.510701917	0.505785853	-0.269493783	-0.211883468	-0.013193357	-0.252345907	-1.14E-16	-0.653407645	0.088313325	0.420395631	-1.59900929	0.920277974	0.146937712	-2.078613584	3.270862012	-0.119630457	0.098355058	1.448737056	0.900698562
Picoides_dorsalis_77784.wav	Picoides_dorsalis	Pico_dor	Picoides	New_World	Nearctic	7359663.91	DA5	1	11	1	11	2	1	21.5	55.75	0.131695732	0.283075164	-0.999247027	1.4739344	-0.26928292	-0.105608825	0.561890408	-0.75012948	-0.330788155	-0.310196285	-0.175817488	0.413046648	-1.573247527	-1.031041986	-1.913438038	-1.262339749	0.151724128	1.70865887	0.237062111	0.012017357	-0.252345907	-1.14E-16	1.304907186	-2.005318611	-0.855729559	-2.600325574	1.275638246	0.031148166	-0.29792842	0.866320642	0.284835572	-3.155518807	1.865885022	3.712196858
Picoides_dorsalis_79280.wav	Picoides_dorsalis	Pico_dor	Picoides	New_World	Nearctic	7359663.91	DA5	1	11	1	11	2	1	21.5	55.75	-0.398448618	0.185074976	-1.65131673	0.863728168	0.834163886	0.023029432	0.141582126	-0.650184699	-0.860699339	-0.254421127	-0.193420958	-0.51862733	-1.266483706	-1.603419602	-1.658790759	-0.25426033	0.757945964	0.885077702	0.134070961	-0.325192457	-0.252345907	-1.14E-16	0.41065813	-0.424201547	-0.316556801	-2.96829221	1.27377426	-0.294483251	-0.017716875	3.825681958	-0.626151657	-2.185980689	2.093344127	2.324633175
Picoides_dorsalis_79281.wav	Picoides_dorsalis	Pico_dor	Picoides	New_World	Nearctic	7359663.91	DA5	1	11	1	11	2	1	21.5	55.75	-0.045019051	0.154910986	-1.057849488	1.52156934	0.130430483	-0.016886888	0.561890408	-0.948419221	-0.238764528	-0.305915439	-0.142303983	-0.938764448	-1.286617397	-0.483637486	-1.675503909	-0.865056202	0.188251443	1.233582994	0.223866071	0.060684973	-0.252345907	-1.14E-16	0.797011868	-1.304773926	-1.097671982	-2.325175527	1.114838664	-1.127060053	-0.30507435	1.245667534	-1.178072963	-3.583548908	2.040681187	2.137165434
Picoides_tridactylus_107496.wav	Picoides_tridactylus	Pico_tri	Picoides	Old_world	Palearctic	16059422.31	DA6	1	10	0	8	2	5	22	61	-0.045019051	0.266007616	-1.174582516	0.704143933	0.471286802	-0.148117873	-0.129955673	-0.478601338	-0.620451941	-0.33104486	-0.256051789	0.558542134	-0.80086123	-1.493828402	-1.272273548	-0.516368863	-0.087731546	0.587543599	-0.130330866	-0.070120258	-0.252345907	-1.14E-16	0.534383283	-0.792469793	0.299204263	-2.215410004	0.87111331	0.376890947	-0.643840455	2.620716248	1.127862805	-1.263628565	1.316316304	2.319511998
Picoides_tridactylus_107497.wav	Picoides_tridactylus	Pico_tri	Picoides	Old_world	Palearctic	16059422.31	DA6	1	10	0	8	2	5	22	61	-0.045019051	0.121874985	-0.898115918	0.5591656	0.158736281	-0.27531792	0.561890408	-0.338944322	-0.381169597	-0.328506793	-0.196152933	-0.133883776	-0.351060357	-1.146219931	-0.898889986	1.158534794	0.727086172	-0.923903738	-0.293900735	0.05525187	-0.252345907	-1.14E-16	-0.847492864	0.112975773	0.595908442	-0.924802566	0.911240738	-0.08428973	-2.53953335	2.423917175	0.089137497	0.492128304	1.460866803	0.182847912
Picoides_tridactylus_124917.wav	Picoides_tridactylus	Pico_tri	Picoides	Old_world	Palearctic	16059422.31	DA6	1	10	0	8	2	5	22	61	-0.310091226	-0.180349477	-0.87773156	1.89971204	-0.575435828	-0.312659512	0.556657539	-0.75388461	-0.649340787	-0.300483536	0.001993684	-0.727828226	-0.856177921	-1.148877677	-1.318192408	-0.275639627	0.388669284	0.637492736	-0.208461896	-0.204523564	-0.252345907	-1.14E-16	0.0846503	-1.129981952	-0.791542758	-1.677902707	1.45082275	-0.600544503	-1.738623494	0.97236678	-1.139704837	-1.934986495	2.243915175	1.847011127
Picoides_tridactylus_128127.wav	Picoides_tridactylus	Pico_tri	Picoides	Old_world	Palearctic	16059422.31	DA6	1	10	0	8	2	5	22	61	0.04333834	0.056132909	-0.841042738	2.739439357	-0.857056225	-0.297209702	0.011855317	-0.98827473	-0.619764752	-0.302292234	-0.025059202	-0.437838996	-1.588143625	-0.70034159	-1.925803416	-0.182369125	0.206396193	0.384034446	0.151577002	-0.0365666	-0.252345907	-1.14E-16	0.793432226	-1.537847592	-0.628826401	-1.782921176	1.881959064	-0.964733126	-0.631284278	0.327962708	-0.160410279	-2.720330026	2.924050217	2.105378181
Picoides_tridactylus_129585.wav	Picoides_tridactylus	Pico_tri	Picoides	Old_world	Palearctic	16059422.31	DA6	1	10	0	8	2	5	22	61	-0.133376443	0.016653798	-0.958343268	1.644034073	-0.505850586	-0.265940857	0.212724188	-0.821644886	-0.633291926	-0.309478331	-0.069914808	-0.636322194	-0.662440988	-0.702176124	-1.157369718	0.638593992	0.873516813	-0.157710017	-0.304807586	-0.04843388	-0.252345907	-1.14E-16	-0.294332876	-0.29839423	-0.262530593	-1.176133011	1.383449428	-0.763834132	-1.299340818	1.48917236	-0.994271084	-0.970133985	2.201293202	0.631830462
Picoides_tridactylus_132118.wav	Picoides_tridactylus	Pico_tri	Picoides	Old_world	Palearctic	16059422.31	DA6	1	10	0	8	2	5	22	61	-0.133376443	0.015196913	-0.904515593	1.257536997	-0.78893731	-0.271858906	0.561890408	-1.002562346	-0.543689895	-0.259360176	0.07189992	-0.972435559	-0.872614038	-1.320716342	-1.331836169	0.802989863	0.819990729	-0.405341229	-0.147847488	-0.081998436	-0.252345907	-1.14E-16	-0.167790351	-0.520931919	-0.226728714	-1.135694995	1.183634784	-0.658314281	-1.479769934	1.186286413	-0.623666841	-1.093888177	1.914324621	0.785207302
Picoides_tridactylus_147910.wav	Picoides_tridactylus	Pico_tri	Picoides	Old_world	Palearctic	16059422.31	DA6	1	10	0	8	2	5	22	61	-0.928592968	-0.646399476	-0.829148422	0.224938611	1.022541969	-0.275382261	-0.085467725	0.87514705	-0.234432247	-0.386528252	-0.475029173	-0.383944312	0.876044039	-0.242045916	1.42976356	0.755696457	0.760580868	-0.389733773	-0.766566237	-0.040674644	-0.252345907	-1.14E-16	-2.328585771	1.504721583	0.45152465	-0.242534268	0.379243584	0.218417062	-3.636634136	3.560074272	-2.041853336	2.477801433	0.604036903	-1.271097421
Picoides_tridactylus_153214.wav	Picoides_tridactylus	Pico_tri	Picoides	Old_world	Palearctic	16059422.31	DA6	1	10	0	8	2	5	22	61	0.131695732	0.169588799	-0.72352907	0.810900722	-0.188267238	-0.331632724	0.13055641	-0.417752134	-0.446794693	-0.358927367	-0.211697066	-1.039893762	-0.896900008	-0.903554566	-1.351996161	0.312472556	0.832658879	0.224183418	-0.218324253	0.050781141	-0.252345907	-1.14E-16	-0.085970668	-0.692371003	-0.178366559	-1.348785549	0.962533183	-0.821053036	-1.828600704	1.383474238	-0.3868544	-1.578243219	1.746134462	0.822923801
Picoides_tridactylus_153231.wav	Picoides_tridactylus	Pico_tri	Picoides	Old_world	Palearctic	16059422.31	DA6	1	10	0	8	2	5	22	61	0.04333834	0.222251593	-1.040218672	1.311442226	-0.165274008	-0.251419998	-0.158946184	-0.626213426	-0.578424333	-0.319649128	-0.200846583	2.423447738	-1.184669151	-1.770753127	-1.590875795	-0.31237879	0.133138291	0.493912371	0.17191708	-0.038631739	-0.252345907	-1.14E-16	0.957346094	-1.248528543	0.56513838	-2.172990932	1.36169871	1.703630531	-0.112583624	1.971389472	2.434211504	-0.172241954	1.438020355	3.759140233
Picoides_tridactylus_153234.wav	Picoides_tridactylus	Pico_tri	Picoides	Old_world	Palearctic	16059422.31	DA6	1	10	0	8	2	5	22	61	0.308410515	0.694001486	-1.466450806	2.243772801	0.334754714	-0.063184727	-0.0028768	-0.533803731	-0.482172997	-0.317534604	-0.267179953	-0.776944949	-1.347277494	-0.778224147	-1.725858375	-1.414761631	0.386180837	2.07570168	-0.032939557	0.080810463	-0.252345907	-1.14E-16	1.160569854	-1.480495779	-0.816582135	-3.167395336	1.865453349	-1.168495265	0.189823293	2.285969255	-0.498079313	-4.038040856	3.137727572	2.896212148
Picoides_tridactylus_153236.wav	Picoides_tridactylus	Pico_tri	Picoides	Old_world	Palearctic	16059422.31	DA6	1	10	0	8	2	5	22	61	-0.045019051	0.165694201	-0.953861496	0.299773968	0.871469106	-0.261658573	0.133532372	0.107351137	-0.400107641	-0.396181704	-0.312255784	0.750555379	1.027328489	0.004087501	0.245322416	0.956658495	0.615571049	-0.751623146	-0.633996395	0.166175356	-0.252345907	-1.14E-16	-1.477977858	1.172784653	0.879611575	-0.305975697	0.663247504	0.145787989	-2.120585277	3.011210621	-0.452509952	1.987705284	0.995102323	-0.941672081
Picoides_tridactylus_153241.wav	Picoides_tridactylus	Pico_tri	Picoides	Old_world	Palearctic	16059422.31	DA6	1	10	0	8	2	5	22	61	-0.045019051	0.547207591	-1.596625357	0.808923239	0.985345105	0.06546024	-0.533232895	-0.654631787	-0.700461705	-0.180379769	-0.27792026	0.882468057	-0.106381625	0.094086466	-0.695780072	0.259159431	0.433811668	-0.005021426	-0.30031218	0.134560468	-0.252345907	-1.14E-16	0.018246444	0.785111025	0.496881605	-1.65123571	0.959145751	-0.1953946	1.216398774	3.575507792	-0.044896889	-0.266662596	1.532519691	0.455401835
Picoides_tridactylus_171087.wav	Picoides_tridactylus	Pico_tri	Picoides	Old_world	Palearctic	16059422.31	DA6	1	10	0	8	2	5	22	61	-0.310091226	-0.095363998	-0.978207357	0.921270837	0.143389537	-0.266623414	0.3645611	-0.374889856	-0.596984423	-0.337084899	-0.179059911	-0.764620127	0.568249272	0.558656409	-0.135763179	0.98293938	0.971554966	-0.520119849	-0.660182982	0.060904822	-0.252345907	-1.14E-16	-1.441323122	0.915940956	-0.212306583	-0.234563914	0.89239357	-1.154372279	-1.993523084	1.916110989	-2.49463147	0.338879051	1.627549968	-1.390422081
Picoides_tridactylus_173819.wav	Picoides_tridactylus	Pico_tri	Picoides	Old_world	Palearctic	16059422.31	DA6	1	10	0	8	2	5	22	61	0.131695732	0.274157497	-0.97701938	1.220191008	-0.181178679	-0.263431595	0.236795538	-0.605819587	-0.500453729	-0.361792479	-0.18106957	-0.983584583	-0.686797723	-0.400975843	-1.177588453	-0.124233495	0.271628254	0.359050101	-0.211232443	0.096015312	-0.252345907	-1.14E-16	0.102205667	-0.740487207	-0.343803658	-1.400245025	1.053387782	-1.194321129	-1.339521331	1.177647604	-0.601644667	-2.120935469	1.97299445	0.72513678
Picoides_tridactylus_188797.wav	Picoides_tridactylus	Pico_tri	Picoides	Old_world	Palearctic	16059422.31	DA6	1	10	0	8	2	5	22	61	0.220053123	0.457590824	-1.085637264	0.648127926	0.206402228	-0.207563946	0.065795177	-0.494396185	-0.433874038	-0.335321268	-0.237266699	-0.960027177	-0.468605367	-0.613121076	-0.996465106	0.949748956	0.917587955	-0.51829358	-0.322584243	0.124010184	-0.252345907	-1.14E-16	-0.492544396	0.234891715	0.380147508	-1.139658412	0.945736068	-1.008935201	-1.360469557	2.493691379	-0.325476327	-0.723610397	1.823020064	-0.300498486
Picoides_tridactylus_190018.wav	Picoides_tridactylus	Pico_tri	Picoides	Old_world	Palearctic	16059422.31	DA6	1	10	0	8	2	5	22	61	0.57348269	0.997605031	-1.292379704	0.174196964	1.772154441	-0.146472383	0.305922406	0.445482672	-0.291200069	-0.404088754	-0.343469882	0.718704392	-0.975672809	-0.563511214	-1.417386139	0.219393335	0.266367918	-0.079269183	-0.067588613	0.186925016	-0.252345907	-1.14E-16	-0.043263483	-0.232633428	1.012841042	-2.218112185	1.064460589	-0.08940205	-1.59829383	3.918174332	1.494130414	-0.733452027	1.865108106	1.24622469
Picoides_tridactylus_192396.wav	Picoides_tridactylus	Pico_tri	Picoides	Old_world	Palearctic	16059422.31	DA6	1	10	0	8	2	5	22	61	0.57348269	0.998337652	-1.292383816	0.168316853	1.775516374	-0.147017491	0.310060892	0.477850882	-0.28955679	-0.40251519	-0.344971082	0.718704392	-1.014437603	-0.537908891	-1.449565127	0.202791866	0.373368374	0.021288937	-0.079229823	0.188137145	-0.252345907	-1.14E-16	-0.039924304	-0.247639389	0.949666189	-2.26192905	1.090608185	-0.080027601	-1.58038387	3.932410076	1.383764514	-0.775433902	1.892760684	1.31963915
Picoides_tridactylus_197912.wav	Picoides_tridactylus	Pico_tri	Picoides	Old_world	Palearctic	16059422.31	DA6	1	10	0	8	2	5	22	61	1.191984431	1.196848246	-0.892810537	0.609745041	-0.133025018	-0.230925995	-0.047318784	-0.656450263	-0.323318705	-0.365930514	-0.25807633	-0.812902127	-1.265859143	-0.99070595	-1.658272304	0.018603432	0.426859716	0.293915742	-0.019142966	0.201179904	-0.252345907	-1.14E-16	0.958520342	-1.131413237	0.563020037	-1.751001007	0.989516427	-1.057848936	-0.433963756	1.379689836	1.961325523	-2.576297379	1.973606705	1.144447737
Picoides_tridactylus_235716.wav	Picoides_tridactylus	Pico_tri	Picoides	Old_world	Palearctic	16059422.31	DA6	1	10	0	8	2	5	22	61	0.220053123	-0.056647635	0.156827492	0.207595557	-0.891467007	-0.308899728	-1.399054123	0.87514705	-0.209215383	-0.270832259	-0.625286228	1.22669699	0.185650808	-0.793201604	-0.118569446	0.476909654	0.114836398	-0.517503414	-0.372871515	0.160474857	-0.252345907	-1.14E-16	-0.343362493	-0.327306317	1.344306328	0.398554928	0.197059727	1.083314213	-2.158983198	0.094973758	2.638573555	1.901255347	0.0004828	0.257624927
Picoides_tridactylus_240832.wav	Picoides_tridactylus	Pico_tri	Picoides	Old_world	Palearctic	16059422.31	DA6	1	10	0	8	2	5	22	61	-0.48680601	-0.432767683	-0.174378164	-0.162686383	0.418663426	-0.351687645	0.146907787	0.87514705	0.059474187	-0.343186469	-0.398374689	0.899477423	0.942283672	0.465289817	0.174725985	1.392652662	0.961078879	-1.045863237	-0.673431052	0.054101313	-0.252345907	-1.14E-16	-2.117088761	1.067877353	0.458152173	0.601220322	0.172435714	0.575254405	-3.713606533	1.678172656	-1.347849456	2.919585716	0.091949611	-1.235829992
Picoides_tridactylus_244016.wav	Picoides_tridactylus	Pico_tri	Picoides	Old_world	Palearctic	16059422.31	DA6	1	10	0	8	2	5	22	61	-0.575163401	-0.34176076	-0.999430312	1.476367469	0.020903029	-0.262504869	0.535135953	-0.470320747	-0.775949463	-0.293414466	-0.084863789	0.261648827	-0.732455576	-0.096590284	-1.215489428	0.376089059	0.865834207	0.168431278	-0.369845726	-0.315965521	-0.252345907	-1.14E-16	-0.583254003	-0.259740779	-0.730704161	-1.383808664	1.344726641	-0.245649364	-1.706167853	1.789608438	-2.022730662	-0.624974325	1.940148555	1.227970011
Picoides_tridactylus_247630.wav	Picoides_tridactylus	Pico_tri	Picoides	Old_world	Palearctic	16059422.31	DA6	1	10	0	8	2	5	22	61	-0.398448618	0.092935189	-1.500804742	0.649714367	1.546149771	-0.087281663	0.205235668	-0.003112779	-0.623698165	-0.366212776	-0.295121202	0.683399251	-0.171102443	-0.682574523	-0.749505378	0.437349149	0.635145884	-0.080563916	-0.454624033	-0.14133122	-0.252345907	-1.14E-16	-0.877754076	0.644600184	0.413270397	-2.000685041	1.086144013	0.235214713	-1.569208707	4.55990202	-0.757947335	0.395290578	1.661911588	0.880659255
Picoides_tridactylus_249294.wav	Picoides_tridactylus	Pico_tri	Picoides	Old_world	Palearctic	16059422.31	DA6	1	10	0	8	2	5	22	61	-0.398448618	0.051271613	-1.34861449	0.113505658	1.52593055	-0.083877637	0.139923967	-0.024016198	-0.561098196	-0.339657767	-0.297856173	-0.552453411	-0.397086559	-0.658356631	-0.937096731	0.253132147	0.88371059	0.337165162	-0.261189346	-0.149695129	-0.252345907	-1.14E-16	-0.693697956	0.484707718	-0.064060589	-2.052195884	0.74150025	-0.448524204	-1.354020251	4.120064923	-1.462576591	-0.78236592	1.431115076	0.59766057
Picoides_tridactylus_26552.wav	Picoides_tridactylus	Pico_tri	Picoides	Old_world	Palearctic	16059422.31	DA6	1	10	0	8	2	5	22	61	-0.663520793	-0.426362369	-0.819394868	0.272008474	1.17943489	-0.337463	0.289737731	0.621462246	-0.417958133	-0.42582847	-0.353448626	-0.314558997	0.149657993	-0.821935438	1.060096459	1.143538019	0.814134197	-0.84021187	-0.691246348	-0.181641232	-0.252345907	-1.14E-16	-2.168781332	1.230588129	0.832593176	-0.597999107	0.653392513	0.351634267	-3.998969408	3.979258742	-1.095939541	2.41130902	1.003136955	-0.829193089
Picoides_tridactylus_27051.wav	Picoides_tridactylus	Pico_tri	Picoides	Old_world	Palearctic	16059422.31	DA6	1	10	0	8	2	5	22	61	-0.310091226	-0.071269458	-1.064152308	1.149339381	0.133601033	-0.238143262	0.162004328	-0.461095073	-0.667872493	-0.320401934	-0.184191742	0.493390112	-0.717665138	-1.163508682	-1.203211759	0.593912864	0.523634189	-0.361414805	-0.243486212	-0.142311527	-0.252345907	-1.14E-16	-0.350069692	-0.239237616	0.275188346	-1.52086073	1.204606924	0.254289768	-1.658753301	2.516149937	0.062750848	-0.034944912	1.714317397	1.344964026
Picoides_tridactylus_289958.wav	Picoides_tridactylus	Pico_tri	Picoides	Old_world	Palearctic	16059422.31	DA6	1	10	0	8	2	5	22	61	0.131695732	0.138127625	-0.644761316	0.662717888	-0.025467531	-0.374907293	0.442821226	-0.151995219	-0.34498011	-0.392326434	-0.231088632	0.665103428	-0.135618879	-0.901112355	-0.720050167	0.57427678	0.841343043	-0.100327244	-0.3571672	0.081913425	-0.252345907	-1.14E-16	-0.60454209	-0.263393574	0.395813807	-0.875767778	0.971119736	0.457208197	-2.366310426	1.72041942	0.267192569	0.647641448	1.292402439	0.958567057
Picoides_tridactylus_317486.wav	Picoides_tridactylus	Pico_tri	Picoides	Old_world	Palearctic	16059422.31	DA6	1	10	0	8	2	5	22	61	-0.133376443	0.087890697	-1.010816671	0.705230346	0.404435203	-0.254198752	0.364740817	-0.233671987	-0.455112673	-0.370354648	-0.234425184	0.774735065	-0.979952835	-0.25220739	-1.420939025	0.842028568	0.460826753	-0.721785328	-0.303952996	0.004814854	-0.252345907	-1.14E-16	-0.49532196	-0.200595084	0.304931166	-1.27071159	0.951503304	0.036404589	-2.075342093	2.289303006	0.01010225	-0.067035338	1.463106175	0.881158703
Picoides_tridactylus_33633.wav	Picoides_tridactylus	Pico_tri	Picoides	Old_world	Palearctic	16059422.31	DA6	1	10	0	8	2	5	22	61	-0.045019051	0.071633846	-0.866416917	1.173557576	-0.179001333	-0.207946199	0.561890408	-0.74178039	-0.439042897	-0.27247194	-0.118391104	-0.717634935	-0.30438937	-0.029705414	-0.860148	0.983516565	0.563863652	-0.824028847	-0.395578705	0.069488287	-0.252345907	-1.14E-16	-0.742618405	0.129533226	-0.062599272	-0.593899929	0.978131863	-1.095673254	-1.842648223	1.397645191	-1.190326485	-0.529076398	1.778993322	-0.527689238
Picoides_tridactylus_64873.wav	Picoides_tridactylus	Pico_tri	Picoides	Old_world	Palearctic	16059422.31	DA6	1	10	0	8	2	5	22	61	-0.133376443	0.034502849	-0.948283004	1.119086651	0.050377046	-0.260110796	0.102275831	-0.4568671	-0.551589586	-0.341077433	-0.205040299	-0.805062833	-0.544940099	-0.590492996	-1.059831223	0.172588273	0.666693157	0.277602569	-0.374928205	-0.031396056	-0.252345907	-1.14E-16	-0.307555798	-0.331916894	-0.315993764	-1.414754306	1.051976732	-0.820645108	-1.586277622	1.871809164	-1.078877717	-1.331927689	1.843908996	0.673099492
Picoides_tridactylus_64875.wav	Picoides_tridactylus	Pico_tri	Picoides	Old_world	Palearctic	16059422.31	DA6	1	10	0	8	2	5	22	61	-0.133376443	0.099045981	-1.068122627	0.998709692	0.402631808	-0.222215795	-0.16336932	-0.327557615	-0.603072025	-0.335303342	-0.270408199	0.959947307	-1.071774147	-1.166688233	-1.497160684	0.02748917	0.836169733	0.587065606	-0.139112122	-0.108804585	-0.252345907	-1.14E-16	0.211241884	-0.588735524	0.083820816	-2.153280343	1.247283589	0.626711382	-0.775215289	2.742583473	0.354259497	-0.637851461	1.66730255	2.455142267
Picoides_tridactylus_67322.wav	Picoides_tridactylus	Pico_tri	Picoides	Old_world	Palearctic	16059422.31	DA6	1	10	0	8	2	5	22	61	-0.840235576	-0.449737991	-1.285163735	0.448518599	1.732304218	-0.154429777	0.052320585	0.307484131	-1.065581878	-0.349059436	-0.336520465	0.465079596	1.230675302	0.041063808	0.479236279	1.183070244	0.869897031	-0.848719862	-0.755757263	-0.276768684	-0.252345907	-1.14E-16	-2.262223914	2.023480658	0.627977523	-0.652191601	0.890769743	0.039554865	-2.421842868	4.691604352	-2.202381038	2.538729347	1.342086107	-1.366428619
Picoides_tridactylus_67324.wav	Picoides_tridactylus	Pico_tri	Picoides	Old_world	Palearctic	16059422.31	DA6	1	10	0	8	2	5	22	61	-0.310091226	-0.054596687	-1.087223419	1.084749738	0.125192201	-0.221033788	-0.002460541	-0.512086889	-0.757102546	-0.301821539	-0.190998673	-0.031313317	-0.499317605	-0.34458612	-1.021959599	1.026818386	1.036728819	-0.527124495	-0.431536095	-0.074346754	-0.252345907	-1.14E-16	-0.729781238	0.365136691	0.079921961	-1.088149959	1.172311759	-0.412206969	-1.336121753	2.486410071	-1.061701562	0.039620939	1.830767917	0.179994631
Picoides_tridactylus_98350.wav	Picoides_tridactylus	Pico_tri	Picoides	Old_world	Palearctic	16059422.31	DA6	1	10	0	8	2	5	22	61	-0.133376443	0.069749181	-1.034686932	1.267679828	-0.147263684	-0.238499558	0.197832379	-0.646972717	-0.601392892	-0.32832669	-0.150579299	-0.215649602	-0.549965928	0.248680622	-1.064003206	0.753735112	0.869488602	-0.30626512	-0.473583023	0.043005681	-0.252345907	-1.14E-16	-0.540298545	0.066989232	-0.27429271	-0.940920003	1.144558945	-0.860263187	-1.251464672	1.627627209	-1.41231962	-0.691558703	1.901396982	0.084005229
Picumnus_aurifrons_20031.wav	Picumnus_aurifrons	Picum_aur	Picumnus	New_World	Neotropic	3359041.79	DA4	5	16	3	16	5	3	7.75	9	0.131695732	1.68272419	-1.653172762	-1.587365199	2.893090675	4.225875408	-2.6857575	-2.105290632	-1.054008711	1.220244123	-0.160657395	0.536611216	-0.201063483	-0.449591895	0.847187458	-0.56418408	-1.019552444	-0.044957064	0.292862216	0.238240404	0.951066106	0.935453143	3.546311058	3.906211852	2.99677119	-2.883111158	-3.068381903	-0.960526863	15.49356136	7.014877746	4.385898222	-2.045380229	-2.252990713	-1.485557907
Picumnus_aurifrons_28567.wav	Picumnus_aurifrons	Picum_aur	Picumnus	New_World	Neotropic	3359041.79	DA4	5	16	3	16	5	3	7.75	9	-0.221733835	0.572445654	-0.918132156	-1.064180455	0.640773417	3.968731368	-2.848567273	-2.20615297	-1.667618073	1.229313491	-0.033342304	0.190364926	0.79887627	0.602024276	0.05568227	0.380762644	0.040363242	-0.451337836	-0.416197061	0.186753006	0.549928769	1.260197388	2.448611041	3.736666974	2.086583267	-1.126523041	-3.567307795	-1.856427322	13.19560028	3.848924605	1.861123562	-1.473986188	-2.512035888	-3.00644437
Picumnus_aurifrons_3174.wav	Picumnus_aurifrons	Picum_aur	Picumnus	New_World	Neotropic	3359041.79	DA4	5	16	3	16	5	3	7.75	9	0.131695732	0.401442394	-0.828617235	-0.327173759	0.839677761	1.127315163	-1.976301918	-1.53822226	-0.453663599	0.171121942	-0.235267328	0.000870043	0.05568343	-0.375574288	1.332389508	0.183204622	0.312854051	0.001049375	-0.053384911	0.307909097	0.148791431	-0.386080374	1.098419287	2.076815983	0.909479371	-0.508550445	0.077079112	0.424364682	6.436592968	2.98955402	1.359427735	0.458877196	-0.492695407	-0.783207422
Picumnus_cirratus_166795.wav	Picumnus_cirratus	Picum_cir	Picumnus	New_World	Neotropic	3017926.65	DA4	5	25	4	25	5	3	9.5	9.4	4.284493138	5.477692885	-1.185124987	-0.253988456	0.538283863	3.657388028	-2.508130739	-2.097177598	-0.229651799	0.560583905	-0.15593977	1.543105523	-1.588282012	-2.08150607	1.042413911	-1.729893986	-1.46422057	1.098037295	5.403345263	0.303106467	1.753340781	0.196808802	8.500753879	0.681150388	5.161416322	-2.438618825	0.516780829	-0.116719678	22.0448694	1.693481784	14.78007084	-3.889606643	1.169670068	1.763098918
Picumnus_cirratus_217362.wav	Picumnus_cirratus	Picum_cir	Picumnus	New_World	Neotropic	3017926.65	DA4	5	25	4	25	5	3	9.5	9.4	1.280341823	2.367069307	-1.027134598	-1.113929844	0.69570153	2.422970712	-2.727320525	-1.976809869	-0.245487033	1.15677118	-0.054966912	1.295202346	-0.90554603	-1.464863222	-0.817235562	-0.354751485	-0.215315812	0.288351609	1.260185679	0.240097226	1.753340781	0.263443618	4.856163509	1.819107655	2.355743695	-1.974159359	-0.845912931	0.387942607	15.72651692	2.855586134	6.368905187	-2.007055021	-0.869831436	0.949007854
Picumnus_cirratus_218220.wav	Picumnus_cirratus	Picum_cir	Picumnus	New_World	Neotropic	3017926.65	DA4	5	25	4	25	5	3	9.5	9.4	0.926912256	1.184176154	-0.543011725	-0.642982001	0.445875738	2.280943246	-2.691043585	-2.136539313	-0.451512398	0.432895117	-0.134086992	1.968069361	-0.442147998	-0.568154121	0.923623979	-0.206294518	-0.866580435	-0.383637702	1.103364549	0.28513818	0.549928769	0.377945317	3.378232323	1.778510881	2.661079367	-0.889555707	-1.591280453	0.774593065	11.48499762	2.206772322	6.045197437	-0.193042334	-1.830612583	-0.017107328
Picumnus_cirratus_241168.wav	Picumnus_cirratus	Picum_cir	Picumnus	New_World	Neotropic	3017926.65	DA4	5	25	4	25	5	3	9.5	9.4	0.04333834	0.954729295	-1.120530485	-0.900840723	0.796872738	3.173632327	-2.808083882	-2.135861017	-0.910432433	1.336396075	0.039769496	11.66108636	-0.722309418	-1.514906317	0.777686562	-1.460980015	-2.153454932	0.245532036	1.197689271	0.228745729	0.951066106	0.638268297	5.464772349	1.587569974	4.237162265	-2.157779062	-1.922960974	7.619563109	17.22944222	3.546838391	11.48966143	4.807310263	-4.404553185	6.409054284
Picumnus_cirratus_91957.wav	Picumnus_cirratus	Picum_cir	Picumnus	New_World	Neotropic	3017926.65	DA4	5	25	4	25	5	3	9.5	9.4	-0.48680601	-0.079370561	-0.777650415	-0.508949566	0.295081357	1.299484155	-2.422653335	-1.608799993	-1.253478886	0.922954104	-0.179804873	0.790995088	0.014106751	-0.823121254	0.046012757	-1.031946474	-0.414053765	0.996659162	-0.067783639	-0.102392984	0.549928769	-0.549944061	2.442988039	1.288413588	-0.099381972	-0.823951806	0.191883371	1.138947913	9.149216512	1.466473065	1.292055758	-0.748271952	-0.976513545	1.109574235
Picumnus_exilis_10037.wav	Picumnus_exilis	Picum_exi	Picumnus	New_World	Neotropic	1856549.74	DA3	5	19	2	19	4	2	9.5	9.25	0.396767907	1.08923097	-0.827959466	-1.4822715	0.78107109	2.04122219	-2.613857107	-1.9734803	-0.517924774	1.233191222	0.017357915	-0.083487163	-0.727669479	-1.522324729	0.301767818	0.212107602	-0.745044226	-0.822194536	0.83339331	0.275263521	1.352203444	-0.310394011	3.461351431	2.354733622	1.799586847	-0.655350667	-0.621168478	0.463595983	13.00240332	2.435805229	4.593666536	-0.708643515	-1.391946049	-0.59756969
Picumnus_exilis_327296.wav	Picumnus_exilis	Picum_exi	Picumnus	New_World	Neotropic	1856549.74	DA3	5	19	2	19	4	2	9.5	9.25	0.926912256	1.860008488	-0.649251765	-1.551953784	0.446051122	2.493896385	-2.669956184	-2.175254292	-0.602375872	1.579866411	0.215498854	0.774735065	0.116661184	-0.365957027	0.205165332	-0.043608197	0.228369331	0.224955448	0.152948117	0.242715824	1.753340781	0.405921314	3.933750752	2.92029887	1.820768555	-0.753766032	-1.652174053	-0.129082206	15.95291121	2.094300126	3.973462368	-1.049245282	-1.795514237	-0.96501731
Picumnus_exilis_69137.wav	Picumnus_exilis	Picum_exi	Picumnus	New_World	Neotropic	1856549.74	DA3	5	19	2	19	4	2	9.5	9.25	2.782417481	4.417678315	-0.564425022	-2.648616839	0.402615885	2.348353531	-2.570472529	-2.233940786	-0.191258824	2.456479512	0.59777157	1.777596794	-0.870157317	-1.099564144	0.251283844	-0.788102725	-1.497884448	-0.117593987	3.885520576	0.301176688	5.36357682	-0.381219733	8.696473086	2.663528706	3.136448043	0.312209052	0.502638157	0.856391556	28.48853546	-1.667801334	10.93148532	-1.768076289	-0.662557138	0.244112154
Picumnus_innominatus_197697.wav	Picumnus_innominatus	Picum_inn	Picumnus	Old_world	Indomalaya	4263784.63	DA4	4	13	0	10	1	5	10	11.1	1.633771389	2.953942058	-1.770062288	-0.150599107	2.914038171	0.661622694	-1.158839612	0.358472432	-0.196935607	-0.23493833	-0.370625178	0.76664722	-0.463733304	-1.311618833	0.537394029	1.086136755	0.457911604	-1.032550776	-0.066508912	0.273567518	-0.252345907	-1.14E-16	0.433981674	1.978094389	3.713113904	-2.391053187	1.091188209	0.057324502	2.686491398	7.516583212	5.245418402	1.151408845	2.069681358	-0.645610029
Picumnus_innominatus_239928.wav	Picumnus_innominatus	Picum_inn	Picumnus	Old_world	Indomalaya	4263784.63	DA4	4	13	0	10	1	5	10	11.1	0.57348269	1.817100024	-1.948722061	-0.008696156	4.079744877	0.374797298	-0.080568562	0.87514705	-0.158094465	-0.384907995	-0.366263622	0.05601874	-1.220283933	-1.757483695	-0.262142993	-1.130086706	0.295181292	1.648148537	1.314628186	0.211664805	-0.252345907	-1.14E-16	0.956839179	0.319345097	1.547631672	-4.265604937	1.428518307	0.127208175	1.638015451	7.373552998	2.546390378	-1.770347726	2.508850906	2.495849655
Picumnus_innominatus_282703.wav	Picumnus_innominatus	Picum_inn	Picumnus	Old_world	Indomalaya	4263784.63	DA4	4	13	0	10	1	5	10	11.1	-0.045019051	1.683684617	-2.417595978	0.064847886	6.679689498	0.622393824	0.544667791	0.87514705	-0.089973079	-0.414579552	-0.354040954	0.27115624	-0.27466506	-1.160681609	1.326790635	1.210347687	0.885600787	-0.871525483	-0.573162795	0.164355477	-0.252345907	-1.14E-16	-2.065674752	3.524554969	2.765968273	-4.035764111	1.457099126	0.132465776	-0.889257378	12.67602728	0.275757973	2.196371977	2.756267549	-0.759302141
Picumnus_innominatus_328297.wav	Picumnus_innominatus	Picum_inn	Picumnus	Old_world	Indomalaya	4263784.63	DA4	4	13	0	10	1	5	10	11.1	1.898843564	3.474306789	-1.898298369	0.116288525	3.41642703	0.267507212	-0.132505577	0.87514705	-0.211635485	-0.351404947	-0.362550551	0.451119218	0.408847865	-0.434959263	0.801339525	-0.274061515	-1.143498213	-0.50389746	0.421609695	0.290861157	-0.252345907	-1.14E-16	0.545185972	1.165868417	3.435010782	-2.303460696	1.311130756	-0.953757885	1.355857466	6.340525182	5.19010503	-0.217392489	2.723632396	-0.855823912
Picumnus_innominatus_94313.wav	Picumnus_innominatus	Picum_inn	Picumnus	Old_world	Indomalaya	4263784.63	DA4	4	13	0	10	1	5	10	11.1	2.075558348	4.108063521	-2.064344405	0.304372667	3.635297443	0.382517878	-0.430774401	0.87514705	-0.222257043	-0.351742482	-0.365965868	6.085084909	-0.113625734	-0.932630158	-0.037173958	-0.109143632	-0.965541098	-0.580046288	1.101567412	0.304845863	-0.252345907	-1.14E-16	1.739671722	0.859559735	4.789622538	-3.046758829	1.995467925	2.801180845	4.019164814	7.276273764	9.263808817	2.769412415	2.342699794	2.762641415
Picumnus_nebulosus_46406.wav	Picumnus_nebulosus	Picum_neb	Picumnus	New_World	Neotropic	655849.49	DA1	6	12	2	12	0	0	10.5	11.5	4.549565313	9.211717517	-2.629726228	14.76798252	-0.473431618	2.25427858	-2.862824712	0.430183551	-0.227545414	4.218173467	1.612151808	1.543105523	-1.307589257	0.25978027	-0.679241517	-1.475156985	-1.622327999	0.658426462	5.70938829	0.3041611	11.78177422	-0.378106723	12.47884194	3.213291248	3.541410186	-2.023272349	13.97753067	-4.42554775	43.58577209	-1.687893795	11.14371131	-4.592513529	18.27542466	1.59904527
Picumnus_nebulosus_68298.wav	Picumnus_nebulosus	Picum_neb	Picumnus	New_World	Neotropic	655849.49	DA1	6	12	2	12	0	0	10.5	11.5	0.661840082	1.61912656	0.31555911	-2.886246071	-0.377289831	2.297813849	-2.891268897	-2.342013673	-0.460882076	3.04027492	1.511550013	0.208679171	-0.894406035	-1.194646363	0.934944493	0.134511525	-0.2750488	-0.374587105	0.496697562	0.257218709	2.555615457	0.100032618	5.377123859	3.15437245	1.422389328	0.909501939	-2.004624072	0.941363794	21.05347775	-1.201674445	4.928767052	-0.33698861	-3.417084407	-0.950299147
Picumnus_nebulosus_68299.wav	Picumnus_nebulosus	Picum_neb	Picumnus	New_World	Neotropic	655849.49	DA1	6	12	2	12	0	0	10.5	11.5	2.870774872	3.554730953	1.12451398	-2.733140584	-1.223225547	2.830235972	-3.104076899	-2.506445452	-0.241901697	2.923534561	2.182807486	0.96870624	-1.063328652	-1.616221652	-0.196337861	-0.937995859	-1.3566455	0.176930698	3.556794623	0.296981369	4.962439482	-0.178450062	9.618799748	1.927569812	2.219372559	1.632911681	-0.586722438	0.844724995	30.42758209	-5.759966217	10.61647615	-2.455996513	-2.192250988	0.345153924
Picumnus_nebulosus_90148.wav	Picumnus_nebulosus	Picum_neb	Picumnus	New_World	Neotropic	655849.49	DA1	6	12	2	12	0	0	10.5	11.5	3.31256183	7.596600364	-1.431483762	-2.768664362	1.040568069	2.973835748	-2.659753919	-0.103158182	-0.14838418	3.181594219	0.399916955	0.899477423	0.015230578	0.011569724	-0.079336513	-0.077380878	-0.625222846	-0.367122841	1.835276627	0.302133979	7.770400846	0.126600608	8.620254532	4.82721316	4.545689469	-0.07996392	0.979519419	-1.413441875	32.22829789	1.125079527	10.96613088	-1.813804965	1.454615323	-2.61789443
Picumnus_rufiventris_12031.wav	Picumnus_rufiventris	Picum_ruf	Picumnus	New_World	Neotropic	1569759.12	DA3	5	15	1	15	2	1	10	14	0.750197473	1.042886932	-0.346990038	-0.708388872	0.263080557	2.712851375	-2.831099303	-2.255536632	-0.523278875	0.694905437	-0.036055546	0.382465213	0.479350877	-0.363948848	1.653879359	0.672482061	0.010593848	-0.842262755	-0.013381847	0.294115751	0.549928769	0.909899069	2.240836875	3.146233785	2.91229867	-0.402755154	-2.739476926	-0.593894229	11.1217455	3.077964062	4.185504907	0.311227748	-2.227073267	-2.511878877
Picumnus_rufiventris_135166.wav	Picumnus_rufiventris	Picum_ruf	Picumnus	New_World	Neotropic	1569759.12	DA3	5	15	1	15	2	1	10	14	0.220053123	1.282275904	-1.068288083	-1.048617324	0.999015993	3.247937207	-2.783693948	-2.158163639	-0.837927973	1.468152184	0.06101646	-0.828338298	-0.824949161	-0.464180217	0.617429646	-0.499887824	-1.600445076	-0.558219708	0.973758017	0.308667306	0.951066106	1.098532888	3.901135934	2.591646509	2.595434903	-1.724144673	-3.202016385	-1.89487057	14.29723486	3.246960105	4.714052391	-3.097491227	-2.076749593	-1.846006853
Picumnus_rufiventris_135169.wav	Picumnus_rufiventris	Picum_ruf	Picumnus	New_World	Neotropic	1569759.12	DA3	5	15	1	15	2	1	10	14	0.485125298	1.368726908	-0.561448623	-1.358979945	0.498716196	3.438679037	-2.885867292	-2.33517879	-0.672404956	1.333815119	0.234174068	-0.727828226	-0.281136786	-1.165848126	1.580197014	-0.064321862	0.017860066	0.094596274	0.137566444	0.250146386	0.951066106	1.404490302	3.39336058	3.216012359	2.899605027	-1.55935667	-3.822521591	-1.218831835	14.33264074	3.809396363	4.409179156	-1.600965468	-2.778093874	-1.966054656
Picumnus_rufiventris_158855.wav	Picumnus_rufiventris	Picum_ruf	Picumnus	New_World	Neotropic	1569759.12	DA3	5	15	1	15	2	1	10	14	-0.133376443	0.489237798	-0.777765461	-1.096815269	0.678082563	2.331975034	-2.684137379	-2.073808608	-1.244270548	1.060681768	-0.001529974	-0.323182401	0.124581129	-0.841954834	0.078570834	0.22481019	-0.135132832	-0.384692812	-0.225166987	0.209706439	0.549928769	0.693428115	2.272007019	2.613985491	1.786507546	-1.155600971	-2.304729035	-0.854670299	10.41602357	3.321280332	2.487624505	-1.149667679	-1.829592605	-1.573878992
Picumnus_rufiventris_228048.wav	Picumnus_rufiventris	Picum_ruf	Picumnus	New_World	Neotropic	1569759.12	DA3	5	15	1	15	2	1	10	14	0.308410515	1.551547786	-1.057101837	-2.175143257	1.088347408	3.203781532	-2.76001134	-2.142517802	-0.11536921	1.961053968	0.155273566	-0.245659775	-1.158531794	-1.866291332	1.254950649	0.384325935	0.21166523	-0.328453899	0.068537234	0.181886167	1.753340781	-0.060234619	3.876373359	3.725826446	2.030254788	-1.318585109	-1.534878891	0.839786204	16.82354916	4.462647614	4.256365808	-0.382879899	-2.406016001	-0.708791269
Picumnus_rufiventris_264518.wav	Picumnus_rufiventris	Picum_ruf	Picumnus	New_World	Neotropic	1569759.12	DA3	5	15	1	15	2	1	10	14	0.926912256	1.241453762	-0.173060786	-0.7265052	0.2102855	4.071744971	-3.014773363	-2.471573854	-0.515370222	0.586109299	0.021081586	-0.153558427	1.537298235	0.49449271	1.272941848	1.487128833	0.693890516	-1.363992892	-0.652410489	0.293439197	0.549928769	1.700908342	1.774962721	4.398953412	3.475300851	-0.346039866	-4.408639832	-2.262281065	12.17551392	4.045960257	3.209956284	-0.021701708	-2.83977659	-4.808740675
Picumnus_rufiventris_39798.wav	Picumnus_rufiventris	Picum_ruf	Picumnus	New_World	Neotropic	1569759.12	DA3	5	15	1	15	2	1	10	14	0.04333834	0.443510417	-0.147218951	-1.025323695	-0.077200578	2.637845064	-2.822506744	-2.268396607	-1.142992272	1.040101364	0.215975219	0.277523865	-0.542370103	-1.166522185	1.29636299	-0.331883071	-0.368025538	0.145879271	0.160314879	0.258136223	0.549928769	0.871734343	3.091166356	2.085698996	2.148850554	-0.862600992	-2.856425774	0.003702973	11.68199137	1.914559389	4.250233471	-0.814325043	-2.706746233	-0.685675686
Picumnus_rufiventris_47562.wav	Picumnus_rufiventris	Picum_ruf	Picumnus	New_World	Neotropic	1569759.12	DA3	5	15	1	15	2	1	10	14	1.368699215	1.235047902	0.463658038	-0.851483844	-0.399992432	3.413632217	-2.791281583	-2.30995219	-0.350208726	0.559477894	0.16105969	0.62575838	-0.757865842	-1.496198978	1.181306112	-0.773451977	-1.058760332	0.190439085	0.533590027	0.302189882	0.549928769	1.394716147	4.098968712	1.175113531	3.36251436	-1.267394464	-3.989829827	-0.359598412	11.86541062	1.33411089	7.447026224	-1.917994487	-3.237690737	-0.341068773
Picumnus_rufiventris_69919.wav	Picumnus_rufiventris	Picum_ruf	Picumnus	New_World	Neotropic	1569759.12	DA3	5	15	1	15	2	1	10	14	0.220053123	0.832531005	-0.495138878	-1.08151367	0.634781012	3.323555597	-2.836887809	-2.330058845	-0.948811962	0.852184744	0.078875324	0.603119612	-0.74433823	-1.23433597	-1.225353321	-0.048259263	0.346203824	0.318462772	0.060863744	0.130315208	0.549928769	1.540609256	3.39563646	1.972136751	2.291549496	-2.658397693	-3.747675823	-0.927794179	12.00777054	3.948757588	3.928219819	-2.696693296	-2.50357603	-0.048387308
Picumnus_rufiventris_72611.wav	Picumnus_rufiventris	Picum_ruf	Picumnus	New_World	Neotropic	1569759.12	DA3	5	15	1	15	2	1	10	14	1.545413998	1.499012544	0.120636001	-0.563533294	-0.479416691	3.154339828	-3.043287872	-2.375415021	-0.368108516	0.667420954	0.076873593	0.687291908	-0.705300628	-1.504467196	-0.101454786	0.153111528	-0.200210487	-0.342447472	1.87688656	0.28863818	0.951066106	0.121021362	4.670602684	1.54231027	2.496006549	-0.516290996	-1.097008257	0.284470208	14.65731722	0.62943346	7.021353212	-1.403249283	-1.463631491	-0.105733621
Picumnus_rufiventris_72612.wav	Picumnus_rufiventris	Picum_ruf	Picumnus	New_World	Neotropic	1569759.12	DA3	5	15	1	15	2	1	10	14	0.04333834	-0.014456082	0.381183192	-0.364407647	-0.388509334	1.983857553	-2.818409822	-2.265745572	-0.735842997	0.282440646	-0.065839185	0.349043803	0.054918408	-0.897568075	1.105515221	0.674849164	0.099514829	-0.77912919	-0.448956404	0.198530324	0.148791431	0.423800813	1.565871867	2.023283591	1.865031494	0.081422116	-2.024756413	0.285074696	7.444541129	1.57914395	3.105994943	0.698449021	-2.257765757	-1.419867628
Picumnus_rufiventris_93415.wav	Picumnus_rufiventris	Picum_ruf	Picumnus	New_World	Neotropic	1569759.12	DA3	5	15	1	15	2	1	10	14	2.252273131	2.242147235	0.36511846	-1.269326083	-0.321827417	3.147427639	-2.977621244	-2.429143271	-0.252209538	1.036226573	0.392219787	-0.333876093	-0.980577501	-1.724226613	1.19950832	-0.514151512	-1.050415233	-0.131158511	0.924400868	0.299013083	1.753340781	-0.023609343	5.349317569	1.666351634	2.82499034	-0.177939867	-1.374234216	0.00550929	16.39840151	0.130908779	8.216055037	-1.909954584	-1.920736997	-0.69826809
Picumnus_temminckii_192315.wav	Picumnus_temminckii	Picum_tem	Picumnus	New_World	Neotropic	855840.09	DA2	5	12	2	12	1	1	9.5	11.25	0.838554865	2.440817029	-0.81072513	-2.475532513	0.512063793	4.986329889	-3.019500396	-2.487227924	-0.159737744	2.339141652	0.448130982	-0.672526986	-0.274177816	-0.496795133	0.566103523	0.262784752	-0.165447109	-0.455242823	0.923741323	0.261974182	2.555615457	-0.054936649	5.613061066	4.541204485	1.899774839	-0.414192178	-2.009425017	-0.651484572	23.43372567	2.500332194	4.682690698	-2.070949597	-2.788623855	-2.4440526
Picumnus_temminckii_57912.wav	Picumnus_temminckii	Picum_tem	Picumnus	New_World	Neotropic	855840.09	DA2	5	12	2	12	1	1	9.5	11.25	1.633771389	3.766971778	-1.24071798	-1.797684017	1.01411314	3.832147608	-2.644028482	-2.169025772	-0.308678582	1.959483543	0.128672602	1.365389976	-0.868731288	-0.939773882	1.679354085	-0.799587049	0.046445168	1.045363831	2.089726694	0.30055545	2.956752794	0.602431724	6.425351886	3.586919375	3.339928297	-1.830127874	-1.497088566	0.303783727	23.57741329	3.451895192	7.911019635	-1.615336959	-1.451856769	-0.032304132
Picumnus_temminckii_60599.wav	Picumnus_temminckii	Picum_tem	Picumnus	New_World	Neotropic	855840.09	DA2	5	12	2	12	1	1	9.5	11.25	1.10362704	1.924421921	-0.651351439	-1.742489921	0.368908937	2.797237357	0.561890408	-2.127376894	0.053282013	1.477759164	0.260347203	1.437301192	-0.440172196	-1.292809497	0.882090521	0.506338426	0.370078575	-0.364896134	-0.016267759	0.251150295	2.154478119	-0.737445573	3.23209061	2.477610505	1.135190554	-0.134913168	0.427387236	1.902134157	13.34518467	1.82572248	3.712949814	0.90545505	-1.21274761	0.331766598
Picus_awokera_214600.wav	Picus_awokera	Picus_awo	Picus	Old_world	Palearctic	289860.71	DA1	3	3	0	3	0	0	29.5	129	0.131695732	-0.304929739	0.934132778	-0.022388456	-0.575145866	-0.624451347	0.561890408	0.619613207	-0.231593856	-0.355622036	-0.298619724	-0.023327798	1.050145295	0.36339024	0.815543681	0.764268322	0.1459195	-0.857662634	-0.355497767	0.281280722	-0.252345907	-1.14E-16	-1.572027698	-0.122027075	0.554795178	1.774783089	0.017705336	-0.040117923	-4.58252858	-1.61726582	0.134754832	2.151570388	-0.016963049	-1.66465472
Picus_awokera_217496.wav	Picus_awokera	Picus_awo	Picus	Old_world	Palearctic	289860.71	DA1	3	3	0	3	0	0	29.5	129	-0.045019051	-0.399820589	0.877430276	0.125007708	-0.566093044	-0.622071305	0.538441471	0.534505588	-0.22337746	-0.339699637	-0.27665754	0.000870043	0.642465961	-0.428516294	0.551150248	1.027660569	0.573592244	-0.872600317	-0.48102993	0.159888315	-0.252345907	-1.14E-16	-1.625737624	-0.147301303	0.595666292	1.297985185	0.220843877	0.388120759	-4.801301783	-0.820213362	0.172809941	2.370834142	0.158895991	-1.008598857
Picus_awokera_285646.wav	Picus_awokera	Picus_awo	Picus	Old_world	Palearctic	289860.71	DA1	3	3	0	3	0	0	29.5	129	0.220053123	-0.198281556	0.685405589	0.017646262	-0.624074389	-0.531822811	0.159648992	0.87514705	-0.179008926	-0.184170445	-0.353011811	-0.464806402	-0.037863947	-0.680170642	-0.63890296	-0.766896088	-1.414651839	-0.082507207	0.47316692	0.231193198	-0.252345907	-1.14E-16	0.167569884	-1.889704636	0.353871947	0.447005146	-0.068215254	-0.294430556	-3.748031353	-2.336029633	2.098896559	-0.902886485	0.106519114	0.454953977
Picus_canus_111519.wav	Picus_canus	Picus_can	Picus	Old_world	Palearctic	16842914.68	DA6	3	18	1	8	2	5	29.5	158	0.308410515	-0.020893265	0.346948183	-0.308726396	-0.176336124	-0.321728878	-0.60373146	0.87514705	-0.111335707	-0.375109477	-0.461293777	-0.520437036	-0.019485547	-0.956966344	-0.290679699	0.438914944	0.558488603	-0.13954951	0.11664114	0.174315896	-0.252345907	-1.14E-16	-0.494537626	-0.431968663	0.810786493	0.106230067	0.126349088	0.080107497	-2.784089604	0.246384401	1.411404976	0.58692591	0.293661666	-0.174813437
Picus_canus_133563.wav	Picus_canus	Picus_can	Picus	Old_world	Palearctic	16842914.68	DA6	3	18	1	8	2	5	29.5	158	1.633771389	0.6200751	0.66825767	0.067322526	-0.33984211	-0.590316322	0.534368072	0.87514705	-0.20761692	-0.387404976	-0.351330969	-0.623386674	-0.481278159	1.257846277	-1.0069849	-0.609928621	-2.496101239	-1.08516193	0.142868568	0.312748229	-0.252345907	-1.14E-16	0.383220808	-2.274440232	0.883494862	0.949365004	-0.101625434	-1.941741585	-4.501411507	-3.362475962	3.275680483	-2.246911207	0.702215028	-1.086625636
Picus_canus_169741.wav	Picus_canus	Picus_can	Picus	Old_world	Palearctic	16842914.68	DA6	3	18	1	8	2	5	29.5	158	0.04333834	-0.279200571	0.583966857	0.013515597	-0.26490112	-0.519493829	0.561890408	0.42097124	-0.173630922	-0.397497555	-0.277123855	-0.418172054	0.570768343	1.257846277	-0.133672076	-0.091651465	-1.540572095	-1.029780957	-0.460624049	0.31058697	-0.252345907	-1.14E-16	-0.938787815	-0.844076944	0.071259369	1.29757766	-0.433959123	-1.161864519	-4.543122839	-2.169956915	0.024421934	-0.280719738	-0.152514476	-1.629208983
Picus_canus_171637.wav	Picus_canus	Picus_can	Picus	Old_world	Palearctic	16842914.68	DA6	3	18	1	8	2	5	29.5	158	1.280341823	0.583671102	0.29768782	-0.035501925	-0.254533283	-0.47379673	0.134340636	0.87514705	-0.199923387	-0.32457805	-0.370060882	-0.314558997	-0.386443121	1.257846277	-0.928261521	-0.656427298	-1.958600066	-0.626666729	0.302828595	0.298635689	-0.252345907	-1.14E-16	0.478964233	-1.808116452	0.679717591	0.610417212	-0.056523102	-1.571480284	-3.104992812	-2.57067211	2.663627252	-2.003835451	0.601512574	-0.734383119
Picus_canus_175277.wav	Picus_canus	Picus_can	Picus	Old_world	Palearctic	16842914.68	DA6	3	18	1	8	2	5	29.5	158	0.308410515	-0.062966856	0.365154324	0.048825254	-0.134984023	-0.524187516	0.130245797	0.789131315	-0.193499659	-0.425595951	-0.393961911	-0.369557342	0.910278026	1.138690273	0.148157823	1.222446957	0.7246165	-1.006537023	-0.591819618	0.249394138	-0.252345907	-1.14E-16	-1.776688153	0.453481671	0.440876712	1.333924595	0.249282455	-0.855233987	-4.076727232	-0.355033291	-0.867284803	1.565234054	0.624648469	-2.333399265
Picus_canus_217668.wav	Picus_canus	Picus_can	Picus	Old_world	Palearctic	16842914.68	DA6	3	18	1	8	2	5	29.5	158	0.396767907	-0.049710276	0.486315872	0.109748399	-0.233666517	-0.563743723	0.561890408	0.741214368	-0.209200444	-0.330173847	-0.32865198	-0.552453411	0.61138159	1.257846277	0.025495193	0.33543217	-0.286287006	-0.636944993	-0.25064966	0.28736145	-0.252345907	-1.14E-16	-1.140323314	-0.454649892	0.127683134	1.23500693	0.120185101	-1.149928233	-4.129281759	-1.622733319	-0.375217241	0.240784547	0.546689863	-1.733676458
Picus_canus_234708.wav	Picus_canus	Picus_can	Picus	Old_world	Palearctic	16842914.68	DA6	3	18	1	8	2	5	29.5	158	1.545413998	0.749723948	0.2653211	0.126641186	-0.43313612	-0.459086951	-0.177501845	0.665109794	-0.212808188	-0.266359616	-0.370786009	-0.56463551	0.321565437	0.894345949	-0.340537546	0.365387901	0.337926526	-0.21061863	0.026557049	0.29691105	-0.252345907	-1.14E-16	-0.178553382	-0.552531839	0.742042056	0.775812441	0.503837166	-1.293188363	-2.018870353	-1.294764949	1.404250352	-0.399282444	1.158346275	-1.375462292
Picus_canus_26664.wav	Picus_canus	Picus_can	Picus	Old_world	Palearctic	16842914.68	DA6	3	18	1	8	2	5	29.5	158	0.750197473	0.249772424	0.317169703	-0.137672251	-0.14228485	-0.486754657	0.062567551	0.87514705	-0.179457093	-0.346484064	-0.390182302	-0.767382208	1.291788731	1.257846277	0.464853132	0.513217434	-0.42876681	-0.967653222	-0.521849528	0.314272858	-0.252345907	-1.14E-16	-1.308665596	0.138679142	0.733816073	1.521138641	-0.068968313	-1.387612809	-3.77789443	-1.051339854	0.213111958	0.745157678	0.421931327	-2.750927764
Picus_canus_307320.wav	Picus_canus	Picus_can	Picus	Old_world	Palearctic	16842914.68	DA6	3	18	1	8	2	5	29.5	158	1.280341823	0.556162624	0.344866607	0.019375705	-0.172298723	-0.428396574	-0.084629357	0.87514705	-0.197831941	-0.38853683	-0.385124939	-0.266046868	-0.253395464	0.420171439	-0.817817521	-0.19678503	-1.214024401	-0.654035877	0.211778172	0.281867411	-0.252345907	-1.14E-16	0.216718124	-1.434865035	1.027834169	0.436613033	0.156477702	-1.07025645	-3.159394221	-1.579770376	2.878439137	-1.08903914	0.750867773	-0.593265292
Picus_canus_76168.wav	Picus_canus	Picus_can	Picus	Old_world	Palearctic	16842914.68	DA6	3	18	1	8	2	5	29.5	158	0.926912256	0.300801936	0.432405566	9.31E-05	-0.148177121	-0.526698524	0.304009275	0.624554105	-0.199803875	-0.380127779	-0.347578006	0.840456896	-1.093837285	-0.145403892	-1.515475484	0.473108112	0.234743651	-0.423528623	0.180666866	0.222432251	-0.252345907	-1.14E-16	0.056383887	-1.494880927	0.709910367	-0.14075968	0.553933789	0.182038964	-3.305959681	-0.802871633	2.310542967	-0.181386077	0.826994357	0.956387263
Picus_canus_98153.wav	Picus_canus	Picus_can	Picus	Old_world	Palearctic	16842914.68	DA6	3	18	1	8	2	5	29.5	158	1.368699215	0.528132395	0.527936334	0.038992853	-0.408389192	-0.545689139	0.328218295	0.87514705	-0.20571968	-0.301660923	-0.354530797	-0.377800845	-0.492224028	0.221762911	-1.016071159	0.210999519	-0.190092911	-0.4081046	0.352926673	0.253004625	-0.252345907	-1.14E-16	0.056686829	-1.50157923	0.754572463	0.461169103	0.499694814	-0.907776777	-3.406011959	-1.783493291	2.293672914	-0.830914872	1.093491537	-0.293435414
Picus_canus_98174.wav	Picus_canus	Picus_can	Picus	Old_world	Palearctic	16842914.68	DA6	3	18	1	8	2	5	29.5	158	0.661840082	0.101096577	0.528589792	0.066160754	-0.328775106	-0.543644436	-0.035023327	0.791825345	-0.204748652	-0.366657332	-0.406636687	-0.041893242	0.378924283	0.458850257	-0.292923476	0.605648258	0.024769697	-0.747230699	-0.253348487	0.257827387	-0.252345907	-1.14E-16	-0.856003965	-0.505618357	0.724991377	0.957840556	0.233616954	-0.513076877	-3.734951382	-1.048951452	1.028362444	0.748303517	0.547151581	-1.149126044
Picus_vaillantii_181909.wav	Picus_vaillantii	Picus_vai	Picus	Old_world	Palearctic	350145.92	DA1	3	1	0	1	0	0	31	166	1.015269648	0.269842385	0.704844675	-0.101485962	-0.585299138	-0.513967338	-0.174303995	0.87514705	-0.206197725	-0.302048838	-0.40831024	-0.633105106	1.392619712	0.376266213	0.548553794	1.054180373	0.780492442	-0.752265056	-0.326919299	0.290105635	-0.252345907	-1.14E-16	-1.323311557	0.273889148	1.023494534	1.702345323	0.256242271	-0.719728953	-3.405802362	-1.072817756	0.741131712	1.796429098	0.574938221	-2.427802503
Picus_vaillantii_181910.wav	Picus_vaillantii	Picus_vai	Picus	Old_world	Palearctic	350145.92	DA1	3	1	0	1	0	0	31	166	1.015269648	0.279372385	0.675842569	-0.065396079	-0.68514511	-0.435354636	-0.519891635	0.87514705	-0.189764934	-0.180807841	-0.411468169	-0.778330586	0.227316164	-0.102954177	-0.182781615	-0.064125428	-0.508996631	-0.297448629	0.74518926	0.265818397	-0.252345907	-1.14E-16	0.208786121	-1.058083274	0.912341075	0.956316288	0.115798176	-0.794141003	-2.095434096	-2.14264961	2.528906412	-0.382376498	0.472910171	-0.856167993
Picus_vaillantii_214484.wav	Picus_vaillantii	Picus_vai	Picus	Old_world	Palearctic	350145.92	DA1	3	1	0	1	0	0	31	166	1.545413998	0.588708006	0.658554107	0.033330908	-0.612009811	-0.359957879	-0.685534781	0.87514705	-0.192155158	-0.349114622	-0.426513132	-0.279461389	-0.446421315	-0.770558751	0.452756382	0.628036949	0.002806624	-0.791866926	0.219666785	0.278545284	-0.252345907	-1.14E-16	0.003264537	-0.772322014	1.961473421	0.773743796	0.361002498	-0.077071071	-2.58860487	-0.830741527	4.160611412	0.938298196	0.679505447	-0.730326488
Picus_viridis_196995.wav	Picus_viridis	Picus_vir	Picus	Old_world	Palearctic	5941090.24	DA5	3	8	1	8	0	2	33	194	0.220053123	-0.22667211	0.798995003	0.076276763	-0.847637895	-0.553335356	0.001633261	0.87514705	-0.181249761	-0.2795837	-0.40286127	-0.855817602	-1.125444089	-0.412279971	-0.117665699	-1.847856335	-3.268895878	-0.094882021	1.31390475	0.366227222	-0.252345907	-1.14E-16	1.212937703	-3.019619955	0.530303528	0.48659797	-0.471774841	-0.691609054	-3.513012336	-3.973488031	3.984444334	-2.503203375	-0.251055063	0.876954957
Picus_viridis_306825.wav	Picus_viridis	Picus_vir	Picus	Old_world	Palearctic	5941090.24	DA5	3	8	1	8	0	2	33	194	1.280341823	0.717852495	0.006807865	0.084592537	-0.042428509	-0.417805041	-0.151173326	0.87514705	-0.211008051	-0.350486041	-0.394624104	-0.767382208	0.026330172	-0.920390675	0.556031051	0.386985502	0.632487413	-0.01887199	0.236546372	0.274279891	-0.252345907	-1.14E-16	-0.348165412	-0.350370072	1.448274082	0.046032503	0.754840423	-0.324673463	-2.476026016	0.610310727	2.462191968	0.622894377	1.31407874	-0.539646517
Picus_viridis_324359.wav	Picus_viridis	Picus_vir	Picus	Old_world	Palearctic	5941090.24	DA5	3	8	1	8	0	2	33	194	0.485125298	0.030215951	0.411736868	0.08138027	-0.276092478	-0.531954877	0.170545047	0.87514705	-0.202881289	-0.376807984	-0.391586796	0.652472823	-0.721022209	-1.03165355	0.980856958	-0.264490451	0.396307665	0.629078406	1.119358219	0.227243383	-0.252345907	-1.14E-16	0.0763697	-1.108288939	0.970858259	0.031995804	0.646138624	1.208667736	-2.295361607	-0.581978335	2.729847497	1.196984048	0.528464263	1.390803177
Picus_viridis_76373.wav	Picus_viridis	Picus_vir	Picus	Old_world	Palearctic	5941090.24	DA5	3	8	1	8	0	2	33	194	1.368699215	0.789244149	0.481095111	-0.913759666	-0.512310338	0.366039838	-2.002197921	-0.526236228	-0.120896603	0.063498781	-0.310983326	-0.631490978	0.019747334	-0.901441993	0.727670884	-0.182164926	-0.140013508	0.126168994	0.716914409	0.285199849	0.549928769	-1.165641578	1.981140965	0.264384744	0.686706946	1.205959886	1.243462275	0.821216833	5.264206583	-1.437813397	3.753970456	0.135720807	-0.227101807	-0.365139838
Sasia_abnormis_169906.wav	Sasia_abnormis	Sas_abn	Sasia	Old_world	Indomalaya	1144758	DA2	4	8	1	8	4	5	9	9.6	-0.575163401	0.056446372	-1.441578858	-0.838364828	1.77663682	0.895036559	-0.225967349	-0.780792759	1.605112587	0.455968803	-0.188358942	0.754571367	-0.232037946	-1.126651472	0.88856498	0.254147084	-0.653208977	-0.807046951	-0.362947791	-0.110083808	-0.252345907	-1.14E-16	-0.100151535	1.780647496	0.708224408	-1.796877869	-1.205763954	1.416957315	2.318884729	5.237356697	0.174543402	0.931634044	-1.734909749	0.554173046
Sasia_abnormis_22612.wav	Sasia_abnormis	Sas_abn	Sasia	Old_world	Indomalaya	1144758	DA2	4	8	1	8	4	5	9	9.6	-0.663520793	0.655059418	-1.82020456	-2.376581354	2.315493823	3.331794779	-2.458149621	-1.492570527	1.260823217	2.081995991	-0.127176951	0.409622476	-0.48545211	-1.32895742	1.416038924	0.231419943	0.518286405	0.092865964	-0.380618688	-0.072601787	0.951066106	0.569965675	2.286165057	4.533410159	1.462641472	-2.667658228	-3.175015505	1.165859976	14.22396116	7.614134371	1.012636934	0.139732583	-3.687130142	-0.368127978
Sasia_abnormis_46582.wav	Sasia_abnormis	Sas_abn	Sasia	Old_world	Indomalaya	1144758	DA2	4	8	1	8	4	5	9	9.6	-0.751878184	-0.091520226	-1.659662627	-0.72708607	2.924640274	0.621841432	0.561890408	0.07451825	2.176074376	-0.095330985	-0.294072311	1.325074381	0.259173646	-0.734506748	1.217852404	1.22806537	0.786626172	-0.967526292	-0.639243758	-0.093581851	-0.252345907	-1.14E-16	-1.899899558	2.708872233	0.708995953	-2.003541157	-0.630195876	1.915663272	-0.593135093	7.556402866	-1.836747886	3.007353956	-1.054094354	0.174134514
Sasia_ochracea_19418.wav	Sasia_ochracea	Sas_och	Sasia	Old_world	Indomalaya	2201331.34	DA3	4	10	1	8	2	4	9.5	10.05	-0.221733835	0.142381299	-0.460029558	-0.916398747	0.043479647	1.499699804	-2.017532582	-1.393906793	0.968243357	0.918404633	-0.10498095	2.578356353	-0.833718705	-1.606986094	0.801272484	0.061291881	0.343213676	0.177746387	0.045084601	0.069829813	0.549928769	-0.316602796	2.179409125	1.60203377	0.80350866	-0.883453666	-0.700886217	3.330622647	8.857857961	2.450005703	2.870640226	1.79101618	-2.507164252	2.198952254
Sasia_ochracea_200745.wav	Sasia_ochracea	Sas_och	Sasia	Old_world	Indomalaya	2201331.34	DA3	4	10	1	8	2	4	9.5	10.05	-0.045019051	0.456535717	-0.378731907	-2.15846216	0.02009943	1.457135697	-0.915300124	-0.232467409	1.764065476	0.61284308	-0.145253181	1.136348252	0.080351642	-0.877264181	1.447994304	0.610339662	0.759972093	-0.206428796	-0.323877917	0.172263707	-0.252345907	-1.14E-16	0.437276665	1.889403312	0.947829857	-0.1837054	-1.987664156	2.191271748	4.294670964	2.606536636	1.410508492	2.175149298	-3.283865068	0.027802818
Sasia_ochracea_56556.wav	Sasia_ochracea	Sas_och	Sasia	Old_world	Indomalaya	2201331.34	DA3	4	10	1	8	2	4	9.5	10.05	-0.398448618	0.032931411	-1.184549974	1.335533995	-0.463630893	1.075027171	-2.583337224	0.87514705	0.85101183	0.918923871	-0.562648711	2.294339921	-1.447800086	0.135324223	1.22018987	-2.584007292	-0.626196116	2.800989653	2.326513046	0.424039385	0.148791431	-0.435519914	3.288574539	-0.353659825	-0.383001475	-1.457822472	1.172054338	2.315138738	8.815362465	0.010934721	2.494284052	-0.947125651	0.047057373	4.004449887
Sphyrapicus_nuchalis_107816.wav	Sphyrapicus_nuchalis	Sph_nuc	Sphyrapicus	New_World	Nearctic	1362395.83	DA2	6	19	3	17	4	3	20.5	52.4	-0.398448618	-0.099595023	-0.63833048	2.055271332	-1.04854857	0.592404675	-1.260417325	-2.078252053	-0.423020927	3.144405723	3.180885213	1.004047122	-0.027442221	1.257846277	-0.630251796	-0.826920113	0.236219835	1.22104363	0.843879166	0.427374119	1.753340781	-1.334688904	4.433098465	1.942762053	-3.600742162	1.50498401	3.564180964	1.020631563	19.5459384	-4.772587994	-3.46899013	-1.031950519	1.435686143	1.535200791
Sphyrapicus_nuchalis_195039.wav	Sphyrapicus_nuchalis	Sph_nuc	Sphyrapicus	New_World	Nearctic	1362395.83	DA2	6	19	3	17	4	3	20.5	52.4	1.280341823	2.293329239	0.477184005	-2.41337005	-1.204790761	2.059235889	-2.438026186	-2.469146702	-0.302553633	5.023084927	5.447035387	0.588157339	-0.321362275	1.257846277	-0.806126431	-1.75359884	-1.111889324	1.390015443	5.170739331	0.340635546	5.764714158	-0.567947256	11.00126392	3.319663877	-2.213745237	3.304812841	0.810087712	0.247812757	40.74722692	-10.60028059	2.892712842	-3.653640937	-1.709633854	0.303734225
Sphyrapicus_nuchalis_49061.wav	Sphyrapicus_nuchalis	Sph_nuc	Sphyrapicus	New_World	Nearctic	1362395.83	DA2	6	19	3	17	4	3	20.5	52.4	0.661840082	1.488180483	1.155241131	-3.66807526	-1.315268757	2.097073021	-2.387728091	-2.510285638	-0.598715841	4.621018962	5.52282693	0.072939513	-1.259127725	1.257846277	-0.750645514	-1.617172838	-1.458045482	0.960129155	3.37574112	0.346721698	3.759027469	-0.521227044	9.581612485	2.461803528	-2.406528277	3.367097592	-0.997872958	0.434999565	34.39939725	-10.42851431	2.285642029	-3.771563602	-3.856864632	0.111429896
Sphyrapicus_nuchalis_50301.wav	Sphyrapicus_nuchalis	Sph_nuc	Sphyrapicus	New_World	Nearctic	1362395.83	DA2	6	19	3	17	4	3	20.5	52.4	0.661840082	1.472884564	1.286681898	-2.908345086	-1.596851974	2.164384145	-2.592393686	-2.56481533	-0.336464937	5.596860396	8.848912149	1.895401624	1.457243464	1.157711092	0.716586862	0.999062972	1.146755328	-0.410215417	0.399066778	0.32079651	4.561302145	-0.790667315	8.045627109	6.592090251	-2.741544679	5.826575313	0.390637807	2.516704091	40.43375448	-9.71599606	-1.577352464	2.770640442	-3.740479362	-2.113068452
Sphyrapicus_nuchalis_63053.wav	Sphyrapicus_nuchalis	Sph_nuc	Sphyrapicus	New_World	Nearctic	1362395.83	DA2	6	19	3	17	4	3	20.5	52.4	0.131695732	0.598489524	0.124948443	-0.50824333	-1.276469213	1.634242282	-2.296266748	-2.39877487	-0.041149765	4.552167868	5.202503172	0.296759687	-0.471660351	1.257846277	-0.024910049	-1.367422387	-0.262600421	1.533390498	2.40118379	0.450570515	3.357890132	-1.288112835	7.862236012	3.149072656	-3.776946154	2.892883773	2.031982906	1.191730493	32.01297375	-8.211044842	-1.63316018	-2.072006746	-1.1216764	0.883220749
Sphyrapicus_ruber_179392.wav	Sphyrapicus_ruber	Sph_rub	Sphyrapicus	New_World	Nearctic	1076830.41	DA2	6	15	3	15	2	3	21	47.5	-0.751878184	-0.43272604	-0.362141617	0.349231168	-0.915835466	0.253564725	-0.637787472	-1.739150567	-0.941871349	3.472987022	3.341042447	0.762617288	-1.004603961	0.905665403	-1.441402136	-1.673165029	0.311436847	2.346787735	0.889456029	0.305506145	1.352203444	-1.249745799	4.828079085	0.725716023	-4.438216144	0.988981572	2.70796196	1.372831244	18.32709262	-5.771099591	-3.836678664	-2.434431899	0.303194314	3.069393748
Sphyrapicus_ruber_193541.wav	Sphyrapicus_ruber	Sph_rub	Sphyrapicus	New_World	Nearctic	1076830.41	DA2	6	15	3	15	2	3	21	47.5	0.308410515	1.079603135	-0.009745882	-1.423047975	-1.012836476	2.307720039	-2.594286734	-2.499621345	-0.468895302	4.762054374	4.501556269	0.710810398	0.251405805	0.770315606	-0.387524043	-0.806347774	-0.023786079	1.001683217	1.792719476	0.356914134	3.759027469	-0.862313713	7.745748161	4.007668783	-2.47394345	2.579231857	0.94650291	1.034280515	32.6653003	-6.399750182	-0.259456309	-1.449896446	-1.811895219	-0.048423176
Sphyrapicus_ruber_194996.wav	Sphyrapicus_ruber	Sph_rub	Sphyrapicus	New_World	Nearctic	1076830.41	DA2	6	15	3	15	2	3	21	47.5	-0.751878184	-0.273825506	0.503108838	-3.151576744	-0.6916019	0.94486286	-2.115100252	-2.129530166	-2.707002532	4.156685497	3.523883775	1.145719606	0.109803395	0.930263622	-0.203383559	-1.027942902	0.565902391	1.720341533	0.724395901	0.357761476	1.352203444	-0.677089879	5.263784014	2.587184272	-2.561765341	2.615688679	-0.202695133	1.652287343	22.51813325	-6.141532947	-1.275520359	-0.404966399	-3.063553372	0.377581731
Sphyrapicus_ruber_195002.wav	Sphyrapicus_ruber	Sph_rub	Sphyrapicus	New_World	Nearctic	1076830.41	DA2	6	15	3	15	2	3	21	47.5	0.04333834	0.092280797	1.189426906	-1.854960307	-1.518743395	1.043390032	-2.268864352	-2.311328752	-0.219224446	3.250909753	4.202365985	0.184288355	-0.861760701	1.005968988	-0.863768172	-1.629149839	0.452586764	2.396110475	2.648086702	0.407894348	2.154478119	-1.240344845	7.042399038	1.32352942	-4.009688188	2.69069734	0.96099506	1.531541305	25.57055949	-9.018168985	-1.284259586	-2.755750396	-2.360322778	1.889360118
Sphyrapicus_ruber_195038.wav	Sphyrapicus_ruber	Sph_rub	Sphyrapicus	New_World	Nearctic	1076830.41	DA2	6	15	3	15	2	3	21	47.5	-0.133376443	0.056704925	0.748694858	-1.888113014	-1.390704572	0.954762878	-1.498670285	-2.253905989	0.145129361	2.92637683	3.328377741	-1.013888151	-1.067422757	1.052126466	-0.595037802	-1.485252897	-1.243896107	0.952610132	2.014850019	0.483527711	1.753340781	-1.091914407	5.88715585	0.86290566	-3.288227332	2.497412775	0.096612263	0.314899367	20.34793959	-7.983795724	-0.781422268	-3.474436653	-2.544731919	0.546582401
Sphyrapicus_ruber_53263.wav	Sphyrapicus_ruber	Sph_rub	Sphyrapicus	New_World	Nearctic	1076830.41	DA2	6	15	3	15	2	3	21	47.5	-0.840235576	0.181647685	-2.556717428	5.805290275	1.148313235	1.134025587	-1.814592812	0.87514705	-2.407758428	0.280359697	-0.435780149	-0.31887817	0.487042967	-0.5447373	0.83466858	-0.120390801	0.282267308	0.362103954	-0.535072714	-0.152448989	0.148791431	-1.009740165	-0.380673317	2.024371951	0.369300873	-1.887829371	5.84275276	-0.750920196	3.160522864	5.775187887	-1.349103613	0.832092398	6.774302567	-0.008254885
Sphyrapicus_ruber_63011.wav	Sphyrapicus_ruber	Sph_rub	Sphyrapicus	New_World	Nearctic	1076830.41	DA2	6	15	3	15	2	3	21	47.5	-0.221733835	0.40049792	0.26944149	-0.918704851	-1.557860306	1.66627891	-2.093732138	-2.390702606	-0.611902409	4.593987809	6.138043384	-0.985589104	-0.366108451	1.257846277	-0.218358095	-1.36044196	0.352553797	1.982024914	1.664439091	0.389843379	2.154478119	-0.505788479	7.193156961	3.043315056	-4.070960784	2.566715002	0.440322763	-0.075483583	30.12995628	-8.2156278	-3.380398566	-3.122180966	-1.773930411	0.174447518
Sphyrapicus_ruber_6953.wav	Sphyrapicus_ruber	Sph_rub	Sphyrapicus	New_World	Nearctic	1076830.41	DA2	6	15	3	15	2	3	21	47.5	0.661840082	0.773768211	1.248763543	-2.47223048	-1.423105986	1.893250323	-2.362492819	-2.454333569	-0.223975016	3.16698596	3.677810139	0.31294584	-0.577654359	1.131604034	1.319285166	1.104356071	0.67422252	-0.894723894	0.769234619	0.340134422	2.956752794	-1.036486421	5.324164487	3.956337245	-1.149150582	4.153383877	0.078341858	1.468783099	24.74888462	-6.254830441	0.934544601	1.340168214	-3.06711407	-2.163785306
Sphyrapicus_thyroideus_104782.wav	Sphyrapicus_thyroideus	Sph_thy	Sphyrapicus	New_World	Nearctic	728969.05	DA2	6	17	3	17	3	3	22.5	54	1.015269648	2.337950115	0.240446286	-2.064371086	-1.002768674	2.761191752	-2.741104908	-2.522587776	-0.445324705	3.433269608	2.491497557	0.409622476	-1.101978228	0.581066006	-1.455711557	-1.238334607	-0.576866764	1.136495909	3.695077431	0.313837948	2.956752794	0.572532885	8.400533179	1.960696268	-0.023951452	0.513272906	-1.80722511	-0.87449735	28.33049311	-5.173748183	4.587029433	-4.671376793	-2.337557553	0.316217826
Sphyrapicus_thyroideus_120414.wav	Sphyrapicus_thyroideus	Sph_thy	Sphyrapicus	New_World	Nearctic	728969.05	DA2	6	17	3	17	3	3	22.5	54	1.633771389	2.269921281	1.781981143	-2.055744606	-1.741078838	2.885916699	-2.825885898	-2.616097981	-0.262367991	3.121802463	3.99757741	0.067279696	-1.538447728	1.154130783	-1.670892165	-2.953404115	-2.962905911	1.530282669	6.926201901	0.330898348	2.956752794	0.39768757	11.20766136	-0.07525346	-0.70292534	2.012415276	-2.004038814	-1.332372691	32.53345152	-11.56034228	7.215365676	-7.312520631	-3.036292222	1.107561666
Sphyrapicus_thyroideus_138517.wav	Sphyrapicus_thyroideus	Sph_thy	Sphyrapicus	New_World	Nearctic	728969.05	DA2	6	17	3	17	3	3	22.5	54	0.838554865	0.954965969	0.753242295	-0.565769129	-1.200966592	2.861096992	-2.8506046	-2.569432866	-0.276410557	1.247850546	1.103330099	-0.093706696	0.158046176	0.621475573	0.917137781	0.876895599	-0.171994501	-1.236460696	0.248178992	0.317888965	0.951066106	1.126030343	3.28852176	2.762932447	2.013491689	1.076733347	-3.363499214	-1.431922974	14.23826933	-1.130640321	3.5633343	-0.745456978	-2.889598911	-3.201570729
Sphyrapicus_thyroideus_138519.wav	Sphyrapicus_thyroideus	Sph_thy	Sphyrapicus	New_World	Nearctic	728969.05	DA2	6	17	3	17	3	3	22.5	54	1.722128781	2.299103574	1.078495423	-1.791389973	-1.282169138	4.214598017	-2.956893928	-2.689584172	-0.295681739	1.780689194	1.481665855	-0.402191271	-0.647937905	1.188865275	0.143714816	0.239929299	0.698593429	0.216193753	1.265668172	0.336449512	1.753340781	1.384157359	5.764788253	2.807381677	1.831908795	0.593583704	-4.081091974	-2.168674556	21.31450319	-2.297581065	4.741745126	-3.278154051	-3.423307331	-2.744357253
Sphyrapicus_thyroideus_192491.wav	Sphyrapicus_thyroideus	Sph_thy	Sphyrapicus	New_World	Nearctic	728969.05	DA2	6	17	3	17	3	3	22.5	54	-0.133376443	0.77477548	0.600549292	-2.982967676	-0.915020165	2.574596516	-2.734130827	-2.43424493	-0.542296096	3.755439674	2.761899982	-0.292737158	-0.687110731	1.257846277	0.098532747	-0.449836687	-0.343120862	0.313514646	0.560632694	0.372266364	1.753340781	0.33609105	5.657377672	3.115802266	-0.870423372	1.742494164	-3.029808586	-0.389479871	23.21129245	-4.333852744	0.777540995	-2.321573831	-4.427320013	-1.626488895
Sphyrapicus_thyroideus_47583.wav	Sphyrapicus_thyroideus	Sph_thy	Sphyrapicus	New_World	Nearctic	728969.05	DA2	6	17	3	17	3	3	22.5	54	-0.310091226	0.243816253	0.379438031	-1.574782806	-1.21010444	2.266781889	-2.614294461	-2.382602122	-0.216386055	2.548786019	1.998902098	1.38575833	-0.727304627	1.008889209	-0.272139422	-0.911642949	-0.523137326	0.763453493	0.760854471	0.351829888	0.951066106	0.561390261	4.933304238	1.768955078	-0.653429693	0.672468094	-2.848075547	0.4552986	18.31511769	-3.459594104	1.348162539	-2.055784384	-3.94317518	0.330373565
Sphyrapicus_thyroideus_47584.wav	Sphyrapicus_thyroideus	Sph_thy	Sphyrapicus	New_World	Nearctic	728969.05	DA2	6	17	3	17	3	3	22.5	54	-0.221733835	0.452827527	0.874024973	-3.00896289	-1.015172987	2.919862853	-2.761183511	-2.520492397	0.091954345	3.197408111	2.749089967	1.183531502	-1.105375432	1.257846277	-0.618713405	-1.526216938	-0.733360352	1.384055724	1.967327161	0.493079217	1.352203444	0.112599287	6.781001184	1.843764589	-1.560566794	1.24527888	-3.027989327	0.874167111	23.97692682	-5.563230661	1.623220065	-3.208130998	-5.165052933	0.808798017
Sphyrapicus_thyroideus_49020.wav	Sphyrapicus_thyroideus	Sph_thy	Sphyrapicus	New_World	Nearctic	728969.05	DA2	6	17	3	17	3	3	22.5	54	0.396767907	0.29613392	1.249850284	-0.8000017	-1.317391888	2.524725456	-2.625714312	-2.603277715	-0.461990542	1.060590312	1.244961593	-0.418172054	-0.972648716	0.916673003	-1.414875814	-0.611438387	-0.205560546	0.620105504	0.992103024	0.328818598	0.549928769	0.583532755	4.445094132	0.543524436	-0.415287426	0.397889979	-2.674834988	-1.384486315	13.76642482	-3.735840925	1.849521839	-4.067200823	-2.800004674	-0.465693988
Sphyrapicus_thyroideus_56809.wav	Sphyrapicus_thyroideus	Sph_thy	Sphyrapicus	New_World	Nearctic	728969.05	DA2	6	17	3	17	3	3	22.5	54	1.368699215	1.715981487	1.474491906	-2.02179296	-1.266981632	2.865886466	-2.774408137	-2.582917842	-0.345577666	1.962652547	1.823282449	-0.266046868	-0.9648681	1.156081524	-1.408417058	-1.331887147	-0.855803634	1.047332318	2.49648821	0.331770074	1.753340781	0.943989064	6.904219042	0.719411621	0.265990695	0.709760799	-3.437954888	-1.838828729	20.92204896	-5.663103112	4.583919349	-5.353245019	-3.402385094	-0.59761325
Sphyrapicus_thyroideus_63066.wav	Sphyrapicus_thyroideus	Sph_thy	Sphyrapicus	New_World	Nearctic	728969.05	DA2	6	17	3	17	3	3	22.5	54	0.131695732	0.760834112	0.619985056	-2.255793481	-0.740067076	2.994628942	-2.781933657	-2.494566355	-0.120149658	2.445709752	1.718243153	0.014480922	-0.912119444	1.257846277	-0.248319473	-1.700156005	-2.591639177	0.22203905	1.985854192	0.390096653	1.352203444	0.508971552	6.234428527	1.3701008	-0.048742622	0.857821928	-3.639011362	-0.965799264	20.17920299	-4.494687883	3.639576779	-4.351096751	-4.46986317	-0.786420683
Sphyrapicus_thyroideus_63070.wav	Sphyrapicus_thyroideus	Sph_thy	Sphyrapicus	New_World	Nearctic	728969.05	DA2	6	17	3	17	3	3	22.5	54	0.396767907	0.93555658	0.755473149	-2.139477374	-1.134778833	2.776968827	-2.764409993	-2.561908915	-0.394720673	2.271715082	1.596812733	0.1782433	0.236941382	1.097152856	-0.398030132	-0.430262038	-0.530787706	0.149210391	0.788569905	0.356557948	1.352203444	0.625519721	4.925199222	2.309213764	0.150952097	1.25321002	-3.298294992	-0.892041689	18.72872939	-3.467829721	2.272252498	-2.489011869	-3.935202919	-1.765635629
Sphyrapicus_thyroideus_80362.wav	Sphyrapicus_thyroideus	Sph_thy	Sphyrapicus	New_World	Nearctic	728969.05	DA2	6	17	3	17	3	3	22.5	54	-0.310091226	0.165075803	0.62596576	-1.491930912	-1.126034859	2.389335987	-2.614309525	-2.427621355	0.105021401	2.608607719	2.338606565	0.011747411	-0.852706017	1.257846277	-0.549685328	-1.187740532	-1.19085736	0.615942073	1.212395156	0.464202016	0.951066106	0.282771263	5.347141958	1.524616934	-1.314496218	1.028001792	-2.676160939	-0.437519896	19.04393689	-4.659439743	0.745520021	-3.481077231	-3.825693243	-0.235541191
Sphyrapicus_varius_107977.wav	Sphyrapicus_varius	Sph_var	Sphyrapicus	New_World	Nearctic	4454668.1	DA4	6	25	3	16	4	3	20.5	50.3	1.191984431	2.676058213	-1.078118349	5.008709229	-1.444759762	2.222167672	-2.439233386	-2.479129196	-0.248773591	5.728465356	7.084472968	-0.078350772	-0.968532474	1.051883518	-1.411458886	-2.169177973	0.417237576	3.052517846	6.675059692	0.328776622	5.764714158	-0.468340695	12.12627675	3.442349425	-3.831263695	0.961504039	5.929345575	-1.365645645	46.34437055	-9.26860273	-0.662628125	-5.720373644	5.444425213	2.684548074
Sphyrapicus_varius_112087.wav	Sphyrapicus_varius	Sph_var	Sphyrapicus	New_World	Nearctic	4454668.1	DA4	6	25	3	16	4	3	20.5	50.3	0.04333834	1.346385528	-0.583763665	0.486024771	-1.086938538	3.372224603	-2.659394313	-2.601589342	0.033250442	5.685990581	5.889120703	-0.243377053	0.336049112	1.10422328	-0.176765308	-0.313500452	0.90455153	1.068991216	1.52969203	0.358929967	3.357890132	-0.541415108	7.923144808	5.464146626	-3.146216263	2.079999161	1.384605632	-0.054651007	36.95333054	-5.256018114	-2.962003156	-1.955535156	-0.632043211	-0.792909788
Sphyrapicus_varius_118768.wav	Sphyrapicus_varius	Sph_var	Sphyrapicus	New_World	Nearctic	4454668.1	DA4	6	25	3	16	4	3	20.5	50.3	0.485125298	0.849938131	-0.848674326	4.595669874	-1.417137504	0.654735241	-0.926707563	-2.169580691	-0.164667582	4.551364341	5.873434878	0.522095828	-0.919181071	1.198364578	-1.302198937	-2.231626604	0.089154156	2.887485413	5.737695496	0.372019198	4.160164807	-1.193184408	9.223423549	1.626913254	-4.952056033	1.412724222	6.390815247	0.062559574	34.54033462	-9.553069103	-2.744113166	-4.222183745	4.894606599	3.757832555
Sphyrapicus_varius_133960.wav	Sphyrapicus_varius	Sph_var	Sphyrapicus	New_World	Nearctic	4454668.1	DA4	6	25	3	16	4	3	20.5	50.3	-0.045019051	0.806620925	-0.463273851	0.287947719	-1.278985774	2.504534472	-2.494147778	-2.577127365	-0.99312821	4.904748686	5.058311715	0.011756867	-0.551453865	1.257846277	-0.680750976	-1.353819996	-0.064509955	1.663504399	2.426574444	0.410601737	2.956752794	-0.922966981	8.17563125	3.414963739	-3.459288325	1.982903125	2.032512677	0.134640598	33.25228757	-6.941660838	-1.668658911	-3.212088411	-0.229086397	0.664799855
Sphyrapicus_varius_136509.wav	Sphyrapicus_varius	Sph_var	Sphyrapicus	New_World	Nearctic	4454668.1	DA4	6	25	3	16	4	3	20.5	50.3	-0.045019051	0.906251753	-0.820303975	0.424007905	-0.799467866	2.05249415	-2.478690024	-2.406049192	-0.280742838	4.628530121	3.592579734	0.000870043	-0.969075431	0.505403162	-1.411909599	-1.831467109	0.152784956	2.428929289	3.382138705	0.311041915	3.357890132	-1.045793288	8.345561179	2.586260243	-3.520538658	0.639109592	2.571782247	0.460888374	31.69648391	-5.578318804	-1.145873245	-4.167837865	0.453152325	2.291351396
Sphyrapicus_varius_175237.wav	Sphyrapicus_varius	Sph_var	Sphyrapicus	New_World	Nearctic	4454668.1	DA4	6	25	3	16	4	3	20.5	50.3	0.04333834	0.420833923	-0.031837625	0.079640499	-1.362714732	1.309526119	-2.090645728	-2.355861541	-0.14838418	4.23757143	5.022753546	0.283913597	-0.200579459	1.084031813	-0.773974502	-0.763909794	1.018659768	1.723247861	1.880755432	0.306147026	2.956752794	-1.193605632	6.854126662	3.138325394	-4.09772668	2.413826596	2.515239449	1.073733121	29.45184136	-7.133413925	-3.210856964	-1.736010955	-0.256392013	1.096139374
Sphyrapicus_varius_175592.wav	Sphyrapicus_varius	Sph_var	Sphyrapicus	New_World	Nearctic	4454668.1	DA4	6	25	3	16	4	3	20.5	50.3	0.661840082	2.073885137	-0.557157701	-0.79311889	-1.050142955	2.578227093	-2.496403897	-2.443562004	-0.275663612	5.099275385	4.04166383	-0.229585399	1.143880863	1.257846277	0.699081356	0.347813755	0.899689539	0.229352948	1.103201063	0.325121422	4.561302145	-0.177778608	6.858212831	5.809539073	-1.248281096	2.632215942	0.562160905	-0.55565272	33.61004708	-4.300897776	-0.778565246	-0.529411398	-0.851656354	-2.700458485
Sphyrapicus_varius_191050.wav	Sphyrapicus_varius	Sph_var	Sphyrapicus	New_World	Nearctic	4454668.1	DA4	6	25	3	16	4	3	20.5	50.3	0.396767907	1.283485654	-0.253984825	-1.450567517	-0.78464609	2.405882004	-2.623835708	-2.481194947	-0.643000718	4.688282814	3.695825542	0.444102783	-0.622915678	0.045206056	-1.120883618	-1.37222518	-0.468261708	1.386522255	3.513062914	0.327785613	4.160164807	-1.008794301	8.923990842	3.094638111	-2.233769124	1.720006863	1.526282679	0.954907269	33.67039581	-6.380888964	1.624283068	-3.008819922	-1.09004707	1.204864038
Sphyrapicus_varius_201171.wav	Sphyrapicus_varius	Sph_var	Sphyrapicus	New_World	Nearctic	4454668.1	DA4	6	25	3	16	4	3	20.5	50.3	2.075558348	4.108567861	-1.515248038	2.539653662	-0.375862016	4.631197386	-2.485692753	-2.642515566	-0.217282389	4.213746159	2.105872087	0.959947307	-0.591735796	-0.115142876	-1.092410142	-1.840428946	-0.233981168	2.152640376	8.619414371	0.308528135	7.369263508	-0.95296857	12.6496247	3.813276084	-0.210080161	-0.111454519	5.243929265	-0.607436142	45.13817806	-4.654853396	6.591193432	-5.126123957	4.416675718	1.965289065
Sphyrapicus_varius_216806.wav	Sphyrapicus_varius	Sph_var	Sphyrapicus	New_World	Nearctic	4454668.1	DA4	6	25	3	16	4	3	20.5	50.3	1.10362704	2.422581829	-0.008462635	-1.280236838	-1.110694633	5.497220592	-2.957733043	-2.770416979	-0.531607312	4.25875783	3.882632829	0.430238919	0.019206552	1.218766112	-0.087386333	-0.709698953	0.258353404	1.08931416	3.096731892	0.33363017	4.561302145	-1.202381649	9.646128593	5.07296917	-1.532248638	2.38784276	1.282142762	0.321143757	39.2351494	-5.496033541	2.262245313	-2.655187838	-1.537173652	-1.04948336
Sphyrapicus_varius_38808.wav	Sphyrapicus_varius	Sph_var	Sphyrapicus	New_World	Nearctic	4454668.1	DA4	6	25	3	16	4	3	20.5	50.3	0.750197473	1.316216328	1.276969346	-3.001887496	-1.637621188	1.51101308	-2.237897853	-2.434021953	-0.263712492	5.031085458	7.001532537	0.329267187	-0.975370102	0.948783935	-0.841568835	-1.343993893	0.116544643	1.785723512	4.85909679	0.347316987	4.561302145	-0.851331531	10.4424532	2.968109685	-3.674809335	4.047909197	0.837740819	1.348715319	39.46201703	-12.28903948	0.596945489	-2.83433107	-2.633971425	1.142974797
Sphyrapicus_varius_42985.wav	Sphyrapicus_varius	Sph_var	Sphyrapicus	New_World	Nearctic	4454668.1	DA4	6	25	3	16	4	3	20.5	50.3	-0.045019051	0.358278948	-0.75630797	0.389900204	-0.498681296	0.570656047	-1.084617447	-1.836556866	-0.240557196	3.289292102	2.037667983	0.193397947	0.483375248	1.102391268	0.238589685	-0.12923971	-0.274456153	-0.040716363	0.417924783	0.373792654	2.555615457	-1.247159894	3.694700342	2.86851026	-2.184817813	2.019787781	2.5115896	0.540637691	18.2410528	-3.388727144	-2.036486956	-0.058147338	0.527532913	-0.63871552
Veniliornis_affinis_113311.wav	Veniliornis_affinis	Ven_aff	Veniliornis	New_World	Neotropic	5784035.56	DA5	3	28	3	28	4	15	16.5	38	1.368699215	-0.007645766	2.334359268	0.012114513	-1.383479586	-0.719782275	0.254664757	0.678805801	-0.202029772	-0.324940024	-0.339631103	0.124770324	-0.172012123	-0.802951532	-0.291008747	-0.634570271	-1.896198173	-0.607892899	0.473512778	0.275280575	-0.252345907	-1.14E-16	0.585623933	-2.934945755	1.199159848	1.817053645	-0.344498892	0.128577572	-4.944623288	-5.251046104	4.995365524	-0.190757521	-0.470497977	0.299504398
Veniliornis_affinis_127843.wav	Veniliornis_affinis	Ven_aff	Veniliornis	New_World	Neotropic	5784035.56	DA5	3	28	3	28	4	15	16.5	38	1.191984431	-0.132452118	2.595282365	-0.003743613	-1.45287004	-0.747765991	0.402600627	0.748521716	-0.198280108	-0.365747118	-0.339650366	0.379099867	0.827975557	-0.016222829	0.422641066	0.355506761	-0.360958213	-0.717852149	0.034740009	0.278251793	-0.252345907	-1.14E-16	-0.610768168	-1.694676678	0.994632061	2.728341874	-0.186284434	0.298056595	-5.201106897	-4.953769501	2.98955239	1.82160602	-0.477846468	-1.019431441
Veniliornis_affinis_220839.wav	Veniliornis_affinis	Ven_aff	Veniliornis	New_World	Neotropic	5784035.56	DA5	3	28	3	28	4	15	16.5	38	1.280341823	-0.100191521	2.620724082	-0.015774993	-1.458097656	-0.753880579	0.561890408	0.521388201	-0.208602888	-0.357175975	-0.263704253	0.067279696	-0.469258646	-0.208508269	0.429572426	-0.266954338	-0.522832062	-0.051324333	0.875996236	0.291182111	-0.252345907	-1.14E-16	0.353735312	-2.527430138	0.713561374	2.13510027	-0.116625411	0.304451389	-4.189755123	-5.567660263	3.695399331	0.405851588	-0.376644115	0.204335621
Veniliornis_affinis_318765.wav	Veniliornis_affinis	Ven_aff	Veniliornis	New_World	Neotropic	5784035.56	DA5	3	28	3	28	4	15	16.5	38	2.075558348	0.245873651	2.641795026	-0.210753969	-1.532612406	-0.657641011	0.561890408	0.86988392	-0.197383774	-0.189106145	-0.253148763	0.375734519	-0.658856076	0.787706765	-1.154393852	-0.134243466	-1.044047408	-0.606696644	1.235266591	0.313754875	-0.252345907	-1.14E-16	0.978237174	-3.087524055	0.773760895	2.370210606	-0.10520494	-0.52672751	-3.73276352	-6.8654734	4.552775118	-0.833796377	-0.090561136	-0.122565597
Veniliornis_affinis_81832.wav	Veniliornis_affinis	Ven_aff	Veniliornis	New_World	Neotropic	5784035.56	DA5	3	28	3	28	4	15	16.5	38	0.838554865	-0.365973438	3.213054979	-0.026382905	-1.666003717	-0.779823287	0.363443355	0.717410668	-0.203643173	-0.170940291	-0.257859742	0.633357094	-0.566561424	0.131782457	0.265430343	-1.4654813	-0.871455176	1.204580605	1.847101804	0.252841754	-0.252345907	-1.14E-16	1.302966627	-3.39263114	-0.128702779	2.183903668	-0.281500391	0.779961896	-2.710851931	-7.549529525	3.595768886	-0.492112025	-0.925839559	1.590979978
Veniliornis_affinis_90853.wav	Veniliornis_affinis	Ven_aff	Veniliornis	New_World	Neotropic	5784035.56	DA5	3	28	3	28	4	15	16.5	38	1.015269648	-0.218009723	2.621713412	0.113878428	-1.389333862	-0.73699006	0.561890408	0.425105231	-0.203568478	-0.388360702	-0.250789997	-0.093697873	0.126177598	1.200159227	-0.248957973	0.128061448	-0.874660655	-0.812333907	0.491222615	0.289393164	-0.252345907	-1.14E-16	-0.169625159	-2.112007669	0.242109744	2.730766839	-0.33583095	-0.719761377	-4.593634032	-6.089237895	2.077187084	0.059786215	-0.391956302	-1.224990207
Veniliornis_callonotus_202965.wav	Veniliornis_callonotus	Ven_cal	Veniliornis	New_World	Neotropic	212692.5	DA1	3	4	0	4	2	2	14	28	1.633771389	0.224209936	1.893352123	0.022739785	-1.793087701	-0.636044018	0.323310701	0.065734418	-0.199505097	-0.151225319	-0.071119501	0.017214433	-1.073731698	-0.231087968	-1.498785664	-0.366946601	-0.538631725	0.063334848	1.084862978	0.272508145	-0.252345907	-1.14E-16	1.450683388	-3.043090115	0.263992353	1.234536901	0.084677342	-0.287608845	-2.17580635	-5.614045638	3.806027228	-1.695908724	0.113618294	1.091151005
Veniliornis_callonotus_239202.wav	Veniliornis_callonotus	Ven_cal	Veniliornis	New_World	Neotropic	212692.5	DA1	3	4	0	4	2	2	14	28	2.340630522	0.940397316	0.921392599	-0.139101756	-0.633743131	-0.567760798	0.561890408	0.581982694	-0.202223977	-0.36874499	-0.325692651	-0.158434621	-0.131547036	0.922589735	-0.667199432	-0.040942209	-0.222260166	-0.113525127	1.423686576	0.29778478	-0.252345907	-1.14E-16	0.781938097	-1.785996078	0.927565301	1.140720963	0.521454102	-1.191892712	-1.890637596	-3.548517736	3.401129632	-1.16202846	1.100324437	-0.607589437
Veniliornis_callonotus_258068.wav	Veniliornis_callonotus	Ven_cal	Veniliornis	New_World	Neotropic	212692.5	DA1	3	4	0	4	2	2	14	28	1.015269648	-0.155252491	2.400637687	-0.17248764	-1.335449687	-0.65111148	0.561890408	0.220549724	-0.180353427	-0.36085152	-0.232717715	0.782850988	-0.850027797	-1.620005992	0.167381647	-0.12266648	0.072281837	0.208825297	0.28973611	0.214930785	-0.252345907	-1.14E-16	0.355844176	-2.492185533	0.896240638	1.207054073	-0.075495827	1.553284912	-4.24769298	-3.886900319	4.094984999	1.097113605	-0.639194245	1.666196185
Veniliornis_callonotus_47844.wav	Veniliornis_callonotus	Ven_cal	Veniliornis	New_World	Neotropic	212692.5	DA1	3	4	0	4	2	2	14	28	-0.045019051	-0.520053382	1.637381131	0.014090218	-1.099442245	-0.678489527	0.522701261	0.428039611	-0.207736432	-0.297310852	-0.218413682	0.644807974	0.005456168	0.512605037	0.490977266	-0.306317784	-0.630998295	-0.081999443	0.448077888	0.342983474	-0.252345907	-1.14E-16	-0.289402674	-1.566288794	0.001719065	1.769164587	-0.26009484	0.503239788	-3.627099688	-4.066293238	1.236360327	0.873680038	-0.678374007	0.088610026
Veniliornis_cassini_145118.wav	Veniliornis_cassini	Ven_cas	Veniliornis	New_World	Neotropic	1488584.89	DA3	3	14	2	14	1	7	15	31	-0.133376443	-0.579674903	1.860166938	-0.184546462	-1.067754738	-0.548612292	0.561890408	-0.271095693	-0.09131758	-0.356754058	-0.034386068	0.687291908	0.920736655	0.951031023	0.222661235	0.453040879	0.025015932	-0.554123819	-0.189466527	0.261730975	-0.252345907	-1.14E-16	-0.875277078	-0.674083835	-0.314179121	2.271569503	-0.591322081	0.317958992	-3.193498747	-3.835158994	-0.320384997	1.536673398	-1.142881868	-0.990845048
[truncated: 14 more rows]
[truncated: 1 more columns]
