# Supplementary material for: Evolution of communication signals and information during species radiation
Source: Nat Commun. 2020 Oct 2;11:4970. doi: 10.1038/s41467-020-18772-3 (PMC7532446; doi:10.1038/s41467-020-18772-3)
Supplement: Supplementary file 7 — Source Data [file 41467_2020_18772_MOESM7_ESM.zip › Source_Data_Code_Garcia_etal/10_Communities_densitycurves/Classification/Acoustic_alldata_postDFA_AllCommunities.csv]

File	Species_FullName	Species	Genus	Broad_Geographic	Geographic	DistribArea_num	DistribArea_Clust	AcousticClust	Overall_Sympatry	WithinGenus_Sympatry	WithinGeo_Sympatry	Within_DistArea_Sympatry	WithinAcClust_Sympatry	BodySize	BodyMass	n.pulses	drum_duration	pulseRateMedian	pulseRateDeviation	interval_min	interval_max	interv1_intervMax	intervL_intervMax	interval_slope_lm2_ordre_coefa	interval_nPVI	MeanAcc	drum_peak_F	Amp_pulses_min	Amp_pulses_first	Amp_pulses_last	Amp_pulses_Q25	Amp_pulses_Q75	Amp_pulses_IQR	nPAVI	Amp_slope_lm2_ordre_coefa	n_seq	interval_seq_median	PC1	PC2	PC3	PC4	PC5	PC6	LD1	LD2	LD3	LD4	LD5	LD6
Campephilus_guatemalensis_186741.wav	Campephilus_guatemalensis	Cam_gua	Campephilus	New_World	Neotropic	910002.6	DA2	2	14	0	7	2	0	34.5	243.5	-1.635452101	-1.254698864	-0.720321505	0.088357105	1.294498142	-0.375179536	0.561890408	0.87514705	1.25E-17	-0.503244942	-0.354150372	-1.168578773	1.121096891	1.257846277	0.323160372	-0.028386696	1.230135297	0.95067516	-0.85293236	5.06E-18	-0.252345907	-1.14E-16	-2.583295589	1.091823295	-1.766071167	-0.503927814	0.12643838	-0.817241786	-4.160847992	2.457672127	-6.184222091	0.335376879	0.471502144	-1.014993594
Campephilus_guatemalensis_199527.wav	Campephilus_guatemalensis	Cam_gua	Campephilus	New_World	Neotropic	910002.6	DA2	2	14	0	7	2	0	34.5	243.5	-1.635452101	-1.250054066	-0.908703749	0.088357105	1.611270039	-0.324020669	0.561890408	0.87514705	1.25E-17	-0.503244942	-0.354150372	-0.301503721	2.591504986	1.257846277	1.543758741	1.912689906	1.230135297	-1.503202249	-0.962719867	5.06E-18	-0.252345907	-1.14E-16	-4.095118692	3.092430872	-0.111977751	0.907871709	0.179918679	-0.316877082	-4.750321698	3.98272947	-5.419796451	4.204533951	0.370713718	-3.613249524
Campephilus_guatemalensis_214467.wav	Campephilus_guatemalensis	Cam_gua	Campephilus	New_World	Neotropic	910002.6	DA2	2	14	0	7	2	0	34.5	243.5	-1.635452101	-1.251980734	-0.833346187	0.088357105	1.47987269	-0.345241426	0.561890408	0.87514705	1.25E-17	-0.503244942	-0.354150372	-1.0766082	1.482001156	1.257846277	0.622750097	0.448040785	1.230135297	0.348383302	-0.883781964	5.06E-18	-0.252345907	-1.14E-16	-2.980206433	1.645171752	-1.366650595	-0.235852309	0.149396559	-0.791098725	-4.282275604	3.027050635	-6.101546603	1.192971606	0.506250298	-1.721044998
Campephilus_guatemalensis_28464.wav	Campephilus_guatemalensis	Cam_gua	Campephilus	New_World	Neotropic	910002.6	DA2	2	14	0	7	2	0	34.5	243.5	-1.635452101	-1.250596517	-0.887864955	0.088357105	1.574275297	-0.329995344	0.561890408	0.87514705	1.25E-17	-0.503244942	-0.354150372	-0.839696822	2.714941606	1.257214622	1.646224538	2.075637822	1.228359682	-1.710518777	-0.9703319	5.06E-18	-0.252345907	-1.14E-16	-4.267217075	3.239542821	-0.085023113	1.082780262	0.148694964	-0.688713579	-4.980199	3.958530991	-5.641418744	4.137295197	0.45863927	-4.163270056
Campephilus_guatemalensis_5092.wav	Campephilus_guatemalensis	Cam_gua	Campephilus	New_World	Neotropic	910002.6	DA2	2	14	0	7	2	0	34.5	243.5	-1.635452101	-1.254631804	-0.723210352	0.088357105	1.299071547	-0.374440928	0.561890408	0.87514705	1.25E-17	-0.503244942	-0.354150372	-1.154700023	1.035884887	1.257846277	0.252425156	-0.140874534	1.230135297	1.092880452	-0.845198147	5.06E-18	-0.252345907	-1.14E-16	-2.492504214	0.98690939	-1.847852605	-0.603490192	0.129615887	-0.804842849	-4.098000922	2.414727673	-6.204007005	0.150171423	0.472941349	-0.829874066
Campephilus_guatemalensis_56536.wav	Campephilus_guatemalensis	Cam_gua	Campephilus	New_World	Neotropic	910002.6	DA2	2	14	0	7	2	0	34.5	243.5	-1.635452101	-1.252315014	-0.819882355	0.088357105	1.45707499	-0.34892327	0.561890408	0.87514705	1.25E-17	-0.503244942	-0.354150372	-0.56463551	2.031867729	1.257846277	1.079199055	1.173916236	1.230135297	-0.569256614	-0.925569934	5.06E-18	-0.252345907	-1.14E-16	-3.511184045	2.312298764	-0.734759456	0.392044965	0.157648291	-0.45731739	-4.529849521	3.349765578	-5.666547186	2.779681263	0.385314933	-2.587223523
Campephilus_guatemalensis_6780.wav	Campephilus_guatemalensis	Cam_gua	Campephilus	New_World	Neotropic	910002.6	DA2	2	14	0	7	2	0	34.5	243.5	-1.635452101	-1.246007079	-1.055500676	0.088357105	1.887271685	-0.279446225	0.561890408	0.87514705	1.25E-17	-0.503244942	-0.354150372	-0.33386133	2.553998336	1.257846277	1.512624149	1.86317761	1.230135297	-1.440609612	-0.960378961	5.06E-18	-0.252345907	-1.14E-16	-4.093275728	3.190669141	-0.118412104	0.673245068	0.214791007	-0.369489819	-4.600921187	4.445068553	-5.546274551	4.067643458	0.464063534	-3.560194313
Campephilus_guatemalensis_6781.wav	Campephilus_guatemalensis	Cam_gua	Campephilus	New_World	Neotropic	910002.6	DA2	2	14	0	7	2	0	34.5	243.5	-1.635452101	-1.255003131	-0.707147731	0.088357105	1.27374736	-0.3785308	0.561890408	0.87514705	1.25E-17	-0.503244942	-0.354150372	-0.395862977	2.275830791	1.257846277	1.281714884	1.495970359	1.230135297	-0.976392189	-0.942369422	5.06E-18	-0.252345907	-1.14E-16	-3.729038704	2.514126704	-0.487293465	0.800199327	0.133867401	-0.328047409	-4.742568525	3.166875857	-5.43575401	3.466798381	0.284049869	-2.999657902
Campephilus_guatemalensis_72516.wav	Campephilus_guatemalensis	Cam_gua	Campephilus	New_World	Neotropic	910002.6	DA2	2	14	0	7	2	0	34.5	243.5	-1.635452101	-1.252088642	-0.829012868	0.088357105	1.472513426	-0.346429952	0.561890408	0.87514705	1.25E-17	-0.503244942	-0.354150372	-0.647493228	2.480490648	1.257846277	1.451604787	1.766140567	1.230135297	-1.317936964	-0.955732301	5.06E-18	-0.252345907	-1.14E-16	-3.991586987	2.886200725	-0.300096971	0.888233574	0.147720239	-0.5344185	-4.832747432	3.644147296	-5.578763179	3.742510996	0.394633064	-3.567331786
Campephilus_guatemalensis_73248.wav	Campephilus_guatemalensis	Cam_gua	Campephilus	New_World	Neotropic	910002.6	DA2	2	14	0	7	2	0	34.5	243.5	-1.635452101	-1.25037033	-0.896589428	0.088357105	1.589701068	-0.327504072	0.561890408	0.87514705	1.25E-17	-0.503244942	-0.354150372	-0.487302927	2.617179965	1.147940144	1.679354085	1.946583287	1.230135297	-1.546049709	-0.96431081	5.06E-18	-0.252345907	-1.14E-16	-4.147876568	3.137290523	-0.054702339	0.949996471	0.17255616	-0.367717576	-4.843800784	4.024590184	-5.388637992	4.255508858	0.38472341	-3.742655591
Campephilus_guatemalensis_73251.wav	Campephilus_guatemalensis	Cam_gua	Campephilus	New_World	Neotropic	910002.6	DA2	2	14	0	7	2	0	34.5	243.5	-1.635452101	-1.250098388	-0.907011942	0.088357105	1.608247321	-0.32450884	0.561890408	0.87514705	1.25E-17	-0.503244942	-0.354150372	-0.934362357	1.475295614	1.257846277	0.617183769	0.439188839	1.230135297	0.359573787	-0.883235308	5.06E-18	-0.252345907	-1.14E-16	-2.976896134	1.702511096	-1.332001156	-0.338172822	0.173372267	-0.708076165	-4.178803231	3.2637989	-6.078593335	1.255687037	0.521052282	-1.632580478
Campephilus_guatemalensis_73423.wav	Campephilus_guatemalensis	Cam_gua	Campephilus	New_World	Neotropic	910002.6	DA2	2	14	0	7	2	0	34.5	243.5	-1.635452101	-1.242388749	-1.175036266	0.088357105	2.134039283	-0.239593098	0.561890408	0.87514705	1.25E-17	-0.503244942	-0.354150372	-1.101249025	2.718946752	1.257846277	1.649549245	2.080924991	1.230135297	-1.715882303	-0.970526441	5.06E-18	-0.252345907	-1.14E-16	-4.364395028	3.540776023	-0.052799919	0.7056194	0.207720143	-0.932643026	-4.780078322	4.921239932	-5.971926272	3.914900327	0.680279864	-4.329621901
Campephilus_guatemalensis_76674.wav	Campephilus_guatemalensis	Cam_gua	Campephilus	New_World	Neotropic	910002.6	DA2	2	14	0	7	2	0	34.5	243.5	-1.635452101	-1.239791991	-1.254797962	0.088357105	2.311136316	-0.210991812	0.561890408	0.87514705	1.25E-17	-0.503244942	-0.354150372	-0.907727088	2.437253215	1.00430077	1.679354085	1.709063101	1.230135297	-1.245780561	-0.952962088	5.06E-18	-0.252345907	-1.14E-16	-4.101725797	3.316719508	-0.124031407	0.255801883	0.251071279	-0.631889779	-4.521454491	5.234927134	-5.762570709	3.642058152	0.668250523	-3.585914116
Campephilus_melanoleucos_108870.wav	Campephilus_melanoleucos	Cam_mel	Campephilus	New_World	Neotropic	11657285.98	DA6	1	30	5	29	2	1	35.5	232.5	-1.193665143	-0.952581554	0.068883451	-0.076031205	-0.614399278	-0.228533884	0.561890408	-0.979268659	1.332365612	0.113269124	0.863410767	-0.686307752	-0.484799411	1.249727882	-1.009907922	0.598732492	1.166660737	0.110678494	-0.642185749	-1.273981051	-0.252345907	-1.14E-16	-0.739534289	0.449744433	-2.983674798	-0.156488229	-0.799600038	-0.161473179	0.439015741	-0.569149539	-6.195703458	-1.06529852	-1.252721397	0.388085578
Campephilus_melanoleucos_110532.wav	Campephilus_melanoleucos	Cam_mel	Campephilus	New_World	Neotropic	11657285.98	DA6	1	30	5	29	2	1	35.5	232.5	-1.370379926	-0.995544243	-0.931112006	-0.063236991	0.585762723	0.027672294	0.561890408	-0.788273145	4.589137045	0.380728819	0.64844889	-0.863131922	0.692958191	1.17392935	-0.032241235	1.123578615	0.994240344	-0.681043713	-0.802490162	-2.109614582	-0.252345907	-1.14E-16	-1.935467858	2.395479463	-3.330539283	-1.025507199	-1.720511261	0.4415903	0.900704034	3.308878583	-8.875737498	0.119170348	-2.472070748	-0.218306625
Campephilus_melanoleucos_12187.wav	Campephilus_melanoleucos	Cam_mel	Campephilus	New_World	Neotropic	11657285.98	DA6	1	30	5	29	2	1	35.5	232.5	-1.458737317	-1.043417782	-1.387129239	0.336015076	1.356268772	0.10532113	0.561890408	-0.546824295	3.480373344	0.577269877	0.625137906	-0.601978764	1.472907322	1.257846277	0.615201227	0.603008291	1.017863158	-0.005380099	-0.882430576	0.141598243	-0.252345907	-1.14E-16	-1.921628581	2.691041939	-2.527160918	-0.766946457	-0.929764236	0.11423629	1.366847894	3.567141096	-7.83172085	0.724270992	-1.345172979	-0.84723058
Campephilus_melanoleucos_13649.wav	Campephilus_melanoleucos	Cam_mel	Campephilus	New_World	Neotropic	11657285.98	DA6	1	30	5	29	2	1	35.5	232.5	-1.193665143	-0.775793713	-1.261453311	0.329990543	0.861626017	0.224044919	0.561890408	-0.976733736	1.888128563	0.111847616	0.210236332	-0.966263621	-0.142314314	0.907278679	-0.725608105	0.651321445	1.12379621	0.012320224	-0.668584402	-1.576218765	-0.252345907	-1.14E-16	-1.267277587	1.553054233	-2.586310759	-1.748445066	-0.548557208	-0.422928962	0.568139059	3.583099003	-6.922471321	-1.194613632	-0.53731835	0.248066084
Campephilus_melanoleucos_143384.wav	Campephilus_melanoleucos	Cam_mel	Campephilus	New_World	Neotropic	11657285.98	DA6	1	30	5	29	2	1	35.5	232.5	-1.105307751	-0.682045959	-1.372360365	1.26101543	0.302253683	0.227935059	0.561890408	-1.231706472	-0.004329857	0.115463521	0.30720993	-0.215649602	-0.655591756	0.780300449	-1.151684112	-0.791871566	0.257987776	1.192923539	-0.555791236	-0.874511507	-0.252345907	-1.14E-16	0.0876899	0.036979586	-2.45294101	-2.074583258	0.407329761	-0.592645621	1.351699229	1.803205473	-4.86788287	-2.666307894	0.710151655	1.778683098
Campephilus_melanoleucos_220135.wav	Campephilus_melanoleucos	Cam_mel	Campephilus	New_World	Neotropic	11657285.98	DA6	1	30	5	29	2	1	35.5	232.5	-0.928592968	-0.297494739	-1.803221534	0.281984221	1.866679846	0.55498178	0.561890408	-1.002592976	0.476934292	-0.110722962	-0.12120066	0.028205485	0.371015103	0.685350313	-0.299488954	0.448683261	0.887780601	0.09297929	-0.722459519	-0.341949691	-0.252345907	-1.14E-16	-1.145582358	1.892342997	-1.040982288	-1.986460366	0.040369793	-0.341455562	0.788601364	5.090836525	-4.418387963	-0.347335446	0.346167829	-0.099610709
Campephilus_melanoleucos_258074.wav	Campephilus_melanoleucos	Cam_mel	Campephilus	New_World	Neotropic	11657285.98	DA6	1	30	5	29	2	1	35.5	232.5	-1.193665143	-0.881895762	-0.619900176	0.017095151	0.275673882	-0.123860342	0.561890408	-0.652885817	1.46232807	0.144858297	0.331972416	-0.736466383	-0.642844192	1.119883162	-1.141102249	-1.058904342	0.703697514	1.861953718	-0.583640924	-0.496554865	-0.252345907	-1.14E-16	-0.10455214	-0.284827704	-3.288689558	-1.613519661	-0.671176501	-0.302291478	0.459559912	0.531603623	-6.031780315	-2.901866903	-0.865908475	1.881001667
Campephilus_melanoleucos_31031.wav	Campephilus_melanoleucos	Cam_mel	Campephilus	New_World	Neotropic	11657285.98	DA6	1	30	5	29	2	1	35.5	232.5	-1.282022534	-0.758296183	-1.888364968	1.267499317	1.805340716	0.433279768	0.561890408	-0.874334047	-0.436306091	0.2071542	0.115777133	-0.610270581	-1.103374907	1.070053625	-1.523392746	0.720809832	0.965767949	-0.193043456	-0.512717183	-3.010403416	-0.252345907	-1.14E-16	-1.105666769	1.600126712	-2.328221194	-2.94686569	0.805055744	-1.006249647	0.981336309	5.428286604	-6.827812655	-1.920933937	1.532466775	0.779545703
Campephilus_melanoleucos_32001.wav	Campephilus_melanoleucos	Cam_mel	Campephilus	New_World	Neotropic	11657285.98	DA6	1	30	5	29	2	1	35.5	232.5	-1.458737317	-0.983422608	-1.745871941	0.137929066	2.004760325	0.489953966	0.561890408	-0.872131986	12.62825537	0.907690959	0.56956005	-0.701368283	0.786457811	0.783674238	0.045373601	0.437048148	0.857720919	0.085334351	-0.78192315	-5.784320697	-0.252345907	-1.14E-16	-2.212543631	3.736546908	-6.554063999	-4.509588579	-4.141198364	2.739852164	3.556873188	8.704497761	-15.34537678	-1.26216609	-6.12395867	3.267111514
Campephilus_melanoleucos_37449.wav	Campephilus_melanoleucos	Cam_mel	Campephilus	New_World	Neotropic	11657285.98	DA6	1	30	5	29	2	1	35.5	232.5	-1.282022534	-0.939516903	-0.764375067	0.537557313	-0.107304957	0.023400584	0.561890408	-1.141551277	2.244304816	0.365054956	0.862439378	-0.48740628	0.316012012	0.978015701	-0.345147491	-0.420734985	0.912730565	1.21063769	-0.74130108	-1.463108365	-0.252345907	-1.14E-16	-0.544685846	0.918664602	-3.548297696	-1.233940783	-0.746061952	0.225013271	2.139972817	1.135670146	-7.467189614	-1.456128322	-1.268884179	1.338733512
Campephilus_melanoleucos_38959.wav	Campephilus_melanoleucos	Cam_mel	Campephilus	New_World	Neotropic	11657285.98	DA6	1	30	5	29	2	1	35.5	232.5	-1.016950359	-0.634121431	-1.082032942	0.084523018	0.798548594	0.160616686	0.561890408	-0.909691316	1.00976155	-0.085475465	0.04120446	-0.56290553	-0.521442816	0.27820023	-1.040325926	-0.416778266	0.807910715	1.12768647	-0.536414717	-0.816780364	-0.252345907	-1.14E-16	-0.402575237	0.315761968	-2.268232802	-2.137553356	-0.368311568	-0.136315499	0.196216268	2.712070795	-4.898891296	-2.088632602	-0.346203397	1.593275191
Campephilus_melanoleucos_44111.wav	Campephilus_melanoleucos	Cam_mel	Campephilus	New_World	Neotropic	11657285.98	DA6	1	30	5	29	2	1	35.5	232.5	-1.193665143	-0.762226593	-1.403089979	0.795889159	0.820122453	0.192685884	0.561890408	-0.94907573	0.265572752	0.099415121	0.210016178	-0.243377053	-1.285749221	0.632406282	-1.674783228	-0.255931735	0.444170877	0.653852059	-0.365646948	-2.010936553	-0.252345907	-1.14E-16	-0.205610576	0.240844315	-2.562354041	-2.620810525	0.202294295	-0.352121115	0.815116562	3.02376199	-5.396582433	-2.628849695	0.457938252	2.06216183
Campephilus_melanoleucos_518279.wav	Campephilus_melanoleucos	Cam_mel	Campephilus	New_World	Neotropic	11657285.98	DA6	1	30	5	29	2	1	35.5	232.5	-1.105307751	-0.737664481	-0.861038456	0.167858005	-0.35634463	0.238785151	0.561890408	-1.536701101	1.4359146	0.263002889	0.690397247	-0.739325868	-0.563569545	0.461183667	-1.075295686	-0.448689015	1.18071169	1.445260676	-0.545890681	-1.078016461	-0.252345907	-1.14E-16	0.167533809	0.304960773	-3.253667584	-1.669777192	-0.633031838	-0.014943648	2.531544387	0.985693134	-6.11533734	-2.511894869	-0.975353022	1.885514691
Campephilus_melanoleucos_65143.wav	Campephilus_melanoleucos	Cam_mel	Campephilus	New_World	Neotropic	11657285.98	DA6	1	30	5	29	2	1	35.5	232.5	-1.370379926	-0.928055629	-1.495104663	0.726323953	0.892904243	0.307367312	0.561890408	-1.077916736	1.94336216	0.599820952	0.647715211	-0.616851356	0.184426074	0.705206725	-0.454378107	0.609286829	1.126805954	0.067697895	-0.702831474	-3.81194532	-0.252345907	-1.14E-16	-1.323735924	2.269175334	-3.378283183	-2.27266855	-0.426670599	0.20550345	2.468803025	4.602124554	-8.814016842	-0.80570844	-0.684618366	0.94911029
Campephilus_melanoleucos_65155.wav	Campephilus_melanoleucos	Cam_mel	Campephilus	New_World	Neotropic	11657285.98	DA6	1	30	5	29	2	1	35.5	232.5	-1.458737317	-1.090434385	-0.825300102	-0.126404275	0.688053933	-0.116691687	0.561890408	-0.425730259	6.347490448	0.464041801	0.843711761	-0.165698416	-0.054758225	0.662278513	-0.652927045	-1.234098904	0.39304894	1.852418263	-0.403879949	-3.160251945	-0.252345907	-1.14E-16	-0.518378017	0.734441674	-5.187739383	-2.893344385	-2.296663054	1.785966674	2.109241183	2.853825711	-9.904303605	-2.369273678	-3.6563755	3.806527972
Campephilus_melanoleucos_65157.wav	Campephilus_melanoleucos	Cam_mel	Campephilus	New_World	Neotropic	11657285.98	DA6	1	30	5	29	2	1	35.5	232.5	-1.193665143	-0.804810127	-1.113809609	0.565604196	0.331112669	0.138431728	0.561890408	-1.096664202	0.848957731	0.169255083	0.400801852	-0.28832723	-0.963707535	-0.619143492	-1.407453663	-1.346981915	0.012212941	1.711914732	-0.242488196	-2.843068276	-0.252345907	-1.14E-16	0.43562749	-0.43449309	-3.119040609	-3.102352531	-0.27519429	0.556123226	1.426151663	2.495188338	-5.257078264	-3.18727512	-0.490385331	3.700940057
Campephilus_melanoleucos_65158.wav	Campephilus_melanoleucos	Cam_mel	Campephilus	New_World	Neotropic	11657285.98	DA6	1	30	5	29	2	1	35.5	232.5	-1.193665143	-0.782976329	-1.024729792	-0.301990895	0.495189544	0.46125962	0.561890408	-1.272179305	6.318329715	0.415855575	0.313537807	-0.603644033	-0.732068962	0.861075955	-1.215168497	-0.392588454	0.658787141	0.986210473	-0.546139866	-1.441440948	-0.252345907	-1.14E-16	-0.232701105	0.822481642	-4.334093266	-2.705396574	-2.501433098	0.919639433	2.357857851	2.993893696	-8.34933419	-2.940185385	-3.527529851	2.681008207
Campephilus_melanoleucos_65159.wav	Campephilus_melanoleucos	Cam_mel	Campephilus	New_World	Neotropic	11657285.98	DA6	1	30	5	29	2	1	35.5	232.5	-1.193665143	-0.82811501	-0.921207242	0.200134928	0.215854109	0.160632212	0.561890408	-1.182427706	2.39990691	0.212794434	0.464639695	-0.234198559	0.069828415	1.120366944	-0.549506607	0.041319806	0.919468378	0.631526122	-0.717747076	-0.698640644	-0.252345907	-1.14E-16	-0.694742043	1.043307885	-2.895124296	-1.215730932	-0.920370089	0.168017409	1.471868683	1.752071239	-6.481169747	-1.166001843	-1.369337483	0.881503781
Campephilus_melanoleucos_65160.wav	Campephilus_melanoleucos	Cam_mel	Campephilus	New_World	Neotropic	11657285.98	DA6	1	30	5	29	2	1	35.5	232.5	-1.105307751	-0.73279692	-1.093139201	0.958623793	0.384869082	0.256942149	0.561890408	-1.231707584	2.320866681	0.114190462	0.293203505	-0.608605352	-1.277538781	-0.441105576	-1.667967671	-1.915477784	-0.271734092	2.219440954	-0.21508674	-1.261223329	-0.252345907	-1.14E-16	0.917617289	-1.040901912	-3.408673536	-3.384949823	-0.555748804	0.25929699	1.451687562	1.956392066	-5.067292149	-4.441612203	-0.698214221	4.14237023
Campephilus_melanoleucos_65161.wav	Campephilus_melanoleucos	Cam_mel	Campephilus	New_World	Neotropic	11657285.98	DA6	1	30	5	29	2	1	35.5	232.5	-1.193665143	-0.832534974	-0.979470879	0.714921719	0.086292151	0.108661677	0.561890408	-1.171462297	1.26749493	0.207218695	0.521109296	-0.692363299	-1.293466897	0.17602907	-1.681189737	-1.137754033	0.328140056	1.682351206	-0.279979301	-2.149580917	-0.252345907	-1.14E-16	0.475620495	-0.504094564	-3.534761865	-2.73338559	-0.317991596	-0.032652486	1.649965235	1.551863644	-5.996271816	-3.744158435	-0.424181521	3.214426637
Campephilus_melanoleucos_65162.wav	Campephilus_melanoleucos	Cam_mel	Campephilus	New_World	Neotropic	11657285.98	DA6	1	30	5	29	2	1	35.5	232.5	-1.193665143	-0.815508719	-1.023471266	0.657634595	-0.059186773	0.223415818	0.561890408	-1.387574408	1.88588474	0.325165681	0.660792189	-0.69537537	-1.344877531	0.667280659	-1.723866145	-1.265698403	0.396849842	1.895192366	-0.29876698	-1.705656717	-0.252345907	-1.14E-16	0.732939487	-0.454687268	-3.949296635	-2.6421469	-0.601896857	-0.130928022	2.670615413	1.063227394	-6.5584585	-4.179908705	-0.826541339	3.210065983
Campephilus_melanoleucos_65163.wav	Campephilus_melanoleucos	Cam_mel	Campephilus	New_World	Neotropic	11657285.98	DA6	1	30	5	29	2	1	35.5	232.5	-1.193665143	-0.842704316	-0.745630285	-0.02480361	0.006665696	0.201482099	0.561890408	-1.33174959	3.476956818	0.292645276	0.606130246	-0.50954106	-1.031253365	0.694698159	-1.463524035	-1.451750568	-0.460831331	1.492582556	-0.434649559	-0.582322954	-0.252345907	-1.14E-16	0.729191538	-0.610287234	-3.715657301	-2.137610543	-1.693836959	0.254773611	1.992162906	0.407580266	-5.737836775	-3.920474878	-2.340334224	2.922193184
Campephilus_melanoleucos_65165.wav	Campephilus_melanoleucos	Cam_mel	Campephilus	New_World	Neotropic	11657285.98	DA6	1	30	5	29	2	1	35.5	232.5	-1.193665143	-0.820125621	-0.971312414	0.455340864	0.01231622	0.204607555	0.561890408	-1.332998277	2.124163191	0.294053987	0.603191478	0.486275646	-0.984035608	0.642546838	-1.42432817	-0.909277261	0.169881318	1.275825607	-0.453675388	-1.376168268	-0.252345907	-1.14E-16	0.458335136	-0.161830959	-3.301648349	-2.214480536	-0.796475186	0.706236397	2.31031275	1.254559486	-5.555812573	-2.655374472	-1.357835564	3.087329011
Campephilus_melanoleucos_65168.wav	Campephilus_melanoleucos	Cam_mel	Campephilus	New_World	Neotropic	11657285.98	DA6	1	30	5	29	2	1	35.5	232.5	-1.193665143	-0.769766431	-1.203507647	0.257000027	0.476118321	0.415790483	0.561890408	-1.373814553	3.755748073	0.316213948	0.416877201	-0.645906829	-0.532967853	0.19580257	-1.049892959	-0.975673005	-0.451275769	0.897839038	-0.527068173	-1.138988418	-0.252345907	-1.14E-16	0.169725054	0.251915487	-3.286481234	-2.527577203	-1.578284151	0.338785982	1.885385232	2.436946228	-6.009554438	-3.120844614	-2.099270647	2.431389138
Campephilus_melanoleucos_65169.wav	Campephilus_melanoleucos	Cam_mel	Campephilus	New_World	Neotropic	11657285.98	DA6	1	30	5	29	2	1	35.5	232.5	-0.840235576	-0.677856788	0.117211744	-0.959912076	-0.427440417	-0.097982823	0.561890408	-0.919613119	0.871640957	-0.071557833	0.140334424	-0.279461389	-0.800024396	1.107475428	-1.271578885	-1.754568846	0.347618091	2.476603267	-0.523391399	0.346680308	-0.252345907	-1.14E-16	0.76976985	-1.426654045	-2.94536693	-0.960594239	-1.277407329	-0.061497097	0.316651968	-1.841987802	-3.77387639	-3.451943	-1.799316637	2.308858871
Campephilus_melanoleucos_65172.wav	Campephilus_melanoleucos	Cam_mel	Campephilus	New_World	Neotropic	11657285.98	DA6	1	30	5	29	2	1	35.5	232.5	-1.370379926	-1.064361299	-0.101507644	-0.63117719	0.156801052	-0.270992395	0.561890408	-0.35298625	5.278612119	0.098176902	0.624214214	-0.27500537	-0.735842743	1.257846277	-1.218301145	-0.317191012	0.641300774	0.877890532	-0.586128409	-1.19985839	-0.252345907	-1.14E-16	-0.694671464	0.119414404	-4.158313525	-1.453423541	-2.259635802	1.049228761	-0.076312313	0.707587268	-7.753135648	-1.951584973	-3.388580162	2.320292403
Campephilus_melanoleucos_65175.wav	Campephilus_melanoleucos	Cam_mel	Campephilus	New_World	Neotropic	11657285.98	DA6	1	30	5	29	2	1	35.5	232.5	-1.193665143	-0.763266605	-1.361500686	0.289339144	1.071281776	0.138174904	0.122849733	-0.7440003	-1.374149349	0.193411464	0.074574456	-0.81029808	0.724243165	0.304529227	-0.00627131	0.544514075	0.166816353	-0.564312976	-0.728543957	-1.027225604	-0.252345907	-1.14E-16	-1.301679957	1.720357185	-0.692312483	-0.822703937	0.279113871	-0.904209908	0.078173074	3.304909326	-3.772520494	0.085551778	0.709346186	-1.233305334
Campephilus_melanoleucos_72325.wav	Campephilus_melanoleucos	Cam_mel	Campephilus	New_World	Neotropic	11657285.98	DA6	1	30	5	29	2	1	35.5	232.5	-1.193665143	-0.817197573	-1.132561894	0.620631616	0.374107297	0.027563971	0.561890408	-0.897996931	-0.159140188	0.076118434	0.329230807	-0.932240598	-0.077718559	1.257846277	-0.671986615	0.569158851	0.522178373	-0.331203801	-0.707464416	-0.903239764	-0.252345907	-1.14E-16	-1.121010803	1.080101397	-1.882746713	-0.774771584	0.113818745	-1.15533433	-0.081542276	1.811233303	-5.351310998	-1.061129862	0.479740325	-0.658689299
Campephilus_melanoleucos_72454.wav	Campephilus_melanoleucos	Cam_mel	Campephilus	New_World	Neotropic	11657285.98	DA6	1	30	5	29	2	1	35.5	232.5	-0.751878184	-0.390264089	-1.113109693	0.863573174	0.347167913	0.357278252	0.561890408	-1.363806434	0.81022415	-0.073792206	0.045876348	-0.340184832	0.16183601	0.667164362	-0.473130313	0.651028357	0.44747897	-0.49025205	-0.554365568	-0.047601296	-0.252345907	-1.14E-16	-0.778655063	1.065031443	-1.132757129	-0.916312445	-0.027675056	-0.633770753	0.378057895	2.289161734	-3.621177205	-0.634729116	0.219973998	-0.37685218
Campephilus_melanoleucos_87458.wav	Campephilus_melanoleucos	Cam_mel	Campephilus	New_World	Neotropic	11657285.98	DA6	1	30	5	29	2	1	35.5	232.5	-0.928592968	-0.638405449	-0.397865372	-1.121074937	0.246565225	0.139170516	0.561890408	-1.046252474	1.927135526	-0.042068111	0.08910223	-0.163285538	-0.834999281	1.257846277	-1.300611837	0.058518048	0.867254328	0.57095544	-0.516409138	-0.403323084	-0.252345907	-1.14E-16	-0.269028358	0.205816426	-2.493423907	-1.070597724	-1.513611821	0.105226357	0.437701534	0.804158985	-4.777195581	-1.872702438	-2.053309287	1.037156903
Campephilus_rubricollis_10140.wav	Campephilus_rubricollis	Cam_rub	Campephilus	New_World	Neotropic	5860897.45	DA5	2	21	3	21	3	2	32	208.5	-1.635452101	-1.268186234	-0.008263881	0.088357105	0.374669076	-0.523732526	0.561890408	0.87514705	1.25E-17	-0.503244942	-0.354150372	-0.28072778	2.676172153	1.257846277	1.614041683	2.024458508	1.230135297	-1.644498295	-0.967931293	5.06E-18	-0.252345907	-1.14E-16	-4.017572404	2.47331274	-0.189310697	1.98979486	-0.026279972	-0.138461307	-5.507511425	1.582397379	-4.856574358	4.585015851	-0.104215079	-3.762843763
Campephilus_rubricollis_102476.wav	Campephilus_rubricollis	Cam_rub	Campephilus	New_World	Neotropic	5860897.45	DA5	2	21	3	21	3	2	32	208.5	-1.635452101	-1.261147126	-0.4155827	0.088357105	0.85473121	-0.44620218	0.561890408	0.87514705	1.25E-17	-0.503244942	-0.354150372	-0.483568482	1.995270764	1.257846277	1.0488196	1.125604809	1.230135297	-0.508182096	-0.922963337	5.06E-18	-0.252345907	-1.14E-16	-3.386756278	1.922220917	-0.837555633	0.812713444	0.06828496	-0.321872276	-4.815335971	2.176112825	-5.391645915	2.829306316	0.154060304	-2.456739756
Campephilus_rubricollis_103954.wav	Campephilus_rubricollis	Cam_rub	Campephilus	New_World	Neotropic	5860897.45	DA5	2	21	3	21	3	2	32	208.5	-1.635452101	-1.246988146	-1.021256378	0.088357105	1.82036365	-0.290251916	0.561890408	0.87514705	1.25E-17	-0.503244942	-0.354150372	-0.652010182	2.603521631	1.257846277	1.553733861	1.928553004	1.230135297	-1.52325612	-0.963465633	5.06E-18	-0.252345907	-1.14E-16	-4.16492672	3.225425203	-0.132308202	0.780463902	0.191535057	-0.583337828	-4.741910221	4.339610736	-5.670295408	3.979273029	0.503446854	-3.834893686
Campephilus_rubricollis_110479.wav	Campephilus_rubricollis	Cam_rub	Campephilus	New_World	Neotropic	5860897.45	DA5	2	21	3	21	3	2	32	208.5	-1.635452101	-1.262237107	-0.358192042	0.088357105	0.780395326	-0.458207474	0.561890408	0.87514705	1.25E-17	-0.503244942	-0.354150372	-0.377772374	2.675861495	1.257846277	1.613783803	2.02404841	1.230135297	-1.643979856	-0.967912354	5.06E-18	-0.252345907	-1.14E-16	-4.081859999	2.730279182	-0.151582049	1.639756791	0.047246479	-0.265946059	-5.273716375	2.44206267	-5.098248038	4.455091352	0.086792494	-3.81615766
Campephilus_rubricollis_114412.wav	Campephilus_rubricollis	Cam_rub	Campephilus	New_World	Neotropic	5860897.45	DA5	2	21	3	21	3	2	32	208.5	-1.635452101	-1.268457085	0.009323973	0.088357105	0.356197183	-0.526715748	0.561890408	0.87514705	1.25E-17	-0.503244942	-0.354150372	-0.590228976	2.484322929	1.257846277	1.454785997	1.771199538	1.230135297	-1.324332432	-0.955976501	5.06E-18	-0.252345907	-1.14E-16	-3.841109741	2.22715175	-0.435842281	1.795225266	-0.040253049	-0.341242453	-5.471953924	1.407407258	-5.063844328	3.950278596	-0.048334526	-3.532039727
Campephilus_rubricollis_114797.wav	Campephilus_rubricollis	Cam_rub	Campephilus	New_World	Neotropic	5860897.45	DA5	2	21	3	21	3	2	32	208.5	-1.635452101	-1.257715747	-0.584679165	0.088357105	1.088748837	-0.408408182	0.561890408	0.87514705	1.25E-17	-0.503244942	-0.354150372	-0.656897023	0.634272981	1.257846277	-0.080956332	-0.67103992	1.230135297	1.763106893	-0.806141329	5.06E-18	-0.252345907	-1.14E-16	-1.995375202	0.351929957	-2.190084776	-0.90302762	0.128576679	-0.418545332	-3.819170263	1.795482759	-5.982502121	-0.410074852	0.314876709	0.282622654
Campephilus_rubricollis_114957.wav	Campephilus_rubricollis	Cam_rub	Campephilus	New_World	Neotropic	5860897.45	DA5	2	21	3	21	3	2	32	208.5	-1.635452101	-1.264559736	-0.229349567	0.088357105	0.621993639	-0.483789449	0.561890408	0.87514705	1.25E-17	-0.503244942	-0.354150372	-1.075766864	2.46897391	1.029624079	1.679354085	1.750937393	1.230135297	-1.298717358	-0.954997133	5.06E-18	-0.252345907	-1.14E-16	-3.930217974	2.430346662	-0.360569464	1.539983469	0.000101551	-0.558765885	-5.451125929	2.105199147	-5.216574132	3.785297894	0.132219567	-3.713202695
Campephilus_rubricollis_12193.wav	Campephilus_rubricollis	Cam_rub	Campephilus	New_World	Neotropic	5860897.45	DA5	2	21	3	21	3	2	32	208.5	-1.635452101	-1.252806793	-0.79985821	0.088357105	1.42353602	-0.354339835	0.561890408	0.87514705	1.25E-17	-0.503244942	-0.354150372	-0.644314923	1.578785545	1.257846277	0.703091648	0.575805255	1.230135297	0.18686554	-0.891566846	5.06E-18	-0.252345907	-1.14E-16	-3.036930118	1.726431132	-1.203878635	-0.092817391	0.158447155	-0.489977763	-4.26967664	3.00824091	-5.830502415	1.702333738	0.401751792	-1.685819758
Campephilus_rubricollis_12194.wav	Campephilus_rubricollis	Cam_rub	Campephilus	New_World	Neotropic	5860897.45	DA5	2	21	3	21	3	2	32	208.5	-1.635452101	-1.253702249	-0.762719086	0.088357105	1.362466558	-0.364202593	0.561890408	0.87514705	1.25E-17	-0.503244942	-0.354150372	-0.649074138	1.513281074	1.257846277	0.648715825	0.48933321	1.230135297	0.29618209	-0.8863194	5.06E-18	-0.252345907	-1.14E-16	-2.960436632	1.610725754	-1.277989431	-0.121517527	0.150829307	-0.483115928	-4.259222215	2.855102391	-5.82903568	1.55786771	0.383844748	-1.55059889
Campephilus_rubricollis_13840.wav	Campephilus_rubricollis	Cam_rub	Campephilus	New_World	Neotropic	5860897.45	DA5	2	21	3	21	3	2	32	208.5	-1.635452101	-1.258851393	-0.530565603	0.088357105	1.011298617	-0.420916442	0.561890408	0.87514705	1.25E-17	-0.503244942	-0.354150372	-0.579367145	0.673355227	1.257846277	-0.048513824	-0.619447689	1.230135297	1.697884836	-0.81014318	5.06E-18	-0.252345907	-1.14E-16	-2.019825317	0.354655561	-2.14830575	-0.799726342	0.11860778	-0.356370393	-3.870166172	1.673201722	-5.899369808	-0.259915496	0.270185978	0.244520071
Campephilus_rubricollis_144593.wav	Campephilus_rubricollis	Cam_rub	Campephilus	New_World	Neotropic	5860897.45	DA5	2	21	3	21	3	2	32	208.5	-1.635452101	-1.267070047	-0.079101586	0.088357105	0.450792209	-0.51143859	0.561890408	0.87514705	1.25E-17	-0.503244942	-0.354150372	-0.991540561	0.852653519	1.257846277	0.100323226	-0.382757127	1.230135297	1.398664483	-0.827932317	5.06E-18	-0.252345907	-1.14E-16	-2.170195956	0.247090688	-2.115733883	-0.122127259	-0.005095801	-0.567385802	-4.43268864	0.599630815	-5.803704435	-0.035809245	0.116545982	-0.350257546
Campephilus_rubricollis_14693.wav	Campephilus_rubricollis	Cam_rub	Campephilus	New_World	Neotropic	5860897.45	DA5	2	21	3	21	3	2	32	208.5	-1.635452101	-1.257271958	-0.605355435	0.088357105	1.119014973	-0.403520181	0.561890408	0.87514705	1.25E-17	-0.503244942	-0.354150372	-0.975475496	1.584084363	1.257846277	0.707490243	0.582800193	1.230135297	0.178022654	-0.891987453	5.06E-18	-0.252345907	-1.14E-16	-3.032277606	1.570669287	-1.29570864	0.147838812	0.098325706	-0.680138909	-4.515636594	2.418449778	-5.877954207	1.5366239	0.359009618	-1.871598268
Campephilus_rubricollis_166811.wav	Campephilus_rubricollis	Cam_rub	Campephilus	New_World	Neotropic	5860897.45	DA5	2	21	3	21	3	2	32	208.5	-1.635452101	-1.26133527	-0.405809822	0.088357105	0.841899916	-0.448274442	0.561890408	0.87514705	1.25E-17	-0.503244942	-0.354150372	0.447754847	2.002641602	1.257846277	1.054938196	1.135335006	1.230135297	-0.520482853	-0.923490196	5.06E-18	-0.252345907	-1.14E-16	-3.310617279	1.902809937	-0.672687614	0.816082424	0.106846493	0.321930041	-4.600895055	2.209549309	-4.908036785	3.45687533	-0.029940917	-1.964238833
Campephilus_rubricollis_203063.wav	Campephilus_rubricollis	Cam_rub	Campephilus	New_World	Neotropic	5860897.45	DA5	2	21	3	21	3	2	32	208.5	-1.635452101	-1.261269259	-0.40924494	0.088357105	0.846401849	-0.447547377	0.561890408	0.87514705	1.25E-17	-0.503244942	-0.354150372	-0.663220569	1.310963716	1.257846277	0.480770451	0.222255321	1.230135297	0.633817606	-0.869532552	5.06E-18	-0.252345907	-1.14E-16	-2.680372988	1.061237848	-1.550519239	0.051336129	0.072906479	-0.417161246	-4.413850086	1.732119401	-5.684404518	1.158278586	0.204266494	-1.128555936
Campephilus_rubricollis_25314.wav	Campephilus_rubricollis	Cam_rub	Campephilus	New_World	Neotropic	5860897.45	DA5	2	21	3	21	3	2	32	208.5	-1.635452101	-1.256344838	-0.647727018	0.088357105	1.182243858	-0.393308675	0.561890408	0.87514705	1.25E-17	-0.503244942	-0.354150372	-0.713148553	2.754574411	1.257846277	1.67912407	2.127956842	1.230135297	-1.775339464	-0.97266902	5.06E-18	-0.252345907	-1.14E-16	-4.247256387	3.071343771	-0.076841143	1.415064142	0.097328295	-0.554547512	-5.177257423	3.263144523	-5.415626667	4.358241897	0.30049381	-4.168179668
Campephilus_rubricollis_28918.wav	Campephilus_rubricollis	Cam_rub	Campephilus	New_World	Neotropic	5860897.45	DA5	2	21	3	21	3	2	32	208.5	-1.635452101	-1.262791562	-0.32826532	0.088357105	0.742581875	-0.46431437	0.561890408	0.87514705	1.25E-17	-0.503244942	-0.354150372	-1.027045455	2.571305505	1.257846277	1.526990979	1.886024696	1.230135297	-1.469492526	-0.961461648	5.06E-18	-0.252345907	-1.14E-16	-4.024416949	2.590659172	-0.371828378	1.563866176	0.01386712	-0.704145634	-5.3873735	2.263210653	-5.444879184	3.798871817	0.198935863	-3.952047188
Campephilus_rubricollis_65179.wav	Campephilus_rubricollis	Cam_rub	Campephilus	New_World	Neotropic	5860897.45	DA5	2	21	3	21	3	2	32	208.5	-1.635452101	-1.263529373	-0.287647194	0.088357105	0.692263681	-0.472440791	0.561890408	0.87514705	1.25E-17	-0.503244942	-0.354150372	-0.675607684	2.627933401	1.156524841	1.679354085	1.96077883	1.230135297	-1.563995484	-0.964974388	5.06E-18	-0.252345907	-1.14E-16	-4.05716292	2.64146617	-0.200937123	1.659224959	0.023007956	-0.38696015	-5.388216353	2.283944903	-5.123540229	4.267915681	0.096643644	-3.855177607
Campephilus_rubricollis_65181.wav	Campephilus_rubricollis	Cam_rub	Campephilus	New_World	Neotropic	5860897.45	DA5	2	21	3	21	3	2	32	208.5	-1.635452101	-1.268455595	0.009226766	0.088357105	0.3562988	-0.526699337	0.561890408	0.87514705	1.25E-17	-0.503244942	-0.354150372	-0.674070004	0.955012284	1.257846277	0.185292115	-0.247633955	1.230135297	1.227843972	-0.837686896	5.06E-18	-0.252345907	-1.14E-16	-2.237326478	0.30705218	-1.972430801	0.07304885	-0.012895827	-0.337700897	-4.487382514	0.472190069	-5.564445481	0.420869037	0.010032903	-0.390856687
Campephilus_rubricollis_65187.wav	Campephilus_rubricollis	Cam_rub	Campephilus	New_World	Neotropic	5860897.45	DA5	2	21	3	21	3	2	32	208.5	-1.635452101	-1.266437401	-0.118116524	0.088357105	0.493938225	-0.504470481	0.561890408	0.87514705	1.25E-17	-0.503244942	-0.354150372	-0.879758119	1.56291362	1.257846277	0.689916227	0.554852826	1.230135297	0.21335326	-0.890303527	5.06E-18	-0.252345907	-1.14E-16	-2.917148367	1.165242202	-1.384180499	0.637386198	-0.007035092	-0.52530171	-4.850887407	1.13564032	-5.557815769	1.644371835	0.093331359	-1.769855449
Campephilus_rubricollis_76057.wav	Campephilus_rubricollis	Cam_rub	Campephilus	New_World	Neotropic	5860897.45	DA5	2	21	3	21	3	2	32	208.5	-1.635452101	-1.273605757	0.376792763	0.088357105	0.005061386	-0.583424407	0.561890408	0.87514705	1.25E-17	-0.503244942	-0.354150372	-0.789132948	1.960087013	1.257846277	1.019613267	1.079158958	1.230135297	-0.449466008	-0.920435294	5.06E-18	-0.252345907	-1.14E-16	-3.257045015	1.331633949	-1.039704259	1.543882979	-0.118643546	-0.398229537	-5.432789373	0.257527226	-5.135304006	2.696568954	-0.167591312	-2.552188366
Campephilus_rubricollis_76324.wav	Campephilus_rubricollis	Cam_rub	Campephilus	New_World	Neotropic	5860897.45	DA5	2	21	3	21	3	2	32	208.5	-1.635452101	-1.270890743	0.174801235	0.088357105	0.190223444	-0.553520615	0.561890408	0.87514705	1.25E-17	-0.503244942	-0.354150372	-0.698377019	1.961455552	1.257846277	1.020749303	1.080965557	1.230135297	-0.451749881	-0.920534035	5.06E-18	-0.252345907	-1.14E-16	-3.277680262	1.461178911	-0.997564761	1.362219735	-0.071164629	-0.367685982	-5.274802355	0.706004779	-5.191031202	2.722436825	-0.091984109	-2.502933467
Campephilus_rubricollis_85775.wav	Campephilus_rubricollis	Cam_rub	Campephilus	New_World	Neotropic	5860897.45	DA5	2	21	3	21	3	2	32	208.5	-1.635452101	-1.262482131	-0.345029033	0.088357105	0.763684833	-0.460906229	0.561890408	0.87514705	1.25E-17	-0.503244942	-0.354150372	-0.908856644	1.484185615	1.257846277	0.624563435	0.450924475	1.230135297	0.344737787	-0.883959841	5.06E-18	-0.252345907	-1.14E-16	-2.873732507	1.234768941	-1.431231065	0.318516389	0.043946779	-0.581892549	-4.637618054	1.654976242	-5.721785293	1.403620251	0.213774553	-1.622767339
Celeus_castaneus_125667.wav	Celeus_castaneus	Cel_cas	Celeus	New_World	Neotropic	327907.88	DA1	3	11	0	6	2	6	24	92.5	-0.221733835	-0.497156109	0.996473313	-0.187483589	-0.674343034	-0.46482595	0.561890408	-0.013406853	-0.067714117	-0.261287622	-0.145269764	-0.352897924	0.272121769	0.302463191	0.631961915	0.007528699	-0.302333987	-0.234348086	0.20369638	0.202324646	-0.252345907	-1.14E-16	-0.624157442	-0.688922103	-0.184122407	1.290450353	-0.413086628	-0.058976195	-2.907626467	-2.366902969	-0.110641352	0.542695573	-0.623593164	-0.63861921
Celeus_castaneus_125671.wav	Celeus_castaneus	Cel_cas	Celeus	New_World	Neotropic	327907.88	DA1	3	11	0	6	2	6	24	92.5	-0.398448618	-0.580703334	0.90806517	-0.145593393	-0.831209292	-0.471027569	0.561890408	-0.003957507	0.024984748	0.018883086	-0.033782333	-0.752070399	-0.577609116	1.257846277	-1.086950053	-0.433886162	-1.553989514	-0.607111283	0.038834089	0.265157187	-0.252345907	-1.14E-16	0.042282545	-1.642328134	-0.970642674	1.078352626	-0.750419864	-1.183202928	-2.940209933	-3.78543861	-0.56510016	-1.931741385	-0.687183048	-0.476767207
Celeus_castaneus_215871.wav	Celeus_castaneus	Cel_cas	Celeus	New_World	Neotropic	327907.88	DA1	3	11	0	6	2	6	24	92.5	-0.221733835	-0.514382848	0.980595688	0.24890441	-1.070979948	-0.58368409	0.337871216	0.762429726	-0.127768497	0.15623509	-0.157187512	-0.070610487	2.157237177	1.252943704	1.270069289	1.47745076	0.720600968	-1.331894823	-0.799573258	0.315489629	-0.252345907	-1.14E-16	-2.328703756	1.04614364	0.21329884	2.907785029	0.037357512	-0.286805927	-3.711512532	-2.11806238	-1.760481439	3.512170047	-0.123704741	-3.262289822
Celeus_castaneus_28145.wav	Celeus_castaneus	Cel_cas	Celeus	New_World	Neotropic	327907.88	DA1	3	11	0	6	2	6	24	92.5	-0.575163401	-0.626541771	0.493383471	0.09070633	-0.697155474	-0.440054256	0.435972948	-0.360058265	0.069342825	0.191488107	0.14921543	-0.492981594	1.230741087	0.296940111	0.461209292	0.214752723	0.215297442	-0.111381117	-0.304890334	0.193326795	-0.252345907	-1.14E-16	-0.920683993	0.23035678	-0.7755103	1.21678424	-0.273164682	-0.167611503	-1.386013704	-1.593385065	-2.101080606	0.841602399	-0.505677644	-1.01997579
Celeus_castaneus_89477.wav	Celeus_castaneus	Cel_cas	Celeus	New_World	Neotropic	327907.88	DA1	3	11	0	6	2	6	24	92.5	0.485125298	-0.038988934	0.628058332	0.134471191	-0.510031227	-0.558460815	0.308578416	0.63811653	-0.196786218	-0.338110719	-0.341604035	-0.781049928	0.269956173	-0.126865146	0.02953187	-0.067060282	-0.191115348	-0.057346265	-0.158841126	0.240414857	-0.252345907	-1.14E-16	-0.620269888	-1.00478185	0.30309768	0.691555581	0.166344587	-0.591834391	-3.97160982	-1.472114828	0.741764962	-0.062418069	0.485572758	-0.566894833
Celeus_elegans_113956.wav	Celeus_elegans	Cel_ele	Celeus	New_World	Neotropic	7672482.26	DA5	3	20	5	19	4	10	29	130.5	-0.133376443	-0.291827172	0.221753831	-0.13378713	0.06074392	-0.493358421	0.412732007	0.87514705	-0.140765341	-0.365069406	-0.365356889	-0.108903791	0.070029567	1.257846277	-0.549339628	-0.309515189	-1.310178892	-0.583029461	0.035791629	0.257468367	-0.252345907	-1.14E-16	-0.657762499	-0.984179503	-0.086709352	0.657749539	-0.24178042	-0.901953924	-4.005141489	-1.55708175	-0.02033212	-0.654175592	0.048983258	-0.776873376
Celeus_elegans_128653.wav	Celeus_elegans	Cel_ele	Celeus	New_World	Neotropic	7672482.26	DA5	3	20	5	19	4	10	29	130.5	0.220053123	-0.233779237	0.763365083	0.260616992	-0.738149992	-0.559568243	-0.380398444	0.485841691	-0.217222633	-0.287899084	-0.41856476	-0.340250921	0.310288282	-0.435130196	0.958037496	0.572410432	0.236405446	-0.547829213	-0.300109668	0.228825186	-0.252345907	-1.14E-16	-0.957795055	-0.244953918	0.87051206	1.133954906	0.121789316	0.165025598	-3.414598076	-0.91432161	1.197119507	1.688529646	0.130593414	-0.970709901
Celeus_elegans_137814.wav	Celeus_elegans	Cel_ele	Celeus	New_World	Neotropic	7672482.26	DA5	3	20	5	19	4	10	29	130.5	-0.221733835	-0.436019485	0.569541717	0.048148941	-0.280830306	-0.554756412	0.188844297	0.87514705	-0.157646298	-0.395051503	-0.41568467	-1.140302417	0.58688732	1.214969684	-0.120291575	0.57004508	0.661625248	-0.228624597	-0.316380161	0.291332228	-0.252345907	-1.14E-16	-1.54366903	-0.118037156	-0.462295331	1.128477531	0.089868494	-1.209856212	-4.227445678	-1.224450966	-2.014811058	0.277365598	0.482319368	-1.808388978
Celeus_elegans_26107.wav	Celeus_elegans	Cel_ele	Celeus	New_World	Neotropic	7672482.26	DA5	3	20	5	19	4	10	29	130.5	0.04333834	-0.253276936	0.448255583	0.289431961	-0.816033044	-0.480000287	0.096936738	-0.108550595	-0.206899853	0.251279254	0.000333309	-0.976514678	0.640282904	1.257846277	0.487249003	-0.064440604	-0.82280697	-0.530415004	0.077138256	0.327712118	-0.252345907	-1.14E-16	-0.318607898	-0.254914907	-0.325146675	1.556916482	-0.213230434	-1.289393031	-1.100829208	-2.752205106	-0.655052681	-0.384339044	-0.018624084	-1.819070591
Celeus_elegans_47903.wav	Celeus_elegans	Cel_ele	Celeus	New_World	Neotropic	7672482.26	DA5	3	20	5	19	4	10	29	130.5	-0.045019051	-0.406430802	0.938609414	0.03404106	-0.53745003	-0.61646472	0.541583578	0.87514705	-0.186179598	-0.365495134	-0.348519411	-1.064667695	-0.25787022	-0.234867615	0.21264181	-0.476253721	-0.036664609	0.574806586	0.869449911	0.17512351	-0.252345907	-1.14E-16	-0.359509842	-1.476543426	-0.244621666	0.631265764	0.184675701	-0.363685213	-3.834228791	-2.307473571	0.300568411	-0.475415386	0.358568298	0.201625492
Celeus_elegans_52006.wav	Celeus_elegans	Cel_ele	Celeus	New_World	Neotropic	7672482.26	DA5	3	20	5	19	4	10	29	130.5	0.131695732	-0.291392447	0.83952416	0.12727619	-0.701661332	-0.559682893	0.226348982	0.292123121	-0.199848692	-0.114865087	-0.234983404	-0.812902127	-0.830074596	1.257846277	-0.729497674	-1.612800467	-0.66405842	1.545049531	0.881278865	0.23919403	-0.252345907	-1.14E-16	0.932311363	-2.241300275	-1.381240319	0.253548651	-0.106219825	-1.091323026	-1.389596918	-3.914196998	-0.411640933	-3.077678638	0.103782056	1.002449039
Celeus_elegans_73016.wav	Celeus_elegans	Cel_ele	Celeus	New_World	Neotropic	7672482.26	DA5	3	20	5	19	4	10	29	130.5	-0.398448618	-0.422088202	-0.032835935	0.151303856	0.10884418	-0.434132247	0.561890408	0.238504987	-0.178261981	-0.364265737	-0.240263012	-0.613560968	0.26885673	-0.726776535	-0.293987546	0.38480995	0.200330705	-0.337494694	-0.327569559	0.042690395	-0.252345907	-1.14E-16	-1.162848958	-0.272340277	-0.002728298	-0.134329194	0.242388662	-0.145160157	-3.891259972	0.721767804	-0.780767954	0.426988337	0.49863262	-0.158486673
Celeus_elegans_80726.wav	Celeus_elegans	Cel_ele	Celeus	New_World	Neotropic	7672482.26	DA5	3	20	5	19	4	10	29	130.5	0.131695732	-0.141810616	0.326072879	-0.162917912	-0.51001434	-0.466050061	0.090432153	0.87514705	-0.187524099	-0.102169445	-0.355266107	-0.689340772	0.790482432	1.257846277	0.821202605	0.354439546	-0.95242324	-1.156345503	-0.355241742	0.360163499	-0.252345907	-1.14E-16	-1.184270921	-0.022308273	0.546108664	1.737736318	-0.32643721	-1.071152157	-3.606812546	-1.705224954	0.196136373	0.847914391	-0.084653151	-2.495049049
Celeus_elegans_89017.wav	Celeus_elegans	Cel_ele	Celeus	New_World	Neotropic	7672482.26	DA5	3	20	5	19	4	10	29	130.5	-0.310091226	-0.347216133	-0.062314012	0.011765238	0.247701447	-0.43346847	0.561890408	0.422742191	-0.179755871	-0.333976424	-0.277731542	-0.930050865	1.43860366	1.256370586	1.313884073	1.216864801	0.548131799	-1.130722863	-0.482977349	0.326368441	-0.252345907	-1.14E-16	-2.306944392	1.327957167	0.231681836	1.472553585	0.076371907	-1.028058962	-3.642071238	0.465037087	-2.25290326	2.07596372	0.417588764	-3.159230063
Celeus_torquatus_115330.wav	Celeus_torquatus	Cel_tor	Celeus	New_World	Neotropic	4822165.5	DA4	4	20	5	20	5	1	27	120.5	-0.398448618	-0.23214821	-0.630249492	0.032476433	0.082268526	-0.207016686	0.150129024	0.084871271	-0.151521349	0.450026615	-0.12526999	-1.129923047	0.396686526	0.224122858	-0.207252156	-0.315382432	-1.478606809	-0.70086347	-0.108455538	0.253975403	-0.252345907	-1.14E-16	-0.254699584	-0.080187097	-0.100031308	0.122908349	-0.256965208	-1.197828708	-1.138975348	-0.144984787	-0.497141647	-1.071773847	0.132027132	-1.082955663
Celeus_torquatus_258052.wav	Celeus_torquatus	Cel_tor	Celeus	New_World	Neotropic	4822165.5	DA4	4	20	5	20	5	1	27	120.5	1.015269648	0.943254247	-0.544873035	-0.26081692	0.242338145	-0.041807442	0.561890408	-0.744974105	-0.136582449	-0.325962992	-0.249589073	-0.629876849	-0.629840593	1.257846277	-1.13030785	-1.600546522	-2.899492667	-0.132820646	0.264739649	0.327771833	-0.252345907	-1.14E-16	1.474050777	-1.822150098	0.090922177	-0.623785906	-0.619589161	-2.068653689	-0.592909909	-1.519374831	2.159869751	-4.27862898	0.110551244	-0.033682688
Celeus_torquatus_264524.wav	Celeus_torquatus	Cel_tor	Celeus	New_World	Neotropic	4822165.5	DA4	4	20	5	20	5	1	27	120.5	-0.398448618	-0.297864284	-0.407027363	-0.224797356	0.594457147	-0.224645262	0.561890408	0.129341383	0.046056067	-0.273911028	-0.246832657	-0.394117418	1.051090834	1.257846277	0.906241161	0.416106344	-0.520064302	-0.912780274	-0.453024507	0.396894787	-0.252345907	-1.14E-16	-1.548707898	0.872071043	0.102626556	0.771141486	-0.3653219	-0.814946051	-2.703465742	0.677215319	-1.597042819	0.946908928	-0.161096142	-2.172198848
Celeus_torquatus_31966.wav	Celeus_torquatus	Cel_tor	Celeus	New_World	Neotropic	4822165.5	DA4	4	20	5	20	5	1	27	120.5	0.220053123	-0.197414139	0.630616915	0.166866139	-0.479507865	-0.59776515	0.527202047	0.859880034	-0.214333002	-0.389433529	-0.349983018	-0.764620127	0.160895715	-0.310634885	0.9305836	-0.022568541	0.254631529	0.217887321	-0.001626006	0.260163539	-0.252345907	-1.14E-16	-0.969273627	-0.773097018	0.332098066	0.755857312	0.327214429	-0.131920895	-4.318696208	-1.126561863	0.438209187	0.798807284	0.51956383	-0.4365564
Celeus_torquatus_38978.wav	Celeus_torquatus	Cel_tor	Celeus	New_World	Neotropic	4822165.5	DA4	4	20	5	20	5	1	27	120.5	0.661840082	0.771246373	-0.250296631	-0.385845081	0.218193805	3.569576895	-2.914065558	-2.366563933	-0.573746963	0.235433351	-0.150967237	-0.377800845	-0.189863549	-0.880081469	-0.308348269	-0.566874486	-0.327731803	0.472915985	0.289459169	0.215335886	0.148791431	1.92313614	3.138374779	1.566883713	2.684209689	-2.506002121	-4.562479192	-2.120470172	10.13725911	3.379583124	4.31412183	-3.566520279	-2.586378422	-1.039711379
Celeus_torquatus_69423.wav	Celeus_torquatus	Cel_tor	Celeus	New_World	Neotropic	4822165.5	DA4	4	20	5	20	5	1	27	120.5	-0.045019051	-0.040912314	-0.416363261	-0.017797	0.527585477	-0.33381594	0.561890408	0.501690082	-0.094454749	-0.30210425	-0.310117729	-0.645906829	-0.560720011	-0.120540474	0.731226221	-1.068282928	-0.948268057	0.645327056	1.375380525	0.268568104	-0.252345907	-1.14E-16	0.260910371	-0.949750755	0.139991829	-0.545264387	0.214960526	-0.349908932	-1.537169507	-0.091433194	0.9358932	-1.140662915	0.541121902	0.652309149
Chrysophlegma_mentale_164148.wav	Chrysophlegma_mentale	Chrysop_men	Chrysophlegma	Old_world	Indomalaya	1307124.43	DA2	4	8	0	7	4	4	27.5	100.5	0.308410515	0.12889515	-0.133242518	-0.151698197	0.287168979	-0.311333094	0.468024723	0.87514705	-0.084296297	-0.319445383	-0.346014042	-0.483672194	-0.467748849	-0.968063571	-0.995754104	-0.08236093	0.077858845	0.162019016	0.00725141	0.124443481	-0.252345907	-1.14E-16	-0.337744534	-1.060774866	0.342169059	-0.793495054	0.3950898	-0.16863167	-3.596993739	0.716230031	0.906896861	-0.676979708	0.826474601	0.797559634
Chrysophlegma_mentale_164170.wav	Chrysophlegma_mentale	Chrysop_men	Chrysophlegma	Old_world	Indomalaya	1307124.43	DA2	4	8	0	7	4	4	27.5	100.5	0.220053123	-0.076493087	0.24344238	-0.023924531	-0.005151063	-0.49154888	0.561890408	0.724702621	-0.156451186	-0.380740293	-0.331655676	-0.664779715	0.462936625	1.257846277	-0.22318411	-0.31560343	-2.110656491	-1.170607351	-0.274692851	0.36183932	-0.252345907	-1.14E-16	-0.766682594	-0.979117204	0.347367058	1.046110587	-0.386723225	-1.527089283	-4.658428282	-1.843524348	0.644669695	-0.817824628	0.11917967	-1.740267165
Chrysophlegma_mentale_33236.wav	Chrysophlegma_mentale	Chrysop_men	Chrysophlegma	Old_world	Indomalaya	1307124.43	DA2	4	8	0	7	4	4	27.5	100.5	0.750197473	0.817718478	-0.766683516	0.14320855	-0.45820397	0.02428292	-1.373158981	0.87514705	-0.199325831	-0.158337431	-0.440969971	-0.710280124	-1.199815075	-0.975799458	-0.51749479	-1.680312195	-3.144029914	-0.213832115	0.801036972	0.288880313	-0.252345907	-1.14E-16	1.914218452	-1.986472432	1.555696332	-0.934480003	-0.170819167	-0.885740761	-0.343811603	-0.609986831	5.394093555	-2.958586988	0.437950685	0.874096312
Colaptes_auratus_100783.wav	Colaptes_auratus	Col_aura	Colaptes	New_World	Nearctic	15371735.43	DA6	3	21	0	20	2	6	32.5	127.5	0.57348269	-0.079274105	0.961108235	0.126572678	-0.721921585	-0.61166844	0.521469016	0.602081601	-0.202268794	-0.316936111	-0.300171207	0.044835568	-0.066226423	1.257846277	-0.31156976	-1.053949208	-2.633653136	-0.626128701	0.613008696	0.328604466	-0.252345907	-1.14E-16	0.366927185	-2.200259242	0.253773267	1.385870109	-0.403694418	-1.013513089	-3.758025988	-4.316709411	2.328943109	-1.430331815	-0.195233823	-0.487138087
Colaptes_auratus_101630.wav	Colaptes_auratus	Col_aura	Colaptes	New_World	Nearctic	15371735.43	DA6	3	21	0	20	2	6	32.5	127.5	1.722128781	0.668719981	0.674730187	0.076978218	-0.442657178	-0.568952052	0.169025841	0.410797667	-0.213274282	-0.40269742	-0.339678579	-0.710280124	-0.436997554	0.797166411	-0.490746909	0.168250891	-0.315384705	-0.447235634	1.024542429	0.279879286	-0.252345907	-1.14E-16	0.42272264	-1.373808252	0.829791016	0.873789613	0.420295338	-1.400349652	-2.136740697	-2.54404779	2.599864307	-1.189190985	1.089159447	-0.941432092
Colaptes_auratus_120259.wav	Colaptes_auratus	Col_aura	Colaptes	New_World	Nearctic	15371735.43	DA6	3	21	0	20	2	6	32.5	127.5	0.04333834	-0.386963611	1.082158897	0.071488302	-0.762385653	-0.608094106	0.393228415	0.87514705	-0.192453936	-0.27922873	-0.354458083	0.044835568	-0.324288878	0.714516973	-0.87322381	-0.542632148	0.349465095	0.945866166	0.298307222	0.190973687	-0.252345907	-1.14E-16	-0.164183826	-1.753757086	-0.83750646	0.603447219	0.184261444	-0.176879362	-3.442708754	-2.999070127	-0.411972658	-0.799312206	0.205522366	0.804239127
Colaptes_auratus_13643.wav	Colaptes_auratus	Col_aura	Colaptes	New_World	Nearctic	15371735.43	DA6	3	21	0	20	2	6	32.5	127.5	1.015269648	0.184807653	0.930137031	-0.014895734	-0.575765934	-0.5488778	0.201432252	0.87514705	-0.20150691	-0.372491809	-0.372253063	0.044835568	-1.151636015	0.52570829	-1.563454706	0.1679124	-0.322958633	-0.452440057	0.414498193	0.251166812	-0.252345907	-1.14E-16	0.244233008	-1.998144208	0.406253792	0.526013378	0.26999897	-0.653739259	-3.714987067	-2.639232022	2.230598095	-1.131960011	0.662723382	0.274299723
Colaptes_auratus_160134.wav	Colaptes_auratus	Col_aura	Colaptes	New_World	Nearctic	15371735.43	DA6	3	21	0	20	2	6	32.5	127.5	0.926912256	-0.017438875	1.457392341	0.077061246	-0.874107562	-0.652776766	0.561890408	0.533256358	-0.213617877	-0.404141036	-0.296929408	0.679506593	-0.656950847	1.257846277	-1.152812305	-0.829567657	-2.599653441	-0.884504354	0.504147611	0.323804084	-0.252345907	-1.14E-16	0.658111278	-2.832586975	0.390261139	1.427565043	-0.419487002	-0.737920791	-4.305281227	-5.064586305	3.297608578	-1.578659622	-0.296037543	0.089194542
Colaptes_auratus_170903.wav	Colaptes_auratus	Col_aura	Colaptes	New_World	Nearctic	15371735.43	DA6	3	21	0	20	2	6	32.5	127.5	1.191984431	0.153828518	1.292134214	0.153173039	-1.156420165	-0.66130136	0.472812171	0.663583168	-0.208423621	-0.355851718	-0.308766434	1.039881344	-0.882640123	1.257846277	-1.340158908	-1.245518649	-2.755777762	-0.474767618	1.309971097	0.30749603	-0.252345907	-1.14E-16	1.390349711	-3.30592564	0.406306768	1.263194503	-0.196590764	-0.589426663	-3.16697369	-5.73832182	4.188083101	-2.107772575	-0.083948549	0.834026355
Colaptes_auratus_173769.wav	Colaptes_auratus	Col_aura	Colaptes	New_World	Nearctic	15371735.43	DA6	3	21	0	20	2	6	32.5	127.5	-0.310091226	-0.606790977	1.25683528	0.188711778	-0.850659798	-0.666130474	0.123927961	0.725275042	-0.258483877	-0.430187499	-0.435843302	-0.57324954	-0.71440688	-1.511736912	0.33297165	-0.213780352	0.41909278	0.581915658	-0.390889381	-0.030176597	-0.252345907	-1.14E-16	-0.709737568	-1.574412025	0.067500962	0.235155731	0.119503729	0.793374417	-5.167475739	-1.29124263	0.837004481	0.611705729	-0.027453653	1.171888821
Colaptes_auratus_180434.wav	Colaptes_auratus	Col_aura	Colaptes	New_World	Nearctic	15371735.43	DA6	3	21	0	20	2	6	32.5	127.5	-0.221733835	-0.436126092	0.531185004	0.193928301	-0.47417367	-0.586875394	0.325631189	0.87514705	-0.229950577	-0.406057121	-0.3912743	-0.736466383	1.243449416	0.420850755	1.104448526	1.147483806	0.959776558	-0.736893241	-0.645996825	0.214583785	-0.252345907	-1.14E-16	-2.252216021	0.60738234	0.331750102	1.581305213	0.274071665	-0.384888534	-4.853861144	-0.359336465	-1.418072025	2.478854716	0.452596628	-2.279498965
Colaptes_auratus_190988.wav	Colaptes_auratus	Col_aura	Colaptes	New_World	Nearctic	15371735.43	DA6	3	21	0	20	2	6	32.5	127.5	1.545413998	0.602933753	0.606311862	0.010879763	-0.533557499	-0.575125932	0.386389813	0.864934076	-0.208199538	-0.334057618	-0.353256365	-0.686307752	-0.640405083	-1.442087292	0.946414274	0.38950261	-0.274757549	-0.696726091	0.188907691	0.270638618	-0.252345907	-1.14E-16	-0.242633055	-1.208437457	1.971578354	0.585834183	0.508559407	0.040771205	-4.2114997	-0.764795677	4.271510653	0.926781706	0.898794505	-0.320556432
Colaptes_auratus_191740.wav	Colaptes_auratus	Col_aura	Colaptes	New_World	Nearctic	15371735.43	DA6	3	21	0	20	2	6	32.5	127.5	1.191984431	0.296658747	0.843748377	0.115106261	-0.539062561	-0.612619184	0.561890408	0.666384504	-0.212397369	-0.35476102	-0.322990061	-0.586875312	0.101352012	1.109610355	-0.523338598	0.147704184	-0.269157105	-0.386883694	0.168432226	0.282140476	-0.252345907	-1.14E-16	-0.359127526	-1.272566678	0.283259074	1.176184406	0.269242968	-1.314039849	-3.741124585	-2.726634098	1.015513526	-0.685096381	0.807651188	-1.166729256
Colaptes_auratus_197948.wav	Colaptes_auratus	Col_aura	Colaptes	New_World	Nearctic	15371735.43	DA6	3	21	0	20	2	6	32.5	127.5	1.10362704	0.011257837	1.668025848	0.154664281	-1.12964002	-0.699482622	0.478599062	0.87514705	-0.215468807	-0.350589685	-0.349922725	0.27115624	0.488979512	0.8311157	-0.201565686	0.776746962	0.509969173	-0.602712672	0.129738041	0.278108224	-0.252345907	-1.14E-16	-0.811446116	-1.143359655	0.527334092	2.098419805	0.328096723	-0.296618402	-4.404843496	-3.654219657	1.335438437	1.283307906	0.411113979	-1.176565263
Colaptes_auratus_248138.wav	Colaptes_auratus	Col_aura	Colaptes	New_World	Nearctic	15371735.43	DA6	3	21	0	20	2	6	32.5	127.5	1.191984431	0.451137303	0.486223253	-0.066856012	-0.284665067	-0.546604167	0.449184252	0.841202608	-0.19798133	-0.364109191	-0.35169336	-1.160320795	-0.265874751	-0.522245326	-0.828176683	0.100715365	-0.540273793	-0.52909691	0.250444314	0.288934994	-0.252345907	-1.14E-16	-0.137943723	-1.514813006	0.893747612	0.333078633	0.346359157	-1.110080707	-4.224857951	-1.351966846	2.373335354	-0.997737974	1.038442637	-0.522634998
Colaptes_auratus_41383.wav	Colaptes_auratus	Col_aura	Colaptes	New_World	Nearctic	15371735.43	DA6	3	21	0	20	2	6	32.5	127.5	0.750197473	0.147368525	0.570623352	-0.0161785	-0.306447418	-0.547053894	0.400873531	0.87514705	-0.184835097	-0.365931802	-0.361283855	-0.756276217	0.977186	1.184175677	0.203698706	1.028408716	0.876781282	-0.648079818	-0.281046251	0.275126695	-0.252345907	-1.14E-16	-1.521255704	0.153084931	0.365744935	1.505291142	0.354079147	-1.156981467	-3.906197658	-1.147214103	-0.644720716	1.10672599	0.830730833	-2.376512187
Colaptes_auratus_59492.wav	Colaptes_auratus	Col_aura	Colaptes	New_World	Nearctic	15371735.43	DA6	3	21	0	20	2	6	32.5	127.5	0.396767907	-0.209406606	1.109992116	0.108599728	-0.67183225	-0.656427713	0.435209761	0.778948788	-0.213610407	-0.432851811	-0.355522312	-1.050658513	0.615655769	0.439024047	0.330925768	-0.016037647	-0.714268734	-0.510890858	-0.379762164	0.308744906	-0.252345907	-1.14E-16	-1.035741083	-1.071948365	0.290416298	1.514751382	-0.137624771	-0.991483168	-5.238973952	-2.57277462	0.532768503	0.16229527	0.171341636	-1.526951287
Colaptes_auratus_61516.wav	Colaptes_auratus	Col_aura	Colaptes	New_World	Nearctic	15371735.43	DA6	3	21	0	20	2	6	32.5	127.5	0.396767907	-0.151958277	0.894492964	0.030743302	-0.508236053	-0.547658964	0.12608052	0.87514705	-0.182146095	-0.384406537	-0.39679228	-0.879905806	0.348058699	1.257846277	-0.318545262	0.499154608	0.553950852	-0.219077999	0.114632361	0.268224623	-0.252345907	-1.14E-16	-0.959247157	-0.578754855	-0.164223177	1.325374233	0.166682683	-1.196216507	-3.645006531	-2.190356551	-0.684340914	-0.008073899	0.559409528	-1.578770438
Colaptes_auratus_63072.wav	Colaptes_auratus	Col_aura	Colaptes	New_World	Nearctic	15371735.43	DA6	3	21	0	20	2	6	32.5	127.5	0.308410515	-0.08425282	0.42868104	0.086115691	-0.276721508	-0.528954741	0.561890408	0.508588321	-0.200789843	-0.3426156	-0.296899786	0.309706376	-0.673915783	0.098199474	0.185468574	0.529396823	-0.062929995	-0.716052679	0.234034582	0.276612866	-0.252345907	-1.14E-16	-0.608982719	-0.801952069	0.686928803	0.607168598	0.308435906	0.161681502	-3.578289296	-0.928790357	1.413648247	0.885152025	0.424871853	-0.133497194
Colaptes_auratus_63117.wav	Colaptes_auratus	Col_aura	Colaptes	New_World	Nearctic	15371735.43	DA6	3	21	0	20	2	6	32.5	127.5	0.308410515	-0.180277502	0.819255273	-0.019093569	-0.446501937	-0.599995854	0.561890408	0.499723682	-0.213256355	-0.336878381	-0.283826844	-0.946289444	2.053689184	1.085033221	1.097313232	1.563975968	0.852462868	-1.343219581	-0.59167917	0.310066935	-0.252345907	-1.14E-16	-2.375038466	0.994427912	0.500928987	2.426018415	0.081977356	-1.054651058	-4.437437312	-1.192489406	-1.449096467	2.628835599	0.350518291	-3.674459197
Colaptes_auratus_6798.wav	Colaptes_auratus	Col_aura	Colaptes	New_World	Nearctic	15371735.43	DA6	3	21	0	20	2	6	32.5	127.5	1.015269648	0.134524999	1.07042693	0.044756049	-0.647811449	-0.62934753	0.412771168	0.664777083	-0.207721493	-0.372781876	-0.337454317	-0.924542255	0.246512812	0.455598876	-0.402839373	0.781098584	0.0787035	-0.928924304	-0.097311079	0.284607003	-0.252345907	-1.14E-16	-0.852816016	-0.924439623	0.612422006	1.443201829	0.206412183	-1.138617126	-4.534876004	-2.303374213	1.077158362	0.206877595	0.689463835	-1.663158457
Colaptes_auratus_84808.wav	Colaptes_auratus	Col_aura	Colaptes	New_World	Nearctic	15371735.43	DA6	3	21	0	20	2	6	32.5	127.5	0.396767907	-0.215717812	1.13488071	0.126278678	-0.749800254	-0.649661297	0.169719406	0.688942649	-0.22868077	-0.35144928	-0.376953486	-0.036612447	-0.107111754	0.118397166	-0.632611865	-0.419641207	-1.076574206	-0.270090007	1.030868757	0.199039022	-0.252345907	-1.14E-16	0.202596805	-1.896166724	0.295482087	1.034592221	0.033454176	-0.337117511	-3.409433772	-3.379118607	2.086746289	-0.583855514	0.146206936	0.139761488
Colaptes_auratus_94346.wav	Colaptes_auratus	Col_aura	Colaptes	New_World	Nearctic	15371735.43	DA6	3	21	0	20	2	6	32.5	127.5	1.191984431	0.351245609	0.675732463	0.161530123	-0.44204822	-0.607482182	0.39217734	0.572923614	-0.227381086	-0.432516471	-0.336034312	0.803267836	-0.849572133	1.257846277	-1.312708886	-0.481204592	-2.030270129	-0.901477804	0.643048308	0.290970667	-0.252345907	-1.14E-16	0.677802105	-2.304059023	0.688481292	0.749273443	0.04188346	-0.82973058	-3.369875289	-3.374982797	3.316389883	-1.541362779	0.429260727	0.133239868
Colaptes_rubiginosus_128534.wav	Colaptes_rubiginosus	Col_rub	Colaptes	New_World	Neotropic	3652573.44	DA4	3	30	1	25	6	15	21	69.5	1.722128781	0.922513305	0.105892796	0.30168557	-0.104059009	-0.510391425	0.26577078	0.710680122	-0.218193662	-0.401314355	-0.358466389	-0.991561152	-0.085593806	-0.747917217	1.243287883	0.486426789	-0.350713595	-0.875740713	0.829503081	0.298263572	-0.252345907	-1.14E-16	-0.21758785	-0.532564994	2.10811797	0.619625924	0.793831117	-0.72946536	-2.821888361	-0.197973756	3.897487393	0.709355599	1.522481569	-1.29994686
Colaptes_rubiginosus_184561.wav	Colaptes_rubiginosus	Col_rub	Colaptes	New_World	Neotropic	3652573.44	DA4	3	30	1	25	6	15	21	69.5	0.485125298	-0.089142408	0.816300929	0.257128705	-1.307182032	-0.490025278	-0.009653009	-0.837279581	-0.209200444	-0.055705779	0.133330223	7.772010632	-0.292347859	-0.411827846	-0.075270344	-0.148228554	-1.261019212	-0.750367838	0.141518074	0.268772414	-0.252345907	-1.14E-16	1.333368515	-1.523660178	1.762679576	0.899681177	0.028894101	5.301408842	0.761995518	-2.573980346	6.357248004	4.673944272	-1.940926447	4.285279898
Colaptes_rubiginosus_21572.wav	Colaptes_rubiginosus	Col_rub	Colaptes	New_World	Neotropic	3652573.44	DA4	3	30	1	25	6	15	21	69.5	1.545413998	1.261893633	0.416486157	-0.41350885	-0.420070857	5.679315188	-3.160119082	-2.682247707	-0.428283901	0.114174923	-0.105868108	-0.116441118	-0.625332846	0.198757514	-0.711206485	-1.422570679	-3.236154048	-0.608172789	1.814170255	0.309353487	0.148791431	3.917943837	5.198739023	0.635273872	5.120467995	-2.897551694	-8.946827604	-4.800313879	12.70679396	1.473660826	9.239758108	-6.874480442	-4.75061026	-2.511511278
Colaptes_rubiginosus_258039.wav	Colaptes_rubiginosus	Col_rub	Colaptes	New_World	Neotropic	3652573.44	DA4	3	30	1	25	6	15	21	69.5	0.926912256	0.275329015	0.606258675	-0.302135073	-0.31833402	-0.392358302	0.561890408	0.083683173	-0.144051899	-0.377702174	-0.281558992	0.039272985	0.729897148	-0.358718106	0.983121035	0.588581106	-0.270263511	-0.945055894	0.091017642	0.295783704	-0.252345907	-1.14E-16	-0.710328457	-0.235029215	1.355383615	1.225929577	-0.062303849	0.077446674	-3.067640348	-0.905252333	2.284723759	1.639389602	-0.033209716	-1.260909728
Colaptes_rubiginosus_65096.wav	Colaptes_rubiginosus	Col_rub	Colaptes	New_World	Neotropic	3652573.44	DA4	3	30	1	25	6	15	21	69.5	0.396767907	-0.021921562	0.455111531	-0.0864697	-0.369526248	-0.50848142	0.039086169	0.733628416	-0.206481564	-0.281353255	-0.381571186	-0.472391972	0.65337837	1.257846277	0.004833598	0.171234874	-0.679357846	-0.721676266	0.096071011	0.305333989	-0.252345907	-1.14E-16	-0.725093322	-0.470363373	0.326535542	1.348752353	-0.117141063	-1.129053588	-3.157095692	-1.948985506	0.364282313	0.062478497	0.215091891	-1.791412493
Colaptes_rubiginosus_65106.wav	Colaptes_rubiginosus	Col_rub	Colaptes	New_World	Neotropic	3652573.44	DA4	3	30	1	25	6	15	21	69.5	1.191984431	0.506709822	0.381602479	-0.152812998	-0.192321674	-0.430726797	0.115082582	0.87514705	-0.188420433	-0.380472505	-0.374180077	-1.274779763	0.044292416	-0.489781638	-0.570704258	0.666699668	0.136184061	-0.741557684	0.110627083	0.249479605	-0.252345907	-1.14E-16	-0.515718039	-0.751199762	1.104832344	0.477830264	0.388973476	-1.109719636	-3.751912882	-0.520748039	1.956589763	-0.215449959	1.085850274	-1.211989314
Colaptes_rubiginosus_72554.wav	Colaptes_rubiginosus	Col_rub	Colaptes	New_World	Neotropic	3652573.44	DA4	3	30	1	25	6	15	21	69.5	-0.045019051	-0.454873213	1.275210037	-0.159127436	-0.734859679	-0.586756067	0.561890408	0.344624368	-0.126573385	-0.407856806	-0.241790942	0.890958002	0.16594594	-0.584542663	-0.469718624	1.009071947	0.714479217	-0.744330395	-0.4082171	0.108829084	-0.252345907	-1.14E-16	-1.154493924	-0.773820518	0.375965449	1.099905814	0.025345604	1.028577788	-4.651481038	-1.475441166	0.682075313	2.101023644	-0.334536976	0.135231263
Colaptes_rubiginosus_87538.wav	Colaptes_rubiginosus	Col_rub	Colaptes	New_World	Neotropic	3652573.44	DA4	3	30	1	25	6	15	21	69.5	2.782417481	0.865744703	1.588938143	-0.022097229	-1.122387111	-0.603548562	0.561890408	0.538281298	-0.208677582	-0.29553011	-0.299680039	0.239647052	-0.6232969	0.103985118	-1.124875875	-0.542758774	-0.585567767	0.250689781	2.180580546	0.285697455	-0.252345907	-1.14E-16	1.769078544	-2.981692124	1.074786505	1.149184802	0.58943579	-0.625511505	-1.575945201	-5.222332464	5.347714403	-1.705022856	0.970256997	0.755205176
Dendrocopos_major_125519.wav	Dendrocopos_major	Dend_maj	Dendrocopos	Old_world	Palearctic	24083687.42	DA7	1	15	3	11	2	4	22	82	-0.751878184	-0.725439567	0.390161544	0.227657799	-0.65901888	-0.463914032	0.561890408	0.024415413	-0.001672226	-0.145320442	-0.067235787	-0.408208308	-0.589282568	-0.066444149	-1.096640286	0.139848336	0.231022919	-0.004993972	-0.461843781	-0.512415354	-0.252345907	-1.14E-16	-0.691956693	-0.960711724	-1.182094421	-0.11306436	-0.047718216	-0.063708836	-3.319614738	-0.938161697	-2.019503237	-0.66688655	-0.057838958	0.778225625
Dendrocopos_major_127453.wav	Dendrocopos_major	Dend_maj	Dendrocopos	Old_world	Palearctic	24083687.42	DA7	1	15	3	11	2	4	22	82	-0.663520793	-0.624048193	0.183949295	0.220428895	-0.725082062	-0.296871995	0.561890408	-0.900338774	-0.005285946	-0.239126049	0.205325621	-0.344481208	-0.463618005	-1.083746024	-0.992325055	-0.808606341	-0.145156916	0.914281132	-0.321810978	-0.30227455	-0.252345907	-1.14E-16	0.277077288	-1.380540771	-1.324951174	-0.827174693	-0.215423809	0.349780425	-1.547413757	-0.852512146	-1.265853086	-1.621567022	-0.399964481	2.056638657
Dendrocopos_major_127777.wav	Dendrocopos_major	Dend_maj	Dendrocopos	Old_world	Palearctic	24083687.42	DA7	1	15	3	11	2	4	22	82	-0.663520793	-0.72282894	0.727152173	0.334528941	-0.951451351	-0.515851303	0.561890408	-0.418240189	-0.224587511	-0.317395703	0.156734698	-0.206278248	-0.044519588	-0.016046006	-0.644427865	0.021831044	-0.072870501	-0.081788541	-0.460814161	-0.163473228	-0.252345907	-1.14E-16	-0.579018863	-0.990340433	-0.983329943	0.542659495	-0.138799876	-0.025850921	-3.012835773	-1.972382328	-1.454979595	-0.265794469	-0.277050996	0.381224423
Dendrocopos_major_129154.wav	Dendrocopos_major	Dend_maj	Dendrocopos	Old_world	Palearctic	24083687.42	DA7	1	15	3	11	2	4	22	82	-0.751878184	-0.717963118	0.45555736	-0.295605274	-0.447369602	-0.467292366	0.561890408	0.018092322	0.014933856	-0.279386476	-0.091709788	-0.303693454	-0.900295903	0.572498613	-1.354815123	-1.558577473	-0.204029452	1.8186019	-0.446526091	0.005429788	-0.252345907	-1.14E-16	0.268974436	-2.027519015	-2.095975135	-0.698301443	-0.511647559	-0.18431999	-2.622428748	-2.074410253	-2.278308341	-2.767695221	-0.652414029	2.130728441
Dendrocopos_major_130203.wav	Dendrocopos_major	Dend_maj	Dendrocopos	Old_world	Palearctic	24083687.42	DA7	1	15	3	11	2	4	22	82	-0.221733835	-0.443627183	0.62640704	0.23028435	-0.746455726	-0.428361264	0.561890408	-0.04150271	-0.006912792	-0.309677325	-0.184681621	-0.158434621	-1.362410062	-0.230410346	-1.73842005	-0.484471646	0.364198518	0.883297106	-0.077147574	0.035860938	-0.252345907	-1.14E-16	0.269119537	-2.048523875	-1.177694006	-0.608678055	0.123782273	-0.002871238	-2.971361969	-1.77128295	-0.62378401	-1.943272952	0.188364444	2.053380751
Dendrocopos_major_131315.wav	Dendrocopos_major	Dend_maj	Dendrocopos	Old_world	Palearctic	24083687.42	DA7	1	15	3	11	2	4	22	82	-0.840235576	-0.759737948	0.383800953	-0.257849757	-0.448553077	-0.347252721	0.561890408	-0.461215684	0.340827464	-0.236555617	0.078311751	0.493390112	-0.546184821	0.64096655	-1.060864477	-0.070039471	-0.403940119	-0.211846998	-0.519349469	-0.086769644	-0.252345907	-1.14E-16	-0.384354623	-0.88579102	-1.217664815	0.112976157	-0.713718439	0.258655078	-2.370954808	-1.363284749	-1.732100894	-0.648833552	-1.081842274	0.789809147
Dendrocopos_major_135568.wav	Dendrocopos_major	Dend_maj	Dendrocopos	Old_world	Palearctic	24083687.42	DA7	1	15	3	11	2	4	22	82	-0.928592968	-0.804253815	0.158993071	0.252815228	-0.588286453	-0.377620976	0.561890408	-0.581214785	-0.060225247	-0.223713954	0.253668739	0.098655331	-0.437727424	-1.044190354	-0.970833061	-1.047719192	-0.668638582	0.827276958	-0.214300786	-1.008017921	-0.252345907	-1.14E-16	0.192726806	-1.456511419	-1.476529999	-0.957995973	-0.263756006	0.71342381	-1.838850763	-0.740494375	-1.479280642	-1.427020264	-0.587316062	2.47860707
Dendrocopos_major_143095.wav	Dendrocopos_major	Dend_maj	Dendrocopos	Old_world	Palearctic	24083687.42	DA7	1	15	3	11	2	4	22	82	-1.016950359	-0.896844094	0.535881024	0.0177002	-0.695831498	-0.45183331	0.561890408	-0.257454174	0.314479725	-0.182901728	0.203172186	-0.201568156	-0.757770644	-0.559357673	-1.236503683	-0.876582008	0.761079722	1.674137036	-0.378070309	-1.606511184	-0.252345907	-1.14E-16	-0.109268101	-1.370270523	-2.493315578	-1.132102566	-0.290856827	0.797252508	-1.891817508	-0.797976797	-3.602520463	-1.641144942	-0.734696477	2.878971604
Dendrocopos_major_162812.wav	Dendrocopos_major	Dend_maj	Dendrocopos	Old_world	Palearctic	24083687.42	DA7	1	15	3	11	2	4	22	82	-0.840235576	-0.836091295	0.973161898	0.164285678	-1.093708769	-0.457852529	0.561890408	-0.749234859	0.05164471	-0.216966007	0.481101413	0.017214433	-0.875089045	-0.656522358	-1.333890694	-1.39480744	0.652785104	2.248735973	-0.327851196	-0.718176563	-0.252345907	-1.14E-16	0.651884339	-2.051777547	-2.534717076	-0.83763267	-0.253553575	0.852590116	-1.020054834	-2.421129411	-2.614163747	-2.190458679	-0.800059432	3.391943298
Dendrocopos_major_169486.wav	Dendrocopos_major	Dend_maj	Dendrocopos	Old_world	Palearctic	24083687.42	DA7	1	15	3	11	2	4	22	82	-0.310091226	-0.494193014	0.74128657	-0.196746264	-0.842774157	-0.4470749	0.561890408	-0.311965622	-0.073092122	-0.28602874	-0.075877542	-0.301511297	-1.401522534	1.257846277	-1.770887648	-1.435840333	-1.197830231	0.924400428	-0.178073331	0.297331838	-0.252345907	-1.14E-16	0.836136174	-2.593216906	-1.715195734	-0.078804867	-0.701417214	-0.878282025	-2.483331405	-3.736607884	-0.78092566	-3.565871554	-0.684252018	1.503883426
Dendrocopos_major_170195.wav	Dendrocopos_major	Dend_maj	Dendrocopos	Old_world	Palearctic	24083687.42	DA7	1	15	3	11	2	4	22	82	-0.751878184	-0.718891565	0.4556749	-0.113484206	-0.630507108	-0.383282285	0.561890408	-0.597117851	0.050669199	-0.25429992	0.152947451	0.011785239	-0.443842529	-0.202603112	-0.975909262	-0.61296313	-0.994173232	0.035581847	-0.433471053	-0.150273706	-0.252345907	-1.14E-16	0.002680632	-1.39244043	-1.059503625	-0.064605622	-0.666391148	0.161219493	-2.509478493	-1.704541428	-0.850944189	-1.243807911	-0.945855012	1.166567683
Dendrocopos_major_170497.wav	Dendrocopos_major	Dend_maj	Dendrocopos	Old_world	Palearctic	24083687.42	DA7	1	15	3	11	2	4	22	82	-0.398448618	-0.452689745	0.296989035	0.05979538	-0.779900708	-0.276208079	0.561890408	-0.908250847	-0.028028928	-0.268630834	0.070458871	-0.224956223	-1.378093574	0.63221736	-1.751439067	-1.695432112	0.883441341	2.800308117	-0.241031545	0.019747958	-0.252345907	-1.14E-16	1.088797689	-2.145830256	-2.709576175	-1.325404962	-0.141143269	-0.210255682	-0.175786961	-2.13111177	-2.838133909	-3.813287115	-0.236844458	3.11539804
Dendrocopos_major_172335.wav	Dendrocopos_major	Dend_maj	Dendrocopos	Old_world	Palearctic	24083687.42	DA7	1	15	3	11	2	4	22	82	-0.751878184	-0.805167341	1.134767266	-0.146481902	-0.892655667	-0.552668612	0.561890408	-0.208017726	-0.071598232	-0.318455724	0.114999026	0.468600034	-1.118367945	-0.896055816	-1.535838595	-0.233689223	0.560767171	0.712440181	-0.216408215	-0.666966971	-0.252345907	-1.14E-16	-0.024060788	-1.830233717	-1.350876227	-0.346075515	-0.209972134	1.121216609	-3.047352086	-1.851842773	-1.011158474	-0.651645559	-0.714477017	2.560337036
Dendrocopos_major_176607.wav	Dendrocopos_major	Dend_maj	Dendrocopos	Old_world	Palearctic	24083687.42	DA7	1	15	3	11	2	4	22	82	-0.575163401	-0.663621083	0.910707136	-0.267045263	-1.107288039	-0.387691301	0.561890408	-0.674836413	0.084136818	-0.190043058	0.145152134	0.369027112	-1.051010734	0.590804502	-1.479924797	-1.829509296	-0.644954684	1.833215788	-0.411659514	0.161941433	-0.252345907	-1.14E-16	1.038915649	-2.550166432	-2.172480625	-0.30685893	-0.824234129	0.222682492	-1.397994752	-3.700418374	-1.302914966	-3.005566462	-1.309483465	2.689907492
Dendrocopos_major_186017.wav	Dendrocopos_major	Dend_maj	Dendrocopos	Old_world	Palearctic	24083687.42	DA7	1	15	3	11	2	4	22	82	-1.016950359	-0.815159767	-0.236004456	0.237703114	-0.141482955	-0.33033115	0.561890408	-0.38725739	-0.003639679	-0.234449855	0.123698553	0.595625512	0.869331609	-0.247404593	1.002301777	0.923402926	1.032009777	-0.39989766	-0.758552323	-0.595060054	-0.252345907	-1.14E-16	-1.806037149	1.134697693	-0.475919199	0.281297425	0.071324183	1.086412805	-2.092541718	1.501660915	-2.786033123	2.644746684	-0.345413775	-0.264093168
Dendrocopos_major_197901.wav	Dendrocopos_major	Dend_maj	Dendrocopos	Old_world	Palearctic	24083687.42	DA7	1	15	3	11	2	4	22	82	-0.751878184	-0.727631542	0.351698614	0.797598208	-0.841004684	-0.344088749	0.561890408	-0.844820354	0.14251356	-0.213451097	0.291989603	0.299987945	-0.64196819	0.415673095	-1.109382665	-1.930003517	0.31498087	2.674114275	-0.489561174	0.069174761	-0.252345907	-1.14E-16	0.769084398	-1.947060762	-2.671888923	-1.034587203	0.020134688	0.282506097	-0.437937	-2.201970737	-3.03807729	-2.809753461	-0.244927959	3.160669965
Dendrocopos_major_210458.wav	Dendrocopos_major	Dend_maj	Dendrocopos	Old_world	Palearctic	24083687.42	DA7	1	15	3	11	2	4	22	82	-1.016950359	-0.877633703	0.344189163	-0.077293544	-0.406787845	-0.434158909	0.561890408	-0.10699346	0.300455085	-0.238706973	0.058486971	-0.418172054	-0.293363909	0.872260727	-0.85099567	0.004382658	0.728275094	0.536040725	-0.546172962	-0.566570167	-0.252345907	-1.14E-16	-0.916888224	-0.468683709	-1.966651745	-0.050382052	-0.367857186	-0.172805329	-2.513040714	-0.877936729	-3.925990183	-0.790149649	-0.538636089	0.524519582
Dendrocopos_major_212862.wav	Dendrocopos_major	Dend_maj	Dendrocopos	Old_world	Palearctic	24083687.42	DA7	1	15	3	11	2	4	22	82	-0.840235576	-0.83314704	0.915583865	-0.109204061	-0.815388609	-0.53347775	0.561890408	-0.216298461	-0.042128263	-0.312368219	0.144967914	0.710810398	-0.764827965	1.018238874	-1.242362026	-0.732161149	0.385636284	1.212364318	-0.528425509	-0.045950055	-0.252345907	-1.14E-16	-0.064477248	-1.605335818	-2.006448698	0.113116659	-0.39612894	0.42834936	-2.311131315	-2.745404951	-2.450485602	-1.21091817	-0.856480304	1.80861599
Dendrocopos_major_233768.wav	Dendrocopos_major	Dend_maj	Dendrocopos	Old_world	Palearctic	24083687.42	DA7	1	15	3	11	2	4	22	82	-0.663520793	-0.661880868	0.361509894	0.163205139	-0.584840086	-0.427087907	0.561890408	-0.4189052	-0.091915136	-0.316065061	0.045248118	-0.247942497	0.117801386	0.2082037	-0.509683832	0.392647419	0.473681687	-0.144125448	-0.587477455	-0.17228783	-0.252345907	-1.14E-16	-0.954553805	-0.337774288	-0.959246775	0.350095408	-0.115830748	-0.090563377	-2.772366713	-0.80306646	-2.189454575	0.110735184	-0.192860416	-0.035365345
Dendrocopos_major_239991.wav	Dendrocopos_major	Dend_maj	Dendrocopos	Old_world	Palearctic	24083687.42	DA7	1	15	3	11	2	4	22	82	-0.751878184	-0.622131865	-0.260907108	0.3478843	-0.209996041	-0.360245074	0.561890408	-0.343915012	-0.377923374	-0.313520302	-0.018621791	0.107313447	-0.660421586	-0.12963297	-1.155693395	0.21269	0.660081964	0.22199021	-0.457753124	-0.531432703	-0.252345907	-1.14E-16	-0.632642146	-0.552324862	-1.078206226	-0.805295172	0.329645016	0.145861856	-2.372170963	0.543882764	-2.189368268	-0.54945463	0.4145471	1.206410631
Dendrocopos_major_241409.wav	Dendrocopos_major	Dend_maj	Dendrocopos	Old_world	Palearctic	24083687.42	DA7	1	15	3	11	2	4	22	82	-0.663520793	-0.648886276	0.285584096	-0.012592567	-0.304179639	-0.453141319	0.561890408	-0.082244155	-0.112680208	-0.379970818	-0.094890494	-0.025995791	-0.513937085	-0.418830098	-1.034095354	0.196676407	0.392154617	0.042990376	-0.46696195	-0.262573657	-0.252345907	-1.14E-16	-0.727215302	-0.861210056	-0.78856608	-0.334993842	-0.032513569	0.299717614	-3.457530533	-0.210757629	-1.376699538	-0.238906762	-0.096595405	0.9914126
Dendrocopos_major_266587.wav	Dendrocopos_major	Dend_maj	Dendrocopos	Old_world	Palearctic	24083687.42	DA7	1	15	3	11	2	4	22	82	-0.751878184	-0.693464529	0.103900023	0.454633681	-0.447030312	-0.440049603	0.561890408	-0.257119657	-0.235776748	-0.339154106	0.005876772	0.355693357	-0.166917298	0.666731939	-0.746031253	0.710556874	0.885804531	-0.239546568	-0.560772738	-0.224296924	-0.252345907	-1.14E-16	-1.129936754	-0.141953493	-0.999841409	0.178223493	0.280854154	0.054819371	-2.700292865	-0.302727688	-2.585024461	0.47879645	0.268169518	0.142602434
Dendrocopos_major_28028.wav	Dendrocopos_major	Dend_maj	Dendrocopos	Old_world	Palearctic	24083687.42	DA7	1	15	3	11	2	4	22	82	-0.575163401	-0.655737044	1.049504744	-0.994534146	-0.699702698	-0.415963551	0.561890408	-0.550584173	0.157259748	-0.289154943	0.076846877	0.192739549	0.173930429	0.437137523	-0.463090632	0.246301101	0.170632451	-0.184479148	-0.571101706	0.022911172	-0.252345907	-1.14E-16	-0.651817577	-0.588479881	-0.914060876	1.016357494	-1.076729853	0.379260652	-2.535414806	-2.151213395	-1.398556039	0.299561663	-1.680344207	-0.094335481
Dendrocopos_major_281287.wav	Dendrocopos_major	Dend_maj	Dendrocopos	Old_world	Palearctic	24083687.42	DA7	1	15	3	11	2	4	22	82	-0.840235576	-0.848327393	1.081582173	-0.085600573	-0.898371146	-0.544756696	0.561890408	0.025051815	0.164236215	-0.256021257	0.0112288	0.107313447	-0.147254605	0.607766956	-0.612322025	-0.898735684	0.129046829	1.232132589	-0.611064124	0.09606369	-0.252345907	-1.14E-16	-0.351591621	-1.513230357	-1.785908332	0.432292269	-0.534316356	0.301019136	-3.063009713	-2.840227261	-2.288171428	-0.886406934	-0.973350852	1.263079416
Dendrocopos_major_30117.wav	Dendrocopos_major	Dend_maj	Dendrocopos	Old_world	Palearctic	24083687.42	DA7	1	15	3	11	2	4	22	82	-0.575163401	-0.611555448	0.617358021	-0.457222481	-0.802202029	-0.383884329	0.561890408	-0.730223208	0.010093652	-0.23903424	0.156308484	-0.078350772	-0.175727953	-1.054808156	-0.753345054	-1.2591216	0.036913794	1.619211923	-0.233754616	-0.192799316	-0.252345907	-1.14E-16	0.461973023	-1.640680111	-1.468232476	-0.540557094	-0.590156723	0.779956383	-1.444414026	-1.704923451	-1.04254833	-1.482349144	-1.100882662	2.387700322
Dendrocopos_major_307521.wav	Dendrocopos_major	Dend_maj	Dendrocopos	Old_world	Palearctic	24083687.42	DA7	1	15	3	11	2	4	22	82	-0.221733835	-0.454122158	0.743179132	0.155140472	-0.980433729	-0.425083658	0.561890408	-0.704484921	-0.134192225	-0.335231914	0.050484592	0.840456896	-0.932333996	0.001449596	-1.381410218	-1.216603871	0.173798546	1.667255942	-0.334163717	0.079011304	-0.252345907	-1.14E-16	0.770463551	-2.195059117	-1.547510244	-0.53981664	-0.139449705	0.656425238	-1.545436031	-2.525080078	-0.659407747	-1.90106611	-0.499495134	2.841318195
Dendrocopos_major_308030.wav	Dendrocopos_major	Dend_maj	Dendrocopos	Old_world	Palearctic	24083687.42	DA7	1	15	3	11	2	4	22	82	-0.928592968	-0.791486758	0.094117219	0.011435475	-0.276134769	-0.367831375	0.561890408	-0.369988628	0.114922904	-0.273272685	0.087350064	0.258487006	-0.050031392	-0.272269498	-0.64900326	-0.401856765	0.976968306	1.234542497	-0.552685564	-0.750549856	-0.252345907	-1.14E-16	-0.604085312	-0.512284599	-1.740245637	-0.782723729	-0.10743992	0.790042844	-1.792782986	0.190107618	-3.209279323	-0.361157212	-0.469292596	1.821054661
Dendrocopos_major_308855.wav	Dendrocopos_major	Dend_maj	Dendrocopos	Old_world	Palearctic	24083687.42	DA7	1	15	3	11	2	4	22	82	-0.48680601	-0.589485951	0.556505604	0.208725858	-0.722484252	-0.489679568	0.561890408	-0.242480432	-0.198877664	-0.329511735	-0.038100631	-0.01530529	0.03948357	0.448330084	-0.551003667	-0.559786366	-0.47560547	0.353989155	-0.360694871	0.130741322	-0.252345907	-1.14E-16	-0.316343509	-1.22823984	-0.971112898	0.41391047	-0.229837104	-0.197025892	-2.886334861	-2.132333687	-1.113908087	-0.807552435	-0.312796107	0.503612887
Dendrocopos_major_308983.wav	Dendrocopos_major	Dend_maj	Dendrocopos	Old_world	Palearctic	24083687.42	DA7	1	15	3	11	2	4	22	82	-0.751878184	-0.709308955	0.289540056	0.170663647	-0.455631193	-0.431877106	0.561890408	-0.254735526	-0.035549171	-0.325790404	-0.00223269	0.447586808	-1.236216864	0.25158322	-1.633665993	-0.181055545	0.337310885	0.479728456	-0.34182009	-0.322150236	-0.252345907	-1.14E-16	-0.158522743	-1.375947675	-1.447229124	-0.647526575	-0.020499622	0.316338632	-2.580300778	-0.951026	-1.828543726	-1.253189599	-0.149672081	1.892664315
Dendrocopos_major_314357.wav	Dendrocopos_major	Dend_maj	Dendrocopos	Old_world	Palearctic	24083687.42	DA7	1	15	3	11	2	4	22	82	-0.840235576	-0.800752296	0.46319463	0.824149461	-1.066689691	-0.441598934	0.561890408	-0.776096163	-0.220718336	-0.158693746	0.499696713	-0.220310976	0.15275935	0.227848137	-0.45762077	-0.166031163	0.153545923	0.324078205	-0.553951484	-0.254410003	-0.252345907	-1.14E-16	-0.442414113	-0.667203817	-1.548993741	0.403748356	0.0898238	-0.099664057	-1.523257623	-1.92170715	-2.669307891	-0.473868694	-0.053160931	0.538592118
Dendrocopos_major_321386.wav	Dendrocopos_major	Dend_maj	Dendrocopos	Old_world	Palearctic	24083687.42	DA7	1	15	3	11	2	4	22	82	-0.840235576	-0.806487495	0.643350849	0.207177121	-0.899997749	-0.452955151	0.561890408	-0.597873185	-0.042675026	-0.251135364	0.316239844	-0.113934478	-0.670106917	0.754681738	-1.163733271	-0.627397355	0.167502231	0.91770841	-0.545258333	-0.254981299	-0.252345907	-1.14E-16	-0.040837267	-1.357736109	-2.075536482	-0.016183811	-0.3282002	-0.136568242	-1.798422888	-2.392626325	-2.853170706	-1.710761789	-0.559039573	1.344443567
Dendrocopos_major_327089.wav	Dendrocopos_major	Dend_maj	Dendrocopos	Old_world	Palearctic	24083687.42	DA7	1	15	3	11	2	4	22	82	-0.751878184	-0.658314787	-0.136381095	0.626082915	-0.292010852	-0.383596991	0.561890408	-0.330246869	-0.211934263	-0.302699712	-0.003233941	1.495044136	-0.65615785	0.766754788	-1.152154031	0.120407595	-0.488110634	-0.515200414	-0.473573751	0.053688784	-0.252345907	-1.14E-16	-0.450391388	-0.818812723	-0.662309295	-0.159050897	0.165930994	0.455880526	-2.493222082	-0.588697247	-0.950777801	0.000183021	0.049045455	1.079812856
Dendrocopos_major_45006.wav	Dendrocopos_major	Dend_maj	Dendrocopos	Old_world	Palearctic	24083687.42	DA7	1	15	3	11	2	4	22	82	-0.928592968	-0.844113999	0.473424609	0.485779391	-0.945122026	-0.456401234	0.561890408	-0.625385607	-0.277755058	-0.212849698	0.442408811	0.196441497	-1.168866223	0.933274896	-1.577757649	-2.187031817	-0.36933658	2.490153122	-0.390861273	-0.036213394	-0.252345907	-1.14E-16	1.043570155	-2.478743395	-2.890390782	-0.834259837	-0.187362667	-0.101783206	-0.73981566	-3.306031518	-2.87966668	-3.631584142	-0.420191412	3.145438991
Dendrocopos_major_75865.wav	Dendrocopos_major	Dend_maj	Dendrocopos	Old_world	Palearctic	24083687.42	DA7	1	15	3	11	2	4	22	82	-0.840235576	-0.782815608	0.240367867	0.96447222	-0.757166703	-0.490206733	0.561890408	-0.338387971	-0.432320392	-0.279751327	0.181456997	-0.658532308	-0.187862251	-0.721515556	-0.763417838	-0.667968505	-0.115852537	0.758281249	-0.433395221	-0.668152809	-0.252345907	-1.14E-16	-0.351827133	-1.251751762	-1.412171971	-0.544200734	0.37032115	-0.100402615	-2.796468243	-0.923073718	-2.107384562	-1.235039398	0.490345326	1.464855945
Dendrocopos_major_76367.wav	Dendrocopos_major	Dend_maj	Dendrocopos	Old_world	Palearctic	24083687.42	DA7	1	15	3	11	2	4	22	82	-1.105307751	-0.983074749	0.874185837	0.435321106	-1.030781845	-0.460118974	0.561890408	-0.687473418	0.600671711	-0.095440097	0.825533669	0.408272612	-1.31206521	1.257846277	-1.696628356	-2.51104784	-1.836360286	1.808817848	-0.327512648	0.852202491	-0.252345907	-1.14E-16	1.482350785	-2.97338938	-2.85230716	-0.193330653	-0.884736692	-0.113111764	-0.633697978	-4.97118918	-1.957876176	-4.003720838	-1.372890846	2.964261094
Dendrocopos_major_84275.wav	Dendrocopos_major	Dend_maj	Dendrocopos	Old_world	Palearctic	24083687.42	DA7	1	15	3	11	2	4	22	82	-0.840235576	-0.808695012	0.532255933	0.489714208	-0.805682094	-0.545505639	0.561890408	-0.153946945	-0.331983267	-0.323049327	0.115988483	0.588157339	-0.517266042	-1.354355163	-0.557198988	-0.321436014	0.215292189	0.566456041	-0.376347885	-0.88575193	-0.252345907	-1.14E-16	-0.406388456	-1.293259472	-0.879319188	-0.50908039	0.234014096	1.322456682	-3.148034207	-0.61489567	-0.858618984	0.279801468	-0.149613779	2.34460333
Dendrocopos_major_94435.wav	Dendrocopos_major	Dend_maj	Dendrocopos	Old_world	Palearctic	24083687.42	DA7	1	15	3	11	2	4	22	82	-0.751878184	-0.764657202	0.753103486	-0.018281154	-0.674843488	-0.487435527	0.561890408	-0.232330299	0.036678919	-0.328788676	0.04454386	-0.243377053	-0.826787675	1.188372086	-1.293795312	-1.069548888	0.77401665	1.927703159	-0.473713096	0.176240935	-0.252345907	-1.14E-16	0.043428541	-1.674067215	-2.454120348	-0.254948599	-0.285171988	-0.291076302	-2.068964676	-2.575755774	-3.339840275	-2.33797486	-0.449687384	1.720935514
Dendrocopos_major_97125.wav	Dendrocopos_major	Dend_maj	Dendrocopos	Old_world	Palearctic	24083687.42	DA7	1	15	3	11	2	4	22	82	-0.48680601	-0.538099369	0.275499693	0.251338849	-0.611348712	-0.371086111	0.561890408	-0.618669629	-0.114174098	-0.325559286	0.031726508	-0.01530529	-0.291208198	-0.419516845	-0.849206196	0.161491422	0.351071648	0.056919336	-0.490983494	-0.135600424	-0.252345907	-1.14E-16	-0.460330409	-0.782178224	-0.788083928	-0.172897976	-0.001689228	0.209865641	-2.479448694	-0.588351278	-1.229323947	-0.328565243	-0.078681711	0.868380192
Dendrocopos_major_97412.wav	Dendrocopos_major	Dend_maj	Dendrocopos	Old_world	Palearctic	24083687.42	DA7	1	15	3	11	2	4	22	82	-0.663520793	-0.668685367	0.50583629	0.016054062	-0.898583489	-0.346157183	0.561890408	-0.905748853	0.056386317	-0.238010195	0.277707207	0.882468057	-1.141612592	-1.022414141	-1.555134176	-1.642286116	-0.336494834	1.825917215	-0.029008038	-0.390322154	-0.252345907	-1.14E-16	1.1916482	-2.390531857	-1.782171034	-1.230876401	-0.36457734	1.268589007	-0.779205004	-1.962523821	-0.57172536	-2.280593625	-0.961922948	3.988872974
Dendrocopos_medius_281296.wav	Dendrocoptes_medius	Dendroc_med	Dendrocoptes	Old_world	Palearctic	4838460.08	DA4	4	8	0	8	1	0	21	67.5	-0.575163401	-0.455506979	-0.205305726	-0.492339195	0.22795609	-0.047333084	0.561890408	-0.460742754	0.631263591	-0.026104446	-0.135226149	-0.138828039	0.69620116	0.73285336	0.285137345	-0.21544053	-0.864633734	-0.370627799	-0.18829376	0.454118013	-0.252345907	-1.14E-16	-0.595587865	0.206539279	-0.511832187	0.367551127	-0.927712337	-0.270683884	-1.21748277	-0.193674129	-1.405736246	-0.140457811	-1.129013067	-0.773810776
Dendrocopos_medius_301753.wav	Dendrocoptes_medius	Dendroc_med	Dendrocoptes	Old_world	Palearctic	4838460.08	DA4	4	8	0	8	1	0	21	67.5	-1.282022534	-1.042109073	0.255868382	-0.170007779	0.046313427	-0.523991372	0.561890408	0.628202229	0.473429626	-0.382557803	-0.19132549	-0.717624782	0.243221192	-0.692996586	-0.405571776	-1.097565563	0.186886894	1.526502785	-0.545170073	-3.636266648	-0.252345907	-1.14E-16	-1.275075113	-0.65587698	-2.616809267	-1.581667595	-0.555941213	0.80024035	-3.871934196	1.29479172	-5.169922716	-1.030772079	-0.937406231	2.35745714
Dendrocopos_medius_V0990_01.wav	Dendrocoptes_medius	Dendroc_med	Dendrocoptes	Old_world	Palearctic	4838460.08	DA4	4	8	0	8	1	0	21	67.5	0.57348269	0.367935635	-0.312153367	0.086611265	0.565366117	-0.434545647	0.383176481	0.809891698	-0.215922949	-0.397301605	-0.359639219	-0.133883776	1.032465336	0.024160211	0.403108862	0.642351583	0.288993293	-0.597140764	-0.440445626	0.234239279	-0.252345907	-1.14E-16	-1.400624116	0.415786538	1.009154439	0.278375127	0.561201296	-0.419730162	-3.579343625	1.39471571	0.369033296	1.421276527	1.058669005	-1.370081671
Dinopium_rafflesii_164165.wav	Dinopium_rafflesii	Din_raf	Dinopium	Old_world	Indomalaya	1036889.72	DA2	4	9	0	8	4	5	27	97.5	-0.928592968	-0.730780491	-0.125937362	-0.595087128	0.169030794	-0.104495823	0.561890408	-0.175975902	1.671106674	0.3089984	-0.00275022	1.736371314	-0.1194374	-1.036760047	0.986816847	-0.59207575	-0.642076933	0.271012501	-0.557308933	-0.033534152	-0.252345907	-1.14E-16	-0.372030082	-0.08266462	-0.409990461	-0.588789858	-1.136312139	2.608515593	-1.055427511	1.091846062	-0.397509512	1.64005728	-2.312543357	2.197683747
Dinopium_rafflesii_175114.wav	Dinopium_rafflesii	Din_raf	Dinopium	Old_world	Indomalaya	1036889.72	DA2	4	9	0	8	4	5	27	97.5	0.838554865	0.21260659	0.535155658	0.197488114	-1.125866362	-0.432334249	-1.254569698	0.87514705	-0.212218102	-0.270073546	-0.60318662	-0.381901218	0.030240451	-0.917269017	-0.203797561	-0.481775663	-0.288013755	0.394871744	0.701190566	0.294858763	-0.252345907	-1.14E-16	0.633369241	-1.373168013	0.991919155	0.412347021	0.249012299	-0.078841935	-1.578147034	-1.778518936	3.247939488	-0.372425442	0.438917488	0.33861187
Dinopium_rafflesii_22638.wav	Dinopium_rafflesii	Din_raf	Dinopium	Old_world	Indomalaya	1036889.72	DA2	4	9	0	8	4	5	27	97.5	1.015269648	0.516038824	0.052841678	0.040000985	0.065529889	-0.420491572	0.561890408	0.721222038	-0.17691748	-0.381384134	-0.337803079	0.899536578	-1.068411748	-1.363626565	-0.825108474	-2.103004525	-3.490846821	0.062618516	1.657742453	0.31604304	-0.252345907	-1.14E-16	1.891332117	-3.255272835	1.40251404	-0.816010817	0.088896623	0.340304367	-2.63571124	-2.042586127	6.185093528	-2.301129158	0.330346761	2.608869395
Dinopium_rafflesii_86971.wav	Dinopium_rafflesii	Din_raf	Dinopium	Old_world	Indomalaya	1036889.72	DA2	4	9	0	8	4	5	27	97.5	-0.751878184	-0.51927881	-0.472114576	-0.568074857	0.63518807	0.200853465	0.561890408	-0.654474495	1.51222848	-0.074820761	-0.101181134	-1.098037503	-0.354710299	-1.224583436	0.462685362	0.168280031	0.430083558	0.107094432	-0.521766271	-0.33140356	-0.252345907	-1.14E-16	-0.814916681	0.559076482	-0.746337546	-1.263477919	-0.952143946	0.552298025	-1.288607124	2.800710222	-2.279795061	-0.18146642	-1.230826525	0.64030005
Dryocopus_javensis_162995.wav	Dryocopus_javensis	Dry_jav	Dryocopus	Old_world	Indomalaya	3136916.6	DA4	1	12	0	11	1	2	43	272	0.131695732	0.655592663	-1.338649883	0.030356175	1.348436235	0.387729508	0.561890408	-0.990044648	-0.031551521	-0.180279607	-0.234981802	-1.129172634	-0.114189711	0.91090482	-0.702261631	-0.308447661	0.247199157	0.573763969	-0.492764331	0.279876256	-0.252345907	-1.14E-16	-0.017214207	0.538805929	-0.631930017	-1.682189114	0.077203847	-1.735969811	0.67719281	2.832549344	-2.116422003	-2.608477597	0.907232008	-0.440130613
Dryocopus_javensis_164125.wav	Dryocopus_javensis	Dry_jav	Dryocopus	Old_world	Indomalaya	3136916.6	DA4	1	12	0	11	1	2	43	272	1.191984431	0.885460929	-0.186214867	-0.567870216	-0.048860043	-0.14295202	0.561890408	-0.253274512	-0.136134282	-0.343493006	-0.290153324	-0.824508187	-1.29813849	-0.443343036	-1.685067667	-1.751913236	-0.686988679	1.703861572	0.205102882	0.2725532	-0.252345907	-1.14E-16	1.685605176	-2.496559857	-0.378515676	-1.628011924	-0.097772185	-0.970249312	-1.005183172	-0.964039182	1.921010839	-4.306111709	0.451644343	2.184151134
Dryocopus_javensis_164182.wav	Dryocopus_javensis	Dry_jav	Dryocopus	Old_world	Indomalaya	3136916.6	DA4	1	12	0	11	1	2	43	272	-0.133376443	0.220280929	-1.186856712	0.618027368	0.675663915	0.079999089	0.561890408	-0.705207409	-0.110289984	-0.163574585	-0.201163669	-0.988583752	-0.853317412	0.438864233	-1.315817875	-0.682669237	0.279071592	1.070550691	-0.366979017	0.199961276	-0.252345907	-1.14E-16	0.255622878	-0.508207452	-1.152184476	-1.977474599	0.498060989	-1.367531017	-0.291016092	1.81521532	-2.159341149	-3.152833026	1.302653449	0.998108475
Dryocopus_javensis_19126.wav	Dryocopus_javensis	Dry_jav	Dryocopus	Old_world	Indomalaya	3136916.6	DA4	1	12	0	11	1	2	43	272	0.750197473	1.160190446	-1.224368141	0.340806197	0.025412368	0.183815664	0.561890408	-1.301264011	-0.160185911	-0.230629312	-0.171525866	-0.912257089	-1.124758899	1.257846277	-1.541143781	-1.171333027	-1.023199271	0.719878788	0.046613275	0.297000573	-0.252345907	-1.14E-16	1.516551397	-1.235010629	-0.718489967	-1.58825301	0.112073967	-2.192291991	1.280721848	-0.031454612	0.04992143	-4.758377528	1.068159952	0.619840203
Dryocopus_javensis_196555.wav	Dryocopus_javensis	Dry_jav	Dryocopus	Old_world	Indomalaya	3136916.6	DA4	1	12	0	11	1	2	43	272	2.428987914	2.896206609	-1.284321573	0.030903517	1.898326692	-0.084824745	-0.156354306	0.87514705	-0.20870746	-0.387313141	-0.368551311	-0.799791173	0.629866204	0.73852381	-0.084614435	0.40584174	-0.248763898	-0.698051594	-0.105965838	0.30986541	-0.252345907	-1.14E-16	0.031654923	0.747518853	2.442791659	-0.933616599	1.122395958	-2.276593418	-0.265757776	3.462376707	3.262397784	-0.962225624	2.718938361	-2.304295258
Dryocopus_javensis_197606.wav	Dryocopus_javensis	Dry_jav	Dryocopus	Old_world	Indomalaya	3136916.6	DA4	1	12	0	11	1	2	43	272	1.722128781	2.386898209	-1.440395484	0.080031983	2.57547348	-0.088197959	0.561890408	0.671765977	-0.200864537	-0.463821103	-0.349056777	-0.820660335	-0.177683736	1.257846277	-0.754968566	0.694302476	-0.052503746	-0.916770239	-0.00172195	0.290147953	-0.252345907	-1.14E-16	-0.388148726	0.729142195	1.686455542	-1.443670231	1.176159324	-2.456269148	-1.178187649	4.095872788	1.463285831	-1.482115791	2.868379152	-1.959832271
Dryocopus_javensis_22623.wav	Dryocopus_javensis	Dry_jav	Dryocopus	Old_world	Indomalaya	3136916.6	DA4	1	12	0	11	1	2	43	272	-0.221733835	0.136649621	-1.273286598	1.174926992	0.379246184	0.04940475	0.561890408	-0.933012442	-0.194694772	-0.295217348	-0.144975793	-0.989577364	-0.298770067	-0.614759024	-0.855483368	0.265142793	0.36137271	-0.066454662	-0.360318383	0.031825607	-0.252345907	-1.14E-16	-0.386241987	0.100931284	-0.319681434	-1.617045993	0.873684008	-1.014822165	-1.053868795	2.665345673	-1.48054088	-1.453336745	1.716390463	0.323198688
Dryocopus_javensis_44850.wav	Dryocopus_javensis	Dry_jav	Dryocopus	Old_world	Indomalaya	3136916.6	DA4	1	12	0	11	1	2	43	272	-0.133376443	1.109967942	-2.110953718	-0.175776816	3.996916172	0.774806847	0.561890408	-0.544858254	0.056344488	-0.327345011	-0.307697117	-1.013888151	0.497241507	0.849356526	-0.194707334	0.228828804	-0.047888661	-0.324894004	-0.571759167	0.298983568	-0.252345907	-1.14E-16	-0.958569198	2.274664617	0.462823583	-2.629636679	0.204473165	-1.889872661	0.687920034	7.234852753	-2.220049748	-1.467236235	1.407966218	-1.632638996
Dryocopus_lineatus_106134.wav	Dryocopus_lineatus	Dry_lin	Dryocopus	New_World	Neotropic	14185424.23	DA6	1	44	0	37	3	2	33	207	0.838554865	0.485654361	0.01781157	-0.366924087	-0.316327762	-0.290489434	0.561890408	-0.260922003	-0.169149252	-0.324018808	-0.254580873	-0.946289444	-0.611808396	0.501914374	-1.115339169	-1.115099719	-0.798370095	0.81598359	-0.267726816	0.291867608	-0.252345907	-1.14E-16	0.725985825	-1.791644243	-0.481638124	-0.493748094	-0.279474629	-1.353602966	-1.971273621	-1.579097211	0.628377264	-3.165023113	0.223722808	0.532603952
Dryocopus_lineatus_110030.wav	Dryocopus_lineatus	Dry_lin	Dryocopus	New_World	Neotropic	14185424.23	DA6	1	44	0	37	3	2	33	207	1.10362704	0.990720641	-0.598554734	-0.028914257	0.158056962	-0.152734014	0.561890408	-0.658287254	-0.172883977	-0.356122105	-0.246106307	-0.445610843	-0.844922587	-0.579984337	-1.055411074	-1.080002237	-0.970018265	0.643967897	-0.119391544	0.281559993	-0.252345907	-1.14E-16	1.133196616	-1.634126129	0.330269482	-1.456641637	0.147099343	-0.840267945	-1.040597448	0.307339326	2.210192859	-2.961933432	0.776296833	1.341654448
Dryocopus_lineatus_126761.wav	Dryocopus_lineatus	Dry_lin	Dryocopus	New_World	Neotropic	14185424.23	DA6	1	44	0	37	3	2	33	207	1.10362704	0.5784053	0.16636532	0.065912339	-0.732800021	-0.234815095	0.561890408	-0.857984769	-0.163024302	-0.346381759	-0.184790859	-0.410209355	-1.508675937	1.105351019	-1.816368547	-1.955521202	-1.098130424	1.655514198	0.022430947	0.326305111	-0.252345907	-1.14E-16	1.917460587	-2.867973876	-1.178353223	-0.942917938	-0.21549179	-1.42932234	-0.527714812	-3.055159963	0.923560498	-4.983750746	0.26319766	1.965030466
Dryocopus_lineatus_133188.wav	Dryocopus_lineatus	Dry_lin	Dryocopus	New_World	Neotropic	14185424.23	DA6	1	44	0	37	3	2	33	207	0.926912256	0.475413908	0.053412601	0.130649356	-0.471296563	-0.371229074	0.394136791	-0.509894824	-0.202776717	-0.359006279	-0.210398993	0.084318162	-0.900658598	0.487499398	-1.355116199	-1.67551571	-0.412716591	1.811243284	-0.023330254	0.296307111	-0.252345907	-1.14E-16	1.378655051	-2.288891282	-0.860577641	-0.998325168	0.122324462	-0.641936287	-0.770127957	-1.914559073	0.781086234	-3.428618774	0.446402407	2.114696453
Dryocopus_lineatus_199145.wav	Dryocopus_lineatus	Dry_lin	Dryocopus	New_World	Neotropic	14185424.23	DA6	1	44	0	37	3	2	33	207	1.191984431	0.543216553	0.432441926	-0.403901108	-0.729582736	-0.380823464	0.561890408	-0.592015014	-0.172883977	-0.267837289	-0.173693651	-0.689340772	-1.3961045	-0.072482944	-1.766390091	-2.227600601	-2.173120131	1.200057285	0.273733021	0.327387451	-0.252345907	-1.14E-16	2.141786882	-3.401498613	-0.49868006	-0.787253495	-0.571470376	-1.151091707	-1.51184504	-3.478145869	2.82515297	-4.894784034	-0.20509341	2.105753993
Dryocopus_lineatus_215152.wav	Dryocopus_lineatus	Dry_lin	Dryocopus	New_World	Neotropic	14185424.23	DA6	1	44	0	37	3	2	33	207	1.10362704	0.805311859	-0.278142568	-0.270004056	0.148101961	-0.303023902	0.507598741	-0.095343443	-0.184237541	-0.29028356	-0.28279314	-0.853362547	-1.012084089	0.798211722	-1.447611455	0.085645243	0.222015689	0.056830482	-0.134396444	0.264794599	-0.252345907	-1.14E-16	0.299939076	-1.022815963	-0.020039389	-0.602804887	0.263030571	-1.549950838	-1.720579367	-0.218210632	0.491978498	-2.39701013	1.05082893	-0.14520543
Dryocopus_lineatus_215171.wav	Dryocopus_lineatus	Dry_lin	Dryocopus	New_World	Neotropic	14185424.23	DA6	1	44	0	37	3	2	33	207	0.396767907	0.29331365	-0.29511947	-0.343981185	0.105189396	-0.270332888	0.561890408	-0.321094145	-0.163621859	-0.339633622	-0.235774128	-0.794482845	-0.193714259	0.865433148	-0.664611168	-0.388634671	0.233354764	0.664839708	-0.344306384	0.266259366	-0.252345907	-1.14E-16	-0.083613733	-0.628653575	-0.630918095	-0.424062776	-0.077590613	-1.174583089	-1.565490792	-0.20729025	-1.052737004	-1.892540168	0.376136134	-0.139203786
Dryocopus_lineatus_55979.wav	Dryocopus_lineatus	Dry_lin	Dryocopus	New_World	Neotropic	14185424.23	DA6	1	44	0	37	3	2	33	207	1.191984431	0.667408928	0.217798258	-0.588450726	-0.369358566	-0.232235619	0.561890408	-0.537845947	-0.152567072	-0.265406985	-0.23725712	-0.266046868	0.216251713	1.257846277	-0.427959371	-0.32107149	-0.504156111	0.030978037	-0.220267989	0.316921412	-0.252345907	-1.14E-16	0.3302457	-0.848657934	0.044765634	0.562652733	-0.428898557	-1.204764606	-1.135074511	-1.844521319	0.829225736	-1.533838754	-0.134077157	-0.84738732
Dryocopus_lineatus_65150.wav	Dryocopus_lineatus	Dry_lin	Dryocopus	New_World	Neotropic	14185424.23	DA6	1	44	0	37	3	2	33	207	1.280341823	0.92850567	-0.333950792	0.18712183	-0.368089176	-0.25766005	0.362559461	-0.253741192	-0.205405963	-0.297853425	-0.27801773	-0.331746238	-1.407155206	0.452057374	-1.700743584	-1.711904336	-0.797098587	1.571399819	0.397064033	0.292209379	-0.252345907	-1.14E-16	1.828043919	-2.517704809	-0.487303378	-1.375871966	0.34284316	-1.206161739	-0.370636121	-1.624963736	1.779985583	-4.331300655	1.025516362	2.060297653
Dryocopus_lineatus_6835.wav	Dryocopus_lineatus	Dry_lin	Dryocopus	New_World	Neotropic	14185424.23	DA6	1	44	0	37	3	2	33	207	0.838554865	0.657902573	0.068845978	-0.246201833	-1.055080461	0.512964396	0.561890408	-2.036335848	0.050997855	-0.233617075	0.021011927	-0.945220819	-1.33702967	0.245375436	-1.717351568	-1.763133906	-0.368151397	1.955149651	0.000425705	0.291172484	-0.252345907	-1.14E-16	2.379977274	-2.215814882	-1.501501794	-1.307104991	-0.686060563	-1.233862752	2.155466934	-2.306221611	0.279855426	-5.29499093	-0.467286428	2.103045078
Dryocopus_lineatus_69425.wav	Dryocopus_lineatus	Dry_lin	Dryocopus	New_World	Neotropic	14185424.23	DA6	1	44	0	37	3	2	33	207	0.131695732	0.093892412	-0.289971154	-0.263842981	-0.077330857	-0.141158627	0.561890408	-0.728596776	-0.10028092	-0.336725709	-0.176325909	-0.254759101	-1.242869463	0.175345123	-1.639188373	-1.940897247	-1.822171306	1.098594391	-0.101671247	0.334246912	-0.252345907	-1.14E-16	1.410192819	-2.390776963	-0.920181803	-1.367246305	-0.581290385	-0.79034256	-1.272918012	-1.363134806	0.779377278	-4.166261431	-0.32075627	2.114484667
Dryocopus_lineatus_69431.wav	Dryocopus_lineatus	Dry_lin	Dryocopus	New_World	Neotropic	14185424.23	DA6	1	44	0	37	3	2	33	207	2.075558348	1.03937921	0.530731487	-0.391774757	-0.422325453	-0.398439673	0.328727259	0.241558775	-0.182743651	-0.367855039	-0.320479638	-0.168136455	-1.426410895	-0.220162222	-1.79154769	-0.947972027	-0.845926018	0.56933856	0.642098126	0.296085063	-0.252345907	-1.14E-16	1.683238968	-2.792376646	0.661546488	-0.53297137	0.177716293	-0.831708897	-1.864535034	-2.431877089	4.170173641	-3.124330134	0.736060526	1.494432963
Dryocopus_lineatus_69432.wav	Dryocopus_lineatus	Dry_lin	Dryocopus	New_World	Neotropic	14185424.23	DA6	1	44	0	37	3	2	33	207	0.04333834	-0.004451966	-0.293166974	0.131232282	-0.235008194	-0.231701289	0.345663443	-0.72188411	-0.136283671	-0.288500234	-0.139871125	-0.381901218	-0.573174033	0.759621388	-1.083268453	-1.048091022	-0.329529661	1.079925113	-0.534655105	0.22824011	-0.252345907	-1.14E-16	0.479800821	-1.237913197	-1.169082978	-0.835681139	-0.161408931	-0.893069	-0.999223482	-0.77423255	-1.179033714	-2.755554567	0.138162254	1.012379303
Dryocopus_lineatus_69434.wav	Dryocopus_lineatus	Dry_lin	Dryocopus	New_World	Neotropic	14185424.23	DA6	1	44	0	37	3	2	33	207	0.838554865	0.352266676	0.349207121	-0.405834182	-0.528067769	-0.359458668	0.556612941	-0.507085182	-0.166759028	-0.345800899	-0.197902453	-0.540119589	-1.158248066	1.246738206	-1.568943426	-1.74911025	-0.772438862	1.636773114	0.126085673	0.303869514	-0.252345907	-1.14E-16	1.444992318	-2.51691884	-1.272232882	-0.565973175	-0.405870089	-1.317978854	-0.999839071	-3.062946064	0.247740012	-4.309731031	-0.068891316	1.484868712
Dryocopus_lineatus_69440.wav	Dryocopus_lineatus	Dry_lin	Dryocopus	New_World	Neotropic	14185424.23	DA6	1	44	0	37	3	2	33	207	0.57348269	0.476160372	-0.385687504	-0.245527412	-0.139255837	-0.207471185	0.561890408	-0.620518318	-0.16646025	-0.222681923	-0.192120169	-0.938764448	-0.582873403	0.56290079	-1.091319983	-0.552497314	0.259349508	0.891323162	-0.469421218	0.269147023	-0.252345907	-1.14E-16	0.387396375	-0.976520632	-0.755093706	-0.807231505	-0.017289275	-1.262478273	-0.992173855	-0.298479116	-0.758104768	-2.682733838	0.506483412	0.409708435
Dryocopus_lineatus_69442.wav	Dryocopus_lineatus	Dry_lin	Dryocopus	New_World	Neotropic	14185424.23	DA6	1	44	0	37	3	2	33	207	0.750197473	0.173845	0.46304766	0.189918157	-0.535548129	-0.498022994	0.561890408	0.388258011	-0.181847317	-0.345972189	-0.296072916	-0.590252343	-0.909800123	0.92658353	-1.362704657	-1.270314321	0.299863245	1.828903742	-0.237836903	0.270128991	-0.252345907	-1.14E-16	0.540356246	-2.230230766	-1.2175331	-0.515127446	0.317291833	-1.040809967	-2.664897921	-2.339877308	-0.57414203	-3.040544458	0.792560008	1.421686656
Dryocopus_lineatus_89102.wav	Dryocopus_lineatus	Dry_lin	Dryocopus	New_World	Neotropic	14185424.23	DA6	1	44	0	37	3	2	33	207	0.485125298	0.271346161	-0.057689181	-0.122236868	-0.37982913	-0.168786477	0.561890408	-0.832663203	-0.111335707	-0.361444019	-0.175774468	-0.247942497	-1.016495029	1.242347836	-1.451273014	-1.520271537	0.99957621	2.665236578	-0.041584798	0.285806964	-0.252345907	-1.14E-16	1.169076739	-1.738789902	-1.967317863	-1.2391418	0.055934875	-0.833324115	0.406229896	-1.544098105	-1.840915906	-3.82388195	0.305648527	2.138306959
Dryocopus_martius_114213.wav	Dryocopus_martius	Dry_mar	Dryocopus	Old_world	Palearctic	20797823.52	DA7	1	10	0	9	2	5	50	310	1.368699215	1.067800097	-0.415673275	-0.136280549	0.437957435	-0.30989571	0.49036475	0.164530311	-0.186328987	-0.328003665	-0.310624134	-0.949487924	-0.946640862	-0.586405224	-1.39328647	-1.52012675	-2.124803201	0.341611211	0.254771189	0.307320795	-0.252345907	-1.14E-16	1.339639384	-2.319258171	0.688920061	-1.331075439	0.086152306	-1.424702048	-2.259514955	-0.445823412	3.419571143	-3.767011822	0.981188461	1.090668337
Dryocopus_martius_166681.wav	Dryocopus_martius	Dry_mar	Dryocopus	Old_world	Palearctic	20797823.52	DA7	1	10	0	9	2	5	50	310	2.517345306	1.449493388	0.314906804	-0.458130242	-0.165580412	-0.326837341	0.535856801	-0.26724248	-0.187972266	-0.375047277	-0.290905801	-0.756276217	-0.794433273	1.257846277	-1.03679185	-1.927775115	-3.283304399	-0.004564879	0.563479741	0.331116976	-0.252345907	-1.14E-16	2.117652949	-2.907698985	0.816276102	0.065922212	-0.56593986	-2.331524561	-1.375960176	-3.64318791	4.774015138	-4.696449316	0.282259265	-0.117033149
Dryocopus_martius_214195.wav	Dryocopus_martius	Dry_mar	Dryocopus	Old_world	Palearctic	20797823.52	DA7	1	10	0	9	2	5	50	310	1.810486173	1.338880345	-0.241154408	-0.475746477	0.409687261	-0.274459602	0.561890408	-0.16794467	-0.182295484	-0.414121863	-0.298640733	-0.636322194	-0.529837605	-0.966864426	-1.010733626	-0.503244645	-0.188506154	0.496011231	0.365911433	0.285461333	-0.252345907	-1.14E-16	0.957480327	-1.432217577	1.005645726	-1.105038302	0.38156117	-0.799132812	-1.35486081	0.408812367	3.197140282	-2.147608775	1.09728966	0.80964222
Dryocopus_martius_247633.wav	Dryocopus_martius	Dry_mar	Dryocopus	Old_world	Palearctic	20797823.52	DA7	1	10	0	9	2	5	50	310	2.340630522	1.469296131	0.004877123	-0.129449719	0.164892073	-0.437081643	0.158727381	0.87514705	-0.195441717	-0.368185175	-0.36719514	0.27115624	-0.875140649	-0.189385516	-0.947924341	-0.768061325	-1.087617349	0.162164812	1.036639842	0.293198775	-0.252345907	-1.14E-16	1.40069211	-2.080806728	1.612986985	-0.501048072	0.668488751	-0.692411881	-1.559234637	-1.139783591	5.163865473	-1.897667858	1.406169253	0.875962365
Dryocopus_martius_302722.wav	Dryocopus_martius	Dry_mar	Dryocopus	Old_world	Palearctic	20797823.52	DA7	1	10	0	9	2	5	50	310	0.661840082	0.462051919	-0.26403397	-0.302926556	0.424533996	-0.255442994	0.561890408	0.486027546	-0.121643548	-0.284757276	-0.319711203	-1.021447522	-0.696816684	0.670603246	-1.185905278	-1.200660893	-1.071546903	0.721000911	-0.131808687	0.334902209	-0.252345907	-1.14E-16	0.457816851	-1.640933895	-0.34611194	-0.829308986	-0.086207785	-1.539520726	-2.575895892	-0.660770548	0.460745167	-3.186464797	0.625081732	0.417693121
Dryocopus_martius_303432.wav	Dryocopus_martius	Dry_mar	Dryocopus	Old_world	Palearctic	20797823.52	DA7	1	10	0	9	2	5	50	310	0.838554865	0.49845755	-0.142401745	-0.06207269	0.220628451	-0.365271851	0.561890408	0.163997771	-0.178261981	-0.367079917	-0.296364427	-0.733596971	-0.667658392	1.257846277	-1.16170073	-0.845955379	-0.953919822	0.360061268	0.023868167	0.31004734	-0.252345907	-1.14E-16	0.424121764	-1.520144272	-0.320234534	-0.40520275	0.036353835	-1.690879621	-2.283157748	-1.228311121	0.415513906	-2.927052744	0.768473771	-0.005718473
Dryocopus_martius_309576.wav	Dryocopus_martius	Dry_mar	Dryocopus	Old_world	Palearctic	20797823.52	DA7	1	10	0	9	2	5	50	310	-0.045019051	0.059729788	-0.63106703	-0.101432497	0.721169772	-0.154418198	0.561890408	-0.310357406	-0.11835699	-0.38936728	-0.240505385	0.214840568	0.030717774	1.257846277	-0.581972685	-1.101638931	-2.084959735	-0.157804707	-0.341400351	0.337586973	-0.252345907	-1.14E-16	0.08379993	-0.836243185	-0.234428176	-0.500944147	-0.501019261	-1.01696425	-1.948478557	-0.078448097	0.013853876	-2.006055037	-0.147751732	-0.066261241
Dryocopus_martius_81318.wav	Dryocopus_martius	Dry_mar	Dryocopus	Old_world	Palearctic	20797823.52	DA7	1	10	0	9	2	5	50	310	0.131695732	0.037340965	-0.301193883	0.124418322	0.370846462	-0.37429434	0.09983134	0.328640951	-0.216341238	-0.287677035	-0.330883109	-0.377800845	-0.999221821	-0.664356922	-1.436934376	-0.726225608	-1.867053623	-0.470350394	0.271258919	0.189421595	-0.252345907	-1.14E-16	0.489916909	-1.716032221	0.462887479	-0.956354742	0.035497595	-0.650379643	-2.99595911	-0.053598655	2.143256281	-2.128090914	0.567318731	0.976833973
Dryocopus_martius_83280.wav	Dryocopus_martius	Dry_mar	Dryocopus	Old_world	Palearctic	20797823.52	DA7	1	10	0	9	2	5	50	310	1.191984431	0.730166358	-0.026701881	-0.31854878	0.083044277	-0.341023602	0.487017472	-0.124117127	-0.177066869	-0.357494416	-0.281462744	-0.194470285	-0.96973638	1.210438744	-1.412458258	-1.466552619	-1.260687264	0.916482815	-0.063993218	0.337647518	-0.252345907	-1.14E-16	1.181001452	-2.133575025	-0.37127295	-0.69429897	-0.200942418	-1.36761043	-1.508403031	-1.811697689	1.370766345	-3.662119712	0.353635841	0.941600559
Dryocopus_pileatus_105466.wav	Dryocopus_pileatus	Dry_pil	Dryocopus	New_World	Nearctic	8739915.78	DA5	1	16	0	16	2	1	44	295	0.308410515	0.393793573	-0.69167264	-0.136684448	0.505616484	-0.087029875	0.561890408	-0.600575583	-0.141661675	-0.395897885	-0.232800449	0.050417464	-0.966982405	1.257846277	-1.41017216	-0.623327242	-0.239793104	0.609678186	-0.384697132	0.300125427	-0.252345907	-1.14E-16	0.423091589	-0.91929918	-0.732422544	-1.199724787	-0.035734719	-1.050024693	-0.86810831	0.393693329	-0.745718883	-2.720265893	0.459281727	0.774483757
Dryocopus_pileatus_111030.wav	Dryocopus_pileatus	Dry_pil	Dryocopus	New_World	Nearctic	8739915.78	DA5	1	16	0	16	2	1	44	295	1.015269648	1.090481856	-0.824892533	-0.032713984	0.507928923	0.009685974	0.561890408	-0.713795171	-0.168103529	-0.398391933	-0.266491111	-0.636322194	-0.351042829	0.96224142	-0.898875436	1.048472558	0.331524129	-1.07892426	-0.45997487	0.268406454	-0.252345907	-1.14E-16	-0.343483913	0.332619204	0.635215541	-0.455317002	0.325397261	-1.687733223	-1.057842302	1.588188351	0.244052392	-1.117563787	1.225829905	-1.516701238
Dryocopus_pileatus_146291.wav	Dryocopus_pileatus	Dry_pil	Dryocopus	New_World	Nearctic	8739915.78	DA5	1	16	0	16	2	1	44	295	0.308410515	0.619590781	-1.143350616	0.255529962	1.12153072	-0.112098309	0.35162356	-0.071810307	-0.228845098	-0.376155412	-0.301917879	-0.818083223	-0.646562845	-0.360380677	-1.144189135	-0.648998854	-0.889004874	0.159345989	0.000866641	0.263868973	-0.252345907	-1.14E-16	0.290298778	-0.755688659	0.275157574	-1.805902938	0.448140953	-1.211297293	-1.607583852	2.161762705	0.700650541	-2.505142633	1.363681974	0.61584542
Dryocopus_pileatus_15182.wav	Dryocopus_pileatus	Dry_pil	Dryocopus	New_World	Nearctic	8739915.78	DA5	1	16	0	16	2	1	44	295	1.457056606	1.335560453	-0.605603163	-0.411495538	0.607404129	-0.079837775	0.561890408	-0.213122412	-0.166310861	-0.341849709	-0.305658488	-0.957933912	-1.180891047	0.53239526	-1.587739558	0.301820721	-0.004767595	-0.385102256	0.232908077	0.286590486	-0.252345907	-1.14E-16	0.60027835	-0.825721612	0.620786282	-0.979932241	0.347100791	-1.796958067	-1.001767742	0.745934439	1.643676619	-2.659300219	1.361523366	-0.364806229
Dryocopus_pileatus_190889.wav	Dryocopus_pileatus	Dry_pil	Dryocopus	New_World	Nearctic	8739915.78	DA5	1	16	0	16	2	1	44	295	0.220053123	0.480328069	-1.035639468	0.193396116	0.889524609	-0.07280298	0.561890408	-0.256831529	-0.176319924	-0.354560708	-0.273933615	-0.394117418	-1.023122794	0.729558822	-1.456774778	-0.884301217	0.080703768	1.177934483	-0.061365028	0.22723019	-0.252345907	-1.14E-16	0.47317394	-0.911038399	-0.824149405	-1.913297385	0.462344452	-1.150069497	-0.698037335	1.407001114	-1.063913121	-3.120281542	1.213672623	1.288674899
Dryocopus_pileatus_47014.wav	Dryocopus_pileatus	Dry_pil	Dryocopus	New_World	Nearctic	8739915.78	DA5	1	16	0	16	2	1	44	295	0.661840082	0.855754886	-0.946524576	-0.038281039	0.884678647	0.016055377	0.561890408	-0.567431334	-0.16496636	-0.391916392	-0.271659066	-0.704349198	-1.204230312	-1.399194571	-1.607113682	-0.506092396	0.025245457	0.658567525	-0.006684239	0.190347123	-0.252345907	-1.14E-16	0.776107755	-1.122667451	0.283276467	-2.382806291	0.496980379	-0.597028463	-1.042272532	2.455092836	1.365539495	-2.731620047	1.258862677	1.798618527
Dryocopus_pileatus_47703.wav	Dryocopus_pileatus	Dry_pil	Dryocopus	New_World	Nearctic	8739915.78	DA5	1	16	0	16	2	1	44	295	0.485125298	0.587300195	-0.799520187	-0.074458437	0.917112946	-0.191452585	0.561890408	-0.085006102	-0.173780311	-0.360496852	-0.286539574	-0.616851356	-0.734946874	0.396619401	-1.217557476	-0.3280031	-1.190819349	-0.47089572	-0.166803045	0.277588629	-0.252345907	-1.14E-16	0.124587178	-0.838869741	0.315538863	-1.090601168	0.090602017	-1.40258676	-2.240847731	1.097007138	0.821940006	-2.307942493	0.906486162	-0.068541184
Dryocopus_pileatus_55515.wav	Dryocopus_pileatus	Dry_pil	Dryocopus	New_World	Nearctic	8739915.78	DA5	1	16	0	16	2	1	44	295	0.926912256	0.994836658	-0.811623713	-0.084458493	0.76131366	-0.061743838	0.561890408	-0.497828304	-0.173332144	-0.308813915	-0.272340106	-0.970385372	-0.933223558	1.257846277	-1.382148652	-0.551927447	-0.261241406	0.503465715	-0.218546068	0.287669161	-0.252345907	-1.14E-16	0.593387081	-0.819875004	-0.370808644	-1.300396243	0.195988169	-2.008324805	-0.548006675	0.698867577	-0.241823239	-3.495073119	1.164270066	-0.01326796
Dryocopus_pileatus_63085.wav	Dryocopus_pileatus	Dry_pil	Dryocopus	New_World	Nearctic	8739915.78	DA5	1	16	0	16	2	1	44	295	1.545413998	1.416505371	-0.575493496	-0.530397098	0.519365806	-0.055804653	0.561890408	-0.449432439	-0.174527256	-0.358960094	-0.289734257	-1.140302417	-0.167463591	-0.597766341	-0.705189881	-0.749354037	0.269935386	1.148058403	-0.251689943	0.277236205	-0.252345907	-1.14E-16	0.754480229	-0.886045424	0.411151146	-1.40792643	0.232096075	-1.175062082	-0.598928118	1.191368853	1.484856395	-2.592807437	1.00361807	0.51066507
Dendrocopos_minor_100228.wav	Dryobates_minor	Dryob_min	Dryobates	Old_world	Palearctic	21677727.34	DA7	3	8	0	8	2	2	15	20.5	0.485125298	-0.041471477	0.672626375	0.018136289	-0.453035087	-0.52680577	0.344221444	0.87514705	-0.177664425	-0.347008058	-0.365899007	0.479185796	1.236178753	0.555836375	0.730488477	1.269203833	0.520749051	-1.217252175	-0.413193179	0.272111155	-0.252345907	-1.14E-16	-1.738236212	0.353562675	1.033270587	1.804606618	0.258915874	0.073034419	-4.235139264	-0.866045928	0.546404093	2.886535078	0.29065264	-2.024246637
Dendrocopos_minor_129156.wav	Dryobates_minor	Dryob_min	Dryobates	Old_world	Palearctic	21677727.34	DA7	3	8	0	8	2	2	15	20.5	-0.133376443	-0.185406702	-0.22985571	0.162246295	0.436249953	-0.449908485	0.443454231	0.837884919	-0.186478376	-0.393608703	-0.359812943	-0.031313317	0.7718032	-0.325263608	1.01506109	0.858545192	0.348817618	-0.82596089	-0.632314133	0.20361887	-0.252345907	-1.14E-16	-1.906509476	0.625411597	0.9304522	0.411201936	0.427548112	0.20094954	-4.410051723	1.692703184	-0.155563724	2.397980287	0.653493121	-1.223113652
Dendrocopos_minor_129193.wav	Dryobates_minor	Dryob_min	Dryobates	Old_world	Palearctic	21677727.34	DA7	3	8	0	8	2	2	15	20.5	-0.133376443	-0.103671039	-0.43854428	0.007767297	0.689421384	-0.342462565	0.328831048	0.87514705	-0.107302204	-0.40392255	-0.371626451	2.20841099	0.780359384	-0.318433023	0.672307825	1.672083392	0.996151491	-1.373033292	-0.611777238	0.158868426	-0.252345907	-1.14E-16	-2.056571252	1.211733536	1.535031188	0.318568329	0.633398645	1.695741687	-3.631898556	2.844081002	0.658295395	4.424289129	0.411349112	-0.522822647
Dendrocopos_minor_129377.wav	Dryobates_minor	Dryob_min	Dryobates	Old_world	Palearctic	21677727.34	DA7	3	8	0	8	2	2	15	20.5	0.220053123	0.061837487	-0.199125288	0.103304549	0.390243939	-0.459494921	0.318156372	0.625796468	-0.231145689	-0.428771427	-0.350418141	0.588157339	0.220879757	-0.76507758	1.089001553	1.066769737	0.503604846	-0.974087564	-0.566491838	0.20514648	-0.252345907	-1.14E-16	-1.551621586	0.497403557	1.486430929	0.219516201	0.533876567	0.802233605	-3.934041173	1.985323989	1.284252957	2.827347984	0.636543968	-0.638656251
Dendrocopos_minor_135278.wav	Dryobates_minor	Dryob_min	Dryobates	Old_world	Palearctic	21677727.34	DA7	3	8	0	8	2	2	15	20.5	0.485125298	0.446384743	-0.616489887	0.158122499	0.923295623	-0.371910267	0.271681178	0.851992251	-0.219194568	-0.41110931	-0.370284145	1.122347947	0.623599758	-0.443577587	0.640118577	0.65111356	0.493669061	-0.45601053	-0.479889344	0.240571766	-0.252345907	-1.14E-16	-1.270418735	0.565049095	1.448622065	-0.322777802	0.796424743	0.727867424	-3.041721165	2.684127593	1.255752424	2.377968465	1.043075711	-0.251641765
Dendrocopos_minor_142515.wav	Dryobates_minor	Dryob_min	Dryobates	Old_world	Palearctic	21677727.34	DA7	3	8	0	8	2	2	15	20.5	1.10362704	0.313411519	0.692461474	-0.022761437	-0.326029759	-0.557229563	0.10615003	0.87514705	-0.199684364	-0.406086001	-0.393146382	0.264810647	-0.281402848	-1.166060529	0.366240641	0.765941036	0.288274848	-0.753914801	-0.478351528	0.247696669	-0.252345907	-1.14E-16	-0.761353274	-0.785188424	1.699013641	0.544976097	0.42825294	0.605277682	-4.537271599	-0.105323213	3.191371721	1.799909837	0.568901132	-0.150919979
Dendrocopos_minor_150512.wav	Dryobates_minor	Dryob_min	Dryobates	Old_world	Palearctic	21677727.34	DA7	3	8	0	8	2	2	15	20.5	-0.751878184	-0.70397887	0.239654755	0.035072295	-0.079359408	-0.508121476	0.180337425	0.524496228	-0.22582744	-0.267600167	-0.335256216	1.47392089	-0.01726464	-0.955193347	-0.423232892	-1.228877291	-0.567298091	1.131655861	-0.259416624	-0.268722847	-0.252345907	-1.14E-16	-0.149883639	-1.433802809	-0.453325896	-0.738775163	-0.03947621	1.625529843	-3.109427911	-0.225175382	0.251281981	0.256276185	-0.528008528	2.645878003
Dendrocopos_minor_150529.wav	Dryobates_minor	Dryob_min	Dryobates	Old_world	Palearctic	21677727.34	DA7	3	8	0	8	2	2	15	20.5	-0.751878184	-0.716581625	0.329975531	0.005951676	-0.126573265	-0.548879869	0.340350227	0.87514705	-0.188420433	-0.429874995	-0.409887204	1.437301192	0.287243707	-0.538070117	1.456729965	-0.174738805	0.476205859	0.575032068	-0.631621743	0.144843014	-0.252345907	-1.14E-16	-1.414449481	-0.241329695	0.263682897	0.28863746	0.123791896	1.91269776	-4.214443047	0.451008025	-0.065085534	2.827234011	-0.454482181	1.014292881
Dendrocopos_minor_153193.wav	Dryobates_minor	Dryob_min	Dryobates	Old_world	Palearctic	21677727.34	DA7	3	8	0	8	2	2	15	20.5	0.485125298	0.227963186	-0.11420392	-0.024562668	0.371352841	-0.454434089	0.38427883	0.87514705	-0.188569822	-0.431777812	-0.367051811	3.509171722	-0.26286065	-1.151257896	0.862086629	1.289941515	0.845018407	-1.002325765	-0.431428914	0.218907867	-0.252345907	-1.14E-16	-1.174757011	0.202368983	2.25412582	0.001193219	0.823614073	2.999751183	-3.504622189	2.290628002	3.505106931	4.789628149	0.275830256	1.301752711
Dendrocopos_minor_170181.wav	Dryobates_minor	Dryob_min	Dryobates	Old_world	Palearctic	21677727.34	DA7	3	8	0	8	2	2	15	20.5	0.661840082	0.140760787	0.412585366	0.058496886	-0.228787596	-0.532196762	0.222768709	0.87514705	-0.19648744	-0.427149005	-0.385829727	0.349043803	0.904260071	0.197440578	0.434910753	1.042352292	0.439016813	-0.991250268	-0.551278554	0.239293766	-0.252345907	-1.14E-16	-1.494086827	0.122223356	1.131791873	1.174643982	0.374092141	0.004309483	-4.263063256	-0.167321973	0.956027472	2.259464602	0.565454672	-1.517146692
Dendrocopos_minor_171084.wav	Dryobates_minor	Dryob_min	Dryobates	Old_world	Palearctic	21677727.34	DA7	3	8	0	8	2	2	15	20.5	0.396767907	-0.082762466	0.640340248	-0.009129504	-0.370791861	-0.540832741	0.127543631	0.87514705	-0.176021146	-0.40427964	-0.40204207	0.067279696	1.677006513	1.114120984	0.784625716	1.22283055	0.755534991	-0.984029443	-0.644815943	0.27391398	-0.252345907	-1.14E-16	-1.995638797	0.691275154	0.673680938	1.942929382	0.156735584	-0.421909797	-4.107077975	-0.825895117	-0.59726788	2.645613704	0.284407732	-2.65359446
Dendrocopos_minor_171122.wav	Dryobates_minor	Dryob_min	Dryobates	Old_world	Palearctic	21677727.34	DA7	3	8	0	8	2	2	15	20.5	1.10362704	0.453017911	0.319864834	0.028400831	-0.087925923	-0.522108435	0.177704126	0.87514705	-0.205630047	-0.428028189	-0.383753322	0.493390112	0.375548265	-0.641602401	-0.261735999	0.793718091	0.454383499	-0.665503546	-0.087306521	0.269336869	-0.252345907	-1.14E-16	-0.742370151	-0.500235001	1.428034298	0.446687093	0.649025459	0.238661056	-3.713013178	0.098827875	2.402958678	1.506084646	0.943977611	-0.377149213
Dendrocopos_minor_180283.wav	Dryobates_minor	Dryob_min	Dryobates	Old_world	Palearctic	21677727.34	DA7	3	8	0	8	2	2	15	20.5	0.661840082	0.567702734	-0.563928762	0.0740554	0.879749585	-0.3634542	0.371535821	0.87514705	-0.204285546	-0.404706278	-0.36354476	-0.175366742	-0.806905569	-1.585580594	0.207054733	1.324370823	0.856644865	-1.037204723	-0.15837641	0.222618823	-0.252345907	-1.14E-16	-1.10021171	0.182526544	1.881319475	-0.806001078	1.005159794	0.360285055	-3.808077847	3.237291678	2.280966148	1.701076386	1.592048184	-0.109586506
Dendrocopos_minor_201623.wav	Dryobates_minor	Dryob_min	Dryobates	Old_world	Palearctic	21677727.34	DA7	3	8	0	8	2	2	15	20.5	1.10362704	0.465199718	0.352346943	-0.178710647	-0.128729577	-0.45781271	0.561890408	0.845808065	-0.180204038	-0.385814414	-0.344738919	0.437158838	0.835439203	0.669529451	0.575691008	0.947966284	0.673984585	-0.697195421	-0.227803565	0.26909283	-0.252345907	-1.14E-16	-1.220092738	0.119400622	1.098998892	1.207497683	0.432781918	-0.157925308	-3.462638244	-0.439973562	1.073663285	1.976657684	0.667223646	-1.556019159
Dendrocopos_minor_204364.wav	Dryobates_minor	Dryob_min	Dryobates	Old_world	Palearctic	21677727.34	DA7	3	8	0	8	2	2	15	20.5	0.220053123	-0.116449589	0.334018801	0.141316427	-0.109562811	-0.558777243	0.526223979	0.671319379	-0.209977267	-0.394731102	-0.326699779	0.309695129	0.406792958	-0.527933908	0.491628128	0.659059211	0.235305786	-0.658186949	-0.268724241	0.204398483	-0.252345907	-1.14E-16	-1.26150234	-0.258685973	0.895458736	0.622556851	0.410440627	0.4446244	-4.322307707	0.095645369	0.962358631	1.927679223	0.495721504	-0.462930011
Dendrocopos_minor_213204.wav	Dryobates_minor	Dryob_min	Dryobates	Old_world	Palearctic	21677727.34	DA7	3	8	0	8	2	2	15	20.5	-0.398448618	-0.577245252	0.77722602	0.107806255	-0.641043515	-0.570828816	0.159167478	0.87514705	-0.149579292	-0.351775945	-0.427907267	0.706877058	1.194708863	0.224849264	1.340990835	0.651832749	0.522207633	-0.43569703	-0.46817823	0.275185726	-0.252345907	-1.14E-16	-1.79676744	0.232139617	0.491275115	1.632600139	0.059116165	0.841396612	-4.273415865	-0.937621795	-0.26394554	3.180881223	-0.292714227	-1.106364181
Dendrocopos_minor_234155.wav	Dryobates_minor	Dryob_min	Dryobates	Old_world	Palearctic	21677727.34	DA7	3	8	0	8	2	2	15	20.5	0.131695732	-0.23564325	0.593132658	0.100845735	-0.394440192	-0.585182418	0.465795858	0.620280847	-0.228591137	-0.363499582	-0.32053373	0.208679171	0.656960137	-0.33736801	1.313276937	1.323382149	0.856866952	-1.035789702	-0.483529112	0.213180149	-0.252345907	-1.14E-16	-1.853775165	0.404273594	1.07071231	1.35870184	0.360326387	0.595772861	-4.475592775	0.007426576	0.509027754	3.244141234	0.296360241	-1.395165935
Dendrocopos_minor_234544.wav	Dryobates_minor	Dryob_min	Dryobates	Old_world	Palearctic	21677727.34	DA7	3	8	0	8	2	2	15	20.5	-0.045019051	-0.207018207	0.068724103	0.069325429	0.193480946	-0.504352314	0.561890408	0.690509639	-0.188719211	-0.439532451	-0.328819635	0.1782433	0.415613838	-0.609617197	0.460542505	0.656883005	0.240702025	-0.651422909	-0.541119334	0.16296567	-0.252345907	-1.14E-16	-1.512142295	-0.033326523	0.779775944	0.288980868	0.345636466	0.421213091	-4.614435855	0.953666198	0.361732997	1.884754504	0.469058397	-0.458654839
Dendrocopos_minor_26681.wav	Dryobates_minor	Dryob_min	Dryobates	Old_world	Palearctic	21677727.34	DA7	3	8	0	8	2	2	15	20.5	0.308410515	-0.019335844	0.215554549	0.065334438	0.097339973	-0.544044463	0.561890408	0.746213348	-0.216356177	-0.442462984	-0.337626039	0.726625792	-0.158869275	-1.068239357	0.637595571	0.785658928	0.535492267	-0.594998804	-0.19708708	0.210577579	-0.252345907	-1.14E-16	-1.163256724	-0.302885853	1.26910899	0.189443026	0.590206507	1.06456383	-4.323713306	0.912604837	1.775944893	2.374177834	0.59455012	0.244439266
Dendrocopos_minor_277517.wav	Dryobates_minor	Dryob_min	Dryobates	Old_world	Palearctic	21677727.34	DA7	3	8	0	8	2	2	15	20.5	0.57348269	0.236342461	-0.024652226	0.143676355	0.157703082	-0.501204824	0.246771496	0.762642801	-0.22745578	-0.457594208	-0.372746277	0.233410471	-0.421876572	-1.278203709	0.825044187	0.771302642	0.042229251	-0.94366448	-0.387810913	0.24311169	-0.252345907	-1.14E-16	-1.014547315	-0.287894753	1.762538916	0.018280214	0.559155409	0.666441841	-4.341682165	1.401068087	2.686321824	1.996482705	0.79131547	-0.133391772
Dendrocopos_minor_307785.wav	Dryobates_minor	Dryob_min	Dryobates	Old_world	Palearctic	21677727.34	DA7	3	8	0	8	2	2	15	20.5	0.131695732	-0.216029909	0.516625812	0.088579024	-0.266203543	-0.581664949	0.391603776	0.776187217	-0.220180536	-0.414245866	-0.360099149	0.33583656	0.527161122	0.037754813	0.015019452	0.39739751	0.523220066	-0.113291259	-0.316736012	0.152229059	-0.252345907	-1.14E-16	-1.169333722	-0.465283921	0.272408998	0.668941578	0.342290627	0.24267351	-4.137969507	-0.602076052	0.018864101	1.344041623	0.397904225	-0.290744407
Dendrocopos_minor_310709.wav	Dryobates_minor	Dryob_min	Dryobates	Old_world	Palearctic	21677727.34	DA7	3	8	0	8	2	2	15	20.5	0.04333834	0.012582734	-0.437551465	0.230778456	0.56457422	-0.412862903	0.393647261	0.652032604	-0.253255261	-0.390684005	-0.343758195	3.243883692	-0.222986947	-1.119425866	0.709196806	0.560281468	0.043506262	-0.675945303	-0.264157449	0.153034815	-0.252345907	-1.14E-16	-0.865746343	-0.042341838	1.773468452	-0.466170129	0.737455123	2.689526153	-3.064782173	2.340347765	2.920980613	3.68813058	0.278908464	1.714860167
Dendrocopos_minor_312823.wav	Dryobates_minor	Dryob_min	Dryobates	Old_world	Palearctic	21677727.34	DA7	3	8	0	8	2	2	15	20.5	-0.133376443	-0.323031346	0.298015765	0.050066629	0.031172137	-0.546369854	0.561890408	0.691357107	-0.187524099	-0.462485959	-0.324552925	0.277523865	1.041630522	0.694778822	0.257194656	1.058085981	0.783540948	-0.754935436	-0.669744678	0.167324154	-0.252345907	-1.14E-16	-1.985410305	0.434834446	0.230926455	1.041442818	0.278475816	-0.066998224	-4.493108883	0.132445957	-1.297685618	2.161957331	0.392878725	-1.496904078
Dendrocopos_minor_313379.wav	Dryobates_minor	Dryob_min	Dryobates	Old_world	Palearctic	21677727.34	DA7	3	8	0	8	2	2	15	20.5	0.750197473	0.228154611	0.35129987	-0.042917638	-0.240967715	-0.482395281	0.561890408	0.609020786	-0.172883977	-0.31960799	-0.319207748	1.345162317	1.65943015	0.598051952	1.299191021	1.151726561	0.453265856	-1.118923147	-0.423719254	0.312073874	-0.252345907	-1.14E-16	-1.650175903	0.703694729	1.377931877	1.740230065	0.320874673	0.60062219	-3.351123914	-0.290854515	1.075034318	3.615252518	0.192452689	-1.848630177
Dendrocopos_minor_314610.wav	Dryobates_minor	Dryob_min	Dryobates	Old_world	Palearctic	21677727.34	DA7	3	8	0	8	2	2	15	20.5	0.131695732	-0.052778128	-0.071490218	0.196268178	0.204268209	-0.484648006	0.504330068	0.87514705	-0.200998988	-0.417951472	-0.35769299	-0.133883776	1.148764812	0.205650933	0.753446956	0.988771681	0.58599715	-0.81421272	-0.571422344	0.212513955	-0.252345907	-1.14E-16	-1.951954114	0.628193045	0.760642829	0.807520025	0.504544113	-0.226715547	-4.355693803	0.954078472	-0.532602142	2.237897859	0.833001268	-1.72637732
Dendrocopos_minor_329937.wav	Dryobates_minor	Dryob_min	Dryobates	Old_world	Palearctic	21677727.34	DA7	3	8	0	8	2	2	15	20.5	0.131695732	-0.16747678	0.37171148	-0.049491047	-0.102187179	-0.501265672	0.22409363	0.87514705	-0.17243581	-0.388644951	-0.388138349	5.164634445	-0.096477083	-1.018430335	0.290857115	-0.044300539	0.374007712	0.334134565	-0.448941122	0.138563254	-0.252345907	-1.14E-16	-0.372661958	-0.904182904	1.403070481	-0.162867197	0.501067965	4.198201923	-2.936749049	0.56968289	3.567095453	4.336871646	-0.689211347	3.442488821
Dendrocopos_minor_42422.wav	Dryobates_minor	Dryob_min	Dryobates	Old_world	Palearctic	21677727.34	DA7	3	8	0	8	2	2	15	20.5	0.131695732	-0.210161152	0.486140329	0.112761343	-0.204261157	-0.579236056	0.345921581	0.801111726	-0.220972297	-0.421137315	-0.371843515	1.406268357	0.136779108	-0.268333966	-0.493930262	0.728869838	0.661514194	-0.429490854	-0.506047479	0.142224025	-0.252345907	-1.14E-16	-1.130801642	-0.56964371	0.594346586	0.399706627	0.476719775	1.021816316	-4.338495117	-0.089652691	0.79321734	2.008591716	0.354999343	0.471119061
Dendrocopos_minor_54144.wav	Dryobates_minor	Dryob_min	Dryobates	Old_world	Palearctic	21677727.34	DA7	3	8	0	8	2	2	15	20.5	-0.221733835	-0.581313019	1.413033403	0.121836834	-0.876862611	-0.678879004	0.243585856	0.87514705	-0.220718336	-0.393754047	-0.433106154	1.570252144	-0.138880166	-1.052281623	1.116508965	-0.118881223	0.315055327	0.384578355	-0.237109993	0.084073316	-0.252345907	-1.14E-16	-0.814054462	-1.242359882	0.634937331	0.911189281	0.127567827	2.177980881	-4.635923764	-1.653930085	1.90467084	2.768875752	-0.589711373	1.452960773
Dendrocopos_minor_95101.wav	Dryobates_minor	Dryob_min	Dryobates	Old_world	Palearctic	21677727.34	DA7	3	8	0	8	2	2	15	20.5	0.661840082	0.107579488	0.537481432	-0.03190028	-0.313167803	-0.505956452	0.561890408	0.570773989	-0.194844161	-0.336961718	-0.308836037	0.092906544	0.788198697	0.007815932	1.391098486	0.206435691	0.288020705	-0.046786262	-0.287773725	0.267950287	-0.252345907	-1.14E-16	-1.05013246	-0.186457357	0.801906697	1.0672057	0.215170817	0.231336484	-3.4793514	-0.742338255	0.950546957	1.801782184	0.227583326	-0.887330199
Dendrocopos_minor_98167.wav	Dryobates_minor	Dryob_min	Dryobates	Old_world	Palearctic	21677727.34	DA7	3	8	0	8	2	2	15	20.5	0.220053123	-0.092335224	0.221229305	0.272209346	-0.20371234	-0.534349549	0.040688716	0.87514705	-0.248624202	-0.407652301	-0.419314473	1.835988871	-0.301553825	-1.182147485	0.111689261	0.526523729	0.644160281	-0.186593423	-0.388971016	0.125059979	-0.252345907	-1.14E-16	-0.798071748	-0.625471479	1.187051079	-0.114958435	0.697707669	1.835537503	-3.809157885	0.822495331	2.211074335	2.543310856	0.452857272	1.38361453
Picoides_pubescens_107288.wav	Dryobates_pubescens	Dryob_pub	Dryobates	New_World	Nearctic	12860756.06	DA6	4	17	2	17	2	5	16	27	-0.575163401	-0.433821468	-0.476549899	-0.009272882	0.77018621	-0.383705912	0.306782965	0.87514705	-0.116564322	-0.436742382	-0.388487315	1.58646472	0.437880951	-0.591840884	1.302246635	0.894567808	1.018922111	-0.373177414	-0.49100404	0.104426572	-0.252345907	-1.14E-16	-1.913723182	0.959547451	0.954782053	-0.138292302	0.514004731	1.786203051	-3.544914981	2.934781841	-0.149880048	3.745011905	0.219142233	0.188035404
Picoides_pubescens_107301.wav	Dryobates_pubescens	Dryob_pub	Dryobates	New_World	Nearctic	12860756.06	DA6	4	17	2	17	2	5	16	27	-0.310091226	-0.150528016	-0.697847893	0.068079943	0.742895464	-0.167959965	-0.462573635	0.87514705	-0.103567479	-0.324048042	-0.445956126	1.375556505	0.19183244	-0.788266675	0.803195266	-0.427596522	-0.685371521	0.030884554	-0.058252655	0.26238334	-0.252345907	-1.14E-16	-0.490935912	0.044851569	1.143730111	-0.689676572	0.189027277	1.301113231	-1.947999094	2.200847359	1.783932495	1.614182882	0.04005609	0.89306227
Picoides_pubescens_112007.wav	Dryobates_pubescens	Dryob_pub	Dryobates	New_World	Nearctic	12860756.06	DA6	4	17	2	17	2	5	16	27	-0.133376443	-0.071811845	-0.565345479	0.228901588	0.612603749	-0.304459827	0.043248063	0.87514705	-0.146740901	-0.340093581	-0.393917892	-0.148665305	0.737641811	-0.352535376	0.739250461	0.635884795	0.782965593	-0.221623439	-0.679669334	0.188434789	-0.252345907	-1.14E-16	-1.653448434	0.795643978	0.682406399	-0.179840982	0.561906826	0.108203766	-3.306712754	2.472952496	-0.652430636	1.834985076	0.88186135	-0.842205081
Picoides_pubescens_133117.wav	Dryobates_pubescens	Dryob_pub	Dryobates	New_World	Nearctic	12860756.06	DA6	4	17	2	17	2	5	16	27	0.220053123	0.217395628	-0.557805733	0.045248131	0.765969869	-0.358471202	0.055969611	0.818486636	-0.211142501	-0.427915909	-0.390415247	0.362342909	-0.4777031	-1.32277122	0.671469265	0.670731543	0.239076346	-0.670138947	-0.122162749	0.165872825	-0.252345907	-1.14E-16	-0.949488193	0.13647155	1.612152675	-0.672249812	0.642734119	0.791406439	-3.3041102	2.771770647	2.080611639	1.826520653	0.902179671	0.232327271
Picoides_pubescens_134879.wav	Dryobates_pubescens	Dryob_pub	Dryobates	New_World	Nearctic	12860756.06	DA6	4	17	2	17	2	5	16	27	-0.48680601	-0.264371859	-0.826130367	0.140500211	1.164520979	-0.290013105	0.100381668	0.87514705	-0.206332175	-0.444018737	-0.404979897	0.355681834	-0.850482019	-1.620368606	1.106546203	1.040929888	0.502587791	-0.942177572	-0.458241344	-0.061897036	-0.252345907	-1.14E-16	-1.628265493	0.696719667	1.518471513	-1.044945379	0.642228922	1.240544782	-4.012108671	4.297534165	1.038249956	2.6486796	0.800920008	0.331866908
Picoides_pubescens_135766.wav	Dryobates_pubescens	Dryob_pub	Dryobates	New_World	Nearctic	12860756.06	DA6	4	17	2	17	2	5	16	27	-0.48680601	-0.436814732	-0.262836443	0.282507253	0.241437077	-0.424162674	0.01016375	0.87514705	-0.243544976	-0.406499868	-0.440042816	1.131670695	0.118359436	-0.846921746	1.039624126	1.165062993	0.692933143	-0.957554455	-0.639143049	-0.023750922	-0.252345907	-1.14E-16	-1.848588127	0.664869931	1.211742719	0.114423476	0.544959172	1.443698478	-4.14098228	2.35175017	0.546072419	3.513928528	0.397207202	-0.140030397
Picoides_pubescens_138379.wav	Dryobates_pubescens	Dryob_pub	Dryobates	New_World	Nearctic	12860756.06	DA6	4	17	2	17	2	5	16	27	-0.663520793	-0.385025314	-0.895801977	-0.006314202	1.153011883	-0.203168997	-0.114152983	0.87514705	-0.089674301	-0.383202403	-0.432595892	1.057985606	-0.951175413	-1.700754297	1.522591138	1.285467866	1.006500155	-0.876584467	-0.489576687	-0.203826046	-0.252345907	-1.14E-16	-1.74027021	1.134807095	1.605025272	-1.086426389	0.57993403	2.052984587	-3.323815715	4.91305724	0.961593642	3.668614451	0.413775848	0.675835761
Picoides_pubescens_148976.wav	Dryobates_pubescens	Dryob_pub	Dryobates	New_World	Nearctic	12860756.06	DA6	4	17	2	17	2	5	16	27	-0.48680601	-0.301222962	-0.705877428	0.06912374	1.083088166	-0.350073184	0.376156514	0.87514705	-0.223780811	-0.430795575	-0.374189295	0.1483303	0.426846392	-0.600650008	1.350977849	1.401630733	0.688367546	-1.260014739	-0.686659291	0.089660836	-0.252345907	-1.14E-16	-2.359135368	1.374635779	1.271550486	-0.051240233	0.53497518	0.587957309	-4.354443246	3.633019856	-0.406570703	3.276954006	0.752374238	-1.29455368
Picoides_pubescens_162803.wav	Dryobates_pubescens	Dryob_pub	Dryobates	New_World	Nearctic	12860756.06	DA6	4	17	2	17	2	5	16	27	-0.575163401	-0.426016083	-0.506142575	-0.010839026	0.832574093	-0.377191584	0.27498419	0.87514705	-0.153762184	-0.429749825	-0.392489505	-0.091156241	-0.655793739	-1.464944788	1.210549712	0.708684241	0.129530868	-0.799581539	-0.508818839	-0.028477809	-0.252345907	-1.14E-16	-1.6306462	0.342436253	1.184364417	-0.64120221	0.326953631	0.96441897	-4.606000252	3.153346439	0.722376336	2.21635924	0.427038304	0.114819852
Picoides_pubescens_167833.wav	Dryobates_pubescens	Dryob_pub	Dryobates	New_World	Nearctic	12860756.06	DA6	4	17	2	17	2	5	16	27	-0.840235576	-0.543552176	-0.915641953	0.11220568	1.17640321	-0.257380654	0.43846476	0.87514705	0.226068324	-0.26167259	-0.360803213	0.154271503	1.135371262	0.010187732	1.552490688	0.737180078	0.649938557	-0.448604736	-0.720349069	0.29019941	-0.252345907	-1.14E-16	-2.376430898	1.593088825	0.424358728	-0.099073909	0.295692692	0.503168411	-3.494263506	3.440545508	-2.105330034	2.860143806	0.372451813	-1.205103055
Picoides_pubescens_173585.wav	Dryobates_pubescens	Dryob_pub	Dryobates	New_World	Nearctic	12860756.06	DA6	4	17	2	17	2	5	16	27	-0.221733835	0.003391971	-0.898621857	0.409534466	0.438379676	0.027516963	-1.220500113	0.87514705	-0.059399125	-0.286024761	-0.525597486	0.011747411	-0.868211812	-1.63452268	1.092052851	0.468521228	0.528088723	-0.199584132	-0.451955454	0.06786788	-0.252345907	-1.14E-16	-0.671386363	0.592487455	1.496840263	-1.182929256	0.522842588	0.978637249	-1.621265886	3.782229036	1.746176621	1.649985472	0.693599025	0.518076735
Picoides_pubescens_192207.wav	Dryobates_pubescens	Dryob_pub	Dryobates	New_World	Nearctic	12860756.06	DA6	4	17	2	17	2	5	16	27	-0.310091226	-0.151446326	-0.720501769	0.121993133	0.97539677	-0.306004745	0.03292002	0.87514705	-0.202970922	-0.443808283	-0.407902675	0.580715005	-0.734890996	-1.52808982	1.07911284	0.993782478	0.647624203	-0.774718376	-0.468260529	0.01439783	-0.252345907	-1.14E-16	-1.496554654	0.611878034	1.54218643	-0.905798545	0.666342422	1.336066866	-3.759656581	3.918068947	1.272344119	2.724100104	0.768660506	0.410503495
Picoides_pubescens_201158.wav	Dryobates_pubescens	Dryob_pub	Dryobates	New_World	Nearctic	12860756.06	DA6	4	17	2	17	2	5	16	27	-0.398448618	-0.386261923	-0.203958322	0.231664403	0.302965738	-0.445473787	0.216235619	0.87514705	-0.200745026	-0.407113078	-0.401581731	0.375734519	-0.077478242	-1.003263154	0.919364116	0.710572871	-0.251272563	-1.085153284	-0.52704155	0.070197484	-0.252345907	-1.14E-16	-1.560129647	0.113662413	1.22590182	0.055901095	0.326352222	0.840430394	-4.729482238	1.780960361	1.084730997	2.396810768	0.377451712	-0.258998006
Picoides_pubescens_216747.wav	Dryobates_pubescens	Dryob_pub	Dryobates	New_World	Nearctic	12860756.06	DA6	4	17	2	17	2	5	16	27	-0.221733835	-0.009388639	-0.915910801	0.360648689	0.792256894	-0.202832031	-0.495506158	0.87514705	-0.230398744	-0.403022963	-0.457354241	0.640982189	-0.576538559	-1.401673681	0.764822098	0.673973118	0.359538757	-0.584655122	-0.460886255	0.044330837	-0.252345907	-1.14E-16	-1.074985209	0.520742693	1.53429333	-1.064918095	0.704846415	1.104836326	-2.823728963	3.797149503	1.570523107	2.129634424	0.896257922	0.507149517
Picoides_pubescens_251303.wav	Dryobates_pubescens	Dryob_pub	Dryobates	New_World	Nearctic	12860756.06	DA6	4	17	2	17	2	5	16	27	-0.751878184	-0.52895632	-0.654177005	-0.024319441	1.002520426	-0.326461428	0.276165916	0.87514705	-0.008774179	-0.415320776	-0.394704532	-0.538347126	0.504203504	-0.538894171	0.792546985	1.434426296	0.58298911	-1.379838949	-0.680782789	-0.133485588	-0.252345907	-1.14E-16	-2.460855107	1.330262221	0.780348952	-0.087615065	0.26890789	0.102792191	-4.62727675	3.444835581	-1.395054513	2.545002674	0.562815639	-1.554407385
Picoides_pubescens_30793.wav	Dryobates_pubescens	Dryob_pub	Dryobates	New_World	Nearctic	12860756.06	DA6	4	17	2	17	2	5	16	27	-0.751878184	-0.588135338	-0.259848545	-0.505467152	0.487989888	-0.264353106	0.561890408	0.656640808	0.665974127	-0.224072342	-0.290905997	0.181328679	-1.053019634	-1.782058718	-0.414009246	-1.151616946	0.747776123	2.011938512	-0.178196955	-0.871919834	-0.252345907	-1.14E-16	-0.207662074	-1.15448457	-1.169212333	-2.21749881	-0.143300098	1.696844385	-2.68933568	2.051919887	-1.437002008	-0.74104251	-0.540846902	3.622973438
Picoides_pubescens_33614.wav	Dryobates_pubescens	Dryob_pub	Dryobates	New_World	Nearctic	12860756.06	DA6	4	17	2	17	2	5	16	27	-0.133376443	-0.04904067	-0.590010065	0.061304226	0.544993657	-0.332283463	-0.225797993	0.87261435	-0.241005363	-0.413614113	-0.437823312	-0.133883776	0.460145104	-0.574066934	1.133535089	1.215806124	0.859294674	-0.89798847	-0.635259514	0.150692067	-0.252345907	-1.14E-16	-1.854915087	1.142073707	1.285142107	0.064037021	0.508130482	0.3060149	-3.448690663	2.900086563	0.130176664	2.670846382	0.77951138	-1.321544307
Picoides_pubescens_44905.wav	Dryobates_pubescens	Dryob_pub	Dryobates	New_World	Nearctic	12860756.06	DA6	4	17	2	17	2	5	16	27	-0.48680601	-0.281136475	-0.766538047	0.072435285	1.18417494	-0.314781271	0.37851046	0.87514705	-0.132548946	-0.429655614	-0.372409953	1.021902137	0.395800716	-0.625434436	1.244691894	1.541011684	0.991970196	-1.210443991	-0.718584567	0.050309532	-0.252345907	-1.14E-16	-2.357266019	1.49778744	1.35096915	-0.215892891	0.634266166	1.228954348	-4.020509569	4.059093805	-0.263484913	3.901641845	0.660047887	-0.760006548
Picoides_pubescens_50577.wav	Dryobates_pubescens	Dryob_pub	Dryobates	New_World	Nearctic	12860756.06	DA6	4	17	2	17	2	5	16	27	-0.398448618	-0.206281317	-0.791013632	0.214543041	1.009972123	-0.307000045	0.144935945	0.87514705	-0.22148022	-0.40733629	-0.396363216	0.036501315	-0.338828659	-1.211904783	1.545757534	1.543146791	0.878857972	-1.297258977	-0.59388898	0.081552889	-0.252345907	-1.14E-16	-2.112059809	1.272044533	1.638642026	-0.420643532	0.720296663	0.869607197	-4.097615551	4.179711276	0.497186154	3.331617093	0.968590482	-0.814869632
Picoides_pubescens_51276.wav	Dryobates_pubescens	Dryob_pub	Dryobates	New_World	Nearctic	12860756.06	DA6	4	17	2	17	2	5	16	27	-0.663520793	-0.343769302	-1.026717055	0.019489634	1.48069325	-0.185094497	0.015782593	0.757380507	-0.078171348	-0.381400299	-0.400684396	1.01295916	0.317423136	-0.688004935	0.577050567	0.583796114	0.314282242	-0.504309788	-0.531146483	-0.133089771	-0.252345907	-1.14E-16	-1.617669454	1.045831141	0.84261396	-1.025848641	0.390967741	1.099161042	-2.902917396	4.197279195	-0.416276672	2.329527034	0.423764576	0.205314767
Picoides_pubescens_62759.wav	Dryobates_pubescens	Dryob_pub	Dryobates	New_World	Nearctic	12860756.06	DA6	4	17	2	17	2	5	16	27	-0.310091226	-0.316496374	-0.225728466	0.206888734	0.370502433	-0.468069011	0.483664477	0.794862412	-0.210350739	-0.418643572	-0.350831116	0.022700435	0.872373497	-0.244976189	1.125047726	1.337340384	0.833020758	-1.071168679	-0.719337765	0.150892956	-0.252345907	-1.14E-16	-2.313357947	1.016485613	0.896738381	0.610489555	0.515273167	0.308008322	-4.598481367	1.964282622	-0.761075154	3.072301509	0.698169211	-1.555284556
Picoides_pubescens_62762.wav	Dryobates_pubescens	Dryob_pub	Dryobates	New_World	Nearctic	12860756.06	DA6	4	17	2	17	2	5	16	27	-0.045019051	-0.151164905	-0.117489543	0.139394791	0.026572736	-0.323212769	-0.658680507	0.87514705	-0.176469313	-0.388655529	-0.49847681	-0.418172054	-0.378008212	-1.243182658	-0.130460618	0.480237883	0.606009513	-0.156450401	-0.379067514	0.038220301	-0.252345907	-1.14E-16	-0.802025194	-0.224400813	0.800026334	-0.514527689	0.397737978	0.307366529	-3.256847001	1.617189047	0.933061794	0.798328123	0.654568183	0.239874406
Picoides_pubescens_62766.wav	Dryobates_pubescens	Dryob_pub	Dryobates	New_World	Nearctic	12860756.06	DA6	4	17	2	17	2	5	16	27	0.131695732	0.399286658	-1.059324488	0.300598913	0.672197773	-0.132616665	-0.773893785	0.800403205	-0.249072369	-0.380483212	-0.455645779	0.187321376	-0.4295145	-1.28430123	0.866108463	0.835045423	0.73287823	-0.510646487	-0.500437665	0.157547765	-0.252345907	-1.14E-16	-0.935133415	0.820010856	1.720528023	-1.003772079	0.785520198	0.655462011	-1.948243112	3.967869877	1.721750969	1.915882737	1.155122706	-0.06088289
Picoides_pubescens_65595.wav	Dryobates_pubescens	Dryob_pub	Dryobates	New_World	Nearctic	12860756.06	DA6	4	17	2	17	2	5	16	27	-0.48680601	-0.430393982	-0.247586872	0.065965298	0.57087266	-0.46575563	0.464863024	0.812772148	-0.203508723	-0.461010649	-0.358432992	0.695104251	-0.386415396	-1.249894293	0.528754233	0.793847311	0.334854975	-0.754554191	-0.531281122	-0.096615911	-0.252345907	-1.14E-16	-1.585714315	0.057790695	0.963811132	-0.446588953	0.447242032	1.256127228	-4.77321667	2.40095005	0.617860873	2.406426614	0.415782813	0.520619288
Picoides_pubescens_6916.wav	Dryobates_pubescens	Dryob_pub	Dryobates	New_World	Nearctic	12860756.06	DA6	4	17	2	17	2	5	16	27	-0.48680601	-0.395393215	-0.391227751	0.125054712	0.507292636	-0.409354512	0.561890408	0.634577791	-0.174826034	-0.36807011	-0.312501659	-0.610270581	-0.447721313	-1.298836118	1.001338052	1.729066545	0.945340741	-1.48285584	-0.536191565	-0.033811908	-0.252345907	-1.14E-16	-2.152091401	0.845362222	1.151186903	-0.091630746	0.566631256	0.485428387	-4.836351629	2.996799107	-0.123016563	2.744021556	0.837280259	-0.94584669
Picoides_pubescens_6917.wav	Dryobates_pubescens	Dryob_pub	Dryobates	New_World	Nearctic	12860756.06	DA6	4	17	2	17	2	5	16	27	-0.398448618	-0.179523179	-0.802317289	-0.098282685	1.124439305	-0.238310256	0.269258975	0.87514705	-0.028196244	-0.328099733	-0.374852384	-0.59361769	0.842364087	-0.268933343	1.037942509	1.110280946	0.206657924	-1.249918074	-0.678680062	0.200164315	-0.252345907	-1.14E-16	-2.178881405	1.376455976	1.034862151	0.027400429	0.227966945	-0.23631678	-3.938040357	3.267111159	-0.798908552	2.238683047	0.629845458	-1.939145182
Picoides_pubescens_6919.wav	Dryobates_pubescens	Dryob_pub	Dryobates	New_World	Nearctic	12860756.06	DA6	4	17	2	17	2	5	16	27	-0.310091226	-0.30449611	-0.272704817	0.266006439	0.163875835	-0.418731384	-0.055546402	0.87514705	-0.243096809	-0.405437373	-0.438256259	1.01295916	-0.758250571	-1.546738268	0.494020169	0.613229797	0.067542276	-0.725007355	-0.360211184	-0.043805068	-0.252345907	-1.14E-16	-1.03017965	-0.27877648	1.331306108	-0.5311805	0.527762842	1.524981967	-4.087521254	2.077009335	1.968613597	2.289416707	0.446484049	1.017103809
Picoides_pubescens_6926.wav	Dryobates_pubescens	Dryob_pub	Dryobates	New_World	Nearctic	12860756.06	DA6	4	17	2	17	2	5	16	27	-0.840235576	-0.609445591	-0.655351993	0.165982524	0.900341942	-0.349487659	0.521533185	0.87514705	0.097722254	-0.388327596	-0.355713799	0.090037132	-0.520924529	-1.357275812	1.453620084	-0.444634822	0.592191724	1.002483006	-0.576607783	-0.145438385	-0.252345907	-1.14E-16	-1.348077594	0.02113979	0.039158706	-1.393232634	0.400477821	1.379229576	-3.841745238	3.204595192	-0.963267062	1.397869881	0.315580405	1.598550542
Picoides_pubescens_6927.wav	Dryobates_pubescens	Dryob_pub	Dryobates	New_World	Nearctic	12860756.06	DA6	4	17	2	17	2	5	16	27	-0.398448618	-0.103254708	-1.083410741	0.405918464	1.222094895	-0.239851465	-0.075467154	0.80981924	-0.368847992	-0.411221715	-0.410842433	0.76664722	-0.617953374	-1.434736015	1.530820892	-0.026326497	-0.124279329	-0.059138698	-0.551038846	0.182902097	-0.252345907	-1.14E-16	-1.05578489	0.384180107	1.444131705	-1.361885682	0.692349577	1.325914779	-3.05186347	4.103267803	1.505868871	2.032498369	0.831030056	0.973745475
Picoides_pubescens_72982.wav	Dryobates_pubescens	Dryob_pub	Dryobates	New_World	Nearctic	12860756.06	DA6	4	17	2	17	2	5	16	27	-0.045019051	0.0603289	-0.713159476	0.27007527	0.467174522	-0.276529902	-0.485624252	0.87514705	-0.259678989	-0.398174644	-0.459386061	0.329267187	-0.986724846	-1.72913417	1.022059347	1.138067294	0.718240365	-0.904607236	-0.347404787	0.109429211	-0.252345907	-1.14E-16	-1.126915442	0.499444151	1.880600553	-0.778388845	0.773927333	1.162075016	-3.121487818	3.545680775	2.218169444	2.543250977	0.969675871	0.269115796
Picoides_pubescens_76080.wav	Dryobates_pubescens	Dryob_pub	Dryobates	New_World	Nearctic	12860756.06	DA6	4	17	2	17	2	5	16	27	-0.48680601	-0.442613145	-0.175653553	-0.012885066	0.459097795	-0.417488074	0.561890408	0.658084511	-0.091466969	-0.389273146	-0.317510372	0.172219161	0.975592157	0.138984214	0.202375644	0.978932459	0.692919471	-0.722261427	-0.68559602	0.033776253	-0.252345907	-1.14E-16	-2.040883913	0.706993606	0.190342957	0.370241873	0.250287948	0.143176699	-4.219810719	1.496875429	-1.65174544	2.079408452	0.36658252	-1.098201597
Picoides_pubescens_77285.wav	Dryobates_pubescens	Dryob_pub	Dryobates	New_World	Nearctic	12860756.06	DA6	4	17	2	17	2	5	16	27	-0.221733835	-0.281489088	-0.078715897	0.010788284	0.226468654	-0.446945405	0.002838898	0.759801823	-0.207960515	-0.396902972	-0.413181612	-0.143755195	0.110717582	-0.853022401	1.157357853	0.836999074	0.517650856	-0.67316993	-0.537285978	0.133031784	-0.252345907	-1.14E-16	-1.592588823	0.432474244	1.054570555	0.215163496	0.289925083	0.582122025	-4.042487058	1.728569569	0.503715958	2.347267869	0.365167703	-0.688807194
Picoides_pubescens_78061.wav	Dryobates_pubescens	Dryob_pub	Dryobates	New_World	Nearctic	12860756.06	DA6	4	17	2	17	2	5	16	27	0.131695732	0.144066899	-0.577762403	0.172539291	0.699998156	-0.354352813	-0.01438738	0.87514705	-0.217431778	-0.425479008	-0.403496084	0.187321376	-0.773312101	-1.55876221	0.876080268	0.922167952	0.590876853	-0.726384591	-0.331693321	0.125244009	-0.252345907	-1.14E-16	-1.163563981	0.276351377	1.675708055	-0.765183919	0.760185406	0.911165456	-3.619988375	3.218998584	1.930877416	2.145645184	1.037054025	0.248321567
Picoides_pubescens_84761.wav	Dryobates_pubescens	Dryob_pub	Dryobates	New_World	Nearctic	12860756.06	DA6	4	17	2	17	2	5	16	27	-0.928592968	-0.682899476	-0.606083787	-0.044133757	0.815555122	-0.350035194	0.293116561	0.87514705	-0.075781124	-0.335011882	-0.400312456	0.267983443	-0.328065066	-1.203311976	1.344096074	-1.338425052	-0.160838349	1.572407826	-0.246787207	0.171877907	-0.252345907	-1.14E-16	-0.69589564	-0.517156308	-0.121502484	-1.350796845	0.128423324	1.33822774	-3.115873359	2.155440917	-0.367825052	0.568975441	-0.070366541	2.026712712
Picoides_fumigatus_11389.wav	Leuconotopicos_fumigatus	Leuco_fum	Leuconotopicos	New_World	Neotropic	1693088.37	DA3	3	22	1	17	2	11	17	40.5	-0.133376443	-0.495502194	1.182021288	0.001704146	-0.647660358	-0.649933468	0.561890408	0.839337178	-0.185731431	-0.431874195	-0.343061244	1.085378383	1.317537353	0.110407641	1.148480626	1.110638825	0.975404403	-0.678692774	-0.565710519	0.20790723	-0.252345907	-1.14E-16	-2.055907369	0.201425481	0.643911151	1.927659259	0.171421407	1.132574343	-4.989190423	-1.192426947	-0.078986218	3.877212145	-0.264412879	-1.134409693
Picoides_fumigatus_129395.wav	Leuconotopicos_fumigatus	Leuco_fum	Leuconotopicos	New_World	Neotropic	1693088.37	DA3	3	22	1	17	2	11	17	40.5	1.545413998	0.411988688	1.145887864	-0.122346686	-0.675994819	-0.573485431	0.47340729	0.87514705	-0.197383774	-0.408582642	-0.353083485	0.355681834	0.170854156	-0.666029865	0.291186997	0.248759728	0.576331927	0.114110797	0.225467467	0.273366922	-0.252345907	-1.14E-16	-0.279273171	-1.285787214	1.199928222	0.968560023	0.490560898	0.459328961	-3.768718598	-1.892151342	3.020654543	1.230759249	0.553851811	0.110511562
Picoides_fumigatus_211746.wav	Leuconotopicos_fumigatus	Leuco_fum	Leuconotopicos	New_World	Neotropic	1693088.37	DA3	3	22	1	17	2	11	17	40.5	0.308410515	-0.405596161	1.954965918	0.033351629	-1.096280508	-0.671551776	0.561890408	0.476965578	-0.183789374	-0.400195871	-0.259015546	2.665475997	-0.188847186	1.257846277	-0.668044595	-0.469084426	-1.485505043	-0.511685787	0.388511959	0.325599432	-0.252345907	-1.14E-16	0.22067119	-2.340151128	0.215208577	1.89084671	-0.384990335	1.11902511	-3.848851725	-5.15268585	2.698510677	0.881687136	-1.05905676	0.973740951
Picoides_fumigatus_21852.wav	Leuconotopicos_fumigatus	Leuco_fum	Leuconotopicos	New_World	Neotropic	1693088.37	DA3	3	22	1	17	2	11	17	40.5	0.220053123	-0.459921852	2.071368415	0.066151193	-1.615041459	-0.668238573	0.45311019	0.637250167	-0.164368804	-0.127091222	-0.151117158	-0.187339539	-0.305210485	0.168410404	0.057979851	-0.038928444	-0.393842711	-0.243668114	0.34266644	0.291588092	-0.252345907	-1.14E-16	-0.183475077	-1.929080689	-0.031901314	2.034649099	-0.218641531	0.076417962	-4.067308806	-4.938856612	1.467445363	0.406150957	-0.49291826	-0.152493101
Picoides_fumigatus_219931.wav	Leuconotopicos_fumigatus	Leuco_fum	Leuconotopicos	New_World	Neotropic	1693088.37	DA3	3	22	1	17	2	11	17	40.5	0.661840082	-0.234915783	1.948194061	-0.109307956	-1.069460368	-0.7022564	0.385911412	0.87514705	-0.193051492	-0.411249141	-0.377534402	0.430238919	0.364410462	0.457486989	0.032381677	0.572014462	0.30741874	-0.494519646	0.101225057	0.23738925	-0.252345907	-1.14E-16	-0.839379215	-1.270200235	0.487922822	2.083962337	-0.011402766	0.226698239	-4.757536903	-3.691996922	1.468049909	1.567159231	-0.207979025	-0.763261702
Picoides_fumigatus_261883.wav	Leuconotopicos_fumigatus	Leuco_fum	Leuconotopicos	New_World	Neotropic	1693088.37	DA3	3	22	1	17	2	11	17	40.5	0.04333834	-0.48056952	1.580796796	0.204859352	-1.045559478	-0.687898898	0.158776337	0.87514705	-0.209738244	-0.380784783	-0.440702528	-0.182563696	-0.054081607	-0.897827812	1.241387021	0.486304798	0.357344448	-0.349039678	-0.010253864	0.220213721	-0.252345907	-1.14E-16	-1.096704702	-0.956869544	0.83356008	1.528333791	0.135443599	0.804544295	-5.052986089	-2.123354423	1.690738335	2.256909641	-0.108919991	-0.318732588
Picoides_fumigatus_264525.wav	Leuconotopicos_fumigatus	Leuco_fum	Leuconotopicos	New_World	Neotropic	1693088.37	DA3	3	22	1	17	2	11	17	40.5	0.308410515	-0.33231745	1.706823007	-0.40870843	-1.027991097	-0.561083783	0.561890408	0.161419108	-0.128067275	-0.249275233	-0.18503929	-0.323182401	-0.684166904	-0.372926766	0.501387671	0.76259974	0.057718708	-0.921143692	0.260415632	0.177225738	-0.252345907	-1.14E-16	-0.531083659	-1.147512482	0.599085616	1.664817852	-0.353947654	0.338016852	-3.925078156	-2.98562689	1.827135057	1.196717358	-0.632172019	-0.54091346
Picoides_fumigatus_31402.wav	Leuconotopicos_fumigatus	Leuco_fum	Leuconotopicos	New_World	Neotropic	1693088.37	DA3	3	22	1	17	2	11	17	40.5	0.308410515	-0.414356656	2.004744196	0.037110895	-1.125231778	-0.718450726	0.561890408	0.725480482	-0.190063712	-0.41109893	-0.314742926	0.255336125	0.609599338	-0.454754422	0.792509933	0.538689551	-0.203348906	-0.832222809	-0.295572456	0.259463334	-0.252345907	-1.14E-16	-1.202217339	-1.158458068	0.844589731	2.169775142	-0.150695558	0.644349359	-5.736785245	-3.2414822	1.87067957	2.361011268	-0.480636814	-0.82078329
Picoides_fumigatus_39274.wav	Leuconotopicos_fumigatus	Leuco_fum	Leuconotopicos	New_World	Neotropic	1693088.37	DA3	3	22	1	17	2	11	17	40.5	0.220053123	-0.495072849	2.316914826	-0.015858413	-1.265472643	-0.726080184	0.415070705	0.87514705	-0.180353427	-0.402249175	-0.378932457	0.389219274	0.291770955	-0.70848362	0.77143352	0.570845728	0.081613898	-0.660961755	-0.244059081	0.220752472	-0.252345907	-1.14E-16	-1.134921683	-1.357877761	0.847476796	2.173276059	-0.161621173	1.016355024	-5.899864519	-3.463148043	2.136327421	2.570570097	-0.631601656	-0.399847415
Picoides_fumigatus_65137.wav	Leuconotopicos_fumigatus	Leuco_fum	Leuconotopicos	New_World	Neotropic	1693088.37	DA3	3	22	1	17	2	11	17	40.5	1.015269648	-0.135429349	2.245028333	-0.066499965	-1.364729285	-0.717458787	0.506345504	0.87514705	-0.198578886	-0.334106101	-0.334427171	0.322720544	0.975204056	-0.098747398	1.010150043	0.371953572	0.204293111	-0.318295237	-0.121033649	0.293576071	-0.252345907	-1.14E-16	-0.925000819	-1.233224003	0.895558987	2.539499811	-0.048153924	0.529905748	-5.005504988	-4.087800744	2.244462588	2.345171194	-0.379746823	-0.997897317
Picoides_villosus_182070.wav	Leuconotopicos_villosus	Leuco_vil	Leuconotopicos	New_World	Nearctic	13458199.43	DA6	3	25	4	19	3	9	21.25	61	1.015269648	0.210534606	0.827162004	0.143390839	-0.849141551	-0.544076771	-0.34869796	0.87514705	-0.200998988	-0.342524264	-0.443389475	0.118931186	-0.995639955	-1.736251292	1.163536018	-0.882941898	-0.354614725	0.852491794	1.065771608	0.278984397	-0.252345907	-1.14E-16	0.827055867	-1.933309057	1.389039566	0.124713009	0.418507395	1.08974704	-2.272651469	-1.705623374	4.658533736	0.374598474	0.31742614	1.70135513
Picoides_villosus_192227.wav	Leuconotopicos_villosus	Leuco_vil	Leuconotopicos	New_World	Nearctic	13458199.43	DA6	3	25	4	19	3	9	21.25	61	0.220053123	-0.253538019	0.942958752	-0.026510327	-0.750107547	-0.496876548	0.561890408	0.193847892	-0.136134282	-0.330878048	-0.237088185	0.33583656	-0.605612783	-1.424884257	1.597083798	0.037041383	0.810845741	0.556157695	-0.482109706	0.204557103	-0.252345907	-1.14E-16	-0.64598925	-0.880159875	0.636370011	0.408660386	0.133416013	1.555682754	-3.661309289	-0.627290257	1.596028398	1.956341475	-0.299396738	1.099741846
Picoides_villosus_233394.wav	Leuconotopicos_villosus	Leuco_vil	Leuconotopicos	New_World	Nearctic	13458199.43	DA6	3	25	4	19	3	9	21.25	61	0.750197473	0.013158651	1.02481306	0.084183662	-0.931522981	-0.511860124	-0.786507391	0.87514705	-0.204539507	-0.083028805	-0.467208235	-0.48740628	-0.430912099	-1.285416963	-0.789231552	0.774629243	-0.030038942	-1.001612102	0.038417003	0.21712928	-0.252345907	-1.14E-16	-0.152007314	-1.162249038	1.317964402	0.787411545	0.210505291	-0.003810736	-3.477381721	-1.46896368	3.175205987	0.606746358	0.408599812	-0.303818994
Picoides_villosus_30193.wav	Leuconotopicos_villosus	Leuco_vil	Leuconotopicos	New_World	Nearctic	13458199.43	DA6	3	25	4	19	3	9	21.25	61	-0.133376443	-0.01765924	-0.72317428	0.384058173	0.56847275	-0.216550982	-0.505961837	0.87514705	-0.195441717	-0.365330104	-0.45337974	0.580715005	0.922516075	-0.204946296	1.064363919	1.4761083	0.738849935	-1.316626876	-0.680516716	0.202285015	-0.252345907	-1.14E-16	-1.95237907	1.565371704	1.530626919	0.292598528	0.623360312	0.446407872	-2.841174047	3.110852634	0.252236151	3.347809832	0.851494255	-1.670328799
Picoides_villosus_317970.wav	Leuconotopicos_villosus	Leuco_vil	Leuconotopicos	New_World	Nearctic	13458199.43	DA6	3	25	4	19	3	9	21.25	61	0.926912256	-0.044926896	1.656324232	-0.143163848	-0.963155014	-0.634323961	0.561890408	0.829054559	-0.182594262	-0.357092505	-0.329430073	0.154271503	0.161177987	-0.406540725	-0.473676543	0.601622663	0.094317202	-0.690422652	-0.050751313	0.258409825	-0.252345907	-1.14E-16	-0.647006534	-1.5152964	0.812845203	1.539860296	0.101747958	0.168018845	-5.086150829	-2.973416288	2.274942049	1.113928441	0.085117014	-0.392469341
Picoides_villosus_34290.wav	Leuconotopicos_villosus	Leuco_vil	Leuconotopicos	New_World	Nearctic	13458199.43	DA6	3	25	4	19	3	9	21.25	61	0.04333834	-0.480618569	1.633686488	0.061426427	-1.004252852	-0.678953692	0.140068488	0.87514705	-0.201223071	-0.383606141	-0.445946598	1.039881344	0.166459667	-0.808522302	0.711722089	1.032957921	0.757904154	-0.742233734	-0.31197292	0.166565847	-0.252345907	-1.14E-16	-1.345114825	-0.690595197	1.02816912	1.636187494	0.16485895	1.518353801	-5.133480439	-1.763203944	1.813801791	3.352275312	-0.331291932	-0.099899052
Picoides_villosus_34565.wav	Leuconotopicos_villosus	Leuco_vil	Leuconotopicos	New_World	Nearctic	13458199.43	DA6	3	25	4	19	3	9	21.25	61	0.57348269	-0.143466217	1.163893821	0.345735572	-0.992337217	-0.643237769	0.049188864	0.87514705	-0.220703397	-0.378013258	-0.427850111	0.444102783	-0.651477109	-1.461498729	0.946967524	0.42004058	0.564319484	-0.111352701	-0.267330561	0.217726084	-0.252345907	-1.14E-16	-0.659001707	-1.219771558	1.25753548	0.742919454	0.490783763	1.307748393	-4.65014925	-1.153967169	2.91257416	2.159326371	0.299368664	0.749955994
Picoides_villosus_62779.wav	Leuconotopicos_villosus	Leuco_vil	Leuconotopicos	New_World	Nearctic	13458199.43	DA6	3	25	4	19	3	9	21.25	61	0.308410515	-0.385849851	1.83933603	-0.002565639	-1.048840977	-0.706989308	0.561890408	0.781850899	-0.20083466	-0.403748257	-0.325957388	-0.229585399	-0.668252349	-1.474890762	1.008444473	0.759631412	0.292118893	-0.743079664	-0.191538813	0.178971682	-0.252345907	-1.14E-16	-1.041648553	-1.350350935	1.142607816	1.4385314	0.079242796	1.008403666	-5.951961606	-2.172115857	2.603967721	2.266201012	-0.180197986	-0.001590682
Picoides_villosus_6940.wav	Leuconotopicos_villosus	Leuco_vil	Leuconotopicos	New_World	Nearctic	13458199.43	DA6	3	25	4	19	3	9	21.25	61	0.131695732	-0.397344832	1.370072068	0.102976059	-0.780381979	-0.680553656	0.508119954	0.87514705	-0.206272419	-0.42287656	-0.361337346	0.496959694	1.313818342	0.107438676	1.176920142	1.147094865	0.512593181	-1.068949113	-0.563543527	0.261716706	-0.252345907	-1.14E-16	-2.006365873	0.011840423	0.902369441	2.233570264	0.114236374	0.585184077	-5.464358174	-1.74525445	0.513645851	3.513714039	-0.128659417	-1.743344212
Meiglyptes_grammithorax_22649.wav	Meiglyptes_tristis	Mei_tri	Meiglyptes	Old_world	Indomalaya	1368870.93	DA2	3	9	1	8	4	2	17	40.5	1.015269648	1.038574264	-0.728721402	0.080377082	-0.192770726	0.269687881	-1.931634577	0.87514705	-0.157795687	-0.305106454	-0.518761978	-0.14621025	-1.325649956	-1.632391286	-1.392163245	-2.141030864	-0.164116972	2.58461087	1.135057114	0.219096295	-0.252345907	-1.14E-16	2.635189027	-2.009398739	0.550494826	-2.467770462	0.53704497	0.102722266	2.339820559	0.705922423	3.991064961	-3.535426308	0.974560329	3.353519832
Meiglyptes_grammithorax_22650.wav	Meiglyptes_tristis	Mei_tri	Meiglyptes	Old_world	Indomalaya	1368870.93	DA2	3	9	1	8	4	2	17	40.5	1.457056606	1.200555368	-0.54942208	0.442959457	-0.389987808	-0.052508793	-1.183885767	0.87514705	-0.18588082	-0.292762592	-0.42871954	-0.875154719	-0.528120375	-1.36302041	0.715005816	0.062143457	-0.907022332	-0.753067201	0.273723	0.275597864	-0.252345907	-1.14E-16	0.570307547	-0.493338009	2.453564026	-0.284042009	0.586381846	-0.579288762	-1.041374905	1.02705329	5.024798215	-0.103670856	1.32118361	-0.628491873
Meiglyptes_grammithorax_65341.wav	Meiglyptes_tristis	Mei_tri	Meiglyptes	Old_world	Indomalaya	1368870.93	DA2	3	9	1	8	4	2	17	40.5	0.661840082	0.63933484	-0.805463881	1.073507002	-0.135685117	-0.230801285	-0.89373681	0.42858993	-0.221435403	0.149549397	-0.325196044	-0.633105106	-0.231475903	-1.039599993	1.483246103	-0.234173869	0.364177077	0.566858798	0.470865848	0.254033065	-0.252345907	-1.14E-16	0.29749727	0.196065959	1.202513823	-0.630835928	1.121515544	-0.044272783	0.695002904	1.584147302	2.028913144	0.399018203	1.641211757	0.156336471
Meiglyptes_tukki_150791.wav	Meiglyptes_tukki	Mei_tuk	Meiglyptes	Old_world	Indomalaya	1207601.9	DA2	3	8	1	7	4	2	21.5	53.5	0.926912256	0.309577386	0.436673416	0.036717633	-0.700444897	-0.429018175	-0.528945694	0.87514705	-0.200237104	-0.370368676	-0.447682252	0.172219161	-0.511986064	-1.350140044	0.31085988	-0.675745529	-1.242937722	-0.070043189	0.439889918	0.299599283	-0.252345907	-1.14E-16	0.59684045	-1.709641816	1.564527205	0.161444611	0.109145707	0.484362586	-2.80166569	-1.269955123	4.583982512	0.022627011	0.190959473	0.856625361
Meiglyptes_tukki_19023.wav	Meiglyptes_tukki	Mei_tuk	Meiglyptes	Old_world	Indomalaya	1207601.9	DA2	3	8	1	7	4	2	21.5	53.5	0.485125298	0.249573843	-0.223698206	0.302431126	-0.039767448	-0.392144922	-0.463888503	0.87514705	-0.224931106	-0.437811516	-0.455476956	-0.781049928	0.984067458	-0.15580851	1.490145067	1.407873561	0.79699327	-1.187127386	-0.658539677	0.262052515	-0.252345907	-1.14E-16	-1.863820466	1.17791837	1.578693565	0.94606073	0.539747015	-0.463680598	-3.464003957	1.651741698	0.615912435	2.65064505	1.019207551	-2.577742196
Meiglyptes_tukki_202554.wav	Meiglyptes_tukki	Mei_tuk	Meiglyptes	Old_world	Indomalaya	1207601.9	DA2	3	8	1	7	4	2	21.5	53.5	1.10362704	0.42759812	0.358432341	0.213195601	-0.620471673	-0.42156449	-0.354135671	0.87514705	-0.199863631	-0.322120537	-0.410011333	-0.772877733	0.422210179	0.306680154	1.438438391	0.390916495	0.103162267	-0.417473714	0.248798901	0.295109936	-0.252345907	-1.14E-16	-0.591623268	-0.09616911	1.287066524	1.257109985	0.371027394	-0.671905937	-2.362619418	-1.02904409	1.966112619	1.102963131	0.763135423	-1.77883975
Meiglyptes_tukki_22652.wav	Meiglyptes_tukki	Mei_tuk	Meiglyptes	Old_world	Indomalaya	1207601.9	DA2	3	8	1	7	4	2	21.5	53.5	2.075558348	1.379010459	-0.194012719	0.256144654	-0.322217588	-0.270116326	-0.613282888	0.411789372	-0.20462914	-0.262064344	-0.367302281	-0.785103105	-0.739830398	-1.53203305	-0.246472534	-0.110410194	-0.059774996	0.095127139	1.225575734	0.265530574	-0.252345907	-1.14E-16	1.312102784	-1.219070153	1.939753033	-0.606944837	0.932929549	-0.572142548	-0.09329031	0.037217812	5.065746559	-1.14873942	1.706788474	0.474201469
Meiglyptes_tukki_27626.wav	Meiglyptes_tukki	Mei_tuk	Meiglyptes	Old_world	Indomalaya	1207601.9	DA2	3	8	1	7	4	2	21.5	53.5	0.396767907	0.003036303	0.258876135	0.40967817	-0.626098644	-0.510106611	-0.187028537	0.787683711	-0.225812501	-0.237741596	-0.398427997	-0.531220312	0.167194539	-0.46915783	0.014527063	-0.15782907	-0.05495293	0.158659235	0.286182954	0.214456635	-0.252345907	-1.14E-16	-0.26528751	-0.909921779	0.465633335	0.344640732	0.48101195	-0.2988945	-2.787465607	-0.997812709	1.204502416	0.02063248	0.803652493	-0.057327539
Meiglyptes_tukki_68697.wav	Meiglyptes_tukki	Mei_tuk	Meiglyptes	Old_world	Indomalaya	1207601.9	DA2	3	8	1	7	4	2	21.5	53.5	1.368699215	0.504180708	0.616570954	0.22811376	-1.381578426	-0.317555312	0.561890408	0.096373805	-0.176170535	0.041933735	-0.061922653	-1.165864185	-1.069838367	-0.449493253	1.259713253	0.176083017	0.033245977	-0.197877928	1.315665661	0.285317714	-0.252345907	-1.14E-16	0.679061649	-1.186853924	0.972536254	1.058913657	0.482376776	-0.497105237	-0.830561834	-2.754342692	3.106485582	-0.211851228	0.774063265	-0.396060159
Meiglyptes_tukki_85960.wav	Meiglyptes_tukki	Mei_tuk	Meiglyptes	Old_world	Indomalaya	1207601.9	DA2	3	8	1	7	4	2	21.5	53.5	0.838554865	0.301276446	0.259966118	0.267128598	-0.819521627	-0.347696658	-0.906074504	0.87514705	-0.209021177	-0.348123916	-0.481895348	-0.815497164	-0.421512944	-0.917273674	0.29912245	0.10648297	0.158938252	-0.016419726	0.261958116	0.252610909	-0.252345907	-1.14E-16	0.061709547	-0.8389837	1.185693158	0.241576102	0.425909685	-0.249565895	-2.222337342	-0.540765196	2.718990598	0.10353916	0.799373645	-0.189653697
Meiglyptes_tukki_85961.wav	Meiglyptes_tukki	Mei_tuk	Meiglyptes	Old_world	Indomalaya	1207601.9	DA2	3	8	1	7	4	2	21.5	53.5	0.926912256	0.318115624	0.291940325	0.517742067	-0.598712578	-0.465581686	-0.664351955	0.87514705	-0.217640923	-0.349025702	-0.482122457	-0.823228531	-0.757865525	-1.128396349	1.478941083	0.078358125	-0.166357881	-0.222770974	0.131096731	0.258305544	-0.252345907	-1.14E-16	-0.174892039	-0.74924233	1.67060254	0.309270914	0.532490553	0.03324386	-2.911844554	-0.126387725	3.408951298	0.823118699	0.896940877	-0.279040042
Meiglyptes_tukki_96134.wav	Meiglyptes_tukki	Mei_tuk	Meiglyptes	Old_world	Indomalaya	1207601.9	DA2	3	8	1	7	4	2	21.5	53.5	1.633771389	0.761325955	0.393092541	0.105329086	-0.808868865	-0.409263844	-0.706950709	0.87514705	-0.206616014	-0.3400138	-0.439589994	-0.344481208	-0.054424617	0.537439094	0.415213587	0.096314042	0.116601187	-0.035048267	1.045747244	0.275375767	-0.252345907	-1.14E-16	0.455156718	-0.78259569	1.241260627	0.970214329	0.506040432	-0.765273789	-0.859513627	-1.937695176	3.081061102	-0.075041746	0.953635441	-0.944232464
Melanerpes_aurifrons_143908.wav	Melanerpes_aurifrons	Mel_aur	Melanerpes	New_World	Nearctic	1383892.55	DA2	4	16	3	10	3	2	24	86	-0.751878184	-0.438611628	-0.983959894	-0.009668688	1.441093588	-0.220202144	0.396809882	0.87514705	0.014024077	-0.279255282	-0.364561248	-0.996491495	0.16503341	-0.809660913	1.679354085	0.547094918	0.604704465	-0.241940472	-0.348085847	0.238136318	-0.252345907	-1.14E-16	-1.969461981	1.235101263	0.6305894	-0.729922978	0.389328711	0.137041428	-3.468105085	3.979429877	-1.34241187	1.830914678	0.738798123	-0.861086025
Melanerpes_aurifrons_143911.wav	Melanerpes_aurifrons	Mel_aur	Melanerpes	New_World	Nearctic	1383892.55	DA2	4	16	3	10	3	2	24	86	-0.398448618	-0.114222336	-0.882776916	-0.485232328	1.307527706	-0.109258623	0.484229951	0.87514705	0.317271805	-0.281503633	-0.34910234	0.05601874	-1.114902146	-1.831460851	1.33538742	-0.328733233	0.206364578	0.569042055	0.178303353	0.06067002	-0.252345907	-1.14E-16	-0.629391096	-0.015836076	0.832182926	-1.705553422	0.178919646	1.439246411	-2.560323773	3.71127622	1.050364411	1.040652666	0.117425216	1.699593881
Melanerpes_aurifrons_20381.wav	Melanerpes_aurifrons	Mel_aur	Melanerpes	New_World	Nearctic	1383892.55	DA2	4	16	3	10	3	2	24	86	0.926912256	0.342460924	0.515239923	-0.484268084	-0.531055973	-0.356053469	0.561890408	-0.285637221	-0.14240862	-0.294246362	-0.236417503	-0.527638336	-0.949517143	0.237411482	-1.395674096	-0.855717913	0.815898535	1.688526955	0.09926074	0.255384121	-0.252345907	-1.14E-16	0.878760783	-1.918134687	-0.925748673	-0.582336384	0.018703205	-0.60116132	-1.267113427	-1.947545125	0.107326549	-2.72450944	0.251182082	1.547180206
Melanerpes_aurifrons_23118.wav	Melanerpes_aurifrons	Mel_aur	Melanerpes	New_World	Nearctic	1383892.55	DA2	4	16	3	10	3	2	24	86	0.04333834	-0.502537391	1.813019034	-0.003589304	-1.232660542	-0.675282434	0.470994604	0.740718619	-0.166759028	-0.167032432	-0.273129261	-0.781049928	0.317630935	-0.071098824	-0.321729827	-0.03130162	0.190544616	0.181269355	-0.251402161	0.212081977	-0.252345907	-1.14E-16	-0.738880514	-1.562024693	-0.419222023	1.555947483	-0.148943091	-0.264379818	-4.806859996	-3.699341691	-0.054056616	0.17267719	-0.225673006	-0.345838452
Melanerpes_aurifrons_23120.wav	Melanerpes_aurifrons	Mel_aur	Melanerpes	New_World	Nearctic	1383892.55	DA2	4	16	3	10	3	2	24	86	-0.310091226	-0.036964199	-0.760858566	-0.572129804	0.829261561	0.486596816	0.561890408	-0.544722806	0.827840101	0.055930666	-0.230985277	-0.645906829	-0.069234637	-0.934639739	0.684216046	-0.168819661	-0.854283847	-0.421868456	0.190982341	0.145777143	-0.252345907	-1.14E-16	-0.127798693	0.443615695	0.34181251	-0.903744518	-0.798632943	0.130258733	-0.205733212	2.286364088	0.231883379	-0.33061636	-0.854443014	-0.000814436
Melanerpes_aurifrons_23122.wav	Melanerpes_aurifrons	Mel_aur	Melanerpes	New_World	Nearctic	1383892.55	DA2	4	16	3	10	3	2	24	86	-0.133376443	-0.137095594	-0.207050612	-0.352561347	0.2845034	-0.108890474	-0.363852298	0.87514705	0.195869337	-0.163723796	-0.396050282	-0.103855639	1.036942129	0.489275765	0.793841008	0.669943519	-0.436166685	-1.171286696	-0.314955687	0.238207419	-0.252345907	-1.14E-16	-1.331244279	0.881486679	0.893343567	0.879638963	-0.366479389	-0.239877356	-2.437898632	0.846646987	0.13424492	1.736019317	-0.305948598	-2.023451805
Melanerpes_carolinus_145837.wav	Melanerpes_carolinus	Mel_car	Melanerpes	New_World	Nearctic	3217548.03	DA4	4	9	2	9	3	2	24	73.5	-0.133376443	-0.217218615	-0.055136029	-0.074716804	-0.002889875	-0.35178372	0.561890408	0.131940384	-0.118207601	-0.307879544	-0.253012993	0.573298418	1.105998105	0.194284092	0.310626739	0.587050767	0.489912745	-0.37781678	-0.616876125	0.227219439	-0.252345907	-1.14E-16	-1.380811724	0.399857564	0.204241873	0.560433584	0.092167775	0.310355582	-2.961464011	0.499600236	-0.840528072	1.758162301	0.033456612	-0.756478916
Melanerpes_carolinus_145838.wav	Melanerpes_carolinus	Mel_car	Melanerpes	New_World	Nearctic	3217548.03	DA4	4	9	2	9	3	2	24	73.5	-0.751878184	-0.624835082	0.401880438	-1.377528235	-0.16262613	0.225775168	0.561890408	-1.39768351	1.75442391	-0.05486765	0.181704494	-0.881087417	0.140618701	-0.829151698	0.864209701	0.877882982	0.541701716	-0.70696929	-0.464131014	-0.158636246	-0.252345907	-1.14E-16	-0.848249724	0.935042782	-0.688730002	0.285988788	-1.851795407	0.836257589	-0.420760796	0.795202797	-2.072139874	0.913687463	-2.71464775	-0.520099553
Melanerpes_carolinus_197302.wav	Melanerpes_carolinus	Mel_car	Melanerpes	New_World	Nearctic	3217548.03	DA4	4	9	2	9	3	2	24	73.5	-0.045019051	-0.087531739	-0.164520044	-0.377639353	0.101201174	-0.146321669	0.561890408	-0.441327152	0.053770515	-0.262397757	-0.208259016	-0.945220819	-0.047272486	-0.979149252	-0.396058726	0.746565928	-0.110717077	-1.026131149	-0.285834565	0.173477057	-0.252345907	-1.14E-16	-0.725663149	-0.070495047	0.460032973	-0.156499828	-0.260188971	-0.384410365	-2.763619486	0.992125242	0.276148714	0.01255267	-0.015576685	-0.630988828
Melanerpes_carolinus_197303.wav	Melanerpes_carolinus	Mel_car	Melanerpes	New_World	Nearctic	3217548.03	DA4	4	9	2	9	3	2	24	73.5	0.220053123	0.115057307	-0.203508545	-0.270465385	0.341506354	-0.013490911	0.561890408	-0.575744187	0.004936743	-0.267588673	-0.225020829	-0.377800845	0.858997979	-0.255654151	0.548560479	0.578696599	-0.071631911	-0.784847818	-0.315953339	0.272308722	-0.252345907	-1.14E-16	-0.856584249	0.573298228	0.642696897	0.268478329	-0.242438195	-0.31175203	-1.727562164	1.080134574	0.128714393	0.811372356	-0.09243401	-1.281240492
Melanerpes_carolinus_208145.wav	Melanerpes_carolinus	Mel_car	Melanerpes	New_World	Nearctic	3217548.03	DA4	4	9	2	9	3	2	24	73.5	-0.575163401	-0.517067681	-0.018534554	-0.379121344	0.260055247	-0.330145939	0.561890408	-0.029667895	0.083661761	-0.372003154	-0.190576722	-0.838452189	1.132228414	0.728944537	0.332400744	0.646496015	0.390782199	-0.526684847	-0.656489584	0.139881618	-0.252345907	-1.14E-16	-1.749899906	0.734745988	-0.468014775	0.692891997	-0.404764268	-0.701025899	-3.210483557	0.474384428	-2.672651448	0.819109943	-0.293504157	-1.814665414
Melanerpes_carolinus_23133.wav	Melanerpes_carolinus	Mel_car	Melanerpes	New_World	Nearctic	3217548.03	DA4	4	9	2	9	3	2	24	73.5	-0.221733835	-0.17290977	-0.492660149	0.314747468	0.271314893	-0.38463436	-0.235551481	0.87514705	-0.30001402	-0.385005834	-0.45535503	2.867915546	0.781844829	-0.317247161	1.196851935	0.857421838	0.28507401	-0.871943648	-0.417911252	0.156934053	-0.252345907	-1.14E-16	-1.448813334	0.818499859	1.646812996	0.330618295	0.612092482	2.172816741	-2.713392481	2.140195209	1.683035137	4.362730061	0.177815481	0.202030407
Melanerpes_carolinus_313426.wav	Melanerpes_carolinus	Mel_car	Melanerpes	New_World	Nearctic	3217548.03	DA4	4	9	2	9	3	2	24	73.5	1.898843564	0.580445283	1.125087116	0.093178588	-0.676195904	-0.581569843	0.002693464	0.87514705	-0.210724212	-0.407723011	-0.391687315	-0.437838996	-0.300720561	1.257846277	-0.857102489	0.749031732	0.183246934	-0.810642269	0.09655468	0.286954638	-0.252345907	-1.14E-16	-0.209697642	-1.257746615	0.871520735	1.411381166	0.396196836	-1.406482744	-3.571077156	-2.863989835	2.19402869	-0.426112323	1.034048091	-1.533269796
Melanerpes_carolinus_52866.wav	Melanerpes_carolinus	Mel_car	Melanerpes	New_World	Nearctic	3217548.03	DA4	4	9	2	9	3	2	24	73.5	-0.575163401	-0.286928841	-0.975545982	0.102171328	1.400495166	-0.197718796	-0.029275261	0.87514705	-0.122988049	-0.409896711	-0.414251153	-0.172962212	0.557175754	-0.496605291	0.96958615	1.587388635	1.07311161	-1.208732226	-0.6365314	0.010103948	-0.252345907	-1.14E-16	-2.393194725	1.833917042	1.106289754	-0.399386525	0.58421297	0.256163167	-3.516565625	4.526395749	-1.165060469	2.950082046	0.950733141	-1.547132159
Melanerpes_erythrocephalus_105262.wav	Melanerpes_erythrocephalus	Mel_ery	Melanerpes	New_World	Nearctic	5179611.02	DA4	3	10	2	10	3	4	22	76.5	-0.663520793	-0.656960318	0.346608055	-0.091749118	-0.275094016	-0.437658161	0.561890408	0.270819259	0.083485482	-0.237280586	-0.197792713	1.395995572	-0.75392599	1.174139047	-1.233312203	0.631852543	0.478032906	-0.443288888	-0.294461101	0.118588663	-0.252345907	-1.14E-16	-0.81401907	-0.647158747	-0.754711747	0.320429633	-0.057530567	0.568429406	-3.019130966	-0.996701503	-1.391672445	0.576254375	-0.331806081	0.659757644
Melanerpes_erythrocephalus_105281.wav	Melanerpes_erythrocephalus	Mel_ery	Melanerpes	New_World	Nearctic	5179611.02	DA4	3	10	2	10	3	4	22	76.5	0.220053123	0.322605744	0.095507932	-1.104816665	-0.174830764	1.936989021	0.561890408	-2.008714614	0.979828475	0.112595579	-0.144107441	1.305125201	-0.714937433	-0.584381369	-1.200947467	-1.716302481	-3.615711592	-0.519099497	0.423316568	0.368216764	-0.252345907	-1.14E-16	2.728978413	-1.534257121	0.325516142	-0.911401178	-2.414886032	0.520534957	3.214918035	-1.192752595	4.023487811	-3.258699967	-3.162221081	1.831981522
Melanerpes_erythrocephalus_105407.wav	Melanerpes_erythrocephalus	Mel_ery	Melanerpes	New_World	Nearctic	5179611.02	DA4	3	10	2	10	3	4	22	76.5	0.131695732	-0.25616454	0.748266232	-0.122744059	-0.381616971	-0.543352134	0.561890408	0.676053448	-0.158990799	-0.341617831	-0.315589179	0.687305423	-0.828525536	1.257846277	-1.295237926	0.934635519	0.655473044	-0.694108971	-0.146245209	0.178316336	-0.252345907	-1.14E-16	-0.833103498	-0.930876055	-0.203240841	0.769444547	0.202171358	-0.16450088	-3.959835746	-1.69254197	-0.309927393	0.362468249	0.297367005	-0.173821516
Melanerpes_erythrocephalus_188767.wav	Melanerpes_erythrocephalus	Mel_ery	Melanerpes	New_World	Nearctic	5179611.02	DA4	3	10	2	10	3	4	22	76.5	-0.928592968	-0.829263311	0.371429119	-0.039148583	-0.329061068	-0.480248069	-0.351470572	0.618798683	-0.021382611	-0.113617908	-0.545345684	0.64864704	0.667855247	0.141526501	-0.038992465	-0.578641721	0.189458408	0.872400032	-0.572687887	-0.215238528	-0.252345907	-1.14E-16	-0.872156436	-0.428370277	-0.801253349	0.124229749	-0.289627544	0.808515528	-2.788508145	-0.432874412	-1.620529576	0.70910835	-0.70038624	0.781822089
Melanerpes_erythrocephalus_188769.wav	Melanerpes_erythrocephalus	Mel_ery	Melanerpes	New_World	Nearctic	5179611.02	DA4	3	10	2	10	3	4	22	76.5	-0.840235576	-0.797837336	0.563892054	-0.041277031	-0.35956147	-0.481260235	0.561890408	0.236279974	0.184708484	-0.274250236	-0.13431672	1.004047122	-0.937378535	-0.092988936	-1.385597734	0.521211064	0.777822504	-0.08047943	-0.296354766	-0.745501087	-0.252345907	-1.14E-16	-0.804358581	-0.898253135	-1.029838773	-0.314124853	-0.026675079	1.094414445	-3.428042134	-0.368985762	-1.681161524	0.453357567	-0.414331347	1.695296629
Melanerpes_erythrocephalus_210981.wav	Melanerpes_erythrocephalus	Mel_ery	Melanerpes	New_World	Nearctic	5179611.02	DA4	3	10	2	10	3	4	22	76.5	-0.48680601	-0.626901995	0.816729876	-0.041051669	-0.49884883	-0.531814199	0.561890408	0.08159067	-0.124780717	-0.388199287	-0.138029913	-0.633105106	-0.832585426	1.257846277	-1.298608076	-0.743788792	-1.936101952	-0.499495047	-0.442978319	0.275486205	-0.252345907	-1.14E-16	-0.132786215	-2.008279267	-0.933823316	0.60857534	-0.76118439	-1.23881399	-4.411473179	-3.204978197	-0.456126256	-2.340615286	-0.565527894	-0.108428278
Melanerpes_erythrocephalus_254600.wav	Melanerpes_erythrocephalus	Mel_ery	Melanerpes	New_World	Nearctic	5179611.02	DA4	3	10	2	10	3	4	22	76.5	-0.398448618	-0.499957316	0.379697383	-0.050908675	-0.167044888	-0.482975364	0.561890408	0.163105577	-0.142707398	-0.403258933	-0.206359403	-0.516817624	-0.324052546	1.257846277	-0.87647057	-0.984371278	-3.079936907	-1.04596656	-0.506139943	0.379249799	-0.252345907	-1.14E-16	-0.207380264	-1.805826801	-0.325900732	0.654736586	-0.918759537	-1.417144954	-4.679572729	-2.658341219	0.447487502	-2.16203523	-0.62172595	-0.683753965
Melanerpes_erythrocephalus_26216.wav	Melanerpes_erythrocephalus	Mel_ery	Melanerpes	New_World	Nearctic	5179611.02	DA4	3	10	2	10	3	4	22	76.5	-0.398448618	-0.509181283	0.490235081	-0.167483704	-0.312218593	-0.357924731	0.561890408	-0.066429856	0.10359623	-0.279730708	-0.173288201	2.571192402	0.039178862	1.257846277	0.239470707	-0.450054808	-0.602410948	0.12096952	0.294018533	0.503091777	-0.252345907	-1.14E-16	-0.100322246	-0.798287617	-0.230867309	0.81102587	-0.378092522	1.408373398	-1.443230156	-2.031838959	0.462718306	1.246720387	-1.117849051	1.056174829
Melanerpes_erythrocephalus_325512.wav	Melanerpes_erythrocephalus	Mel_ery	Melanerpes	New_World	Nearctic	5179611.02	DA4	3	10	2	10	3	4	22	76.5	-0.663520793	-0.628991951	0.14364697	-0.004926432	-0.036917745	-0.49363918	0.561890408	0.874258379	-0.052247874	-0.282274027	-0.337046932	0.214829891	-0.202807549	1.257846277	-0.635854495	-0.849761197	-3.061595299	-1.202498708	-0.255985672	0.382342499	-0.252345907	-1.14E-16	-0.526922027	-1.567591863	-0.052908499	0.70550709	-0.701477006	-0.803870343	-5.042527794	-2.163405627	0.629296115	-1.062435398	-0.540070821	-0.497755673
Melanerpes_erythrocephalus_325514.wav	Melanerpes_erythrocephalus	Mel_ery	Melanerpes	New_World	Nearctic	5179611.02	DA4	3	10	2	10	3	4	22	76.5	-0.48680601	-0.48751204	0.038499989	-0.064431362	0.098308069	-0.447078082	0.278509751	0.87514705	-0.056076714	-0.330802195	-0.389044239	2.549750122	-0.169245812	1.257846277	-0.747964173	-0.145311006	-1.449794778	-0.89443895	-0.176771269	0.285623324	-0.252345907	-1.14E-16	-0.58186374	-0.923198102	0.296463048	0.462715774	-0.216028322	0.947141106	-3.584368233	-0.966183175	0.996687523	1.092975948	-0.558743118	0.662061295
Melanerpes_erythrocephalus_6857.wav	Melanerpes_erythrocephalus	Mel_ery	Melanerpes	New_World	Nearctic	5179611.02	DA4	3	10	2	10	3	4	22	76.5	0.485125298	0.222731264	-0.108238185	0.008528025	0.337381409	-0.465877421	0.403468759	0.87512961	-0.187673488	-0.370855789	-0.362146414	2.66537442	-0.590275619	0.435985387	0.394376745	-1.273386757	-1.080159467	0.806535037	1.329379698	0.382590544	-0.252345907	-1.14E-16	0.784213055	-1.526134048	0.776071971	-0.290720827	0.449109338	1.496236581	-1.148076482	-0.99070997	3.228649878	0.491005394	0.154581005	2.272882809
Melanerpes_erythrocephalus_79630.wav	Melanerpes_erythrocephalus	Mel_ery	Melanerpes	New_World	Nearctic	5179611.02	DA4	3	10	2	10	3	4	22	76.5	0.04333834	-0.400943632	1.133464816	0.139790059	-0.74574093	-0.618055797	0.561890408	0.390138079	-0.199594731	-0.396772008	-0.250133641	1.265639289	0.564337814	1.257846277	-0.139010113	-0.268288615	-1.121251607	-0.494651794	-0.198551996	0.24825614	-0.252345907	-1.14E-16	-0.588175617	-1.279617124	-0.035452843	1.577259224	-0.289898731	0.175846048	-3.983385935	-3.317285561	0.662558419	0.738120163	-0.554110403	-0.302098097
Melanerpes_pucherani_251103.wav	Melanerpes_pucherani	Mel_puc	Melanerpes	New_World	Neotropic	564658.83	DA1	3	14	1	10	4	6	18	55	-0.045019051	-0.22027689	0.171063965	-0.12254565	0.00793442	-0.47971466	0.537401995	0.87514705	-0.107302204	-0.393498118	-0.352468602	0.402797824	-0.160276326	0.431695188	0.682517721	-0.605315061	-0.937144373	0.06832275	0.37196411	0.220552413	-0.252345907	-1.14E-16	-0.455654897	-0.963841551	0.298824952	0.396854685	-0.041855737	0.203555714	-3.418018747	-1.020454699	0.960650506	0.335113736	-0.052467304	0.211526068
Melanerpes_pucherani_57474.wav	Melanerpes_pucherani	Mel_puc	Melanerpes	New_World	Neotropic	564658.83	DA1	3	14	1	10	4	6	18	55	0.485125298	0.071936084	0.271596551	0.144603678	-0.301039825	-0.462377727	-0.252688399	0.87514705	-0.209379711	-0.355130566	-0.433064446	-0.031313317	-0.235330585	-1.129280056	0.524320221	0.046770967	-0.347264338	-0.317369949	0.265076426	0.263357245	-0.252345907	-1.14E-16	-0.300077784	-0.838779543	1.317672088	0.219047117	0.351900892	0.426115916	-3.243228659	-0.154336827	2.812406932	0.954184884	0.500496935	0.187281493
Melanerpes_pucherani_57475.wav	Melanerpes_pucherani	Mel_puc	Melanerpes	New_World	Neotropic	564658.83	DA1	3	14	1	10	4	6	18	55	0.396767907	0.101745262	0.105849821	-0.1705584	-0.03954481	-0.420878106	0.465189849	0.87514705	-0.14091473	-0.324616925	-0.348495838	-0.229585399	1.155093531	0.552396942	0.351381274	0.591903339	-0.476657447	-1.102740497	-0.227977819	0.306162077	-0.252345907	-1.14E-16	-1.330340011	0.077331315	0.855775223	1.181515948	0.045551964	-0.673677738	-3.968295039	-0.463722099	0.528205693	1.275749279	0.365942879	-1.971055511
Melanerpes_pucherani_71021.wav	Melanerpes_pucherani	Mel_puc	Melanerpes	New_World	Neotropic	564658.83	DA1	3	14	1	10	4	6	18	55	0.220053123	-0.50804023	2.272136011	0.39702895	-1.541395707	-0.742726187	0.123456357	0.773674274	-0.205555352	-0.19762213	-0.375594411	-0.098789961	0.758340274	0.295339882	0.562377722	0.417191407	-0.744062475	-1.080728061	-0.317740742	0.289691493	-0.252345907	-1.14E-16	-1.042580676	-1.294967546	0.57880858	2.737651674	-0.274288871	-0.06153668	-5.409376066	-4.561014754	1.570877676	1.74294515	-0.49478112	-1.525286609
Melanerpes_pucherani_89465.wav	Melanerpes_pucherani	Mel_puc	Melanerpes	New_World	Neotropic	564658.83	DA1	3	14	1	10	4	6	18	55	-0.575163401	-0.795314876	1.890656043	0.113578783	-1.539637936	-0.615195191	0.561890408	0.22070478	0.056809088	0.272208798	0.318318073	-0.28832723	0.558527631	-0.397969842	1.239592523	-0.331204231	-1.36873215	-0.599153611	-0.160043296	0.391350269	-0.252345907	-1.14E-16	-0.476982853	-1.193827153	-0.090221667	2.379683471	-0.708777242	0.5370058	-3.280613079	-4.595030304	0.823238596	1.362442135	-1.360283508	-0.59050709
Micropternus_brachyurus_164168.wav	Micropternus_brachyurus	Mic_bra	Micropternus	Old_world	Indomalaya	6179386.36	DA5	4	12	0	10	0	5	25	84.5	0.220053123	1.332842988	-1.602241487	-0.170514643	0.227314544	0.995733575	-2.144154149	0.87514705	0.036020114	-0.094363792	-0.478392713	-0.98056562	0.022212751	-0.50409846	0.714915842	-0.109487118	-0.122805852	0.047087354	-0.042544217	0.223389444	-0.252345907	-1.14E-16	0.588116825	1.278668293	1.612380141	-1.148808797	-0.034502269	-0.753705791	2.821778719	3.612382116	2.198027131	-0.527303311	0.521384182	-1.087894443
Micropternus_brachyurus_191217.wav	Micropternus_brachyurus	Mic_bra	Micropternus	Old_world	Indomalaya	6179386.36	DA5	4	12	0	10	0	5	25	84.5	-0.221733835	0.889236215	-1.455486544	-1.730877107	1.464275238	2.346388874	-2.044775082	0.87514705	2.532437365	0.13424228	-0.391178111	-0.870370586	0.691116474	-0.389677548	1.040290164	0.267593501	-0.083465781	-0.400356607	-0.563572412	0.247019675	-0.252345907	-1.14E-16	0.051886152	2.88547073	1.134505541	-1.384951897	-2.14434778	0.124742495	4.339481209	5.822288346	0.259519014	0.225852115	-2.472917076	-1.706746656
Micropternus_brachyurus_30020.wav	Micropternus_brachyurus	Mic_bra	Micropternus	Old_world	Indomalaya	6179386.36	DA5	4	12	0	10	0	5	25	84.5	1.368699215	3.480688883	-1.712468875	0.221781261	-0.153833866	1.502721232	-2.658959509	0.601580312	-0.120000269	0.028179285	-0.479651014	-0.629876849	-0.44985294	-1.21832998	0.73860212	-0.084457723	-0.134815429	0.006514688	0.181790139	0.268222766	-0.252345907	-1.14E-16	2.112508634	1.160629817	3.162743585	-1.654611659	0.57083447	-0.854022853	5.955736742	4.155912065	6.09579902	-1.044708251	1.478687233	-0.7874864
Micropternus_brachyurus_303759.wav	Micropternus_brachyurus	Mic_bra	Micropternus	Old_world	Indomalaya	6179386.36	DA5	4	12	0	10	0	5	25	84.5	0.308410515	0.740445106	-0.740517394	-0.574027163	-0.098176441	0.958969685	-1.756687816	0.87514705	0.533872417	-0.081571598	-0.401037724	-0.69537537	-1.367232174	-2.032901311	1.660473396	-1.078854489	0.482910945	1.722986621	0.018316306	0.292675514	-0.252345907	-1.14E-16	1.219539029	0.017550389	1.209314549	-1.727323386	-0.387041702	1.075482145	2.259471065	2.831725805	3.122314953	-0.460268134	-0.559785559	1.65185251
Micropternus_brachyurus_36554.wav	Micropternus_brachyurus	Mic_bra	Micropternus	Old_world	Indomalaya	6179386.36	DA5	4	12	0	10	0	5	25	84.5	0.308410515	1.573563074	-1.59963805	-0.780666545	0.585857673	1.450371985	-2.322473606	0.87514705	0.299461648	-0.160083318	-0.477682341	-0.952667982	0.024421397	-0.800117548	0.36670234	-0.195493456	-0.756106785	-0.315138583	-0.230968976	0.201552705	-0.252345907	-1.14E-16	0.873664774	1.331658049	1.997066043	-1.407221658	-0.668432082	-0.727454073	3.178100867	4.211031125	3.137460901	-0.905981439	-0.209072652	-1.178793521
Micropternus_brachyurus_85965.wav	Micropternus_brachyurus	Mic_bra	Micropternus	Old_world	Indomalaya	6179386.36	DA5	4	12	0	10	0	5	25	84.5	0.04333834	0.586230503	-1.033126707	-0.242199585	-0.237385885	0.920538261	-2.433852676	0.87514705	0.331590741	-0.033355605	-0.626588173	-0.875154719	0.171766745	-0.644681986	0.555379425	-0.144310662	-1.394573259	-0.854638136	-0.331076515	0.236908015	-0.252345907	-1.14E-16	0.436453546	0.795726231	1.744473184	-0.401307787	-0.783622124	-0.578811015	1.24639969	2.239116198	2.903445718	-0.289706614	-0.52896427	-1.413935633
Picumnus_exilis_10037.wav	Picumnus_exilis	Picum_exi	Picumnus	New_World	Neotropic	1856549.74	DA3	5	19	2	19	4	2	9.5	9.25	0.396767907	1.08923097	-0.827959466	-1.4822715	0.78107109	2.04122219	-2.613857107	-1.9734803	-0.517924774	1.233191222	0.017357915	-0.083487163	-0.727669479	-1.522324729	0.301767818	0.212107602	-0.745044226	-0.822194536	0.83339331	0.275263521	1.352203444	-0.310394011	3.461351431	2.354733622	1.799586847	-0.655350667	-0.621168478	0.463595983	13.00240332	2.435805229	4.593666536	-0.708643515	-1.391946049	-0.59756969
Picumnus_exilis_327296.wav	Picumnus_exilis	Picum_exi	Picumnus	New_World	Neotropic	1856549.74	DA3	5	19	2	19	4	2	9.5	9.25	0.926912256	1.860008488	-0.649251765	-1.551953784	0.446051122	2.493896385	-2.669956184	-2.175254292	-0.602375872	1.579866411	0.215498854	0.774735065	0.116661184	-0.365957027	0.205165332	-0.043608197	0.228369331	0.224955448	0.152948117	0.242715824	1.753340781	0.405921314	3.933750752	2.92029887	1.820768555	-0.753766032	-1.652174053	-0.129082206	15.95291121	2.094300126	3.973462368	-1.049245282	-1.795514237	-0.96501731
Picumnus_exilis_69137.wav	Picumnus_exilis	Picum_exi	Picumnus	New_World	Neotropic	1856549.74	DA3	5	19	2	19	4	2	9.5	9.25	2.782417481	4.417678315	-0.564425022	-2.648616839	0.402615885	2.348353531	-2.570472529	-2.233940786	-0.191258824	2.456479512	0.59777157	1.777596794	-0.870157317	-1.099564144	0.251283844	-0.788102725	-1.497884448	-0.117593987	3.885520576	0.301176688	5.36357682	-0.381219733	8.696473086	2.663528706	3.136448043	0.312209052	0.502638157	0.856391556	28.48853546	-1.667801334	10.93148532	-1.768076289	-0.662557138	0.244112154
Picus_canus_111519.wav	Picus_canus	Picus_can	Picus	Old_world	Palearctic	16842914.68	DA6	3	18	1	8	2	5	29.5	158	0.308410515	-0.020893265	0.346948183	-0.308726396	-0.176336124	-0.321728878	-0.60373146	0.87514705	-0.111335707	-0.375109477	-0.461293777	-0.520437036	-0.019485547	-0.956966344	-0.290679699	0.438914944	0.558488603	-0.13954951	0.11664114	0.174315896	-0.252345907	-1.14E-16	-0.494537626	-0.431968663	0.810786493	0.106230067	0.126349088	0.080107497	-2.784089604	0.246384401	1.411404976	0.58692591	0.293661666	-0.174813437
Picus_canus_133563.wav	Picus_canus	Picus_can	Picus	Old_world	Palearctic	16842914.68	DA6	3	18	1	8	2	5	29.5	158	1.633771389	0.6200751	0.66825767	0.067322526	-0.33984211	-0.590316322	0.534368072	0.87514705	-0.20761692	-0.387404976	-0.351330969	-0.623386674	-0.481278159	1.257846277	-1.0069849	-0.609928621	-2.496101239	-1.08516193	0.142868568	0.312748229	-0.252345907	-1.14E-16	0.383220808	-2.274440232	0.883494862	0.949365004	-0.101625434	-1.941741585	-4.501411507	-3.362475962	3.275680483	-2.246911207	0.702215028	-1.086625636
Picus_canus_169741.wav	Picus_canus	Picus_can	Picus	Old_world	Palearctic	16842914.68	DA6	3	18	1	8	2	5	29.5	158	0.04333834	-0.279200571	0.583966857	0.013515597	-0.26490112	-0.519493829	0.561890408	0.42097124	-0.173630922	-0.397497555	-0.277123855	-0.418172054	0.570768343	1.257846277	-0.133672076	-0.091651465	-1.540572095	-1.029780957	-0.460624049	0.31058697	-0.252345907	-1.14E-16	-0.938787815	-0.844076944	0.071259369	1.29757766	-0.433959123	-1.161864519	-4.543122839	-2.169956915	0.024421934	-0.280719738	-0.152514476	-1.629208983
Picus_canus_171637.wav	Picus_canus	Picus_can	Picus	Old_world	Palearctic	16842914.68	DA6	3	18	1	8	2	5	29.5	158	1.280341823	0.583671102	0.29768782	-0.035501925	-0.254533283	-0.47379673	0.134340636	0.87514705	-0.199923387	-0.32457805	-0.370060882	-0.314558997	-0.386443121	1.257846277	-0.928261521	-0.656427298	-1.958600066	-0.626666729	0.302828595	0.298635689	-0.252345907	-1.14E-16	0.478964233	-1.808116452	0.679717591	0.610417212	-0.056523102	-1.571480284	-3.104992812	-2.57067211	2.663627252	-2.003835451	0.601512574	-0.734383119
Picus_canus_175277.wav	Picus_canus	Picus_can	Picus	Old_world	Palearctic	16842914.68	DA6	3	18	1	8	2	5	29.5	158	0.308410515	-0.062966856	0.365154324	0.048825254	-0.134984023	-0.524187516	0.130245797	0.789131315	-0.193499659	-0.425595951	-0.393961911	-0.369557342	0.910278026	1.138690273	0.148157823	1.222446957	0.7246165	-1.006537023	-0.591819618	0.249394138	-0.252345907	-1.14E-16	-1.776688153	0.453481671	0.440876712	1.333924595	0.249282455	-0.855233987	-4.076727232	-0.355033291	-0.867284803	1.565234054	0.624648469	-2.333399265
Picus_canus_217668.wav	Picus_canus	Picus_can	Picus	Old_world	Palearctic	16842914.68	DA6	3	18	1	8	2	5	29.5	158	0.396767907	-0.049710276	0.486315872	0.109748399	-0.233666517	-0.563743723	0.561890408	0.741214368	-0.209200444	-0.330173847	-0.32865198	-0.552453411	0.61138159	1.257846277	0.025495193	0.33543217	-0.286287006	-0.636944993	-0.25064966	0.28736145	-0.252345907	-1.14E-16	-1.140323314	-0.454649892	0.127683134	1.23500693	0.120185101	-1.149928233	-4.129281759	-1.622733319	-0.375217241	0.240784547	0.546689863	-1.733676458
Picus_canus_234708.wav	Picus_canus	Picus_can	Picus	Old_world	Palearctic	16842914.68	DA6	3	18	1	8	2	5	29.5	158	1.545413998	0.749723948	0.2653211	0.126641186	-0.43313612	-0.459086951	-0.177501845	0.665109794	-0.212808188	-0.266359616	-0.370786009	-0.56463551	0.321565437	0.894345949	-0.340537546	0.365387901	0.337926526	-0.21061863	0.026557049	0.29691105	-0.252345907	-1.14E-16	-0.178553382	-0.552531839	0.742042056	0.775812441	0.503837166	-1.293188363	-2.018870353	-1.294764949	1.404250352	-0.399282444	1.158346275	-1.375462292
Picus_canus_26664.wav	Picus_canus	Picus_can	Picus	Old_world	Palearctic	16842914.68	DA6	3	18	1	8	2	5	29.5	158	0.750197473	0.249772424	0.317169703	-0.137672251	-0.14228485	-0.486754657	0.062567551	0.87514705	-0.179457093	-0.346484064	-0.390182302	-0.767382208	1.291788731	1.257846277	0.464853132	0.513217434	-0.42876681	-0.967653222	-0.521849528	0.314272858	-0.252345907	-1.14E-16	-1.308665596	0.138679142	0.733816073	1.521138641	-0.068968313	-1.387612809	-3.77789443	-1.051339854	0.213111958	0.745157678	0.421931327	-2.750927764
Picus_canus_307320.wav	Picus_canus	Picus_can	Picus	Old_world	Palearctic	16842914.68	DA6	3	18	1	8	2	5	29.5	158	1.280341823	0.556162624	0.344866607	0.019375705	-0.172298723	-0.428396574	-0.084629357	0.87514705	-0.197831941	-0.38853683	-0.385124939	-0.266046868	-0.253395464	0.420171439	-0.817817521	-0.19678503	-1.214024401	-0.654035877	0.211778172	0.281867411	-0.252345907	-1.14E-16	0.216718124	-1.434865035	1.027834169	0.436613033	0.156477702	-1.07025645	-3.159394221	-1.579770376	2.878439137	-1.08903914	0.750867773	-0.593265292
Picus_canus_76168.wav	Picus_canus	Picus_can	Picus	Old_world	Palearctic	16842914.68	DA6	3	18	1	8	2	5	29.5	158	0.926912256	0.300801936	0.432405566	9.31E-05	-0.148177121	-0.526698524	0.304009275	0.624554105	-0.199803875	-0.380127779	-0.347578006	0.840456896	-1.093837285	-0.145403892	-1.515475484	0.473108112	0.234743651	-0.423528623	0.180666866	0.222432251	-0.252345907	-1.14E-16	0.056383887	-1.494880927	0.709910367	-0.14075968	0.553933789	0.182038964	-3.305959681	-0.802871633	2.310542967	-0.181386077	0.826994357	0.956387263
Picus_canus_98153.wav	Picus_canus	Picus_can	Picus	Old_world	Palearctic	16842914.68	DA6	3	18	1	8	2	5	29.5	158	1.368699215	0.528132395	0.527936334	0.038992853	-0.408389192	-0.545689139	0.328218295	0.87514705	-0.20571968	-0.301660923	-0.354530797	-0.377800845	-0.492224028	0.221762911	-1.016071159	0.210999519	-0.190092911	-0.4081046	0.352926673	0.253004625	-0.252345907	-1.14E-16	0.056686829	-1.50157923	0.754572463	0.461169103	0.499694814	-0.907776777	-3.406011959	-1.783493291	2.293672914	-0.830914872	1.093491537	-0.293435414
Picus_canus_98174.wav	Picus_canus	Picus_can	Picus	Old_world	Palearctic	16842914.68	DA6	3	18	1	8	2	5	29.5	158	0.661840082	0.101096577	0.528589792	0.066160754	-0.328775106	-0.543644436	-0.035023327	0.791825345	-0.204748652	-0.366657332	-0.406636687	-0.041893242	0.378924283	0.458850257	-0.292923476	0.605648258	0.024769697	-0.747230699	-0.253348487	0.257827387	-0.252345907	-1.14E-16	-0.856003965	-0.505618357	0.724991377	0.957840556	0.233616954	-0.513076877	-3.734951382	-1.048951452	1.028362444	0.748303517	0.547151581	-1.149126044
Picus_viridis_196995.wav	Picus_viridis	Picus_vir	Picus	Old_world	Palearctic	5941090.24	DA5	3	8	1	8	0	2	33	194	0.220053123	-0.22667211	0.798995003	0.076276763	-0.847637895	-0.553335356	0.001633261	0.87514705	-0.181249761	-0.2795837	-0.40286127	-0.855817602	-1.125444089	-0.412279971	-0.117665699	-1.847856335	-3.268895878	-0.094882021	1.31390475	0.366227222	-0.252345907	-1.14E-16	1.212937703	-3.019619955	0.530303528	0.48659797	-0.471774841	-0.691609054	-3.513012336	-3.973488031	3.984444334	-2.503203375	-0.251055063	0.876954957
Picus_viridis_306825.wav	Picus_viridis	Picus_vir	Picus	Old_world	Palearctic	5941090.24	DA5	3	8	1	8	0	2	33	194	1.280341823	0.717852495	0.006807865	0.084592537	-0.042428509	-0.417805041	-0.151173326	0.87514705	-0.211008051	-0.350486041	-0.394624104	-0.767382208	0.026330172	-0.920390675	0.556031051	0.386985502	0.632487413	-0.01887199	0.236546372	0.274279891	-0.252345907	-1.14E-16	-0.348165412	-0.350370072	1.448274082	0.046032503	0.754840423	-0.324673463	-2.476026016	0.610310727	2.462191968	0.622894377	1.31407874	-0.539646517
Picus_viridis_324359.wav	Picus_viridis	Picus_vir	Picus	Old_world	Palearctic	5941090.24	DA5	3	8	1	8	0	2	33	194	0.485125298	0.030215951	0.411736868	0.08138027	-0.276092478	-0.531954877	0.170545047	0.87514705	-0.202881289	-0.376807984	-0.391586796	0.652472823	-0.721022209	-1.03165355	0.980856958	-0.264490451	0.396307665	0.629078406	1.119358219	0.227243383	-0.252345907	-1.14E-16	0.0763697	-1.108288939	0.970858259	0.031995804	0.646138624	1.208667736	-2.295361607	-0.581978335	2.729847497	1.196984048	0.528464263	1.390803177
Picus_viridis_76373.wav	Picus_viridis	Picus_vir	Picus	Old_world	Palearctic	5941090.24	DA5	3	8	1	8	0	2	33	194	1.368699215	0.789244149	0.481095111	-0.913759666	-0.512310338	0.366039838	-2.002197921	-0.526236228	-0.120896603	0.063498781	-0.310983326	-0.631490978	0.019747334	-0.901441993	0.727670884	-0.182164926	-0.140013508	0.126168994	0.716914409	0.285199849	0.549928769	-1.165641578	1.981140965	0.264384744	0.686706946	1.205959886	1.243462275	0.821216833	5.264206583	-1.437813397	3.753970456	0.135720807	-0.227101807	-0.365139838
Sasia_abnormis_169906.wav	Sasia_abnormis	Sas_abn	Sasia	Old_world	Indomalaya	1144758	DA2	4	8	1	8	4	5	9	9.6	-0.575163401	0.056446372	-1.441578858	-0.838364828	1.77663682	0.895036559	-0.225967349	-0.780792759	1.605112587	0.455968803	-0.188358942	0.754571367	-0.232037946	-1.126651472	0.88856498	0.254147084	-0.653208977	-0.807046951	-0.362947791	-0.110083808	-0.252345907	-1.14E-16	-0.100151535	1.780647496	0.708224408	-1.796877869	-1.205763954	1.416957315	2.318884729	5.237356697	0.174543402	0.931634044	-1.734909749	0.554173046
Sasia_abnormis_22612.wav	Sasia_abnormis	Sas_abn	Sasia	Old_world	Indomalaya	1144758	DA2	4	8	1	8	4	5	9	9.6	-0.663520793	0.655059418	-1.82020456	-2.376581354	2.315493823	3.331794779	-2.458149621	-1.492570527	1.260823217	2.081995991	-0.127176951	0.409622476	-0.48545211	-1.32895742	1.416038924	0.231419943	0.518286405	0.092865964	-0.380618688	-0.072601787	0.951066106	0.569965675	2.286165057	4.533410159	1.462641472	-2.667658228	-3.175015505	1.165859976	14.22396116	7.614134371	1.012636934	0.139732583	-3.687130142	-0.368127978
Sasia_abnormis_46582.wav	Sasia_abnormis	Sas_abn	Sasia	Old_world	Indomalaya	1144758	DA2	4	8	1	8	4	5	9	9.6	-0.751878184	-0.091520226	-1.659662627	-0.72708607	2.924640274	0.621841432	0.561890408	0.07451825	2.176074376	-0.095330985	-0.294072311	1.325074381	0.259173646	-0.734506748	1.217852404	1.22806537	0.786626172	-0.967526292	-0.639243758	-0.093581851	-0.252345907	-1.14E-16	-1.899899558	2.708872233	0.708995953	-2.003541157	-0.630195876	1.915663272	-0.593135093	7.556402866	-1.836747886	3.007353956	-1.054094354	0.174134514
Sphyrapicus_varius_107977.wav	Sphyrapicus_varius	Sph_var	Sphyrapicus	New_World	Nearctic	4454668.1	DA4	6	25	3	16	4	3	20.5	50.3	1.191984431	2.676058213	-1.078118349	5.008709229	-1.444759762	2.222167672	-2.439233386	-2.479129196	-0.248773591	5.728465356	7.084472968	-0.078350772	-0.968532474	1.051883518	-1.411458886	-2.169177973	0.417237576	3.052517846	6.675059692	0.328776622	5.764714158	-0.468340695	12.12627675	3.442349425	-3.831263695	0.961504039	5.929345575	-1.365645645	46.34437055	-9.26860273	-0.662628125	-5.720373644	5.444425213	2.684548074
Sphyrapicus_varius_112087.wav	Sphyrapicus_varius	Sph_var	Sphyrapicus	New_World	Nearctic	4454668.1	DA4	6	25	3	16	4	3	20.5	50.3	0.04333834	1.346385528	-0.583763665	0.486024771	-1.086938538	3.372224603	-2.659394313	-2.601589342	0.033250442	5.685990581	5.889120703	-0.243377053	0.336049112	1.10422328	-0.176765308	-0.313500452	0.90455153	1.068991216	1.52969203	0.358929967	3.357890132	-0.541415108	7.923144808	5.464146626	-3.146216263	2.079999161	1.384605632	-0.054651007	36.95333054	-5.256018114	-2.962003156	-1.955535156	-0.632043211	-0.792909788
Sphyrapicus_varius_118768.wav	Sphyrapicus_varius	Sph_var	Sphyrapicus	New_World	Nearctic	4454668.1	DA4	6	25	3	16	4	3	20.5	50.3	0.485125298	0.849938131	-0.848674326	4.595669874	-1.417137504	0.654735241	-0.926707563	-2.169580691	-0.164667582	4.551364341	5.873434878	0.522095828	-0.919181071	1.198364578	-1.302198937	-2.231626604	0.089154156	2.887485413	5.737695496	0.372019198	4.160164807	-1.193184408	9.223423549	1.626913254	-4.952056033	1.412724222	6.390815247	0.062559574	34.54033462	-9.553069103	-2.744113166	-4.222183745	4.894606599	3.757832555
Sphyrapicus_varius_133960.wav	Sphyrapicus_varius	Sph_var	Sphyrapicus	New_World	Nearctic	4454668.1	DA4	6	25	3	16	4	3	20.5	50.3	-0.045019051	0.806620925	-0.463273851	0.287947719	-1.278985774	2.504534472	-2.494147778	-2.577127365	-0.99312821	4.904748686	5.058311715	0.011756867	-0.551453865	1.257846277	-0.680750976	-1.353819996	-0.064509955	1.663504399	2.426574444	0.410601737	2.956752794	-0.922966981	8.17563125	3.414963739	-3.459288325	1.982903125	2.032512677	0.134640598	33.25228757	-6.941660838	-1.668658911	-3.212088411	-0.229086397	0.664799855
Sphyrapicus_varius_136509.wav	Sphyrapicus_varius	Sph_var	Sphyrapicus	New_World	Nearctic	4454668.1	DA4	6	25	3	16	4	3	20.5	50.3	-0.045019051	0.906251753	-0.820303975	0.424007905	-0.799467866	2.05249415	-2.478690024	-2.406049192	-0.280742838	4.628530121	3.592579734	0.000870043	-0.969075431	0.505403162	-1.411909599	-1.831467109	0.152784956	2.428929289	3.382138705	0.311041915	3.357890132	-1.045793288	8.345561179	2.586260243	-3.520538658	0.639109592	2.571782247	0.460888374	31.69648391	-5.578318804	-1.145873245	-4.167837865	0.453152325	2.291351396
Sphyrapicus_varius_175237.wav	Sphyrapicus_varius	Sph_var	Sphyrapicus	New_World	Nearctic	4454668.1	DA4	6	25	3	16	4	3	20.5	50.3	0.04333834	0.420833923	-0.031837625	0.079640499	-1.362714732	1.309526119	-2.090645728	-2.355861541	-0.14838418	4.23757143	5.022753546	0.283913597	-0.200579459	1.084031813	-0.773974502	-0.763909794	1.018659768	1.723247861	1.880755432	0.306147026	2.956752794	-1.193605632	6.854126662	3.138325394	-4.09772668	2.413826596	2.515239449	1.073733121	29.45184136	-7.133413925	-3.210856964	-1.736010955	-0.256392013	1.096139374
Sphyrapicus_varius_175592.wav	Sphyrapicus_varius	Sph_var	Sphyrapicus	New_World	Nearctic	4454668.1	DA4	6	25	3	16	4	3	20.5	50.3	0.661840082	2.073885137	-0.557157701	-0.79311889	-1.050142955	2.578227093	-2.496403897	-2.443562004	-0.275663612	5.099275385	4.04166383	-0.229585399	1.143880863	1.257846277	0.699081356	0.347813755	0.899689539	0.229352948	1.103201063	0.325121422	4.561302145	-0.177778608	6.858212831	5.809539073	-1.248281096	2.632215942	0.562160905	-0.55565272	33.61004708	-4.300897776	-0.778565246	-0.529411398	-0.851656354	-2.700458485
Sphyrapicus_varius_191050.wav	Sphyrapicus_varius	Sph_var	Sphyrapicus	New_World	Nearctic	4454668.1	DA4	6	25	3	16	4	3	20.5	50.3	0.396767907	1.283485654	-0.253984825	-1.450567517	-0.78464609	2.405882004	-2.623835708	-2.481194947	-0.643000718	4.688282814	3.695825542	0.444102783	-0.622915678	0.045206056	-1.120883618	-1.37222518	-0.468261708	1.386522255	3.513062914	0.327785613	4.160164807	-1.008794301	8.923990842	3.094638111	-2.233769124	1.720006863	1.526282679	0.954907269	33.67039581	-6.380888964	1.624283068	-3.008819922	-1.09004707	1.204864038
Sphyrapicus_varius_201171.wav	Sphyrapicus_varius	Sph_var	Sphyrapicus	New_World	Nearctic	4454668.1	DA4	6	25	3	16	4	3	20.5	50.3	2.075558348	4.108567861	-1.515248038	2.539653662	-0.375862016	4.631197386	-2.485692753	-2.642515566	-0.217282389	4.213746159	2.105872087	0.959947307	-0.591735796	-0.115142876	-1.092410142	-1.840428946	-0.233981168	2.152640376	8.619414371	0.308528135	7.369263508	-0.95296857	12.6496247	3.813276084	-0.210080161	-0.111454519	5.243929265	-0.607436142	45.13817806	-4.654853396	6.591193432	-5.126123957	4.416675718	1.965289065
Sphyrapicus_varius_216806.wav	Sphyrapicus_varius	Sph_var	Sphyrapicus	New_World	Nearctic	4454668.1	DA4	6	25	3	16	4	3	20.5	50.3	1.10362704	2.422581829	-0.008462635	-1.280236838	-1.110694633	5.497220592	-2.957733043	-2.770416979	-0.531607312	4.25875783	3.882632829	0.430238919	0.019206552	1.218766112	-0.087386333	-0.709698953	0.258353404	1.08931416	3.096731892	0.33363017	4.561302145	-1.202381649	9.646128593	5.07296917	-1.532248638	2.38784276	1.282142762	0.321143757	39.2351494	-5.496033541	2.262245313	-2.655187838	-1.537173652	-1.04948336
Sphyrapicus_varius_38808.wav	Sphyrapicus_varius	Sph_var	Sphyrapicus	New_World	Nearctic	4454668.1	DA4	6	25	3	16	4	3	20.5	50.3	0.750197473	1.316216328	1.276969346	-3.001887496	-1.637621188	1.51101308	-2.237897853	-2.434021953	-0.263712492	5.031085458	7.001532537	0.329267187	-0.975370102	0.948783935	-0.841568835	-1.343993893	0.116544643	1.785723512	4.85909679	0.347316987	4.561302145	-0.851331531	10.4424532	2.968109685	-3.674809335	4.047909197	0.837740819	1.348715319	39.46201703	-12.28903948	0.596945489	-2.83433107	-2.633971425	1.142974797
Sphyrapicus_varius_42985.wav	Sphyrapicus_varius	Sph_var	Sphyrapicus	New_World	Nearctic	4454668.1	DA4	6	25	3	16	4	3	20.5	50.3	-0.045019051	0.358278948	-0.75630797	0.389900204	-0.498681296	0.570656047	-1.084617447	-1.836556866	-0.240557196	3.289292102	2.037667983	0.193397947	0.483375248	1.102391268	0.238589685	-0.12923971	-0.274456153	-0.040716363	0.417924783	0.373792654	2.555615457	-1.247159894	3.694700342	2.86851026	-2.184817813	2.019787781	2.5115896	0.540637691	18.2410528	-3.388727144	-2.036486956	-0.058147338	0.527532913	-0.63871552
Veniliornis_cassini_145118.wav	Veniliornis_cassini	Ven_cas	Veniliornis	New_World	Neotropic	1488584.89	DA3	3	14	2	14	1	7	15	31	-0.133376443	-0.579674903	1.860166938	-0.184546462	-1.067754738	-0.548612292	0.561890408	-0.271095693	-0.09131758	-0.356754058	-0.034386068	0.687291908	0.920736655	0.951031023	0.222661235	0.453040879	0.025015932	-0.554123819	-0.189466527	0.261730975	-0.252345907	-1.14E-16	-0.875277078	-0.674083835	-0.314179121	2.271569503	-0.591322081	0.317958992	-3.193498747	-3.835158994	-0.320384997	1.536673398	-1.142881868	-0.990845048
Veniliornis_cassini_272055.wav	Veniliornis_cassini	Ven_cas	Veniliornis	New_World	Neotropic	1488584.89	DA3	3	14	2	14	1	7	15	31	0.485125298	-0.348100547	2.198218295	-0.227974365	-1.249648184	-0.675995002	0.561890408	0.524803797	-0.160036522	-0.372049381	-0.274756575	0.656311889	-1.000204411	-1.739895195	-0.878671844	-1.323695397	0.261855206	1.868122579	1.540659339	0.182412945	-0.252345907	-1.14E-16	1.263305696	-3.376465209	-0.286262148	0.269633819	0.144737498	1.543651118	-2.961377918	-4.512830329	3.077484434	-0.830272631	-0.407684973	3.472700842
Veniliornis_cassini_65135.wav	Veniliornis_cassini	Ven_cas	Veniliornis	New_World	Neotropic	1488584.89	DA3	3	14	2	14	1	7	15	31	0.750197473	-0.249911349	2.329778724	-0.232906938	-1.482444266	-0.626114037	0.561890408	0.329378241	-0.163621859	-0.254751756	-0.201555465	-0.292737158	0.022767183	0.250133313	-0.588572539	-0.193974314	-1.259977349	-0.691762005	0.2435409	0.290148393	-0.252345907	-1.14E-16	0.10198438	-2.350394211	0.230060187	2.197026215	-0.619071219	-0.447857119	-4.536788014	-5.575834116	2.437165277	-0.410642757	-0.778591377	-0.553728332
[truncated: 1 more columns]
