# Supplementary material for: Evolution of communication signals and information during species radiation
Source: Nat Commun. 2020 Oct 2;11:4970. doi: 10.1038/s41467-020-18772-3 (PMC7532446; doi:10.1038/s41467-020-18772-3)
Supplement: Supplementary file 7 — Source Data [file 41467_2020_18772_MOESM7_ESM.zip › Source_Data_Code_Garcia_etal/10_Communities_densitycurves/Classification/Acoustic_alldata_postDFA_community1_Switzerland.csv]

File	Species_FullName	Species	Genus	Broad_Geographic	Geographic	DistribArea_num	DistribArea_Clust	AcousticClust	Overall_Sympatry	WithinGenus_Sympatry	WithinGeo_Sympatry	Within_DistArea_Sympatry	WithinAcClust_Sympatry	BodySize	BodyMass	n.pulses	drum_duration	pulseRateMedian	pulseRateDeviation	interval_min	interval_max	interv1_intervMax	intervL_intervMax	interval_slope_lm2_ordre_coefa	interval_nPVI	MeanAcc	drum_peak_F	Amp_pulses_min	Amp_pulses_first	Amp_pulses_last	Amp_pulses_Q25	Amp_pulses_Q75	Amp_pulses_IQR	nPAVI	Amp_slope_lm2_ordre_coefa	n_seq	interval_seq_median	PC1	PC2	PC3	PC4	PC5	PC6	LD1	LD2	LD3	LD4	LD5	LD6
Dendrocopos_major_125519.wav	Dendrocopos_major	Dend_maj	Dendrocopos	Old_world	Palearctic	24083687.42	DA7	1	15	3	11	2	4	22	82	-0.751878184	-0.725439567	0.390161544	0.227657799	-0.65901888	-0.463914032	0.561890408	0.024415413	-0.001672226	-0.145320442	-0.067235787	-0.408208308	-0.589282568	-0.066444149	-1.096640286	0.139848336	0.231022919	-0.004993972	-0.461843781	-0.512415354	-0.252345907	-1.14E-16	-0.691956693	-0.960711724	-1.182094421	-0.11306436	-0.047718216	-0.063708836	-3.319614738	-0.938161697	-2.019503237	-0.66688655	-0.057838958	0.778225625
Dendrocopos_major_127453.wav	Dendrocopos_major	Dend_maj	Dendrocopos	Old_world	Palearctic	24083687.42	DA7	1	15	3	11	2	4	22	82	-0.663520793	-0.624048193	0.183949295	0.220428895	-0.725082062	-0.296871995	0.561890408	-0.900338774	-0.005285946	-0.239126049	0.205325621	-0.344481208	-0.463618005	-1.083746024	-0.992325055	-0.808606341	-0.145156916	0.914281132	-0.321810978	-0.30227455	-0.252345907	-1.14E-16	0.277077288	-1.380540771	-1.324951174	-0.827174693	-0.215423809	0.349780425	-1.547413757	-0.852512146	-1.265853086	-1.621567022	-0.399964481	2.056638657
Dendrocopos_major_127777.wav	Dendrocopos_major	Dend_maj	Dendrocopos	Old_world	Palearctic	24083687.42	DA7	1	15	3	11	2	4	22	82	-0.663520793	-0.72282894	0.727152173	0.334528941	-0.951451351	-0.515851303	0.561890408	-0.418240189	-0.224587511	-0.317395703	0.156734698	-0.206278248	-0.044519588	-0.016046006	-0.644427865	0.021831044	-0.072870501	-0.081788541	-0.460814161	-0.163473228	-0.252345907	-1.14E-16	-0.579018863	-0.990340433	-0.983329943	0.542659495	-0.138799876	-0.025850921	-3.012835773	-1.972382328	-1.454979595	-0.265794469	-0.277050996	0.381224423
Dendrocopos_major_129154.wav	Dendrocopos_major	Dend_maj	Dendrocopos	Old_world	Palearctic	24083687.42	DA7	1	15	3	11	2	4	22	82	-0.751878184	-0.717963118	0.45555736	-0.295605274	-0.447369602	-0.467292366	0.561890408	0.018092322	0.014933856	-0.279386476	-0.091709788	-0.303693454	-0.900295903	0.572498613	-1.354815123	-1.558577473	-0.204029452	1.8186019	-0.446526091	0.005429788	-0.252345907	-1.14E-16	0.268974436	-2.027519015	-2.095975135	-0.698301443	-0.511647559	-0.18431999	-2.622428748	-2.074410253	-2.278308341	-2.767695221	-0.652414029	2.130728441
Dendrocopos_major_130203.wav	Dendrocopos_major	Dend_maj	Dendrocopos	Old_world	Palearctic	24083687.42	DA7	1	15	3	11	2	4	22	82	-0.221733835	-0.443627183	0.62640704	0.23028435	-0.746455726	-0.428361264	0.561890408	-0.04150271	-0.006912792	-0.309677325	-0.184681621	-0.158434621	-1.362410062	-0.230410346	-1.73842005	-0.484471646	0.364198518	0.883297106	-0.077147574	0.035860938	-0.252345907	-1.14E-16	0.269119537	-2.048523875	-1.177694006	-0.608678055	0.123782273	-0.002871238	-2.971361969	-1.77128295	-0.62378401	-1.943272952	0.188364444	2.053380751
Dendrocopos_major_131315.wav	Dendrocopos_major	Dend_maj	Dendrocopos	Old_world	Palearctic	24083687.42	DA7	1	15	3	11	2	4	22	82	-0.840235576	-0.759737948	0.383800953	-0.257849757	-0.448553077	-0.347252721	0.561890408	-0.461215684	0.340827464	-0.236555617	0.078311751	0.493390112	-0.546184821	0.64096655	-1.060864477	-0.070039471	-0.403940119	-0.211846998	-0.519349469	-0.086769644	-0.252345907	-1.14E-16	-0.384354623	-0.88579102	-1.217664815	0.112976157	-0.713718439	0.258655078	-2.370954808	-1.363284749	-1.732100894	-0.648833552	-1.081842274	0.789809147
Dendrocopos_major_135568.wav	Dendrocopos_major	Dend_maj	Dendrocopos	Old_world	Palearctic	24083687.42	DA7	1	15	3	11	2	4	22	82	-0.928592968	-0.804253815	0.158993071	0.252815228	-0.588286453	-0.377620976	0.561890408	-0.581214785	-0.060225247	-0.223713954	0.253668739	0.098655331	-0.437727424	-1.044190354	-0.970833061	-1.047719192	-0.668638582	0.827276958	-0.214300786	-1.008017921	-0.252345907	-1.14E-16	0.192726806	-1.456511419	-1.476529999	-0.957995973	-0.263756006	0.71342381	-1.838850763	-0.740494375	-1.479280642	-1.427020264	-0.587316062	2.47860707
Dendrocopos_major_143095.wav	Dendrocopos_major	Dend_maj	Dendrocopos	Old_world	Palearctic	24083687.42	DA7	1	15	3	11	2	4	22	82	-1.016950359	-0.896844094	0.535881024	0.0177002	-0.695831498	-0.45183331	0.561890408	-0.257454174	0.314479725	-0.182901728	0.203172186	-0.201568156	-0.757770644	-0.559357673	-1.236503683	-0.876582008	0.761079722	1.674137036	-0.378070309	-1.606511184	-0.252345907	-1.14E-16	-0.109268101	-1.370270523	-2.493315578	-1.132102566	-0.290856827	0.797252508	-1.891817508	-0.797976797	-3.602520463	-1.641144942	-0.734696477	2.878971604
Dendrocopos_major_162812.wav	Dendrocopos_major	Dend_maj	Dendrocopos	Old_world	Palearctic	24083687.42	DA7	1	15	3	11	2	4	22	82	-0.840235576	-0.836091295	0.973161898	0.164285678	-1.093708769	-0.457852529	0.561890408	-0.749234859	0.05164471	-0.216966007	0.481101413	0.017214433	-0.875089045	-0.656522358	-1.333890694	-1.39480744	0.652785104	2.248735973	-0.327851196	-0.718176563	-0.252345907	-1.14E-16	0.651884339	-2.051777547	-2.534717076	-0.83763267	-0.253553575	0.852590116	-1.020054834	-2.421129411	-2.614163747	-2.190458679	-0.800059432	3.391943298
Dendrocopos_major_169486.wav	Dendrocopos_major	Dend_maj	Dendrocopos	Old_world	Palearctic	24083687.42	DA7	1	15	3	11	2	4	22	82	-0.310091226	-0.494193014	0.74128657	-0.196746264	-0.842774157	-0.4470749	0.561890408	-0.311965622	-0.073092122	-0.28602874	-0.075877542	-0.301511297	-1.401522534	1.257846277	-1.770887648	-1.435840333	-1.197830231	0.924400428	-0.178073331	0.297331838	-0.252345907	-1.14E-16	0.836136174	-2.593216906	-1.715195734	-0.078804867	-0.701417214	-0.878282025	-2.483331405	-3.736607884	-0.78092566	-3.565871554	-0.684252018	1.503883426
Dendrocopos_major_170195.wav	Dendrocopos_major	Dend_maj	Dendrocopos	Old_world	Palearctic	24083687.42	DA7	1	15	3	11	2	4	22	82	-0.751878184	-0.718891565	0.4556749	-0.113484206	-0.630507108	-0.383282285	0.561890408	-0.597117851	0.050669199	-0.25429992	0.152947451	0.011785239	-0.443842529	-0.202603112	-0.975909262	-0.61296313	-0.994173232	0.035581847	-0.433471053	-0.150273706	-0.252345907	-1.14E-16	0.002680632	-1.39244043	-1.059503625	-0.064605622	-0.666391148	0.161219493	-2.509478493	-1.704541428	-0.850944189	-1.243807911	-0.945855012	1.166567683
Dendrocopos_major_170497.wav	Dendrocopos_major	Dend_maj	Dendrocopos	Old_world	Palearctic	24083687.42	DA7	1	15	3	11	2	4	22	82	-0.398448618	-0.452689745	0.296989035	0.05979538	-0.779900708	-0.276208079	0.561890408	-0.908250847	-0.028028928	-0.268630834	0.070458871	-0.224956223	-1.378093574	0.63221736	-1.751439067	-1.695432112	0.883441341	2.800308117	-0.241031545	0.019747958	-0.252345907	-1.14E-16	1.088797689	-2.145830256	-2.709576175	-1.325404962	-0.141143269	-0.210255682	-0.175786961	-2.13111177	-2.838133909	-3.813287115	-0.236844458	3.11539804
Dendrocopos_major_172335.wav	Dendrocopos_major	Dend_maj	Dendrocopos	Old_world	Palearctic	24083687.42	DA7	1	15	3	11	2	4	22	82	-0.751878184	-0.805167341	1.134767266	-0.146481902	-0.892655667	-0.552668612	0.561890408	-0.208017726	-0.071598232	-0.318455724	0.114999026	0.468600034	-1.118367945	-0.896055816	-1.535838595	-0.233689223	0.560767171	0.712440181	-0.216408215	-0.666966971	-0.252345907	-1.14E-16	-0.024060788	-1.830233717	-1.350876227	-0.346075515	-0.209972134	1.121216609	-3.047352086	-1.851842773	-1.011158474	-0.651645559	-0.714477017	2.560337036
Dendrocopos_major_176607.wav	Dendrocopos_major	Dend_maj	Dendrocopos	Old_world	Palearctic	24083687.42	DA7	1	15	3	11	2	4	22	82	-0.575163401	-0.663621083	0.910707136	-0.267045263	-1.107288039	-0.387691301	0.561890408	-0.674836413	0.084136818	-0.190043058	0.145152134	0.369027112	-1.051010734	0.590804502	-1.479924797	-1.829509296	-0.644954684	1.833215788	-0.411659514	0.161941433	-0.252345907	-1.14E-16	1.038915649	-2.550166432	-2.172480625	-0.30685893	-0.824234129	0.222682492	-1.397994752	-3.700418374	-1.302914966	-3.005566462	-1.309483465	2.689907492
Dendrocopos_major_186017.wav	Dendrocopos_major	Dend_maj	Dendrocopos	Old_world	Palearctic	24083687.42	DA7	1	15	3	11	2	4	22	82	-1.016950359	-0.815159767	-0.236004456	0.237703114	-0.141482955	-0.33033115	0.561890408	-0.38725739	-0.003639679	-0.234449855	0.123698553	0.595625512	0.869331609	-0.247404593	1.002301777	0.923402926	1.032009777	-0.39989766	-0.758552323	-0.595060054	-0.252345907	-1.14E-16	-1.806037149	1.134697693	-0.475919199	0.281297425	0.071324183	1.086412805	-2.092541718	1.501660915	-2.786033123	2.644746684	-0.345413775	-0.264093168
Dendrocopos_major_197901.wav	Dendrocopos_major	Dend_maj	Dendrocopos	Old_world	Palearctic	24083687.42	DA7	1	15	3	11	2	4	22	82	-0.751878184	-0.727631542	0.351698614	0.797598208	-0.841004684	-0.344088749	0.561890408	-0.844820354	0.14251356	-0.213451097	0.291989603	0.299987945	-0.64196819	0.415673095	-1.109382665	-1.930003517	0.31498087	2.674114275	-0.489561174	0.069174761	-0.252345907	-1.14E-16	0.769084398	-1.947060762	-2.671888923	-1.034587203	0.020134688	0.282506097	-0.437937	-2.201970737	-3.03807729	-2.809753461	-0.244927959	3.160669965
Dendrocopos_major_210458.wav	Dendrocopos_major	Dend_maj	Dendrocopos	Old_world	Palearctic	24083687.42	DA7	1	15	3	11	2	4	22	82	-1.016950359	-0.877633703	0.344189163	-0.077293544	-0.406787845	-0.434158909	0.561890408	-0.10699346	0.300455085	-0.238706973	0.058486971	-0.418172054	-0.293363909	0.872260727	-0.85099567	0.004382658	0.728275094	0.536040725	-0.546172962	-0.566570167	-0.252345907	-1.14E-16	-0.916888224	-0.468683709	-1.966651745	-0.050382052	-0.367857186	-0.172805329	-2.513040714	-0.877936729	-3.925990183	-0.790149649	-0.538636089	0.524519582
Dendrocopos_major_212862.wav	Dendrocopos_major	Dend_maj	Dendrocopos	Old_world	Palearctic	24083687.42	DA7	1	15	3	11	2	4	22	82	-0.840235576	-0.83314704	0.915583865	-0.109204061	-0.815388609	-0.53347775	0.561890408	-0.216298461	-0.042128263	-0.312368219	0.144967914	0.710810398	-0.764827965	1.018238874	-1.242362026	-0.732161149	0.385636284	1.212364318	-0.528425509	-0.045950055	-0.252345907	-1.14E-16	-0.064477248	-1.605335818	-2.006448698	0.113116659	-0.39612894	0.42834936	-2.311131315	-2.745404951	-2.450485602	-1.21091817	-0.856480304	1.80861599
Dendrocopos_major_233768.wav	Dendrocopos_major	Dend_maj	Dendrocopos	Old_world	Palearctic	24083687.42	DA7	1	15	3	11	2	4	22	82	-0.663520793	-0.661880868	0.361509894	0.163205139	-0.584840086	-0.427087907	0.561890408	-0.4189052	-0.091915136	-0.316065061	0.045248118	-0.247942497	0.117801386	0.2082037	-0.509683832	0.392647419	0.473681687	-0.144125448	-0.587477455	-0.17228783	-0.252345907	-1.14E-16	-0.954553805	-0.337774288	-0.959246775	0.350095408	-0.115830748	-0.090563377	-2.772366713	-0.80306646	-2.189454575	0.110735184	-0.192860416	-0.035365345
Dendrocopos_major_239991.wav	Dendrocopos_major	Dend_maj	Dendrocopos	Old_world	Palearctic	24083687.42	DA7	1	15	3	11	2	4	22	82	-0.751878184	-0.622131865	-0.260907108	0.3478843	-0.209996041	-0.360245074	0.561890408	-0.343915012	-0.377923374	-0.313520302	-0.018621791	0.107313447	-0.660421586	-0.12963297	-1.155693395	0.21269	0.660081964	0.22199021	-0.457753124	-0.531432703	-0.252345907	-1.14E-16	-0.632642146	-0.552324862	-1.078206226	-0.805295172	0.329645016	0.145861856	-2.372170963	0.543882764	-2.189368268	-0.54945463	0.4145471	1.206410631
Dendrocopos_major_241409.wav	Dendrocopos_major	Dend_maj	Dendrocopos	Old_world	Palearctic	24083687.42	DA7	1	15	3	11	2	4	22	82	-0.663520793	-0.648886276	0.285584096	-0.012592567	-0.304179639	-0.453141319	0.561890408	-0.082244155	-0.112680208	-0.379970818	-0.094890494	-0.025995791	-0.513937085	-0.418830098	-1.034095354	0.196676407	0.392154617	0.042990376	-0.46696195	-0.262573657	-0.252345907	-1.14E-16	-0.727215302	-0.861210056	-0.78856608	-0.334993842	-0.032513569	0.299717614	-3.457530533	-0.210757629	-1.376699538	-0.238906762	-0.096595405	0.9914126
Dendrocopos_major_266587.wav	Dendrocopos_major	Dend_maj	Dendrocopos	Old_world	Palearctic	24083687.42	DA7	1	15	3	11	2	4	22	82	-0.751878184	-0.693464529	0.103900023	0.454633681	-0.447030312	-0.440049603	0.561890408	-0.257119657	-0.235776748	-0.339154106	0.005876772	0.355693357	-0.166917298	0.666731939	-0.746031253	0.710556874	0.885804531	-0.239546568	-0.560772738	-0.224296924	-0.252345907	-1.14E-16	-1.129936754	-0.141953493	-0.999841409	0.178223493	0.280854154	0.054819371	-2.700292865	-0.302727688	-2.585024461	0.47879645	0.268169518	0.142602434
Dendrocopos_major_28028.wav	Dendrocopos_major	Dend_maj	Dendrocopos	Old_world	Palearctic	24083687.42	DA7	1	15	3	11	2	4	22	82	-0.575163401	-0.655737044	1.049504744	-0.994534146	-0.699702698	-0.415963551	0.561890408	-0.550584173	0.157259748	-0.289154943	0.076846877	0.192739549	0.173930429	0.437137523	-0.463090632	0.246301101	0.170632451	-0.184479148	-0.571101706	0.022911172	-0.252345907	-1.14E-16	-0.651817577	-0.588479881	-0.914060876	1.016357494	-1.076729853	0.379260652	-2.535414806	-2.151213395	-1.398556039	0.299561663	-1.680344207	-0.094335481
Dendrocopos_major_281287.wav	Dendrocopos_major	Dend_maj	Dendrocopos	Old_world	Palearctic	24083687.42	DA7	1	15	3	11	2	4	22	82	-0.840235576	-0.848327393	1.081582173	-0.085600573	-0.898371146	-0.544756696	0.561890408	0.025051815	0.164236215	-0.256021257	0.0112288	0.107313447	-0.147254605	0.607766956	-0.612322025	-0.898735684	0.129046829	1.232132589	-0.611064124	0.09606369	-0.252345907	-1.14E-16	-0.351591621	-1.513230357	-1.785908332	0.432292269	-0.534316356	0.301019136	-3.063009713	-2.840227261	-2.288171428	-0.886406934	-0.973350852	1.263079416
Dendrocopos_major_30117.wav	Dendrocopos_major	Dend_maj	Dendrocopos	Old_world	Palearctic	24083687.42	DA7	1	15	3	11	2	4	22	82	-0.575163401	-0.611555448	0.617358021	-0.457222481	-0.802202029	-0.383884329	0.561890408	-0.730223208	0.010093652	-0.23903424	0.156308484	-0.078350772	-0.175727953	-1.054808156	-0.753345054	-1.2591216	0.036913794	1.619211923	-0.233754616	-0.192799316	-0.252345907	-1.14E-16	0.461973023	-1.640680111	-1.468232476	-0.540557094	-0.590156723	0.779956383	-1.444414026	-1.704923451	-1.04254833	-1.482349144	-1.100882662	2.387700322
Dendrocopos_major_307521.wav	Dendrocopos_major	Dend_maj	Dendrocopos	Old_world	Palearctic	24083687.42	DA7	1	15	3	11	2	4	22	82	-0.221733835	-0.454122158	0.743179132	0.155140472	-0.980433729	-0.425083658	0.561890408	-0.704484921	-0.134192225	-0.335231914	0.050484592	0.840456896	-0.932333996	0.001449596	-1.381410218	-1.216603871	0.173798546	1.667255942	-0.334163717	0.079011304	-0.252345907	-1.14E-16	0.770463551	-2.195059117	-1.547510244	-0.53981664	-0.139449705	0.656425238	-1.545436031	-2.525080078	-0.659407747	-1.90106611	-0.499495134	2.841318195
Dendrocopos_major_308030.wav	Dendrocopos_major	Dend_maj	Dendrocopos	Old_world	Palearctic	24083687.42	DA7	1	15	3	11	2	4	22	82	-0.928592968	-0.791486758	0.094117219	0.011435475	-0.276134769	-0.367831375	0.561890408	-0.369988628	0.114922904	-0.273272685	0.087350064	0.258487006	-0.050031392	-0.272269498	-0.64900326	-0.401856765	0.976968306	1.234542497	-0.552685564	-0.750549856	-0.252345907	-1.14E-16	-0.604085312	-0.512284599	-1.740245637	-0.782723729	-0.10743992	0.790042844	-1.792782986	0.190107618	-3.209279323	-0.361157212	-0.469292596	1.821054661
Dendrocopos_major_308855.wav	Dendrocopos_major	Dend_maj	Dendrocopos	Old_world	Palearctic	24083687.42	DA7	1	15	3	11	2	4	22	82	-0.48680601	-0.589485951	0.556505604	0.208725858	-0.722484252	-0.489679568	0.561890408	-0.242480432	-0.198877664	-0.329511735	-0.038100631	-0.01530529	0.03948357	0.448330084	-0.551003667	-0.559786366	-0.47560547	0.353989155	-0.360694871	0.130741322	-0.252345907	-1.14E-16	-0.316343509	-1.22823984	-0.971112898	0.41391047	-0.229837104	-0.197025892	-2.886334861	-2.132333687	-1.113908087	-0.807552435	-0.312796107	0.503612887
Dendrocopos_major_308983.wav	Dendrocopos_major	Dend_maj	Dendrocopos	Old_world	Palearctic	24083687.42	DA7	1	15	3	11	2	4	22	82	-0.751878184	-0.709308955	0.289540056	0.170663647	-0.455631193	-0.431877106	0.561890408	-0.254735526	-0.035549171	-0.325790404	-0.00223269	0.447586808	-1.236216864	0.25158322	-1.633665993	-0.181055545	0.337310885	0.479728456	-0.34182009	-0.322150236	-0.252345907	-1.14E-16	-0.158522743	-1.375947675	-1.447229124	-0.647526575	-0.020499622	0.316338632	-2.580300778	-0.951026	-1.828543726	-1.253189599	-0.149672081	1.892664315
Dendrocopos_major_314357.wav	Dendrocopos_major	Dend_maj	Dendrocopos	Old_world	Palearctic	24083687.42	DA7	1	15	3	11	2	4	22	82	-0.840235576	-0.800752296	0.46319463	0.824149461	-1.066689691	-0.441598934	0.561890408	-0.776096163	-0.220718336	-0.158693746	0.499696713	-0.220310976	0.15275935	0.227848137	-0.45762077	-0.166031163	0.153545923	0.324078205	-0.553951484	-0.254410003	-0.252345907	-1.14E-16	-0.442414113	-0.667203817	-1.548993741	0.403748356	0.0898238	-0.099664057	-1.523257623	-1.92170715	-2.669307891	-0.473868694	-0.053160931	0.538592118
Dendrocopos_major_321386.wav	Dendrocopos_major	Dend_maj	Dendrocopos	Old_world	Palearctic	24083687.42	DA7	1	15	3	11	2	4	22	82	-0.840235576	-0.806487495	0.643350849	0.207177121	-0.899997749	-0.452955151	0.561890408	-0.597873185	-0.042675026	-0.251135364	0.316239844	-0.113934478	-0.670106917	0.754681738	-1.163733271	-0.627397355	0.167502231	0.91770841	-0.545258333	-0.254981299	-0.252345907	-1.14E-16	-0.040837267	-1.357736109	-2.075536482	-0.016183811	-0.3282002	-0.136568242	-1.798422888	-2.392626325	-2.853170706	-1.710761789	-0.559039573	1.344443567
Dendrocopos_major_327089.wav	Dendrocopos_major	Dend_maj	Dendrocopos	Old_world	Palearctic	24083687.42	DA7	1	15	3	11	2	4	22	82	-0.751878184	-0.658314787	-0.136381095	0.626082915	-0.292010852	-0.383596991	0.561890408	-0.330246869	-0.211934263	-0.302699712	-0.003233941	1.495044136	-0.65615785	0.766754788	-1.152154031	0.120407595	-0.488110634	-0.515200414	-0.473573751	0.053688784	-0.252345907	-1.14E-16	-0.450391388	-0.818812723	-0.662309295	-0.159050897	0.165930994	0.455880526	-2.493222082	-0.588697247	-0.950777801	0.000183021	0.049045455	1.079812856
Dendrocopos_major_45006.wav	Dendrocopos_major	Dend_maj	Dendrocopos	Old_world	Palearctic	24083687.42	DA7	1	15	3	11	2	4	22	82	-0.928592968	-0.844113999	0.473424609	0.485779391	-0.945122026	-0.456401234	0.561890408	-0.625385607	-0.277755058	-0.212849698	0.442408811	0.196441497	-1.168866223	0.933274896	-1.577757649	-2.187031817	-0.36933658	2.490153122	-0.390861273	-0.036213394	-0.252345907	-1.14E-16	1.043570155	-2.478743395	-2.890390782	-0.834259837	-0.187362667	-0.101783206	-0.73981566	-3.306031518	-2.87966668	-3.631584142	-0.420191412	3.145438991
Dendrocopos_major_75865.wav	Dendrocopos_major	Dend_maj	Dendrocopos	Old_world	Palearctic	24083687.42	DA7	1	15	3	11	2	4	22	82	-0.840235576	-0.782815608	0.240367867	0.96447222	-0.757166703	-0.490206733	0.561890408	-0.338387971	-0.432320392	-0.279751327	0.181456997	-0.658532308	-0.187862251	-0.721515556	-0.763417838	-0.667968505	-0.115852537	0.758281249	-0.433395221	-0.668152809	-0.252345907	-1.14E-16	-0.351827133	-1.251751762	-1.412171971	-0.544200734	0.37032115	-0.100402615	-2.796468243	-0.923073718	-2.107384562	-1.235039398	0.490345326	1.464855945
Dendrocopos_major_76367.wav	Dendrocopos_major	Dend_maj	Dendrocopos	Old_world	Palearctic	24083687.42	DA7	1	15	3	11	2	4	22	82	-1.105307751	-0.983074749	0.874185837	0.435321106	-1.030781845	-0.460118974	0.561890408	-0.687473418	0.600671711	-0.095440097	0.825533669	0.408272612	-1.31206521	1.257846277	-1.696628356	-2.51104784	-1.836360286	1.808817848	-0.327512648	0.852202491	-0.252345907	-1.14E-16	1.482350785	-2.97338938	-2.85230716	-0.193330653	-0.884736692	-0.113111764	-0.633697978	-4.97118918	-1.957876176	-4.003720838	-1.372890846	2.964261094
Dendrocopos_major_84275.wav	Dendrocopos_major	Dend_maj	Dendrocopos	Old_world	Palearctic	24083687.42	DA7	1	15	3	11	2	4	22	82	-0.840235576	-0.808695012	0.532255933	0.489714208	-0.805682094	-0.545505639	0.561890408	-0.153946945	-0.331983267	-0.323049327	0.115988483	0.588157339	-0.517266042	-1.354355163	-0.557198988	-0.321436014	0.215292189	0.566456041	-0.376347885	-0.88575193	-0.252345907	-1.14E-16	-0.406388456	-1.293259472	-0.879319188	-0.50908039	0.234014096	1.322456682	-3.148034207	-0.61489567	-0.858618984	0.279801468	-0.149613779	2.34460333
Dendrocopos_major_94435.wav	Dendrocopos_major	Dend_maj	Dendrocopos	Old_world	Palearctic	24083687.42	DA7	1	15	3	11	2	4	22	82	-0.751878184	-0.764657202	0.753103486	-0.018281154	-0.674843488	-0.487435527	0.561890408	-0.232330299	0.036678919	-0.328788676	0.04454386	-0.243377053	-0.826787675	1.188372086	-1.293795312	-1.069548888	0.77401665	1.927703159	-0.473713096	0.176240935	-0.252345907	-1.14E-16	0.043428541	-1.674067215	-2.454120348	-0.254948599	-0.285171988	-0.291076302	-2.068964676	-2.575755774	-3.339840275	-2.33797486	-0.449687384	1.720935514
Dendrocopos_major_97125.wav	Dendrocopos_major	Dend_maj	Dendrocopos	Old_world	Palearctic	24083687.42	DA7	1	15	3	11	2	4	22	82	-0.48680601	-0.538099369	0.275499693	0.251338849	-0.611348712	-0.371086111	0.561890408	-0.618669629	-0.114174098	-0.325559286	0.031726508	-0.01530529	-0.291208198	-0.419516845	-0.849206196	0.161491422	0.351071648	0.056919336	-0.490983494	-0.135600424	-0.252345907	-1.14E-16	-0.460330409	-0.782178224	-0.788083928	-0.172897976	-0.001689228	0.209865641	-2.479448694	-0.588351278	-1.229323947	-0.328565243	-0.078681711	0.868380192
Dendrocopos_major_97412.wav	Dendrocopos_major	Dend_maj	Dendrocopos	Old_world	Palearctic	24083687.42	DA7	1	15	3	11	2	4	22	82	-0.663520793	-0.668685367	0.50583629	0.016054062	-0.898583489	-0.346157183	0.561890408	-0.905748853	0.056386317	-0.238010195	0.277707207	0.882468057	-1.141612592	-1.022414141	-1.555134176	-1.642286116	-0.336494834	1.825917215	-0.029008038	-0.390322154	-0.252345907	-1.14E-16	1.1916482	-2.390531857	-1.782171034	-1.230876401	-0.36457734	1.268589007	-0.779205004	-1.962523821	-0.57172536	-2.280593625	-0.961922948	3.988872974
Dendrocopos_medius_281296.wav	Dendrocoptes_medius	Dendroc_med	Dendrocoptes	Old_world	Palearctic	4838460.08	DA4	4	8	0	8	1	0	21	67.5	-0.575163401	-0.455506979	-0.205305726	-0.492339195	0.22795609	-0.047333084	0.561890408	-0.460742754	0.631263591	-0.026104446	-0.135226149	-0.138828039	0.69620116	0.73285336	0.285137345	-0.21544053	-0.864633734	-0.370627799	-0.18829376	0.454118013	-0.252345907	-1.14E-16	-0.595587865	0.206539279	-0.511832187	0.367551127	-0.927712337	-0.270683884	-1.21748277	-0.193674129	-1.405736246	-0.140457811	-1.129013067	-0.773810776
Dendrocopos_medius_301753.wav	Dendrocoptes_medius	Dendroc_med	Dendrocoptes	Old_world	Palearctic	4838460.08	DA4	4	8	0	8	1	0	21	67.5	-1.282022534	-1.042109073	0.255868382	-0.170007779	0.046313427	-0.523991372	0.561890408	0.628202229	0.473429626	-0.382557803	-0.19132549	-0.717624782	0.243221192	-0.692996586	-0.405571776	-1.097565563	0.186886894	1.526502785	-0.545170073	-3.636266648	-0.252345907	-1.14E-16	-1.275075113	-0.65587698	-2.616809267	-1.581667595	-0.555941213	0.80024035	-3.871934196	1.29479172	-5.169922716	-1.030772079	-0.937406231	2.35745714
Dendrocopos_medius_V0990_01.wav	Dendrocoptes_medius	Dendroc_med	Dendrocoptes	Old_world	Palearctic	4838460.08	DA4	4	8	0	8	1	0	21	67.5	0.57348269	0.367935635	-0.312153367	0.086611265	0.565366117	-0.434545647	0.383176481	0.809891698	-0.215922949	-0.397301605	-0.359639219	-0.133883776	1.032465336	0.024160211	0.403108862	0.642351583	0.288993293	-0.597140764	-0.440445626	0.234239279	-0.252345907	-1.14E-16	-1.400624116	0.415786538	1.009154439	0.278375127	0.561201296	-0.419730162	-3.579343625	1.39471571	0.369033296	1.421276527	1.058669005	-1.370081671
Dryocopus_martius_114213.wav	Dryocopus_martius	Dry_mar	Dryocopus	Old_world	Palearctic	20797823.52	DA7	1	10	0	9	2	5	50	310	1.368699215	1.067800097	-0.415673275	-0.136280549	0.437957435	-0.30989571	0.49036475	0.164530311	-0.186328987	-0.328003665	-0.310624134	-0.949487924	-0.946640862	-0.586405224	-1.39328647	-1.52012675	-2.124803201	0.341611211	0.254771189	0.307320795	-0.252345907	-1.14E-16	1.339639384	-2.319258171	0.688920061	-1.331075439	0.086152306	-1.424702048	-2.259514955	-0.445823412	3.419571143	-3.767011822	0.981188461	1.090668337
Dryocopus_martius_166681.wav	Dryocopus_martius	Dry_mar	Dryocopus	Old_world	Palearctic	20797823.52	DA7	1	10	0	9	2	5	50	310	2.517345306	1.449493388	0.314906804	-0.458130242	-0.165580412	-0.326837341	0.535856801	-0.26724248	-0.187972266	-0.375047277	-0.290905801	-0.756276217	-0.794433273	1.257846277	-1.03679185	-1.927775115	-3.283304399	-0.004564879	0.563479741	0.331116976	-0.252345907	-1.14E-16	2.117652949	-2.907698985	0.816276102	0.065922212	-0.56593986	-2.331524561	-1.375960176	-3.64318791	4.774015138	-4.696449316	0.282259265	-0.117033149
Dryocopus_martius_214195.wav	Dryocopus_martius	Dry_mar	Dryocopus	Old_world	Palearctic	20797823.52	DA7	1	10	0	9	2	5	50	310	1.810486173	1.338880345	-0.241154408	-0.475746477	0.409687261	-0.274459602	0.561890408	-0.16794467	-0.182295484	-0.414121863	-0.298640733	-0.636322194	-0.529837605	-0.966864426	-1.010733626	-0.503244645	-0.188506154	0.496011231	0.365911433	0.285461333	-0.252345907	-1.14E-16	0.957480327	-1.432217577	1.005645726	-1.105038302	0.38156117	-0.799132812	-1.35486081	0.408812367	3.197140282	-2.147608775	1.09728966	0.80964222
Dryocopus_martius_247633.wav	Dryocopus_martius	Dry_mar	Dryocopus	Old_world	Palearctic	20797823.52	DA7	1	10	0	9	2	5	50	310	2.340630522	1.469296131	0.004877123	-0.129449719	0.164892073	-0.437081643	0.158727381	0.87514705	-0.195441717	-0.368185175	-0.36719514	0.27115624	-0.875140649	-0.189385516	-0.947924341	-0.768061325	-1.087617349	0.162164812	1.036639842	0.293198775	-0.252345907	-1.14E-16	1.40069211	-2.080806728	1.612986985	-0.501048072	0.668488751	-0.692411881	-1.559234637	-1.139783591	5.163865473	-1.897667858	1.406169253	0.875962365
Dryocopus_martius_302722.wav	Dryocopus_martius	Dry_mar	Dryocopus	Old_world	Palearctic	20797823.52	DA7	1	10	0	9	2	5	50	310	0.661840082	0.462051919	-0.26403397	-0.302926556	0.424533996	-0.255442994	0.561890408	0.486027546	-0.121643548	-0.284757276	-0.319711203	-1.021447522	-0.696816684	0.670603246	-1.185905278	-1.200660893	-1.071546903	0.721000911	-0.131808687	0.334902209	-0.252345907	-1.14E-16	0.457816851	-1.640933895	-0.34611194	-0.829308986	-0.086207785	-1.539520726	-2.575895892	-0.660770548	0.460745167	-3.186464797	0.625081732	0.417693121
Dryocopus_martius_303432.wav	Dryocopus_martius	Dry_mar	Dryocopus	Old_world	Palearctic	20797823.52	DA7	1	10	0	9	2	5	50	310	0.838554865	0.49845755	-0.142401745	-0.06207269	0.220628451	-0.365271851	0.561890408	0.163997771	-0.178261981	-0.367079917	-0.296364427	-0.733596971	-0.667658392	1.257846277	-1.16170073	-0.845955379	-0.953919822	0.360061268	0.023868167	0.31004734	-0.252345907	-1.14E-16	0.424121764	-1.520144272	-0.320234534	-0.40520275	0.036353835	-1.690879621	-2.283157748	-1.228311121	0.415513906	-2.927052744	0.768473771	-0.005718473
Dryocopus_martius_309576.wav	Dryocopus_martius	Dry_mar	Dryocopus	Old_world	Palearctic	20797823.52	DA7	1	10	0	9	2	5	50	310	-0.045019051	0.059729788	-0.63106703	-0.101432497	0.721169772	-0.154418198	0.561890408	-0.310357406	-0.11835699	-0.38936728	-0.240505385	0.214840568	0.030717774	1.257846277	-0.581972685	-1.101638931	-2.084959735	-0.157804707	-0.341400351	0.337586973	-0.252345907	-1.14E-16	0.08379993	-0.836243185	-0.234428176	-0.500944147	-0.501019261	-1.01696425	-1.948478557	-0.078448097	0.013853876	-2.006055037	-0.147751732	-0.066261241
Dryocopus_martius_81318.wav	Dryocopus_martius	Dry_mar	Dryocopus	Old_world	Palearctic	20797823.52	DA7	1	10	0	9	2	5	50	310	0.131695732	0.037340965	-0.301193883	0.124418322	0.370846462	-0.37429434	0.09983134	0.328640951	-0.216341238	-0.287677035	-0.330883109	-0.377800845	-0.999221821	-0.664356922	-1.436934376	-0.726225608	-1.867053623	-0.470350394	0.271258919	0.189421595	-0.252345907	-1.14E-16	0.489916909	-1.716032221	0.462887479	-0.956354742	0.035497595	-0.650379643	-2.99595911	-0.053598655	2.143256281	-2.128090914	0.567318731	0.976833973
Dryocopus_martius_83280.wav	Dryocopus_martius	Dry_mar	Dryocopus	Old_world	Palearctic	20797823.52	DA7	1	10	0	9	2	5	50	310	1.191984431	0.730166358	-0.026701881	-0.31854878	0.083044277	-0.341023602	0.487017472	-0.124117127	-0.177066869	-0.357494416	-0.281462744	-0.194470285	-0.96973638	1.210438744	-1.412458258	-1.466552619	-1.260687264	0.916482815	-0.063993218	0.337647518	-0.252345907	-1.14E-16	1.181001452	-2.133575025	-0.37127295	-0.69429897	-0.200942418	-1.36761043	-1.508403031	-1.811697689	1.370766345	-3.662119712	0.353635841	0.941600559
Dendrocopos_minor_100228.wav	Dryobates_minor	Dryob_min	Dryobates	Old_world	Palearctic	21677727.34	DA7	3	8	0	8	2	2	15	20.5	0.485125298	-0.041471477	0.672626375	0.018136289	-0.453035087	-0.52680577	0.344221444	0.87514705	-0.177664425	-0.347008058	-0.365899007	0.479185796	1.236178753	0.555836375	0.730488477	1.269203833	0.520749051	-1.217252175	-0.413193179	0.272111155	-0.252345907	-1.14E-16	-1.738236212	0.353562675	1.033270587	1.804606618	0.258915874	0.073034419	-4.235139264	-0.866045928	0.546404093	2.886535078	0.29065264	-2.024246637
Dendrocopos_minor_129156.wav	Dryobates_minor	Dryob_min	Dryobates	Old_world	Palearctic	21677727.34	DA7	3	8	0	8	2	2	15	20.5	-0.133376443	-0.185406702	-0.22985571	0.162246295	0.436249953	-0.449908485	0.443454231	0.837884919	-0.186478376	-0.393608703	-0.359812943	-0.031313317	0.7718032	-0.325263608	1.01506109	0.858545192	0.348817618	-0.82596089	-0.632314133	0.20361887	-0.252345907	-1.14E-16	-1.906509476	0.625411597	0.9304522	0.411201936	0.427548112	0.20094954	-4.410051723	1.692703184	-0.155563724	2.397980287	0.653493121	-1.223113652
Dendrocopos_minor_129193.wav	Dryobates_minor	Dryob_min	Dryobates	Old_world	Palearctic	21677727.34	DA7	3	8	0	8	2	2	15	20.5	-0.133376443	-0.103671039	-0.43854428	0.007767297	0.689421384	-0.342462565	0.328831048	0.87514705	-0.107302204	-0.40392255	-0.371626451	2.20841099	0.780359384	-0.318433023	0.672307825	1.672083392	0.996151491	-1.373033292	-0.611777238	0.158868426	-0.252345907	-1.14E-16	-2.056571252	1.211733536	1.535031188	0.318568329	0.633398645	1.695741687	-3.631898556	2.844081002	0.658295395	4.424289129	0.411349112	-0.522822647
Dendrocopos_minor_129377.wav	Dryobates_minor	Dryob_min	Dryobates	Old_world	Palearctic	21677727.34	DA7	3	8	0	8	2	2	15	20.5	0.220053123	0.061837487	-0.199125288	0.103304549	0.390243939	-0.459494921	0.318156372	0.625796468	-0.231145689	-0.428771427	-0.350418141	0.588157339	0.220879757	-0.76507758	1.089001553	1.066769737	0.503604846	-0.974087564	-0.566491838	0.20514648	-0.252345907	-1.14E-16	-1.551621586	0.497403557	1.486430929	0.219516201	0.533876567	0.802233605	-3.934041173	1.985323989	1.284252957	2.827347984	0.636543968	-0.638656251
Dendrocopos_minor_135278.wav	Dryobates_minor	Dryob_min	Dryobates	Old_world	Palearctic	21677727.34	DA7	3	8	0	8	2	2	15	20.5	0.485125298	0.446384743	-0.616489887	0.158122499	0.923295623	-0.371910267	0.271681178	0.851992251	-0.219194568	-0.41110931	-0.370284145	1.122347947	0.623599758	-0.443577587	0.640118577	0.65111356	0.493669061	-0.45601053	-0.479889344	0.240571766	-0.252345907	-1.14E-16	-1.270418735	0.565049095	1.448622065	-0.322777802	0.796424743	0.727867424	-3.041721165	2.684127593	1.255752424	2.377968465	1.043075711	-0.251641765
Dendrocopos_minor_142515.wav	Dryobates_minor	Dryob_min	Dryobates	Old_world	Palearctic	21677727.34	DA7	3	8	0	8	2	2	15	20.5	1.10362704	0.313411519	0.692461474	-0.022761437	-0.326029759	-0.557229563	0.10615003	0.87514705	-0.199684364	-0.406086001	-0.393146382	0.264810647	-0.281402848	-1.166060529	0.366240641	0.765941036	0.288274848	-0.753914801	-0.478351528	0.247696669	-0.252345907	-1.14E-16	-0.761353274	-0.785188424	1.699013641	0.544976097	0.42825294	0.605277682	-4.537271599	-0.105323213	3.191371721	1.799909837	0.568901132	-0.150919979
Dendrocopos_minor_150512.wav	Dryobates_minor	Dryob_min	Dryobates	Old_world	Palearctic	21677727.34	DA7	3	8	0	8	2	2	15	20.5	-0.751878184	-0.70397887	0.239654755	0.035072295	-0.079359408	-0.508121476	0.180337425	0.524496228	-0.22582744	-0.267600167	-0.335256216	1.47392089	-0.01726464	-0.955193347	-0.423232892	-1.228877291	-0.567298091	1.131655861	-0.259416624	-0.268722847	-0.252345907	-1.14E-16	-0.149883639	-1.433802809	-0.453325896	-0.738775163	-0.03947621	1.625529843	-3.109427911	-0.225175382	0.251281981	0.256276185	-0.528008528	2.645878003
Dendrocopos_minor_150529.wav	Dryobates_minor	Dryob_min	Dryobates	Old_world	Palearctic	21677727.34	DA7	3	8	0	8	2	2	15	20.5	-0.751878184	-0.716581625	0.329975531	0.005951676	-0.126573265	-0.548879869	0.340350227	0.87514705	-0.188420433	-0.429874995	-0.409887204	1.437301192	0.287243707	-0.538070117	1.456729965	-0.174738805	0.476205859	0.575032068	-0.631621743	0.144843014	-0.252345907	-1.14E-16	-1.414449481	-0.241329695	0.263682897	0.28863746	0.123791896	1.91269776	-4.214443047	0.451008025	-0.065085534	2.827234011	-0.454482181	1.014292881
Dendrocopos_minor_153193.wav	Dryobates_minor	Dryob_min	Dryobates	Old_world	Palearctic	21677727.34	DA7	3	8	0	8	2	2	15	20.5	0.485125298	0.227963186	-0.11420392	-0.024562668	0.371352841	-0.454434089	0.38427883	0.87514705	-0.188569822	-0.431777812	-0.367051811	3.509171722	-0.26286065	-1.151257896	0.862086629	1.289941515	0.845018407	-1.002325765	-0.431428914	0.218907867	-0.252345907	-1.14E-16	-1.174757011	0.202368983	2.25412582	0.001193219	0.823614073	2.999751183	-3.504622189	2.290628002	3.505106931	4.789628149	0.275830256	1.301752711
Dendrocopos_minor_170181.wav	Dryobates_minor	Dryob_min	Dryobates	Old_world	Palearctic	21677727.34	DA7	3	8	0	8	2	2	15	20.5	0.661840082	0.140760787	0.412585366	0.058496886	-0.228787596	-0.532196762	0.222768709	0.87514705	-0.19648744	-0.427149005	-0.385829727	0.349043803	0.904260071	0.197440578	0.434910753	1.042352292	0.439016813	-0.991250268	-0.551278554	0.239293766	-0.252345907	-1.14E-16	-1.494086827	0.122223356	1.131791873	1.174643982	0.374092141	0.004309483	-4.263063256	-0.167321973	0.956027472	2.259464602	0.565454672	-1.517146692
Dendrocopos_minor_171084.wav	Dryobates_minor	Dryob_min	Dryobates	Old_world	Palearctic	21677727.34	DA7	3	8	0	8	2	2	15	20.5	0.396767907	-0.082762466	0.640340248	-0.009129504	-0.370791861	-0.540832741	0.127543631	0.87514705	-0.176021146	-0.40427964	-0.40204207	0.067279696	1.677006513	1.114120984	0.784625716	1.22283055	0.755534991	-0.984029443	-0.644815943	0.27391398	-0.252345907	-1.14E-16	-1.995638797	0.691275154	0.673680938	1.942929382	0.156735584	-0.421909797	-4.107077975	-0.825895117	-0.59726788	2.645613704	0.284407732	-2.65359446
Dendrocopos_minor_171122.wav	Dryobates_minor	Dryob_min	Dryobates	Old_world	Palearctic	21677727.34	DA7	3	8	0	8	2	2	15	20.5	1.10362704	0.453017911	0.319864834	0.028400831	-0.087925923	-0.522108435	0.177704126	0.87514705	-0.205630047	-0.428028189	-0.383753322	0.493390112	0.375548265	-0.641602401	-0.261735999	0.793718091	0.454383499	-0.665503546	-0.087306521	0.269336869	-0.252345907	-1.14E-16	-0.742370151	-0.500235001	1.428034298	0.446687093	0.649025459	0.238661056	-3.713013178	0.098827875	2.402958678	1.506084646	0.943977611	-0.377149213
Dendrocopos_minor_180283.wav	Dryobates_minor	Dryob_min	Dryobates	Old_world	Palearctic	21677727.34	DA7	3	8	0	8	2	2	15	20.5	0.661840082	0.567702734	-0.563928762	0.0740554	0.879749585	-0.3634542	0.371535821	0.87514705	-0.204285546	-0.404706278	-0.36354476	-0.175366742	-0.806905569	-1.585580594	0.207054733	1.324370823	0.856644865	-1.037204723	-0.15837641	0.222618823	-0.252345907	-1.14E-16	-1.10021171	0.182526544	1.881319475	-0.806001078	1.005159794	0.360285055	-3.808077847	3.237291678	2.280966148	1.701076386	1.592048184	-0.109586506
Dendrocopos_minor_201623.wav	Dryobates_minor	Dryob_min	Dryobates	Old_world	Palearctic	21677727.34	DA7	3	8	0	8	2	2	15	20.5	1.10362704	0.465199718	0.352346943	-0.178710647	-0.128729577	-0.45781271	0.561890408	0.845808065	-0.180204038	-0.385814414	-0.344738919	0.437158838	0.835439203	0.669529451	0.575691008	0.947966284	0.673984585	-0.697195421	-0.227803565	0.26909283	-0.252345907	-1.14E-16	-1.220092738	0.119400622	1.098998892	1.207497683	0.432781918	-0.157925308	-3.462638244	-0.439973562	1.073663285	1.976657684	0.667223646	-1.556019159
Dendrocopos_minor_204364.wav	Dryobates_minor	Dryob_min	Dryobates	Old_world	Palearctic	21677727.34	DA7	3	8	0	8	2	2	15	20.5	0.220053123	-0.116449589	0.334018801	0.141316427	-0.109562811	-0.558777243	0.526223979	0.671319379	-0.209977267	-0.394731102	-0.326699779	0.309695129	0.406792958	-0.527933908	0.491628128	0.659059211	0.235305786	-0.658186949	-0.268724241	0.204398483	-0.252345907	-1.14E-16	-1.26150234	-0.258685973	0.895458736	0.622556851	0.410440627	0.4446244	-4.322307707	0.095645369	0.962358631	1.927679223	0.495721504	-0.462930011
Dendrocopos_minor_213204.wav	Dryobates_minor	Dryob_min	Dryobates	Old_world	Palearctic	21677727.34	DA7	3	8	0	8	2	2	15	20.5	-0.398448618	-0.577245252	0.77722602	0.107806255	-0.641043515	-0.570828816	0.159167478	0.87514705	-0.149579292	-0.351775945	-0.427907267	0.706877058	1.194708863	0.224849264	1.340990835	0.651832749	0.522207633	-0.43569703	-0.46817823	0.275185726	-0.252345907	-1.14E-16	-1.79676744	0.232139617	0.491275115	1.632600139	0.059116165	0.841396612	-4.273415865	-0.937621795	-0.26394554	3.180881223	-0.292714227	-1.106364181
Dendrocopos_minor_234155.wav	Dryobates_minor	Dryob_min	Dryobates	Old_world	Palearctic	21677727.34	DA7	3	8	0	8	2	2	15	20.5	0.131695732	-0.23564325	0.593132658	0.100845735	-0.394440192	-0.585182418	0.465795858	0.620280847	-0.228591137	-0.363499582	-0.32053373	0.208679171	0.656960137	-0.33736801	1.313276937	1.323382149	0.856866952	-1.035789702	-0.483529112	0.213180149	-0.252345907	-1.14E-16	-1.853775165	0.404273594	1.07071231	1.35870184	0.360326387	0.595772861	-4.475592775	0.007426576	0.509027754	3.244141234	0.296360241	-1.395165935
Dendrocopos_minor_234544.wav	Dryobates_minor	Dryob_min	Dryobates	Old_world	Palearctic	21677727.34	DA7	3	8	0	8	2	2	15	20.5	-0.045019051	-0.207018207	0.068724103	0.069325429	0.193480946	-0.504352314	0.561890408	0.690509639	-0.188719211	-0.439532451	-0.328819635	0.1782433	0.415613838	-0.609617197	0.460542505	0.656883005	0.240702025	-0.651422909	-0.541119334	0.16296567	-0.252345907	-1.14E-16	-1.512142295	-0.033326523	0.779775944	0.288980868	0.345636466	0.421213091	-4.614435855	0.953666198	0.361732997	1.884754504	0.469058397	-0.458654839
Dendrocopos_minor_26681.wav	Dryobates_minor	Dryob_min	Dryobates	Old_world	Palearctic	21677727.34	DA7	3	8	0	8	2	2	15	20.5	0.308410515	-0.019335844	0.215554549	0.065334438	0.097339973	-0.544044463	0.561890408	0.746213348	-0.216356177	-0.442462984	-0.337626039	0.726625792	-0.158869275	-1.068239357	0.637595571	0.785658928	0.535492267	-0.594998804	-0.19708708	0.210577579	-0.252345907	-1.14E-16	-1.163256724	-0.302885853	1.26910899	0.189443026	0.590206507	1.06456383	-4.323713306	0.912604837	1.775944893	2.374177834	0.59455012	0.244439266
Dendrocopos_minor_277517.wav	Dryobates_minor	Dryob_min	Dryobates	Old_world	Palearctic	21677727.34	DA7	3	8	0	8	2	2	15	20.5	0.57348269	0.236342461	-0.024652226	0.143676355	0.157703082	-0.501204824	0.246771496	0.762642801	-0.22745578	-0.457594208	-0.372746277	0.233410471	-0.421876572	-1.278203709	0.825044187	0.771302642	0.042229251	-0.94366448	-0.387810913	0.24311169	-0.252345907	-1.14E-16	-1.014547315	-0.287894753	1.762538916	0.018280214	0.559155409	0.666441841	-4.341682165	1.401068087	2.686321824	1.996482705	0.79131547	-0.133391772
Dendrocopos_minor_307785.wav	Dryobates_minor	Dryob_min	Dryobates	Old_world	Palearctic	21677727.34	DA7	3	8	0	8	2	2	15	20.5	0.131695732	-0.216029909	0.516625812	0.088579024	-0.266203543	-0.581664949	0.391603776	0.776187217	-0.220180536	-0.414245866	-0.360099149	0.33583656	0.527161122	0.037754813	0.015019452	0.39739751	0.523220066	-0.113291259	-0.316736012	0.152229059	-0.252345907	-1.14E-16	-1.169333722	-0.465283921	0.272408998	0.668941578	0.342290627	0.24267351	-4.137969507	-0.602076052	0.018864101	1.344041623	0.397904225	-0.290744407
Dendrocopos_minor_310709.wav	Dryobates_minor	Dryob_min	Dryobates	Old_world	Palearctic	21677727.34	DA7	3	8	0	8	2	2	15	20.5	0.04333834	0.012582734	-0.437551465	0.230778456	0.56457422	-0.412862903	0.393647261	0.652032604	-0.253255261	-0.390684005	-0.343758195	3.243883692	-0.222986947	-1.119425866	0.709196806	0.560281468	0.043506262	-0.675945303	-0.264157449	0.153034815	-0.252345907	-1.14E-16	-0.865746343	-0.042341838	1.773468452	-0.466170129	0.737455123	2.689526153	-3.064782173	2.340347765	2.920980613	3.68813058	0.278908464	1.714860167
Dendrocopos_minor_312823.wav	Dryobates_minor	Dryob_min	Dryobates	Old_world	Palearctic	21677727.34	DA7	3	8	0	8	2	2	15	20.5	-0.133376443	-0.323031346	0.298015765	0.050066629	0.031172137	-0.546369854	0.561890408	0.691357107	-0.187524099	-0.462485959	-0.324552925	0.277523865	1.041630522	0.694778822	0.257194656	1.058085981	0.783540948	-0.754935436	-0.669744678	0.167324154	-0.252345907	-1.14E-16	-1.985410305	0.434834446	0.230926455	1.041442818	0.278475816	-0.066998224	-4.493108883	0.132445957	-1.297685618	2.161957331	0.392878725	-1.496904078
Dendrocopos_minor_313379.wav	Dryobates_minor	Dryob_min	Dryobates	Old_world	Palearctic	21677727.34	DA7	3	8	0	8	2	2	15	20.5	0.750197473	0.228154611	0.35129987	-0.042917638	-0.240967715	-0.482395281	0.561890408	0.609020786	-0.172883977	-0.31960799	-0.319207748	1.345162317	1.65943015	0.598051952	1.299191021	1.151726561	0.453265856	-1.118923147	-0.423719254	0.312073874	-0.252345907	-1.14E-16	-1.650175903	0.703694729	1.377931877	1.740230065	0.320874673	0.60062219	-3.351123914	-0.290854515	1.075034318	3.615252518	0.192452689	-1.848630177
Dendrocopos_minor_314610.wav	Dryobates_minor	Dryob_min	Dryobates	Old_world	Palearctic	21677727.34	DA7	3	8	0	8	2	2	15	20.5	0.131695732	-0.052778128	-0.071490218	0.196268178	0.204268209	-0.484648006	0.504330068	0.87514705	-0.200998988	-0.417951472	-0.35769299	-0.133883776	1.148764812	0.205650933	0.753446956	0.988771681	0.58599715	-0.81421272	-0.571422344	0.212513955	-0.252345907	-1.14E-16	-1.951954114	0.628193045	0.760642829	0.807520025	0.504544113	-0.226715547	-4.355693803	0.954078472	-0.532602142	2.237897859	0.833001268	-1.72637732
Dendrocopos_minor_329937.wav	Dryobates_minor	Dryob_min	Dryobates	Old_world	Palearctic	21677727.34	DA7	3	8	0	8	2	2	15	20.5	0.131695732	-0.16747678	0.37171148	-0.049491047	-0.102187179	-0.501265672	0.22409363	0.87514705	-0.17243581	-0.388644951	-0.388138349	5.164634445	-0.096477083	-1.018430335	0.290857115	-0.044300539	0.374007712	0.334134565	-0.448941122	0.138563254	-0.252345907	-1.14E-16	-0.372661958	-0.904182904	1.403070481	-0.162867197	0.501067965	4.198201923	-2.936749049	0.56968289	3.567095453	4.336871646	-0.689211347	3.442488821
Dendrocopos_minor_42422.wav	Dryobates_minor	Dryob_min	Dryobates	Old_world	Palearctic	21677727.34	DA7	3	8	0	8	2	2	15	20.5	0.131695732	-0.210161152	0.486140329	0.112761343	-0.204261157	-0.579236056	0.345921581	0.801111726	-0.220972297	-0.421137315	-0.371843515	1.406268357	0.136779108	-0.268333966	-0.493930262	0.728869838	0.661514194	-0.429490854	-0.506047479	0.142224025	-0.252345907	-1.14E-16	-1.130801642	-0.56964371	0.594346586	0.399706627	0.476719775	1.021816316	-4.338495117	-0.089652691	0.79321734	2.008591716	0.354999343	0.471119061
Dendrocopos_minor_54144.wav	Dryobates_minor	Dryob_min	Dryobates	Old_world	Palearctic	21677727.34	DA7	3	8	0	8	2	2	15	20.5	-0.221733835	-0.581313019	1.413033403	0.121836834	-0.876862611	-0.678879004	0.243585856	0.87514705	-0.220718336	-0.393754047	-0.433106154	1.570252144	-0.138880166	-1.052281623	1.116508965	-0.118881223	0.315055327	0.384578355	-0.237109993	0.084073316	-0.252345907	-1.14E-16	-0.814054462	-1.242359882	0.634937331	0.911189281	0.127567827	2.177980881	-4.635923764	-1.653930085	1.90467084	2.768875752	-0.589711373	1.452960773
Dendrocopos_minor_95101.wav	Dryobates_minor	Dryob_min	Dryobates	Old_world	Palearctic	21677727.34	DA7	3	8	0	8	2	2	15	20.5	0.661840082	0.107579488	0.537481432	-0.03190028	-0.313167803	-0.505956452	0.561890408	0.570773989	-0.194844161	-0.336961718	-0.308836037	0.092906544	0.788198697	0.007815932	1.391098486	0.206435691	0.288020705	-0.046786262	-0.287773725	0.267950287	-0.252345907	-1.14E-16	-1.05013246	-0.186457357	0.801906697	1.0672057	0.215170817	0.231336484	-3.4793514	-0.742338255	0.950546957	1.801782184	0.227583326	-0.887330199
Dendrocopos_minor_98167.wav	Dryobates_minor	Dryob_min	Dryobates	Old_world	Palearctic	21677727.34	DA7	3	8	0	8	2	2	15	20.5	0.220053123	-0.092335224	0.221229305	0.272209346	-0.20371234	-0.534349549	0.040688716	0.87514705	-0.248624202	-0.407652301	-0.419314473	1.835988871	-0.301553825	-1.182147485	0.111689261	0.526523729	0.644160281	-0.186593423	-0.388971016	0.125059979	-0.252345907	-1.14E-16	-0.798071748	-0.625471479	1.187051079	-0.114958435	0.697707669	1.835537503	-3.809157885	0.822495331	2.211074335	2.543310856	0.452857272	1.38361453
Picus_canus_111519.wav	Picus_canus	Picus_can	Picus	Old_world	Palearctic	16842914.68	DA6	3	18	1	8	2	5	29.5	158	0.308410515	-0.020893265	0.346948183	-0.308726396	-0.176336124	-0.321728878	-0.60373146	0.87514705	-0.111335707	-0.375109477	-0.461293777	-0.520437036	-0.019485547	-0.956966344	-0.290679699	0.438914944	0.558488603	-0.13954951	0.11664114	0.174315896	-0.252345907	-1.14E-16	-0.494537626	-0.431968663	0.810786493	0.106230067	0.126349088	0.080107497	-2.784089604	0.246384401	1.411404976	0.58692591	0.293661666	-0.174813437
Picus_canus_133563.wav	Picus_canus	Picus_can	Picus	Old_world	Palearctic	16842914.68	DA6	3	18	1	8	2	5	29.5	158	1.633771389	0.6200751	0.66825767	0.067322526	-0.33984211	-0.590316322	0.534368072	0.87514705	-0.20761692	-0.387404976	-0.351330969	-0.623386674	-0.481278159	1.257846277	-1.0069849	-0.609928621	-2.496101239	-1.08516193	0.142868568	0.312748229	-0.252345907	-1.14E-16	0.383220808	-2.274440232	0.883494862	0.949365004	-0.101625434	-1.941741585	-4.501411507	-3.362475962	3.275680483	-2.246911207	0.702215028	-1.086625636
Picus_canus_169741.wav	Picus_canus	Picus_can	Picus	Old_world	Palearctic	16842914.68	DA6	3	18	1	8	2	5	29.5	158	0.04333834	-0.279200571	0.583966857	0.013515597	-0.26490112	-0.519493829	0.561890408	0.42097124	-0.173630922	-0.397497555	-0.277123855	-0.418172054	0.570768343	1.257846277	-0.133672076	-0.091651465	-1.540572095	-1.029780957	-0.460624049	0.31058697	-0.252345907	-1.14E-16	-0.938787815	-0.844076944	0.071259369	1.29757766	-0.433959123	-1.161864519	-4.543122839	-2.169956915	0.024421934	-0.280719738	-0.152514476	-1.629208983
Picus_canus_171637.wav	Picus_canus	Picus_can	Picus	Old_world	Palearctic	16842914.68	DA6	3	18	1	8	2	5	29.5	158	1.280341823	0.583671102	0.29768782	-0.035501925	-0.254533283	-0.47379673	0.134340636	0.87514705	-0.199923387	-0.32457805	-0.370060882	-0.314558997	-0.386443121	1.257846277	-0.928261521	-0.656427298	-1.958600066	-0.626666729	0.302828595	0.298635689	-0.252345907	-1.14E-16	0.478964233	-1.808116452	0.679717591	0.610417212	-0.056523102	-1.571480284	-3.104992812	-2.57067211	2.663627252	-2.003835451	0.601512574	-0.734383119
Picus_canus_175277.wav	Picus_canus	Picus_can	Picus	Old_world	Palearctic	16842914.68	DA6	3	18	1	8	2	5	29.5	158	0.308410515	-0.062966856	0.365154324	0.048825254	-0.134984023	-0.524187516	0.130245797	0.789131315	-0.193499659	-0.425595951	-0.393961911	-0.369557342	0.910278026	1.138690273	0.148157823	1.222446957	0.7246165	-1.006537023	-0.591819618	0.249394138	-0.252345907	-1.14E-16	-1.776688153	0.453481671	0.440876712	1.333924595	0.249282455	-0.855233987	-4.076727232	-0.355033291	-0.867284803	1.565234054	0.624648469	-2.333399265
Picus_canus_217668.wav	Picus_canus	Picus_can	Picus	Old_world	Palearctic	16842914.68	DA6	3	18	1	8	2	5	29.5	158	0.396767907	-0.049710276	0.486315872	0.109748399	-0.233666517	-0.563743723	0.561890408	0.741214368	-0.209200444	-0.330173847	-0.32865198	-0.552453411	0.61138159	1.257846277	0.025495193	0.33543217	-0.286287006	-0.636944993	-0.25064966	0.28736145	-0.252345907	-1.14E-16	-1.140323314	-0.454649892	0.127683134	1.23500693	0.120185101	-1.149928233	-4.129281759	-1.622733319	-0.375217241	0.240784547	0.546689863	-1.733676458
Picus_canus_234708.wav	Picus_canus	Picus_can	Picus	Old_world	Palearctic	16842914.68	DA6	3	18	1	8	2	5	29.5	158	1.545413998	0.749723948	0.2653211	0.126641186	-0.43313612	-0.459086951	-0.177501845	0.665109794	-0.212808188	-0.266359616	-0.370786009	-0.56463551	0.321565437	0.894345949	-0.340537546	0.365387901	0.337926526	-0.21061863	0.026557049	0.29691105	-0.252345907	-1.14E-16	-0.178553382	-0.552531839	0.742042056	0.775812441	0.503837166	-1.293188363	-2.018870353	-1.294764949	1.404250352	-0.399282444	1.158346275	-1.375462292
Picus_canus_26664.wav	Picus_canus	Picus_can	Picus	Old_world	Palearctic	16842914.68	DA6	3	18	1	8	2	5	29.5	158	0.750197473	0.249772424	0.317169703	-0.137672251	-0.14228485	-0.486754657	0.062567551	0.87514705	-0.179457093	-0.346484064	-0.390182302	-0.767382208	1.291788731	1.257846277	0.464853132	0.513217434	-0.42876681	-0.967653222	-0.521849528	0.314272858	-0.252345907	-1.14E-16	-1.308665596	0.138679142	0.733816073	1.521138641	-0.068968313	-1.387612809	-3.77789443	-1.051339854	0.213111958	0.745157678	0.421931327	-2.750927764
Picus_canus_307320.wav	Picus_canus	Picus_can	Picus	Old_world	Palearctic	16842914.68	DA6	3	18	1	8	2	5	29.5	158	1.280341823	0.556162624	0.344866607	0.019375705	-0.172298723	-0.428396574	-0.084629357	0.87514705	-0.197831941	-0.38853683	-0.385124939	-0.266046868	-0.253395464	0.420171439	-0.817817521	-0.19678503	-1.214024401	-0.654035877	0.211778172	0.281867411	-0.252345907	-1.14E-16	0.216718124	-1.434865035	1.027834169	0.436613033	0.156477702	-1.07025645	-3.159394221	-1.579770376	2.878439137	-1.08903914	0.750867773	-0.593265292
Picus_canus_76168.wav	Picus_canus	Picus_can	Picus	Old_world	Palearctic	16842914.68	DA6	3	18	1	8	2	5	29.5	158	0.926912256	0.300801936	0.432405566	9.31E-05	-0.148177121	-0.526698524	0.304009275	0.624554105	-0.199803875	-0.380127779	-0.347578006	0.840456896	-1.093837285	-0.145403892	-1.515475484	0.473108112	0.234743651	-0.423528623	0.180666866	0.222432251	-0.252345907	-1.14E-16	0.056383887	-1.494880927	0.709910367	-0.14075968	0.553933789	0.182038964	-3.305959681	-0.802871633	2.310542967	-0.181386077	0.826994357	0.956387263
Picus_canus_98153.wav	Picus_canus	Picus_can	Picus	Old_world	Palearctic	16842914.68	DA6	3	18	1	8	2	5	29.5	158	1.368699215	0.528132395	0.527936334	0.038992853	-0.408389192	-0.545689139	0.328218295	0.87514705	-0.20571968	-0.301660923	-0.354530797	-0.377800845	-0.492224028	0.221762911	-1.016071159	0.210999519	-0.190092911	-0.4081046	0.352926673	0.253004625	-0.252345907	-1.14E-16	0.056686829	-1.50157923	0.754572463	0.461169103	0.499694814	-0.907776777	-3.406011959	-1.783493291	2.293672914	-0.830914872	1.093491537	-0.293435414
Picus_canus_98174.wav	Picus_canus	Picus_can	Picus	Old_world	Palearctic	16842914.68	DA6	3	18	1	8	2	5	29.5	158	0.661840082	0.101096577	0.528589792	0.066160754	-0.328775106	-0.543644436	-0.035023327	0.791825345	-0.204748652	-0.366657332	-0.406636687	-0.041893242	0.378924283	0.458850257	-0.292923476	0.605648258	0.024769697	-0.747230699	-0.253348487	0.257827387	-0.252345907	-1.14E-16	-0.856003965	-0.505618357	0.724991377	0.957840556	0.233616954	-0.513076877	-3.734951382	-1.048951452	1.028362444	0.748303517	0.547151581	-1.149126044
Picus_viridis_196995.wav	Picus_viridis	Picus_vir	Picus	Old_world	Palearctic	5941090.24	DA5	3	8	1	8	0	2	33	194	0.220053123	-0.22667211	0.798995003	0.076276763	-0.847637895	-0.553335356	0.001633261	0.87514705	-0.181249761	-0.2795837	-0.40286127	-0.855817602	-1.125444089	-0.412279971	-0.117665699	-1.847856335	-3.268895878	-0.094882021	1.31390475	0.366227222	-0.252345907	-1.14E-16	1.212937703	-3.019619955	0.530303528	0.48659797	-0.471774841	-0.691609054	-3.513012336	-3.973488031	3.984444334	-2.503203375	-0.251055063	0.876954957
Picus_viridis_306825.wav	Picus_viridis	Picus_vir	Picus	Old_world	Palearctic	5941090.24	DA5	3	8	1	8	0	2	33	194	1.280341823	0.717852495	0.006807865	0.084592537	-0.042428509	-0.417805041	-0.151173326	0.87514705	-0.211008051	-0.350486041	-0.394624104	-0.767382208	0.026330172	-0.920390675	0.556031051	0.386985502	0.632487413	-0.01887199	0.236546372	0.274279891	-0.252345907	-1.14E-16	-0.348165412	-0.350370072	1.448274082	0.046032503	0.754840423	-0.324673463	-2.476026016	0.610310727	2.462191968	0.622894377	1.31407874	-0.539646517
Picus_viridis_324359.wav	Picus_viridis	Picus_vir	Picus	Old_world	Palearctic	5941090.24	DA5	3	8	1	8	0	2	33	194	0.485125298	0.030215951	0.411736868	0.08138027	-0.276092478	-0.531954877	0.170545047	0.87514705	-0.202881289	-0.376807984	-0.391586796	0.652472823	-0.721022209	-1.03165355	0.980856958	-0.264490451	0.396307665	0.629078406	1.119358219	0.227243383	-0.252345907	-1.14E-16	0.0763697	-1.108288939	0.970858259	0.031995804	0.646138624	1.208667736	-2.295361607	-0.581978335	2.729847497	1.196984048	0.528464263	1.390803177
Picus_viridis_76373.wav	Picus_viridis	Picus_vir	Picus	Old_world	Palearctic	5941090.24	DA5	3	8	1	8	0	2	33	194	1.368699215	0.789244149	0.481095111	-0.913759666	-0.512310338	0.366039838	-2.002197921	-0.526236228	-0.120896603	0.063498781	-0.310983326	-0.631490978	0.019747334	-0.901441993	0.727670884	-0.182164926	-0.140013508	0.126168994	0.716914409	0.285199849	0.549928769	-1.165641578	1.981140965	0.264384744	0.686706946	1.205959886	1.243462275	0.821216833	5.264206583	-1.437813397	3.753970456	0.135720807	-0.227101807	-0.365139838
[truncated: 1 more columns]
