# Supplementary material for: Evolution of communication signals and information during species radiation
Source: Nat Commun. 2020 Oct 2;11:4970. doi: 10.1038/s41467-020-18772-3 (PMC7532446; doi:10.1038/s41467-020-18772-3)
Supplement: Supplementary file 7 — Source Data [file 41467_2020_18772_MOESM7_ESM.zip › Source_Data_Code_Garcia_etal/10_Communities_densitycurves/Classification/Acoustic_alldata_postDFA_community2_Guatemala.csv]

File	Species_FullName	Species	Genus	Broad_Geographic	Geographic	DistribArea_num	DistribArea_Clust	AcousticClust	Overall_Sympatry	WithinGenus_Sympatry	WithinGeo_Sympatry	Within_DistArea_Sympatry	WithinAcClust_Sympatry	BodySize	BodyMass	n.pulses	drum_duration	pulseRateMedian	pulseRateDeviation	interval_min	interval_max	interv1_intervMax	intervL_intervMax	interval_slope_lm2_ordre_coefa	interval_nPVI	MeanAcc	drum_peak_F	Amp_pulses_min	Amp_pulses_first	Amp_pulses_last	Amp_pulses_Q25	Amp_pulses_Q75	Amp_pulses_IQR	nPAVI	Amp_slope_lm2_ordre_coefa	n_seq	interval_seq_median	PC1	PC2	PC3	PC4	PC5	PC6	LD1	LD2	LD3	LD4	LD5	LD6
Campephilus_guatemalensis_186741.wav	Campephilus_guatemalensis	Cam_gua	Campephilus	New_World	Neotropic	910002.6	DA2	2	14	0	7	2	0	34.5	243.5	-1.635452101	-1.254698864	-0.720321505	0.088357105	1.294498142	-0.375179536	0.561890408	0.87514705	1.25E-17	-0.503244942	-0.354150372	-1.168578773	1.121096891	1.257846277	0.323160372	-0.028386696	1.230135297	0.95067516	-0.85293236	5.06E-18	-0.252345907	-1.14E-16	-2.583295589	1.091823295	-1.766071167	-0.503927814	0.12643838	-0.817241786	-4.160847992	2.457672127	-6.184222091	0.335376879	0.471502144	-1.014993594
Campephilus_guatemalensis_199527.wav	Campephilus_guatemalensis	Cam_gua	Campephilus	New_World	Neotropic	910002.6	DA2	2	14	0	7	2	0	34.5	243.5	-1.635452101	-1.250054066	-0.908703749	0.088357105	1.611270039	-0.324020669	0.561890408	0.87514705	1.25E-17	-0.503244942	-0.354150372	-0.301503721	2.591504986	1.257846277	1.543758741	1.912689906	1.230135297	-1.503202249	-0.962719867	5.06E-18	-0.252345907	-1.14E-16	-4.095118692	3.092430872	-0.111977751	0.907871709	0.179918679	-0.316877082	-4.750321698	3.98272947	-5.419796451	4.204533951	0.370713718	-3.613249524
Campephilus_guatemalensis_214467.wav	Campephilus_guatemalensis	Cam_gua	Campephilus	New_World	Neotropic	910002.6	DA2	2	14	0	7	2	0	34.5	243.5	-1.635452101	-1.251980734	-0.833346187	0.088357105	1.47987269	-0.345241426	0.561890408	0.87514705	1.25E-17	-0.503244942	-0.354150372	-1.0766082	1.482001156	1.257846277	0.622750097	0.448040785	1.230135297	0.348383302	-0.883781964	5.06E-18	-0.252345907	-1.14E-16	-2.980206433	1.645171752	-1.366650595	-0.235852309	0.149396559	-0.791098725	-4.282275604	3.027050635	-6.101546603	1.192971606	0.506250298	-1.721044998
Campephilus_guatemalensis_28464.wav	Campephilus_guatemalensis	Cam_gua	Campephilus	New_World	Neotropic	910002.6	DA2	2	14	0	7	2	0	34.5	243.5	-1.635452101	-1.250596517	-0.887864955	0.088357105	1.574275297	-0.329995344	0.561890408	0.87514705	1.25E-17	-0.503244942	-0.354150372	-0.839696822	2.714941606	1.257214622	1.646224538	2.075637822	1.228359682	-1.710518777	-0.9703319	5.06E-18	-0.252345907	-1.14E-16	-4.267217075	3.239542821	-0.085023113	1.082780262	0.148694964	-0.688713579	-4.980199	3.958530991	-5.641418744	4.137295197	0.45863927	-4.163270056
Campephilus_guatemalensis_5092.wav	Campephilus_guatemalensis	Cam_gua	Campephilus	New_World	Neotropic	910002.6	DA2	2	14	0	7	2	0	34.5	243.5	-1.635452101	-1.254631804	-0.723210352	0.088357105	1.299071547	-0.374440928	0.561890408	0.87514705	1.25E-17	-0.503244942	-0.354150372	-1.154700023	1.035884887	1.257846277	0.252425156	-0.140874534	1.230135297	1.092880452	-0.845198147	5.06E-18	-0.252345907	-1.14E-16	-2.492504214	0.98690939	-1.847852605	-0.603490192	0.129615887	-0.804842849	-4.098000922	2.414727673	-6.204007005	0.150171423	0.472941349	-0.829874066
Campephilus_guatemalensis_56536.wav	Campephilus_guatemalensis	Cam_gua	Campephilus	New_World	Neotropic	910002.6	DA2	2	14	0	7	2	0	34.5	243.5	-1.635452101	-1.252315014	-0.819882355	0.088357105	1.45707499	-0.34892327	0.561890408	0.87514705	1.25E-17	-0.503244942	-0.354150372	-0.56463551	2.031867729	1.257846277	1.079199055	1.173916236	1.230135297	-0.569256614	-0.925569934	5.06E-18	-0.252345907	-1.14E-16	-3.511184045	2.312298764	-0.734759456	0.392044965	0.157648291	-0.45731739	-4.529849521	3.349765578	-5.666547186	2.779681263	0.385314933	-2.587223523
Campephilus_guatemalensis_6780.wav	Campephilus_guatemalensis	Cam_gua	Campephilus	New_World	Neotropic	910002.6	DA2	2	14	0	7	2	0	34.5	243.5	-1.635452101	-1.246007079	-1.055500676	0.088357105	1.887271685	-0.279446225	0.561890408	0.87514705	1.25E-17	-0.503244942	-0.354150372	-0.33386133	2.553998336	1.257846277	1.512624149	1.86317761	1.230135297	-1.440609612	-0.960378961	5.06E-18	-0.252345907	-1.14E-16	-4.093275728	3.190669141	-0.118412104	0.673245068	0.214791007	-0.369489819	-4.600921187	4.445068553	-5.546274551	4.067643458	0.464063534	-3.560194313
Campephilus_guatemalensis_6781.wav	Campephilus_guatemalensis	Cam_gua	Campephilus	New_World	Neotropic	910002.6	DA2	2	14	0	7	2	0	34.5	243.5	-1.635452101	-1.255003131	-0.707147731	0.088357105	1.27374736	-0.3785308	0.561890408	0.87514705	1.25E-17	-0.503244942	-0.354150372	-0.395862977	2.275830791	1.257846277	1.281714884	1.495970359	1.230135297	-0.976392189	-0.942369422	5.06E-18	-0.252345907	-1.14E-16	-3.729038704	2.514126704	-0.487293465	0.800199327	0.133867401	-0.328047409	-4.742568525	3.166875857	-5.43575401	3.466798381	0.284049869	-2.999657902
Campephilus_guatemalensis_72516.wav	Campephilus_guatemalensis	Cam_gua	Campephilus	New_World	Neotropic	910002.6	DA2	2	14	0	7	2	0	34.5	243.5	-1.635452101	-1.252088642	-0.829012868	0.088357105	1.472513426	-0.346429952	0.561890408	0.87514705	1.25E-17	-0.503244942	-0.354150372	-0.647493228	2.480490648	1.257846277	1.451604787	1.766140567	1.230135297	-1.317936964	-0.955732301	5.06E-18	-0.252345907	-1.14E-16	-3.991586987	2.886200725	-0.300096971	0.888233574	0.147720239	-0.5344185	-4.832747432	3.644147296	-5.578763179	3.742510996	0.394633064	-3.567331786
Campephilus_guatemalensis_73248.wav	Campephilus_guatemalensis	Cam_gua	Campephilus	New_World	Neotropic	910002.6	DA2	2	14	0	7	2	0	34.5	243.5	-1.635452101	-1.25037033	-0.896589428	0.088357105	1.589701068	-0.327504072	0.561890408	0.87514705	1.25E-17	-0.503244942	-0.354150372	-0.487302927	2.617179965	1.147940144	1.679354085	1.946583287	1.230135297	-1.546049709	-0.96431081	5.06E-18	-0.252345907	-1.14E-16	-4.147876568	3.137290523	-0.054702339	0.949996471	0.17255616	-0.367717576	-4.843800784	4.024590184	-5.388637992	4.255508858	0.38472341	-3.742655591
Campephilus_guatemalensis_73251.wav	Campephilus_guatemalensis	Cam_gua	Campephilus	New_World	Neotropic	910002.6	DA2	2	14	0	7	2	0	34.5	243.5	-1.635452101	-1.250098388	-0.907011942	0.088357105	1.608247321	-0.32450884	0.561890408	0.87514705	1.25E-17	-0.503244942	-0.354150372	-0.934362357	1.475295614	1.257846277	0.617183769	0.439188839	1.230135297	0.359573787	-0.883235308	5.06E-18	-0.252345907	-1.14E-16	-2.976896134	1.702511096	-1.332001156	-0.338172822	0.173372267	-0.708076165	-4.178803231	3.2637989	-6.078593335	1.255687037	0.521052282	-1.632580478
Campephilus_guatemalensis_73423.wav	Campephilus_guatemalensis	Cam_gua	Campephilus	New_World	Neotropic	910002.6	DA2	2	14	0	7	2	0	34.5	243.5	-1.635452101	-1.242388749	-1.175036266	0.088357105	2.134039283	-0.239593098	0.561890408	0.87514705	1.25E-17	-0.503244942	-0.354150372	-1.101249025	2.718946752	1.257846277	1.649549245	2.080924991	1.230135297	-1.715882303	-0.970526441	5.06E-18	-0.252345907	-1.14E-16	-4.364395028	3.540776023	-0.052799919	0.7056194	0.207720143	-0.932643026	-4.780078322	4.921239932	-5.971926272	3.914900327	0.680279864	-4.329621901
Campephilus_guatemalensis_76674.wav	Campephilus_guatemalensis	Cam_gua	Campephilus	New_World	Neotropic	910002.6	DA2	2	14	0	7	2	0	34.5	243.5	-1.635452101	-1.239791991	-1.254797962	0.088357105	2.311136316	-0.210991812	0.561890408	0.87514705	1.25E-17	-0.503244942	-0.354150372	-0.907727088	2.437253215	1.00430077	1.679354085	1.709063101	1.230135297	-1.245780561	-0.952962088	5.06E-18	-0.252345907	-1.14E-16	-4.101725797	3.316719508	-0.124031407	0.255801883	0.251071279	-0.631889779	-4.521454491	5.234927134	-5.762570709	3.642058152	0.668250523	-3.585914116
Celeus_castaneus_125667.wav	Celeus_castaneus	Cel_cas	Celeus	New_World	Neotropic	327907.88	DA1	3	11	0	6	2	6	24	92.5	-0.221733835	-0.497156109	0.996473313	-0.187483589	-0.674343034	-0.46482595	0.561890408	-0.013406853	-0.067714117	-0.261287622	-0.145269764	-0.352897924	0.272121769	0.302463191	0.631961915	0.007528699	-0.302333987	-0.234348086	0.20369638	0.202324646	-0.252345907	-1.14E-16	-0.624157442	-0.688922103	-0.184122407	1.290450353	-0.413086628	-0.058976195	-2.907626467	-2.366902969	-0.110641352	0.542695573	-0.623593164	-0.63861921
Celeus_castaneus_125671.wav	Celeus_castaneus	Cel_cas	Celeus	New_World	Neotropic	327907.88	DA1	3	11	0	6	2	6	24	92.5	-0.398448618	-0.580703334	0.90806517	-0.145593393	-0.831209292	-0.471027569	0.561890408	-0.003957507	0.024984748	0.018883086	-0.033782333	-0.752070399	-0.577609116	1.257846277	-1.086950053	-0.433886162	-1.553989514	-0.607111283	0.038834089	0.265157187	-0.252345907	-1.14E-16	0.042282545	-1.642328134	-0.970642674	1.078352626	-0.750419864	-1.183202928	-2.940209933	-3.78543861	-0.56510016	-1.931741385	-0.687183048	-0.476767207
Celeus_castaneus_215871.wav	Celeus_castaneus	Cel_cas	Celeus	New_World	Neotropic	327907.88	DA1	3	11	0	6	2	6	24	92.5	-0.221733835	-0.514382848	0.980595688	0.24890441	-1.070979948	-0.58368409	0.337871216	0.762429726	-0.127768497	0.15623509	-0.157187512	-0.070610487	2.157237177	1.252943704	1.270069289	1.47745076	0.720600968	-1.331894823	-0.799573258	0.315489629	-0.252345907	-1.14E-16	-2.328703756	1.04614364	0.21329884	2.907785029	0.037357512	-0.286805927	-3.711512532	-2.11806238	-1.760481439	3.512170047	-0.123704741	-3.262289822
Celeus_castaneus_28145.wav	Celeus_castaneus	Cel_cas	Celeus	New_World	Neotropic	327907.88	DA1	3	11	0	6	2	6	24	92.5	-0.575163401	-0.626541771	0.493383471	0.09070633	-0.697155474	-0.440054256	0.435972948	-0.360058265	0.069342825	0.191488107	0.14921543	-0.492981594	1.230741087	0.296940111	0.461209292	0.214752723	0.215297442	-0.111381117	-0.304890334	0.193326795	-0.252345907	-1.14E-16	-0.920683993	0.23035678	-0.7755103	1.21678424	-0.273164682	-0.167611503	-1.386013704	-1.593385065	-2.101080606	0.841602399	-0.505677644	-1.01997579
Celeus_castaneus_89477.wav	Celeus_castaneus	Cel_cas	Celeus	New_World	Neotropic	327907.88	DA1	3	11	0	6	2	6	24	92.5	0.485125298	-0.038988934	0.628058332	0.134471191	-0.510031227	-0.558460815	0.308578416	0.63811653	-0.196786218	-0.338110719	-0.341604035	-0.781049928	0.269956173	-0.126865146	0.02953187	-0.067060282	-0.191115348	-0.057346265	-0.158841126	0.240414857	-0.252345907	-1.14E-16	-0.620269888	-1.00478185	0.30309768	0.691555581	0.166344587	-0.591834391	-3.97160982	-1.472114828	0.741764962	-0.062418069	0.485572758	-0.566894833
Colaptes_rubiginosus_128534.wav	Colaptes_rubiginosus	Col_rub	Colaptes	New_World	Neotropic	3652573.44	DA4	3	30	1	25	6	15	21	69.5	1.722128781	0.922513305	0.105892796	0.30168557	-0.104059009	-0.510391425	0.26577078	0.710680122	-0.218193662	-0.401314355	-0.358466389	-0.991561152	-0.085593806	-0.747917217	1.243287883	0.486426789	-0.350713595	-0.875740713	0.829503081	0.298263572	-0.252345907	-1.14E-16	-0.21758785	-0.532564994	2.10811797	0.619625924	0.793831117	-0.72946536	-2.821888361	-0.197973756	3.897487393	0.709355599	1.522481569	-1.29994686
Colaptes_rubiginosus_184561.wav	Colaptes_rubiginosus	Col_rub	Colaptes	New_World	Neotropic	3652573.44	DA4	3	30	1	25	6	15	21	69.5	0.485125298	-0.089142408	0.816300929	0.257128705	-1.307182032	-0.490025278	-0.009653009	-0.837279581	-0.209200444	-0.055705779	0.133330223	7.772010632	-0.292347859	-0.411827846	-0.075270344	-0.148228554	-1.261019212	-0.750367838	0.141518074	0.268772414	-0.252345907	-1.14E-16	1.333368515	-1.523660178	1.762679576	0.899681177	0.028894101	5.301408842	0.761995518	-2.573980346	6.357248004	4.673944272	-1.940926447	4.285279898
Colaptes_rubiginosus_21572.wav	Colaptes_rubiginosus	Col_rub	Colaptes	New_World	Neotropic	3652573.44	DA4	3	30	1	25	6	15	21	69.5	1.545413998	1.261893633	0.416486157	-0.41350885	-0.420070857	5.679315188	-3.160119082	-2.682247707	-0.428283901	0.114174923	-0.105868108	-0.116441118	-0.625332846	0.198757514	-0.711206485	-1.422570679	-3.236154048	-0.608172789	1.814170255	0.309353487	0.148791431	3.917943837	5.198739023	0.635273872	5.120467995	-2.897551694	-8.946827604	-4.800313879	12.70679396	1.473660826	9.239758108	-6.874480442	-4.75061026	-2.511511278
Colaptes_rubiginosus_258039.wav	Colaptes_rubiginosus	Col_rub	Colaptes	New_World	Neotropic	3652573.44	DA4	3	30	1	25	6	15	21	69.5	0.926912256	0.275329015	0.606258675	-0.302135073	-0.31833402	-0.392358302	0.561890408	0.083683173	-0.144051899	-0.377702174	-0.281558992	0.039272985	0.729897148	-0.358718106	0.983121035	0.588581106	-0.270263511	-0.945055894	0.091017642	0.295783704	-0.252345907	-1.14E-16	-0.710328457	-0.235029215	1.355383615	1.225929577	-0.062303849	0.077446674	-3.067640348	-0.905252333	2.284723759	1.639389602	-0.033209716	-1.260909728
Colaptes_rubiginosus_65096.wav	Colaptes_rubiginosus	Col_rub	Colaptes	New_World	Neotropic	3652573.44	DA4	3	30	1	25	6	15	21	69.5	0.396767907	-0.021921562	0.455111531	-0.0864697	-0.369526248	-0.50848142	0.039086169	0.733628416	-0.206481564	-0.281353255	-0.381571186	-0.472391972	0.65337837	1.257846277	0.004833598	0.171234874	-0.679357846	-0.721676266	0.096071011	0.305333989	-0.252345907	-1.14E-16	-0.725093322	-0.470363373	0.326535542	1.348752353	-0.117141063	-1.129053588	-3.157095692	-1.948985506	0.364282313	0.062478497	0.215091891	-1.791412493
Colaptes_rubiginosus_65106.wav	Colaptes_rubiginosus	Col_rub	Colaptes	New_World	Neotropic	3652573.44	DA4	3	30	1	25	6	15	21	69.5	1.191984431	0.506709822	0.381602479	-0.152812998	-0.192321674	-0.430726797	0.115082582	0.87514705	-0.188420433	-0.380472505	-0.374180077	-1.274779763	0.044292416	-0.489781638	-0.570704258	0.666699668	0.136184061	-0.741557684	0.110627083	0.249479605	-0.252345907	-1.14E-16	-0.515718039	-0.751199762	1.104832344	0.477830264	0.388973476	-1.109719636	-3.751912882	-0.520748039	1.956589763	-0.215449959	1.085850274	-1.211989314
Colaptes_rubiginosus_72554.wav	Colaptes_rubiginosus	Col_rub	Colaptes	New_World	Neotropic	3652573.44	DA4	3	30	1	25	6	15	21	69.5	-0.045019051	-0.454873213	1.275210037	-0.159127436	-0.734859679	-0.586756067	0.561890408	0.344624368	-0.126573385	-0.407856806	-0.241790942	0.890958002	0.16594594	-0.584542663	-0.469718624	1.009071947	0.714479217	-0.744330395	-0.4082171	0.108829084	-0.252345907	-1.14E-16	-1.154493924	-0.773820518	0.375965449	1.099905814	0.025345604	1.028577788	-4.651481038	-1.475441166	0.682075313	2.101023644	-0.334536976	0.135231263
Colaptes_rubiginosus_87538.wav	Colaptes_rubiginosus	Col_rub	Colaptes	New_World	Neotropic	3652573.44	DA4	3	30	1	25	6	15	21	69.5	2.782417481	0.865744703	1.588938143	-0.022097229	-1.122387111	-0.603548562	0.561890408	0.538281298	-0.208677582	-0.29553011	-0.299680039	0.239647052	-0.6232969	0.103985118	-1.124875875	-0.542758774	-0.585567767	0.250689781	2.180580546	0.285697455	-0.252345907	-1.14E-16	1.769078544	-2.981692124	1.074786505	1.149184802	0.58943579	-0.625511505	-1.575945201	-5.222332464	5.347714403	-1.705022856	0.970256997	0.755205176
Dryocopus_lineatus_106134.wav	Dryocopus_lineatus	Dry_lin	Dryocopus	New_World	Neotropic	14185424.23	DA6	1	44	0	37	3	2	33	207	0.838554865	0.485654361	0.01781157	-0.366924087	-0.316327762	-0.290489434	0.561890408	-0.260922003	-0.169149252	-0.324018808	-0.254580873	-0.946289444	-0.611808396	0.501914374	-1.115339169	-1.115099719	-0.798370095	0.81598359	-0.267726816	0.291867608	-0.252345907	-1.14E-16	0.725985825	-1.791644243	-0.481638124	-0.493748094	-0.279474629	-1.353602966	-1.971273621	-1.579097211	0.628377264	-3.165023113	0.223722808	0.532603952
Dryocopus_lineatus_110030.wav	Dryocopus_lineatus	Dry_lin	Dryocopus	New_World	Neotropic	14185424.23	DA6	1	44	0	37	3	2	33	207	1.10362704	0.990720641	-0.598554734	-0.028914257	0.158056962	-0.152734014	0.561890408	-0.658287254	-0.172883977	-0.356122105	-0.246106307	-0.445610843	-0.844922587	-0.579984337	-1.055411074	-1.080002237	-0.970018265	0.643967897	-0.119391544	0.281559993	-0.252345907	-1.14E-16	1.133196616	-1.634126129	0.330269482	-1.456641637	0.147099343	-0.840267945	-1.040597448	0.307339326	2.210192859	-2.961933432	0.776296833	1.341654448
Dryocopus_lineatus_126761.wav	Dryocopus_lineatus	Dry_lin	Dryocopus	New_World	Neotropic	14185424.23	DA6	1	44	0	37	3	2	33	207	1.10362704	0.5784053	0.16636532	0.065912339	-0.732800021	-0.234815095	0.561890408	-0.857984769	-0.163024302	-0.346381759	-0.184790859	-0.410209355	-1.508675937	1.105351019	-1.816368547	-1.955521202	-1.098130424	1.655514198	0.022430947	0.326305111	-0.252345907	-1.14E-16	1.917460587	-2.867973876	-1.178353223	-0.942917938	-0.21549179	-1.42932234	-0.527714812	-3.055159963	0.923560498	-4.983750746	0.26319766	1.965030466
Dryocopus_lineatus_133188.wav	Dryocopus_lineatus	Dry_lin	Dryocopus	New_World	Neotropic	14185424.23	DA6	1	44	0	37	3	2	33	207	0.926912256	0.475413908	0.053412601	0.130649356	-0.471296563	-0.371229074	0.394136791	-0.509894824	-0.202776717	-0.359006279	-0.210398993	0.084318162	-0.900658598	0.487499398	-1.355116199	-1.67551571	-0.412716591	1.811243284	-0.023330254	0.296307111	-0.252345907	-1.14E-16	1.378655051	-2.288891282	-0.860577641	-0.998325168	0.122324462	-0.641936287	-0.770127957	-1.914559073	0.781086234	-3.428618774	0.446402407	2.114696453
Dryocopus_lineatus_199145.wav	Dryocopus_lineatus	Dry_lin	Dryocopus	New_World	Neotropic	14185424.23	DA6	1	44	0	37	3	2	33	207	1.191984431	0.543216553	0.432441926	-0.403901108	-0.729582736	-0.380823464	0.561890408	-0.592015014	-0.172883977	-0.267837289	-0.173693651	-0.689340772	-1.3961045	-0.072482944	-1.766390091	-2.227600601	-2.173120131	1.200057285	0.273733021	0.327387451	-0.252345907	-1.14E-16	2.141786882	-3.401498613	-0.49868006	-0.787253495	-0.571470376	-1.151091707	-1.51184504	-3.478145869	2.82515297	-4.894784034	-0.20509341	2.105753993
Dryocopus_lineatus_215152.wav	Dryocopus_lineatus	Dry_lin	Dryocopus	New_World	Neotropic	14185424.23	DA6	1	44	0	37	3	2	33	207	1.10362704	0.805311859	-0.278142568	-0.270004056	0.148101961	-0.303023902	0.507598741	-0.095343443	-0.184237541	-0.29028356	-0.28279314	-0.853362547	-1.012084089	0.798211722	-1.447611455	0.085645243	0.222015689	0.056830482	-0.134396444	0.264794599	-0.252345907	-1.14E-16	0.299939076	-1.022815963	-0.020039389	-0.602804887	0.263030571	-1.549950838	-1.720579367	-0.218210632	0.491978498	-2.39701013	1.05082893	-0.14520543
Dryocopus_lineatus_215171.wav	Dryocopus_lineatus	Dry_lin	Dryocopus	New_World	Neotropic	14185424.23	DA6	1	44	0	37	3	2	33	207	0.396767907	0.29331365	-0.29511947	-0.343981185	0.105189396	-0.270332888	0.561890408	-0.321094145	-0.163621859	-0.339633622	-0.235774128	-0.794482845	-0.193714259	0.865433148	-0.664611168	-0.388634671	0.233354764	0.664839708	-0.344306384	0.266259366	-0.252345907	-1.14E-16	-0.083613733	-0.628653575	-0.630918095	-0.424062776	-0.077590613	-1.174583089	-1.565490792	-0.20729025	-1.052737004	-1.892540168	0.376136134	-0.139203786
Dryocopus_lineatus_55979.wav	Dryocopus_lineatus	Dry_lin	Dryocopus	New_World	Neotropic	14185424.23	DA6	1	44	0	37	3	2	33	207	1.191984431	0.667408928	0.217798258	-0.588450726	-0.369358566	-0.232235619	0.561890408	-0.537845947	-0.152567072	-0.265406985	-0.23725712	-0.266046868	0.216251713	1.257846277	-0.427959371	-0.32107149	-0.504156111	0.030978037	-0.220267989	0.316921412	-0.252345907	-1.14E-16	0.3302457	-0.848657934	0.044765634	0.562652733	-0.428898557	-1.204764606	-1.135074511	-1.844521319	0.829225736	-1.533838754	-0.134077157	-0.84738732
Dryocopus_lineatus_65150.wav	Dryocopus_lineatus	Dry_lin	Dryocopus	New_World	Neotropic	14185424.23	DA6	1	44	0	37	3	2	33	207	1.280341823	0.92850567	-0.333950792	0.18712183	-0.368089176	-0.25766005	0.362559461	-0.253741192	-0.205405963	-0.297853425	-0.27801773	-0.331746238	-1.407155206	0.452057374	-1.700743584	-1.711904336	-0.797098587	1.571399819	0.397064033	0.292209379	-0.252345907	-1.14E-16	1.828043919	-2.517704809	-0.487303378	-1.375871966	0.34284316	-1.206161739	-0.370636121	-1.624963736	1.779985583	-4.331300655	1.025516362	2.060297653
Dryocopus_lineatus_6835.wav	Dryocopus_lineatus	Dry_lin	Dryocopus	New_World	Neotropic	14185424.23	DA6	1	44	0	37	3	2	33	207	0.838554865	0.657902573	0.068845978	-0.246201833	-1.055080461	0.512964396	0.561890408	-2.036335848	0.050997855	-0.233617075	0.021011927	-0.945220819	-1.33702967	0.245375436	-1.717351568	-1.763133906	-0.368151397	1.955149651	0.000425705	0.291172484	-0.252345907	-1.14E-16	2.379977274	-2.215814882	-1.501501794	-1.307104991	-0.686060563	-1.233862752	2.155466934	-2.306221611	0.279855426	-5.29499093	-0.467286428	2.103045078
Dryocopus_lineatus_69425.wav	Dryocopus_lineatus	Dry_lin	Dryocopus	New_World	Neotropic	14185424.23	DA6	1	44	0	37	3	2	33	207	0.131695732	0.093892412	-0.289971154	-0.263842981	-0.077330857	-0.141158627	0.561890408	-0.728596776	-0.10028092	-0.336725709	-0.176325909	-0.254759101	-1.242869463	0.175345123	-1.639188373	-1.940897247	-1.822171306	1.098594391	-0.101671247	0.334246912	-0.252345907	-1.14E-16	1.410192819	-2.390776963	-0.920181803	-1.367246305	-0.581290385	-0.79034256	-1.272918012	-1.363134806	0.779377278	-4.166261431	-0.32075627	2.114484667
Dryocopus_lineatus_69431.wav	Dryocopus_lineatus	Dry_lin	Dryocopus	New_World	Neotropic	14185424.23	DA6	1	44	0	37	3	2	33	207	2.075558348	1.03937921	0.530731487	-0.391774757	-0.422325453	-0.398439673	0.328727259	0.241558775	-0.182743651	-0.367855039	-0.320479638	-0.168136455	-1.426410895	-0.220162222	-1.79154769	-0.947972027	-0.845926018	0.56933856	0.642098126	0.296085063	-0.252345907	-1.14E-16	1.683238968	-2.792376646	0.661546488	-0.53297137	0.177716293	-0.831708897	-1.864535034	-2.431877089	4.170173641	-3.124330134	0.736060526	1.494432963
Dryocopus_lineatus_69432.wav	Dryocopus_lineatus	Dry_lin	Dryocopus	New_World	Neotropic	14185424.23	DA6	1	44	0	37	3	2	33	207	0.04333834	-0.004451966	-0.293166974	0.131232282	-0.235008194	-0.231701289	0.345663443	-0.72188411	-0.136283671	-0.288500234	-0.139871125	-0.381901218	-0.573174033	0.759621388	-1.083268453	-1.048091022	-0.329529661	1.079925113	-0.534655105	0.22824011	-0.252345907	-1.14E-16	0.479800821	-1.237913197	-1.169082978	-0.835681139	-0.161408931	-0.893069	-0.999223482	-0.77423255	-1.179033714	-2.755554567	0.138162254	1.012379303
Dryocopus_lineatus_69434.wav	Dryocopus_lineatus	Dry_lin	Dryocopus	New_World	Neotropic	14185424.23	DA6	1	44	0	37	3	2	33	207	0.838554865	0.352266676	0.349207121	-0.405834182	-0.528067769	-0.359458668	0.556612941	-0.507085182	-0.166759028	-0.345800899	-0.197902453	-0.540119589	-1.158248066	1.246738206	-1.568943426	-1.74911025	-0.772438862	1.636773114	0.126085673	0.303869514	-0.252345907	-1.14E-16	1.444992318	-2.51691884	-1.272232882	-0.565973175	-0.405870089	-1.317978854	-0.999839071	-3.062946064	0.247740012	-4.309731031	-0.068891316	1.484868712
Dryocopus_lineatus_69440.wav	Dryocopus_lineatus	Dry_lin	Dryocopus	New_World	Neotropic	14185424.23	DA6	1	44	0	37	3	2	33	207	0.57348269	0.476160372	-0.385687504	-0.245527412	-0.139255837	-0.207471185	0.561890408	-0.620518318	-0.16646025	-0.222681923	-0.192120169	-0.938764448	-0.582873403	0.56290079	-1.091319983	-0.552497314	0.259349508	0.891323162	-0.469421218	0.269147023	-0.252345907	-1.14E-16	0.387396375	-0.976520632	-0.755093706	-0.807231505	-0.017289275	-1.262478273	-0.992173855	-0.298479116	-0.758104768	-2.682733838	0.506483412	0.409708435
Dryocopus_lineatus_69442.wav	Dryocopus_lineatus	Dry_lin	Dryocopus	New_World	Neotropic	14185424.23	DA6	1	44	0	37	3	2	33	207	0.750197473	0.173845	0.46304766	0.189918157	-0.535548129	-0.498022994	0.561890408	0.388258011	-0.181847317	-0.345972189	-0.296072916	-0.590252343	-0.909800123	0.92658353	-1.362704657	-1.270314321	0.299863245	1.828903742	-0.237836903	0.270128991	-0.252345907	-1.14E-16	0.540356246	-2.230230766	-1.2175331	-0.515127446	0.317291833	-1.040809967	-2.664897921	-2.339877308	-0.57414203	-3.040544458	0.792560008	1.421686656
Dryocopus_lineatus_89102.wav	Dryocopus_lineatus	Dry_lin	Dryocopus	New_World	Neotropic	14185424.23	DA6	1	44	0	37	3	2	33	207	0.485125298	0.271346161	-0.057689181	-0.122236868	-0.37982913	-0.168786477	0.561890408	-0.832663203	-0.111335707	-0.361444019	-0.175774468	-0.247942497	-1.016495029	1.242347836	-1.451273014	-1.520271537	0.99957621	2.665236578	-0.041584798	0.285806964	-0.252345907	-1.14E-16	1.169076739	-1.738789902	-1.967317863	-1.2391418	0.055934875	-0.833324115	0.406229896	-1.544098105	-1.840915906	-3.82388195	0.305648527	2.138306959
Picoides_fumigatus_11389.wav	Leuconotopicos_fumigatus	Leuco_fum	Leuconotopicos	New_World	Neotropic	1693088.37	DA3	3	22	1	17	2	11	17	40.5	-0.133376443	-0.495502194	1.182021288	0.001704146	-0.647660358	-0.649933468	0.561890408	0.839337178	-0.185731431	-0.431874195	-0.343061244	1.085378383	1.317537353	0.110407641	1.148480626	1.110638825	0.975404403	-0.678692774	-0.565710519	0.20790723	-0.252345907	-1.14E-16	-2.055907369	0.201425481	0.643911151	1.927659259	0.171421407	1.132574343	-4.989190423	-1.192426947	-0.078986218	3.877212145	-0.264412879	-1.134409693
Picoides_fumigatus_129395.wav	Leuconotopicos_fumigatus	Leuco_fum	Leuconotopicos	New_World	Neotropic	1693088.37	DA3	3	22	1	17	2	11	17	40.5	1.545413998	0.411988688	1.145887864	-0.122346686	-0.675994819	-0.573485431	0.47340729	0.87514705	-0.197383774	-0.408582642	-0.353083485	0.355681834	0.170854156	-0.666029865	0.291186997	0.248759728	0.576331927	0.114110797	0.225467467	0.273366922	-0.252345907	-1.14E-16	-0.279273171	-1.285787214	1.199928222	0.968560023	0.490560898	0.459328961	-3.768718598	-1.892151342	3.020654543	1.230759249	0.553851811	0.110511562
Picoides_fumigatus_211746.wav	Leuconotopicos_fumigatus	Leuco_fum	Leuconotopicos	New_World	Neotropic	1693088.37	DA3	3	22	1	17	2	11	17	40.5	0.308410515	-0.405596161	1.954965918	0.033351629	-1.096280508	-0.671551776	0.561890408	0.476965578	-0.183789374	-0.400195871	-0.259015546	2.665475997	-0.188847186	1.257846277	-0.668044595	-0.469084426	-1.485505043	-0.511685787	0.388511959	0.325599432	-0.252345907	-1.14E-16	0.22067119	-2.340151128	0.215208577	1.89084671	-0.384990335	1.11902511	-3.848851725	-5.15268585	2.698510677	0.881687136	-1.05905676	0.973740951
Picoides_fumigatus_21852.wav	Leuconotopicos_fumigatus	Leuco_fum	Leuconotopicos	New_World	Neotropic	1693088.37	DA3	3	22	1	17	2	11	17	40.5	0.220053123	-0.459921852	2.071368415	0.066151193	-1.615041459	-0.668238573	0.45311019	0.637250167	-0.164368804	-0.127091222	-0.151117158	-0.187339539	-0.305210485	0.168410404	0.057979851	-0.038928444	-0.393842711	-0.243668114	0.34266644	0.291588092	-0.252345907	-1.14E-16	-0.183475077	-1.929080689	-0.031901314	2.034649099	-0.218641531	0.076417962	-4.067308806	-4.938856612	1.467445363	0.406150957	-0.49291826	-0.152493101
Picoides_fumigatus_219931.wav	Leuconotopicos_fumigatus	Leuco_fum	Leuconotopicos	New_World	Neotropic	1693088.37	DA3	3	22	1	17	2	11	17	40.5	0.661840082	-0.234915783	1.948194061	-0.109307956	-1.069460368	-0.7022564	0.385911412	0.87514705	-0.193051492	-0.411249141	-0.377534402	0.430238919	0.364410462	0.457486989	0.032381677	0.572014462	0.30741874	-0.494519646	0.101225057	0.23738925	-0.252345907	-1.14E-16	-0.839379215	-1.270200235	0.487922822	2.083962337	-0.011402766	0.226698239	-4.757536903	-3.691996922	1.468049909	1.567159231	-0.207979025	-0.763261702
Picoides_fumigatus_261883.wav	Leuconotopicos_fumigatus	Leuco_fum	Leuconotopicos	New_World	Neotropic	1693088.37	DA3	3	22	1	17	2	11	17	40.5	0.04333834	-0.48056952	1.580796796	0.204859352	-1.045559478	-0.687898898	0.158776337	0.87514705	-0.209738244	-0.380784783	-0.440702528	-0.182563696	-0.054081607	-0.897827812	1.241387021	0.486304798	0.357344448	-0.349039678	-0.010253864	0.220213721	-0.252345907	-1.14E-16	-1.096704702	-0.956869544	0.83356008	1.528333791	0.135443599	0.804544295	-5.052986089	-2.123354423	1.690738335	2.256909641	-0.108919991	-0.318732588
Picoides_fumigatus_264525.wav	Leuconotopicos_fumigatus	Leuco_fum	Leuconotopicos	New_World	Neotropic	1693088.37	DA3	3	22	1	17	2	11	17	40.5	0.308410515	-0.33231745	1.706823007	-0.40870843	-1.027991097	-0.561083783	0.561890408	0.161419108	-0.128067275	-0.249275233	-0.18503929	-0.323182401	-0.684166904	-0.372926766	0.501387671	0.76259974	0.057718708	-0.921143692	0.260415632	0.177225738	-0.252345907	-1.14E-16	-0.531083659	-1.147512482	0.599085616	1.664817852	-0.353947654	0.338016852	-3.925078156	-2.98562689	1.827135057	1.196717358	-0.632172019	-0.54091346
Picoides_fumigatus_31402.wav	Leuconotopicos_fumigatus	Leuco_fum	Leuconotopicos	New_World	Neotropic	1693088.37	DA3	3	22	1	17	2	11	17	40.5	0.308410515	-0.414356656	2.004744196	0.037110895	-1.125231778	-0.718450726	0.561890408	0.725480482	-0.190063712	-0.41109893	-0.314742926	0.255336125	0.609599338	-0.454754422	0.792509933	0.538689551	-0.203348906	-0.832222809	-0.295572456	0.259463334	-0.252345907	-1.14E-16	-1.202217339	-1.158458068	0.844589731	2.169775142	-0.150695558	0.644349359	-5.736785245	-3.2414822	1.87067957	2.361011268	-0.480636814	-0.82078329
Picoides_fumigatus_39274.wav	Leuconotopicos_fumigatus	Leuco_fum	Leuconotopicos	New_World	Neotropic	1693088.37	DA3	3	22	1	17	2	11	17	40.5	0.220053123	-0.495072849	2.316914826	-0.015858413	-1.265472643	-0.726080184	0.415070705	0.87514705	-0.180353427	-0.402249175	-0.378932457	0.389219274	0.291770955	-0.70848362	0.77143352	0.570845728	0.081613898	-0.660961755	-0.244059081	0.220752472	-0.252345907	-1.14E-16	-1.134921683	-1.357877761	0.847476796	2.173276059	-0.161621173	1.016355024	-5.899864519	-3.463148043	2.136327421	2.570570097	-0.631601656	-0.399847415
Picoides_fumigatus_65137.wav	Leuconotopicos_fumigatus	Leuco_fum	Leuconotopicos	New_World	Neotropic	1693088.37	DA3	3	22	1	17	2	11	17	40.5	1.015269648	-0.135429349	2.245028333	-0.066499965	-1.364729285	-0.717458787	0.506345504	0.87514705	-0.198578886	-0.334106101	-0.334427171	0.322720544	0.975204056	-0.098747398	1.010150043	0.371953572	0.204293111	-0.318295237	-0.121033649	0.293576071	-0.252345907	-1.14E-16	-0.925000819	-1.233224003	0.895558987	2.539499811	-0.048153924	0.529905748	-5.005504988	-4.087800744	2.244462588	2.345171194	-0.379746823	-0.997897317
Melanerpes_aurifrons_143908.wav	Melanerpes_aurifrons	Mel_aur	Melanerpes	New_World	Nearctic	1383892.55	DA2	4	16	3	10	3	2	24	86	-0.751878184	-0.438611628	-0.983959894	-0.009668688	1.441093588	-0.220202144	0.396809882	0.87514705	0.014024077	-0.279255282	-0.364561248	-0.996491495	0.16503341	-0.809660913	1.679354085	0.547094918	0.604704465	-0.241940472	-0.348085847	0.238136318	-0.252345907	-1.14E-16	-1.969461981	1.235101263	0.6305894	-0.729922978	0.389328711	0.137041428	-3.468105085	3.979429877	-1.34241187	1.830914678	0.738798123	-0.861086025
Melanerpes_aurifrons_143911.wav	Melanerpes_aurifrons	Mel_aur	Melanerpes	New_World	Nearctic	1383892.55	DA2	4	16	3	10	3	2	24	86	-0.398448618	-0.114222336	-0.882776916	-0.485232328	1.307527706	-0.109258623	0.484229951	0.87514705	0.317271805	-0.281503633	-0.34910234	0.05601874	-1.114902146	-1.831460851	1.33538742	-0.328733233	0.206364578	0.569042055	0.178303353	0.06067002	-0.252345907	-1.14E-16	-0.629391096	-0.015836076	0.832182926	-1.705553422	0.178919646	1.439246411	-2.560323773	3.71127622	1.050364411	1.040652666	0.117425216	1.699593881
Melanerpes_aurifrons_20381.wav	Melanerpes_aurifrons	Mel_aur	Melanerpes	New_World	Nearctic	1383892.55	DA2	4	16	3	10	3	2	24	86	0.926912256	0.342460924	0.515239923	-0.484268084	-0.531055973	-0.356053469	0.561890408	-0.285637221	-0.14240862	-0.294246362	-0.236417503	-0.527638336	-0.949517143	0.237411482	-1.395674096	-0.855717913	0.815898535	1.688526955	0.09926074	0.255384121	-0.252345907	-1.14E-16	0.878760783	-1.918134687	-0.925748673	-0.582336384	0.018703205	-0.60116132	-1.267113427	-1.947545125	0.107326549	-2.72450944	0.251182082	1.547180206
Melanerpes_aurifrons_23118.wav	Melanerpes_aurifrons	Mel_aur	Melanerpes	New_World	Nearctic	1383892.55	DA2	4	16	3	10	3	2	24	86	0.04333834	-0.502537391	1.813019034	-0.003589304	-1.232660542	-0.675282434	0.470994604	0.740718619	-0.166759028	-0.167032432	-0.273129261	-0.781049928	0.317630935	-0.071098824	-0.321729827	-0.03130162	0.190544616	0.181269355	-0.251402161	0.212081977	-0.252345907	-1.14E-16	-0.738880514	-1.562024693	-0.419222023	1.555947483	-0.148943091	-0.264379818	-4.806859996	-3.699341691	-0.054056616	0.17267719	-0.225673006	-0.345838452
Melanerpes_aurifrons_23120.wav	Melanerpes_aurifrons	Mel_aur	Melanerpes	New_World	Nearctic	1383892.55	DA2	4	16	3	10	3	2	24	86	-0.310091226	-0.036964199	-0.760858566	-0.572129804	0.829261561	0.486596816	0.561890408	-0.544722806	0.827840101	0.055930666	-0.230985277	-0.645906829	-0.069234637	-0.934639739	0.684216046	-0.168819661	-0.854283847	-0.421868456	0.190982341	0.145777143	-0.252345907	-1.14E-16	-0.127798693	0.443615695	0.34181251	-0.903744518	-0.798632943	0.130258733	-0.205733212	2.286364088	0.231883379	-0.33061636	-0.854443014	-0.000814436
Melanerpes_aurifrons_23122.wav	Melanerpes_aurifrons	Mel_aur	Melanerpes	New_World	Nearctic	1383892.55	DA2	4	16	3	10	3	2	24	86	-0.133376443	-0.137095594	-0.207050612	-0.352561347	0.2845034	-0.108890474	-0.363852298	0.87514705	0.195869337	-0.163723796	-0.396050282	-0.103855639	1.036942129	0.489275765	0.793841008	0.669943519	-0.436166685	-1.171286696	-0.314955687	0.238207419	-0.252345907	-1.14E-16	-1.331244279	0.881486679	0.893343567	0.879638963	-0.366479389	-0.239877356	-2.437898632	0.846646987	0.13424492	1.736019317	-0.305948598	-2.023451805
Melanerpes_pucherani_251103.wav	Melanerpes_pucherani	Mel_puc	Melanerpes	New_World	Neotropic	564658.83	DA1	3	14	1	10	4	6	18	55	-0.045019051	-0.22027689	0.171063965	-0.12254565	0.00793442	-0.47971466	0.537401995	0.87514705	-0.107302204	-0.393498118	-0.352468602	0.402797824	-0.160276326	0.431695188	0.682517721	-0.605315061	-0.937144373	0.06832275	0.37196411	0.220552413	-0.252345907	-1.14E-16	-0.455654897	-0.963841551	0.298824952	0.396854685	-0.041855737	0.203555714	-3.418018747	-1.020454699	0.960650506	0.335113736	-0.052467304	0.211526068
Melanerpes_pucherani_57474.wav	Melanerpes_pucherani	Mel_puc	Melanerpes	New_World	Neotropic	564658.83	DA1	3	14	1	10	4	6	18	55	0.485125298	0.071936084	0.271596551	0.144603678	-0.301039825	-0.462377727	-0.252688399	0.87514705	-0.209379711	-0.355130566	-0.433064446	-0.031313317	-0.235330585	-1.129280056	0.524320221	0.046770967	-0.347264338	-0.317369949	0.265076426	0.263357245	-0.252345907	-1.14E-16	-0.300077784	-0.838779543	1.317672088	0.219047117	0.351900892	0.426115916	-3.243228659	-0.154336827	2.812406932	0.954184884	0.500496935	0.187281493
Melanerpes_pucherani_57475.wav	Melanerpes_pucherani	Mel_puc	Melanerpes	New_World	Neotropic	564658.83	DA1	3	14	1	10	4	6	18	55	0.396767907	0.101745262	0.105849821	-0.1705584	-0.03954481	-0.420878106	0.465189849	0.87514705	-0.14091473	-0.324616925	-0.348495838	-0.229585399	1.155093531	0.552396942	0.351381274	0.591903339	-0.476657447	-1.102740497	-0.227977819	0.306162077	-0.252345907	-1.14E-16	-1.330340011	0.077331315	0.855775223	1.181515948	0.045551964	-0.673677738	-3.968295039	-0.463722099	0.528205693	1.275749279	0.365942879	-1.971055511
Melanerpes_pucherani_71021.wav	Melanerpes_pucherani	Mel_puc	Melanerpes	New_World	Neotropic	564658.83	DA1	3	14	1	10	4	6	18	55	0.220053123	-0.50804023	2.272136011	0.39702895	-1.541395707	-0.742726187	0.123456357	0.773674274	-0.205555352	-0.19762213	-0.375594411	-0.098789961	0.758340274	0.295339882	0.562377722	0.417191407	-0.744062475	-1.080728061	-0.317740742	0.289691493	-0.252345907	-1.14E-16	-1.042580676	-1.294967546	0.57880858	2.737651674	-0.274288871	-0.06153668	-5.409376066	-4.561014754	1.570877676	1.74294515	-0.49478112	-1.525286609
Melanerpes_pucherani_89465.wav	Melanerpes_pucherani	Mel_puc	Melanerpes	New_World	Neotropic	564658.83	DA1	3	14	1	10	4	6	18	55	-0.575163401	-0.795314876	1.890656043	0.113578783	-1.539637936	-0.615195191	0.561890408	0.22070478	0.056809088	0.272208798	0.318318073	-0.28832723	0.558527631	-0.397969842	1.239592523	-0.331204231	-1.36873215	-0.599153611	-0.160043296	0.391350269	-0.252345907	-1.14E-16	-0.476982853	-1.193827153	-0.090221667	2.379683471	-0.708777242	0.5370058	-3.280613079	-4.595030304	0.823238596	1.362442135	-1.360283508	-0.59050709
[truncated: 1 more columns]
