# Supplementary material for: Evolution of communication signals and information during species radiation
Source: Nat Commun. 2020 Oct 2;11:4970. doi: 10.1038/s41467-020-18772-3 (PMC7532446; doi:10.1038/s41467-020-18772-3)
Supplement: Supplementary file 7 — Source Data [file 41467_2020_18772_MOESM7_ESM.zip › Source_Data_Code_Garcia_etal/10_Communities_densitycurves/Classification/Acoustic_alldata_postDFA_community3_Minnesota.csv]

File	Species_FullName	Species	Genus	Broad_Geographic	Geographic	DistribArea_num	DistribArea_Clust	AcousticClust	Overall_Sympatry	WithinGenus_Sympatry	WithinGeo_Sympatry	Within_DistArea_Sympatry	WithinAcClust_Sympatry	BodySize	BodyMass	n.pulses	drum_duration	pulseRateMedian	pulseRateDeviation	interval_min	interval_max	interv1_intervMax	intervL_intervMax	interval_slope_lm2_ordre_coefa	interval_nPVI	MeanAcc	drum_peak_F	Amp_pulses_min	Amp_pulses_first	Amp_pulses_last	Amp_pulses_Q25	Amp_pulses_Q75	Amp_pulses_IQR	nPAVI	Amp_slope_lm2_ordre_coefa	n_seq	interval_seq_median	PC1	PC2	PC3	PC4	PC5	PC6	LD1	LD2	LD3	LD4	LD5	LD6
Colaptes_auratus_100783.wav	Colaptes_auratus	Col_aura	Colaptes	New_World	Nearctic	15371735.43	DA6	3	21	0	20	2	6	32.5	127.5	0.57348269	-0.079274105	0.961108235	0.126572678	-0.721921585	-0.61166844	0.521469016	0.602081601	-0.202268794	-0.316936111	-0.300171207	0.044835568	-0.066226423	1.257846277	-0.31156976	-1.053949208	-2.633653136	-0.626128701	0.613008696	0.328604466	-0.252345907	-1.14E-16	0.366927185	-2.200259242	0.253773267	1.385870109	-0.403694418	-1.013513089	-3.758025988	-4.316709411	2.328943109	-1.430331815	-0.195233823	-0.487138087
Colaptes_auratus_101630.wav	Colaptes_auratus	Col_aura	Colaptes	New_World	Nearctic	15371735.43	DA6	3	21	0	20	2	6	32.5	127.5	1.722128781	0.668719981	0.674730187	0.076978218	-0.442657178	-0.568952052	0.169025841	0.410797667	-0.213274282	-0.40269742	-0.339678579	-0.710280124	-0.436997554	0.797166411	-0.490746909	0.168250891	-0.315384705	-0.447235634	1.024542429	0.279879286	-0.252345907	-1.14E-16	0.42272264	-1.373808252	0.829791016	0.873789613	0.420295338	-1.400349652	-2.136740697	-2.54404779	2.599864307	-1.189190985	1.089159447	-0.941432092
Colaptes_auratus_120259.wav	Colaptes_auratus	Col_aura	Colaptes	New_World	Nearctic	15371735.43	DA6	3	21	0	20	2	6	32.5	127.5	0.04333834	-0.386963611	1.082158897	0.071488302	-0.762385653	-0.608094106	0.393228415	0.87514705	-0.192453936	-0.27922873	-0.354458083	0.044835568	-0.324288878	0.714516973	-0.87322381	-0.542632148	0.349465095	0.945866166	0.298307222	0.190973687	-0.252345907	-1.14E-16	-0.164183826	-1.753757086	-0.83750646	0.603447219	0.184261444	-0.176879362	-3.442708754	-2.999070127	-0.411972658	-0.799312206	0.205522366	0.804239127
Colaptes_auratus_13643.wav	Colaptes_auratus	Col_aura	Colaptes	New_World	Nearctic	15371735.43	DA6	3	21	0	20	2	6	32.5	127.5	1.015269648	0.184807653	0.930137031	-0.014895734	-0.575765934	-0.5488778	0.201432252	0.87514705	-0.20150691	-0.372491809	-0.372253063	0.044835568	-1.151636015	0.52570829	-1.563454706	0.1679124	-0.322958633	-0.452440057	0.414498193	0.251166812	-0.252345907	-1.14E-16	0.244233008	-1.998144208	0.406253792	0.526013378	0.26999897	-0.653739259	-3.714987067	-2.639232022	2.230598095	-1.131960011	0.662723382	0.274299723
Colaptes_auratus_160134.wav	Colaptes_auratus	Col_aura	Colaptes	New_World	Nearctic	15371735.43	DA6	3	21	0	20	2	6	32.5	127.5	0.926912256	-0.017438875	1.457392341	0.077061246	-0.874107562	-0.652776766	0.561890408	0.533256358	-0.213617877	-0.404141036	-0.296929408	0.679506593	-0.656950847	1.257846277	-1.152812305	-0.829567657	-2.599653441	-0.884504354	0.504147611	0.323804084	-0.252345907	-1.14E-16	0.658111278	-2.832586975	0.390261139	1.427565043	-0.419487002	-0.737920791	-4.305281227	-5.064586305	3.297608578	-1.578659622	-0.296037543	0.089194542
Colaptes_auratus_170903.wav	Colaptes_auratus	Col_aura	Colaptes	New_World	Nearctic	15371735.43	DA6	3	21	0	20	2	6	32.5	127.5	1.191984431	0.153828518	1.292134214	0.153173039	-1.156420165	-0.66130136	0.472812171	0.663583168	-0.208423621	-0.355851718	-0.308766434	1.039881344	-0.882640123	1.257846277	-1.340158908	-1.245518649	-2.755777762	-0.474767618	1.309971097	0.30749603	-0.252345907	-1.14E-16	1.390349711	-3.30592564	0.406306768	1.263194503	-0.196590764	-0.589426663	-3.16697369	-5.73832182	4.188083101	-2.107772575	-0.083948549	0.834026355
Colaptes_auratus_173769.wav	Colaptes_auratus	Col_aura	Colaptes	New_World	Nearctic	15371735.43	DA6	3	21	0	20	2	6	32.5	127.5	-0.310091226	-0.606790977	1.25683528	0.188711778	-0.850659798	-0.666130474	0.123927961	0.725275042	-0.258483877	-0.430187499	-0.435843302	-0.57324954	-0.71440688	-1.511736912	0.33297165	-0.213780352	0.41909278	0.581915658	-0.390889381	-0.030176597	-0.252345907	-1.14E-16	-0.709737568	-1.574412025	0.067500962	0.235155731	0.119503729	0.793374417	-5.167475739	-1.29124263	0.837004481	0.611705729	-0.027453653	1.171888821
Colaptes_auratus_180434.wav	Colaptes_auratus	Col_aura	Colaptes	New_World	Nearctic	15371735.43	DA6	3	21	0	20	2	6	32.5	127.5	-0.221733835	-0.436126092	0.531185004	0.193928301	-0.47417367	-0.586875394	0.325631189	0.87514705	-0.229950577	-0.406057121	-0.3912743	-0.736466383	1.243449416	0.420850755	1.104448526	1.147483806	0.959776558	-0.736893241	-0.645996825	0.214583785	-0.252345907	-1.14E-16	-2.252216021	0.60738234	0.331750102	1.581305213	0.274071665	-0.384888534	-4.853861144	-0.359336465	-1.418072025	2.478854716	0.452596628	-2.279498965
Colaptes_auratus_190988.wav	Colaptes_auratus	Col_aura	Colaptes	New_World	Nearctic	15371735.43	DA6	3	21	0	20	2	6	32.5	127.5	1.545413998	0.602933753	0.606311862	0.010879763	-0.533557499	-0.575125932	0.386389813	0.864934076	-0.208199538	-0.334057618	-0.353256365	-0.686307752	-0.640405083	-1.442087292	0.946414274	0.38950261	-0.274757549	-0.696726091	0.188907691	0.270638618	-0.252345907	-1.14E-16	-0.242633055	-1.208437457	1.971578354	0.585834183	0.508559407	0.040771205	-4.2114997	-0.764795677	4.271510653	0.926781706	0.898794505	-0.320556432
Colaptes_auratus_191740.wav	Colaptes_auratus	Col_aura	Colaptes	New_World	Nearctic	15371735.43	DA6	3	21	0	20	2	6	32.5	127.5	1.191984431	0.296658747	0.843748377	0.115106261	-0.539062561	-0.612619184	0.561890408	0.666384504	-0.212397369	-0.35476102	-0.322990061	-0.586875312	0.101352012	1.109610355	-0.523338598	0.147704184	-0.269157105	-0.386883694	0.168432226	0.282140476	-0.252345907	-1.14E-16	-0.359127526	-1.272566678	0.283259074	1.176184406	0.269242968	-1.314039849	-3.741124585	-2.726634098	1.015513526	-0.685096381	0.807651188	-1.166729256
Colaptes_auratus_197948.wav	Colaptes_auratus	Col_aura	Colaptes	New_World	Nearctic	15371735.43	DA6	3	21	0	20	2	6	32.5	127.5	1.10362704	0.011257837	1.668025848	0.154664281	-1.12964002	-0.699482622	0.478599062	0.87514705	-0.215468807	-0.350589685	-0.349922725	0.27115624	0.488979512	0.8311157	-0.201565686	0.776746962	0.509969173	-0.602712672	0.129738041	0.278108224	-0.252345907	-1.14E-16	-0.811446116	-1.143359655	0.527334092	2.098419805	0.328096723	-0.296618402	-4.404843496	-3.654219657	1.335438437	1.283307906	0.411113979	-1.176565263
Colaptes_auratus_248138.wav	Colaptes_auratus	Col_aura	Colaptes	New_World	Nearctic	15371735.43	DA6	3	21	0	20	2	6	32.5	127.5	1.191984431	0.451137303	0.486223253	-0.066856012	-0.284665067	-0.546604167	0.449184252	0.841202608	-0.19798133	-0.364109191	-0.35169336	-1.160320795	-0.265874751	-0.522245326	-0.828176683	0.100715365	-0.540273793	-0.52909691	0.250444314	0.288934994	-0.252345907	-1.14E-16	-0.137943723	-1.514813006	0.893747612	0.333078633	0.346359157	-1.110080707	-4.224857951	-1.351966846	2.373335354	-0.997737974	1.038442637	-0.522634998
Colaptes_auratus_41383.wav	Colaptes_auratus	Col_aura	Colaptes	New_World	Nearctic	15371735.43	DA6	3	21	0	20	2	6	32.5	127.5	0.750197473	0.147368525	0.570623352	-0.0161785	-0.306447418	-0.547053894	0.400873531	0.87514705	-0.184835097	-0.365931802	-0.361283855	-0.756276217	0.977186	1.184175677	0.203698706	1.028408716	0.876781282	-0.648079818	-0.281046251	0.275126695	-0.252345907	-1.14E-16	-1.521255704	0.153084931	0.365744935	1.505291142	0.354079147	-1.156981467	-3.906197658	-1.147214103	-0.644720716	1.10672599	0.830730833	-2.376512187
Colaptes_auratus_59492.wav	Colaptes_auratus	Col_aura	Colaptes	New_World	Nearctic	15371735.43	DA6	3	21	0	20	2	6	32.5	127.5	0.396767907	-0.209406606	1.109992116	0.108599728	-0.67183225	-0.656427713	0.435209761	0.778948788	-0.213610407	-0.432851811	-0.355522312	-1.050658513	0.615655769	0.439024047	0.330925768	-0.016037647	-0.714268734	-0.510890858	-0.379762164	0.308744906	-0.252345907	-1.14E-16	-1.035741083	-1.071948365	0.290416298	1.514751382	-0.137624771	-0.991483168	-5.238973952	-2.57277462	0.532768503	0.16229527	0.171341636	-1.526951287
Colaptes_auratus_61516.wav	Colaptes_auratus	Col_aura	Colaptes	New_World	Nearctic	15371735.43	DA6	3	21	0	20	2	6	32.5	127.5	0.396767907	-0.151958277	0.894492964	0.030743302	-0.508236053	-0.547658964	0.12608052	0.87514705	-0.182146095	-0.384406537	-0.39679228	-0.879905806	0.348058699	1.257846277	-0.318545262	0.499154608	0.553950852	-0.219077999	0.114632361	0.268224623	-0.252345907	-1.14E-16	-0.959247157	-0.578754855	-0.164223177	1.325374233	0.166682683	-1.196216507	-3.645006531	-2.190356551	-0.684340914	-0.008073899	0.559409528	-1.578770438
Colaptes_auratus_63072.wav	Colaptes_auratus	Col_aura	Colaptes	New_World	Nearctic	15371735.43	DA6	3	21	0	20	2	6	32.5	127.5	0.308410515	-0.08425282	0.42868104	0.086115691	-0.276721508	-0.528954741	0.561890408	0.508588321	-0.200789843	-0.3426156	-0.296899786	0.309706376	-0.673915783	0.098199474	0.185468574	0.529396823	-0.062929995	-0.716052679	0.234034582	0.276612866	-0.252345907	-1.14E-16	-0.608982719	-0.801952069	0.686928803	0.607168598	0.308435906	0.161681502	-3.578289296	-0.928790357	1.413648247	0.885152025	0.424871853	-0.133497194
Colaptes_auratus_63117.wav	Colaptes_auratus	Col_aura	Colaptes	New_World	Nearctic	15371735.43	DA6	3	21	0	20	2	6	32.5	127.5	0.308410515	-0.180277502	0.819255273	-0.019093569	-0.446501937	-0.599995854	0.561890408	0.499723682	-0.213256355	-0.336878381	-0.283826844	-0.946289444	2.053689184	1.085033221	1.097313232	1.563975968	0.852462868	-1.343219581	-0.59167917	0.310066935	-0.252345907	-1.14E-16	-2.375038466	0.994427912	0.500928987	2.426018415	0.081977356	-1.054651058	-4.437437312	-1.192489406	-1.449096467	2.628835599	0.350518291	-3.674459197
Colaptes_auratus_6798.wav	Colaptes_auratus	Col_aura	Colaptes	New_World	Nearctic	15371735.43	DA6	3	21	0	20	2	6	32.5	127.5	1.015269648	0.134524999	1.07042693	0.044756049	-0.647811449	-0.62934753	0.412771168	0.664777083	-0.207721493	-0.372781876	-0.337454317	-0.924542255	0.246512812	0.455598876	-0.402839373	0.781098584	0.0787035	-0.928924304	-0.097311079	0.284607003	-0.252345907	-1.14E-16	-0.852816016	-0.924439623	0.612422006	1.443201829	0.206412183	-1.138617126	-4.534876004	-2.303374213	1.077158362	0.206877595	0.689463835	-1.663158457
Colaptes_auratus_84808.wav	Colaptes_auratus	Col_aura	Colaptes	New_World	Nearctic	15371735.43	DA6	3	21	0	20	2	6	32.5	127.5	0.396767907	-0.215717812	1.13488071	0.126278678	-0.749800254	-0.649661297	0.169719406	0.688942649	-0.22868077	-0.35144928	-0.376953486	-0.036612447	-0.107111754	0.118397166	-0.632611865	-0.419641207	-1.076574206	-0.270090007	1.030868757	0.199039022	-0.252345907	-1.14E-16	0.202596805	-1.896166724	0.295482087	1.034592221	0.033454176	-0.337117511	-3.409433772	-3.379118607	2.086746289	-0.583855514	0.146206936	0.139761488
Colaptes_auratus_94346.wav	Colaptes_auratus	Col_aura	Colaptes	New_World	Nearctic	15371735.43	DA6	3	21	0	20	2	6	32.5	127.5	1.191984431	0.351245609	0.675732463	0.161530123	-0.44204822	-0.607482182	0.39217734	0.572923614	-0.227381086	-0.432516471	-0.336034312	0.803267836	-0.849572133	1.257846277	-1.312708886	-0.481204592	-2.030270129	-0.901477804	0.643048308	0.290970667	-0.252345907	-1.14E-16	0.677802105	-2.304059023	0.688481292	0.749273443	0.04188346	-0.82973058	-3.369875289	-3.374982797	3.316389883	-1.541362779	0.429260727	0.133239868
Dryocopus_pileatus_105466.wav	Dryocopus_pileatus	Dry_pil	Dryocopus	New_World	Nearctic	8739915.78	DA5	1	16	0	16	2	1	44	295	0.308410515	0.393793573	-0.69167264	-0.136684448	0.505616484	-0.087029875	0.561890408	-0.600575583	-0.141661675	-0.395897885	-0.232800449	0.050417464	-0.966982405	1.257846277	-1.41017216	-0.623327242	-0.239793104	0.609678186	-0.384697132	0.300125427	-0.252345907	-1.14E-16	0.423091589	-0.91929918	-0.732422544	-1.199724787	-0.035734719	-1.050024693	-0.86810831	0.393693329	-0.745718883	-2.720265893	0.459281727	0.774483757
Dryocopus_pileatus_111030.wav	Dryocopus_pileatus	Dry_pil	Dryocopus	New_World	Nearctic	8739915.78	DA5	1	16	0	16	2	1	44	295	1.015269648	1.090481856	-0.824892533	-0.032713984	0.507928923	0.009685974	0.561890408	-0.713795171	-0.168103529	-0.398391933	-0.266491111	-0.636322194	-0.351042829	0.96224142	-0.898875436	1.048472558	0.331524129	-1.07892426	-0.45997487	0.268406454	-0.252345907	-1.14E-16	-0.343483913	0.332619204	0.635215541	-0.455317002	0.325397261	-1.687733223	-1.057842302	1.588188351	0.244052392	-1.117563787	1.225829905	-1.516701238
Dryocopus_pileatus_146291.wav	Dryocopus_pileatus	Dry_pil	Dryocopus	New_World	Nearctic	8739915.78	DA5	1	16	0	16	2	1	44	295	0.308410515	0.619590781	-1.143350616	0.255529962	1.12153072	-0.112098309	0.35162356	-0.071810307	-0.228845098	-0.376155412	-0.301917879	-0.818083223	-0.646562845	-0.360380677	-1.144189135	-0.648998854	-0.889004874	0.159345989	0.000866641	0.263868973	-0.252345907	-1.14E-16	0.290298778	-0.755688659	0.275157574	-1.805902938	0.448140953	-1.211297293	-1.607583852	2.161762705	0.700650541	-2.505142633	1.363681974	0.61584542
Dryocopus_pileatus_15182.wav	Dryocopus_pileatus	Dry_pil	Dryocopus	New_World	Nearctic	8739915.78	DA5	1	16	0	16	2	1	44	295	1.457056606	1.335560453	-0.605603163	-0.411495538	0.607404129	-0.079837775	0.561890408	-0.213122412	-0.166310861	-0.341849709	-0.305658488	-0.957933912	-1.180891047	0.53239526	-1.587739558	0.301820721	-0.004767595	-0.385102256	0.232908077	0.286590486	-0.252345907	-1.14E-16	0.60027835	-0.825721612	0.620786282	-0.979932241	0.347100791	-1.796958067	-1.001767742	0.745934439	1.643676619	-2.659300219	1.361523366	-0.364806229
Dryocopus_pileatus_190889.wav	Dryocopus_pileatus	Dry_pil	Dryocopus	New_World	Nearctic	8739915.78	DA5	1	16	0	16	2	1	44	295	0.220053123	0.480328069	-1.035639468	0.193396116	0.889524609	-0.07280298	0.561890408	-0.256831529	-0.176319924	-0.354560708	-0.273933615	-0.394117418	-1.023122794	0.729558822	-1.456774778	-0.884301217	0.080703768	1.177934483	-0.061365028	0.22723019	-0.252345907	-1.14E-16	0.47317394	-0.911038399	-0.824149405	-1.913297385	0.462344452	-1.150069497	-0.698037335	1.407001114	-1.063913121	-3.120281542	1.213672623	1.288674899
Dryocopus_pileatus_47014.wav	Dryocopus_pileatus	Dry_pil	Dryocopus	New_World	Nearctic	8739915.78	DA5	1	16	0	16	2	1	44	295	0.661840082	0.855754886	-0.946524576	-0.038281039	0.884678647	0.016055377	0.561890408	-0.567431334	-0.16496636	-0.391916392	-0.271659066	-0.704349198	-1.204230312	-1.399194571	-1.607113682	-0.506092396	0.025245457	0.658567525	-0.006684239	0.190347123	-0.252345907	-1.14E-16	0.776107755	-1.122667451	0.283276467	-2.382806291	0.496980379	-0.597028463	-1.042272532	2.455092836	1.365539495	-2.731620047	1.258862677	1.798618527
Dryocopus_pileatus_47703.wav	Dryocopus_pileatus	Dry_pil	Dryocopus	New_World	Nearctic	8739915.78	DA5	1	16	0	16	2	1	44	295	0.485125298	0.587300195	-0.799520187	-0.074458437	0.917112946	-0.191452585	0.561890408	-0.085006102	-0.173780311	-0.360496852	-0.286539574	-0.616851356	-0.734946874	0.396619401	-1.217557476	-0.3280031	-1.190819349	-0.47089572	-0.166803045	0.277588629	-0.252345907	-1.14E-16	0.124587178	-0.838869741	0.315538863	-1.090601168	0.090602017	-1.40258676	-2.240847731	1.097007138	0.821940006	-2.307942493	0.906486162	-0.068541184
Dryocopus_pileatus_55515.wav	Dryocopus_pileatus	Dry_pil	Dryocopus	New_World	Nearctic	8739915.78	DA5	1	16	0	16	2	1	44	295	0.926912256	0.994836658	-0.811623713	-0.084458493	0.76131366	-0.061743838	0.561890408	-0.497828304	-0.173332144	-0.308813915	-0.272340106	-0.970385372	-0.933223558	1.257846277	-1.382148652	-0.551927447	-0.261241406	0.503465715	-0.218546068	0.287669161	-0.252345907	-1.14E-16	0.593387081	-0.819875004	-0.370808644	-1.300396243	0.195988169	-2.008324805	-0.548006675	0.698867577	-0.241823239	-3.495073119	1.164270066	-0.01326796
Dryocopus_pileatus_63085.wav	Dryocopus_pileatus	Dry_pil	Dryocopus	New_World	Nearctic	8739915.78	DA5	1	16	0	16	2	1	44	295	1.545413998	1.416505371	-0.575493496	-0.530397098	0.519365806	-0.055804653	0.561890408	-0.449432439	-0.174527256	-0.358960094	-0.289734257	-1.140302417	-0.167463591	-0.597766341	-0.705189881	-0.749354037	0.269935386	1.148058403	-0.251689943	0.277236205	-0.252345907	-1.14E-16	0.754480229	-0.886045424	0.411151146	-1.40792643	0.232096075	-1.175062082	-0.598928118	1.191368853	1.484856395	-2.592807437	1.00361807	0.51066507
Picoides_pubescens_107288.wav	Dryobates_pubescens	Dryob_pub	Dryobates	New_World	Nearctic	12860756.06	DA6	4	17	2	17	2	5	16	27	-0.575163401	-0.433821468	-0.476549899	-0.009272882	0.77018621	-0.383705912	0.306782965	0.87514705	-0.116564322	-0.436742382	-0.388487315	1.58646472	0.437880951	-0.591840884	1.302246635	0.894567808	1.018922111	-0.373177414	-0.49100404	0.104426572	-0.252345907	-1.14E-16	-1.913723182	0.959547451	0.954782053	-0.138292302	0.514004731	1.786203051	-3.544914981	2.934781841	-0.149880048	3.745011905	0.219142233	0.188035404
Picoides_pubescens_107301.wav	Dryobates_pubescens	Dryob_pub	Dryobates	New_World	Nearctic	12860756.06	DA6	4	17	2	17	2	5	16	27	-0.310091226	-0.150528016	-0.697847893	0.068079943	0.742895464	-0.167959965	-0.462573635	0.87514705	-0.103567479	-0.324048042	-0.445956126	1.375556505	0.19183244	-0.788266675	0.803195266	-0.427596522	-0.685371521	0.030884554	-0.058252655	0.26238334	-0.252345907	-1.14E-16	-0.490935912	0.044851569	1.143730111	-0.689676572	0.189027277	1.301113231	-1.947999094	2.200847359	1.783932495	1.614182882	0.04005609	0.89306227
Picoides_pubescens_112007.wav	Dryobates_pubescens	Dryob_pub	Dryobates	New_World	Nearctic	12860756.06	DA6	4	17	2	17	2	5	16	27	-0.133376443	-0.071811845	-0.565345479	0.228901588	0.612603749	-0.304459827	0.043248063	0.87514705	-0.146740901	-0.340093581	-0.393917892	-0.148665305	0.737641811	-0.352535376	0.739250461	0.635884795	0.782965593	-0.221623439	-0.679669334	0.188434789	-0.252345907	-1.14E-16	-1.653448434	0.795643978	0.682406399	-0.179840982	0.561906826	0.108203766	-3.306712754	2.472952496	-0.652430636	1.834985076	0.88186135	-0.842205081
Picoides_pubescens_133117.wav	Dryobates_pubescens	Dryob_pub	Dryobates	New_World	Nearctic	12860756.06	DA6	4	17	2	17	2	5	16	27	0.220053123	0.217395628	-0.557805733	0.045248131	0.765969869	-0.358471202	0.055969611	0.818486636	-0.211142501	-0.427915909	-0.390415247	0.362342909	-0.4777031	-1.32277122	0.671469265	0.670731543	0.239076346	-0.670138947	-0.122162749	0.165872825	-0.252345907	-1.14E-16	-0.949488193	0.13647155	1.612152675	-0.672249812	0.642734119	0.791406439	-3.3041102	2.771770647	2.080611639	1.826520653	0.902179671	0.232327271
Picoides_pubescens_134879.wav	Dryobates_pubescens	Dryob_pub	Dryobates	New_World	Nearctic	12860756.06	DA6	4	17	2	17	2	5	16	27	-0.48680601	-0.264371859	-0.826130367	0.140500211	1.164520979	-0.290013105	0.100381668	0.87514705	-0.206332175	-0.444018737	-0.404979897	0.355681834	-0.850482019	-1.620368606	1.106546203	1.040929888	0.502587791	-0.942177572	-0.458241344	-0.061897036	-0.252345907	-1.14E-16	-1.628265493	0.696719667	1.518471513	-1.044945379	0.642228922	1.240544782	-4.012108671	4.297534165	1.038249956	2.6486796	0.800920008	0.331866908
Picoides_pubescens_135766.wav	Dryobates_pubescens	Dryob_pub	Dryobates	New_World	Nearctic	12860756.06	DA6	4	17	2	17	2	5	16	27	-0.48680601	-0.436814732	-0.262836443	0.282507253	0.241437077	-0.424162674	0.01016375	0.87514705	-0.243544976	-0.406499868	-0.440042816	1.131670695	0.118359436	-0.846921746	1.039624126	1.165062993	0.692933143	-0.957554455	-0.639143049	-0.023750922	-0.252345907	-1.14E-16	-1.848588127	0.664869931	1.211742719	0.114423476	0.544959172	1.443698478	-4.14098228	2.35175017	0.546072419	3.513928528	0.397207202	-0.140030397
Picoides_pubescens_138379.wav	Dryobates_pubescens	Dryob_pub	Dryobates	New_World	Nearctic	12860756.06	DA6	4	17	2	17	2	5	16	27	-0.663520793	-0.385025314	-0.895801977	-0.006314202	1.153011883	-0.203168997	-0.114152983	0.87514705	-0.089674301	-0.383202403	-0.432595892	1.057985606	-0.951175413	-1.700754297	1.522591138	1.285467866	1.006500155	-0.876584467	-0.489576687	-0.203826046	-0.252345907	-1.14E-16	-1.74027021	1.134807095	1.605025272	-1.086426389	0.57993403	2.052984587	-3.323815715	4.91305724	0.961593642	3.668614451	0.413775848	0.675835761
Picoides_pubescens_148976.wav	Dryobates_pubescens	Dryob_pub	Dryobates	New_World	Nearctic	12860756.06	DA6	4	17	2	17	2	5	16	27	-0.48680601	-0.301222962	-0.705877428	0.06912374	1.083088166	-0.350073184	0.376156514	0.87514705	-0.223780811	-0.430795575	-0.374189295	0.1483303	0.426846392	-0.600650008	1.350977849	1.401630733	0.688367546	-1.260014739	-0.686659291	0.089660836	-0.252345907	-1.14E-16	-2.359135368	1.374635779	1.271550486	-0.051240233	0.53497518	0.587957309	-4.354443246	3.633019856	-0.406570703	3.276954006	0.752374238	-1.29455368
Picoides_pubescens_162803.wav	Dryobates_pubescens	Dryob_pub	Dryobates	New_World	Nearctic	12860756.06	DA6	4	17	2	17	2	5	16	27	-0.575163401	-0.426016083	-0.506142575	-0.010839026	0.832574093	-0.377191584	0.27498419	0.87514705	-0.153762184	-0.429749825	-0.392489505	-0.091156241	-0.655793739	-1.464944788	1.210549712	0.708684241	0.129530868	-0.799581539	-0.508818839	-0.028477809	-0.252345907	-1.14E-16	-1.6306462	0.342436253	1.184364417	-0.64120221	0.326953631	0.96441897	-4.606000252	3.153346439	0.722376336	2.21635924	0.427038304	0.114819852
Picoides_pubescens_167833.wav	Dryobates_pubescens	Dryob_pub	Dryobates	New_World	Nearctic	12860756.06	DA6	4	17	2	17	2	5	16	27	-0.840235576	-0.543552176	-0.915641953	0.11220568	1.17640321	-0.257380654	0.43846476	0.87514705	0.226068324	-0.26167259	-0.360803213	0.154271503	1.135371262	0.010187732	1.552490688	0.737180078	0.649938557	-0.448604736	-0.720349069	0.29019941	-0.252345907	-1.14E-16	-2.376430898	1.593088825	0.424358728	-0.099073909	0.295692692	0.503168411	-3.494263506	3.440545508	-2.105330034	2.860143806	0.372451813	-1.205103055
Picoides_pubescens_173585.wav	Dryobates_pubescens	Dryob_pub	Dryobates	New_World	Nearctic	12860756.06	DA6	4	17	2	17	2	5	16	27	-0.221733835	0.003391971	-0.898621857	0.409534466	0.438379676	0.027516963	-1.220500113	0.87514705	-0.059399125	-0.286024761	-0.525597486	0.011747411	-0.868211812	-1.63452268	1.092052851	0.468521228	0.528088723	-0.199584132	-0.451955454	0.06786788	-0.252345907	-1.14E-16	-0.671386363	0.592487455	1.496840263	-1.182929256	0.522842588	0.978637249	-1.621265886	3.782229036	1.746176621	1.649985472	0.693599025	0.518076735
Picoides_pubescens_192207.wav	Dryobates_pubescens	Dryob_pub	Dryobates	New_World	Nearctic	12860756.06	DA6	4	17	2	17	2	5	16	27	-0.310091226	-0.151446326	-0.720501769	0.121993133	0.97539677	-0.306004745	0.03292002	0.87514705	-0.202970922	-0.443808283	-0.407902675	0.580715005	-0.734890996	-1.52808982	1.07911284	0.993782478	0.647624203	-0.774718376	-0.468260529	0.01439783	-0.252345907	-1.14E-16	-1.496554654	0.611878034	1.54218643	-0.905798545	0.666342422	1.336066866	-3.759656581	3.918068947	1.272344119	2.724100104	0.768660506	0.410503495
Picoides_pubescens_201158.wav	Dryobates_pubescens	Dryob_pub	Dryobates	New_World	Nearctic	12860756.06	DA6	4	17	2	17	2	5	16	27	-0.398448618	-0.386261923	-0.203958322	0.231664403	0.302965738	-0.445473787	0.216235619	0.87514705	-0.200745026	-0.407113078	-0.401581731	0.375734519	-0.077478242	-1.003263154	0.919364116	0.710572871	-0.251272563	-1.085153284	-0.52704155	0.070197484	-0.252345907	-1.14E-16	-1.560129647	0.113662413	1.22590182	0.055901095	0.326352222	0.840430394	-4.729482238	1.780960361	1.084730997	2.396810768	0.377451712	-0.258998006
Picoides_pubescens_216747.wav	Dryobates_pubescens	Dryob_pub	Dryobates	New_World	Nearctic	12860756.06	DA6	4	17	2	17	2	5	16	27	-0.221733835	-0.009388639	-0.915910801	0.360648689	0.792256894	-0.202832031	-0.495506158	0.87514705	-0.230398744	-0.403022963	-0.457354241	0.640982189	-0.576538559	-1.401673681	0.764822098	0.673973118	0.359538757	-0.584655122	-0.460886255	0.044330837	-0.252345907	-1.14E-16	-1.074985209	0.520742693	1.53429333	-1.064918095	0.704846415	1.104836326	-2.823728963	3.797149503	1.570523107	2.129634424	0.896257922	0.507149517
Picoides_pubescens_251303.wav	Dryobates_pubescens	Dryob_pub	Dryobates	New_World	Nearctic	12860756.06	DA6	4	17	2	17	2	5	16	27	-0.751878184	-0.52895632	-0.654177005	-0.024319441	1.002520426	-0.326461428	0.276165916	0.87514705	-0.008774179	-0.415320776	-0.394704532	-0.538347126	0.504203504	-0.538894171	0.792546985	1.434426296	0.58298911	-1.379838949	-0.680782789	-0.133485588	-0.252345907	-1.14E-16	-2.460855107	1.330262221	0.780348952	-0.087615065	0.26890789	0.102792191	-4.62727675	3.444835581	-1.395054513	2.545002674	0.562815639	-1.554407385
Picoides_pubescens_30793.wav	Dryobates_pubescens	Dryob_pub	Dryobates	New_World	Nearctic	12860756.06	DA6	4	17	2	17	2	5	16	27	-0.751878184	-0.588135338	-0.259848545	-0.505467152	0.487989888	-0.264353106	0.561890408	0.656640808	0.665974127	-0.224072342	-0.290905997	0.181328679	-1.053019634	-1.782058718	-0.414009246	-1.151616946	0.747776123	2.011938512	-0.178196955	-0.871919834	-0.252345907	-1.14E-16	-0.207662074	-1.15448457	-1.169212333	-2.21749881	-0.143300098	1.696844385	-2.68933568	2.051919887	-1.437002008	-0.74104251	-0.540846902	3.622973438
Picoides_pubescens_33614.wav	Dryobates_pubescens	Dryob_pub	Dryobates	New_World	Nearctic	12860756.06	DA6	4	17	2	17	2	5	16	27	-0.133376443	-0.04904067	-0.590010065	0.061304226	0.544993657	-0.332283463	-0.225797993	0.87261435	-0.241005363	-0.413614113	-0.437823312	-0.133883776	0.460145104	-0.574066934	1.133535089	1.215806124	0.859294674	-0.89798847	-0.635259514	0.150692067	-0.252345907	-1.14E-16	-1.854915087	1.142073707	1.285142107	0.064037021	0.508130482	0.3060149	-3.448690663	2.900086563	0.130176664	2.670846382	0.77951138	-1.321544307
Picoides_pubescens_44905.wav	Dryobates_pubescens	Dryob_pub	Dryobates	New_World	Nearctic	12860756.06	DA6	4	17	2	17	2	5	16	27	-0.48680601	-0.281136475	-0.766538047	0.072435285	1.18417494	-0.314781271	0.37851046	0.87514705	-0.132548946	-0.429655614	-0.372409953	1.021902137	0.395800716	-0.625434436	1.244691894	1.541011684	0.991970196	-1.210443991	-0.718584567	0.050309532	-0.252345907	-1.14E-16	-2.357266019	1.49778744	1.35096915	-0.215892891	0.634266166	1.228954348	-4.020509569	4.059093805	-0.263484913	3.901641845	0.660047887	-0.760006548
Picoides_pubescens_50577.wav	Dryobates_pubescens	Dryob_pub	Dryobates	New_World	Nearctic	12860756.06	DA6	4	17	2	17	2	5	16	27	-0.398448618	-0.206281317	-0.791013632	0.214543041	1.009972123	-0.307000045	0.144935945	0.87514705	-0.22148022	-0.40733629	-0.396363216	0.036501315	-0.338828659	-1.211904783	1.545757534	1.543146791	0.878857972	-1.297258977	-0.59388898	0.081552889	-0.252345907	-1.14E-16	-2.112059809	1.272044533	1.638642026	-0.420643532	0.720296663	0.869607197	-4.097615551	4.179711276	0.497186154	3.331617093	0.968590482	-0.814869632
Picoides_pubescens_51276.wav	Dryobates_pubescens	Dryob_pub	Dryobates	New_World	Nearctic	12860756.06	DA6	4	17	2	17	2	5	16	27	-0.663520793	-0.343769302	-1.026717055	0.019489634	1.48069325	-0.185094497	0.015782593	0.757380507	-0.078171348	-0.381400299	-0.400684396	1.01295916	0.317423136	-0.688004935	0.577050567	0.583796114	0.314282242	-0.504309788	-0.531146483	-0.133089771	-0.252345907	-1.14E-16	-1.617669454	1.045831141	0.84261396	-1.025848641	0.390967741	1.099161042	-2.902917396	4.197279195	-0.416276672	2.329527034	0.423764576	0.205314767
Picoides_pubescens_62759.wav	Dryobates_pubescens	Dryob_pub	Dryobates	New_World	Nearctic	12860756.06	DA6	4	17	2	17	2	5	16	27	-0.310091226	-0.316496374	-0.225728466	0.206888734	0.370502433	-0.468069011	0.483664477	0.794862412	-0.210350739	-0.418643572	-0.350831116	0.022700435	0.872373497	-0.244976189	1.125047726	1.337340384	0.833020758	-1.071168679	-0.719337765	0.150892956	-0.252345907	-1.14E-16	-2.313357947	1.016485613	0.896738381	0.610489555	0.515273167	0.308008322	-4.598481367	1.964282622	-0.761075154	3.072301509	0.698169211	-1.555284556
Picoides_pubescens_62762.wav	Dryobates_pubescens	Dryob_pub	Dryobates	New_World	Nearctic	12860756.06	DA6	4	17	2	17	2	5	16	27	-0.045019051	-0.151164905	-0.117489543	0.139394791	0.026572736	-0.323212769	-0.658680507	0.87514705	-0.176469313	-0.388655529	-0.49847681	-0.418172054	-0.378008212	-1.243182658	-0.130460618	0.480237883	0.606009513	-0.156450401	-0.379067514	0.038220301	-0.252345907	-1.14E-16	-0.802025194	-0.224400813	0.800026334	-0.514527689	0.397737978	0.307366529	-3.256847001	1.617189047	0.933061794	0.798328123	0.654568183	0.239874406
Picoides_pubescens_62766.wav	Dryobates_pubescens	Dryob_pub	Dryobates	New_World	Nearctic	12860756.06	DA6	4	17	2	17	2	5	16	27	0.131695732	0.399286658	-1.059324488	0.300598913	0.672197773	-0.132616665	-0.773893785	0.800403205	-0.249072369	-0.380483212	-0.455645779	0.187321376	-0.4295145	-1.28430123	0.866108463	0.835045423	0.73287823	-0.510646487	-0.500437665	0.157547765	-0.252345907	-1.14E-16	-0.935133415	0.820010856	1.720528023	-1.003772079	0.785520198	0.655462011	-1.948243112	3.967869877	1.721750969	1.915882737	1.155122706	-0.06088289
Picoides_pubescens_65595.wav	Dryobates_pubescens	Dryob_pub	Dryobates	New_World	Nearctic	12860756.06	DA6	4	17	2	17	2	5	16	27	-0.48680601	-0.430393982	-0.247586872	0.065965298	0.57087266	-0.46575563	0.464863024	0.812772148	-0.203508723	-0.461010649	-0.358432992	0.695104251	-0.386415396	-1.249894293	0.528754233	0.793847311	0.334854975	-0.754554191	-0.531281122	-0.096615911	-0.252345907	-1.14E-16	-1.585714315	0.057790695	0.963811132	-0.446588953	0.447242032	1.256127228	-4.77321667	2.40095005	0.617860873	2.406426614	0.415782813	0.520619288
Picoides_pubescens_6916.wav	Dryobates_pubescens	Dryob_pub	Dryobates	New_World	Nearctic	12860756.06	DA6	4	17	2	17	2	5	16	27	-0.48680601	-0.395393215	-0.391227751	0.125054712	0.507292636	-0.409354512	0.561890408	0.634577791	-0.174826034	-0.36807011	-0.312501659	-0.610270581	-0.447721313	-1.298836118	1.001338052	1.729066545	0.945340741	-1.48285584	-0.536191565	-0.033811908	-0.252345907	-1.14E-16	-2.152091401	0.845362222	1.151186903	-0.091630746	0.566631256	0.485428387	-4.836351629	2.996799107	-0.123016563	2.744021556	0.837280259	-0.94584669
Picoides_pubescens_6917.wav	Dryobates_pubescens	Dryob_pub	Dryobates	New_World	Nearctic	12860756.06	DA6	4	17	2	17	2	5	16	27	-0.398448618	-0.179523179	-0.802317289	-0.098282685	1.124439305	-0.238310256	0.269258975	0.87514705	-0.028196244	-0.328099733	-0.374852384	-0.59361769	0.842364087	-0.268933343	1.037942509	1.110280946	0.206657924	-1.249918074	-0.678680062	0.200164315	-0.252345907	-1.14E-16	-2.178881405	1.376455976	1.034862151	0.027400429	0.227966945	-0.23631678	-3.938040357	3.267111159	-0.798908552	2.238683047	0.629845458	-1.939145182
Picoides_pubescens_6919.wav	Dryobates_pubescens	Dryob_pub	Dryobates	New_World	Nearctic	12860756.06	DA6	4	17	2	17	2	5	16	27	-0.310091226	-0.30449611	-0.272704817	0.266006439	0.163875835	-0.418731384	-0.055546402	0.87514705	-0.243096809	-0.405437373	-0.438256259	1.01295916	-0.758250571	-1.546738268	0.494020169	0.613229797	0.067542276	-0.725007355	-0.360211184	-0.043805068	-0.252345907	-1.14E-16	-1.03017965	-0.27877648	1.331306108	-0.5311805	0.527762842	1.524981967	-4.087521254	2.077009335	1.968613597	2.289416707	0.446484049	1.017103809
Picoides_pubescens_6926.wav	Dryobates_pubescens	Dryob_pub	Dryobates	New_World	Nearctic	12860756.06	DA6	4	17	2	17	2	5	16	27	-0.840235576	-0.609445591	-0.655351993	0.165982524	0.900341942	-0.349487659	0.521533185	0.87514705	0.097722254	-0.388327596	-0.355713799	0.090037132	-0.520924529	-1.357275812	1.453620084	-0.444634822	0.592191724	1.002483006	-0.576607783	-0.145438385	-0.252345907	-1.14E-16	-1.348077594	0.02113979	0.039158706	-1.393232634	0.400477821	1.379229576	-3.841745238	3.204595192	-0.963267062	1.397869881	0.315580405	1.598550542
Picoides_pubescens_6927.wav	Dryobates_pubescens	Dryob_pub	Dryobates	New_World	Nearctic	12860756.06	DA6	4	17	2	17	2	5	16	27	-0.398448618	-0.103254708	-1.083410741	0.405918464	1.222094895	-0.239851465	-0.075467154	0.80981924	-0.368847992	-0.411221715	-0.410842433	0.76664722	-0.617953374	-1.434736015	1.530820892	-0.026326497	-0.124279329	-0.059138698	-0.551038846	0.182902097	-0.252345907	-1.14E-16	-1.05578489	0.384180107	1.444131705	-1.361885682	0.692349577	1.325914779	-3.05186347	4.103267803	1.505868871	2.032498369	0.831030056	0.973745475
Picoides_pubescens_72982.wav	Dryobates_pubescens	Dryob_pub	Dryobates	New_World	Nearctic	12860756.06	DA6	4	17	2	17	2	5	16	27	-0.045019051	0.0603289	-0.713159476	0.27007527	0.467174522	-0.276529902	-0.485624252	0.87514705	-0.259678989	-0.398174644	-0.459386061	0.329267187	-0.986724846	-1.72913417	1.022059347	1.138067294	0.718240365	-0.904607236	-0.347404787	0.109429211	-0.252345907	-1.14E-16	-1.126915442	0.499444151	1.880600553	-0.778388845	0.773927333	1.162075016	-3.121487818	3.545680775	2.218169444	2.543250977	0.969675871	0.269115796
Picoides_pubescens_76080.wav	Dryobates_pubescens	Dryob_pub	Dryobates	New_World	Nearctic	12860756.06	DA6	4	17	2	17	2	5	16	27	-0.48680601	-0.442613145	-0.175653553	-0.012885066	0.459097795	-0.417488074	0.561890408	0.658084511	-0.091466969	-0.389273146	-0.317510372	0.172219161	0.975592157	0.138984214	0.202375644	0.978932459	0.692919471	-0.722261427	-0.68559602	0.033776253	-0.252345907	-1.14E-16	-2.040883913	0.706993606	0.190342957	0.370241873	0.250287948	0.143176699	-4.219810719	1.496875429	-1.65174544	2.079408452	0.36658252	-1.098201597
Picoides_pubescens_77285.wav	Dryobates_pubescens	Dryob_pub	Dryobates	New_World	Nearctic	12860756.06	DA6	4	17	2	17	2	5	16	27	-0.221733835	-0.281489088	-0.078715897	0.010788284	0.226468654	-0.446945405	0.002838898	0.759801823	-0.207960515	-0.396902972	-0.413181612	-0.143755195	0.110717582	-0.853022401	1.157357853	0.836999074	0.517650856	-0.67316993	-0.537285978	0.133031784	-0.252345907	-1.14E-16	-1.592588823	0.432474244	1.054570555	0.215163496	0.289925083	0.582122025	-4.042487058	1.728569569	0.503715958	2.347267869	0.365167703	-0.688807194
Picoides_pubescens_78061.wav	Dryobates_pubescens	Dryob_pub	Dryobates	New_World	Nearctic	12860756.06	DA6	4	17	2	17	2	5	16	27	0.131695732	0.144066899	-0.577762403	0.172539291	0.699998156	-0.354352813	-0.01438738	0.87514705	-0.217431778	-0.425479008	-0.403496084	0.187321376	-0.773312101	-1.55876221	0.876080268	0.922167952	0.590876853	-0.726384591	-0.331693321	0.125244009	-0.252345907	-1.14E-16	-1.163563981	0.276351377	1.675708055	-0.765183919	0.760185406	0.911165456	-3.619988375	3.218998584	1.930877416	2.145645184	1.037054025	0.248321567
Picoides_pubescens_84761.wav	Dryobates_pubescens	Dryob_pub	Dryobates	New_World	Nearctic	12860756.06	DA6	4	17	2	17	2	5	16	27	-0.928592968	-0.682899476	-0.606083787	-0.044133757	0.815555122	-0.350035194	0.293116561	0.87514705	-0.075781124	-0.335011882	-0.400312456	0.267983443	-0.328065066	-1.203311976	1.344096074	-1.338425052	-0.160838349	1.572407826	-0.246787207	0.171877907	-0.252345907	-1.14E-16	-0.69589564	-0.517156308	-0.121502484	-1.350796845	0.128423324	1.33822774	-3.115873359	2.155440917	-0.367825052	0.568975441	-0.070366541	2.026712712
Picoides_villosus_182070.wav	Leuconotopicos_villosus	Leuco_vil	Leuconotopicos	New_World	Nearctic	13458199.43	DA6	3	25	4	19	3	9	21.25	61	1.015269648	0.210534606	0.827162004	0.143390839	-0.849141551	-0.544076771	-0.34869796	0.87514705	-0.200998988	-0.342524264	-0.443389475	0.118931186	-0.995639955	-1.736251292	1.163536018	-0.882941898	-0.354614725	0.852491794	1.065771608	0.278984397	-0.252345907	-1.14E-16	0.827055867	-1.933309057	1.389039566	0.124713009	0.418507395	1.08974704	-2.272651469	-1.705623374	4.658533736	0.374598474	0.31742614	1.70135513
Picoides_villosus_192227.wav	Leuconotopicos_villosus	Leuco_vil	Leuconotopicos	New_World	Nearctic	13458199.43	DA6	3	25	4	19	3	9	21.25	61	0.220053123	-0.253538019	0.942958752	-0.026510327	-0.750107547	-0.496876548	0.561890408	0.193847892	-0.136134282	-0.330878048	-0.237088185	0.33583656	-0.605612783	-1.424884257	1.597083798	0.037041383	0.810845741	0.556157695	-0.482109706	0.204557103	-0.252345907	-1.14E-16	-0.64598925	-0.880159875	0.636370011	0.408660386	0.133416013	1.555682754	-3.661309289	-0.627290257	1.596028398	1.956341475	-0.299396738	1.099741846
Picoides_villosus_233394.wav	Leuconotopicos_villosus	Leuco_vil	Leuconotopicos	New_World	Nearctic	13458199.43	DA6	3	25	4	19	3	9	21.25	61	0.750197473	0.013158651	1.02481306	0.084183662	-0.931522981	-0.511860124	-0.786507391	0.87514705	-0.204539507	-0.083028805	-0.467208235	-0.48740628	-0.430912099	-1.285416963	-0.789231552	0.774629243	-0.030038942	-1.001612102	0.038417003	0.21712928	-0.252345907	-1.14E-16	-0.152007314	-1.162249038	1.317964402	0.787411545	0.210505291	-0.003810736	-3.477381721	-1.46896368	3.175205987	0.606746358	0.408599812	-0.303818994
Picoides_villosus_30193.wav	Leuconotopicos_villosus	Leuco_vil	Leuconotopicos	New_World	Nearctic	13458199.43	DA6	3	25	4	19	3	9	21.25	61	-0.133376443	-0.01765924	-0.72317428	0.384058173	0.56847275	-0.216550982	-0.505961837	0.87514705	-0.195441717	-0.365330104	-0.45337974	0.580715005	0.922516075	-0.204946296	1.064363919	1.4761083	0.738849935	-1.316626876	-0.680516716	0.202285015	-0.252345907	-1.14E-16	-1.95237907	1.565371704	1.530626919	0.292598528	0.623360312	0.446407872	-2.841174047	3.110852634	0.252236151	3.347809832	0.851494255	-1.670328799
Picoides_villosus_317970.wav	Leuconotopicos_villosus	Leuco_vil	Leuconotopicos	New_World	Nearctic	13458199.43	DA6	3	25	4	19	3	9	21.25	61	0.926912256	-0.044926896	1.656324232	-0.143163848	-0.963155014	-0.634323961	0.561890408	0.829054559	-0.182594262	-0.357092505	-0.329430073	0.154271503	0.161177987	-0.406540725	-0.473676543	0.601622663	0.094317202	-0.690422652	-0.050751313	0.258409825	-0.252345907	-1.14E-16	-0.647006534	-1.5152964	0.812845203	1.539860296	0.101747958	0.168018845	-5.086150829	-2.973416288	2.274942049	1.113928441	0.085117014	-0.392469341
Picoides_villosus_34290.wav	Leuconotopicos_villosus	Leuco_vil	Leuconotopicos	New_World	Nearctic	13458199.43	DA6	3	25	4	19	3	9	21.25	61	0.04333834	-0.480618569	1.633686488	0.061426427	-1.004252852	-0.678953692	0.140068488	0.87514705	-0.201223071	-0.383606141	-0.445946598	1.039881344	0.166459667	-0.808522302	0.711722089	1.032957921	0.757904154	-0.742233734	-0.31197292	0.166565847	-0.252345907	-1.14E-16	-1.345114825	-0.690595197	1.02816912	1.636187494	0.16485895	1.518353801	-5.133480439	-1.763203944	1.813801791	3.352275312	-0.331291932	-0.099899052
Picoides_villosus_34565.wav	Leuconotopicos_villosus	Leuco_vil	Leuconotopicos	New_World	Nearctic	13458199.43	DA6	3	25	4	19	3	9	21.25	61	0.57348269	-0.143466217	1.163893821	0.345735572	-0.992337217	-0.643237769	0.049188864	0.87514705	-0.220703397	-0.378013258	-0.427850111	0.444102783	-0.651477109	-1.461498729	0.946967524	0.42004058	0.564319484	-0.111352701	-0.267330561	0.217726084	-0.252345907	-1.14E-16	-0.659001707	-1.219771558	1.25753548	0.742919454	0.490783763	1.307748393	-4.65014925	-1.153967169	2.91257416	2.159326371	0.299368664	0.749955994
Picoides_villosus_62779.wav	Leuconotopicos_villosus	Leuco_vil	Leuconotopicos	New_World	Nearctic	13458199.43	DA6	3	25	4	19	3	9	21.25	61	0.308410515	-0.385849851	1.83933603	-0.002565639	-1.048840977	-0.706989308	0.561890408	0.781850899	-0.20083466	-0.403748257	-0.325957388	-0.229585399	-0.668252349	-1.474890762	1.008444473	0.759631412	0.292118893	-0.743079664	-0.191538813	0.178971682	-0.252345907	-1.14E-16	-1.041648553	-1.350350935	1.142607816	1.4385314	0.079242796	1.008403666	-5.951961606	-2.172115857	2.603967721	2.266201012	-0.180197986	-0.001590682
Picoides_villosus_6940.wav	Leuconotopicos_villosus	Leuco_vil	Leuconotopicos	New_World	Nearctic	13458199.43	DA6	3	25	4	19	3	9	21.25	61	0.131695732	-0.397344832	1.370072068	0.102976059	-0.780381979	-0.680553656	0.508119954	0.87514705	-0.206272419	-0.42287656	-0.361337346	0.496959694	1.313818342	0.107438676	1.176920142	1.147094865	0.512593181	-1.068949113	-0.563543527	0.261716706	-0.252345907	-1.14E-16	-2.006365873	0.011840423	0.902369441	2.233570264	0.114236374	0.585184077	-5.464358174	-1.74525445	0.513645851	3.513714039	-0.128659417	-1.743344212
Melanerpes_carolinus_145837.wav	Melanerpes_carolinus	Mel_car	Melanerpes	New_World	Nearctic	3217548.03	DA4	4	9	2	9	3	2	24	73.5	-0.133376443	-0.217218615	-0.055136029	-0.074716804	-0.002889875	-0.35178372	0.561890408	0.131940384	-0.118207601	-0.307879544	-0.253012993	0.573298418	1.105998105	0.194284092	0.310626739	0.587050767	0.489912745	-0.37781678	-0.616876125	0.227219439	-0.252345907	-1.14E-16	-1.380811724	0.399857564	0.204241873	0.560433584	0.092167775	0.310355582	-2.961464011	0.499600236	-0.840528072	1.758162301	0.033456612	-0.756478916
Melanerpes_carolinus_145838.wav	Melanerpes_carolinus	Mel_car	Melanerpes	New_World	Nearctic	3217548.03	DA4	4	9	2	9	3	2	24	73.5	-0.751878184	-0.624835082	0.401880438	-1.377528235	-0.16262613	0.225775168	0.561890408	-1.39768351	1.75442391	-0.05486765	0.181704494	-0.881087417	0.140618701	-0.829151698	0.864209701	0.877882982	0.541701716	-0.70696929	-0.464131014	-0.158636246	-0.252345907	-1.14E-16	-0.848249724	0.935042782	-0.688730002	0.285988788	-1.851795407	0.836257589	-0.420760796	0.795202797	-2.072139874	0.913687463	-2.71464775	-0.520099553
Melanerpes_carolinus_197302.wav	Melanerpes_carolinus	Mel_car	Melanerpes	New_World	Nearctic	3217548.03	DA4	4	9	2	9	3	2	24	73.5	-0.045019051	-0.087531739	-0.164520044	-0.377639353	0.101201174	-0.146321669	0.561890408	-0.441327152	0.053770515	-0.262397757	-0.208259016	-0.945220819	-0.047272486	-0.979149252	-0.396058726	0.746565928	-0.110717077	-1.026131149	-0.285834565	0.173477057	-0.252345907	-1.14E-16	-0.725663149	-0.070495047	0.460032973	-0.156499828	-0.260188971	-0.384410365	-2.763619486	0.992125242	0.276148714	0.01255267	-0.015576685	-0.630988828
Melanerpes_carolinus_197303.wav	Melanerpes_carolinus	Mel_car	Melanerpes	New_World	Nearctic	3217548.03	DA4	4	9	2	9	3	2	24	73.5	0.220053123	0.115057307	-0.203508545	-0.270465385	0.341506354	-0.013490911	0.561890408	-0.575744187	0.004936743	-0.267588673	-0.225020829	-0.377800845	0.858997979	-0.255654151	0.548560479	0.578696599	-0.071631911	-0.784847818	-0.315953339	0.272308722	-0.252345907	-1.14E-16	-0.856584249	0.573298228	0.642696897	0.268478329	-0.242438195	-0.31175203	-1.727562164	1.080134574	0.128714393	0.811372356	-0.09243401	-1.281240492
Melanerpes_carolinus_208145.wav	Melanerpes_carolinus	Mel_car	Melanerpes	New_World	Nearctic	3217548.03	DA4	4	9	2	9	3	2	24	73.5	-0.575163401	-0.517067681	-0.018534554	-0.379121344	0.260055247	-0.330145939	0.561890408	-0.029667895	0.083661761	-0.372003154	-0.190576722	-0.838452189	1.132228414	0.728944537	0.332400744	0.646496015	0.390782199	-0.526684847	-0.656489584	0.139881618	-0.252345907	-1.14E-16	-1.749899906	0.734745988	-0.468014775	0.692891997	-0.404764268	-0.701025899	-3.210483557	0.474384428	-2.672651448	0.819109943	-0.293504157	-1.814665414
Melanerpes_carolinus_23133.wav	Melanerpes_carolinus	Mel_car	Melanerpes	New_World	Nearctic	3217548.03	DA4	4	9	2	9	3	2	24	73.5	-0.221733835	-0.17290977	-0.492660149	0.314747468	0.271314893	-0.38463436	-0.235551481	0.87514705	-0.30001402	-0.385005834	-0.45535503	2.867915546	0.781844829	-0.317247161	1.196851935	0.857421838	0.28507401	-0.871943648	-0.417911252	0.156934053	-0.252345907	-1.14E-16	-1.448813334	0.818499859	1.646812996	0.330618295	0.612092482	2.172816741	-2.713392481	2.140195209	1.683035137	4.362730061	0.177815481	0.202030407
Melanerpes_carolinus_313426.wav	Melanerpes_carolinus	Mel_car	Melanerpes	New_World	Nearctic	3217548.03	DA4	4	9	2	9	3	2	24	73.5	1.898843564	0.580445283	1.125087116	0.093178588	-0.676195904	-0.581569843	0.002693464	0.87514705	-0.210724212	-0.407723011	-0.391687315	-0.437838996	-0.300720561	1.257846277	-0.857102489	0.749031732	0.183246934	-0.810642269	0.09655468	0.286954638	-0.252345907	-1.14E-16	-0.209697642	-1.257746615	0.871520735	1.411381166	0.396196836	-1.406482744	-3.571077156	-2.863989835	2.19402869	-0.426112323	1.034048091	-1.533269796
Melanerpes_carolinus_52866.wav	Melanerpes_carolinus	Mel_car	Melanerpes	New_World	Nearctic	3217548.03	DA4	4	9	2	9	3	2	24	73.5	-0.575163401	-0.286928841	-0.975545982	0.102171328	1.400495166	-0.197718796	-0.029275261	0.87514705	-0.122988049	-0.409896711	-0.414251153	-0.172962212	0.557175754	-0.496605291	0.96958615	1.587388635	1.07311161	-1.208732226	-0.6365314	0.010103948	-0.252345907	-1.14E-16	-2.393194725	1.833917042	1.106289754	-0.399386525	0.58421297	0.256163167	-3.516565625	4.526395749	-1.165060469	2.950082046	0.950733141	-1.547132159
Melanerpes_erythrocephalus_105262.wav	Melanerpes_erythrocephalus	Mel_ery	Melanerpes	New_World	Nearctic	5179611.02	DA4	3	10	2	10	3	4	22	76.5	-0.663520793	-0.656960318	0.346608055	-0.091749118	-0.275094016	-0.437658161	0.561890408	0.270819259	0.083485482	-0.237280586	-0.197792713	1.395995572	-0.75392599	1.174139047	-1.233312203	0.631852543	0.478032906	-0.443288888	-0.294461101	0.118588663	-0.252345907	-1.14E-16	-0.81401907	-0.647158747	-0.754711747	0.320429633	-0.057530567	0.568429406	-3.019130966	-0.996701503	-1.391672445	0.576254375	-0.331806081	0.659757644
Melanerpes_erythrocephalus_105281.wav	Melanerpes_erythrocephalus	Mel_ery	Melanerpes	New_World	Nearctic	5179611.02	DA4	3	10	2	10	3	4	22	76.5	0.220053123	0.322605744	0.095507932	-1.104816665	-0.174830764	1.936989021	0.561890408	-2.008714614	0.979828475	0.112595579	-0.144107441	1.305125201	-0.714937433	-0.584381369	-1.200947467	-1.716302481	-3.615711592	-0.519099497	0.423316568	0.368216764	-0.252345907	-1.14E-16	2.728978413	-1.534257121	0.325516142	-0.911401178	-2.414886032	0.520534957	3.214918035	-1.192752595	4.023487811	-3.258699967	-3.162221081	1.831981522
Melanerpes_erythrocephalus_105407.wav	Melanerpes_erythrocephalus	Mel_ery	Melanerpes	New_World	Nearctic	5179611.02	DA4	3	10	2	10	3	4	22	76.5	0.131695732	-0.25616454	0.748266232	-0.122744059	-0.381616971	-0.543352134	0.561890408	0.676053448	-0.158990799	-0.341617831	-0.315589179	0.687305423	-0.828525536	1.257846277	-1.295237926	0.934635519	0.655473044	-0.694108971	-0.146245209	0.178316336	-0.252345907	-1.14E-16	-0.833103498	-0.930876055	-0.203240841	0.769444547	0.202171358	-0.16450088	-3.959835746	-1.69254197	-0.309927393	0.362468249	0.297367005	-0.173821516
Melanerpes_erythrocephalus_188767.wav	Melanerpes_erythrocephalus	Mel_ery	Melanerpes	New_World	Nearctic	5179611.02	DA4	3	10	2	10	3	4	22	76.5	-0.928592968	-0.829263311	0.371429119	-0.039148583	-0.329061068	-0.480248069	-0.351470572	0.618798683	-0.021382611	-0.113617908	-0.545345684	0.64864704	0.667855247	0.141526501	-0.038992465	-0.578641721	0.189458408	0.872400032	-0.572687887	-0.215238528	-0.252345907	-1.14E-16	-0.872156436	-0.428370277	-0.801253349	0.124229749	-0.289627544	0.808515528	-2.788508145	-0.432874412	-1.620529576	0.70910835	-0.70038624	0.781822089
Melanerpes_erythrocephalus_188769.wav	Melanerpes_erythrocephalus	Mel_ery	Melanerpes	New_World	Nearctic	5179611.02	DA4	3	10	2	10	3	4	22	76.5	-0.840235576	-0.797837336	0.563892054	-0.041277031	-0.35956147	-0.481260235	0.561890408	0.236279974	0.184708484	-0.274250236	-0.13431672	1.004047122	-0.937378535	-0.092988936	-1.385597734	0.521211064	0.777822504	-0.08047943	-0.296354766	-0.745501087	-0.252345907	-1.14E-16	-0.804358581	-0.898253135	-1.029838773	-0.314124853	-0.026675079	1.094414445	-3.428042134	-0.368985762	-1.681161524	0.453357567	-0.414331347	1.695296629
Melanerpes_erythrocephalus_210981.wav	Melanerpes_erythrocephalus	Mel_ery	Melanerpes	New_World	Nearctic	5179611.02	DA4	3	10	2	10	3	4	22	76.5	-0.48680601	-0.626901995	0.816729876	-0.041051669	-0.49884883	-0.531814199	0.561890408	0.08159067	-0.124780717	-0.388199287	-0.138029913	-0.633105106	-0.832585426	1.257846277	-1.298608076	-0.743788792	-1.936101952	-0.499495047	-0.442978319	0.275486205	-0.252345907	-1.14E-16	-0.132786215	-2.008279267	-0.933823316	0.60857534	-0.76118439	-1.23881399	-4.411473179	-3.204978197	-0.456126256	-2.340615286	-0.565527894	-0.108428278
Melanerpes_erythrocephalus_254600.wav	Melanerpes_erythrocephalus	Mel_ery	Melanerpes	New_World	Nearctic	5179611.02	DA4	3	10	2	10	3	4	22	76.5	-0.398448618	-0.499957316	0.379697383	-0.050908675	-0.167044888	-0.482975364	0.561890408	0.163105577	-0.142707398	-0.403258933	-0.206359403	-0.516817624	-0.324052546	1.257846277	-0.87647057	-0.984371278	-3.079936907	-1.04596656	-0.506139943	0.379249799	-0.252345907	-1.14E-16	-0.207380264	-1.805826801	-0.325900732	0.654736586	-0.918759537	-1.417144954	-4.679572729	-2.658341219	0.447487502	-2.16203523	-0.62172595	-0.683753965
Melanerpes_erythrocephalus_26216.wav	Melanerpes_erythrocephalus	Mel_ery	Melanerpes	New_World	Nearctic	5179611.02	DA4	3	10	2	10	3	4	22	76.5	-0.398448618	-0.509181283	0.490235081	-0.167483704	-0.312218593	-0.357924731	0.561890408	-0.066429856	0.10359623	-0.279730708	-0.173288201	2.571192402	0.039178862	1.257846277	0.239470707	-0.450054808	-0.602410948	0.12096952	0.294018533	0.503091777	-0.252345907	-1.14E-16	-0.100322246	-0.798287617	-0.230867309	0.81102587	-0.378092522	1.408373398	-1.443230156	-2.031838959	0.462718306	1.246720387	-1.117849051	1.056174829
Melanerpes_erythrocephalus_325512.wav	Melanerpes_erythrocephalus	Mel_ery	Melanerpes	New_World	Nearctic	5179611.02	DA4	3	10	2	10	3	4	22	76.5	-0.663520793	-0.628991951	0.14364697	-0.004926432	-0.036917745	-0.49363918	0.561890408	0.874258379	-0.052247874	-0.282274027	-0.337046932	0.214829891	-0.202807549	1.257846277	-0.635854495	-0.849761197	-3.061595299	-1.202498708	-0.255985672	0.382342499	-0.252345907	-1.14E-16	-0.526922027	-1.567591863	-0.052908499	0.70550709	-0.701477006	-0.803870343	-5.042527794	-2.163405627	0.629296115	-1.062435398	-0.540070821	-0.497755673
Melanerpes_erythrocephalus_325514.wav	Melanerpes_erythrocephalus	Mel_ery	Melanerpes	New_World	Nearctic	5179611.02	DA4	3	10	2	10	3	4	22	76.5	-0.48680601	-0.48751204	0.038499989	-0.064431362	0.098308069	-0.447078082	0.278509751	0.87514705	-0.056076714	-0.330802195	-0.389044239	2.549750122	-0.169245812	1.257846277	-0.747964173	-0.145311006	-1.449794778	-0.89443895	-0.176771269	0.285623324	-0.252345907	-1.14E-16	-0.58186374	-0.923198102	0.296463048	0.462715774	-0.216028322	0.947141106	-3.584368233	-0.966183175	0.996687523	1.092975948	-0.558743118	0.662061295
Melanerpes_erythrocephalus_6857.wav	Melanerpes_erythrocephalus	Mel_ery	Melanerpes	New_World	Nearctic	5179611.02	DA4	3	10	2	10	3	4	22	76.5	0.485125298	0.222731264	-0.108238185	0.008528025	0.337381409	-0.465877421	0.403468759	0.87512961	-0.187673488	-0.370855789	-0.362146414	2.66537442	-0.590275619	0.435985387	0.394376745	-1.273386757	-1.080159467	0.806535037	1.329379698	0.382590544	-0.252345907	-1.14E-16	0.784213055	-1.526134048	0.776071971	-0.290720827	0.449109338	1.496236581	-1.148076482	-0.99070997	3.228649878	0.491005394	0.154581005	2.272882809
Melanerpes_erythrocephalus_79630.wav	Melanerpes_erythrocephalus	Mel_ery	Melanerpes	New_World	Nearctic	5179611.02	DA4	3	10	2	10	3	4	22	76.5	0.04333834	-0.400943632	1.133464816	0.139790059	-0.74574093	-0.618055797	0.561890408	0.390138079	-0.199594731	-0.396772008	-0.250133641	1.265639289	0.564337814	1.257846277	-0.139010113	-0.268288615	-1.121251607	-0.494651794	-0.198551996	0.24825614	-0.252345907	-1.14E-16	-0.588175617	-1.279617124	-0.035452843	1.577259224	-0.289898731	0.175846048	-3.983385935	-3.317285561	0.662558419	0.738120163	-0.554110403	-0.302098097
Sphyrapicus_varius_107977.wav	Sphyrapicus_varius	Sph_var	Sphyrapicus	New_World	Nearctic	4454668.1	DA4	6	25	3	16	4	3	20.5	50.3	1.191984431	2.676058213	-1.078118349	5.008709229	-1.444759762	2.222167672	-2.439233386	-2.479129196	-0.248773591	5.728465356	7.084472968	-0.078350772	-0.968532474	1.051883518	-1.411458886	-2.169177973	0.417237576	3.052517846	6.675059692	0.328776622	5.764714158	-0.468340695	12.12627675	3.442349425	-3.831263695	0.961504039	5.929345575	-1.365645645	46.34437055	-9.26860273	-0.662628125	-5.720373644	5.444425213	2.684548074
Sphyrapicus_varius_112087.wav	Sphyrapicus_varius	Sph_var	Sphyrapicus	New_World	Nearctic	4454668.1	DA4	6	25	3	16	4	3	20.5	50.3	0.04333834	1.346385528	-0.583763665	0.486024771	-1.086938538	3.372224603	-2.659394313	-2.601589342	0.033250442	5.685990581	5.889120703	-0.243377053	0.336049112	1.10422328	-0.176765308	-0.313500452	0.90455153	1.068991216	1.52969203	0.358929967	3.357890132	-0.541415108	7.923144808	5.464146626	-3.146216263	2.079999161	1.384605632	-0.054651007	36.95333054	-5.256018114	-2.962003156	-1.955535156	-0.632043211	-0.792909788
Sphyrapicus_varius_118768.wav	Sphyrapicus_varius	Sph_var	Sphyrapicus	New_World	Nearctic	4454668.1	DA4	6	25	3	16	4	3	20.5	50.3	0.485125298	0.849938131	-0.848674326	4.595669874	-1.417137504	0.654735241	-0.926707563	-2.169580691	-0.164667582	4.551364341	5.873434878	0.522095828	-0.919181071	1.198364578	-1.302198937	-2.231626604	0.089154156	2.887485413	5.737695496	0.372019198	4.160164807	-1.193184408	9.223423549	1.626913254	-4.952056033	1.412724222	6.390815247	0.062559574	34.54033462	-9.553069103	-2.744113166	-4.222183745	4.894606599	3.757832555
Sphyrapicus_varius_133960.wav	Sphyrapicus_varius	Sph_var	Sphyrapicus	New_World	Nearctic	4454668.1	DA4	6	25	3	16	4	3	20.5	50.3	-0.045019051	0.806620925	-0.463273851	0.287947719	-1.278985774	2.504534472	-2.494147778	-2.577127365	-0.99312821	4.904748686	5.058311715	0.011756867	-0.551453865	1.257846277	-0.680750976	-1.353819996	-0.064509955	1.663504399	2.426574444	0.410601737	2.956752794	-0.922966981	8.17563125	3.414963739	-3.459288325	1.982903125	2.032512677	0.134640598	33.25228757	-6.941660838	-1.668658911	-3.212088411	-0.229086397	0.664799855
Sphyrapicus_varius_136509.wav	Sphyrapicus_varius	Sph_var	Sphyrapicus	New_World	Nearctic	4454668.1	DA4	6	25	3	16	4	3	20.5	50.3	-0.045019051	0.906251753	-0.820303975	0.424007905	-0.799467866	2.05249415	-2.478690024	-2.406049192	-0.280742838	4.628530121	3.592579734	0.000870043	-0.969075431	0.505403162	-1.411909599	-1.831467109	0.152784956	2.428929289	3.382138705	0.311041915	3.357890132	-1.045793288	8.345561179	2.586260243	-3.520538658	0.639109592	2.571782247	0.460888374	31.69648391	-5.578318804	-1.145873245	-4.167837865	0.453152325	2.291351396
Sphyrapicus_varius_175237.wav	Sphyrapicus_varius	Sph_var	Sphyrapicus	New_World	Nearctic	4454668.1	DA4	6	25	3	16	4	3	20.5	50.3	0.04333834	0.420833923	-0.031837625	0.079640499	-1.362714732	1.309526119	-2.090645728	-2.355861541	-0.14838418	4.23757143	5.022753546	0.283913597	-0.200579459	1.084031813	-0.773974502	-0.763909794	1.018659768	1.723247861	1.880755432	0.306147026	2.956752794	-1.193605632	6.854126662	3.138325394	-4.09772668	2.413826596	2.515239449	1.073733121	29.45184136	-7.133413925	-3.210856964	-1.736010955	-0.256392013	1.096139374
Sphyrapicus_varius_175592.wav	Sphyrapicus_varius	Sph_var	Sphyrapicus	New_World	Nearctic	4454668.1	DA4	6	25	3	16	4	3	20.5	50.3	0.661840082	2.073885137	-0.557157701	-0.79311889	-1.050142955	2.578227093	-2.496403897	-2.443562004	-0.275663612	5.099275385	4.04166383	-0.229585399	1.143880863	1.257846277	0.699081356	0.347813755	0.899689539	0.229352948	1.103201063	0.325121422	4.561302145	-0.177778608	6.858212831	5.809539073	-1.248281096	2.632215942	0.562160905	-0.55565272	33.61004708	-4.300897776	-0.778565246	-0.529411398	-0.851656354	-2.700458485
Sphyrapicus_varius_191050.wav	Sphyrapicus_varius	Sph_var	Sphyrapicus	New_World	Nearctic	4454668.1	DA4	6	25	3	16	4	3	20.5	50.3	0.396767907	1.283485654	-0.253984825	-1.450567517	-0.78464609	2.405882004	-2.623835708	-2.481194947	-0.643000718	4.688282814	3.695825542	0.444102783	-0.622915678	0.045206056	-1.120883618	-1.37222518	-0.468261708	1.386522255	3.513062914	0.327785613	4.160164807	-1.008794301	8.923990842	3.094638111	-2.233769124	1.720006863	1.526282679	0.954907269	33.67039581	-6.380888964	1.624283068	-3.008819922	-1.09004707	1.204864038
Sphyrapicus_varius_201171.wav	Sphyrapicus_varius	Sph_var	Sphyrapicus	New_World	Nearctic	4454668.1	DA4	6	25	3	16	4	3	20.5	50.3	2.075558348	4.108567861	-1.515248038	2.539653662	-0.375862016	4.631197386	-2.485692753	-2.642515566	-0.217282389	4.213746159	2.105872087	0.959947307	-0.591735796	-0.115142876	-1.092410142	-1.840428946	-0.233981168	2.152640376	8.619414371	0.308528135	7.369263508	-0.95296857	12.6496247	3.813276084	-0.210080161	-0.111454519	5.243929265	-0.607436142	45.13817806	-4.654853396	6.591193432	-5.126123957	4.416675718	1.965289065
Sphyrapicus_varius_216806.wav	Sphyrapicus_varius	Sph_var	Sphyrapicus	New_World	Nearctic	4454668.1	DA4	6	25	3	16	4	3	20.5	50.3	1.10362704	2.422581829	-0.008462635	-1.280236838	-1.110694633	5.497220592	-2.957733043	-2.770416979	-0.531607312	4.25875783	3.882632829	0.430238919	0.019206552	1.218766112	-0.087386333	-0.709698953	0.258353404	1.08931416	3.096731892	0.33363017	4.561302145	-1.202381649	9.646128593	5.07296917	-1.532248638	2.38784276	1.282142762	0.321143757	39.2351494	-5.496033541	2.262245313	-2.655187838	-1.537173652	-1.04948336
Sphyrapicus_varius_38808.wav	Sphyrapicus_varius	Sph_var	Sphyrapicus	New_World	Nearctic	4454668.1	DA4	6	25	3	16	4	3	20.5	50.3	0.750197473	1.316216328	1.276969346	-3.001887496	-1.637621188	1.51101308	-2.237897853	-2.434021953	-0.263712492	5.031085458	7.001532537	0.329267187	-0.975370102	0.948783935	-0.841568835	-1.343993893	0.116544643	1.785723512	4.85909679	0.347316987	4.561302145	-0.851331531	10.4424532	2.968109685	-3.674809335	4.047909197	0.837740819	1.348715319	39.46201703	-12.28903948	0.596945489	-2.83433107	-2.633971425	1.142974797
Sphyrapicus_varius_42985.wav	Sphyrapicus_varius	Sph_var	Sphyrapicus	New_World	Nearctic	4454668.1	DA4	6	25	3	16	4	3	20.5	50.3	-0.045019051	0.358278948	-0.75630797	0.389900204	-0.498681296	0.570656047	-1.084617447	-1.836556866	-0.240557196	3.289292102	2.037667983	0.193397947	0.483375248	1.102391268	0.238589685	-0.12923971	-0.274456153	-0.040716363	0.417924783	0.373792654	2.555615457	-1.247159894	3.694700342	2.86851026	-2.184817813	2.019787781	2.5115896	0.540637691	18.2410528	-3.388727144	-2.036486956	-0.058147338	0.527532913	-0.63871552
[truncated: 1 more columns]
