# Supplementary material for: Evolution of communication signals and information during species radiation
Source: Nat Commun. 2020 Oct 2;11:4970. doi: 10.1038/s41467-020-18772-3 (PMC7532446; doi:10.1038/s41467-020-18772-3)
Supplement: Supplementary file 7 — Source Data [file 41467_2020_18772_MOESM7_ESM.zip › Source_Data_Code_Garcia_etal/10_Communities_densitycurves/Classification/Acoustic_alldata_postDFA_community4_Malaysia.csv]

File	Species_FullName	Species	Genus	Broad_Geographic	Geographic	DistribArea_num	DistribArea_Clust	AcousticClust	Overall_Sympatry	WithinGenus_Sympatry	WithinGeo_Sympatry	Within_DistArea_Sympatry	WithinAcClust_Sympatry	BodySize	BodyMass	n.pulses	drum_duration	pulseRateMedian	pulseRateDeviation	interval_min	interval_max	interv1_intervMax	intervL_intervMax	interval_slope_lm2_ordre_coefa	interval_nPVI	MeanAcc	drum_peak_F	Amp_pulses_min	Amp_pulses_first	Amp_pulses_last	Amp_pulses_Q25	Amp_pulses_Q75	Amp_pulses_IQR	nPAVI	Amp_slope_lm2_ordre_coefa	n_seq	interval_seq_median	PC1	PC2	PC3	PC4	PC5	PC6	LD1	LD2	LD3	LD4	LD5	LD6
Chrysophlegma_mentale_164148.wav	Chrysophlegma_mentale	Chrysop_men	Chrysophlegma	Old_world	Indomalaya	1307124.43	DA2	4	8	0	7	4	4	27.5	100.5	0.308410515	0.12889515	-0.133242518	-0.151698197	0.287168979	-0.311333094	0.468024723	0.87514705	-0.084296297	-0.319445383	-0.346014042	-0.483672194	-0.467748849	-0.968063571	-0.995754104	-0.08236093	0.077858845	0.162019016	0.00725141	0.124443481	-0.252345907	-1.14E-16	-0.337744534	-1.060774866	0.342169059	-0.793495054	0.3950898	-0.16863167	-3.596993739	0.716230031	0.906896861	-0.676979708	0.826474601	0.797559634
Chrysophlegma_mentale_164170.wav	Chrysophlegma_mentale	Chrysop_men	Chrysophlegma	Old_world	Indomalaya	1307124.43	DA2	4	8	0	7	4	4	27.5	100.5	0.220053123	-0.076493087	0.24344238	-0.023924531	-0.005151063	-0.49154888	0.561890408	0.724702621	-0.156451186	-0.380740293	-0.331655676	-0.664779715	0.462936625	1.257846277	-0.22318411	-0.31560343	-2.110656491	-1.170607351	-0.274692851	0.36183932	-0.252345907	-1.14E-16	-0.766682594	-0.979117204	0.347367058	1.046110587	-0.386723225	-1.527089283	-4.658428282	-1.843524348	0.644669695	-0.817824628	0.11917967	-1.740267165
Chrysophlegma_mentale_33236.wav	Chrysophlegma_mentale	Chrysop_men	Chrysophlegma	Old_world	Indomalaya	1307124.43	DA2	4	8	0	7	4	4	27.5	100.5	0.750197473	0.817718478	-0.766683516	0.14320855	-0.45820397	0.02428292	-1.373158981	0.87514705	-0.199325831	-0.158337431	-0.440969971	-0.710280124	-1.199815075	-0.975799458	-0.51749479	-1.680312195	-3.144029914	-0.213832115	0.801036972	0.288880313	-0.252345907	-1.14E-16	1.914218452	-1.986472432	1.555696332	-0.934480003	-0.170819167	-0.885740761	-0.343811603	-0.609986831	5.394093555	-2.958586988	0.437950685	0.874096312
Dinopium_rafflesii_164165.wav	Dinopium_rafflesii	Din_raf	Dinopium	Old_world	Indomalaya	1036889.72	DA2	4	9	0	8	4	5	27	97.5	-0.928592968	-0.730780491	-0.125937362	-0.595087128	0.169030794	-0.104495823	0.561890408	-0.175975902	1.671106674	0.3089984	-0.00275022	1.736371314	-0.1194374	-1.036760047	0.986816847	-0.59207575	-0.642076933	0.271012501	-0.557308933	-0.033534152	-0.252345907	-1.14E-16	-0.372030082	-0.08266462	-0.409990461	-0.588789858	-1.136312139	2.608515593	-1.055427511	1.091846062	-0.397509512	1.64005728	-2.312543357	2.197683747
Dinopium_rafflesii_175114.wav	Dinopium_rafflesii	Din_raf	Dinopium	Old_world	Indomalaya	1036889.72	DA2	4	9	0	8	4	5	27	97.5	0.838554865	0.21260659	0.535155658	0.197488114	-1.125866362	-0.432334249	-1.254569698	0.87514705	-0.212218102	-0.270073546	-0.60318662	-0.381901218	0.030240451	-0.917269017	-0.203797561	-0.481775663	-0.288013755	0.394871744	0.701190566	0.294858763	-0.252345907	-1.14E-16	0.633369241	-1.373168013	0.991919155	0.412347021	0.249012299	-0.078841935	-1.578147034	-1.778518936	3.247939488	-0.372425442	0.438917488	0.33861187
Dinopium_rafflesii_22638.wav	Dinopium_rafflesii	Din_raf	Dinopium	Old_world	Indomalaya	1036889.72	DA2	4	9	0	8	4	5	27	97.5	1.015269648	0.516038824	0.052841678	0.040000985	0.065529889	-0.420491572	0.561890408	0.721222038	-0.17691748	-0.381384134	-0.337803079	0.899536578	-1.068411748	-1.363626565	-0.825108474	-2.103004525	-3.490846821	0.062618516	1.657742453	0.31604304	-0.252345907	-1.14E-16	1.891332117	-3.255272835	1.40251404	-0.816010817	0.088896623	0.340304367	-2.63571124	-2.042586127	6.185093528	-2.301129158	0.330346761	2.608869395
Dinopium_rafflesii_86971.wav	Dinopium_rafflesii	Din_raf	Dinopium	Old_world	Indomalaya	1036889.72	DA2	4	9	0	8	4	5	27	97.5	-0.751878184	-0.51927881	-0.472114576	-0.568074857	0.63518807	0.200853465	0.561890408	-0.654474495	1.51222848	-0.074820761	-0.101181134	-1.098037503	-0.354710299	-1.224583436	0.462685362	0.168280031	0.430083558	0.107094432	-0.521766271	-0.33140356	-0.252345907	-1.14E-16	-0.814916681	0.559076482	-0.746337546	-1.263477919	-0.952143946	0.552298025	-1.288607124	2.800710222	-2.279795061	-0.18146642	-1.230826525	0.64030005
Dryocopus_javensis_162995.wav	Dryocopus_javensis	Dry_jav	Dryocopus	Old_world	Indomalaya	3136916.6	DA4	1	12	0	11	1	2	43	272	0.131695732	0.655592663	-1.338649883	0.030356175	1.348436235	0.387729508	0.561890408	-0.990044648	-0.031551521	-0.180279607	-0.234981802	-1.129172634	-0.114189711	0.91090482	-0.702261631	-0.308447661	0.247199157	0.573763969	-0.492764331	0.279876256	-0.252345907	-1.14E-16	-0.017214207	0.538805929	-0.631930017	-1.682189114	0.077203847	-1.735969811	0.67719281	2.832549344	-2.116422003	-2.608477597	0.907232008	-0.440130613
Dryocopus_javensis_164125.wav	Dryocopus_javensis	Dry_jav	Dryocopus	Old_world	Indomalaya	3136916.6	DA4	1	12	0	11	1	2	43	272	1.191984431	0.885460929	-0.186214867	-0.567870216	-0.048860043	-0.14295202	0.561890408	-0.253274512	-0.136134282	-0.343493006	-0.290153324	-0.824508187	-1.29813849	-0.443343036	-1.685067667	-1.751913236	-0.686988679	1.703861572	0.205102882	0.2725532	-0.252345907	-1.14E-16	1.685605176	-2.496559857	-0.378515676	-1.628011924	-0.097772185	-0.970249312	-1.005183172	-0.964039182	1.921010839	-4.306111709	0.451644343	2.184151134
Dryocopus_javensis_164182.wav	Dryocopus_javensis	Dry_jav	Dryocopus	Old_world	Indomalaya	3136916.6	DA4	1	12	0	11	1	2	43	272	-0.133376443	0.220280929	-1.186856712	0.618027368	0.675663915	0.079999089	0.561890408	-0.705207409	-0.110289984	-0.163574585	-0.201163669	-0.988583752	-0.853317412	0.438864233	-1.315817875	-0.682669237	0.279071592	1.070550691	-0.366979017	0.199961276	-0.252345907	-1.14E-16	0.255622878	-0.508207452	-1.152184476	-1.977474599	0.498060989	-1.367531017	-0.291016092	1.81521532	-2.159341149	-3.152833026	1.302653449	0.998108475
Dryocopus_javensis_19126.wav	Dryocopus_javensis	Dry_jav	Dryocopus	Old_world	Indomalaya	3136916.6	DA4	1	12	0	11	1	2	43	272	0.750197473	1.160190446	-1.224368141	0.340806197	0.025412368	0.183815664	0.561890408	-1.301264011	-0.160185911	-0.230629312	-0.171525866	-0.912257089	-1.124758899	1.257846277	-1.541143781	-1.171333027	-1.023199271	0.719878788	0.046613275	0.297000573	-0.252345907	-1.14E-16	1.516551397	-1.235010629	-0.718489967	-1.58825301	0.112073967	-2.192291991	1.280721848	-0.031454612	0.04992143	-4.758377528	1.068159952	0.619840203
Dryocopus_javensis_196555.wav	Dryocopus_javensis	Dry_jav	Dryocopus	Old_world	Indomalaya	3136916.6	DA4	1	12	0	11	1	2	43	272	2.428987914	2.896206609	-1.284321573	0.030903517	1.898326692	-0.084824745	-0.156354306	0.87514705	-0.20870746	-0.387313141	-0.368551311	-0.799791173	0.629866204	0.73852381	-0.084614435	0.40584174	-0.248763898	-0.698051594	-0.105965838	0.30986541	-0.252345907	-1.14E-16	0.031654923	0.747518853	2.442791659	-0.933616599	1.122395958	-2.276593418	-0.265757776	3.462376707	3.262397784	-0.962225624	2.718938361	-2.304295258
Dryocopus_javensis_197606.wav	Dryocopus_javensis	Dry_jav	Dryocopus	Old_world	Indomalaya	3136916.6	DA4	1	12	0	11	1	2	43	272	1.722128781	2.386898209	-1.440395484	0.080031983	2.57547348	-0.088197959	0.561890408	0.671765977	-0.200864537	-0.463821103	-0.349056777	-0.820660335	-0.177683736	1.257846277	-0.754968566	0.694302476	-0.052503746	-0.916770239	-0.00172195	0.290147953	-0.252345907	-1.14E-16	-0.388148726	0.729142195	1.686455542	-1.443670231	1.176159324	-2.456269148	-1.178187649	4.095872788	1.463285831	-1.482115791	2.868379152	-1.959832271
Dryocopus_javensis_22623.wav	Dryocopus_javensis	Dry_jav	Dryocopus	Old_world	Indomalaya	3136916.6	DA4	1	12	0	11	1	2	43	272	-0.221733835	0.136649621	-1.273286598	1.174926992	0.379246184	0.04940475	0.561890408	-0.933012442	-0.194694772	-0.295217348	-0.144975793	-0.989577364	-0.298770067	-0.614759024	-0.855483368	0.265142793	0.36137271	-0.066454662	-0.360318383	0.031825607	-0.252345907	-1.14E-16	-0.386241987	0.100931284	-0.319681434	-1.617045993	0.873684008	-1.014822165	-1.053868795	2.665345673	-1.48054088	-1.453336745	1.716390463	0.323198688
Dryocopus_javensis_44850.wav	Dryocopus_javensis	Dry_jav	Dryocopus	Old_world	Indomalaya	3136916.6	DA4	1	12	0	11	1	2	43	272	-0.133376443	1.109967942	-2.110953718	-0.175776816	3.996916172	0.774806847	0.561890408	-0.544858254	0.056344488	-0.327345011	-0.307697117	-1.013888151	0.497241507	0.849356526	-0.194707334	0.228828804	-0.047888661	-0.324894004	-0.571759167	0.298983568	-0.252345907	-1.14E-16	-0.958569198	2.274664617	0.462823583	-2.629636679	0.204473165	-1.889872661	0.687920034	7.234852753	-2.220049748	-1.467236235	1.407966218	-1.632638996
Meiglyptes_grammithorax_22649.wav	Meiglyptes_tristis	Mei_tri	Meiglyptes	Old_world	Indomalaya	1368870.93	DA2	3	9	1	8	4	2	17	40.5	1.015269648	1.038574264	-0.728721402	0.080377082	-0.192770726	0.269687881	-1.931634577	0.87514705	-0.157795687	-0.305106454	-0.518761978	-0.14621025	-1.325649956	-1.632391286	-1.392163245	-2.141030864	-0.164116972	2.58461087	1.135057114	0.219096295	-0.252345907	-1.14E-16	2.635189027	-2.009398739	0.550494826	-2.467770462	0.53704497	0.102722266	2.339820559	0.705922423	3.991064961	-3.535426308	0.974560329	3.353519832
Meiglyptes_grammithorax_22650.wav	Meiglyptes_tristis	Mei_tri	Meiglyptes	Old_world	Indomalaya	1368870.93	DA2	3	9	1	8	4	2	17	40.5	1.457056606	1.200555368	-0.54942208	0.442959457	-0.389987808	-0.052508793	-1.183885767	0.87514705	-0.18588082	-0.292762592	-0.42871954	-0.875154719	-0.528120375	-1.36302041	0.715005816	0.062143457	-0.907022332	-0.753067201	0.273723	0.275597864	-0.252345907	-1.14E-16	0.570307547	-0.493338009	2.453564026	-0.284042009	0.586381846	-0.579288762	-1.041374905	1.02705329	5.024798215	-0.103670856	1.32118361	-0.628491873
Meiglyptes_grammithorax_65341.wav	Meiglyptes_tristis	Mei_tri	Meiglyptes	Old_world	Indomalaya	1368870.93	DA2	3	9	1	8	4	2	17	40.5	0.661840082	0.63933484	-0.805463881	1.073507002	-0.135685117	-0.230801285	-0.89373681	0.42858993	-0.221435403	0.149549397	-0.325196044	-0.633105106	-0.231475903	-1.039599993	1.483246103	-0.234173869	0.364177077	0.566858798	0.470865848	0.254033065	-0.252345907	-1.14E-16	0.29749727	0.196065959	1.202513823	-0.630835928	1.121515544	-0.044272783	0.695002904	1.584147302	2.028913144	0.399018203	1.641211757	0.156336471
Meiglyptes_tukki_150791.wav	Meiglyptes_tukki	Mei_tuk	Meiglyptes	Old_world	Indomalaya	1207601.9	DA2	3	8	1	7	4	2	21.5	53.5	0.926912256	0.309577386	0.436673416	0.036717633	-0.700444897	-0.429018175	-0.528945694	0.87514705	-0.200237104	-0.370368676	-0.447682252	0.172219161	-0.511986064	-1.350140044	0.31085988	-0.675745529	-1.242937722	-0.070043189	0.439889918	0.299599283	-0.252345907	-1.14E-16	0.59684045	-1.709641816	1.564527205	0.161444611	0.109145707	0.484362586	-2.80166569	-1.269955123	4.583982512	0.022627011	0.190959473	0.856625361
Meiglyptes_tukki_19023.wav	Meiglyptes_tukki	Mei_tuk	Meiglyptes	Old_world	Indomalaya	1207601.9	DA2	3	8	1	7	4	2	21.5	53.5	0.485125298	0.249573843	-0.223698206	0.302431126	-0.039767448	-0.392144922	-0.463888503	0.87514705	-0.224931106	-0.437811516	-0.455476956	-0.781049928	0.984067458	-0.15580851	1.490145067	1.407873561	0.79699327	-1.187127386	-0.658539677	0.262052515	-0.252345907	-1.14E-16	-1.863820466	1.17791837	1.578693565	0.94606073	0.539747015	-0.463680598	-3.464003957	1.651741698	0.615912435	2.65064505	1.019207551	-2.577742196
Meiglyptes_tukki_202554.wav	Meiglyptes_tukki	Mei_tuk	Meiglyptes	Old_world	Indomalaya	1207601.9	DA2	3	8	1	7	4	2	21.5	53.5	1.10362704	0.42759812	0.358432341	0.213195601	-0.620471673	-0.42156449	-0.354135671	0.87514705	-0.199863631	-0.322120537	-0.410011333	-0.772877733	0.422210179	0.306680154	1.438438391	0.390916495	0.103162267	-0.417473714	0.248798901	0.295109936	-0.252345907	-1.14E-16	-0.591623268	-0.09616911	1.287066524	1.257109985	0.371027394	-0.671905937	-2.362619418	-1.02904409	1.966112619	1.102963131	0.763135423	-1.77883975
Meiglyptes_tukki_22652.wav	Meiglyptes_tukki	Mei_tuk	Meiglyptes	Old_world	Indomalaya	1207601.9	DA2	3	8	1	7	4	2	21.5	53.5	2.075558348	1.379010459	-0.194012719	0.256144654	-0.322217588	-0.270116326	-0.613282888	0.411789372	-0.20462914	-0.262064344	-0.367302281	-0.785103105	-0.739830398	-1.53203305	-0.246472534	-0.110410194	-0.059774996	0.095127139	1.225575734	0.265530574	-0.252345907	-1.14E-16	1.312102784	-1.219070153	1.939753033	-0.606944837	0.932929549	-0.572142548	-0.09329031	0.037217812	5.065746559	-1.14873942	1.706788474	0.474201469
Meiglyptes_tukki_27626.wav	Meiglyptes_tukki	Mei_tuk	Meiglyptes	Old_world	Indomalaya	1207601.9	DA2	3	8	1	7	4	2	21.5	53.5	0.396767907	0.003036303	0.258876135	0.40967817	-0.626098644	-0.510106611	-0.187028537	0.787683711	-0.225812501	-0.237741596	-0.398427997	-0.531220312	0.167194539	-0.46915783	0.014527063	-0.15782907	-0.05495293	0.158659235	0.286182954	0.214456635	-0.252345907	-1.14E-16	-0.26528751	-0.909921779	0.465633335	0.344640732	0.48101195	-0.2988945	-2.787465607	-0.997812709	1.204502416	0.02063248	0.803652493	-0.057327539
Meiglyptes_tukki_68697.wav	Meiglyptes_tukki	Mei_tuk	Meiglyptes	Old_world	Indomalaya	1207601.9	DA2	3	8	1	7	4	2	21.5	53.5	1.368699215	0.504180708	0.616570954	0.22811376	-1.381578426	-0.317555312	0.561890408	0.096373805	-0.176170535	0.041933735	-0.061922653	-1.165864185	-1.069838367	-0.449493253	1.259713253	0.176083017	0.033245977	-0.197877928	1.315665661	0.285317714	-0.252345907	-1.14E-16	0.679061649	-1.186853924	0.972536254	1.058913657	0.482376776	-0.497105237	-0.830561834	-2.754342692	3.106485582	-0.211851228	0.774063265	-0.396060159
Meiglyptes_tukki_85960.wav	Meiglyptes_tukki	Mei_tuk	Meiglyptes	Old_world	Indomalaya	1207601.9	DA2	3	8	1	7	4	2	21.5	53.5	0.838554865	0.301276446	0.259966118	0.267128598	-0.819521627	-0.347696658	-0.906074504	0.87514705	-0.209021177	-0.348123916	-0.481895348	-0.815497164	-0.421512944	-0.917273674	0.29912245	0.10648297	0.158938252	-0.016419726	0.261958116	0.252610909	-0.252345907	-1.14E-16	0.061709547	-0.8389837	1.185693158	0.241576102	0.425909685	-0.249565895	-2.222337342	-0.540765196	2.718990598	0.10353916	0.799373645	-0.189653697
Meiglyptes_tukki_85961.wav	Meiglyptes_tukki	Mei_tuk	Meiglyptes	Old_world	Indomalaya	1207601.9	DA2	3	8	1	7	4	2	21.5	53.5	0.926912256	0.318115624	0.291940325	0.517742067	-0.598712578	-0.465581686	-0.664351955	0.87514705	-0.217640923	-0.349025702	-0.482122457	-0.823228531	-0.757865525	-1.128396349	1.478941083	0.078358125	-0.166357881	-0.222770974	0.131096731	0.258305544	-0.252345907	-1.14E-16	-0.174892039	-0.74924233	1.67060254	0.309270914	0.532490553	0.03324386	-2.911844554	-0.126387725	3.408951298	0.823118699	0.896940877	-0.279040042
Meiglyptes_tukki_96134.wav	Meiglyptes_tukki	Mei_tuk	Meiglyptes	Old_world	Indomalaya	1207601.9	DA2	3	8	1	7	4	2	21.5	53.5	1.633771389	0.761325955	0.393092541	0.105329086	-0.808868865	-0.409263844	-0.706950709	0.87514705	-0.206616014	-0.3400138	-0.439589994	-0.344481208	-0.054424617	0.537439094	0.415213587	0.096314042	0.116601187	-0.035048267	1.045747244	0.275375767	-0.252345907	-1.14E-16	0.455156718	-0.78259569	1.241260627	0.970214329	0.506040432	-0.765273789	-0.859513627	-1.937695176	3.081061102	-0.075041746	0.953635441	-0.944232464
Micropternus_brachyurus_164168.wav	Micropternus_brachyurus	Mic_bra	Micropternus	Old_world	Indomalaya	6179386.36	DA5	4	12	0	10	0	5	25	84.5	0.220053123	1.332842988	-1.602241487	-0.170514643	0.227314544	0.995733575	-2.144154149	0.87514705	0.036020114	-0.094363792	-0.478392713	-0.98056562	0.022212751	-0.50409846	0.714915842	-0.109487118	-0.122805852	0.047087354	-0.042544217	0.223389444	-0.252345907	-1.14E-16	0.588116825	1.278668293	1.612380141	-1.148808797	-0.034502269	-0.753705791	2.821778719	3.612382116	2.198027131	-0.527303311	0.521384182	-1.087894443
Micropternus_brachyurus_191217.wav	Micropternus_brachyurus	Mic_bra	Micropternus	Old_world	Indomalaya	6179386.36	DA5	4	12	0	10	0	5	25	84.5	-0.221733835	0.889236215	-1.455486544	-1.730877107	1.464275238	2.346388874	-2.044775082	0.87514705	2.532437365	0.13424228	-0.391178111	-0.870370586	0.691116474	-0.389677548	1.040290164	0.267593501	-0.083465781	-0.400356607	-0.563572412	0.247019675	-0.252345907	-1.14E-16	0.051886152	2.88547073	1.134505541	-1.384951897	-2.14434778	0.124742495	4.339481209	5.822288346	0.259519014	0.225852115	-2.472917076	-1.706746656
Micropternus_brachyurus_30020.wav	Micropternus_brachyurus	Mic_bra	Micropternus	Old_world	Indomalaya	6179386.36	DA5	4	12	0	10	0	5	25	84.5	1.368699215	3.480688883	-1.712468875	0.221781261	-0.153833866	1.502721232	-2.658959509	0.601580312	-0.120000269	0.028179285	-0.479651014	-0.629876849	-0.44985294	-1.21832998	0.73860212	-0.084457723	-0.134815429	0.006514688	0.181790139	0.268222766	-0.252345907	-1.14E-16	2.112508634	1.160629817	3.162743585	-1.654611659	0.57083447	-0.854022853	5.955736742	4.155912065	6.09579902	-1.044708251	1.478687233	-0.7874864
Micropternus_brachyurus_303759.wav	Micropternus_brachyurus	Mic_bra	Micropternus	Old_world	Indomalaya	6179386.36	DA5	4	12	0	10	0	5	25	84.5	0.308410515	0.740445106	-0.740517394	-0.574027163	-0.098176441	0.958969685	-1.756687816	0.87514705	0.533872417	-0.081571598	-0.401037724	-0.69537537	-1.367232174	-2.032901311	1.660473396	-1.078854489	0.482910945	1.722986621	0.018316306	0.292675514	-0.252345907	-1.14E-16	1.219539029	0.017550389	1.209314549	-1.727323386	-0.387041702	1.075482145	2.259471065	2.831725805	3.122314953	-0.460268134	-0.559785559	1.65185251
Micropternus_brachyurus_36554.wav	Micropternus_brachyurus	Mic_bra	Micropternus	Old_world	Indomalaya	6179386.36	DA5	4	12	0	10	0	5	25	84.5	0.308410515	1.573563074	-1.59963805	-0.780666545	0.585857673	1.450371985	-2.322473606	0.87514705	0.299461648	-0.160083318	-0.477682341	-0.952667982	0.024421397	-0.800117548	0.36670234	-0.195493456	-0.756106785	-0.315138583	-0.230968976	0.201552705	-0.252345907	-1.14E-16	0.873664774	1.331658049	1.997066043	-1.407221658	-0.668432082	-0.727454073	3.178100867	4.211031125	3.137460901	-0.905981439	-0.209072652	-1.178793521
Micropternus_brachyurus_85965.wav	Micropternus_brachyurus	Mic_bra	Micropternus	Old_world	Indomalaya	6179386.36	DA5	4	12	0	10	0	5	25	84.5	0.04333834	0.586230503	-1.033126707	-0.242199585	-0.237385885	0.920538261	-2.433852676	0.87514705	0.331590741	-0.033355605	-0.626588173	-0.875154719	0.171766745	-0.644681986	0.555379425	-0.144310662	-1.394573259	-0.854638136	-0.331076515	0.236908015	-0.252345907	-1.14E-16	0.436453546	0.795726231	1.744473184	-0.401307787	-0.783622124	-0.578811015	1.24639969	2.239116198	2.903445718	-0.289706614	-0.52896427	-1.413935633
Sasia_abnormis_169906.wav	Sasia_abnormis	Sas_abn	Sasia	Old_world	Indomalaya	1144758	DA2	4	8	1	8	4	5	9	9.6	-0.575163401	0.056446372	-1.441578858	-0.838364828	1.77663682	0.895036559	-0.225967349	-0.780792759	1.605112587	0.455968803	-0.188358942	0.754571367	-0.232037946	-1.126651472	0.88856498	0.254147084	-0.653208977	-0.807046951	-0.362947791	-0.110083808	-0.252345907	-1.14E-16	-0.100151535	1.780647496	0.708224408	-1.796877869	-1.205763954	1.416957315	2.318884729	5.237356697	0.174543402	0.931634044	-1.734909749	0.554173046
Sasia_abnormis_22612.wav	Sasia_abnormis	Sas_abn	Sasia	Old_world	Indomalaya	1144758	DA2	4	8	1	8	4	5	9	9.6	-0.663520793	0.655059418	-1.82020456	-2.376581354	2.315493823	3.331794779	-2.458149621	-1.492570527	1.260823217	2.081995991	-0.127176951	0.409622476	-0.48545211	-1.32895742	1.416038924	0.231419943	0.518286405	0.092865964	-0.380618688	-0.072601787	0.951066106	0.569965675	2.286165057	4.533410159	1.462641472	-2.667658228	-3.175015505	1.165859976	14.22396116	7.614134371	1.012636934	0.139732583	-3.687130142	-0.368127978
Sasia_abnormis_46582.wav	Sasia_abnormis	Sas_abn	Sasia	Old_world	Indomalaya	1144758	DA2	4	8	1	8	4	5	9	9.6	-0.751878184	-0.091520226	-1.659662627	-0.72708607	2.924640274	0.621841432	0.561890408	0.07451825	2.176074376	-0.095330985	-0.294072311	1.325074381	0.259173646	-0.734506748	1.217852404	1.22806537	0.786626172	-0.967526292	-0.639243758	-0.093581851	-0.252345907	-1.14E-16	-1.899899558	2.708872233	0.708995953	-2.003541157	-0.630195876	1.915663272	-0.593135093	7.556402866	-1.836747886	3.007353956	-1.054094354	0.174134514
[truncated: 1 more columns]
