# Supplementary material for: Evolution of communication signals and information during species radiation
Source: Nat Commun. 2020 Oct 2;11:4970. doi: 10.1038/s41467-020-18772-3 (PMC7532446; doi:10.1038/s41467-020-18772-3)
Supplement: Supplementary file 7 — Source Data [file 41467_2020_18772_MOESM7_ESM.zip › Source_Data_Code_Garcia_etal/10_Communities_densitycurves/Classification/Acoustic_alldata_postDFA_community5_FrGuiana.csv]

File	Species_FullName	Species	Genus	Broad_Geographic	Geographic	DistribArea_num	DistribArea_Clust	AcousticClust	Overall_Sympatry	WithinGenus_Sympatry	WithinGeo_Sympatry	Within_DistArea_Sympatry	WithinAcClust_Sympatry	BodySize	BodyMass	n.pulses	drum_duration	pulseRateMedian	pulseRateDeviation	interval_min	interval_max	interv1_intervMax	intervL_intervMax	interval_slope_lm2_ordre_coefa	interval_nPVI	MeanAcc	drum_peak_F	Amp_pulses_min	Amp_pulses_first	Amp_pulses_last	Amp_pulses_Q25	Amp_pulses_Q75	Amp_pulses_IQR	nPAVI	Amp_slope_lm2_ordre_coefa	n_seq	interval_seq_median	PC1	PC2	PC3	PC4	PC5	PC6	LD1	LD2	LD3	LD4	LD5	LD6
Campephilus_melanoleucos_108870.wav	Campephilus_melanoleucos	Cam_mel	Campephilus	New_World	Neotropic	11657285.98	DA6	1	30	5	29	2	1	35.5	232.5	-1.193665143	-0.952581554	0.068883451	-0.076031205	-0.614399278	-0.228533884	0.561890408	-0.979268659	1.332365612	0.113269124	0.863410767	-0.686307752	-0.484799411	1.249727882	-1.009907922	0.598732492	1.166660737	0.110678494	-0.642185749	-1.273981051	-0.252345907	-1.14E-16	-0.739534289	0.449744433	-2.983674798	-0.156488229	-0.799600038	-0.161473179	0.439015741	-0.569149539	-6.195703458	-1.06529852	-1.252721397	0.388085578
Campephilus_melanoleucos_110532.wav	Campephilus_melanoleucos	Cam_mel	Campephilus	New_World	Neotropic	11657285.98	DA6	1	30	5	29	2	1	35.5	232.5	-1.370379926	-0.995544243	-0.931112006	-0.063236991	0.585762723	0.027672294	0.561890408	-0.788273145	4.589137045	0.380728819	0.64844889	-0.863131922	0.692958191	1.17392935	-0.032241235	1.123578615	0.994240344	-0.681043713	-0.802490162	-2.109614582	-0.252345907	-1.14E-16	-1.935467858	2.395479463	-3.330539283	-1.025507199	-1.720511261	0.4415903	0.900704034	3.308878583	-8.875737498	0.119170348	-2.472070748	-0.218306625
Campephilus_melanoleucos_12187.wav	Campephilus_melanoleucos	Cam_mel	Campephilus	New_World	Neotropic	11657285.98	DA6	1	30	5	29	2	1	35.5	232.5	-1.458737317	-1.043417782	-1.387129239	0.336015076	1.356268772	0.10532113	0.561890408	-0.546824295	3.480373344	0.577269877	0.625137906	-0.601978764	1.472907322	1.257846277	0.615201227	0.603008291	1.017863158	-0.005380099	-0.882430576	0.141598243	-0.252345907	-1.14E-16	-1.921628581	2.691041939	-2.527160918	-0.766946457	-0.929764236	0.11423629	1.366847894	3.567141096	-7.83172085	0.724270992	-1.345172979	-0.84723058
Campephilus_melanoleucos_13649.wav	Campephilus_melanoleucos	Cam_mel	Campephilus	New_World	Neotropic	11657285.98	DA6	1	30	5	29	2	1	35.5	232.5	-1.193665143	-0.775793713	-1.261453311	0.329990543	0.861626017	0.224044919	0.561890408	-0.976733736	1.888128563	0.111847616	0.210236332	-0.966263621	-0.142314314	0.907278679	-0.725608105	0.651321445	1.12379621	0.012320224	-0.668584402	-1.576218765	-0.252345907	-1.14E-16	-1.267277587	1.553054233	-2.586310759	-1.748445066	-0.548557208	-0.422928962	0.568139059	3.583099003	-6.922471321	-1.194613632	-0.53731835	0.248066084
Campephilus_melanoleucos_143384.wav	Campephilus_melanoleucos	Cam_mel	Campephilus	New_World	Neotropic	11657285.98	DA6	1	30	5	29	2	1	35.5	232.5	-1.105307751	-0.682045959	-1.372360365	1.26101543	0.302253683	0.227935059	0.561890408	-1.231706472	-0.004329857	0.115463521	0.30720993	-0.215649602	-0.655591756	0.780300449	-1.151684112	-0.791871566	0.257987776	1.192923539	-0.555791236	-0.874511507	-0.252345907	-1.14E-16	0.0876899	0.036979586	-2.45294101	-2.074583258	0.407329761	-0.592645621	1.351699229	1.803205473	-4.86788287	-2.666307894	0.710151655	1.778683098
Campephilus_melanoleucos_220135.wav	Campephilus_melanoleucos	Cam_mel	Campephilus	New_World	Neotropic	11657285.98	DA6	1	30	5	29	2	1	35.5	232.5	-0.928592968	-0.297494739	-1.803221534	0.281984221	1.866679846	0.55498178	0.561890408	-1.002592976	0.476934292	-0.110722962	-0.12120066	0.028205485	0.371015103	0.685350313	-0.299488954	0.448683261	0.887780601	0.09297929	-0.722459519	-0.341949691	-0.252345907	-1.14E-16	-1.145582358	1.892342997	-1.040982288	-1.986460366	0.040369793	-0.341455562	0.788601364	5.090836525	-4.418387963	-0.347335446	0.346167829	-0.099610709
Campephilus_melanoleucos_258074.wav	Campephilus_melanoleucos	Cam_mel	Campephilus	New_World	Neotropic	11657285.98	DA6	1	30	5	29	2	1	35.5	232.5	-1.193665143	-0.881895762	-0.619900176	0.017095151	0.275673882	-0.123860342	0.561890408	-0.652885817	1.46232807	0.144858297	0.331972416	-0.736466383	-0.642844192	1.119883162	-1.141102249	-1.058904342	0.703697514	1.861953718	-0.583640924	-0.496554865	-0.252345907	-1.14E-16	-0.10455214	-0.284827704	-3.288689558	-1.613519661	-0.671176501	-0.302291478	0.459559912	0.531603623	-6.031780315	-2.901866903	-0.865908475	1.881001667
Campephilus_melanoleucos_31031.wav	Campephilus_melanoleucos	Cam_mel	Campephilus	New_World	Neotropic	11657285.98	DA6	1	30	5	29	2	1	35.5	232.5	-1.282022534	-0.758296183	-1.888364968	1.267499317	1.805340716	0.433279768	0.561890408	-0.874334047	-0.436306091	0.2071542	0.115777133	-0.610270581	-1.103374907	1.070053625	-1.523392746	0.720809832	0.965767949	-0.193043456	-0.512717183	-3.010403416	-0.252345907	-1.14E-16	-1.105666769	1.600126712	-2.328221194	-2.94686569	0.805055744	-1.006249647	0.981336309	5.428286604	-6.827812655	-1.920933937	1.532466775	0.779545703
Campephilus_melanoleucos_32001.wav	Campephilus_melanoleucos	Cam_mel	Campephilus	New_World	Neotropic	11657285.98	DA6	1	30	5	29	2	1	35.5	232.5	-1.458737317	-0.983422608	-1.745871941	0.137929066	2.004760325	0.489953966	0.561890408	-0.872131986	12.62825537	0.907690959	0.56956005	-0.701368283	0.786457811	0.783674238	0.045373601	0.437048148	0.857720919	0.085334351	-0.78192315	-5.784320697	-0.252345907	-1.14E-16	-2.212543631	3.736546908	-6.554063999	-4.509588579	-4.141198364	2.739852164	3.556873188	8.704497761	-15.34537678	-1.26216609	-6.12395867	3.267111514
Campephilus_melanoleucos_37449.wav	Campephilus_melanoleucos	Cam_mel	Campephilus	New_World	Neotropic	11657285.98	DA6	1	30	5	29	2	1	35.5	232.5	-1.282022534	-0.939516903	-0.764375067	0.537557313	-0.107304957	0.023400584	0.561890408	-1.141551277	2.244304816	0.365054956	0.862439378	-0.48740628	0.316012012	0.978015701	-0.345147491	-0.420734985	0.912730565	1.21063769	-0.74130108	-1.463108365	-0.252345907	-1.14E-16	-0.544685846	0.918664602	-3.548297696	-1.233940783	-0.746061952	0.225013271	2.139972817	1.135670146	-7.467189614	-1.456128322	-1.268884179	1.338733512
Campephilus_melanoleucos_38959.wav	Campephilus_melanoleucos	Cam_mel	Campephilus	New_World	Neotropic	11657285.98	DA6	1	30	5	29	2	1	35.5	232.5	-1.016950359	-0.634121431	-1.082032942	0.084523018	0.798548594	0.160616686	0.561890408	-0.909691316	1.00976155	-0.085475465	0.04120446	-0.56290553	-0.521442816	0.27820023	-1.040325926	-0.416778266	0.807910715	1.12768647	-0.536414717	-0.816780364	-0.252345907	-1.14E-16	-0.402575237	0.315761968	-2.268232802	-2.137553356	-0.368311568	-0.136315499	0.196216268	2.712070795	-4.898891296	-2.088632602	-0.346203397	1.593275191
Campephilus_melanoleucos_44111.wav	Campephilus_melanoleucos	Cam_mel	Campephilus	New_World	Neotropic	11657285.98	DA6	1	30	5	29	2	1	35.5	232.5	-1.193665143	-0.762226593	-1.403089979	0.795889159	0.820122453	0.192685884	0.561890408	-0.94907573	0.265572752	0.099415121	0.210016178	-0.243377053	-1.285749221	0.632406282	-1.674783228	-0.255931735	0.444170877	0.653852059	-0.365646948	-2.010936553	-0.252345907	-1.14E-16	-0.205610576	0.240844315	-2.562354041	-2.620810525	0.202294295	-0.352121115	0.815116562	3.02376199	-5.396582433	-2.628849695	0.457938252	2.06216183
Campephilus_melanoleucos_518279.wav	Campephilus_melanoleucos	Cam_mel	Campephilus	New_World	Neotropic	11657285.98	DA6	1	30	5	29	2	1	35.5	232.5	-1.105307751	-0.737664481	-0.861038456	0.167858005	-0.35634463	0.238785151	0.561890408	-1.536701101	1.4359146	0.263002889	0.690397247	-0.739325868	-0.563569545	0.461183667	-1.075295686	-0.448689015	1.18071169	1.445260676	-0.545890681	-1.078016461	-0.252345907	-1.14E-16	0.167533809	0.304960773	-3.253667584	-1.669777192	-0.633031838	-0.014943648	2.531544387	0.985693134	-6.11533734	-2.511894869	-0.975353022	1.885514691
Campephilus_melanoleucos_65143.wav	Campephilus_melanoleucos	Cam_mel	Campephilus	New_World	Neotropic	11657285.98	DA6	1	30	5	29	2	1	35.5	232.5	-1.370379926	-0.928055629	-1.495104663	0.726323953	0.892904243	0.307367312	0.561890408	-1.077916736	1.94336216	0.599820952	0.647715211	-0.616851356	0.184426074	0.705206725	-0.454378107	0.609286829	1.126805954	0.067697895	-0.702831474	-3.81194532	-0.252345907	-1.14E-16	-1.323735924	2.269175334	-3.378283183	-2.27266855	-0.426670599	0.20550345	2.468803025	4.602124554	-8.814016842	-0.80570844	-0.684618366	0.94911029
Campephilus_melanoleucos_65155.wav	Campephilus_melanoleucos	Cam_mel	Campephilus	New_World	Neotropic	11657285.98	DA6	1	30	5	29	2	1	35.5	232.5	-1.458737317	-1.090434385	-0.825300102	-0.126404275	0.688053933	-0.116691687	0.561890408	-0.425730259	6.347490448	0.464041801	0.843711761	-0.165698416	-0.054758225	0.662278513	-0.652927045	-1.234098904	0.39304894	1.852418263	-0.403879949	-3.160251945	-0.252345907	-1.14E-16	-0.518378017	0.734441674	-5.187739383	-2.893344385	-2.296663054	1.785966674	2.109241183	2.853825711	-9.904303605	-2.369273678	-3.6563755	3.806527972
Campephilus_melanoleucos_65157.wav	Campephilus_melanoleucos	Cam_mel	Campephilus	New_World	Neotropic	11657285.98	DA6	1	30	5	29	2	1	35.5	232.5	-1.193665143	-0.804810127	-1.113809609	0.565604196	0.331112669	0.138431728	0.561890408	-1.096664202	0.848957731	0.169255083	0.400801852	-0.28832723	-0.963707535	-0.619143492	-1.407453663	-1.346981915	0.012212941	1.711914732	-0.242488196	-2.843068276	-0.252345907	-1.14E-16	0.43562749	-0.43449309	-3.119040609	-3.102352531	-0.27519429	0.556123226	1.426151663	2.495188338	-5.257078264	-3.18727512	-0.490385331	3.700940057
Campephilus_melanoleucos_65158.wav	Campephilus_melanoleucos	Cam_mel	Campephilus	New_World	Neotropic	11657285.98	DA6	1	30	5	29	2	1	35.5	232.5	-1.193665143	-0.782976329	-1.024729792	-0.301990895	0.495189544	0.46125962	0.561890408	-1.272179305	6.318329715	0.415855575	0.313537807	-0.603644033	-0.732068962	0.861075955	-1.215168497	-0.392588454	0.658787141	0.986210473	-0.546139866	-1.441440948	-0.252345907	-1.14E-16	-0.232701105	0.822481642	-4.334093266	-2.705396574	-2.501433098	0.919639433	2.357857851	2.993893696	-8.34933419	-2.940185385	-3.527529851	2.681008207
Campephilus_melanoleucos_65159.wav	Campephilus_melanoleucos	Cam_mel	Campephilus	New_World	Neotropic	11657285.98	DA6	1	30	5	29	2	1	35.5	232.5	-1.193665143	-0.82811501	-0.921207242	0.200134928	0.215854109	0.160632212	0.561890408	-1.182427706	2.39990691	0.212794434	0.464639695	-0.234198559	0.069828415	1.120366944	-0.549506607	0.041319806	0.919468378	0.631526122	-0.717747076	-0.698640644	-0.252345907	-1.14E-16	-0.694742043	1.043307885	-2.895124296	-1.215730932	-0.920370089	0.168017409	1.471868683	1.752071239	-6.481169747	-1.166001843	-1.369337483	0.881503781
Campephilus_melanoleucos_65160.wav	Campephilus_melanoleucos	Cam_mel	Campephilus	New_World	Neotropic	11657285.98	DA6	1	30	5	29	2	1	35.5	232.5	-1.105307751	-0.73279692	-1.093139201	0.958623793	0.384869082	0.256942149	0.561890408	-1.231707584	2.320866681	0.114190462	0.293203505	-0.608605352	-1.277538781	-0.441105576	-1.667967671	-1.915477784	-0.271734092	2.219440954	-0.21508674	-1.261223329	-0.252345907	-1.14E-16	0.917617289	-1.040901912	-3.408673536	-3.384949823	-0.555748804	0.25929699	1.451687562	1.956392066	-5.067292149	-4.441612203	-0.698214221	4.14237023
Campephilus_melanoleucos_65161.wav	Campephilus_melanoleucos	Cam_mel	Campephilus	New_World	Neotropic	11657285.98	DA6	1	30	5	29	2	1	35.5	232.5	-1.193665143	-0.832534974	-0.979470879	0.714921719	0.086292151	0.108661677	0.561890408	-1.171462297	1.26749493	0.207218695	0.521109296	-0.692363299	-1.293466897	0.17602907	-1.681189737	-1.137754033	0.328140056	1.682351206	-0.279979301	-2.149580917	-0.252345907	-1.14E-16	0.475620495	-0.504094564	-3.534761865	-2.73338559	-0.317991596	-0.032652486	1.649965235	1.551863644	-5.996271816	-3.744158435	-0.424181521	3.214426637
Campephilus_melanoleucos_65162.wav	Campephilus_melanoleucos	Cam_mel	Campephilus	New_World	Neotropic	11657285.98	DA6	1	30	5	29	2	1	35.5	232.5	-1.193665143	-0.815508719	-1.023471266	0.657634595	-0.059186773	0.223415818	0.561890408	-1.387574408	1.88588474	0.325165681	0.660792189	-0.69537537	-1.344877531	0.667280659	-1.723866145	-1.265698403	0.396849842	1.895192366	-0.29876698	-1.705656717	-0.252345907	-1.14E-16	0.732939487	-0.454687268	-3.949296635	-2.6421469	-0.601896857	-0.130928022	2.670615413	1.063227394	-6.5584585	-4.179908705	-0.826541339	3.210065983
Campephilus_melanoleucos_65163.wav	Campephilus_melanoleucos	Cam_mel	Campephilus	New_World	Neotropic	11657285.98	DA6	1	30	5	29	2	1	35.5	232.5	-1.193665143	-0.842704316	-0.745630285	-0.02480361	0.006665696	0.201482099	0.561890408	-1.33174959	3.476956818	0.292645276	0.606130246	-0.50954106	-1.031253365	0.694698159	-1.463524035	-1.451750568	-0.460831331	1.492582556	-0.434649559	-0.582322954	-0.252345907	-1.14E-16	0.729191538	-0.610287234	-3.715657301	-2.137610543	-1.693836959	0.254773611	1.992162906	0.407580266	-5.737836775	-3.920474878	-2.340334224	2.922193184
Campephilus_melanoleucos_65165.wav	Campephilus_melanoleucos	Cam_mel	Campephilus	New_World	Neotropic	11657285.98	DA6	1	30	5	29	2	1	35.5	232.5	-1.193665143	-0.820125621	-0.971312414	0.455340864	0.01231622	0.204607555	0.561890408	-1.332998277	2.124163191	0.294053987	0.603191478	0.486275646	-0.984035608	0.642546838	-1.42432817	-0.909277261	0.169881318	1.275825607	-0.453675388	-1.376168268	-0.252345907	-1.14E-16	0.458335136	-0.161830959	-3.301648349	-2.214480536	-0.796475186	0.706236397	2.31031275	1.254559486	-5.555812573	-2.655374472	-1.357835564	3.087329011
Campephilus_melanoleucos_65168.wav	Campephilus_melanoleucos	Cam_mel	Campephilus	New_World	Neotropic	11657285.98	DA6	1	30	5	29	2	1	35.5	232.5	-1.193665143	-0.769766431	-1.203507647	0.257000027	0.476118321	0.415790483	0.561890408	-1.373814553	3.755748073	0.316213948	0.416877201	-0.645906829	-0.532967853	0.19580257	-1.049892959	-0.975673005	-0.451275769	0.897839038	-0.527068173	-1.138988418	-0.252345907	-1.14E-16	0.169725054	0.251915487	-3.286481234	-2.527577203	-1.578284151	0.338785982	1.885385232	2.436946228	-6.009554438	-3.120844614	-2.099270647	2.431389138
Campephilus_melanoleucos_65169.wav	Campephilus_melanoleucos	Cam_mel	Campephilus	New_World	Neotropic	11657285.98	DA6	1	30	5	29	2	1	35.5	232.5	-0.840235576	-0.677856788	0.117211744	-0.959912076	-0.427440417	-0.097982823	0.561890408	-0.919613119	0.871640957	-0.071557833	0.140334424	-0.279461389	-0.800024396	1.107475428	-1.271578885	-1.754568846	0.347618091	2.476603267	-0.523391399	0.346680308	-0.252345907	-1.14E-16	0.76976985	-1.426654045	-2.94536693	-0.960594239	-1.277407329	-0.061497097	0.316651968	-1.841987802	-3.77387639	-3.451943	-1.799316637	2.308858871
Campephilus_melanoleucos_65172.wav	Campephilus_melanoleucos	Cam_mel	Campephilus	New_World	Neotropic	11657285.98	DA6	1	30	5	29	2	1	35.5	232.5	-1.370379926	-1.064361299	-0.101507644	-0.63117719	0.156801052	-0.270992395	0.561890408	-0.35298625	5.278612119	0.098176902	0.624214214	-0.27500537	-0.735842743	1.257846277	-1.218301145	-0.317191012	0.641300774	0.877890532	-0.586128409	-1.19985839	-0.252345907	-1.14E-16	-0.694671464	0.119414404	-4.158313525	-1.453423541	-2.259635802	1.049228761	-0.076312313	0.707587268	-7.753135648	-1.951584973	-3.388580162	2.320292403
Campephilus_melanoleucos_65175.wav	Campephilus_melanoleucos	Cam_mel	Campephilus	New_World	Neotropic	11657285.98	DA6	1	30	5	29	2	1	35.5	232.5	-1.193665143	-0.763266605	-1.361500686	0.289339144	1.071281776	0.138174904	0.122849733	-0.7440003	-1.374149349	0.193411464	0.074574456	-0.81029808	0.724243165	0.304529227	-0.00627131	0.544514075	0.166816353	-0.564312976	-0.728543957	-1.027225604	-0.252345907	-1.14E-16	-1.301679957	1.720357185	-0.692312483	-0.822703937	0.279113871	-0.904209908	0.078173074	3.304909326	-3.772520494	0.085551778	0.709346186	-1.233305334
Campephilus_melanoleucos_72325.wav	Campephilus_melanoleucos	Cam_mel	Campephilus	New_World	Neotropic	11657285.98	DA6	1	30	5	29	2	1	35.5	232.5	-1.193665143	-0.817197573	-1.132561894	0.620631616	0.374107297	0.027563971	0.561890408	-0.897996931	-0.159140188	0.076118434	0.329230807	-0.932240598	-0.077718559	1.257846277	-0.671986615	0.569158851	0.522178373	-0.331203801	-0.707464416	-0.903239764	-0.252345907	-1.14E-16	-1.121010803	1.080101397	-1.882746713	-0.774771584	0.113818745	-1.15533433	-0.081542276	1.811233303	-5.351310998	-1.061129862	0.479740325	-0.658689299
Campephilus_melanoleucos_72454.wav	Campephilus_melanoleucos	Cam_mel	Campephilus	New_World	Neotropic	11657285.98	DA6	1	30	5	29	2	1	35.5	232.5	-0.751878184	-0.390264089	-1.113109693	0.863573174	0.347167913	0.357278252	0.561890408	-1.363806434	0.81022415	-0.073792206	0.045876348	-0.340184832	0.16183601	0.667164362	-0.473130313	0.651028357	0.44747897	-0.49025205	-0.554365568	-0.047601296	-0.252345907	-1.14E-16	-0.778655063	1.065031443	-1.132757129	-0.916312445	-0.027675056	-0.633770753	0.378057895	2.289161734	-3.621177205	-0.634729116	0.219973998	-0.37685218
Campephilus_melanoleucos_87458.wav	Campephilus_melanoleucos	Cam_mel	Campephilus	New_World	Neotropic	11657285.98	DA6	1	30	5	29	2	1	35.5	232.5	-0.928592968	-0.638405449	-0.397865372	-1.121074937	0.246565225	0.139170516	0.561890408	-1.046252474	1.927135526	-0.042068111	0.08910223	-0.163285538	-0.834999281	1.257846277	-1.300611837	0.058518048	0.867254328	0.57095544	-0.516409138	-0.403323084	-0.252345907	-1.14E-16	-0.269028358	0.205816426	-2.493423907	-1.070597724	-1.513611821	0.105226357	0.437701534	0.804158985	-4.777195581	-1.872702438	-2.053309287	1.037156903
Campephilus_rubricollis_10140.wav	Campephilus_rubricollis	Cam_rub	Campephilus	New_World	Neotropic	5860897.45	DA5	2	21	3	21	3	2	32	208.5	-1.635452101	-1.268186234	-0.008263881	0.088357105	0.374669076	-0.523732526	0.561890408	0.87514705	1.25E-17	-0.503244942	-0.354150372	-0.28072778	2.676172153	1.257846277	1.614041683	2.024458508	1.230135297	-1.644498295	-0.967931293	5.06E-18	-0.252345907	-1.14E-16	-4.017572404	2.47331274	-0.189310697	1.98979486	-0.026279972	-0.138461307	-5.507511425	1.582397379	-4.856574358	4.585015851	-0.104215079	-3.762843763
Campephilus_rubricollis_102476.wav	Campephilus_rubricollis	Cam_rub	Campephilus	New_World	Neotropic	5860897.45	DA5	2	21	3	21	3	2	32	208.5	-1.635452101	-1.261147126	-0.4155827	0.088357105	0.85473121	-0.44620218	0.561890408	0.87514705	1.25E-17	-0.503244942	-0.354150372	-0.483568482	1.995270764	1.257846277	1.0488196	1.125604809	1.230135297	-0.508182096	-0.922963337	5.06E-18	-0.252345907	-1.14E-16	-3.386756278	1.922220917	-0.837555633	0.812713444	0.06828496	-0.321872276	-4.815335971	2.176112825	-5.391645915	2.829306316	0.154060304	-2.456739756
Campephilus_rubricollis_103954.wav	Campephilus_rubricollis	Cam_rub	Campephilus	New_World	Neotropic	5860897.45	DA5	2	21	3	21	3	2	32	208.5	-1.635452101	-1.246988146	-1.021256378	0.088357105	1.82036365	-0.290251916	0.561890408	0.87514705	1.25E-17	-0.503244942	-0.354150372	-0.652010182	2.603521631	1.257846277	1.553733861	1.928553004	1.230135297	-1.52325612	-0.963465633	5.06E-18	-0.252345907	-1.14E-16	-4.16492672	3.225425203	-0.132308202	0.780463902	0.191535057	-0.583337828	-4.741910221	4.339610736	-5.670295408	3.979273029	0.503446854	-3.834893686
Campephilus_rubricollis_110479.wav	Campephilus_rubricollis	Cam_rub	Campephilus	New_World	Neotropic	5860897.45	DA5	2	21	3	21	3	2	32	208.5	-1.635452101	-1.262237107	-0.358192042	0.088357105	0.780395326	-0.458207474	0.561890408	0.87514705	1.25E-17	-0.503244942	-0.354150372	-0.377772374	2.675861495	1.257846277	1.613783803	2.02404841	1.230135297	-1.643979856	-0.967912354	5.06E-18	-0.252345907	-1.14E-16	-4.081859999	2.730279182	-0.151582049	1.639756791	0.047246479	-0.265946059	-5.273716375	2.44206267	-5.098248038	4.455091352	0.086792494	-3.81615766
Campephilus_rubricollis_114412.wav	Campephilus_rubricollis	Cam_rub	Campephilus	New_World	Neotropic	5860897.45	DA5	2	21	3	21	3	2	32	208.5	-1.635452101	-1.268457085	0.009323973	0.088357105	0.356197183	-0.526715748	0.561890408	0.87514705	1.25E-17	-0.503244942	-0.354150372	-0.590228976	2.484322929	1.257846277	1.454785997	1.771199538	1.230135297	-1.324332432	-0.955976501	5.06E-18	-0.252345907	-1.14E-16	-3.841109741	2.22715175	-0.435842281	1.795225266	-0.040253049	-0.341242453	-5.471953924	1.407407258	-5.063844328	3.950278596	-0.048334526	-3.532039727
Campephilus_rubricollis_114797.wav	Campephilus_rubricollis	Cam_rub	Campephilus	New_World	Neotropic	5860897.45	DA5	2	21	3	21	3	2	32	208.5	-1.635452101	-1.257715747	-0.584679165	0.088357105	1.088748837	-0.408408182	0.561890408	0.87514705	1.25E-17	-0.503244942	-0.354150372	-0.656897023	0.634272981	1.257846277	-0.080956332	-0.67103992	1.230135297	1.763106893	-0.806141329	5.06E-18	-0.252345907	-1.14E-16	-1.995375202	0.351929957	-2.190084776	-0.90302762	0.128576679	-0.418545332	-3.819170263	1.795482759	-5.982502121	-0.410074852	0.314876709	0.282622654
Campephilus_rubricollis_114957.wav	Campephilus_rubricollis	Cam_rub	Campephilus	New_World	Neotropic	5860897.45	DA5	2	21	3	21	3	2	32	208.5	-1.635452101	-1.264559736	-0.229349567	0.088357105	0.621993639	-0.483789449	0.561890408	0.87514705	1.25E-17	-0.503244942	-0.354150372	-1.075766864	2.46897391	1.029624079	1.679354085	1.750937393	1.230135297	-1.298717358	-0.954997133	5.06E-18	-0.252345907	-1.14E-16	-3.930217974	2.430346662	-0.360569464	1.539983469	0.000101551	-0.558765885	-5.451125929	2.105199147	-5.216574132	3.785297894	0.132219567	-3.713202695
Campephilus_rubricollis_12193.wav	Campephilus_rubricollis	Cam_rub	Campephilus	New_World	Neotropic	5860897.45	DA5	2	21	3	21	3	2	32	208.5	-1.635452101	-1.252806793	-0.79985821	0.088357105	1.42353602	-0.354339835	0.561890408	0.87514705	1.25E-17	-0.503244942	-0.354150372	-0.644314923	1.578785545	1.257846277	0.703091648	0.575805255	1.230135297	0.18686554	-0.891566846	5.06E-18	-0.252345907	-1.14E-16	-3.036930118	1.726431132	-1.203878635	-0.092817391	0.158447155	-0.489977763	-4.26967664	3.00824091	-5.830502415	1.702333738	0.401751792	-1.685819758
Campephilus_rubricollis_12194.wav	Campephilus_rubricollis	Cam_rub	Campephilus	New_World	Neotropic	5860897.45	DA5	2	21	3	21	3	2	32	208.5	-1.635452101	-1.253702249	-0.762719086	0.088357105	1.362466558	-0.364202593	0.561890408	0.87514705	1.25E-17	-0.503244942	-0.354150372	-0.649074138	1.513281074	1.257846277	0.648715825	0.48933321	1.230135297	0.29618209	-0.8863194	5.06E-18	-0.252345907	-1.14E-16	-2.960436632	1.610725754	-1.277989431	-0.121517527	0.150829307	-0.483115928	-4.259222215	2.855102391	-5.82903568	1.55786771	0.383844748	-1.55059889
Campephilus_rubricollis_13840.wav	Campephilus_rubricollis	Cam_rub	Campephilus	New_World	Neotropic	5860897.45	DA5	2	21	3	21	3	2	32	208.5	-1.635452101	-1.258851393	-0.530565603	0.088357105	1.011298617	-0.420916442	0.561890408	0.87514705	1.25E-17	-0.503244942	-0.354150372	-0.579367145	0.673355227	1.257846277	-0.048513824	-0.619447689	1.230135297	1.697884836	-0.81014318	5.06E-18	-0.252345907	-1.14E-16	-2.019825317	0.354655561	-2.14830575	-0.799726342	0.11860778	-0.356370393	-3.870166172	1.673201722	-5.899369808	-0.259915496	0.270185978	0.244520071
Campephilus_rubricollis_144593.wav	Campephilus_rubricollis	Cam_rub	Campephilus	New_World	Neotropic	5860897.45	DA5	2	21	3	21	3	2	32	208.5	-1.635452101	-1.267070047	-0.079101586	0.088357105	0.450792209	-0.51143859	0.561890408	0.87514705	1.25E-17	-0.503244942	-0.354150372	-0.991540561	0.852653519	1.257846277	0.100323226	-0.382757127	1.230135297	1.398664483	-0.827932317	5.06E-18	-0.252345907	-1.14E-16	-2.170195956	0.247090688	-2.115733883	-0.122127259	-0.005095801	-0.567385802	-4.43268864	0.599630815	-5.803704435	-0.035809245	0.116545982	-0.350257546
Campephilus_rubricollis_14693.wav	Campephilus_rubricollis	Cam_rub	Campephilus	New_World	Neotropic	5860897.45	DA5	2	21	3	21	3	2	32	208.5	-1.635452101	-1.257271958	-0.605355435	0.088357105	1.119014973	-0.403520181	0.561890408	0.87514705	1.25E-17	-0.503244942	-0.354150372	-0.975475496	1.584084363	1.257846277	0.707490243	0.582800193	1.230135297	0.178022654	-0.891987453	5.06E-18	-0.252345907	-1.14E-16	-3.032277606	1.570669287	-1.29570864	0.147838812	0.098325706	-0.680138909	-4.515636594	2.418449778	-5.877954207	1.5366239	0.359009618	-1.871598268
Campephilus_rubricollis_166811.wav	Campephilus_rubricollis	Cam_rub	Campephilus	New_World	Neotropic	5860897.45	DA5	2	21	3	21	3	2	32	208.5	-1.635452101	-1.26133527	-0.405809822	0.088357105	0.841899916	-0.448274442	0.561890408	0.87514705	1.25E-17	-0.503244942	-0.354150372	0.447754847	2.002641602	1.257846277	1.054938196	1.135335006	1.230135297	-0.520482853	-0.923490196	5.06E-18	-0.252345907	-1.14E-16	-3.310617279	1.902809937	-0.672687614	0.816082424	0.106846493	0.321930041	-4.600895055	2.209549309	-4.908036785	3.45687533	-0.029940917	-1.964238833
Campephilus_rubricollis_203063.wav	Campephilus_rubricollis	Cam_rub	Campephilus	New_World	Neotropic	5860897.45	DA5	2	21	3	21	3	2	32	208.5	-1.635452101	-1.261269259	-0.40924494	0.088357105	0.846401849	-0.447547377	0.561890408	0.87514705	1.25E-17	-0.503244942	-0.354150372	-0.663220569	1.310963716	1.257846277	0.480770451	0.222255321	1.230135297	0.633817606	-0.869532552	5.06E-18	-0.252345907	-1.14E-16	-2.680372988	1.061237848	-1.550519239	0.051336129	0.072906479	-0.417161246	-4.413850086	1.732119401	-5.684404518	1.158278586	0.204266494	-1.128555936
Campephilus_rubricollis_25314.wav	Campephilus_rubricollis	Cam_rub	Campephilus	New_World	Neotropic	5860897.45	DA5	2	21	3	21	3	2	32	208.5	-1.635452101	-1.256344838	-0.647727018	0.088357105	1.182243858	-0.393308675	0.561890408	0.87514705	1.25E-17	-0.503244942	-0.354150372	-0.713148553	2.754574411	1.257846277	1.67912407	2.127956842	1.230135297	-1.775339464	-0.97266902	5.06E-18	-0.252345907	-1.14E-16	-4.247256387	3.071343771	-0.076841143	1.415064142	0.097328295	-0.554547512	-5.177257423	3.263144523	-5.415626667	4.358241897	0.30049381	-4.168179668
Campephilus_rubricollis_28918.wav	Campephilus_rubricollis	Cam_rub	Campephilus	New_World	Neotropic	5860897.45	DA5	2	21	3	21	3	2	32	208.5	-1.635452101	-1.262791562	-0.32826532	0.088357105	0.742581875	-0.46431437	0.561890408	0.87514705	1.25E-17	-0.503244942	-0.354150372	-1.027045455	2.571305505	1.257846277	1.526990979	1.886024696	1.230135297	-1.469492526	-0.961461648	5.06E-18	-0.252345907	-1.14E-16	-4.024416949	2.590659172	-0.371828378	1.563866176	0.01386712	-0.704145634	-5.3873735	2.263210653	-5.444879184	3.798871817	0.198935863	-3.952047188
Campephilus_rubricollis_65179.wav	Campephilus_rubricollis	Cam_rub	Campephilus	New_World	Neotropic	5860897.45	DA5	2	21	3	21	3	2	32	208.5	-1.635452101	-1.263529373	-0.287647194	0.088357105	0.692263681	-0.472440791	0.561890408	0.87514705	1.25E-17	-0.503244942	-0.354150372	-0.675607684	2.627933401	1.156524841	1.679354085	1.96077883	1.230135297	-1.563995484	-0.964974388	5.06E-18	-0.252345907	-1.14E-16	-4.05716292	2.64146617	-0.200937123	1.659224959	0.023007956	-0.38696015	-5.388216353	2.283944903	-5.123540229	4.267915681	0.096643644	-3.855177607
Campephilus_rubricollis_65181.wav	Campephilus_rubricollis	Cam_rub	Campephilus	New_World	Neotropic	5860897.45	DA5	2	21	3	21	3	2	32	208.5	-1.635452101	-1.268455595	0.009226766	0.088357105	0.3562988	-0.526699337	0.561890408	0.87514705	1.25E-17	-0.503244942	-0.354150372	-0.674070004	0.955012284	1.257846277	0.185292115	-0.247633955	1.230135297	1.227843972	-0.837686896	5.06E-18	-0.252345907	-1.14E-16	-2.237326478	0.30705218	-1.972430801	0.07304885	-0.012895827	-0.337700897	-4.487382514	0.472190069	-5.564445481	0.420869037	0.010032903	-0.390856687
Campephilus_rubricollis_65187.wav	Campephilus_rubricollis	Cam_rub	Campephilus	New_World	Neotropic	5860897.45	DA5	2	21	3	21	3	2	32	208.5	-1.635452101	-1.266437401	-0.118116524	0.088357105	0.493938225	-0.504470481	0.561890408	0.87514705	1.25E-17	-0.503244942	-0.354150372	-0.879758119	1.56291362	1.257846277	0.689916227	0.554852826	1.230135297	0.21335326	-0.890303527	5.06E-18	-0.252345907	-1.14E-16	-2.917148367	1.165242202	-1.384180499	0.637386198	-0.007035092	-0.52530171	-4.850887407	1.13564032	-5.557815769	1.644371835	0.093331359	-1.769855449
Campephilus_rubricollis_76057.wav	Campephilus_rubricollis	Cam_rub	Campephilus	New_World	Neotropic	5860897.45	DA5	2	21	3	21	3	2	32	208.5	-1.635452101	-1.273605757	0.376792763	0.088357105	0.005061386	-0.583424407	0.561890408	0.87514705	1.25E-17	-0.503244942	-0.354150372	-0.789132948	1.960087013	1.257846277	1.019613267	1.079158958	1.230135297	-0.449466008	-0.920435294	5.06E-18	-0.252345907	-1.14E-16	-3.257045015	1.331633949	-1.039704259	1.543882979	-0.118643546	-0.398229537	-5.432789373	0.257527226	-5.135304006	2.696568954	-0.167591312	-2.552188366
Campephilus_rubricollis_76324.wav	Campephilus_rubricollis	Cam_rub	Campephilus	New_World	Neotropic	5860897.45	DA5	2	21	3	21	3	2	32	208.5	-1.635452101	-1.270890743	0.174801235	0.088357105	0.190223444	-0.553520615	0.561890408	0.87514705	1.25E-17	-0.503244942	-0.354150372	-0.698377019	1.961455552	1.257846277	1.020749303	1.080965557	1.230135297	-0.451749881	-0.920534035	5.06E-18	-0.252345907	-1.14E-16	-3.277680262	1.461178911	-0.997564761	1.362219735	-0.071164629	-0.367685982	-5.274802355	0.706004779	-5.191031202	2.722436825	-0.091984109	-2.502933467
Campephilus_rubricollis_85775.wav	Campephilus_rubricollis	Cam_rub	Campephilus	New_World	Neotropic	5860897.45	DA5	2	21	3	21	3	2	32	208.5	-1.635452101	-1.262482131	-0.345029033	0.088357105	0.763684833	-0.460906229	0.561890408	0.87514705	1.25E-17	-0.503244942	-0.354150372	-0.908856644	1.484185615	1.257846277	0.624563435	0.450924475	1.230135297	0.344737787	-0.883959841	5.06E-18	-0.252345907	-1.14E-16	-2.873732507	1.234768941	-1.431231065	0.318516389	0.043946779	-0.581892549	-4.637618054	1.654976242	-5.721785293	1.403620251	0.213774553	-1.622767339
Celeus_elegans_113956.wav	Celeus_elegans	Cel_ele	Celeus	New_World	Neotropic	7672482.26	DA5	3	20	5	19	4	10	29	130.5	-0.133376443	-0.291827172	0.221753831	-0.13378713	0.06074392	-0.493358421	0.412732007	0.87514705	-0.140765341	-0.365069406	-0.365356889	-0.108903791	0.070029567	1.257846277	-0.549339628	-0.309515189	-1.310178892	-0.583029461	0.035791629	0.257468367	-0.252345907	-1.14E-16	-0.657762499	-0.984179503	-0.086709352	0.657749539	-0.24178042	-0.901953924	-4.005141489	-1.55708175	-0.02033212	-0.654175592	0.048983258	-0.776873376
Celeus_elegans_128653.wav	Celeus_elegans	Cel_ele	Celeus	New_World	Neotropic	7672482.26	DA5	3	20	5	19	4	10	29	130.5	0.220053123	-0.233779237	0.763365083	0.260616992	-0.738149992	-0.559568243	-0.380398444	0.485841691	-0.217222633	-0.287899084	-0.41856476	-0.340250921	0.310288282	-0.435130196	0.958037496	0.572410432	0.236405446	-0.547829213	-0.300109668	0.228825186	-0.252345907	-1.14E-16	-0.957795055	-0.244953918	0.87051206	1.133954906	0.121789316	0.165025598	-3.414598076	-0.91432161	1.197119507	1.688529646	0.130593414	-0.970709901
Celeus_elegans_137814.wav	Celeus_elegans	Cel_ele	Celeus	New_World	Neotropic	7672482.26	DA5	3	20	5	19	4	10	29	130.5	-0.221733835	-0.436019485	0.569541717	0.048148941	-0.280830306	-0.554756412	0.188844297	0.87514705	-0.157646298	-0.395051503	-0.41568467	-1.140302417	0.58688732	1.214969684	-0.120291575	0.57004508	0.661625248	-0.228624597	-0.316380161	0.291332228	-0.252345907	-1.14E-16	-1.54366903	-0.118037156	-0.462295331	1.128477531	0.089868494	-1.209856212	-4.227445678	-1.224450966	-2.014811058	0.277365598	0.482319368	-1.808388978
Celeus_elegans_26107.wav	Celeus_elegans	Cel_ele	Celeus	New_World	Neotropic	7672482.26	DA5	3	20	5	19	4	10	29	130.5	0.04333834	-0.253276936	0.448255583	0.289431961	-0.816033044	-0.480000287	0.096936738	-0.108550595	-0.206899853	0.251279254	0.000333309	-0.976514678	0.640282904	1.257846277	0.487249003	-0.064440604	-0.82280697	-0.530415004	0.077138256	0.327712118	-0.252345907	-1.14E-16	-0.318607898	-0.254914907	-0.325146675	1.556916482	-0.213230434	-1.289393031	-1.100829208	-2.752205106	-0.655052681	-0.384339044	-0.018624084	-1.819070591
Celeus_elegans_47903.wav	Celeus_elegans	Cel_ele	Celeus	New_World	Neotropic	7672482.26	DA5	3	20	5	19	4	10	29	130.5	-0.045019051	-0.406430802	0.938609414	0.03404106	-0.53745003	-0.61646472	0.541583578	0.87514705	-0.186179598	-0.365495134	-0.348519411	-1.064667695	-0.25787022	-0.234867615	0.21264181	-0.476253721	-0.036664609	0.574806586	0.869449911	0.17512351	-0.252345907	-1.14E-16	-0.359509842	-1.476543426	-0.244621666	0.631265764	0.184675701	-0.363685213	-3.834228791	-2.307473571	0.300568411	-0.475415386	0.358568298	0.201625492
Celeus_elegans_52006.wav	Celeus_elegans	Cel_ele	Celeus	New_World	Neotropic	7672482.26	DA5	3	20	5	19	4	10	29	130.5	0.131695732	-0.291392447	0.83952416	0.12727619	-0.701661332	-0.559682893	0.226348982	0.292123121	-0.199848692	-0.114865087	-0.234983404	-0.812902127	-0.830074596	1.257846277	-0.729497674	-1.612800467	-0.66405842	1.545049531	0.881278865	0.23919403	-0.252345907	-1.14E-16	0.932311363	-2.241300275	-1.381240319	0.253548651	-0.106219825	-1.091323026	-1.389596918	-3.914196998	-0.411640933	-3.077678638	0.103782056	1.002449039
Celeus_elegans_73016.wav	Celeus_elegans	Cel_ele	Celeus	New_World	Neotropic	7672482.26	DA5	3	20	5	19	4	10	29	130.5	-0.398448618	-0.422088202	-0.032835935	0.151303856	0.10884418	-0.434132247	0.561890408	0.238504987	-0.178261981	-0.364265737	-0.240263012	-0.613560968	0.26885673	-0.726776535	-0.293987546	0.38480995	0.200330705	-0.337494694	-0.327569559	0.042690395	-0.252345907	-1.14E-16	-1.162848958	-0.272340277	-0.002728298	-0.134329194	0.242388662	-0.145160157	-3.891259972	0.721767804	-0.780767954	0.426988337	0.49863262	-0.158486673
Celeus_elegans_80726.wav	Celeus_elegans	Cel_ele	Celeus	New_World	Neotropic	7672482.26	DA5	3	20	5	19	4	10	29	130.5	0.131695732	-0.141810616	0.326072879	-0.162917912	-0.51001434	-0.466050061	0.090432153	0.87514705	-0.187524099	-0.102169445	-0.355266107	-0.689340772	0.790482432	1.257846277	0.821202605	0.354439546	-0.95242324	-1.156345503	-0.355241742	0.360163499	-0.252345907	-1.14E-16	-1.184270921	-0.022308273	0.546108664	1.737736318	-0.32643721	-1.071152157	-3.606812546	-1.705224954	0.196136373	0.847914391	-0.084653151	-2.495049049
Celeus_elegans_89017.wav	Celeus_elegans	Cel_ele	Celeus	New_World	Neotropic	7672482.26	DA5	3	20	5	19	4	10	29	130.5	-0.310091226	-0.347216133	-0.062314012	0.011765238	0.247701447	-0.43346847	0.561890408	0.422742191	-0.179755871	-0.333976424	-0.277731542	-0.930050865	1.43860366	1.256370586	1.313884073	1.216864801	0.548131799	-1.130722863	-0.482977349	0.326368441	-0.252345907	-1.14E-16	-2.306944392	1.327957167	0.231681836	1.472553585	0.076371907	-1.028058962	-3.642071238	0.465037087	-2.25290326	2.07596372	0.417588764	-3.159230063
Celeus_torquatus_115330.wav	Celeus_torquatus	Cel_tor	Celeus	New_World	Neotropic	4822165.5	DA4	4	20	5	20	5	1	27	120.5	-0.398448618	-0.23214821	-0.630249492	0.032476433	0.082268526	-0.207016686	0.150129024	0.084871271	-0.151521349	0.450026615	-0.12526999	-1.129923047	0.396686526	0.224122858	-0.207252156	-0.315382432	-1.478606809	-0.70086347	-0.108455538	0.253975403	-0.252345907	-1.14E-16	-0.254699584	-0.080187097	-0.100031308	0.122908349	-0.256965208	-1.197828708	-1.138975348	-0.144984787	-0.497141647	-1.071773847	0.132027132	-1.082955663
Celeus_torquatus_258052.wav	Celeus_torquatus	Cel_tor	Celeus	New_World	Neotropic	4822165.5	DA4	4	20	5	20	5	1	27	120.5	1.015269648	0.943254247	-0.544873035	-0.26081692	0.242338145	-0.041807442	0.561890408	-0.744974105	-0.136582449	-0.325962992	-0.249589073	-0.629876849	-0.629840593	1.257846277	-1.13030785	-1.600546522	-2.899492667	-0.132820646	0.264739649	0.327771833	-0.252345907	-1.14E-16	1.474050777	-1.822150098	0.090922177	-0.623785906	-0.619589161	-2.068653689	-0.592909909	-1.519374831	2.159869751	-4.27862898	0.110551244	-0.033682688
Celeus_torquatus_264524.wav	Celeus_torquatus	Cel_tor	Celeus	New_World	Neotropic	4822165.5	DA4	4	20	5	20	5	1	27	120.5	-0.398448618	-0.297864284	-0.407027363	-0.224797356	0.594457147	-0.224645262	0.561890408	0.129341383	0.046056067	-0.273911028	-0.246832657	-0.394117418	1.051090834	1.257846277	0.906241161	0.416106344	-0.520064302	-0.912780274	-0.453024507	0.396894787	-0.252345907	-1.14E-16	-1.548707898	0.872071043	0.102626556	0.771141486	-0.3653219	-0.814946051	-2.703465742	0.677215319	-1.597042819	0.946908928	-0.161096142	-2.172198848
Celeus_torquatus_31966.wav	Celeus_torquatus	Cel_tor	Celeus	New_World	Neotropic	4822165.5	DA4	4	20	5	20	5	1	27	120.5	0.220053123	-0.197414139	0.630616915	0.166866139	-0.479507865	-0.59776515	0.527202047	0.859880034	-0.214333002	-0.389433529	-0.349983018	-0.764620127	0.160895715	-0.310634885	0.9305836	-0.022568541	0.254631529	0.217887321	-0.001626006	0.260163539	-0.252345907	-1.14E-16	-0.969273627	-0.773097018	0.332098066	0.755857312	0.327214429	-0.131920895	-4.318696208	-1.126561863	0.438209187	0.798807284	0.51956383	-0.4365564
Celeus_torquatus_38978.wav	Celeus_torquatus	Cel_tor	Celeus	New_World	Neotropic	4822165.5	DA4	4	20	5	20	5	1	27	120.5	0.661840082	0.771246373	-0.250296631	-0.385845081	0.218193805	3.569576895	-2.914065558	-2.366563933	-0.573746963	0.235433351	-0.150967237	-0.377800845	-0.189863549	-0.880081469	-0.308348269	-0.566874486	-0.327731803	0.472915985	0.289459169	0.215335886	0.148791431	1.92313614	3.138374779	1.566883713	2.684209689	-2.506002121	-4.562479192	-2.120470172	10.13725911	3.379583124	4.31412183	-3.566520279	-2.586378422	-1.039711379
Celeus_torquatus_69423.wav	Celeus_torquatus	Cel_tor	Celeus	New_World	Neotropic	4822165.5	DA4	4	20	5	20	5	1	27	120.5	-0.045019051	-0.040912314	-0.416363261	-0.017797	0.527585477	-0.33381594	0.561890408	0.501690082	-0.094454749	-0.30210425	-0.310117729	-0.645906829	-0.560720011	-0.120540474	0.731226221	-1.068282928	-0.948268057	0.645327056	1.375380525	0.268568104	-0.252345907	-1.14E-16	0.260910371	-0.949750755	0.139991829	-0.545264387	0.214960526	-0.349908932	-1.537169507	-0.091433194	0.9358932	-1.140662915	0.541121902	0.652309149
Colaptes_rubiginosus_128534.wav	Colaptes_rubiginosus	Col_rub	Colaptes	New_World	Neotropic	3652573.44	DA4	3	30	1	25	6	15	21	69.5	1.722128781	0.922513305	0.105892796	0.30168557	-0.104059009	-0.510391425	0.26577078	0.710680122	-0.218193662	-0.401314355	-0.358466389	-0.991561152	-0.085593806	-0.747917217	1.243287883	0.486426789	-0.350713595	-0.875740713	0.829503081	0.298263572	-0.252345907	-1.14E-16	-0.21758785	-0.532564994	2.10811797	0.619625924	0.793831117	-0.72946536	-2.821888361	-0.197973756	3.897487393	0.709355599	1.522481569	-1.29994686
Colaptes_rubiginosus_184561.wav	Colaptes_rubiginosus	Col_rub	Colaptes	New_World	Neotropic	3652573.44	DA4	3	30	1	25	6	15	21	69.5	0.485125298	-0.089142408	0.816300929	0.257128705	-1.307182032	-0.490025278	-0.009653009	-0.837279581	-0.209200444	-0.055705779	0.133330223	7.772010632	-0.292347859	-0.411827846	-0.075270344	-0.148228554	-1.261019212	-0.750367838	0.141518074	0.268772414	-0.252345907	-1.14E-16	1.333368515	-1.523660178	1.762679576	0.899681177	0.028894101	5.301408842	0.761995518	-2.573980346	6.357248004	4.673944272	-1.940926447	4.285279898
Colaptes_rubiginosus_21572.wav	Colaptes_rubiginosus	Col_rub	Colaptes	New_World	Neotropic	3652573.44	DA4	3	30	1	25	6	15	21	69.5	1.545413998	1.261893633	0.416486157	-0.41350885	-0.420070857	5.679315188	-3.160119082	-2.682247707	-0.428283901	0.114174923	-0.105868108	-0.116441118	-0.625332846	0.198757514	-0.711206485	-1.422570679	-3.236154048	-0.608172789	1.814170255	0.309353487	0.148791431	3.917943837	5.198739023	0.635273872	5.120467995	-2.897551694	-8.946827604	-4.800313879	12.70679396	1.473660826	9.239758108	-6.874480442	-4.75061026	-2.511511278
Colaptes_rubiginosus_258039.wav	Colaptes_rubiginosus	Col_rub	Colaptes	New_World	Neotropic	3652573.44	DA4	3	30	1	25	6	15	21	69.5	0.926912256	0.275329015	0.606258675	-0.302135073	-0.31833402	-0.392358302	0.561890408	0.083683173	-0.144051899	-0.377702174	-0.281558992	0.039272985	0.729897148	-0.358718106	0.983121035	0.588581106	-0.270263511	-0.945055894	0.091017642	0.295783704	-0.252345907	-1.14E-16	-0.710328457	-0.235029215	1.355383615	1.225929577	-0.062303849	0.077446674	-3.067640348	-0.905252333	2.284723759	1.639389602	-0.033209716	-1.260909728
Colaptes_rubiginosus_65096.wav	Colaptes_rubiginosus	Col_rub	Colaptes	New_World	Neotropic	3652573.44	DA4	3	30	1	25	6	15	21	69.5	0.396767907	-0.021921562	0.455111531	-0.0864697	-0.369526248	-0.50848142	0.039086169	0.733628416	-0.206481564	-0.281353255	-0.381571186	-0.472391972	0.65337837	1.257846277	0.004833598	0.171234874	-0.679357846	-0.721676266	0.096071011	0.305333989	-0.252345907	-1.14E-16	-0.725093322	-0.470363373	0.326535542	1.348752353	-0.117141063	-1.129053588	-3.157095692	-1.948985506	0.364282313	0.062478497	0.215091891	-1.791412493
Colaptes_rubiginosus_65106.wav	Colaptes_rubiginosus	Col_rub	Colaptes	New_World	Neotropic	3652573.44	DA4	3	30	1	25	6	15	21	69.5	1.191984431	0.506709822	0.381602479	-0.152812998	-0.192321674	-0.430726797	0.115082582	0.87514705	-0.188420433	-0.380472505	-0.374180077	-1.274779763	0.044292416	-0.489781638	-0.570704258	0.666699668	0.136184061	-0.741557684	0.110627083	0.249479605	-0.252345907	-1.14E-16	-0.515718039	-0.751199762	1.104832344	0.477830264	0.388973476	-1.109719636	-3.751912882	-0.520748039	1.956589763	-0.215449959	1.085850274	-1.211989314
Colaptes_rubiginosus_72554.wav	Colaptes_rubiginosus	Col_rub	Colaptes	New_World	Neotropic	3652573.44	DA4	3	30	1	25	6	15	21	69.5	-0.045019051	-0.454873213	1.275210037	-0.159127436	-0.734859679	-0.586756067	0.561890408	0.344624368	-0.126573385	-0.407856806	-0.241790942	0.890958002	0.16594594	-0.584542663	-0.469718624	1.009071947	0.714479217	-0.744330395	-0.4082171	0.108829084	-0.252345907	-1.14E-16	-1.154493924	-0.773820518	0.375965449	1.099905814	0.025345604	1.028577788	-4.651481038	-1.475441166	0.682075313	2.101023644	-0.334536976	0.135231263
Colaptes_rubiginosus_87538.wav	Colaptes_rubiginosus	Col_rub	Colaptes	New_World	Neotropic	3652573.44	DA4	3	30	1	25	6	15	21	69.5	2.782417481	0.865744703	1.588938143	-0.022097229	-1.122387111	-0.603548562	0.561890408	0.538281298	-0.208677582	-0.29553011	-0.299680039	0.239647052	-0.6232969	0.103985118	-1.124875875	-0.542758774	-0.585567767	0.250689781	2.180580546	0.285697455	-0.252345907	-1.14E-16	1.769078544	-2.981692124	1.074786505	1.149184802	0.58943579	-0.625511505	-1.575945201	-5.222332464	5.347714403	-1.705022856	0.970256997	0.755205176
Dryocopus_lineatus_106134.wav	Dryocopus_lineatus	Dry_lin	Dryocopus	New_World	Neotropic	14185424.23	DA6	1	44	0	37	3	2	33	207	0.838554865	0.485654361	0.01781157	-0.366924087	-0.316327762	-0.290489434	0.561890408	-0.260922003	-0.169149252	-0.324018808	-0.254580873	-0.946289444	-0.611808396	0.501914374	-1.115339169	-1.115099719	-0.798370095	0.81598359	-0.267726816	0.291867608	-0.252345907	-1.14E-16	0.725985825	-1.791644243	-0.481638124	-0.493748094	-0.279474629	-1.353602966	-1.971273621	-1.579097211	0.628377264	-3.165023113	0.223722808	0.532603952
Dryocopus_lineatus_110030.wav	Dryocopus_lineatus	Dry_lin	Dryocopus	New_World	Neotropic	14185424.23	DA6	1	44	0	37	3	2	33	207	1.10362704	0.990720641	-0.598554734	-0.028914257	0.158056962	-0.152734014	0.561890408	-0.658287254	-0.172883977	-0.356122105	-0.246106307	-0.445610843	-0.844922587	-0.579984337	-1.055411074	-1.080002237	-0.970018265	0.643967897	-0.119391544	0.281559993	-0.252345907	-1.14E-16	1.133196616	-1.634126129	0.330269482	-1.456641637	0.147099343	-0.840267945	-1.040597448	0.307339326	2.210192859	-2.961933432	0.776296833	1.341654448
Dryocopus_lineatus_126761.wav	Dryocopus_lineatus	Dry_lin	Dryocopus	New_World	Neotropic	14185424.23	DA6	1	44	0	37	3	2	33	207	1.10362704	0.5784053	0.16636532	0.065912339	-0.732800021	-0.234815095	0.561890408	-0.857984769	-0.163024302	-0.346381759	-0.184790859	-0.410209355	-1.508675937	1.105351019	-1.816368547	-1.955521202	-1.098130424	1.655514198	0.022430947	0.326305111	-0.252345907	-1.14E-16	1.917460587	-2.867973876	-1.178353223	-0.942917938	-0.21549179	-1.42932234	-0.527714812	-3.055159963	0.923560498	-4.983750746	0.26319766	1.965030466
Dryocopus_lineatus_133188.wav	Dryocopus_lineatus	Dry_lin	Dryocopus	New_World	Neotropic	14185424.23	DA6	1	44	0	37	3	2	33	207	0.926912256	0.475413908	0.053412601	0.130649356	-0.471296563	-0.371229074	0.394136791	-0.509894824	-0.202776717	-0.359006279	-0.210398993	0.084318162	-0.900658598	0.487499398	-1.355116199	-1.67551571	-0.412716591	1.811243284	-0.023330254	0.296307111	-0.252345907	-1.14E-16	1.378655051	-2.288891282	-0.860577641	-0.998325168	0.122324462	-0.641936287	-0.770127957	-1.914559073	0.781086234	-3.428618774	0.446402407	2.114696453
Dryocopus_lineatus_199145.wav	Dryocopus_lineatus	Dry_lin	Dryocopus	New_World	Neotropic	14185424.23	DA6	1	44	0	37	3	2	33	207	1.191984431	0.543216553	0.432441926	-0.403901108	-0.729582736	-0.380823464	0.561890408	-0.592015014	-0.172883977	-0.267837289	-0.173693651	-0.689340772	-1.3961045	-0.072482944	-1.766390091	-2.227600601	-2.173120131	1.200057285	0.273733021	0.327387451	-0.252345907	-1.14E-16	2.141786882	-3.401498613	-0.49868006	-0.787253495	-0.571470376	-1.151091707	-1.51184504	-3.478145869	2.82515297	-4.894784034	-0.20509341	2.105753993
Dryocopus_lineatus_215152.wav	Dryocopus_lineatus	Dry_lin	Dryocopus	New_World	Neotropic	14185424.23	DA6	1	44	0	37	3	2	33	207	1.10362704	0.805311859	-0.278142568	-0.270004056	0.148101961	-0.303023902	0.507598741	-0.095343443	-0.184237541	-0.29028356	-0.28279314	-0.853362547	-1.012084089	0.798211722	-1.447611455	0.085645243	0.222015689	0.056830482	-0.134396444	0.264794599	-0.252345907	-1.14E-16	0.299939076	-1.022815963	-0.020039389	-0.602804887	0.263030571	-1.549950838	-1.720579367	-0.218210632	0.491978498	-2.39701013	1.05082893	-0.14520543
Dryocopus_lineatus_215171.wav	Dryocopus_lineatus	Dry_lin	Dryocopus	New_World	Neotropic	14185424.23	DA6	1	44	0	37	3	2	33	207	0.396767907	0.29331365	-0.29511947	-0.343981185	0.105189396	-0.270332888	0.561890408	-0.321094145	-0.163621859	-0.339633622	-0.235774128	-0.794482845	-0.193714259	0.865433148	-0.664611168	-0.388634671	0.233354764	0.664839708	-0.344306384	0.266259366	-0.252345907	-1.14E-16	-0.083613733	-0.628653575	-0.630918095	-0.424062776	-0.077590613	-1.174583089	-1.565490792	-0.20729025	-1.052737004	-1.892540168	0.376136134	-0.139203786
Dryocopus_lineatus_55979.wav	Dryocopus_lineatus	Dry_lin	Dryocopus	New_World	Neotropic	14185424.23	DA6	1	44	0	37	3	2	33	207	1.191984431	0.667408928	0.217798258	-0.588450726	-0.369358566	-0.232235619	0.561890408	-0.537845947	-0.152567072	-0.265406985	-0.23725712	-0.266046868	0.216251713	1.257846277	-0.427959371	-0.32107149	-0.504156111	0.030978037	-0.220267989	0.316921412	-0.252345907	-1.14E-16	0.3302457	-0.848657934	0.044765634	0.562652733	-0.428898557	-1.204764606	-1.135074511	-1.844521319	0.829225736	-1.533838754	-0.134077157	-0.84738732
Dryocopus_lineatus_65150.wav	Dryocopus_lineatus	Dry_lin	Dryocopus	New_World	Neotropic	14185424.23	DA6	1	44	0	37	3	2	33	207	1.280341823	0.92850567	-0.333950792	0.18712183	-0.368089176	-0.25766005	0.362559461	-0.253741192	-0.205405963	-0.297853425	-0.27801773	-0.331746238	-1.407155206	0.452057374	-1.700743584	-1.711904336	-0.797098587	1.571399819	0.397064033	0.292209379	-0.252345907	-1.14E-16	1.828043919	-2.517704809	-0.487303378	-1.375871966	0.34284316	-1.206161739	-0.370636121	-1.624963736	1.779985583	-4.331300655	1.025516362	2.060297653
Dryocopus_lineatus_6835.wav	Dryocopus_lineatus	Dry_lin	Dryocopus	New_World	Neotropic	14185424.23	DA6	1	44	0	37	3	2	33	207	0.838554865	0.657902573	0.068845978	-0.246201833	-1.055080461	0.512964396	0.561890408	-2.036335848	0.050997855	-0.233617075	0.021011927	-0.945220819	-1.33702967	0.245375436	-1.717351568	-1.763133906	-0.368151397	1.955149651	0.000425705	0.291172484	-0.252345907	-1.14E-16	2.379977274	-2.215814882	-1.501501794	-1.307104991	-0.686060563	-1.233862752	2.155466934	-2.306221611	0.279855426	-5.29499093	-0.467286428	2.103045078
Dryocopus_lineatus_69425.wav	Dryocopus_lineatus	Dry_lin	Dryocopus	New_World	Neotropic	14185424.23	DA6	1	44	0	37	3	2	33	207	0.131695732	0.093892412	-0.289971154	-0.263842981	-0.077330857	-0.141158627	0.561890408	-0.728596776	-0.10028092	-0.336725709	-0.176325909	-0.254759101	-1.242869463	0.175345123	-1.639188373	-1.940897247	-1.822171306	1.098594391	-0.101671247	0.334246912	-0.252345907	-1.14E-16	1.410192819	-2.390776963	-0.920181803	-1.367246305	-0.581290385	-0.79034256	-1.272918012	-1.363134806	0.779377278	-4.166261431	-0.32075627	2.114484667
Dryocopus_lineatus_69431.wav	Dryocopus_lineatus	Dry_lin	Dryocopus	New_World	Neotropic	14185424.23	DA6	1	44	0	37	3	2	33	207	2.075558348	1.03937921	0.530731487	-0.391774757	-0.422325453	-0.398439673	0.328727259	0.241558775	-0.182743651	-0.367855039	-0.320479638	-0.168136455	-1.426410895	-0.220162222	-1.79154769	-0.947972027	-0.845926018	0.56933856	0.642098126	0.296085063	-0.252345907	-1.14E-16	1.683238968	-2.792376646	0.661546488	-0.53297137	0.177716293	-0.831708897	-1.864535034	-2.431877089	4.170173641	-3.124330134	0.736060526	1.494432963
Dryocopus_lineatus_69432.wav	Dryocopus_lineatus	Dry_lin	Dryocopus	New_World	Neotropic	14185424.23	DA6	1	44	0	37	3	2	33	207	0.04333834	-0.004451966	-0.293166974	0.131232282	-0.235008194	-0.231701289	0.345663443	-0.72188411	-0.136283671	-0.288500234	-0.139871125	-0.381901218	-0.573174033	0.759621388	-1.083268453	-1.048091022	-0.329529661	1.079925113	-0.534655105	0.22824011	-0.252345907	-1.14E-16	0.479800821	-1.237913197	-1.169082978	-0.835681139	-0.161408931	-0.893069	-0.999223482	-0.77423255	-1.179033714	-2.755554567	0.138162254	1.012379303
Dryocopus_lineatus_69434.wav	Dryocopus_lineatus	Dry_lin	Dryocopus	New_World	Neotropic	14185424.23	DA6	1	44	0	37	3	2	33	207	0.838554865	0.352266676	0.349207121	-0.405834182	-0.528067769	-0.359458668	0.556612941	-0.507085182	-0.166759028	-0.345800899	-0.197902453	-0.540119589	-1.158248066	1.246738206	-1.568943426	-1.74911025	-0.772438862	1.636773114	0.126085673	0.303869514	-0.252345907	-1.14E-16	1.444992318	-2.51691884	-1.272232882	-0.565973175	-0.405870089	-1.317978854	-0.999839071	-3.062946064	0.247740012	-4.309731031	-0.068891316	1.484868712
Dryocopus_lineatus_69440.wav	Dryocopus_lineatus	Dry_lin	Dryocopus	New_World	Neotropic	14185424.23	DA6	1	44	0	37	3	2	33	207	0.57348269	0.476160372	-0.385687504	-0.245527412	-0.139255837	-0.207471185	0.561890408	-0.620518318	-0.16646025	-0.222681923	-0.192120169	-0.938764448	-0.582873403	0.56290079	-1.091319983	-0.552497314	0.259349508	0.891323162	-0.469421218	0.269147023	-0.252345907	-1.14E-16	0.387396375	-0.976520632	-0.755093706	-0.807231505	-0.017289275	-1.262478273	-0.992173855	-0.298479116	-0.758104768	-2.682733838	0.506483412	0.409708435
Dryocopus_lineatus_69442.wav	Dryocopus_lineatus	Dry_lin	Dryocopus	New_World	Neotropic	14185424.23	DA6	1	44	0	37	3	2	33	207	0.750197473	0.173845	0.46304766	0.189918157	-0.535548129	-0.498022994	0.561890408	0.388258011	-0.181847317	-0.345972189	-0.296072916	-0.590252343	-0.909800123	0.92658353	-1.362704657	-1.270314321	0.299863245	1.828903742	-0.237836903	0.270128991	-0.252345907	-1.14E-16	0.540356246	-2.230230766	-1.2175331	-0.515127446	0.317291833	-1.040809967	-2.664897921	-2.339877308	-0.57414203	-3.040544458	0.792560008	1.421686656
Dryocopus_lineatus_89102.wav	Dryocopus_lineatus	Dry_lin	Dryocopus	New_World	Neotropic	14185424.23	DA6	1	44	0	37	3	2	33	207	0.485125298	0.271346161	-0.057689181	-0.122236868	-0.37982913	-0.168786477	0.561890408	-0.832663203	-0.111335707	-0.361444019	-0.175774468	-0.247942497	-1.016495029	1.242347836	-1.451273014	-1.520271537	0.99957621	2.665236578	-0.041584798	0.285806964	-0.252345907	-1.14E-16	1.169076739	-1.738789902	-1.967317863	-1.2391418	0.055934875	-0.833324115	0.406229896	-1.544098105	-1.840915906	-3.82388195	0.305648527	2.138306959
Picumnus_exilis_10037.wav	Picumnus_exilis	Picum_exi	Picumnus	New_World	Neotropic	1856549.74	DA3	5	19	2	19	4	2	9.5	9.25	0.396767907	1.08923097	-0.827959466	-1.4822715	0.78107109	2.04122219	-2.613857107	-1.9734803	-0.517924774	1.233191222	0.017357915	-0.083487163	-0.727669479	-1.522324729	0.301767818	0.212107602	-0.745044226	-0.822194536	0.83339331	0.275263521	1.352203444	-0.310394011	3.461351431	2.354733622	1.799586847	-0.655350667	-0.621168478	0.463595983	13.00240332	2.435805229	4.593666536	-0.708643515	-1.391946049	-0.59756969
Picumnus_exilis_327296.wav	Picumnus_exilis	Picum_exi	Picumnus	New_World	Neotropic	1856549.74	DA3	5	19	2	19	4	2	9.5	9.25	0.926912256	1.860008488	-0.649251765	-1.551953784	0.446051122	2.493896385	-2.669956184	-2.175254292	-0.602375872	1.579866411	0.215498854	0.774735065	0.116661184	-0.365957027	0.205165332	-0.043608197	0.228369331	0.224955448	0.152948117	0.242715824	1.753340781	0.405921314	3.933750752	2.92029887	1.820768555	-0.753766032	-1.652174053	-0.129082206	15.95291121	2.094300126	3.973462368	-1.049245282	-1.795514237	-0.96501731
Picumnus_exilis_69137.wav	Picumnus_exilis	Picum_exi	Picumnus	New_World	Neotropic	1856549.74	DA3	5	19	2	19	4	2	9.5	9.25	2.782417481	4.417678315	-0.564425022	-2.648616839	0.402615885	2.348353531	-2.570472529	-2.233940786	-0.191258824	2.456479512	0.59777157	1.777596794	-0.870157317	-1.099564144	0.251283844	-0.788102725	-1.497884448	-0.117593987	3.885520576	0.301176688	5.36357682	-0.381219733	8.696473086	2.663528706	3.136448043	0.312209052	0.502638157	0.856391556	28.48853546	-1.667801334	10.93148532	-1.768076289	-0.662557138	0.244112154
Veniliornis_cassini_145118.wav	Veniliornis_cassini	Ven_cas	Veniliornis	New_World	Neotropic	1488584.89	DA3	3	14	2	14	1	7	15	31	-0.133376443	-0.579674903	1.860166938	-0.184546462	-1.067754738	-0.548612292	0.561890408	-0.271095693	-0.09131758	-0.356754058	-0.034386068	0.687291908	0.920736655	0.951031023	0.222661235	0.453040879	0.025015932	-0.554123819	-0.189466527	0.261730975	-0.252345907	-1.14E-16	-0.875277078	-0.674083835	-0.314179121	2.271569503	-0.591322081	0.317958992	-3.193498747	-3.835158994	-0.320384997	1.536673398	-1.142881868	-0.990845048
Veniliornis_cassini_272055.wav	Veniliornis_cassini	Ven_cas	Veniliornis	New_World	Neotropic	1488584.89	DA3	3	14	2	14	1	7	15	31	0.485125298	-0.348100547	2.198218295	-0.227974365	-1.249648184	-0.675995002	0.561890408	0.524803797	-0.160036522	-0.372049381	-0.274756575	0.656311889	-1.000204411	-1.739895195	-0.878671844	-1.323695397	0.261855206	1.868122579	1.540659339	0.182412945	-0.252345907	-1.14E-16	1.263305696	-3.376465209	-0.286262148	0.269633819	0.144737498	1.543651118	-2.961377918	-4.512830329	3.077484434	-0.830272631	-0.407684973	3.472700842
Veniliornis_cassini_65135.wav	Veniliornis_cassini	Ven_cas	Veniliornis	New_World	Neotropic	1488584.89	DA3	3	14	2	14	1	7	15	31	0.750197473	-0.249911349	2.329778724	-0.232906938	-1.482444266	-0.626114037	0.561890408	0.329378241	-0.163621859	-0.254751756	-0.201555465	-0.292737158	0.022767183	0.250133313	-0.588572539	-0.193974314	-1.259977349	-0.691762005	0.2435409	0.290148393	-0.252345907	-1.14E-16	0.10198438	-2.350394211	0.230060187	2.197026215	-0.619071219	-0.447857119	-4.536788014	-5.575834116	2.437165277	-0.410642757	-0.778591377	-0.553728332
[truncated: 1 more columns]
