# Supplementary material for: Evolution of communication signals and information during species radiation
Source: Nat Commun. 2020 Oct 2;11:4970. doi: 10.1038/s41467-020-18772-3 (PMC7532446; doi:10.1038/s41467-020-18772-3)
Supplement: Supplementary file 7 — Source Data [file 41467_2020_18772_MOESM7_ESM.zip › Source_Data_Code_Garcia_etal/10_Communities_densitycurves/Classification/ClassifMatrix_AllCommunities.csv]

	Cam_gua	Cam_mel	Cam_rub	Cel_cas	Cel_ele	Cel_tor	Chrysop_men	Col_aura	Col_rub	Dend_maj	Dendroc_med	Din_raf	Dry_jav	Dry_lin	Dry_mar	Dry_pil	Dryob_min	Dryob_pub	Leuco_fum	Leuco_vil	Mei_tri	Mei_tuk	Mel_aur	Mel_car	Mel_ery	Mel_puc	Mic_bra	Picum_exi	Picus_can	Picus_vir	Sas_abn	Sph_var	Ven_cas
Cam_gua	NA	73.3706226779684	25.1754261611654	41.7456712789423	39.1210884523572	33.3895124781439	32.7996750114844	39.6846945363846	31.8199565406834	56.1327096135076	31.2705026076726	32.504949836334	56.8759772608295	53.5196056990464	44.8547574391592	53.3405715538858	42.7760884156819	59.7450624955557	48.4347166888422	43.0646463140428	41.3761384921627	40.1410768095868	33.8404910891632	36.936195148458	36.156169307745	33.1156922224567	57.8176958046887	81.2377047016727	40.0460179559948	32.1912132673803	44.7504007479494	77.1422777995377	36.4735687807989
Cam_mel	NA	NA	70.4104919145682	53.9757451473743	51.5448083901476	45.6337011939937	45.028373395183	51.9167390776594	44.0488042280135	66.5883073300526	37.3925906264834	44.7400448830029	68.095678186473	65.6802856417525	57.0831699142633	65.3503273902367	55.0089622558341	72.0972586709451	60.6635485278124	55.2957865227171	53.6045994934185	52.3721721773256	46.1739267283507	49.4058592836735	48.3812909190245	45.3446858532034	70.0426174107039	93.466535443627	52.2772563841296	44.42002346232	56.9997813127291	89.3711085414921	48.7023977657436
Cam_rub	NA	NA	NA	38.4003044975885	34.8881727860328	30.0120585407213	29.7257612898809	36.557966799448	28.7469347472811	52.3524214247069	25.1335212660128	29.3768665537906	53.8161384627881	50.4289877291691	41.7809874704613	50.2432657296033	39.6711424280031	56.6296885458866	45.3621594077579	39.9914525641799	38.3036431543327	37.0642735964116	30.7457066703738	32.7912045791216	33.0605829979407	30.0380840832805	54.7452715266481	78.1652799290122	36.9400023741542	29.1187210795614	41.6967071441351	74.0698530268771	33.4010836854837
Cel_cas	NA	NA	NA	NA	-0.318168294245082	10.4570039343535	9.93429023203164	9.67977531534798	9.3961133651728	32.4354586074289	7.51698437174435	11.3930959520865	36.0453957510953	31.7802712103924	23.6579834253014	32.4737393069491	20.4406767392506	38.9573095684181	25.6376889415045	21.544315125791	20.4968550546915	17.7823435720595	10.3105577248343	12.507960520617	8.73053681769238	5.2198391507154	36.9443077184833	60.3691713965723	12.3884990972246	9.37450808692148	23.9030203798195	56.2737444944505	8.75568743540635
Cel_ele	NA	NA	NA	NA	NA	4.52079440854259	4.75451436135224	6.72044784886869	6.16068762890265	29.4037169732842	3.28254798519477	8.73625730641284	33.6102595375246	25.7481103250268	20.3243026946986	29.7696171341886	17.308564580353	36.2225667920465	24.6114776255549	18.8036476769303	18.001116742603	14.1615488797967	6.47552948370144	7.77060588611654	6.91900085211421	5.0511952676177	34.5015157251252	57.9455693693417	5.28590415499549	8.0800171781701	21.4794007297932	53.8501424672099	12.455775810935
Cel_tor	NA	NA	NA	NA	NA	NA	-0.456384857116245	8.76494189209759	2.26653817718011	26.2957223289683	-1.61002294902872	2.43681295033568	27.3790329327339	18.413233094685	8.61784790210646	20.7606991070707	13.0652784580043	30.5137110293497	19.1741815465943	13.5334659397927	11.0065830961234	9.40702673882056	-0.674017943943875	2.91273260733261	5.04559545701756	2.72766274657261	17.916496470729	52.0666986251062	7.42103204775411	2.35141348997957	15.4798768275305	47.9712717427776	7.26504063097437
Chrysop_men	NA	NA	NA	NA	NA	NA	NA	2.89546990768219	-1.64236050145148	25.9494158501031	0.155712126236957	-3.43904413232536	26.5879673929653	19.8420525793872	-4.08322698522652	20.6246554880883	12.2187976910919	29.0984543498078	18.5201744835189	12.8167717172385	4.30218225298397	5.26334803875045	-0.738192907733701	5.64332702567128	4.16951422871707	1.46555214713317	27.8242556624054	51.419632857071	-1.70222949509472	-1.57667422563129	14.9534201767311	47.3242059549362	6.558990492749
Col_aura	NA	NA	NA	NA	NA	NA	NA	NA	4.17227648295462	32.5857330599127	8.33263686159568	7.9341371428534	33.9808775680199	29.871689106121	20.3943908836758	30.3952503245394	17.9013797482902	36.8572079531674	22.3705967440556	16.9221729755914	18.3167413264646	11.6060428525748	8.53397411706204	10.8099924450516	6.90251384060529	3.33673118646417	34.8808328751534	58.30774594393	2.50835759819631	4.6791229934718	21.8416002087775	54.2123190417949	6.60021639192955
Col_rub	NA	NA	NA	NA	NA	NA	NA	NA	NA	25.3502132571576	1.00326360949688	-2.44497123137674	26.1150966635714	22.6168964671324	13.2943786646423	22.5338741266869	9.97640382909264	28.9965593226389	14.150647722941	3.11996064957549	9.02431114236562	0.929440259030335	2.61736620068791	5.58802566745523	2.29715497020399	-1.95602676760986	20.2853595337064	50.4397894951088	4.44006498103693	-2.4174849704987	13.9733517718992	46.3443625949033	3.76442173426704
Dend_maj	NA	NA	NA	NA	NA	NA	NA	NA	NA	NA	7.12868077112182	23.7605590762349	50.4163410625253	41.4125885542838	37.872206146634	46.5594613514263	36.0849049087743	53.0390869747741	41.958981588705	36.5778597495345	34.8976983338834	33.6042669022156	23.6232746148752	28.6246375591246	22.4599942039673	26.333383818214	51.3687516957211	74.7903626651019	33.2501027289248	25.6339336267642	38.3238780639414	70.6949357629679	29.826882574085
Dendroc_med	NA	NA	NA	NA	NA	NA	NA	NA	NA	NA	NA	-7.56787662427613	26.083192190132	21.5447511338009	13.4212421018226	21.9044712168838	10.2892657143867	26.1696285925736	17.7164909363439	12.1594459795129	10.3918100278037	7.60173673908135	-4.66753728753802	-5.36168547509902	0.742471317695459	1.8211501021779	27.0631863343497	50.5304272184843	7.42318390747331	1.22168346172206	13.9409296116586	46.4350003163542	5.75376722381198
Din_raf	NA	NA	NA	NA	NA	NA	NA	NA	NA	NA	NA	NA	26.8042153053855	23.2410647035869	12.9826235829677	23.1685353539593	7.67472438830582	26.6979592575419	18.0356207698204	9.54559202119993	8.98330959133045	4.90581666887222	-1.91701197477557	3.71956433857477	-2.74626549518965	0.61171338416667	25.7320414591355	51.1556645957361	8.21691103490936	-4.23769673116112	14.5445558995911	47.0602376946355	3.80627097905011
Dry_jav	NA	NA	NA	NA	NA	NA	NA	NA	NA	NA	NA	NA	NA	43.0372362450357	36.3318880433178	20.9426456554396	37.0758445052791	54.1526585936511	42.7310592615059	37.363182796791	33.1391110451038	34.3849942566055	28.1822654137857	31.4908898622502	30.4430089892516	27.4120599359612	51.743061064092	75.5340466259116	34.3181698071993	26.4828865935902	39.0675176305411	71.4386197237825	30.7699037133016
Dry_lin	NA	NA	NA	NA	NA	NA	NA	NA	NA	NA	NA	NA	NA	NA	17.8800233413956	35.858113848434	33.675103426051	50.7605437684926	39.3360154957368	33.9641750752119	30.3585638460699	30.7100215018145	20.0663230513019	27.8920215655501	25.8435061565934	23.9217659042372	48.714898748925	72.1411077766205	29.6636699050163	22.8690467276317	35.6749535395786	68.0456808744867	27.3623965761953
Dry_mar	NA	NA	NA	NA	NA	NA	NA	NA	NA	NA	NA	NA	NA	NA	NA	27.6511086044625	24.9666860442248	42.0615317685807	30.667903280669	25.2557018383362	17.9973427560885	20.2011924204892	14.3547586954024	19.0768335385423	17.4386653067775	15.2080212010087	40.0191246010761	63.4747070113205	18.4528704449415	12.9973252750817	27.0085553729044	59.3792801091855	18.697667781245
Dry_pil	NA	NA	NA	NA	NA	NA	NA	NA	NA	NA	NA	NA	NA	NA	NA	NA	33.5120991026522	50.5374302346856	39.1751017338231	33.8065580680924	26.2261366820012	30.7482723835797	23.6192401862634	27.7052050106526	26.8638563385323	23.8511190026417	48.4409940251547	71.9780984867166	30.4751053592604	22.8747155444224	35.5113783687079	67.882671584584	27.2139571152031
Dryob_min	NA	NA	NA	NA	NA	NA	NA	NA	NA	NA	NA	NA	NA	NA	NA	NA	NA	27.149197869361	25.790035539248	10.1632614891872	20.6169588823988	15.4243850595961	10.9072822304314	8.31069016032646	13.6684188146525	7.41358665127262	37.8684033880472	61.3999714053884	18.0731026541104	7.5460770883719	24.9138229034395	57.3045445032644	16.3590423443754
Dryob_pub	NA	NA	NA	NA	NA	NA	NA	NA	NA	NA	NA	NA	NA	NA	NA	NA	NA	NA	45.6715793415164	37.0066575369708	36.8633554888947	36.4404122381395	14.2999352441165	23.1515920074699	33.1154073314065	30.0210495316787	54.4327561137157	78.4898897047905	36.9981910417491	28.6316000316969	26.7177368220577	74.3944628026611	33.7251942897216
Leuco_fum	NA	NA	NA	NA	NA	NA	NA	NA	NA	NA	NA	NA	NA	NA	NA	NA	NA	NA	NA	13.3243567837794	27.1890395528442	24.8402683010265	19.2070782061114	22.7566468061901	19.8118546848456	1.24351748669407	43.6344594533232	67.0545335688649	25.3804653196208	16.99660342006	30.588388142936	62.9591066667298	-2.11021896077049
Leuco_vil	NA	NA	NA	NA	NA	NA	NA	NA	NA	NA	NA	NA	NA	NA	NA	NA	NA	NA	NA	NA	21.5708472766984	15.6908948095838	13.6308272485463	15.3596412408244	13.7341228978579	4.9383101313112	38.2386773833086	61.6867716857139	19.2026108636397	7.34318132036533	25.2205776814782	57.5913447835793	12.685776922045
Mei_tri	NA	NA	NA	NA	NA	NA	NA	NA	NA	NA	NA	NA	NA	NA	NA	NA	NA	NA	NA	NA	NA	4.05512906147733	10.3141665508352	14.7822416873548	14.7753789929261	11.7098813426125	27.3224124890756	59.9960264425726	18.0810367852088	4.7022357041645	23.5123359416853	55.9006002728839	15.2303939088003
Mei_tuk	NA	NA	NA	NA	NA	NA	NA	NA	NA	NA	NA	NA	NA	NA	NA	NA	NA	NA	NA	NA	NA	NA	9.41403339710041	10.6284440243803	12.0895662831908	5.04639494946902	34.8120139934607	58.7632068121845	9.50046039345065	-6.32778803124795	22.2968577933357	54.6677799117504	13.6681664400999
Mel_aur	NA	NA	NA	NA	NA	NA	NA	NA	NA	NA	NA	NA	NA	NA	NA	NA	NA	NA	NA	NA	NA	NA	NA	-3.19334012550409	3.64981507304244	1.04773579614237	27.9379212992193	52.630329116976	8.84556009959655	1.96215306490181	15.9083620318009	48.534902215168	6.69927033373422
Mel_car	NA	NA	NA	NA	NA	NA	NA	NA	NA	NA	NA	NA	NA	NA	NA	NA	NA	NA	NA	NA	NA	NA	NA	NA	7.07497369508479	4.99895439759974	31.6742318157888	55.8325198918057	10.0044965385055	4.99757325810588	19.1708057132105	51.737092991896	10.9772512934095
Mel_ery	NA	NA	NA	NA	NA	NA	NA	NA	NA	NA	NA	NA	NA	NA	NA	NA	NA	NA	NA	NA	NA	NA	NA	NA	NA	1.12181629399911	31.311784446911	54.7765356110617	9.37418446383785	2.58968930245699	18.3098407346806	50.6811087089342	3.64325562893154
Mel_puc	NA	NA	NA	NA	NA	NA	NA	NA	NA	NA	NA	NA	NA	NA	NA	NA	NA	NA	NA	NA	NA	NA	NA	NA	NA	NA	28.3056145972439	51.7356755180621	5.5664817186102	-0.0247250200543446	15.2695248158931	47.640248615928	-9.45741795604877
Mic_bra	NA	NA	NA	NA	NA	NA	NA	NA	NA	NA	NA	NA	NA	NA	NA	NA	NA	NA	NA	NA	NA	NA	NA	NA	NA	NA	NA	76.3900095182129	35.1936530772688	24.1508727909676	20.693121606511	72.3421137973844	31.6733843472141
Picum_exi	NA	NA	NA	NA	NA	NA	NA	NA	NA	NA	NA	NA	NA	NA	NA	NA	NA	NA	NA	NA	NA	NA	NA	NA	NA	NA	NA	NA	58.6684838763377	50.7722249110981	53.9661999582782	91.5954249789452	55.0933846718336
Picus_can	NA	NA	NA	NA	NA	NA	NA	NA	NA	NA	NA	NA	NA	NA	NA	NA	NA	NA	NA	NA	NA	NA	NA	NA	NA	NA	NA	NA	NA	6.47395476399969	22.2023339731035	54.573056974203	13.513117211993
Picus_vir	NA	NA	NA	NA	NA	NA	NA	NA	NA	NA	NA	NA	NA	NA	NA	NA	NA	NA	NA	NA	NA	NA	NA	NA	NA	NA	NA	NA	NA	NA	14.3442009278831	46.7156111879343	2.8692229662142
Sas_abn	NA	NA	NA	NA	NA	NA	NA	NA	NA	NA	NA	NA	NA	NA	NA	NA	NA	NA	NA	NA	NA	NA	NA	NA	NA	NA	NA	NA	NA	NA	NA	59.2959481689823	18.6272392675328
Sph_var	NA	NA	NA	NA	NA	NA	NA	NA	NA	NA	NA	NA	NA	NA	NA	NA	NA	NA	NA	NA	NA	NA	NA	NA	NA	NA	NA	NA	NA	NA	NA	NA	50.9979577696986
Ven_cas	NA	NA	NA	NA	NA	NA	NA	NA	NA	NA	NA	NA	NA	NA	NA	NA	NA	NA	NA	NA	NA	NA	NA	NA	NA	NA	NA	NA	NA	NA	NA	NA	NA
