# Supplementary material for: Evolution of communication signals and information during species radiation
Source: Nat Commun. 2020 Oct 2;11:4970. doi: 10.1038/s41467-020-18772-3 (PMC7532446; doi:10.1038/s41467-020-18772-3)
Supplement: Supplementary file 7 — Source Data [file 41467_2020_18772_MOESM7_ESM.zip › Source_Data_Code_Garcia_etal/10_Communities_densitycurves/Classification/ClassifMatrix_Community1_Switzerland.csv]

	Dend_maj	Dendroc_med	Dry_mar	Dryob_min	Picus_can	Picus_vir
Dend_maj	NA	28.6078795221765	85.0699505077585	84.9103014735572	83.8584765662179	55.6767913518755
Dendroc_med	NA	NA	43.0064487449792	47.5273167190051	38.9750595986483	22.4009284650516
Dry_mar	NA	NA	NA	84.7459809194048	80.6702414743097	49.3192683931796
Dryob_min	NA	NA	NA	NA	73.4992822362066	44.0968023169225
Picus_can	NA	NA	NA	NA	NA	26.8286388989884
Picus_vir	NA	NA	NA	NA	NA	NA
