# Supplementary material for: Evolution of communication signals and information during species radiation
Source: Nat Commun. 2020 Oct 2;11:4970. doi: 10.1038/s41467-020-18772-3 (PMC7532446; doi:10.1038/s41467-020-18772-3)
Supplement: Supplementary file 7 — Source Data [file 41467_2020_18772_MOESM7_ESM.zip › Source_Data_Code_Garcia_etal/10_Communities_densitycurves/Classification/ClassifMatrix_Community2_Guatemala.csv]

	Cam_gua	Cel_cas	Col_rub	Dry_lin	Leuco_fum	Mel_aur	Mel_puc
Cam_gua	NA	81.830156137705	68.9304435917729	92.5675931431344	80.0258890265021	73.8473905299609	58.1782313922913
Cel_cas	NA	NA	44.313865781115	71.5187357361009	59.8922882018724	47.1609749339088	20.3509188366885
Col_rub	NA	NA	NA	57.9354761652326	33.5899547669804	41.7027974619765	5.96795558610606
Dry_lin	NA	NA	NA	NA	72.5930125599487	56.5040876236433	50.4736874931191
Leuco_fum	NA	NA	NA	NA	NA	50.8502991813058	5.03855139907538
Mel_aur	NA	NA	NA	NA	NA	NA	19.7352108912775
Mel_puc	NA	NA	NA	NA	NA	NA	NA
