# Supplementary material for: Evolution of communication signals and information during species radiation
Source: Nat Commun. 2020 Oct 2;11:4970. doi: 10.1038/s41467-020-18772-3 (PMC7532446; doi:10.1038/s41467-020-18772-3)
Supplement: Supplementary file 7 — Source Data [file 41467_2020_18772_MOESM7_ESM.zip › Source_Data_Code_Garcia_etal/10_Communities_densitycurves/Classification/ClassifMatrix_Community3_Minnesota.csv]

	Col_aura	Dry_pil	Dryob_pub	Leuco_vil	Mel_car	Mel_ery	Sph_var
Col_aura	NA	83.6393686632779	72.5008935418614	57.4934896304751	43.9548425960442	35.1717248197256	84.0266691263087
Dry_pil	NA	NA	87.5832976683824	85.2602602541967	69.8142117961431	67.8180473633373	99.6340960236686
Dryob_pub	NA	NA	NA	69.408834425009	40.1989237812359	57.2128945457081	88.6383417727758
Leuco_vil	NA	NA	NA	NA	50.8829690566653	46.74570681199	85.6261968807539
Mel_car	NA	NA	NA	NA	NA	27.3952971504038	70.9617719291632
Mel_ery	NA	NA	NA	NA	NA	NA	70.2930512847391
Sph_var	NA	NA	NA	NA	NA	NA	NA
