# Supplementary material for: Evolution of communication signals and information during species radiation
Source: Nat Commun. 2020 Oct 2;11:4970. doi: 10.1038/s41467-020-18772-3 (PMC7532446; doi:10.1038/s41467-020-18772-3)
Supplement: Supplementary file 7 — Source Data [file 41467_2020_18772_MOESM7_ESM.zip › Source_Data_Code_Garcia_etal/10_Communities_densitycurves/Classification/ClassifMatrix_Community4_Malaysia.csv]

	Chrysop_men	Din_raf	Dry_jav	Mei_tri	Mei_tuk	Mic_bra	Sas_abn
Chrysop_men	NA	-0.835834750191483	59.415130111769	28.6836256907038	57.1048831175909	43.9655133941849	39.7589959715985
Din_raf	NA	NA	40.4106884510276	6.50638358175742	16.5558925304248	12.3992451206888	-7.80636609151389
Dry_jav	NA	NA	NA	43.6112966239346	75.9338856062297	59.7722834667341	52.6885070876081
Mei_tri	NA	NA	NA	NA	18.5361214554834	9.2377873088898	22.5294874088986
Mei_tuk	NA	NA	NA	NA	NA	55.0085078520903	48.4003489819442
Mic_bra	NA	NA	NA	NA	NA	NA	-5.43220480170538
Sas_abn	NA	NA	NA	NA	NA	NA	NA
