# Supplementary material for: Evolution of communication signals and information during species radiation
Source: Nat Commun. 2020 Oct 2;11:4970. doi: 10.1038/s41467-020-18772-3 (PMC7532446; doi:10.1038/s41467-020-18772-3)
Supplement: Supplementary file 7 — Source Data [file 41467_2020_18772_MOESM7_ESM.zip › Source_Data_Code_Garcia_etal/10_Communities_densitycurves/Classification/ClassifMatrix_Community5_FrGuiana.csv]

	Cam_mel	Cam_rub	Cel_ele	Cel_tor	Col_rub	Dry_lin	Picum_exi	Ven_cas
Cam_mel	NA	92.7819943599031	72.2390880495825	56.8408024420418	59.4362347614599	82.2490868624847	97.2813790627424	69.5475367168702
Cam_rub	NA	NA	66.97088064434	54.8716933745218	59.4799666667672	83.5800078908306	97.3557272560001	69.6140893529778
Cel_ele	NA	NA	NA	11.5128659029579	22.5501568145556	50.5200154905311	75.1029824208544	35.0101679451553
Cel_tor	NA	NA	NA	NA	-0.145965414609356	26.5599876667387	59.8918439320502	31.5227318931385
Col_rub	NA	NA	NA	NA	NA	46.6744158223888	62.1548737791549	3.46389742977324
Dry_lin	NA	NA	NA	NA	NA	NA	86.4788861251227	58.4450114936211
Picum_exi	NA	NA	NA	NA	NA	NA	NA	72.2664025870018
Ven_cas	NA	NA	NA	NA	NA	NA	NA	NA
