# Supplementary material for: Evolution of communication signals and information during species radiation
Source: Nat Commun. 2020 Oct 2;11:4970. doi: 10.1038/s41467-020-18772-3 (PMC7532446; doi:10.1038/s41467-020-18772-3)
Supplement: Supplementary file 7 — Source Data [file 41467_2020_18772_MOESM7_ESM.zip › Source_Data_Code_Garcia_etal/10_Communities_densitycurves/Classification/ClassifMatrix_fulldataset.csv]

	Cam_gay	Cam_gua	Cam_hae	Cam_leu	Cam_mag	Cam_mel	Cam_pol	Cam_rob	Cam_rub	Cel_cas	Cel_ele	Cel_flave	Cel_flavu	Cel_gra	Cel_lug	Cel_spe	Cel_tor	Chrysoc_luc	Chrysop_men	Col_aura	Col_auru	Col_mel	Col_pun	Col_rub	Dend_hyp	Dend_leu	Dend_maj	Dend_nog	Dend_syr	Dendroc_med	Dendrop_fus	Dendrop_nam	Dendrop_pyr	Dendrop_xan	Din_raf	Dry_jav	Dry_lin	Dry_mar	Dry_pil	Dry_sch	Dryob_min	Dryob_nut	Dryob_pub	Dryob_sca	Gec_gra	Leuco_albo	Leuco_ari	Leuco_bor	Leuco_fum
Cam_gay	NA	15.5837393351882	4.61469053360925	9.82437934673918	10.5548174301719	20.2945591328105	9.77195945825363	9.65972500526522	9.32210315280626	8.89836032442811	9.23337462124774	19.9117890914291	6.04146448875627	5.96978735001697	8.29427394172515	5.19568067315725	6.32329835085179	39.7488191086303	5.81694254876255	8.25200397143471	6.19140554432806	6.22175757776809	7.16498592247584	5.49403903541757	-1.97629076999029	12.9583357513285	17.0867660284236	6.22539471907835	15.7307763869795	5.01368695117621	8.7078794901741	38.6207822435929	3.69202510861563	14.6523276575617	5.19515173380918	18.6431684199853	17.6497445345768	13.2932567209437	18.4975071883969	6.32588887423178	9.67914256627949	10.4475702745024	16.1741801211521	14.7096940248604	9.5626112364208	5.94885209527911	8.9957719362194	7.8314629660758	11.03764895707
Cam_gua	NA	NA	2.52131923343676	14.6171874908844	1.1936835928188	35.4029238199169	11.2920146610932	14.9583994745585	9.03324346098016	16.7511596959227	16.9165864287753	27.6304636007419	13.7639319207085	13.6886187231124	16.0129807487834	12.9143506270596	14.0170461798587	47.4674890401055	13.5356005728102	15.9680519921543	13.9083188992116	13.941247988668	14.8731972478956	13.2127077222514	18.6622388416702	20.6823126189587	25.1657272459756	13.8979404903188	23.4519054796992	13.3608569711745	16.4269243616794	46.3384449283753	27.4008515506189	22.3737215812729	12.9794653121906	26.4017124556942	25.4161667588992	21.0127589325344	26.2221451894313	14.049759081937	17.3942635523768	18.165694725104	23.8195650958338	22.4283644959525	17.2812828982117	13.6671957849871	16.7118569256345	15.5501187886257	18.7563142300171
Cam_hae	NA	NA	NA	5.15146699641796	-1.68177960301099	25.4009652315669	-8.18121991783455	5.80486534538046	1.50270824247679	7.74252814152867	7.95280897668927	18.6617117299154	4.7864443307697	4.71951087434319	7.04404767750159	3.94559894274966	5.06402140356759	38.4987373380181	4.56495688133611	7.00052493243628	4.93914166374312	4.97035826470589	5.89844705538098	4.2439452712883	7.23587420095896	11.7106049661452	15.9491950328674	4.80215674917171	14.4809552283526	2.99768985782151	7.45815688045799	37.3704333163787	18.1000605124718	13.4011705560828	3.95230287710504	17.4343066537864	16.4398157916549	12.0432616264608	17.2431858030354	5.05363123724055	8.42587959360097	9.19630512703362	14.8925902110829	13.459612134994	8.31252043908293	4.69551243008785	7.74446782404475	6.58024679407272	9.78754408593478
Cam_leu	NA	NA	NA	NA	5.43535794827895	31.7069587408392	13.3108849430841	0.0682027714378891	-0.0937550145546945	12.8275791977049	12.9554781755424	24.002086698181	10.1069318617058	10.0592974745202	12.3839720006487	9.28601626756558	10.2463921678115	43.8391547339908	9.90547117969108	12.3130000132354	10.2600339438797	10.3088088319631	11.1664942237249	9.58364053495885	14.4827487597604	17.049391599365	20.3809926662225	10.074397157532	19.8185870899467	7.53337926849312	12.78946823762	42.7111478629015	23.0221396155525	18.7377968940888	9.31985800953961	22.7825549952222	21.761569357976	17.3817210832945	22.5804831770799	10.3813688427117	13.7496407055047	14.5347504724136	20.2176409827804	18.7999762482958	13.6529478120601	10.0362982122319	13.0128660000667	11.916132005367	15.1276701124893
Cam_mag	NA	NA	NA	NA	NA	31.2934504184533	7.95907584497386	4.59383837364579	0.176612456716256	12.4853170416509	12.5392252246197	23.4141251712347	9.54520638743944	9.47212143066049	11.796591125641	8.69801478722721	9.73528049112945	43.2511532023489	9.31902703026285	11.7423068207676	9.68429078269229	9.72355439355422	10.6167008833433	8.99627709829271	14.5856007267521	16.4658088558714	20.8957999642823	9.57713372905885	19.2355432382156	8.94708253334761	12.2096757913773	42.122901848733	23.193583785202	18.1573998312872	8.74845218731428	22.1994801126557	21.1986651170908	16.7961852835403	22.0062403229669	9.81213979143793	13.1673486181857	13.9479138929549	19.571191276129	18.2120261893152	13.0649469130527	9.44973436049684	12.479202424601	11.3323761129059	14.5399033674746
Cam_mel	NA	NA	NA	NA	NA	NA	16.2648206124222	32.021248089743	31.0854930179948	26.7562993509283	27.0225598085323	37.6256400974141	23.7592785407048	23.6838264326228	26.008159804952	22.9095269048586	24.0497146702363	57.4626653092761	23.5307868509487	25.9663283722537	23.9057806451176	23.9371229952351	24.8906222474324	23.2079038440331	17.1973104902796	30.6744707118927	34.9829893962309	24.0088592289146	33.4206027013196	21.9322765543796	26.4222244965968	56.3333013752952	21.6179082697796	32.3549816489976	22.976123666337	36.2421828726631	35.4010088066331	31.0079332773989	36.1805993972045	24.0519994895435	27.3933501938765	28.161455350662	33.8869572583366	32.4235409848781	27.2764582987355	23.6625697851126	26.7100736463974	25.5455857853612	28.7515018018857
Cam_pol	NA	NA	NA	NA	NA	NA	NA	13.2686229351639	10.4699856012417	10.9763640113635	11.2430889263018	21.8471062830991	7.98107556867651	7.90528928467746	10.2296300571027	7.1309930630617	8.28292089388791	41.6841314759697	7.75234582811478	10.1877883838827	8.12721565883638	8.15864365790721	9.11087502986007	7.42937073968684	11.3612435691445	14.8990267224571	19.4145171341442	8.2665859739672	17.6685623069614	7.59119296485325	10.6437023877173	40.5559262286259	21.363123935193	16.5904287029449	7.20733747860122	20.6335482656579	19.6336915587244	15.2295145218626	20.4421123278539	8.27577067269141	11.6143319351194	12.3828805805415	18.1072446934805	16.645007142103	11.4979253493074	7.88418498361468	10.9315063820186	9.76702297733714	12.9729670052075
Cam_rob	NA	NA	NA	NA	NA	NA	NA	NA	-1.28080959630371	12.564757780805	12.6287479019207	24.0874914489394	10.1976363569244	10.143407613233	12.4687566881262	9.37145166518284	10.2773067202531	43.9245902274478	9.99128015289906	12.3338670442018	10.3086760495388	10.3912966451233	11.1388939425586	9.66846474877451	14.9154396222986	17.1362283975302	20.3855673536844	10.1462569475281	19.9014544301134	7.97585022823929	12.8639465840839	42.7965897164493	23.1471904754991	18.8194430829446	9.44380507161346	22.8803686884866	21.8590329417675	17.4687634019852	22.6723934069823	10.3630808641256	13.8136383016465	14.6169600828778	20.2889462806109	18.8853683519147	13.7383828969123	10.1189027292805	12.8481394155058	12.0000170007449	15.2120726192896
Cam_rub	NA	NA	NA	NA	NA	NA	NA	NA	NA	12.0720862266948	12.0559629456278	23.1943709955309	9.31568688484748	9.25168222233309	11.5765019624312	8.4782774777814	9.43248547211762	43.0314159227874	9.09868484701064	11.4985846593285	9.44797816918222	9.50122987415387	10.3357119602332	8.77616044471502	14.444242524717	16.2451575241512	20.3718573100918	9.2820611452796	19.0146398435567	8.06199821945249	11.9851788242648	41.9033867660382	22.7984182333186	17.9362230713049	8.53055779116992	21.9824927310416	20.9729111156995	16.5757953811017	21.7822251698099	9.55185073044538	12.9371510527972	13.7263820940825	19.3758479336769	17.992269138168	12.8452091813104	9.22824561363116	12.194339727264	11.1098997882045	14.3198672279034
Cel_cas	NA	NA	NA	NA	NA	NA	NA	NA	NA	NA	-0.900188268250874	17.9090296521576	0.408948222114915	2.19879725784823	3.45024758790105	3.80193211452988	3.90657421146103	38.4045187472864	3.3193752135667	2.73359139298485	1.57562551623442	2.81227705756799	2.68454708664857	3.42311067266602	10.4795927757089	11.2783603664579	14.3887389668999	4.07248758948277	12.9496356792406	2.89619921238354	2.39424349545767	37.2848607167263	18.3895791418949	13.2869493881162	3.80460083657288	17.3718160243605	15.6673277632871	11.6673804700622	17.1337199699406	0.646162553634492	7.6225444414303	8.77204642332836	14.8045734229635	13.0208456974994	8.11603672715564	4.2961127383394	2.97480997762881	5.75007738869157	8.69962944192348
Cel_ele	NA	NA	NA	NA	NA	NA	NA	NA	NA	NA	NA	18.5852900014767	0.612990399322713	2.66272191024468	4.91894435366731	4.08246058840789	2.8252554420245	38.66133629303	2.34601314469696	2.73119119685032	1.7503439470897	1.88963201195577	1.92682679313143	3.33349708566527	10.7484879218695	11.0214334216274	14.611570770157	3.48625205029523	13.1545116486951	2.59051296764524	5.94626358328826	37.5527333831077	18.6580556350406	13.3897585956637	3.93228227554697	17.6130897668693	14.1658375308308	11.2358733368019	17.1061701888421	-0.168582573331908	7.64444791311922	8.78122146674681	14.9533117611834	13.4273098845921	8.34148174260463	4.28373095599925	6.2848259887939	6.30761496642877	9.59825043622102
Cel_flave	NA	NA	NA	NA	NA	NA	NA	NA	NA	NA	NA	NA	14.3444759323017	12.5980849500231	9.21069945432388	13.4601012598478	15.8490932079828	43.8726138204558	15.0321826471041	14.673476946536	14.8827818623987	14.9561621750131	16.4055341138947	14.1477872430942	21.3503949031419	22.4027529379773	26.9709443093536	15.8507700388645	25.0257655988996	15.4654242024316	15.775708409652	48.1534216464276	29.2591998992551	24.1816849262459	14.4879473651069	28.2418525236229	27.0815167123579	21.8030361799978	28.0405135993824	15.6399630661486	19.1371173123457	19.8297323440544	25.7067416002925	23.3814942921685	18.9532839742056	15.4052491157622	17.5169356050125	17.0147800062372	19.7521875012253
Cel_flavu	NA	NA	NA	NA	NA	NA	NA	NA	NA	NA	NA	NA	NA	-1.56697202756376	0.750770547493156	0.386177942502532	0.87930331028755	35.0457076755764	0.10712098741751	0.586996615634646	-0.656463789114257	-0.479141434879216	0.98652659340896	0.354584139166886	7.48228983612346	6.10853110849568	10.4316636946384	1.36389227425708	9.02444019453355	-0.144358521787916	2.34555818500506	34.2874299123891	15.3926727340222	9.05381231628884	-0.27488455755531	14.3364707110267	11.7491749921066	8.05633571808573	13.86869589047	-1.35828251791179	4.85439743609645	5.41012465913837	11.7923952092087	9.08580428020992	3.24634238714056	0.883999737212028	3.19121396184745	2.33000870651878	5.60981793778232
Cel_gra	NA	NA	NA	NA	NA	NA	NA	NA	NA	NA	NA	NA	NA	NA	-1.98753365327812	-1.25719884212369	1.5147874016728	34.9599777836004	-0.0842941703652982	-1.11714562812357	-2.78670671802422	-1.65785168351244	-0.492961738399654	-0.559461189456723	7.40858440320994	8.37377943398715	12.9763450640041	1.84763156540588	10.837244538682	1.39136163238596	1.61921399662819	34.2116098213326	15.3173881963273	10.2297831033604	0.276214314599016	14.2989206910717	13.1085574441857	8.66448341390103	14.0869998735688	0.290007546903824	4.27009797860553	4.89494438299758	11.7412519715318	8.81007178887318	3.86350325017806	1.05347994807229	2.6780805704886	3.09617487613497	3.82130610490536
Cel_lug	NA	NA	NA	NA	NA	NA	NA	NA	NA	NA	NA	NA	NA	NA	NA	1.51873080977566	4.06382889874741	36.4247191310363	2.31549297991186	0.321088545792688	1.28248654372827	2.46158928775723	3.75053410654774	2.5463071935558	9.73291847882532	10.4491714235264	15.1879600888783	4.22465726556795	11.9050720277757	3.79585583374669	2.98450230612603	36.5359458654181	17.6417236833	12.5347898661949	2.93321313387158	16.622200811993	15.2508785631056	10.8682585155918	16.4174786208575	3.3971258626	7.43261132909338	8.1014271874368	14.0873590623556	11.1669717581459	6.97869386595829	3.74647833587629	5.72647097507699	5.54577312276546	6.64247259192718
Cel_spe	NA	NA	NA	NA	NA	NA	NA	NA	NA	NA	NA	NA	NA	NA	NA	NA	1.16323848180718	34.3061891165776	0.419023948917345	1.72883339311963	-0.0145063803447516	0.597690944464237	1.82519798582774	0.025503546543447	6.6342832875713	7.77042751726146	12.3019368845384	1.17260954508557	10.5442714788736	0.766366831594165	-8.91613631060932	33.4373084262306	14.5430868725146	9.47130470458815	0.0943951946916723	13.5263291298394	12.5124245731173	8.07029737749147	13.324608025131	1.07423031221662	4.48019715963	5.1925645214316	10.9914811564604	7.3013858129099	4.04021635408535	0.751205887794784	3.51991534192318	2.64118653517839	4.2516817195976
Cel_tor	NA	NA	NA	NA	NA	NA	NA	NA	NA	NA	NA	NA	NA	NA	NA	NA	NA	35.6411407229364	-0.611194790050158	3.52234169714326	1.25503850696697	-0.175333929512765	1.05405708221911	1.23733078350188	7.78419928182085	7.42086344044576	13.1287213010142	0.858526773827133	11.6196540881473	-0.175580431582297	4.6360163050332	34.5886071402961	15.6947570562012	10.0471950842972	0.753719695477573	13.5309720253236	9.48209935255284	3.76712844989936	9.94511573457439	-0.87181474439067	5.41453517151825	6.13483745679716	12.0543046115185	10.6569478489835	5.2764907754386	1.53541922820395	4.73680935006027	3.72329847547151	6.91783608743899
Chrysoc_luc	NA	NA	NA	NA	NA	NA	NA	NA	NA	NA	NA	NA	NA	NA	NA	NA	NA	NA	32.4831621119855	36.9658313228006	32.4652251568967	34.1534726054277	36.5035004845577	33.4150132891491	41.1874216957808	40.5530968652204	46.8523105397521	35.7252078019948	44.9606049366558	35.3194169009719	38.0099854784062	67.9904468383114	49.096225284345	43.8713689006396	28.1711766724944	48.0466474157108	45.5342779984279	37.6028785631979	47.8704488661783	35.4117211767445	39.0477571671265	39.801090206618	45.5446414703052	43.8069006147089	36.5270184933623	35.2922678157267	38.3537437847357	37.2004748567113	40.3836185016791
Chrysop_men	NA	NA	NA	NA	NA	NA	NA	NA	NA	NA	NA	NA	NA	NA	NA	NA	NA	NA	NA	0.34849823779891	-0.144577157468227	-1.79580659813525	0.587838455051184	-1.77220865181506	7.25560638819548	5.70568447100105	12.7035099096481	0.970909683858163	11.0452155321131	0.65209629287092	4.08081190403838	34.0585731730542	15.1644377186063	8.87886803005691	-1.15685192147684	13.6089654529564	10.6190796037303	-0.906803117286371	11.553341838298	-1.83688890028219	4.75572444231856	5.20337771315122	11.3655060668655	10.0953715678249	0.729248648677344	0.0513768195438863	4.32001302411422	3.16831491629052	6.38510034605993
Col_aura	NA	NA	NA	NA	NA	NA	NA	NA	NA	NA	NA	NA	NA	NA	NA	NA	NA	NA	NA	NA	0.238154988095765	0.555798714532962	2.33234039399881	1.71684260837289	9.69107976413015	10.4550680028545	15.0404664113692	4.08249663799471	13.023487796668	3.55344028741633	5.3487366160688	36.4941176535702	17.5998913183309	12.4743123162051	2.59018199535032	16.575959110557	15.0641328383862	10.2938462650542	16.3296312946538	1.93170254760195	6.86030397658628	7.49257312044077	14.0177108197002	11.6996795564191	6.53009143668028	3.28635167494906	5.63717942314231	5.39098310523249	7.41180078938534
Col_auru	NA	NA	NA	NA	NA	NA	NA	NA	NA	NA	NA	NA	NA	NA	NA	NA	NA	NA	NA	NA	NA	-1.29170821258325	-1.09118165289544	-1.23042051528455	7.63054445349279	8.34130988873991	13.0145930687823	1.81421506448541	11.1832613576864	1.08556876109377	3.70461018411651	34.4335707999739	15.5393526068052	10.3736357962027	0.0982802620043517	14.5174518339213	13.2756878926033	8.57448147196009	14.2809147431249	-0.0917160270804461	2.82682179065938	3.77909484067695	11.7865431096861	8.18963353339201	1.87958339771399	0.433945487705008	1.792102382178	2.46549470744299	4.22374760441782
Col_mel	NA	NA	NA	NA	NA	NA	NA	NA	NA	NA	NA	NA	NA	NA	NA	NA	NA	NA	NA	NA	NA	NA	-1.63805034930795	-1.90098738197755	7.66196681776819	8.14117532834173	13.1823654518027	1.72960390970534	11.4209700361986	0.789586344786283	4.21256503365255	34.4649646900651	15.5707852066824	10.3402170760536	0.0318494088810838	14.4052568922271	12.8716515036726	7.56204789833317	13.7021008132192	-3.29859642385047	4.45618389053122	5.45984831143354	11.8843813068276	10.0100608137991	1.01092238703652	1.0486594782223	4.23925181533798	3.41438274367481	6.24488502999693
Col_pun	NA	NA	NA	NA	NA	NA	NA	NA	NA	NA	NA	NA	NA	NA	NA	NA	NA	NA	NA	NA	NA	NA	NA	0.304996006537779	8.61585145843586	9.37955060249119	13.8934891886628	1.80982516294645	12.3989045166186	-0.0888850487249968	4.72834026111478	35.4188117676692	16.5248326601725	11.3276714432632	1.11362635717337	15.4397801965301	14.176821791247	9.55568095344552	14.9315960602252	-1.85898304164987	3.26481573837331	4.47113376471707	11.9239654905874	10.9836588857852	5.24158716566813	0.028834235858711	4.40925464742808	3.59443931920503	6.80945780547454
Col_rub	NA	NA	NA	NA	NA	NA	NA	NA	NA	NA	NA	NA	NA	NA	NA	NA	NA	NA	NA	NA	NA	NA	NA	NA	6.93266082798098	7.69922397564853	12.5832333807823	1.37352730503352	10.8047093683735	0.963604781802099	3.68021912005902	33.7356747062839	14.8414646394477	9.69048768973337	-0.70862497382868	13.8083828645537	12.690654301415	7.70000477802021	13.5694438781677	0.109046844247505	3.96858491236409	4.49689111562583	11.2387612786817	8.85553626701605	0.587808027581719	0.704844674040445	2.91222724654619	-2.68341952312702	5.45324152825275
Dend_hyp	NA	NA	NA	NA	NA	NA	NA	NA	NA	NA	NA	NA	NA	NA	NA	NA	NA	NA	NA	NA	NA	NA	NA	NA	NA	14.3778148811692	17.2089307903277	7.59538174442303	17.0645209829083	-0.282901263130782	10.1469800847974	40.0588451976695	-24.2396407047229	16.0002972761512	6.59876523270904	20.0091376638299	18.909895336111	14.7322851461725	19.9118784946794	7.77861164666883	11.1180929227025	11.8862133089853	17.6010618791901	16.1482972723987	11.0012151288695	7.38690324274151	10.4348297401156	9.27024912497548	12.4762581989639
Dend_leu	NA	NA	NA	NA	NA	NA	NA	NA	NA	NA	NA	NA	NA	NA	NA	NA	NA	NA	NA	NA	NA	NA	NA	NA	NA	NA	17.36219576344	8.38555110459244	10.9859223681679	7.93712466193613	11.1738776850134	41.2051426651652	22.3003099154828	-0.299755840926519	4.82782586875535	19.9102997634554	10.224183892002	11.5298597746084	19.1094539892152	4.63617171404225	12.1669800100117	12.548134534075	18.7043906719695	17.2038276143033	10.6397748077009	6.7537584269848	11.4660755339519	10.2279535767101	13.6009571198152
Dend_maj	NA	NA	NA	NA	NA	NA	NA	NA	NA	NA	NA	NA	NA	NA	NA	NA	NA	NA	NA	NA	NA	NA	NA	NA	NA	NA	NA	11.8149242741985	10.4644307457256	6.61083525962333	15.5543298434945	45.7273120025591	25.6193799859962	16.7986296561451	11.5555849701874	25.7441251843282	21.6663975172002	20.0762230169064	25.3005093375582	12.1498300834888	16.6310425986353	17.3819611537338	23.123631601708	21.7963775438088	16.6548282679442	12.5541001978283	15.8413369634591	14.3315746521744	18.1193521786947
Dend_nog	NA	NA	NA	NA	NA	NA	NA	NA	NA	NA	NA	NA	NA	NA	NA	NA	NA	NA	NA	NA	NA	NA	NA	NA	NA	NA	NA	NA	11.6089117235064	-2.54705593747202	4.66410101822448	34.4465129434816	15.6558748039688	9.6592755272831	-4.09618768616435	14.3733333451532	13.493260771762	9.09897237836697	13.9021729036742	1.23494054548117	3.71086371742415	3.82856629925158	8.47294258267195	10.5060009277341	5.43196984837483	-3.21306107541962	4.4897321859631	-2.7174074702671	6.94439030715765
Dend_syr	NA	NA	NA	NA	NA	NA	NA	NA	NA	NA	NA	NA	NA	NA	NA	NA	NA	NA	NA	NA	NA	NA	NA	NA	NA	NA	NA	NA	NA	11.0947573138949	12.3345845508277	43.9748801678525	25.0227830653049	6.30658569306206	9.85851424033285	24.0093222460195	18.8303172466168	18.3918081358957	23.8245181332739	10.8962730574477	15.000271078454	15.7012249798697	21.5227542602844	19.9298214802259	14.7707756802026	10.7030980782289	13.9375945086629	12.8650431555236	16.2166913829655
Dendroc_med	NA	NA	NA	NA	NA	NA	NA	NA	NA	NA	NA	NA	NA	NA	NA	NA	NA	NA	NA	NA	NA	NA	NA	NA	NA	NA	NA	NA	NA	NA	4.20606067585285	34.1829325700375	11.9571498311278	9.57446784145523	-1.40228804274064	13.9703079194992	12.3694478415646	8.46996384857679	13.329636804503	-0.19552628427732	4.32830906709124	5.48445336412554	10.6277346454749	10.2736760372997	5.09006577775118	0.900926248538756	4.42287521632495	2.81984013331663	6.59340954866291
Dendrop_fus	NA	NA	NA	NA	NA	NA	NA	NA	NA	NA	NA	NA	NA	NA	NA	NA	NA	NA	NA	NA	NA	NA	NA	NA	NA	NA	NA	NA	NA	NA	NA	36.9500180768699	18.055792818466	12.979140267391	3.56789718578766	17.0389679915426	15.9989647667703	11.6162253354423	16.837051257006	4.27565259042603	7.94533313197828	8.71584182768385	14.5038058368437	10.7947079272127	7.54861634950731	4.25417621882689	5.45832291488063	5.72403806405078	6.46216262197889
Dendrop_nam	NA	NA	NA	NA	NA	NA	NA	NA	NA	NA	NA	NA	NA	NA	NA	NA	NA	NA	NA	NA	NA	NA	NA	NA	NA	NA	NA	NA	NA	NA	NA	NA	47.9681660998919	42.8954204403473	33.5167511291249	44.4403893240463	45.9400815556699	41.5358120254063	46.7387360557689	34.582595740598	37.9195192429441	38.688855313421	43.9372127539736	42.9513225073599	37.8041809062578	34.1755667821781	37.2378567906942	36.0733126536397	39.2792833465846
Dendrop_pyr	NA	NA	NA	NA	NA	NA	NA	NA	NA	NA	NA	NA	NA	NA	NA	NA	NA	NA	NA	NA	NA	NA	NA	NA	NA	NA	NA	NA	NA	NA	NA	NA	NA	23.9595332988732	14.6128806543164	28.0253598607164	26.8831043719802	22.6414815118577	27.8467919379128	15.6882824229793	19.0269447045298	19.7950234761625	25.5205702268497	24.0571009342723	18.9100190536542	15.2962450228424	18.3436347675126	17.1791380701797	20.3850617915737
Dendrop_xan	NA	NA	NA	NA	NA	NA	NA	NA	NA	NA	NA	NA	NA	NA	NA	NA	NA	NA	NA	NA	NA	NA	NA	NA	NA	NA	NA	NA	NA	NA	NA	NA	NA	NA	6.96239905729015	21.8239041190195	13.5129899942141	15.6871351845377	21.0166114349223	8.75177128091273	13.8869338878651	14.5134142919276	20.2333386777935	18.9812610158787	13.5604273302865	8.3077826130592	13.2507013722133	12.0545796774586	15.3124885670946
Din_raf	NA	NA	NA	NA	NA	NA	NA	NA	NA	NA	NA	NA	NA	NA	NA	NA	NA	NA	NA	NA	NA	NA	NA	NA	NA	NA	NA	NA	NA	NA	NA	NA	NA	NA	NA	13.5673061968249	12.4213207946181	7.50808913740699	13.23051725321	-0.457431649018585	3.46945935911152	2.81229087714288	9.85483787534705	9.05599582868418	1.14425933944275	-6.16845040165403	3.2708688593253	-2.70697080086461	5.79349709340013
Dry_jav	NA	NA	NA	NA	NA	NA	NA	NA	NA	NA	NA	NA	NA	NA	NA	NA	NA	NA	NA	NA	NA	NA	NA	NA	NA	NA	NA	NA	NA	NA	NA	NA	NA	NA	NA	NA	22.2800585948566	19.5948873876979	9.31913079945243	14.5232795821934	18.0082615865714	18.7769208863395	24.481645679723	23.0403278258064	17.8626058248679	14.2593758512079	17.3268221567855	16.1622773668156	19.3682954825474
Dry_lin	NA	NA	NA	NA	NA	NA	NA	NA	NA	NA	NA	NA	NA	NA	NA	NA	NA	NA	NA	NA	NA	NA	NA	NA	NA	NA	NA	NA	NA	NA	NA	NA	NA	NA	NA	NA	NA	9.0681193262814	19.7693231373786	10.4540569114824	16.9911171179358	17.7397015730909	23.4889151723135	22.0226378923958	16.6371308908531	13.2023625745019	16.3054322303248	15.1418063695342	18.3531955029748
Dry_mar	NA	NA	NA	NA	NA	NA	NA	NA	NA	NA	NA	NA	NA	NA	NA	NA	NA	NA	NA	NA	NA	NA	NA	NA	NA	NA	NA	NA	NA	NA	NA	NA	NA	NA	NA	NA	NA	NA	15.4488268158541	6.2234614866538	12.5614938981648	13.2437170965743	19.0726154046234	17.6133134355248	10.5533279266286	8.55171058190934	11.8999708946006	10.7383697897568	13.9463225967881
Dry_pil	NA	NA	NA	NA	NA	NA	NA	NA	NA	NA	NA	NA	NA	NA	NA	NA	NA	NA	NA	NA	NA	NA	NA	NA	NA	NA	NA	NA	NA	NA	NA	NA	NA	NA	NA	NA	NA	NA	NA	13.1947055346234	17.796397870431	18.5576665031423	24.2489554617756	22.8386288249837	17.6092359765701	13.9338633162738	17.1247158015013	15.9580627152394	19.1665726254632
Dry_sch	NA	NA	NA	NA	NA	NA	NA	NA	NA	NA	NA	NA	NA	NA	NA	NA	NA	NA	NA	NA	NA	NA	NA	NA	NA	NA	NA	NA	NA	NA	NA	NA	NA	NA	NA	NA	NA	NA	NA	NA	4.6952004466415	5.63299294459004	11.9042832421256	10.517145846087	4.06410536396156	0.481825399584649	4.52472817350171	3.28701147499567	6.79894124708208
Dryob_min	NA	NA	NA	NA	NA	NA	NA	NA	NA	NA	NA	NA	NA	NA	NA	NA	NA	NA	NA	NA	NA	NA	NA	NA	NA	NA	NA	NA	NA	NA	NA	NA	NA	NA	NA	NA	NA	NA	NA	NA	NA	0.821916210510849	9.62849001082375	13.2682997796788	8.58276550286115	0.0523599282647353	6.04144115270479	-0.819620193517204	9.04201483030292
Dryob_nut	NA	NA	NA	NA	NA	NA	NA	NA	NA	NA	NA	NA	NA	NA	NA	NA	NA	NA	NA	NA	NA	NA	NA	NA	NA	NA	NA	NA	NA	NA	NA	NA	NA	NA	NA	NA	NA	NA	NA	NA	NA	NA	13.3392892161309	12.2190084035503	9.0643251621314	-0.434847190871612	5.5073139703025	0.569985398816311	9.40047569804971
Dryob_pub	NA	NA	NA	NA	NA	NA	NA	NA	NA	NA	NA	NA	NA	NA	NA	NA	NA	NA	NA	NA	NA	NA	NA	NA	NA	NA	NA	NA	NA	NA	NA	NA	NA	NA	NA	NA	NA	NA	NA	NA	NA	NA	NA	20.4970643818107	15.3226681026735	8.15221016916322	14.7135795170906	12.4960144432309	16.8164534908152
Dryob_sca	NA	NA	NA	NA	NA	NA	NA	NA	NA	NA	NA	NA	NA	NA	NA	NA	NA	NA	NA	NA	NA	NA	NA	NA	NA	NA	NA	NA	NA	NA	NA	NA	NA	NA	NA	NA	NA	NA	NA	NA	NA	NA	NA	NA	13.3818027243864	9.94165567709651	5.08459042094719	10.0127210998724	7.57748095518122
Gec_gra	NA	NA	NA	NA	NA	NA	NA	NA	NA	NA	NA	NA	NA	NA	NA	NA	NA	NA	NA	NA	NA	NA	NA	NA	NA	NA	NA	NA	NA	NA	NA	NA	NA	NA	NA	NA	NA	NA	NA	NA	NA	NA	NA	NA	NA	4.17065891840631	7.93381546547707	6.87293218041283	9.9254890664821
Leuco_albo	NA	NA	NA	NA	NA	NA	NA	NA	NA	NA	NA	NA	NA	NA	NA	NA	NA	NA	NA	NA	NA	NA	NA	NA	NA	NA	NA	NA	NA	NA	NA	NA	NA	NA	NA	NA	NA	NA	NA	NA	NA	NA	NA	NA	NA	NA	3.33351608758576	-2.36496119446797	6.29957143607575
Leuco_ari	NA	NA	NA	NA	NA	NA	NA	NA	NA	NA	NA	NA	NA	NA	NA	NA	NA	NA	NA	NA	NA	NA	NA	NA	NA	NA	NA	NA	NA	NA	NA	NA	NA	NA	NA	NA	NA	NA	NA	NA	NA	NA	NA	NA	NA	NA	NA	0.347069142788015	2.21717843301397
Leuco_bor	NA	NA	NA	NA	NA	NA	NA	NA	NA	NA	NA	NA	NA	NA	NA	NA	NA	NA	NA	NA	NA	NA	NA	NA	NA	NA	NA	NA	NA	NA	NA	NA	NA	NA	NA	NA	NA	NA	NA	NA	NA	NA	NA	NA	NA	NA	NA	NA	7.19057795200774
Leuco_fum	NA	NA	NA	NA	NA	NA	NA	NA	NA	NA	NA	NA	NA	NA	NA	NA	NA	NA	NA	NA	NA	NA	NA	NA	NA	NA	NA	NA	NA	NA	NA	NA	NA	NA	NA	NA	NA	NA	NA	NA	NA	NA	NA	NA	NA	NA	NA	NA	NA
Leuco_vil	NA	NA	NA	NA	NA	NA	NA	NA	NA	NA	NA	NA	NA	NA	NA	NA	NA	NA	NA	NA	NA	NA	NA	NA	NA	NA	NA	NA	NA	NA	NA	NA	NA	NA	NA	NA	NA	NA	NA	NA	NA	NA	NA	NA	NA	NA	NA	NA	NA
Mei_tri	NA	NA	NA	NA	NA	NA	NA	NA	NA	NA	NA	NA	NA	NA	NA	NA	NA	NA	NA	NA	NA	NA	NA	NA	NA	NA	NA	NA	NA	NA	NA	NA	NA	NA	NA	NA	NA	NA	NA	NA	NA	NA	NA	NA	NA	NA	NA	NA	NA
Mei_tuk	NA	NA	NA	NA	NA	NA	NA	NA	NA	NA	NA	NA	NA	NA	NA	NA	NA	NA	NA	NA	NA	NA	NA	NA	NA	NA	NA	NA	NA	NA	NA	NA	NA	NA	NA	NA	NA	NA	NA	NA	NA	NA	NA	NA	NA	NA	NA	NA	NA
Mel_aur	NA	NA	NA	NA	NA	NA	NA	NA	NA	NA	NA	NA	NA	NA	NA	NA	NA	NA	NA	NA	NA	NA	NA	NA	NA	NA	NA	NA	NA	NA	NA	NA	NA	NA	NA	NA	NA	NA	NA	NA	NA	NA	NA	NA	NA	NA	NA	NA	NA
Mel_cac	NA	NA	NA	NA	NA	NA	NA	NA	NA	NA	NA	NA	NA	NA	NA	NA	NA	NA	NA	NA	NA	NA	NA	NA	NA	NA	NA	NA	NA	NA	NA	NA	NA	NA	NA	NA	NA	NA	NA	NA	NA	NA	NA	NA	NA	NA	NA	NA	NA
Mel_car	NA	NA	NA	NA	NA	NA	NA	NA	NA	NA	NA	NA	NA	NA	NA	NA	NA	NA	NA	NA	NA	NA	NA	NA	NA	NA	NA	NA	NA	NA	NA	NA	NA	NA	NA	NA	NA	NA	NA	NA	NA	NA	NA	NA	NA	NA	NA	NA	NA
Mel_ery	NA	NA	NA	NA	NA	NA	NA	NA	NA	NA	NA	NA	NA	NA	NA	NA	NA	NA	NA	NA	NA	NA	NA	NA	NA	NA	NA	NA	NA	NA	NA	NA	NA	NA	NA	NA	NA	NA	NA	NA	NA	NA	NA	NA	NA	NA	NA	NA	NA
Mel_fla	NA	NA	NA	NA	NA	NA	NA	NA	NA	NA	NA	NA	NA	NA	NA	NA	NA	NA	NA	NA	NA	NA	NA	NA	NA	NA	NA	NA	NA	NA	NA	NA	NA	NA	NA	NA	NA	NA	NA	NA	NA	NA	NA	NA	NA	NA	NA	NA	NA
Mel_for	NA	NA	NA	NA	NA	NA	NA	NA	NA	NA	NA	NA	NA	NA	NA	NA	NA	NA	NA	NA	NA	NA	NA	NA	NA	NA	NA	NA	NA	NA	NA	NA	NA	NA	NA	NA	NA	NA	NA	NA	NA	NA	NA	NA	NA	NA	NA	NA	NA
Mel_hof	NA	NA	NA	NA	NA	NA	NA	NA	NA	NA	NA	NA	NA	NA	NA	NA	NA	NA	NA	NA	NA	NA	NA	NA	NA	NA	NA	NA	NA	NA	NA	NA	NA	NA	NA	NA	NA	NA	NA	NA	NA	NA	NA	NA	NA	NA	NA	NA	NA
Mel_lew	NA	NA	NA	NA	NA	NA	NA	NA	NA	NA	NA	NA	NA	NA	NA	NA	NA	NA	NA	NA	NA	NA	NA	NA	NA	NA	NA	NA	NA	NA	NA	NA	NA	NA	NA	NA	NA	NA	NA	NA	NA	NA	NA	NA	NA	NA	NA	NA	NA
Mel_puc	NA	NA	NA	NA	NA	NA	NA	NA	NA	NA	NA	NA	NA	NA	NA	NA	NA	NA	NA	NA	NA	NA	NA	NA	NA	NA	NA	NA	NA	NA	NA	NA	NA	NA	NA	NA	NA	NA	NA	NA	NA	NA	NA	NA	NA	NA	NA	NA	NA
Mel_pyg	NA	NA	NA	NA	NA	NA	NA	NA	NA	NA	NA	NA	NA	NA	NA	NA	NA	NA	NA	NA	NA	NA	NA	NA	NA	NA	NA	NA	NA	NA	NA	NA	NA	NA	NA	NA	NA	NA	NA	NA	NA	NA	NA	NA	NA	NA	NA	NA	NA
Mel_rad	NA	NA	NA	NA	NA	NA	NA	NA	NA	NA	NA	NA	NA	NA	NA	NA	NA	NA	NA	NA	NA	NA	NA	NA	NA	NA	NA	NA	NA	NA	NA	NA	NA	NA	NA	NA	NA	NA	NA	NA	NA	NA	NA	NA	NA	NA	NA	NA	NA
Mel_sup	NA	NA	NA	NA	NA	NA	NA	NA	NA	NA	NA	NA	NA	NA	NA	NA	NA	NA	NA	NA	NA	NA	NA	NA	NA	NA	NA	NA	NA	NA	NA	NA	NA	NA	NA	NA	NA	NA	NA	NA	NA	NA	NA	NA	NA	NA	NA	NA	NA
Mel_uro	NA	NA	NA	NA	NA	NA	NA	NA	NA	NA	NA	NA	NA	NA	NA	NA	NA	NA	NA	NA	NA	NA	NA	NA	NA	NA	NA	NA	NA	NA	NA	NA	NA	NA	NA	NA	NA	NA	NA	NA	NA	NA	NA	NA	NA	NA	NA	NA	NA
Mic_bra	NA	NA	NA	NA	NA	NA	NA	NA	NA	NA	NA	NA	NA	NA	NA	NA	NA	NA	NA	NA	NA	NA	NA	NA	NA	NA	NA	NA	NA	NA	NA	NA	NA	NA	NA	NA	NA	NA	NA	NA	NA	NA	NA	NA	NA	NA	NA	NA	NA
Pico_arc	NA	NA	NA	NA	NA	NA	NA	NA	NA	NA	NA	NA	NA	NA	NA	NA	NA	NA	NA	NA	NA	NA	NA	NA	NA	NA	NA	NA	NA	NA	NA	NA	NA	NA	NA	NA	NA	NA	NA	NA	NA	NA	NA	NA	NA	NA	NA	NA	NA
Pico_dor	NA	NA	NA	NA	NA	NA	NA	NA	NA	NA	NA	NA	NA	NA	NA	NA	NA	NA	NA	NA	NA	NA	NA	NA	NA	NA	NA	NA	NA	NA	NA	NA	NA	NA	NA	NA	NA	NA	NA	NA	NA	NA	NA	NA	NA	NA	NA	NA	NA
Pico_tri	NA	NA	NA	NA	NA	NA	NA	NA	NA	NA	NA	NA	NA	NA	NA	NA	NA	NA	NA	NA	NA	NA	NA	NA	NA	NA	NA	NA	NA	NA	NA	NA	NA	NA	NA	NA	NA	NA	NA	NA	NA	NA	NA	NA	NA	NA	NA	NA	NA
Picum_aur	NA	NA	NA	NA	NA	NA	NA	NA	NA	NA	NA	NA	NA	NA	NA	NA	NA	NA	NA	NA	NA	NA	NA	NA	NA	NA	NA	NA	NA	NA	NA	NA	NA	NA	NA	NA	NA	NA	NA	NA	NA	NA	NA	NA	NA	NA	NA	NA	NA
Picum_cir	NA	NA	NA	NA	NA	NA	NA	NA	NA	NA	NA	NA	NA	NA	NA	NA	NA	NA	NA	NA	NA	NA	NA	NA	NA	NA	NA	NA	NA	NA	NA	NA	NA	NA	NA	NA	NA	NA	NA	NA	NA	NA	NA	NA	NA	NA	NA	NA	NA
Picum_exi	NA	NA	NA	NA	NA	NA	NA	NA	NA	NA	NA	NA	NA	NA	NA	NA	NA	NA	NA	NA	NA	NA	NA	NA	NA	NA	NA	NA	NA	NA	NA	NA	NA	NA	NA	NA	NA	NA	NA	NA	NA	NA	NA	NA	NA	NA	NA	NA	NA
Picum_inn	NA	NA	NA	NA	NA	NA	NA	NA	NA	NA	NA	NA	NA	NA	NA	NA	NA	NA	NA	NA	NA	NA	NA	NA	NA	NA	NA	NA	NA	NA	NA	NA	NA	NA	NA	NA	NA	NA	NA	NA	NA	NA	NA	NA	NA	NA	NA	NA	NA
Picum_neb	NA	NA	NA	NA	NA	NA	NA	NA	NA	NA	NA	NA	NA	NA	NA	NA	NA	NA	NA	NA	NA	NA	NA	NA	NA	NA	NA	NA	NA	NA	NA	NA	NA	NA	NA	NA	NA	NA	NA	NA	NA	NA	NA	NA	NA	NA	NA	NA	NA
Picum_ruf	NA	NA	NA	NA	NA	NA	NA	NA	NA	NA	NA	NA	NA	NA	NA	NA	NA	NA	NA	NA	NA	NA	NA	NA	NA	NA	NA	NA	NA	NA	NA	NA	NA	NA	NA	NA	NA	NA	NA	NA	NA	NA	NA	NA	NA	NA	NA	NA	NA
Picum_tem	NA	NA	NA	NA	NA	NA	NA	NA	NA	NA	NA	NA	NA	NA	NA	NA	NA	NA	NA	NA	NA	NA	NA	NA	NA	NA	NA	NA	NA	NA	NA	NA	NA	NA	NA	NA	NA	NA	NA	NA	NA	NA	NA	NA	NA	NA	NA	NA	NA
Picus_awo	NA	NA	NA	NA	NA	NA	NA	NA	NA	NA	NA	NA	NA	NA	NA	NA	NA	NA	NA	NA	NA	NA	NA	NA	NA	NA	NA	NA	NA	NA	NA	NA	NA	NA	NA	NA	NA	NA	NA	NA	NA	NA	NA	NA	NA	NA	NA	NA	NA
Picus_can	NA	NA	NA	NA	NA	NA	NA	NA	NA	NA	NA	NA	NA	NA	NA	NA	NA	NA	NA	NA	NA	NA	NA	NA	NA	NA	NA	NA	NA	NA	NA	NA	NA	NA	NA	NA	NA	NA	NA	NA	NA	NA	NA	NA	NA	NA	NA	NA	NA
Picus_vai	NA	NA	NA	NA	NA	NA	NA	NA	NA	NA	NA	NA	NA	NA	NA	NA	NA	NA	NA	NA	NA	NA	NA	NA	NA	NA	NA	NA	NA	NA	NA	NA	NA	NA	NA	NA	NA	NA	NA	NA	NA	NA	NA	NA	NA	NA	NA	NA	NA
Picus_vir	NA	NA	NA	NA	NA	NA	NA	NA	NA	NA	NA	NA	NA	NA	NA	NA	NA	NA	NA	NA	NA	NA	NA	NA	NA	NA	NA	NA	NA	NA	NA	NA	NA	NA	NA	NA	NA	NA	NA	NA	NA	NA	NA	NA	NA	NA	NA	NA	NA
Sas_abn	NA	NA	NA	NA	NA	NA	NA	NA	NA	NA	NA	NA	NA	NA	NA	NA	NA	NA	NA	NA	NA	NA	NA	NA	NA	NA	NA	NA	NA	NA	NA	NA	NA	NA	NA	NA	NA	NA	NA	NA	NA	NA	NA	NA	NA	NA	NA	NA	NA
Sas_och	NA	NA	NA	NA	NA	NA	NA	NA	NA	NA	NA	NA	NA	NA	NA	NA	NA	NA	NA	NA	NA	NA	NA	NA	NA	NA	NA	NA	NA	NA	NA	NA	NA	NA	NA	NA	NA	NA	NA	NA	NA	NA	NA	NA	NA	NA	NA	NA	NA
Sph_nuc	NA	NA	NA	NA	NA	NA	NA	NA	NA	NA	NA	NA	NA	NA	NA	NA	NA	NA	NA	NA	NA	NA	NA	NA	NA	NA	NA	NA	NA	NA	NA	NA	NA	NA	NA	NA	NA	NA	NA	NA	NA	NA	NA	NA	NA	NA	NA	NA	NA
Sph_rub	NA	NA	NA	NA	NA	NA	NA	NA	NA	NA	NA	NA	NA	NA	NA	NA	NA	NA	NA	NA	NA	NA	NA	NA	NA	NA	NA	NA	NA	NA	NA	NA	NA	NA	NA	NA	NA	NA	NA	NA	NA	NA	NA	NA	NA	NA	NA	NA	NA
Sph_thy	NA	NA	NA	NA	NA	NA	NA	NA	NA	NA	NA	NA	NA	NA	NA	NA	NA	NA	NA	NA	NA	NA	NA	NA	NA	NA	NA	NA	NA	NA	NA	NA	NA	NA	NA	NA	NA	NA	NA	NA	NA	NA	NA	NA	NA	NA	NA	NA	NA
Sph_var	NA	NA	NA	NA	NA	NA	NA	NA	NA	NA	NA	NA	NA	NA	NA	NA	NA	NA	NA	NA	NA	NA	NA	NA	NA	NA	NA	NA	NA	NA	NA	NA	NA	NA	NA	NA	NA	NA	NA	NA	NA	NA	NA	NA	NA	NA	NA	NA	NA
Ven_aff	NA	NA	NA	NA	NA	NA	NA	NA	NA	NA	NA	NA	NA	NA	NA	NA	NA	NA	NA	NA	NA	NA	NA	NA	NA	NA	NA	NA	NA	NA	NA	NA	NA	NA	NA	NA	NA	NA	NA	NA	NA	NA	NA	NA	NA	NA	NA	NA	NA
Ven_cal	NA	NA	NA	NA	NA	NA	NA	NA	NA	NA	NA	NA	NA	NA	NA	NA	NA	NA	NA	NA	NA	NA	NA	NA	NA	NA	NA	NA	NA	NA	NA	NA	NA	NA	NA	NA	NA	NA	NA	NA	NA	NA	NA	NA	NA	NA	NA	NA	NA
Ven_cas	NA	NA	NA	NA	NA	NA	NA	NA	NA	NA	NA	NA	NA	NA	NA	NA	NA	NA	NA	NA	NA	NA	NA	NA	NA	NA	NA	NA	NA	NA	NA	NA	NA	NA	NA	NA	NA	NA	NA	NA	NA	NA	NA	NA	NA	NA	NA	NA	NA
Ven_nig	NA	NA	NA	NA	NA	NA	NA	NA	NA	NA	NA	NA	NA	NA	NA	NA	NA	NA	NA	NA	NA	NA	NA	NA	NA	NA	NA	NA	NA	NA	NA	NA	NA	NA	NA	NA	NA	NA	NA	NA	NA	NA	NA	NA	NA	NA	NA	NA	NA
Ven_pas	NA	NA	NA	NA	NA	NA	NA	NA	NA	NA	NA	NA	NA	NA	NA	NA	NA	NA	NA	NA	NA	NA	NA	NA	NA	NA	NA	NA	NA	NA	NA	NA	NA	NA	NA	NA	NA	NA	NA	NA	NA	NA	NA	NA	NA	NA	NA	NA	NA
Ven_spi	NA	NA	NA	NA	NA	NA	NA	NA	NA	NA	NA	NA	NA	NA	NA	NA	NA	NA	NA	NA	NA	NA	NA	NA	NA	NA	NA	NA	NA	NA	NA	NA	NA	NA	NA	NA	NA	NA	NA	NA	NA	NA	NA	NA	NA	NA	NA	NA	NA
[truncated: 43 more columns]
