# Supplementary material for: Evolution of communication signals and information during species radiation
Source: Nat Commun. 2020 Oct 2;11:4970. doi: 10.1038/s41467-020-18772-3 (PMC7532446; doi:10.1038/s41467-020-18772-3)
Supplement: Supplementary file 7 — Source Data [file 41467_2020_18772_MOESM7_ESM.zip › Source_Data_Code_Garcia_etal/11_Sympatry/Full_Species_data.csv]

Species_FullName	Species	Genus	Broad_Geographic	Geographic	DistribArea_num	DistribArea_Clust	AcousticClust	Overall_Sympatry	WithinGenus_Sympatry	WithinGeo_Sympatry	Within_DistArea_Sympatry	WithinAcClust_Sympatry	median_Beak_Length	median_Wing_length	median_BeakLength_WingLength	median_Beak_Mass	BodySize	BodyMass	median_n.pulses	median_drum_duration	median_pulseRateMedian	median_pulseRateDeviation	median_interval_min	median_interval_max	median_interv1_intervMax	median_intervL_intervMax	median_interval_slope_lm2_ordre_coefa	median_interval_nPVI	median_MeanAcc	median_drum_peak_F	median_Amp_pulses_min	median_Amp_pulses_first	median_Amp_pulses_last	median_Amp_pulses_Q25	median_Amp_pulses_Q75	median_Amp_pulses_IQR	median_nPAVI	median_Amp_slope_lm2_ordre_coefa	median_n_seq	median_interval_seq_median	median_PC1	median_PC2	median_PC3	median_PC4	median_PC5	median_PC6	median_LD1	median_LD2	median_LD3
Campephilus_gayaquilensis	Cam_gay	Campephilus	New_World	Neotropic	196903.12	DA1	1	5	1	5	3	1	49.99	176	0.284034091	9.719580476	33	241.5	-1.061129056	-0.776561793	-0.478457923	0.17963256	-0.22277112	-0.046461226	0.561890408	-1.066432858	1.316481826	0.037006939	0.208011068	-0.702764659	0.424600427	1.146814111	-0.255007317	0.21147237	0.960703112	0.092316132	-0.744706475	-0.193112085	-0.252345907	-1.14E-16	-0.910659855	1.00068381	-2.430403769	-0.252870873	-0.808781168	-0.288007002	0.289085382	0.532729951	-5.338932098
Campephilus_guatemalensis	Cam_gua	Campephilus	New_World	Neotropic	910002.6	DA2	2	14	0	7	2	0	52.7	191	0.27025641	10.19820163	34.5	243.5	-1.635452101	-1.250596517	-0.887864955	0.088357105	1.574275297	-0.329995344	0.561890408	0.87514705	1.25E-17	-0.503244942	-0.354150372	-0.839696822	2.437253215	1.257846277	1.451604787	1.709063101	1.230135297	-1.245780561	-0.952962088	5.06E-18	-0.252345907	-1.14E-16	-3.991586987	2.886200725	-0.300096971	0.673245068	0.157648291	-0.631889779	-4.600921187	3.644147296	-5.666547186
Campephilus_haematogaster	Cam_hae	Campephilus	New_World	Neotropic	295941.67	DA1	2	16	4	16	4	2	48.03	174	0.254814815	7.908562151	34	237.5	-1.635452101	-1.253717742	-0.642139479	0.088357105	1.173811548	-0.386653214	0.561890408	0.87514705	1.25E-17	-0.503244942	-0.354150372	-0.756276217	1.823337592	1.257846277	0.9060964	1.092081837	1.230135297	-0.669476322	-0.910398372	5.06E-18	-0.252345907	-1.14E-16	-3.53630678	2.348172819	-1.032646384	0.336439107	0.025450838	-0.339289785	-4.600356732	2.767478169	-5.628970947
Campephilus_leucopogon	Cam_leu	Campephilus	New_World	Neotropic	1702432.74	DA3	2	10	1	10	2	0	52.02	185	0.281189189	8.691264968	31	242	-1.635452101	-1.264731598	-0.219441709	0.088357105	0.610272793	-0.485682373	0.561890408	0.87514705	1.25E-17	-0.503244942	-0.354150372	-0.752070399	1.786380796	1.257846277	0.875418246	0.849850458	1.230135297	-0.159577939	-0.907626718	5.06E-18	-0.252345907	-1.14E-16	-3.169571871	1.541949057	-1.132635463	0.754926315	0.021902225	-0.454043095	-4.887531317	1.345272162	-5.550254796
Campephilus_magellanicus	Cam_mag	Campephilus	New_World	Neotropic	346774.04	DA1	2	0	0	0	0	0	59.55	214	0.275760369	12.50802157	37	319.5	-1.635452101	-1.255077222	-0.703923262	0.088357105	1.268694388	-0.379346859	0.561890408	0.87514705	1.25E-17	-0.503244942	-0.354150372	-0.783750486	1.707607097	1.257846277	0.810027523	0.745861787	1.230135297	-0.028117156	-0.901632217	5.06E-18	-0.252345907	-1.14E-16	-3.235526002	2.000660369	-1.125405974	0.393828594	0.120582876	-0.594086871	-4.641260309	2.847813679	-5.585147203
Campephilus_melanoleucos	Cam_mel	Campephilus	New_World	Neotropic	11657285.98	DA6	1	30	5	29	2	1	45.59	185	0.242677596	7.892041303	35.5	232.5	-1.193665143	-0.810159423	-1.053381367	0.285661683	0.360637605	0.176659048	0.561890408	-1.024422725	1.887006652	0.200282832	0.408839527	-0.602811399	-0.548268699	0.742753587	-1.062594323	-0.354889733	0.650043958	0.887864785	-0.550252717	-1.23054086	-0.252345907	-1.14E-16	-0.460476627	0.3827532	-3.186354097	-2.030521812	-0.65210417	0.045141355	1.359273562	2.1227769	-6.020667376
Campephilus_pollens	Cam_pol	Campephilus	New_World	Neotropic	299509.19	DA1	2	8	3	8	2	2	52.17	173	0.301560694	8.890475397	34.5	194.3	-1.591273405	-1.212911082	-0.88911182	0.088357105	1.461422313	-0.317668952	0.561890408	0.823294561	1.25E-17	-0.438756091	-0.279755619	-0.510433983	1.788200809	1.204096762	0.876929055	1.102228069	1.154588918	-0.77166945	-0.903616991	-1.270444479	-0.252345907	-1.14E-16	-3.646264449	2.761065275	-1.301242675	-0.375914012	0.058389583	-0.175144285	-3.899099174	4.133812172	-6.389125301
Campephilus_robustus	Cam_rob	Campephilus	New_World	Neotropic	2370339.34	DA3	2	16	1	16	3	0	53.34	190	0.278388889	9.085646904	34.5	262	-1.635452101	-1.266079158	-0.13700247	0.088357105	0.518370195	-0.500524702	0.561890408	0.87514705	1.25E-17	-0.503244942	-0.354150372	-0.774048489	2.48973237	1.257846277	1.492161252	1.778340507	1.230135297	-1.333359929	-0.956127205	5.06E-18	-0.252345907	-1.14E-16	-3.8432581	2.074049274	-0.478756112	1.874012589	-0.013289057	-0.450044062	-5.55431241	1.150711197	-5.215785425
Campephilus_rubricollis	Cam_rub	Campephilus	New_World	Neotropic	5860897.45	DA5	2	21	3	21	3	2	44.54	182	0.248826816	6.121609201	32	208.5	-1.635452101	-1.262359619	-0.351610538	0.088357105	0.77204008	-0.459556852	0.561890408	0.87514705	1.25E-17	-0.503244942	-0.354150372	-0.668645287	1.960771283	1.257846277	1.020181285	1.080062258	1.230135297	-0.450607945	-0.920484665	5.06E-18	-0.252345907	-1.14E-16	-3.267362638	1.668578443	-1.01863451	0.796588673	0.045596629	-0.417853289	-4.778623096	1.950340953	-5.501347476
Celeus_castaneus	Cel_cas	Celeus	New_World	Neotropic	327907.88	DA1	3	11	0	6	2	6	27.89	129	0.209699248	2.179208566	24	92.5	-0.221733835	-0.514382848	0.90806517	0.09070633	-0.697155474	-0.471027569	0.435972948	-0.003957507	-0.067714117	0.018883086	-0.145269764	-0.492981594	0.272121769	0.302463191	0.461209292	0.007528699	-0.191115348	-0.234348086	-0.158841126	0.240414857	-0.252345907	-1.14E-16	-0.624157442	-0.688922103	-0.184122407	1.21678424	-0.273164682	-0.286805927	-2.940209933	-2.11806238	-0.56510016
Celeus_elegans	Cel_ele	Celeus	New_World	Neotropic	7672482.26	DA5	3	20	5	19	4	10	30.97	161	0.192360248	2.735928373	29	130.5	-0.045019051	-0.291827172	0.448255583	0.048148941	-0.51001434	-0.493358421	0.226348982	0.485841691	-0.186179598	-0.333976424	-0.348519411	-0.812902127	0.310288282	1.256370586	0.21264181	0.354439546	-0.036664609	-0.530415004	-0.300109668	0.257468367	-0.252345907	-1.14E-16	-0.957795055	-0.254914907	-0.086709352	1.128477531	0.076371907	-1.028058962	-3.642071238	-1.55708175	-0.411640933
Celeus_flavescens	Cel_flave	Celeus	New_World	Neotropic	3801921.9	DA4	3	18	3	18	3	8	32.7	144	0.218	3.213471087	27.5	137.5	0.926912256	-0.061940161	1.642661333	0.095733124	-1.05756673	-0.584755585	0.561890408	0.502961694	-0.200954171	-0.25359449	-0.283862305	-0.365414114	-0.586365068	1.255744961	-0.996182032	-1.369600426	-3.864085145	-1.139435063	0.362513119	0.314307064	-0.252345907	-1.14E-16	1.059285137	-3.229001723	0.496319864	1.451149446	-0.944992756	-1.346977484	-4.477678432	-5.630897032	4.1803791
Celeus_flavus	Cel_flavu	Celeus	New_World	Neotropic	5874164.09	DA5	3	23	5	23	4	13	27.63	143	0.187304965	2.155201254	25.5	147.5	0.131695732	-0.229479627	0.498934431	0.352159909	-1.247934296	-0.484840137	0.318429782	0.254014474	-0.183923824	-0.036591242	-0.055838818	-0.528793143	-0.131138332	-0.214508195	-0.25051193	-0.306313893	-0.831608413	-0.047989517	0.181850224	0.262594369	-0.252345907	-1.14E-16	-0.115453255	-1.451731895	-0.178499531	0.756933992	0.071986864	-0.345285122	-2.35373357	-2.921858337	0.897508275
Celeus_grammicus	Cel_gra	Celeus	New_World	Neotropic	3999818.71	DA4	3	18	4	18	5	8	23.58	127	0.18620155	1.670149662	24	75	0.661840082	-0.071092021	1.225479165	0.078038902	-0.733194266	-0.536175979	0.561890408	0.587877758	-0.180950983	-0.317832031	-0.316101035	-0.716170083	-0.026227265	-0.002218825	0.497279926	0.506342506	-0.201946788	-0.790287518	0.229900694	0.255074993	-0.252345907	-1.14E-16	-0.624453322	-1.074745464	0.70264509	1.143239661	0.063860479	-0.281696683	-4.342881575	-1.777842962	2.49388034
Celeus_lugubris	Cel_lug	Celeus	New_World	Neotropic	1307206.81	DA2	3	10	0	10	0	4	31.46	145	0.224714286	3.032437218	24.5	136	0.04333834	-0.399972203	0.916998371	0.12144274	-0.73101966	-0.584487362	0.468565694	0.795608554	-0.192902103	-0.354917652	-0.323508328	-0.118947759	-0.293828798	1.257846277	0.285188284	-0.622390486	-1.709270343	-0.527991991	0.318839227	0.341933826	-0.252345907	-1.14E-16	-0.522895914	-1.664391086	0.120193793	1.265607083	-0.404878962	-0.5065478	-3.629200853	-3.297423557	0.994781367
Celeus_spectabilis	Cel_spe	Celeus	New_World	Neotropic	464658.77	DA1	3	14	4	14	1	7	30.58	153	0.199869281	2.811235632	27	111	1.810486173	0.338662565	2.385321121	-0.014707392	-1.440177247	-0.641919413	0.433967455	0.734557455	-0.200789843	-0.314228546	-0.130780613	-0.538347126	0.062026109	-0.3931275	-0.42040399	-0.1774155	-1.090479022	-0.586648095	0.886495274	0.285550074	-0.252345907	-1.14E-16	0.75399089	-2.25528358	0.816912504	2.108636732	0.352915036	0.406453808	-2.823663393	-5.483264643	3.964529711
Celeus_torquatus	Cel_tor	Celeus	New_World	Neotropic	4822165.5	DA4	4	20	5	20	5	1	33.89	149	0.226688312	3.150019187	27	120.5	0.087517036	-0.119163227	-0.411695312	-0.121297178	0.230265975	-0.215830974	0.544546228	0.107106327	-0.144051899	-0.288007639	-0.248210865	-0.637891839	-0.014483917	0.051791192	0.261987033	-0.441128459	-0.73416618	0.042533338	0.131556822	0.264365822	-0.252345907	-1.14E-16	0.003105393	-0.426642058	0.121309192	-0.211178019	-0.311143554	-1.006387379	-1.338072428	-0.118208991	0.687051194
Chrysocolaptes_lucidus	Chrysoc_luc	Chrysocolaptes	Old_world	Indomalaya	120897.91	DA1	1	1	0	1	0	1	49.63	152	0.327054795	6.92829208	30	171.5	2.694060089	1.248852681	0.891551838	-0.607166899	-0.782394087	-0.396206709	0.561890408	-0.233009141	-0.188420433	-0.337053318	-0.259316157	0.208679171	-1.124502065	-0.468616238	-1.540930581	-1.653087154	-1.5572991	1.289891708	0.862705093	0.308048072	-0.252345907	-1.14E-16	2.380951029	-3.40710893	0.645825166	-0.441816319	-0.071475601	-0.759917243	-1.071579519	-4.027552217	5.951973341
Chrysophlegma_mentale	Chrysop_men	Chrysophlegma	Old_world	Indomalaya	1307124.43	DA2	4	8	0	7	4	4	34.98	128	0.27265625	4.040698885	27.5	100.5	0.308410515	0.12889515	-0.133242518	-0.023924531	-0.005151063	-0.311333094	0.468024723	0.87514705	-0.156451186	-0.319445383	-0.346014042	-0.664779715	-0.467748849	-0.968063571	-0.51749479	-0.31560343	-2.110656491	-0.213832115	0.00725141	0.288880313	-0.252345907	-1.14E-16	-0.337744534	-1.060774866	0.347367058	-0.793495054	-0.170819167	-0.885740761	-3.596993739	-0.609986831	0.906896861
Colaptes_auratus	Col_aura	Colaptes	New_World	Nearctic	15371735.43	DA6	3	21	0	20	2	6	36.02	154	0.229733333	2.804830887	32.5	127.5	0.838554865	-0.003090519	0.912314998	0.081588469	-0.557414248	-0.607788144	0.40682235	0.707108846	-0.210410495	-0.365020497	-0.350808043	-0.580062426	-0.186493253	0.755841692	-0.360692318	0.157808292	-0.271957327	-0.565904791	0.211471137	0.278993755	-0.252345907	-1.14E-16	-0.300880291	-1.323187465	0.398257466	1.219689455	0.195336813	-0.783825686	-3.832111823	-2.558411205	1.374543342
Colaptes_aurulentus	Col_auru	Colaptes	New_World	Neotropic	737934.36	DA2	3	12	1	12	1	6	26.62	118	0.22559322	1.716636511	21.5	45	0.220053123	-0.099408597	0.708199112	0.033350226	-0.520986616	-0.566675404	0.561890408	0.593320882	-0.193947826	-0.352098186	-0.305725832	-0.279461389	0.055308872	0.222316152	0.883006808	-0.138614676	-0.717145553	-0.346627854	0.271273223	0.272977066	-0.252345907	-1.14E-16	-0.678837112	-1.376541361	0.565939537	1.070617447	0.196496371	-0.162124828	-3.832204742	-2.142136903	-0.153583691
Colaptes_melanochloros	Col_mel	Colaptes	New_World	Neotropic	7015505.99	DA5	3	20	1	20	3	10	31.2	150	0.211818182	2.488144794	28.5	141	0.926912256	0.211091337	0.537667985	0.113016578	-0.663065612	-0.551839073	-0.4123418	0.736791816	-0.214027203	-0.242589488	-0.392494628	-0.491127448	-0.060183598	0.161656678	-0.500914088	0.69992507	0.442052479	-0.556101884	0.143257535	0.274377721	-0.252345907	-1.14E-16	-0.488703031	-0.154722802	0.907017623	0.519258491	0.263093728	-0.430036293	-1.866311886	-1.20037538	0.979115333
Colaptes_punctigula	Col_pun	Colaptes	New_World	Neotropic	4155868.99	DA4	3	20	1	19	5	10	23.46	111	0.220377358	1.290884194	20.5	64.5	0.308410515	-0.022329192	0.232435609	0.045671364	-0.058831042	-0.516426888	0.159238896	0.87514705	-0.204883102	-0.369316581	-0.392604109	-0.507712439	0.35114855	0.063856562	0.65939738	0.470288952	0.112011733	-0.558565023	-0.123802389	0.235633582	-0.252345907	-1.14E-16	-0.986180622	-0.164582694	0.677577842	0.275121423	0.174956073	-0.379552005	-3.410662446	-0.148228018	0.594961748
Colaptes_rubiginosus	Col_rub	Colaptes	New_World	Neotropic	3652573.44	DA4	3	30	1	25	6	15	27.45	109	0.243679245	1.620134333	21	69.5	1.059448344	0.391019419	0.530685103	-0.119641349	-0.394798553	-0.499253349	0.190426681	0.441452833	-0.207579573	-0.336616142	-0.290619516	-0.038584067	-0.020650695	-0.385272976	-0.272494484	0.328830832	-0.468140681	-0.74294404	0.126072579	0.29074058	-0.252345907	-1.14E-16	-0.366652945	-0.641882378	1.23010798	0.999793495	0.027119852	-0.677488433	-2.944764355	-1.19034675	3.091105576
Dendrocopos_hyperythrus	Dend_hyp	Dendrocopos	Old_world	Indomalaya	1712825.76	DA3	1	8	0	5	2	3	26.04	123	0.208062016	1.25199015	22	46.5	-0.928592968	-0.711494031	-0.046164368	-0.165977583	-0.453770917	0.081810556	0.561890408	-1.092170476	1.158851776	0.121845019	0.364227442	-0.431972958	-0.398242126	0.161682659	-0.938055977	-1.721269024	0.518985204	2.487352494	-0.589665598	-0.46534938	-0.252345907	-1.14E-16	0.872419412	-1.039641203	-3.171905106	-1.200577003	-0.996749125	0.273997276	1.518341528	-1.260447183	-4.359663146
Dendrocopos_leucotos	Dend_leu	Dendrocopos	Old_world	Palearctic	13895721.95	DA6	1	10	3	10	2	4	36.42	150	0.260148148	3.562678969	25.5	125	0.794376169	0.403745972	0.253915903	-0.478646757	-0.521115785	-0.18652974	0.561890408	-0.890684724	-0.13195139	-0.350484935	-0.187123804	0.036501315	-0.899736053	-0.50800737	-1.29945739	-0.918177952	-0.187212865	1.250078837	0.023189159	0.282255556	-0.252345907	-1.14E-16	1.344178992	-2.023355718	-0.443529494	-1.103184	-0.302145074	-0.148977278	-0.738159935	-1.686255599	1.936141607
Dendrocopos_major	Dend_maj	Dendrocopos	Old_world	Palearctic	24083687.42	DA7	1	15	3	11	2	4	29.36	128	0.226692308	2.087332933	22	82	-0.751878184	-0.72282894	0.46319463	0.164285678	-0.725082062	-0.434158909	0.561890408	-0.38725739	-0.028028928	-0.273272685	0.087350064	0.017214433	-0.589282568	0.2082037	-1.096640286	-0.61296313	0.173798546	0.827276958	-0.446526091	-0.17228783	-0.252345907	-1.14E-16	-0.109268101	-1.375947675	-1.468232476	-0.30685893	-0.209972134	0.222682492	-2.372170963	-1.77128295	-1.957876176
Dendrocopos_noguchii	Dend_nog	Dendrocopos	Old_world	Palearctic	632.64	DA1	4	2	2	2	0	0	36.17	153	0.241133333	4.432532442	33	110	-0.310091226	-0.270499852	-0.453297346	-0.032332943	0.31854149	-0.193470231	0.561890408	-0.162347921	-0.064478352	-0.296693916	-0.204706928	0.55120226	0.234932397	-0.291469869	-0.412452375	0.071100047	-0.242771955	-0.451244316	-0.528240281	0.161352985	-0.252345907	-1.14E-16	-0.618198557	0.260718219	0.111894378	-0.955245606	-0.221768292	0.724322491	-2.082827025	0.83937005	-1.530649558
Dendrocopos_syriacus	Dend_syr	Dendrocopos	Old_world	Palearctic	3508008.55	DA4	1	8	2	8	1	4	30.81	132	0.229925373	1.938491653	22.5	68.5	-0.133376443	-0.471964878	1.189405002	-0.132956124	-1.20952122	-0.454743592	0.561890408	-0.762301985	-0.135013864	-0.258741767	0.188559386	-0.117150111	-1.35512482	-0.482582716	-1.526895232	-1.41979584	0.12441685	2.206710371	0.128301906	0.159688085	-0.252345907	-1.14E-16	1.369039496	-2.863147623	-1.400205746	-0.641962199	-0.200639994	0.312344803	-1.316033424	-3.358613348	-0.066107256
Dendrocoptes_medius	Dendroc_med	Dendrocoptes	Old_world	Palearctic	4838460.08	DA4	4	8	0	8	1	0	24.66	123	0.197804878	1.261817673	21	67.5	-0.575163401	-0.455506979	-0.205305726	-0.170007779	0.22795609	-0.434545647	0.561890408	0.628202229	0.473429626	-0.382557803	-0.19132549	-0.138828039	0.69620116	0.024160211	0.285137345	-0.21544053	0.186886894	-0.370627799	-0.440445626	0.234239279	-0.252345907	-1.14E-16	-1.275075113	0.206539279	-0.511832187	0.278375127	-0.555941213	-0.270683884	-3.579343625	1.29479172	-1.405736246
Dendropicos_fuscescens	Dendrop_fus	Dendropicos	Old_world	Afrotropic	12884394.58	DA6	3	3	3	3	0	0	19.58	95	0.206105263	0.767528696	14.5	25.5	0.220053123	-0.429248771	2.154618991	-0.146999078	-1.471859051	-0.508031585	0.561890408	-0.455324459	-0.101476032	-0.089655828	0.046009331	0.349043803	-0.002477414	0.717041206	0.02715942	0.046217249	-0.267870872	-0.299448751	0.053276452	0.27771876	-0.252345907	-1.14E-16	0.126389259	-1.485587791	-0.327249577	1.751992803	-0.479988171	0.006097147	-1.861665692	-5.392761079	0.040444842
Dendropicos_namaquus	Dendrop_nam	Dendropicos	Old_world	Afrotropic	8208538.08	DA5	4	1	1	1	0	0	34.68	128	0.2709375	2.841113935	25.5	75	-0.398448618	0.80233003	-2.410269621	1.755506068	2.154064159	0.910132705	-1.313879131	0.438145099	-0.991159263	-0.162615281	-0.398149659	0.151300902	-0.307240339	-1.186687151	1.02810588	0.587492906	0.392775671	-0.640636448	-0.505345361	0.005952169	-0.252345907	-1.14E-16	-0.49755027	2.231866053	2.176950016	-2.513515303	1.874095694	-0.32209378	1.23797466	7.453827767	0.709611562
Dendropicos_pyrrhogaster	Dendrop_pyr	Dendropicos	Old_world	Afrotropic	898602.35	DA2	1	1	1	1	0	0	32.71	113	0.288067227	2.383909085	24	68.5	-1.105307751	-0.812490891	-0.192266177	0.703307054	-0.68460918	-0.002032065	0.561890408	-1.373323498	1.322293058	0.198657985	0.776505115	-0.670935754	-0.579801997	0.219240665	-1.088770383	-0.870095034	0.547329084	1.169050577	-0.483029905	-1.446441193	-0.252345907	-1.14E-16	0.391281912	-0.533562404	-3.190984021	-1.350333632	-0.620257888	0.094150909	1.652971197	-0.361952192	-5.17722518
Dendropicos_xantholophus	Dendrop_xan	Dendropicos	Old_world	Afrotropic	2919057.33	DA4	1	1	1	1	0	0	30.98	110	0.274159292	1.622282748	23.5	61.5	0.131695732	-0.012225512	-0.20341492	0.101605925	-0.444099064	-0.173807597	0.561890408	-0.918607571	-0.07637868	-0.280908476	-0.126482078	-0.352897924	-1.15667201	-1.465738014	-0.89490979	-1.946375154	-0.603310473	2.011924378	0.65711911	0.095773375	-0.252345907	-1.14E-16	1.205771552	-2.049083885	-1.112033308	-1.504484878	-0.033770926	0.233915014	-0.867844667	-0.319665743	0.179115252
Dinopium_rafflesii	Din_raf	Dinopium	Old_world	Indomalaya	1036889.72	DA2	4	9	0	8	4	5	34.42	132	0.259555556	2.857631474	27	97.5	0.043338341	-0.15333611	-0.036547842	-0.264036936	0.117280342	-0.262493698	0.561890408	0.272623068	0.6676555	-0.172447154	-0.219492107	0.25881768	-0.23707385	-1.130671742	0.129443901	-0.536925707	-0.465045344	0.189053467	0.089712148	0.130662306	-0.252345907	-1.14E-16	0.13066958	-0.727916317	0.290964347	-0.702400338	-0.431623661	0.446301196	-1.433377079	-0.343336437	1.425214988
Dryocopus_javensis	Dry_jav	Dryocopus	Old_world	Indomalaya	3136916.6	DA4	1	12	0	11	1	2	49.48	198	0.25244898	10.08451303	43	272	0.440946603	0.997714436	-1.278804086	0.05546775	1.012050075	0.06470192	0.561890408	-0.625032832	-0.148160097	-0.31128118	-0.262567563	-0.950420421	-0.238226902	0.793940168	-0.805225967	-0.039809429	-0.050196204	0.253654654	-0.233142111	0.285012105	-0.252345907	-1.14E-16	0.007220358	0.319868607	-0.349098555	-1.622528958	0.351267077	-1.812921236	-0.278386934	2.748947509	-0.715309725
Dryocopus_lineatus	Dry_lin	Dryocopus	New_World	Neotropic	14185424.23	DA6	1	44	0	37	3	2	39.69	196	0.203538462	5.751597502	33	207	0.838554865	0.485654361	0.01781157	-0.246201833	-0.369358566	-0.25766005	0.561890408	-0.537845947	-0.166759028	-0.336725709	-0.210398993	-0.445610843	-1.012084089	0.56290079	-1.447611455	-1.270314321	-0.504156111	1.098594391	-0.101671247	0.291867608	-0.252345907	-1.14E-16	1.169076739	-2.215814882	-0.755093706	-0.807231505	-0.077590613	-1.174583089	-1.040597448	-1.624963736	0.628377264
Dryocopus_martius	Dry_mar	Dryocopus	Old_world	Palearctic	20797823.52	DA7	1	10	0	9	2	5	65.36	246	0.264615385	18.43446004	50	310	1.191984431	0.730166358	-0.241154408	-0.136280549	0.370846462	-0.326837341	0.535856801	0.163997771	-0.182295484	-0.367079917	-0.298640733	-0.636322194	-0.794433273	0.670603246	-1.16170073	-1.101638931	-1.260687264	0.341611211	0.254771189	0.31004734	-0.252345907	-1.14E-16	0.957480327	-1.716032221	0.462887479	-0.69429897	0.035497595	-1.36761043	-1.948478557	-0.660770548	2.143256281
Dryocopus_pileatus	Dry_pil	Dryocopus	New_World	Nearctic	8739915.78	DA5	1	16	0	16	2	1	57.52	234	0.244957983	11.73155237	44	295	0.661840082	0.855754886	-0.811623713	-0.074458437	0.76131366	-0.07280298	0.561890408	-0.449432439	-0.173332144	-0.360496852	-0.273933615	-0.704349198	-0.933223558	0.53239526	-1.382148652	-0.551927447	-0.004767595	0.503465715	-0.166803045	0.277236205	-0.252345907	-1.14E-16	0.47317394	-0.838869741	0.283276467	-1.300396243	0.325397261	-1.211297293	-1.001767742	1.191368853	0.700650541
Dryocopus_schulzi	Dry_sch	Dryocopus	New_World	Neotropic	604102.13	DA1	3	6	0	6	0	3	38.52	170	0.220171429	3.620731498	30	200	0.882733561	0.353269698	0.304941678	-0.127380928	-0.440253787	-0.368178754	0.561890408	-0.312793235	-0.168327613	-0.219172596	-0.203605203	-0.408125086	-0.170596439	0.412674023	-0.74908534	0.454073978	0.312438686	-0.317790839	-0.274769453	0.258841877	-0.252345907	-1.14E-16	-0.133167532	-0.710195842	0.514269265	0.309740266	0.173129121	-0.774822792	-2.003578454	-0.828474017	0.552191064
Dryobates_minor	Dryob_min	Dryobates	Old_world	Palearctic	21677727.34	DA7	3	8	0	8	2	2	15.7	86	0.179186047	0.432354371	15	20.5	0.220053123	-0.067770297	0.324920183	0.067329934	-0.105874995	-0.515114956	0.345071513	0.848900158	-0.200341676	-0.40539614	-0.364721884	0.486287954	0.411203398	-0.485755748	0.656213201	0.778480785	0.498636954	-0.686570362	-0.440185018	0.211545767	-0.252345907	-1.14E-16	-1.240797539	0.04303705	1.084855601	0.428944514	0.427900526	0.602949936	-4.176206277	0.115636916	0.959193052
Dryobates_nuttallii	Dryob_nut	Dryobates	New_World	Nearctic	343806.83	DA1	4	12	2	12	2	4	20.69	102	0.202843137	0.848688998	18	37.5	-0.000840355	-0.312594099	0.479629204	0.092235521	-0.287312574	-0.562405165	0.307316552	0.846894619	-0.216341985	-0.402729768	-0.385037636	0.162433391	-0.513076735	-1.226613743	0.709357801	0.551029166	0.385122946	-0.301012696	-0.341232669	0.151091403	-0.252345907	-1.14E-16	-0.957027998	-0.728074471	1.038599991	0.481440078	0.280548866	0.93912684	-4.54520748	0.05858476	1.719299971
Dryobates_pubescens	Dryob_pub	Dryobates	New_World	Nearctic	12860756.06	DA6	4	17	2	17	2	5	17.85	93	0.191935484	0.613003404	16	27	-0.398448618	-0.291356025	-0.630130396	0.117099407	0.754432667	-0.324837099	0.07817564	0.87514705	-0.18860717	-0.404230168	-0.400498426	0.187321376	-0.358418436	-1.227543721	1.038783318	0.836022249	0.599100619	-0.725695973	-0.529094017	0.069032682	-0.252345907	-1.14E-16	-1.605129138	0.638373982	1.198053568	-0.522854095	0.519057878	0.97152811	-3.689822478	3.178970816	0.524894189
Dryobates_scalaris	Dryob_sca	Dryobates	New_World	Nearctic	3702568.41	DA4	3	23	2	16	4	10	26.11	102	0.258514851	1.060921576	17	34.5	0.485125298	-0.308496025	2.008402168	0.002122125	-1.291521106	-0.687349275	0.067259704	0.800386472	-0.20123801	-0.249286967	-0.389917515	0.592849926	-0.610402148	-1.118576279	0.248192784	0.019295218	-0.016851038	-0.316451109	-0.020652936	0.235355288	-0.252345907	-1.14E-16	-0.175164125	-1.699943791	0.927693694	1.319316855	-0.090406898	1.096153604	-4.246832339	-3.096783788	2.869543916
Gecinulus_grantia	Gec_gra	Gecinulus	Old_world	Indomalaya	1593163.46	DA3	3	7	0	5	2	1	25.27	128	0.197421875	2.214459755	26	76.5	1.191984431	0.795860684	0.338479584	0.476391595	-1.312427534	-0.217369307	-1.556112303	0.729341341	-0.179307704	-0.231870112	-0.473303216	-0.520336857	-0.985699298	-0.794053229	0.41139236	-0.923634517	-1.025096439	0.081797645	0.744974856	0.263431571	-0.252345907	-1.14E-16	1.354618535	-1.481076363	1.64876843	0.557040195	0.275297821	-0.198032216	-0.413436745	-1.672940374	4.547578325
Leuconotopicos_albolarvatus	Leuco_albo	Leuconotopicos	New_World	Nearctic	393323.39	DA1	4	13	1	13	1	4	27.43	123	0.228583333	1.457475074	23	64.5	-0.000840356	-0.258508138	0.331716233	0.096491356	-0.098027609	-0.410128753	0.512136754	0.073071316	-0.212404838	-0.381988774	-0.293369134	0.268775218	-0.745022126	-1.536177718	0.121700318	0.334263749	0.450502918	-0.087554638	-0.166453684	0.152259014	-0.252345907	-1.14E-16	-0.317606598	-0.672323936	0.811459743	-0.549898403	0.344070344	0.560409817	-2.785648861	0.518300086	1.191921358
Leuconotopicos_arizonae	Leuco_ari	Leuconotopicos	New_World	Nearctic	543508.65	DA1	3	8	1	8	0	3	28.23	114	0.25122807	1.640035327	19	42.5	-0.310091226	-0.574332908	1.389508057	0.021565205	-0.857994696	-0.660684962	0.454257703	0.681278492	-0.146442123	-0.374734605	-0.316800572	0.493390112	0.239642368	-0.516028456	0.906900488	-0.193921193	0.157373779	0.10013744	-0.427294597	0.191698179	-0.252345907	-1.14E-16	-0.587096916	-0.999738817	0.177789547	1.195326538	-0.101669989	1.073701434	-4.59728608	-2.199244105	0.803560446
Leuconotopicos_borealis	Leuco_bor	Leuconotopicos	New_World	Nearctic	1108759.34	DA2	3	6	1	6	0	3	22.11	118	0.187372881	1.093392021	21	47.5	-0.663520793	-0.662310444	0.757633694	-0.035628743	-0.422356634	-0.464774803	0.561890408	0.769198459	0.173147269	-0.302580134	-0.318596668	0.823855215	0.348689122	-0.128906085	0.214033505	-0.047653339	-0.523786036	-0.310346913	-0.200931372	0.119713516	-0.252345907	-1.14E-16	-0.52285296	-0.665001952	0.269685748	0.656282288	0.076210251	1.059272495	-2.665844971	-1.258997446	-0.015727161
Leuconotopicos_fumigatus	Leuco_fum	Leuconotopicos	New_World	Neotropic	1693088.37	DA3	3	22	1	17	2	11	23.85	100	0.243367347	1.288374658	17	40.5	0.308410515	-0.409976409	1.95157999	-0.007077134	-1.082870438	-0.679725337	0.489876397	0.857242114	-0.187897572	-0.401222523	-0.338744208	0.339201189	0.231312556	-0.235837082	0.636410596	0.512497175	0.142953505	-0.503102717	0.045485597	0.248426292	-0.252345907	-1.14E-16	-0.882190017	-1.251712119	0.738735615	1.981154179	-0.099424741	0.587127554	-4.873363663	-3.352315122	1.848907313
Leuconotopicos_villosus	Leuco_vil	Leuconotopicos	New_World	Nearctic	13458199.43	DA6	3	25	4	19	3	9	30.26	119	0.254285714	1.914457503	21.25	61	0.308410515	-0.143466217	1.163893821	0.084183662	-0.931522981	-0.634323961	0.140068488	0.87514705	-0.200998988	-0.365330104	-0.427850111	0.33583656	-0.430912099	-1.285416963	1.008444473	0.759631412	0.512593181	-0.742233734	-0.267330561	0.21712928	-0.252345907	-1.14E-16	-0.659001707	-1.162249038	1.142607816	0.787411545	0.16485895	1.008403666	-4.65014925	-1.705623374	2.274942049
Meiglyptes_tristis	Mei_tri	Meiglyptes	Old_world	Indomalaya	1368870.93	DA2	3	9	1	8	4	2	19.15	93	0.209784946	1.066979904	17	40.5	1.015269648	1.038574264	-0.728721402	0.442959457	-0.192770726	-0.052508793	-1.183885767	0.87514705	-0.18588082	-0.292762592	-0.42871954	-0.633105106	-0.528120375	-1.36302041	0.715005816	-0.234173869	-0.164116972	0.566858798	0.470865848	0.254033065	-0.252345907	-1.14E-16	0.570307547	-0.493338009	1.202513823	-0.630835928	0.586381846	-0.044272783	0.695002904	1.02705329	3.991064961
Meiglyptes_tukki	Mei_tuk	Meiglyptes	Old_world	Indomalaya	1207601.9	DA2	3	8	1	7	4	2	24.05	99	0.242929293	1.647456177	21.5	53.5	0.926912256	0.318115624	0.291940325	0.256144654	-0.626098644	-0.409263844	-0.528945694	0.87514705	-0.206616014	-0.3400138	-0.439589994	-0.781049928	-0.421512944	-0.46915783	0.415213587	0.096314042	0.033245977	-0.070043189	0.286182954	0.265530574	-0.252345907	-1.14E-16	0.061709547	-0.8389837	1.287066524	0.344640732	0.482376776	-0.463680598	-2.362619418	-0.997812709	3.081061102
Melanerpes_aurifrons	Mel_aur	Melanerpes	New_World	Nearctic	1383892.55	DA2	4	16	3	10	3	2	31.01	122	0.231818182	2.498184243	24	86	-0.221733835	-0.125658965	-0.483954589	-0.418414716	0.556882481	-0.164730384	0.477612278	0.807932835	0.104946707	-0.223143857	-0.311115801	-0.586772583	0.047899387	-0.440379869	0.739028527	-0.100060641	0.198454597	-0.030335559	-0.076070711	0.225109148	-0.252345907	-1.14E-16	-0.684135805	0.21388981	0.486200955	-0.656129681	-0.065119943	-0.054809312	-2.499111202	1.566505537	0.120785734
Melanerpes_cactorum	Mel_cac	Melanerpes	New_World	Neotropic	2221258.17	DA3	4	15	0	15	3	0	22.66	112	0.209814815	1.058809982	17	41	-0.48680601	0.185648674	-0.696074506	-1.64304123	0.416843441	0.876724732	-1.679654895	0.87514705	1.904255106	0.095962382	-0.392814818	0.595625512	-0.153870435	-0.785594124	1.486535696	-0.248832608	-0.458564139	-0.680610423	-0.458780865	0.46788458	-0.252345907	-1.14E-16	-0.153330052	1.105316631	1.53155064	-0.605529179	-2.164598285	1.543172119	1.879990069	2.831740415	1.608761839
Melanerpes_carolinus	Mel_car	Melanerpes	New_World	Nearctic	3217548.03	DA4	4	9	2	9	3	2	31.65	132	0.239772727	2.181723227	24	73.5	-0.177555139	-0.195064193	-0.109828037	-0.172591095	0.180628211	-0.263932368	0.561890408	0.051136245	-0.056635429	-0.339941349	-0.239016911	-0.407819921	0.669510292	-0.286450656	0.440480612	0.74779883	0.337928105	-0.797745044	-0.441021133	0.165205555	-0.252345907	-1.14E-16	-1.118697987	0.654022108	0.551364935	0.308303541	-0.07513521	-0.027794431	-2.862541748	0.893664019	-0.355906839
Melanerpes_erythrocephalus	Mel_ery	Melanerpes	New_World	Nearctic	5179611.02	DA4	3	10	2	10	3	4	29.79	138	0.214855072	1.889481063	22	76.5	-0.442627314	-0.5045693	0.375563251	-0.046092853	-0.293656305	-0.480754152	0.561890408	0.330478669	-0.054162294	-0.306538111	-0.228246522	1.134843206	-0.457164083	1.257846277	-0.812217372	-0.514348265	-1.100705537	-0.497073421	-0.227268834	0.280554765	-0.252345907	-1.14E-16	-0.554392883	-1.105246589	-0.217054075	0.535645557	-0.289763137	0.544482181	-3.506205183	-1.442647282	0.455102904
Melanerpes_flavifrons	Mel_fla	Melanerpes	New_World	Neotropic	1552765.95	DA3	3	15	0	15	3	7	27.17	118	0.231260504	1.611501504	18	56.5	-0.089197747	-0.343056665	0.562558498	-0.140300172	-0.411642287	-0.475269502	0.561890408	0.098626088	-0.127843192	-0.341160438	-0.231745328	-0.063780824	0.393038467	0.755184589	-0.031635248	-0.139862007	0.191634935	-0.084615177	-0.107423477	0.249239256	-0.252345907	-1.14E-16	-0.60655956	-0.645108751	-0.15947495	0.761157346	-0.042533834	-0.256193545	-2.900346964	-1.342467657	-0.463903643
Melanerpes_formicivorus	Mel_for	Melanerpes	New_World	Nearctic	1817041.68	DA3	4	22	4	15	2	5	27.89	140	0.199214286	2.10894598	22	77.5	-0.663520793	-0.508663466	-0.585436441	-0.316239609	0.853276584	-0.18300879	0.561890408	0.495644663	0.316123004	-0.243498627	-0.270446398	0.313013437	0.976862777	0.197639449	0.47816291	0.30986019	-0.159993735	-0.766424051	-0.557192046	0.192819074	-0.252345907	-1.14E-16	-1.675201957	0.942180862	0.124232977	-0.523583348	-0.193702517	0.740711738	-2.621104943	2.208202541	-1.515201996
Melanerpes_hoffmannii	Mel_hof	Melanerpes	New_World	Neotropic	86121.95	DA1	4	5	0	4	0	0	27.97	122	0.229262295	1.70653174	19.5	73	-0.221733835	0.05517163	-0.886179011	-0.594961077	1.108009294	0.017228461	0.561890408	0.505446491	0.074596836	-0.23022999	-0.316137915	-0.172962212	-0.849494641	-1.619580361	0.995737018	0.676011388	-0.081459488	-0.827863519	-0.013331615	0.218099276	-0.252345907	-1.14E-16	-1.010842069	0.703792153	1.441662936	-1.552724077	-0.142434469	0.625589086	-2.465235326	3.2853441	1.300616657
Melanerpes_lewis	Mel_lew	Melanerpes	New_World	Nearctic	1694006.74	DA3	3	14	2	14	1	3	32.27	162	0.196094675	2.461411325	27.5	111.5	-0.133376443	-0.172674358	0.350614807	-0.674765814	-0.563264819	0.952080031	0.561890408	0.406606512	0.868082511	0.089919911	-0.233799423	-0.704349198	-0.383147092	0.186630395	0.624962368	-1.25078261	-2.745984456	-0.855129665	0.291839662	0.489969268	-0.252345907	-1.14E-16	1.645347377	-1.509995667	-0.095369056	0.215983173	-2.32252731	-0.90522119	0.418018121	-1.669173118	2.559178441
Melanerpes_pucherani	Mel_puc	Melanerpes	New_World	Neotropic	564658.83	DA1	3	14	1	10	4	6	24.66	112	0.216315789	1.414267644	18	55	0.220053123	-0.22027689	0.271596551	0.113578783	-0.301039825	-0.47971466	0.465189849	0.87514705	-0.14091473	-0.324616925	-0.352468602	-0.098789961	0.558527631	0.295339882	0.562377722	0.046770967	-0.744062475	-0.599153611	-0.160043296	0.289691493	-0.252345907	-1.14E-16	-0.476982853	-0.963841551	0.57880858	1.181515948	-0.041855737	0.203555714	-3.418018747	-1.020454699	0.960650506
Melanerpes_pygmaeus	Mel_pyg	Melanerpes	New_World	Neotropic	149962.33	DA1	3	7	0	5	1	4	22.37	99	0.221818182	1.019976492	17	39	-0.045019051	-0.204780062	-0.140112554	-0.230793941	0.385777409	-0.434152079	0.463779118	0.452854477	-0.075631735	-0.367404218	-0.367027033	0.573298418	-0.373848397	0.5248846	1.294749834	-0.184894277	-0.182816058	-0.243258648	-0.121160896	0.280161537	-0.252345907	-1.14E-16	-0.952168151	1.363867268	0.859662866	-0.429092311	0.01101492	0.594343556	-3.984985744	1.441352184	1.398961796
Melanerpes_radiolatus	Mel_rad	Melanerpes	New_World	Neotropic	11075.43	DA1	4	0	0	0	0	0	41.42	135	0.304558824	3.86805876	24.5	111.5	0.220053123	0.685232442	-0.648099303	-1.84422592	0.427661589	0.939633121	-1.83510888	0.87514705	0.159623082	-0.066672319	-0.398461265	-0.377800845	0.34289791	-0.667667878	1.104915946	0.912983624	0.483371458	-0.794720202	-0.329330777	0.311463045	-0.252345907	-1.14E-16	0.633683099	1.619884041	1.689606884	0.069756433	-1.2668681	-0.044199005	2.123006509	2.655532303	1.976000772
Melanerpes_superciliaris	Mel_sup	Melanerpes	New_World	Neotropic	123539.2	DA1	4	3	0	0	0	0	41.23	141	0.2945	3.271336177	29	104.5	-0.398448618	-0.320880965	-0.342574496	-0.182808086	0.572987533	-0.225708911	0.561890408	0.082629819	0.042557377	-0.239005388	-0.23883459	-0.261044027	0.720711095	0.275498636	0.103864227	0.532883738	0.585467658	-0.553197264	-0.378674087	0.219769478	-0.252345907	-1.14E-16	-1.531868166	0.926470868	0.181533502	-0.400107189	0.095839149	-0.097951847	-2.616736236	1.700507439	-1.368970623
Melanerpes_uropygialis	Mel_uro	Melanerpes	New_World	Nearctic	586232.34	DA1	4	11	2	9	1	2	32.46	141	0.223862069	1.953729786	23.25	66	-0.045019051	-0.096004588	-0.533448624	-0.186538417	0.371973279	-0.305883013	0.523110959	0.80612097	-0.008252812	-0.342284204	-0.347980752	0.084318162	-0.02190741	-0.958899769	1.433865743	0.666512314	0.525621125	-0.451716263	-0.413245543	0.278165593	-0.252345907	-1.14E-16	-0.897484125	1.012204732	1.073580302	-0.098644761	-0.06551008	0.877534694	-3.558582134	2.528885288	1.245785477
Micropternus_brachyurus	Mic_bra	Micropternus	Old_world	Indomalaya	6179386.36	DA5	4	12	0	10	0	5	28.94	130	0.22480916	2.305039029	25	84.5	0.264231819	1.111039602	-1.527562297	-0.408113374	0.064569052	1.22305278	-2.233313878	0.87514705	0.315526195	-0.057463602	-0.478037527	-0.872762653	0.023317074	-0.722399767	0.726758981	-0.12689889	-0.128810641	-0.154311948	-0.136756597	0.241963845	-0.252345907	-1.14E-16	0.7308908	1.219649055	1.678426663	-1.396086778	-0.527736892	-0.653132544	2.999939793	3.88414709	3.012880335
Picoides_arcticus	Pico_arc	Picoides	New_World	Nearctic	5914367.52	DA5	4	12	1	12	2	2	35.4	128	0.29484375	2.948509807	24	74.5	1.10362704	0.863123303	-0.364582333	0.199929618	0.10156883	-0.284933697	0.561890408	-0.221122733	-0.214077995	-0.406680764	-0.278300757	-0.07577366	-1.006053132	-1.61182584	-0.487471695	0.148503706	0.17467637	0.007971482	0.133619975	0.228438898	-0.252345907	-1.14E-16	0.467512348	-1.026032314	1.185354376	-1.263881915	0.770641644	-0.176898268	-2.092690316	1.296289216	3.322971945
Picoides_dorsalis	Pico_dor	Picoides	New_World	Nearctic	7359663.91	DA5	1	11	1	11	2	1	31.04	122	0.260840336	1.922639692	21.5	55.75	-0.133376443	0.163749141	-1.259746868	1.52156934	0.130430483	-0.016886888	0.561890408	-0.82720983	-0.339153939	-0.305915439	-0.175817488	0.1782433	-0.727371485	-0.483637486	-1.21126908	-0.170345542	0.505785853	0.255929239	-0.211883468	0.012017357	-0.252345907	-1.14E-16	-0.109603189	-0.267014602	-0.514894696	-1.79516293	1.230397223	-0.263114941	-0.320637945	2.136313511	-1.033364239
Picoides_tridactylus	Pico_tri	Picoides	Old_world	Palearctic	16059422.31	DA6	1	10	0	8	2	5	30.58	122	0.259152542	2.446967668	22	61	-0.133376443	0.071633846	-0.978207357	0.808923239	0.143389537	-0.254198752	0.146907787	-0.4568671	-0.543689895	-0.335321268	-0.234425184	-0.133883776	-0.549965928	-0.658356631	-1.064003206	0.476909654	0.666693157	-0.100327244	-0.303952996	0.004814854	-0.252345907	-1.14E-16	-0.350069692	-0.239237616	0.299204263	-1.348785549	0.989516427	-0.1953946	-1.586277622	2.285969255	-0.498079313
Picumnus_aurifrons	Picum_aur	Picumnus	New_World	Neotropic	3359041.79	DA4	5	16	3	16	5	3	10.85	49	0.221428571	0.165232884	7.75	9	0.131695732	0.572445654	-0.918132156	-1.064180455	0.839677761	3.968731368	-2.6857575	-2.105290632	-1.054008711	1.220244123	-0.160657395	0.190364926	0.05568343	-0.375574288	0.847187458	0.183204622	0.040363242	-0.044957064	-0.053384911	0.238240404	0.549928769	0.935453143	2.448611041	3.736666974	2.086583267	-1.126523041	-3.068381903	-0.960526863	13.19560028	3.848924605	1.861123562
Picumnus_cirratus	Picum_cir	Picumnus	New_World	Neotropic	3017926.65	DA4	5	25	4	25	5	3	10.59	50	0.218958333	0.24614098	9.5	9.4	0.926912256	1.184176154	-1.027134598	-0.642982001	0.538283863	2.422970712	-2.691043585	-2.097177598	-0.451512398	0.922954104	-0.134086992	1.543105523	-0.722309418	-1.464863222	0.777686562	-1.031946474	-0.866580435	0.288351609	1.197689271	0.240097226	0.951066106	0.263443618	4.856163509	1.587569974	2.661079367	-1.974159359	-0.845912931	0.774593065	15.72651692	2.206772322	6.368905187
Picumnus_exilis	Picum_exi	Picumnus	New_World	Neotropic	1856549.74	DA3	5	19	2	19	4	2	11.23	51	0.2162	0.159882934	9.5	9.25	0.926912256	1.860008488	-0.649251765	-1.551953784	0.446051122	2.348353531	-2.613857107	-2.175254292	-0.517924774	1.579866411	0.215498854	0.774735065	-0.727669479	-1.099564144	0.251283844	-0.043608197	-0.745044226	-0.117593987	0.83339331	0.275263521	1.753340781	-0.310394011	3.933750752	2.663528706	1.820768555	-0.655350667	-0.621168478	0.463595983	15.95291121	2.094300126	4.593666536
Picumnus_innominatus	Picum_inn	Picumnus	Old_world	Indomalaya	4263784.63	DA4	4	13	0	10	1	5	11.09	54	0.202037037	0.168582191	10	11.1	1.633771389	2.953942058	-1.948722061	0.064847886	3.635297443	0.382517878	-0.132505577	0.87514705	-0.196935607	-0.351742482	-0.365965868	0.451119218	-0.27466506	-1.160681609	0.537394029	-0.109143632	0.295181292	-0.580046288	0.421609695	0.273567518	-0.252345907	-1.14E-16	0.545185972	1.165868417	3.435010782	-3.046758829	1.428518307	0.127208175	1.638015451	7.373552998	5.19010503
Picumnus_nebulosus	Picum_neb	Picumnus	New_World	Neotropic	655849.49	DA1	6	12	2	12	0	0	11.87	54	0.219814815	0.256697838	10.5	11.5	3.091668351	5.575665659	-0.557962326	-2.750902473	-0.425360725	2.564024911	-2.877046805	-1.222585928	-0.234723556	3.11093457	1.561850911	0.934091832	-0.978867344	-0.59153832	-0.137837187	-0.507688369	-0.990934173	-0.095096072	2.696035625	0.299557674	6.366420164	-0.039208722	9.11952714	3.183831849	2.880391373	0.414769009	0.196398491	-0.28435844	31.32793999	-1.44478412	10.79130351
Picumnus_rufiventris	Picum_ruf	Picumnus	New_World	Neotropic	1569759.12	DA3	5	15	1	15	2	1	17.63	63	0.27984127	0.600769911	10	14	0.396767907	1.238250832	-0.260025412	-1.03697051	0.236683029	3.17906068	-2.826803024	-2.289174399	-0.597841916	0.944205659	0.077874459	0.061982719	-0.623835366	-1.166185156	1.190407216	0.052426133	-0.062269492	-0.335450686	0.103051839	0.273387202	0.549928769	0.890816706	3.39449852	2.338672752	2.545720726	-1.009100981	-2.79795135	-0.47674632	12.09164223	3.162462083	4.25329964
Picumnus_temminckii	Picum_tem	Picumnus	New_World	Neotropic	855840.09	DA2	5	12	2	12	1	1	12.75	56	0.231818182	0.270374688	9.5	11.25	1.10362704	2.440817029	-0.81072513	-1.797684017	0.512063793	3.832147608	-2.644028482	-2.169025772	-0.159737744	1.959483543	0.260347203	1.365389976	-0.440172196	-0.939773882	0.882090521	0.262784752	0.046445168	-0.364896134	0.923741323	0.261974182	2.555615457	-0.054936649	5.613061066	3.586919375	1.899774839	-0.414192178	-1.497088566	0.303783727	23.43372567	2.500332194	4.682690698
Picus_awokera	Picus_awo	Picus	Old_world	Palearctic	289860.71	DA1	3	3	0	3	0	0	36.72	144	0.258680556	3.39168128	29.5	129	0.131695732	-0.304929739	0.877430276	0.017646262	-0.575145866	-0.622071305	0.538441471	0.619613207	-0.22337746	-0.339699637	-0.298619724	-0.023327798	0.642465961	-0.428516294	0.551150248	0.764268322	0.1459195	-0.857662634	-0.355497767	0.231193198	-0.252345907	-1.14E-16	-1.572027698	-0.147301303	0.554795178	1.297985185	0.017705336	-0.040117923	-4.58252858	-1.61726582	0.172809941
Picus_canus	Picus_can	Picus	Old_world	Palearctic	16842914.68	DA6	3	18	1	8	2	5	36.96	139	0.265899281	3.603607078	29.5	158	0.838554865	0.27528718	0.398779945	0.029184279	-0.2440999	-0.521840673	0.132293217	0.833486198	-0.199863631	-0.370883405	-0.370423446	-0.39798645	0.151039945	1.016518111	-0.316730511	0.350410036	-0.238189959	-0.645490435	0.071599095	0.284614431	-0.252345907	-1.14E-16	-0.336545504	-0.698304392	0.729403725	0.862588723	0.141413395	-1.110092341	-3.570481671	-1.437267662	1.407827664
Picus_vaillantii	Picus_vai	Picus	Old_world	Palearctic	350145.92	DA1	3	1	0	1	0	0	41.73	162	0.257454545	3.917537936	31	166	1.015269648	0.279372385	0.675842569	-0.065396079	-0.612009811	-0.435354636	-0.519891635	0.87514705	-0.192155158	-0.302048838	-0.411468169	-0.633105106	0.227316164	-0.102954177	0.452756382	0.628036949	0.002806624	-0.752265056	0.219666785	0.278545284	-0.252345907	-1.14E-16	0.003264537	-0.772322014	1.023494534	0.956316288	0.256242271	-0.719728953	-2.58860487	-1.072817756	2.528906412
Picus_viridis	Picus_vir	Picus	Old_world	Palearctic	5941090.24	DA5	3	8	1	8	0	2	43.79	160	0.275506329	4.589965992	33	194	0.882733561	0.374034223	0.44641599	0.078828517	-0.394201408	-0.474879959	-0.074770033	0.87514705	-0.192065525	-0.315034871	-0.39310545	-0.699436593	-0.350637438	-0.910916334	0.641850968	-0.223327689	0.128147079	0.053648502	0.918136314	0.27973987	-0.252345907	-1.14E-16	0.644653702	-0.729329506	0.828782602	0.266315237	0.700489524	0.248271685	-2.385693811	-1.009895866	3.241908977
Sasia_abnormis	Sas_abn	Sasia	Old_world	Indomalaya	1144758	DA2	4	8	1	8	4	5	13.06	52	0.251153846	0.296377709	9	9.6	-0.663520793	0.056446372	-1.659662627	-0.838364828	2.315493823	0.895036559	-0.225967349	-0.780792759	1.605112587	0.455968803	-0.188358942	0.754571367	-0.232037946	-1.126651472	1.217852404	0.254147084	0.518286405	-0.807046951	-0.380618688	-0.093581851	-0.252345907	-1.14E-16	-0.100151535	2.708872233	0.708995953	-2.003541157	-1.205763954	1.416957315	2.318884729	7.556402866	0.174543402
Sasia_ochracea	Sas_och	Sasia	Old_world	Indomalaya	2201331.34	DA3	4	10	1	8	2	4	12.86	53	0.247307692	0.252534249	9.5	10.05	-0.221733835	0.142381299	-0.460029558	-0.916398747	0.02009943	1.457135697	-2.017532582	-0.232467409	0.968243357	0.918404633	-0.145253181	2.294339921	-0.833718705	-0.877264181	1.22018987	0.061291881	0.343213676	0.177746387	0.045084601	0.172263707	0.148791431	-0.316602796	2.179409125	1.60203377	0.80350866	-0.883453666	-0.700886217	2.315138738	8.815362465	2.450005703	2.494284052
Sphyrapicus_nuchalis	Sph_nuc	Sphyrapicus	New_World	Nearctic	1362395.83	DA2	6	19	3	17	4	3	24.82	127	0.190923077	1.362935141	20.5	52.4	0.661840082	1.472884564	0.477184005	-2.41337005	-1.276469213	2.059235889	-2.387728091	-2.469146702	-0.336464937	4.621018962	5.447035387	0.588157339	-0.321362275	1.257846277	-0.630251796	-1.367422387	-0.262600421	1.22104363	2.40118379	0.346721698	3.759027469	-0.790667315	8.045627109	3.149072656	-2.741544679	3.304812841	0.810087712	1.020631563	34.39939725	-9.71599606	-1.577352464
Sphyrapicus_ruber	Sph_rub	Sphyrapicus	New_World	Nearctic	1076830.41	DA2	6	15	3	15	2	3	26.44	126	0.218512397	1.431672978	21	47.5	-0.177555139	0.136964241	0.386275164	-1.639004141	-1.201770524	1.08870781	-2.104416195	-2.282617371	-0.540398856	3.361948388	3.600846957	0.248617098	-0.471881405	0.968116305	-0.302941069	-1.194192431	0.331995322	1.361012375	1.27694756	0.357337805	1.95390945	-1.023113293	5.605660169	2.305778112	-2.924996336	2.57297343	0.693412837	1.203555879	23.63350893	-6.327290311	-1.279889972
Sphyrapicus_thyroideus	Sph_thy	Sphyrapicus	New_World	Nearctic	728969.05	DA2	6	17	3	17	3	3	26.59	136	0.195514706	1.312760735	22.5	54	0.396767907	0.85516603	0.754357722	-2.038768783	-1.167872713	2.81903291	-2.762796752	-2.542248346	-0.286046148	2.497247886	1.911092274	0.013114167	-0.882412731	1.155106154	-0.47385773	-1.049691741	-0.553827235	0.618023789	1.239031664	0.3441397	1.352203444	0.566961573	5.711082962	1.806359833	-0.232015024	0.94291186	-3.028898956	-0.928920476	20.55062597	-4.414270314	2.917793399
Sphyrapicus_varius	Sph_var	Sphyrapicus	New_World	Nearctic	4454668.1	DA4	6	25	3	16	4	3	24.31	125	0.189921875	1.19444371	20.5	50.3	0.440946603	1.299850991	-0.570460683	0.338923962	-1.098816586	2.314024838	-2.482191389	-2.4613456	-0.256243042	4.658406468	4.532208688	0.238655772	-0.571594831	1.093211541	-0.807771669	-1.348906945	0.1346648	1.69337613	3.239435299	0.331203396	4.160164807	-0.980881436	8.63477601	3.276644566	-3.302752294	2.001345453	2.272051139	0.227892177	34.10536521	-5.979603884	-0.962219246
Veniliornis_affinis	Ven_aff	Veniliornis	New_World	Neotropic	5784035.56	DA5	3	28	3	28	4	15	22.1	92	0.240217391	1.081177502	16.5	38	1.236163127	-0.11632182	2.621218747	-0.009759303	-1.455483848	-0.742378026	0.482245518	0.698108235	-0.202799125	-0.341058	-0.260781998	0.250252422	-0.320635385	0.057779814	0.008236185	-0.200598902	-0.873057916	-0.607294772	0.683609426	0.283822479	-0.252345907	-1.14E-16	0.469679623	-2.731187947	0.743661134	2.277057137	-0.233892412	0.213317083	-4.391694578	-5.828449079	3.645584108
Veniliornis_callonotus	Ven_cal	Veniliornis	New_World	Neotropic	212692.5	DA1	3	4	0	4	2	2	20.86	74	0.266125	0.98551521	14	28	1.324520519	0.034478723	1.765366627	-0.062505769	-1.217445966	-0.643577749	0.542295835	0.324294668	-0.200864537	-0.329081186	-0.225565699	0.331011204	-0.490787417	0.140758535	-0.249908893	-0.214492132	-0.380445946	-0.009332298	0.766470433	0.285146463	-0.252345907	-1.14E-16	0.568891136	-2.139090806	0.580116496	1.220795487	0.004590757	0.107815471	-2.901453019	-3.976596778	3.60357843
Veniliornis_cassini	Ven_cas	Veniliornis	New_World	Neotropic	1488584.89	DA3	3	14	2	14	1	7	20.63	95	0.214895833	0.961824841	15	31	0.485125298	-0.348100547	2.198218295	-0.227974365	-1.249648184	-0.626114037	0.561890408	0.329378241	-0.160036522	-0.356754058	-0.201555465	0.656311889	0.022767183	0.250133313	-0.588572539	-0.193974314	0.025015932	-0.554123819	0.2435409	0.261730975	-0.252345907	-1.14E-16	0.10198438	-2.350394211	-0.286262148	2.197026215	-0.591322081	0.317958992	-3.193498747	-4.512830329	2.437165277
Veniliornis_nigriceps	Ven_nig	Veniliornis	New_World	Neotropic	411676.37	DA1	3	4	0	4	1	2	20.98	101	0.207722772	0.945916228	18.5	42.5	0.175874428	-0.39068649	1.528037961	-0.106778954	-1.099529234	-0.598907213	0.561890408	0.327413359	-0.159513661	-0.172740682	-0.101301465	0.205307904	-0.07669235	0.294661491	-0.164846091	-0.513568455	-1.270934508	-0.446885533	0.124148836	0.267412807	-0.252345907	-1.14E-16	0.388527423	-1.856353865	0.162936612	1.469180247	-0.484787982	0.109051793	-3.442479398	-4.440755307	2.018000941
Veniliornis_passerinus	Ven_pas	Veniliornis	New_World	Neotropic	10907896.65	DA6	3	29	3	29	2	15	22.28	84	0.258170732	1.127189009	15	30.5	0.57348269	-0.291507577	2.433327156	-0.053330829	-1.481216574	-0.669815679	0.561890408	0.374290469	-0.18289304	-0.245693745	-0.180993251	0.017214433	-0.063989039	0.574184893	-0.244592711	-0.591990364	-0.691673289	-0.103719249	0.655541575	0.318343421	-0.252345907	-1.14E-16	0.448784494	-2.627219544	0.179785806	2.05254985	-0.315235553	0.149750605	-3.707679557	-6.161149238	1.958288816
Veniliornis_spilogaster	Ven_spi	Veniliornis	New_World	Neotropic	2126903.16	DA3	3	17	2	17	5	7	23.39	99	0.2395	1.212063517	17.75	40	0.220053123	-0.491468982	2.385737476	0.001784792	-1.432907526	-0.663875094	0.561890408	0.098655413	-0.18139915	-0.182433846	0.009139215	-0.414197604	0.01876611	0.531854168	-0.104598873	-0.043658393	-0.593854598	-0.25967943	0.330816535	0.280613209	-0.252345907	-1.14E-16	-0.011597568	-1.689236164	-0.26293822	2.442769022	-0.649167168	-0.232319432	-3.084151282	-5.778702691	1.301263671
[truncated: 6 more columns]
