# Supplementary material for: Evolution of communication signals and information during species radiation
Source: Nat Commun. 2020 Oct 2;11:4970. doi: 10.1038/s41467-020-18772-3 (PMC7532446; doi:10.1038/s41467-020-18772-3)
Supplement: Supplementary file 7 — Source Data [file 41467_2020_18772_MOESM7_ESM.zip › Source_Data_Code_Garcia_etal/11_Sympatry/Phyldist_matrix.csv]

	Cam_gay	Cam_gua	Cam_hae	Cam_leu	Cam_mag	Cam_mel	Cam_pol	Cam_rob	Cam_rub	Cel_cas	Cel_ele	Cel_flave	Cel_flavu	Cel_gra	Cel_lug	Cel_spe	Cel_tor	Chrysoc_luc	Chrysop_men	Col_aura	Col_auru	Col_mel	Col_pun	Col_rub	Dend_hyp	Dend_leu	Dend_maj	Dend_nog	Dend_syr	Dendroc_med	Dendrop_fus	Dendrop_nam	Dendrop_pyr	Dendrop_xan	Din_raf	Dry_jav	Dry_lin	Dry_mar	Dry_pil	Dry_sch	Dryob_min	Dryob_nut	Dryob_pub	Dryob_sca	Gec_gra	Leuco_albo	Leuco_ari	Leuco_bor	Leuco_fum
Cam_gay	NA	3.8160662479	11.5327227833	6.2791192972	7.6382514293	3.567695628	4.3313230973	5.9360029873	5.9360029873	28.97576358069	28.97576358099	28.97576358109	28.97576358069	28.97576358069	28.97576358099	28.97576358069	28.97576358029	22.1298172003	28.97576358112	28.97576358052	28.97576358052	28.97576358072	28.97576358122	28.97576358172	27.9692383509	27.9692383504	27.9692383508	27.9692383504	27.9692383508	27.9692383513	27.9692383507	27.9692383497	27.9692383507	27.9692383507	28.9757635817	28.97576358129	28.97576358029	28.97576358129	28.97576358029	28.97576358029	27.9692383509	27.9692383508	27.9692383509	27.9692383508	28.9757635817	27.9692383514	27.9692383504	27.9692383509	27.9692383509
Cam_gua	NA	NA	11.5327227834	6.2791192973	7.6382514294	3.8160662479	4.3313230974	5.9360029874	5.9360029874	28.97576358079	28.97576358109	28.97576358119	28.97576358079	28.97576358079	28.97576358109	28.97576358079	28.97576358039	22.1298172004	28.97576358122	28.97576358062	28.97576358062	28.97576358082	28.97576358132	28.97576358182	27.969238351	27.9692383505	27.9692383509	27.9692383505	27.9692383509	27.9692383514	27.9692383508	27.9692383498	27.9692383508	27.9692383508	28.9757635818	28.97576358139	28.97576358039	28.97576358139	28.97576358039	28.97576358039	27.969238351	27.9692383509	27.969238351	27.9692383509	28.9757635818	27.9692383515	27.9692383505	27.969238351	27.969238351
Cam_hae	NA	NA	NA	11.5327227841	11.532722784	11.5327227833	11.532722784	11.5327227832	11.5327227832	28.97576358139	28.97576358169	28.97576358179	28.97576358139	28.97576358139	28.97576358169	28.97576358139	28.97576358099	22.129817201	28.97576358182	28.97576358122	28.97576358122	28.97576358142	28.97576358192	28.97576358242	27.9692383516	27.9692383511	27.9692383515	27.9692383511	27.9692383515	27.969238352	27.9692383514	27.9692383504	27.9692383514	27.9692383514	28.9757635824	28.97576358199	28.97576358099	28.97576358199	28.97576358099	28.97576358099	27.9692383516	27.9692383515	27.9692383516	27.9692383515	28.9757635824	27.9692383521	27.9692383511	27.9692383516	27.9692383516
Cam_leu	NA	NA	NA	NA	7.6382514301	6.2791192972	6.2791192979	6.2791192971	6.2791192971	28.97576358149	28.97576358179	28.97576358189	28.97576358149	28.97576358149	28.97576358179	28.97576358149	28.97576358109	22.1298172011	28.97576358192	28.97576358132	28.97576358132	28.97576358152	28.97576358202	28.97576358252	27.9692383517	27.9692383512	27.9692383516	27.9692383512	27.9692383516	27.9692383521	27.9692383515	27.9692383505	27.9692383515	27.9692383515	28.9757635825	28.97576358209	28.97576358109	28.97576358209	28.97576358109	28.97576358109	27.9692383517	27.9692383516	27.9692383517	27.9692383516	28.9757635825	27.9692383522	27.9692383512	27.9692383517	27.9692383517
Cam_mag	NA	NA	NA	NA	NA	7.6382514293	7.63825143	7.6382514292	7.6382514292	28.97576358139	28.97576358169	28.97576358179	28.97576358139	28.97576358139	28.97576358169	28.97576358139	28.97576358099	22.129817201	28.97576358182	28.97576358122	28.97576358122	28.97576358142	28.97576358192	28.97576358242	27.9692383516	27.9692383511	27.9692383515	27.9692383511	27.9692383515	27.969238352	27.9692383514	27.9692383504	27.9692383514	27.9692383514	28.9757635824	28.97576358199	28.97576358099	28.97576358199	28.97576358099	28.97576358099	27.9692383516	27.9692383515	27.9692383516	27.9692383515	28.9757635824	27.9692383521	27.9692383511	27.9692383516	27.9692383516
Cam_mel	NA	NA	NA	NA	NA	NA	4.3313230973	5.9360029873	5.9360029873	28.97576358069	28.97576358099	28.97576358109	28.97576358069	28.97576358069	28.97576358099	28.97576358069	28.97576358029	22.1298172003	28.97576358112	28.97576358052	28.97576358052	28.97576358072	28.97576358122	28.97576358172	27.9692383509	27.9692383504	27.9692383508	27.9692383504	27.9692383508	27.9692383513	27.9692383507	27.9692383497	27.9692383507	27.9692383507	28.9757635817	28.97576358129	28.97576358029	28.97576358129	28.97576358029	28.97576358029	27.9692383509	27.9692383508	27.9692383509	27.9692383508	28.9757635817	27.9692383514	27.9692383504	27.9692383509	27.9692383509
Cam_pol	NA	NA	NA	NA	NA	NA	NA	5.936002988	5.936002988	28.97576358139	28.97576358169	28.97576358179	28.97576358139	28.97576358139	28.97576358169	28.97576358139	28.97576358099	22.129817201	28.97576358182	28.97576358122	28.97576358122	28.97576358142	28.97576358192	28.97576358242	27.9692383516	27.9692383511	27.9692383515	27.9692383511	27.9692383515	27.969238352	27.9692383514	27.9692383504	27.9692383514	27.9692383514	28.9757635824	28.97576358199	28.97576358099	28.97576358199	28.97576358099	28.97576358099	27.9692383516	27.9692383515	27.9692383516	27.9692383515	28.9757635824	27.9692383521	27.9692383511	27.9692383516	27.9692383516
Cam_rob	NA	NA	NA	NA	NA	NA	NA	NA	5.115322622	28.97576358059	28.97576358089	28.97576358099	28.97576358059	28.97576358059	28.97576358089	28.97576358059	28.97576358019	22.1298172002	28.97576358102	28.97576358042	28.97576358042	28.97576358062	28.97576358112	28.97576358162	27.9692383508	27.9692383503	27.9692383507	27.9692383503	27.9692383507	27.9692383512	27.9692383506	27.9692383496	27.9692383506	27.9692383506	28.9757635816	28.97576358119	28.97576358019	28.97576358119	28.97576358019	28.97576358019	27.9692383508	27.9692383507	27.9692383508	27.9692383507	28.9757635816	27.9692383513	27.9692383503	27.9692383508	27.9692383508
Cam_rub	NA	NA	NA	NA	NA	NA	NA	NA	NA	28.97576358059	28.97576358089	28.97576358099	28.97576358059	28.97576358059	28.97576358089	28.97576358059	28.97576358019	22.1298172002	28.97576358102	28.97576358042	28.97576358042	28.97576358062	28.97576358112	28.97576358162	27.9692383508	27.9692383503	27.9692383507	27.9692383503	27.9692383507	27.9692383512	27.9692383506	27.9692383496	27.9692383506	27.9692383506	28.9757635816	28.97576358119	28.97576358019	28.97576358119	28.97576358019	28.97576358019	27.9692383508	27.9692383507	27.9692383508	27.9692383507	28.9757635816	27.9692383513	27.9692383503	27.9692383508	27.9692383508
Cel_cas	NA	NA	NA	NA	NA	NA	NA	NA	NA	NA	8.1233266107	8.1233266108	6.651781466	2.872675892	8.1233266107	6.651781466	9.3606008544	28.97576358039	19.29461748257	15.31792605397	15.31792605397	15.31792605417	15.31792605467	15.31792605517	28.97576358299	28.97576358249	28.97576358289	28.97576358249	28.97576358289	28.97576358339	28.97576358279	28.97576358179	28.97576358279	28.97576358279	19.46110682899	15.1597272474	15.1597272464	15.1597272474	15.1597272464	15.1597272464	28.97576358299	28.97576358289	28.97576358299	28.97576358289	19.46110682899	28.97576358349	28.97576358249	28.97576358299	28.97576358299
Cel_ele	NA	NA	NA	NA	NA	NA	NA	NA	NA	NA	NA	1.4965135351	8.1233266107	8.1233266107	0.5436572086	8.1233266107	9.3606008547	28.97576358069	19.29461748287	15.31792605427	15.31792605427	15.31792605447	15.31792605497	15.31792605547	28.97576358329	28.97576358279	28.97576358319	28.97576358279	28.97576358319	28.97576358369	28.97576358309	28.97576358209	28.97576358309	28.97576358309	19.46110682929	15.1597272477	15.1597272467	15.1597272477	15.1597272467	15.1597272467	28.97576358329	28.97576358319	28.97576358329	28.97576358319	19.46110682929	28.97576358379	28.97576358279	28.97576358329	28.97576358329
Cel_flave	NA	NA	NA	NA	NA	NA	NA	NA	NA	NA	NA	NA	8.1233266108	8.1233266108	1.4965135351	8.1233266108	9.3606008548	28.97576358079	19.29461748297	15.31792605437	15.31792605437	15.31792605457	15.31792605507	15.31792605557	28.97576358339	28.97576358289	28.97576358329	28.97576358289	28.97576358329	28.97576358379	28.97576358319	28.97576358219	28.97576358319	28.97576358319	19.46110682939	15.1597272478	15.1597272468	15.1597272478	15.1597272468	15.1597272468	28.97576358339	28.97576358329	28.97576358339	28.97576358329	19.46110682939	28.97576358389	28.97576358289	28.97576358339	28.97576358339
Cel_flavu	NA	NA	NA	NA	NA	NA	NA	NA	NA	NA	NA	NA	NA	6.651781466	8.1233266107	3.220845926	9.3606008544	28.97576358039	19.29461748257	15.31792605397	15.31792605397	15.31792605417	15.31792605467	15.31792605517	28.97576358299	28.97576358249	28.97576358289	28.97576358249	28.97576358289	28.97576358339	28.97576358279	28.97576358179	28.97576358279	28.97576358279	19.46110682899	15.1597272474	15.1597272464	15.1597272474	15.1597272464	15.1597272464	28.97576358299	28.97576358289	28.97576358299	28.97576358289	19.46110682899	28.97576358349	28.97576358249	28.97576358299	28.97576358299
Cel_gra	NA	NA	NA	NA	NA	NA	NA	NA	NA	NA	NA	NA	NA	NA	8.1233266107	6.651781466	9.3606008544	28.97576358039	19.29461748257	15.31792605397	15.31792605397	15.31792605417	15.31792605467	15.31792605517	28.97576358299	28.97576358249	28.97576358289	28.97576358249	28.97576358289	28.97576358339	28.97576358279	28.97576358179	28.97576358279	28.97576358279	19.46110682899	15.1597272474	15.1597272464	15.1597272474	15.1597272464	15.1597272464	28.97576358299	28.97576358289	28.97576358299	28.97576358289	19.46110682899	28.97576358349	28.97576358249	28.97576358299	28.97576358299
Cel_lug	NA	NA	NA	NA	NA	NA	NA	NA	NA	NA	NA	NA	NA	NA	NA	8.1233266107	9.3606008547	28.97576358069	19.29461748287	15.31792605427	15.31792605427	15.31792605447	15.31792605497	15.31792605547	28.97576358329	28.97576358279	28.97576358319	28.97576358279	28.97576358319	28.97576358369	28.97576358309	28.97576358209	28.97576358309	28.97576358309	19.46110682929	15.1597272477	15.1597272467	15.1597272477	15.1597272467	15.1597272467	28.97576358329	28.97576358319	28.97576358329	28.97576358319	19.46110682929	28.97576358379	28.97576358279	28.97576358329	28.97576358329
Cel_spe	NA	NA	NA	NA	NA	NA	NA	NA	NA	NA	NA	NA	NA	NA	NA	NA	9.3606008544	28.97576358039	19.29461748257	15.31792605397	15.31792605397	15.31792605417	15.31792605467	15.31792605517	28.97576358299	28.97576358249	28.97576358289	28.97576358249	28.97576358289	28.97576358339	28.97576358279	28.97576358179	28.97576358279	28.97576358279	19.46110682899	15.1597272474	15.1597272464	15.1597272474	15.1597272464	15.1597272464	28.97576358299	28.97576358289	28.97576358299	28.97576358289	19.46110682899	28.97576358349	28.97576358249	28.97576358299	28.97576358299
Cel_tor	NA	NA	NA	NA	NA	NA	NA	NA	NA	NA	NA	NA	NA	NA	NA	NA	NA	28.97576357999	19.29461748217	15.31792605357	15.31792605357	15.31792605377	15.31792605427	15.31792605477	28.97576358259	28.97576358209	28.97576358249	28.97576358209	28.97576358249	28.97576358299	28.97576358239	28.97576358139	28.97576358239	28.97576358239	19.46110682859	15.159727247	15.159727246	15.159727247	15.159727246	15.159727246	28.97576358259	28.97576358249	28.97576358259	28.97576358249	19.46110682859	28.97576358309	28.97576358209	28.97576358259	28.97576358259
Chrysoc_luc	NA	NA	NA	NA	NA	NA	NA	NA	NA	NA	NA	NA	NA	NA	NA	NA	NA	NA	28.97576358082	28.97576358022	28.97576358022	28.97576358042	28.97576358092	28.97576358142	27.9692383506	27.9692383501	27.9692383505	27.9692383501	27.9692383505	27.969238351	27.9692383504	27.9692383494	27.9692383504	27.9692383504	28.9757635814	28.97576358099	28.97576357999	28.97576358099	28.97576357999	28.97576357999	27.9692383506	27.9692383505	27.9692383506	27.9692383505	28.9757635814	27.9692383511	27.9692383501	27.9692383506	27.9692383506
Chrysop_men	NA	NA	NA	NA	NA	NA	NA	NA	NA	NA	NA	NA	NA	NA	NA	NA	NA	NA	NA	19.2946174824	19.2946174824	19.2946174826	19.2946174831	19.2946174836	28.97576358342	28.97576358292	28.97576358332	28.97576358292	28.97576358332	28.97576358382	28.97576358322	28.97576358222	28.97576358322	28.97576358322	19.46110682942	19.29461748317	19.29461748217	19.29461748317	19.29461748217	19.29461748217	28.97576358342	28.97576358332	28.97576358342	28.97576358332	19.46110682942	28.97576358392	28.97576358292	28.97576358342	28.97576358342
Col_aura	NA	NA	NA	NA	NA	NA	NA	NA	NA	NA	NA	NA	NA	NA	NA	NA	NA	NA	NA	NA	13.448254938	8.8251273122	8.8251273127	8.8251273132	28.97576358282	28.97576358232	28.97576358272	28.97576358232	28.97576358272	28.97576358322	28.97576358262	28.97576358162	28.97576358262	28.97576358262	19.46110682882	15.31792605457	15.31792605357	15.31792605457	15.31792605357	15.31792605357	28.97576358282	28.97576358272	28.97576358282	28.97576358272	19.46110682882	28.97576358332	28.97576358232	28.97576358282	28.97576358282
Col_auru	NA	NA	NA	NA	NA	NA	NA	NA	NA	NA	NA	NA	NA	NA	NA	NA	NA	NA	NA	NA	NA	13.4482549382	13.4482549387	13.4482549392	28.97576358282	28.97576358232	28.97576358272	28.97576358232	28.97576358272	28.97576358322	28.97576358262	28.97576358162	28.97576358262	28.97576358262	19.46110682882	15.31792605457	15.31792605357	15.31792605457	15.31792605357	15.31792605357	28.97576358282	28.97576358272	28.97576358282	28.97576358272	19.46110682882	28.97576358332	28.97576358232	28.97576358282	28.97576358282
Col_mel	NA	NA	NA	NA	NA	NA	NA	NA	NA	NA	NA	NA	NA	NA	NA	NA	NA	NA	NA	NA	NA	NA	6.9286966575	6.640101369	28.97576358302	28.97576358252	28.97576358292	28.97576358252	28.97576358292	28.97576358342	28.97576358282	28.97576358182	28.97576358282	28.97576358282	19.46110682902	15.31792605477	15.31792605377	15.31792605477	15.31792605377	15.31792605377	28.97576358302	28.97576358292	28.97576358302	28.97576358292	19.46110682902	28.97576358352	28.97576358252	28.97576358302	28.97576358302
Col_pun	NA	NA	NA	NA	NA	NA	NA	NA	NA	NA	NA	NA	NA	NA	NA	NA	NA	NA	NA	NA	NA	NA	NA	6.9286966585	28.97576358352	28.97576358302	28.97576358342	28.97576358302	28.97576358342	28.97576358392	28.97576358332	28.97576358232	28.97576358332	28.97576358332	19.46110682952	15.31792605527	15.31792605427	15.31792605527	15.31792605427	15.31792605427	28.97576358352	28.97576358342	28.97576358352	28.97576358342	19.46110682952	28.97576358402	28.97576358302	28.97576358352	28.97576358352
Col_rub	NA	NA	NA	NA	NA	NA	NA	NA	NA	NA	NA	NA	NA	NA	NA	NA	NA	NA	NA	NA	NA	NA	NA	NA	28.97576358402	28.97576358352	28.97576358392	28.97576358352	28.97576358392	28.97576358442	28.97576358382	28.97576358282	28.97576358382	28.97576358382	19.46110683002	15.31792605577	15.31792605477	15.31792605577	15.31792605477	15.31792605477	28.97576358402	28.97576358392	28.97576358402	28.97576358392	19.46110683002	28.97576358452	28.97576358352	28.97576358402	28.97576358402
Dend_hyp	NA	NA	NA	NA	NA	NA	NA	NA	NA	NA	NA	NA	NA	NA	NA	NA	NA	NA	NA	NA	NA	NA	NA	NA	NA	10.8332266875	10.8332266879	10.8332266875	10.8332266879	17.2717451176	17.271745117	17.271745116	17.271745117	17.271745117	28.975763584	28.97576358359	28.97576358259	28.97576358359	28.97576358259	28.97576358259	16.173791246	16.1737912459	16.173791246	16.1737912459	28.975763584	16.1737912465	16.1737912455	16.173791246	16.173791246
Dend_leu	NA	NA	NA	NA	NA	NA	NA	NA	NA	NA	NA	NA	NA	NA	NA	NA	NA	NA	NA	NA	NA	NA	NA	NA	NA	NA	4.1572884094	2.736784638	4.1572884094	17.2717451171	17.2717451165	17.2717451155	17.2717451165	17.2717451165	28.9757635835	28.97576358309	28.97576358209	28.97576358309	28.97576358209	28.97576358209	16.1737912455	16.1737912454	16.1737912455	16.1737912454	28.9757635835	16.173791246	16.173791245	16.1737912455	16.1737912455
Dend_maj	NA	NA	NA	NA	NA	NA	NA	NA	NA	NA	NA	NA	NA	NA	NA	NA	NA	NA	NA	NA	NA	NA	NA	NA	NA	NA	NA	4.1572884094	2.823549974	17.2717451175	17.2717451169	17.2717451159	17.2717451169	17.2717451169	28.9757635839	28.97576358349	28.97576358249	28.97576358349	28.97576358249	28.97576358249	16.1737912459	16.1737912458	16.1737912459	16.1737912458	28.9757635839	16.1737912464	16.1737912454	16.1737912459	16.1737912459
Dend_nog	NA	NA	NA	NA	NA	NA	NA	NA	NA	NA	NA	NA	NA	NA	NA	NA	NA	NA	NA	NA	NA	NA	NA	NA	NA	NA	NA	NA	4.1572884094	17.2717451171	17.2717451165	17.2717451155	17.2717451165	17.2717451165	28.9757635835	28.97576358309	28.97576358209	28.97576358309	28.97576358209	28.97576358209	16.1737912455	16.1737912454	16.1737912455	16.1737912454	28.9757635835	16.173791246	16.173791245	16.1737912455	16.1737912455
Dend_syr	NA	NA	NA	NA	NA	NA	NA	NA	NA	NA	NA	NA	NA	NA	NA	NA	NA	NA	NA	NA	NA	NA	NA	NA	NA	NA	NA	NA	NA	17.2717451175	17.2717451169	17.2717451159	17.2717451169	17.2717451169	28.9757635839	28.97576358349	28.97576358249	28.97576358349	28.97576358249	28.97576358249	16.1737912459	16.1737912458	16.1737912459	16.1737912458	28.9757635839	16.1737912464	16.1737912454	16.1737912459	16.1737912459
Dendroc_med	NA	NA	NA	NA	NA	NA	NA	NA	NA	NA	NA	NA	NA	NA	NA	NA	NA	NA	NA	NA	NA	NA	NA	NA	NA	NA	NA	NA	NA	NA	14.2445393354	14.2445393344	14.2445393354	14.2445393354	28.9757635844	28.97576358399	28.97576358299	28.97576358399	28.97576358299	28.97576358299	17.2717451176	17.2717451175	17.2717451176	17.2717451175	28.9757635844	17.2717451181	17.2717451171	17.2717451176	17.2717451176
Dendrop_fus	NA	NA	NA	NA	NA	NA	NA	NA	NA	NA	NA	NA	NA	NA	NA	NA	NA	NA	NA	NA	NA	NA	NA	NA	NA	NA	NA	NA	NA	NA	NA	13.122796791	13.122796792	13.122796792	28.9757635838	28.97576358339	28.97576358239	28.97576358339	28.97576358239	28.97576358239	17.271745117	17.2717451169	17.271745117	17.2717451169	28.9757635838	17.2717451175	17.2717451165	17.271745117	17.271745117
Dendrop_nam	NA	NA	NA	NA	NA	NA	NA	NA	NA	NA	NA	NA	NA	NA	NA	NA	NA	NA	NA	NA	NA	NA	NA	NA	NA	NA	NA	NA	NA	NA	NA	NA	7.306795689	7.306795689	28.9757635828	28.97576358239	28.97576358139	28.97576358239	28.97576358139	28.97576358139	17.271745116	17.2717451159	17.271745116	17.2717451159	28.9757635828	17.2717451165	17.2717451155	17.271745116	17.271745116
Dendrop_pyr	NA	NA	NA	NA	NA	NA	NA	NA	NA	NA	NA	NA	NA	NA	NA	NA	NA	NA	NA	NA	NA	NA	NA	NA	NA	NA	NA	NA	NA	NA	NA	NA	NA	5.139921206	28.9757635838	28.97576358339	28.97576358239	28.97576358339	28.97576358239	28.97576358239	17.271745117	17.2717451169	17.271745117	17.2717451169	28.9757635838	17.2717451175	17.2717451165	17.271745117	17.271745117
Dendrop_xan	NA	NA	NA	NA	NA	NA	NA	NA	NA	NA	NA	NA	NA	NA	NA	NA	NA	NA	NA	NA	NA	NA	NA	NA	NA	NA	NA	NA	NA	NA	NA	NA	NA	NA	28.9757635838	28.97576358339	28.97576358239	28.97576358339	28.97576358239	28.97576358239	17.271745117	17.2717451169	17.271745117	17.2717451169	28.9757635838	17.2717451175	17.2717451165	17.271745117	17.271745117
Din_raf	NA	NA	NA	NA	NA	NA	NA	NA	NA	NA	NA	NA	NA	NA	NA	NA	NA	NA	NA	NA	NA	NA	NA	NA	NA	NA	NA	NA	NA	NA	NA	NA	NA	NA	NA	19.46110682959	19.46110682859	19.46110682959	19.46110682859	19.46110682859	28.975763584	28.9757635839	28.975763584	28.9757635839	7.402824974	28.9757635845	28.9757635835	28.975763584	28.975763584
Dry_jav	NA	NA	NA	NA	NA	NA	NA	NA	NA	NA	NA	NA	NA	NA	NA	NA	NA	NA	NA	NA	NA	NA	NA	NA	NA	NA	NA	NA	NA	NA	NA	NA	NA	NA	NA	NA	11.449279491	4.213819364	11.449279491	11.449279491	28.97576358359	28.97576358349	28.97576358359	28.97576358349	19.46110682959	28.97576358409	28.97576358309	28.97576358359	28.97576358359
Dry_lin	NA	NA	NA	NA	NA	NA	NA	NA	NA	NA	NA	NA	NA	NA	NA	NA	NA	NA	NA	NA	NA	NA	NA	NA	NA	NA	NA	NA	NA	NA	NA	NA	NA	NA	NA	NA	NA	11.449279491	4.46374732	0.395350958	28.97576358259	28.97576358249	28.97576358259	28.97576358249	19.46110682859	28.97576358309	28.97576358209	28.97576358259	28.97576358259
Dry_mar	NA	NA	NA	NA	NA	NA	NA	NA	NA	NA	NA	NA	NA	NA	NA	NA	NA	NA	NA	NA	NA	NA	NA	NA	NA	NA	NA	NA	NA	NA	NA	NA	NA	NA	NA	NA	NA	NA	11.449279491	11.449279491	28.97576358359	28.97576358349	28.97576358359	28.97576358349	19.46110682959	28.97576358409	28.97576358309	28.97576358359	28.97576358359
Dry_pil	NA	NA	NA	NA	NA	NA	NA	NA	NA	NA	NA	NA	NA	NA	NA	NA	NA	NA	NA	NA	NA	NA	NA	NA	NA	NA	NA	NA	NA	NA	NA	NA	NA	NA	NA	NA	NA	NA	NA	4.46374732	28.97576358259	28.97576358249	28.97576358259	28.97576358249	19.46110682859	28.97576358309	28.97576358209	28.97576358259	28.97576358259
Dry_sch	NA	NA	NA	NA	NA	NA	NA	NA	NA	NA	NA	NA	NA	NA	NA	NA	NA	NA	NA	NA	NA	NA	NA	NA	NA	NA	NA	NA	NA	NA	NA	NA	NA	NA	NA	NA	NA	NA	NA	NA	28.97576358259	28.97576358249	28.97576358259	28.97576358249	19.46110682859	28.97576358309	28.97576358209	28.97576358259	28.97576358259
Dryob_min	NA	NA	NA	NA	NA	NA	NA	NA	NA	NA	NA	NA	NA	NA	NA	NA	NA	NA	NA	NA	NA	NA	NA	NA	NA	NA	NA	NA	NA	NA	NA	NA	NA	NA	NA	NA	NA	NA	NA	NA	NA	9.1583386119	9.158338612	9.1583386119	28.975763584	13.2298906845	13.2298906835	13.229890684	13.229890684
Dryob_nut	NA	NA	NA	NA	NA	NA	NA	NA	NA	NA	NA	NA	NA	NA	NA	NA	NA	NA	NA	NA	NA	NA	NA	NA	NA	NA	NA	NA	NA	NA	NA	NA	NA	NA	NA	NA	NA	NA	NA	NA	NA	NA	6.0616777099	1.1945013258	28.9757635839	13.2298906844	13.2298906834	13.2298906839	13.2298906839
Dryob_pub	NA	NA	NA	NA	NA	NA	NA	NA	NA	NA	NA	NA	NA	NA	NA	NA	NA	NA	NA	NA	NA	NA	NA	NA	NA	NA	NA	NA	NA	NA	NA	NA	NA	NA	NA	NA	NA	NA	NA	NA	NA	NA	NA	6.0616777099	28.975763584	13.2298906845	13.2298906835	13.229890684	13.229890684
Dryob_sca	NA	NA	NA	NA	NA	NA	NA	NA	NA	NA	NA	NA	NA	NA	NA	NA	NA	NA	NA	NA	NA	NA	NA	NA	NA	NA	NA	NA	NA	NA	NA	NA	NA	NA	NA	NA	NA	NA	NA	NA	NA	NA	NA	NA	28.9757635839	13.2298906844	13.2298906834	13.2298906839	13.2298906839
Gec_gra	NA	NA	NA	NA	NA	NA	NA	NA	NA	NA	NA	NA	NA	NA	NA	NA	NA	NA	NA	NA	NA	NA	NA	NA	NA	NA	NA	NA	NA	NA	NA	NA	NA	NA	NA	NA	NA	NA	NA	NA	NA	NA	NA	NA	NA	28.9757635845	28.9757635835	28.975763584	28.975763584
Leuco_albo	NA	NA	NA	NA	NA	NA	NA	NA	NA	NA	NA	NA	NA	NA	NA	NA	NA	NA	NA	NA	NA	NA	NA	NA	NA	NA	NA	NA	NA	NA	NA	NA	NA	NA	NA	NA	NA	NA	NA	NA	NA	NA	NA	NA	NA	NA	3.136585405	8.7080604425	4.7853409645
Leuco_ari	NA	NA	NA	NA	NA	NA	NA	NA	NA	NA	NA	NA	NA	NA	NA	NA	NA	NA	NA	NA	NA	NA	NA	NA	NA	NA	NA	NA	NA	NA	NA	NA	NA	NA	NA	NA	NA	NA	NA	NA	NA	NA	NA	NA	NA	NA	NA	8.7080604415	4.7853409635
Leuco_bor	NA	NA	NA	NA	NA	NA	NA	NA	NA	NA	NA	NA	NA	NA	NA	NA	NA	NA	NA	NA	NA	NA	NA	NA	NA	NA	NA	NA	NA	NA	NA	NA	NA	NA	NA	NA	NA	NA	NA	NA	NA	NA	NA	NA	NA	NA	NA	NA	8.708060442
Leuco_fum	NA	NA	NA	NA	NA	NA	NA	NA	NA	NA	NA	NA	NA	NA	NA	NA	NA	NA	NA	NA	NA	NA	NA	NA	NA	NA	NA	NA	NA	NA	NA	NA	NA	NA	NA	NA	NA	NA	NA	NA	NA	NA	NA	NA	NA	NA	NA	NA	NA
Leuco_vil	NA	NA	NA	NA	NA	NA	NA	NA	NA	NA	NA	NA	NA	NA	NA	NA	NA	NA	NA	NA	NA	NA	NA	NA	NA	NA	NA	NA	NA	NA	NA	NA	NA	NA	NA	NA	NA	NA	NA	NA	NA	NA	NA	NA	NA	NA	NA	NA	NA
Mei_tri	NA	NA	NA	NA	NA	NA	NA	NA	NA	NA	NA	NA	NA	NA	NA	NA	NA	NA	NA	NA	NA	NA	NA	NA	NA	NA	NA	NA	NA	NA	NA	NA	NA	NA	NA	NA	NA	NA	NA	NA	NA	NA	NA	NA	NA	NA	NA	NA	NA
Mei_tuk	NA	NA	NA	NA	NA	NA	NA	NA	NA	NA	NA	NA	NA	NA	NA	NA	NA	NA	NA	NA	NA	NA	NA	NA	NA	NA	NA	NA	NA	NA	NA	NA	NA	NA	NA	NA	NA	NA	NA	NA	NA	NA	NA	NA	NA	NA	NA	NA	NA
Mel_aur	NA	NA	NA	NA	NA	NA	NA	NA	NA	NA	NA	NA	NA	NA	NA	NA	NA	NA	NA	NA	NA	NA	NA	NA	NA	NA	NA	NA	NA	NA	NA	NA	NA	NA	NA	NA	NA	NA	NA	NA	NA	NA	NA	NA	NA	NA	NA	NA	NA
Mel_cac	NA	NA	NA	NA	NA	NA	NA	NA	NA	NA	NA	NA	NA	NA	NA	NA	NA	NA	NA	NA	NA	NA	NA	NA	NA	NA	NA	NA	NA	NA	NA	NA	NA	NA	NA	NA	NA	NA	NA	NA	NA	NA	NA	NA	NA	NA	NA	NA	NA
Mel_car	NA	NA	NA	NA	NA	NA	NA	NA	NA	NA	NA	NA	NA	NA	NA	NA	NA	NA	NA	NA	NA	NA	NA	NA	NA	NA	NA	NA	NA	NA	NA	NA	NA	NA	NA	NA	NA	NA	NA	NA	NA	NA	NA	NA	NA	NA	NA	NA	NA
Mel_ery	NA	NA	NA	NA	NA	NA	NA	NA	NA	NA	NA	NA	NA	NA	NA	NA	NA	NA	NA	NA	NA	NA	NA	NA	NA	NA	NA	NA	NA	NA	NA	NA	NA	NA	NA	NA	NA	NA	NA	NA	NA	NA	NA	NA	NA	NA	NA	NA	NA
Mel_fla	NA	NA	NA	NA	NA	NA	NA	NA	NA	NA	NA	NA	NA	NA	NA	NA	NA	NA	NA	NA	NA	NA	NA	NA	NA	NA	NA	NA	NA	NA	NA	NA	NA	NA	NA	NA	NA	NA	NA	NA	NA	NA	NA	NA	NA	NA	NA	NA	NA
Mel_for	NA	NA	NA	NA	NA	NA	NA	NA	NA	NA	NA	NA	NA	NA	NA	NA	NA	NA	NA	NA	NA	NA	NA	NA	NA	NA	NA	NA	NA	NA	NA	NA	NA	NA	NA	NA	NA	NA	NA	NA	NA	NA	NA	NA	NA	NA	NA	NA	NA
Mel_hof	NA	NA	NA	NA	NA	NA	NA	NA	NA	NA	NA	NA	NA	NA	NA	NA	NA	NA	NA	NA	NA	NA	NA	NA	NA	NA	NA	NA	NA	NA	NA	NA	NA	NA	NA	NA	NA	NA	NA	NA	NA	NA	NA	NA	NA	NA	NA	NA	NA
Mel_lew	NA	NA	NA	NA	NA	NA	NA	NA	NA	NA	NA	NA	NA	NA	NA	NA	NA	NA	NA	NA	NA	NA	NA	NA	NA	NA	NA	NA	NA	NA	NA	NA	NA	NA	NA	NA	NA	NA	NA	NA	NA	NA	NA	NA	NA	NA	NA	NA	NA
Mel_puc	NA	NA	NA	NA	NA	NA	NA	NA	NA	NA	NA	NA	NA	NA	NA	NA	NA	NA	NA	NA	NA	NA	NA	NA	NA	NA	NA	NA	NA	NA	NA	NA	NA	NA	NA	NA	NA	NA	NA	NA	NA	NA	NA	NA	NA	NA	NA	NA	NA
Mel_pyg	NA	NA	NA	NA	NA	NA	NA	NA	NA	NA	NA	NA	NA	NA	NA	NA	NA	NA	NA	NA	NA	NA	NA	NA	NA	NA	NA	NA	NA	NA	NA	NA	NA	NA	NA	NA	NA	NA	NA	NA	NA	NA	NA	NA	NA	NA	NA	NA	NA
Mel_rad	NA	NA	NA	NA	NA	NA	NA	NA	NA	NA	NA	NA	NA	NA	NA	NA	NA	NA	NA	NA	NA	NA	NA	NA	NA	NA	NA	NA	NA	NA	NA	NA	NA	NA	NA	NA	NA	NA	NA	NA	NA	NA	NA	NA	NA	NA	NA	NA	NA
Mel_sup	NA	NA	NA	NA	NA	NA	NA	NA	NA	NA	NA	NA	NA	NA	NA	NA	NA	NA	NA	NA	NA	NA	NA	NA	NA	NA	NA	NA	NA	NA	NA	NA	NA	NA	NA	NA	NA	NA	NA	NA	NA	NA	NA	NA	NA	NA	NA	NA	NA
Mel_uro	NA	NA	NA	NA	NA	NA	NA	NA	NA	NA	NA	NA	NA	NA	NA	NA	NA	NA	NA	NA	NA	NA	NA	NA	NA	NA	NA	NA	NA	NA	NA	NA	NA	NA	NA	NA	NA	NA	NA	NA	NA	NA	NA	NA	NA	NA	NA	NA	NA
Mic_bra	NA	NA	NA	NA	NA	NA	NA	NA	NA	NA	NA	NA	NA	NA	NA	NA	NA	NA	NA	NA	NA	NA	NA	NA	NA	NA	NA	NA	NA	NA	NA	NA	NA	NA	NA	NA	NA	NA	NA	NA	NA	NA	NA	NA	NA	NA	NA	NA	NA
Pico_arc	NA	NA	NA	NA	NA	NA	NA	NA	NA	NA	NA	NA	NA	NA	NA	NA	NA	NA	NA	NA	NA	NA	NA	NA	NA	NA	NA	NA	NA	NA	NA	NA	NA	NA	NA	NA	NA	NA	NA	NA	NA	NA	NA	NA	NA	NA	NA	NA	NA
Pico_dor	NA	NA	NA	NA	NA	NA	NA	NA	NA	NA	NA	NA	NA	NA	NA	NA	NA	NA	NA	NA	NA	NA	NA	NA	NA	NA	NA	NA	NA	NA	NA	NA	NA	NA	NA	NA	NA	NA	NA	NA	NA	NA	NA	NA	NA	NA	NA	NA	NA
Pico_tri	NA	NA	NA	NA	NA	NA	NA	NA	NA	NA	NA	NA	NA	NA	NA	NA	NA	NA	NA	NA	NA	NA	NA	NA	NA	NA	NA	NA	NA	NA	NA	NA	NA	NA	NA	NA	NA	NA	NA	NA	NA	NA	NA	NA	NA	NA	NA	NA	NA
Picum_aur	NA	NA	NA	NA	NA	NA	NA	NA	NA	NA	NA	NA	NA	NA	NA	NA	NA	NA	NA	NA	NA	NA	NA	NA	NA	NA	NA	NA	NA	NA	NA	NA	NA	NA	NA	NA	NA	NA	NA	NA	NA	NA	NA	NA	NA	NA	NA	NA	NA
Picum_cir	NA	NA	NA	NA	NA	NA	NA	NA	NA	NA	NA	NA	NA	NA	NA	NA	NA	NA	NA	NA	NA	NA	NA	NA	NA	NA	NA	NA	NA	NA	NA	NA	NA	NA	NA	NA	NA	NA	NA	NA	NA	NA	NA	NA	NA	NA	NA	NA	NA
Picum_exi	NA	NA	NA	NA	NA	NA	NA	NA	NA	NA	NA	NA	NA	NA	NA	NA	NA	NA	NA	NA	NA	NA	NA	NA	NA	NA	NA	NA	NA	NA	NA	NA	NA	NA	NA	NA	NA	NA	NA	NA	NA	NA	NA	NA	NA	NA	NA	NA	NA
Picum_inn	NA	NA	NA	NA	NA	NA	NA	NA	NA	NA	NA	NA	NA	NA	NA	NA	NA	NA	NA	NA	NA	NA	NA	NA	NA	NA	NA	NA	NA	NA	NA	NA	NA	NA	NA	NA	NA	NA	NA	NA	NA	NA	NA	NA	NA	NA	NA	NA	NA
Picum_neb	NA	NA	NA	NA	NA	NA	NA	NA	NA	NA	NA	NA	NA	NA	NA	NA	NA	NA	NA	NA	NA	NA	NA	NA	NA	NA	NA	NA	NA	NA	NA	NA	NA	NA	NA	NA	NA	NA	NA	NA	NA	NA	NA	NA	NA	NA	NA	NA	NA
Picum_ruf	NA	NA	NA	NA	NA	NA	NA	NA	NA	NA	NA	NA	NA	NA	NA	NA	NA	NA	NA	NA	NA	NA	NA	NA	NA	NA	NA	NA	NA	NA	NA	NA	NA	NA	NA	NA	NA	NA	NA	NA	NA	NA	NA	NA	NA	NA	NA	NA	NA
Picum_tem	NA	NA	NA	NA	NA	NA	NA	NA	NA	NA	NA	NA	NA	NA	NA	NA	NA	NA	NA	NA	NA	NA	NA	NA	NA	NA	NA	NA	NA	NA	NA	NA	NA	NA	NA	NA	NA	NA	NA	NA	NA	NA	NA	NA	NA	NA	NA	NA	NA
Picus_awo	NA	NA	NA	NA	NA	NA	NA	NA	NA	NA	NA	NA	NA	NA	NA	NA	NA	NA	NA	NA	NA	NA	NA	NA	NA	NA	NA	NA	NA	NA	NA	NA	NA	NA	NA	NA	NA	NA	NA	NA	NA	NA	NA	NA	NA	NA	NA	NA	NA
Picus_can	NA	NA	NA	NA	NA	NA	NA	NA	NA	NA	NA	NA	NA	NA	NA	NA	NA	NA	NA	NA	NA	NA	NA	NA	NA	NA	NA	NA	NA	NA	NA	NA	NA	NA	NA	NA	NA	NA	NA	NA	NA	NA	NA	NA	NA	NA	NA	NA	NA
Picus_vai	NA	NA	NA	NA	NA	NA	NA	NA	NA	NA	NA	NA	NA	NA	NA	NA	NA	NA	NA	NA	NA	NA	NA	NA	NA	NA	NA	NA	NA	NA	NA	NA	NA	NA	NA	NA	NA	NA	NA	NA	NA	NA	NA	NA	NA	NA	NA	NA	NA
Picus_vir	NA	NA	NA	NA	NA	NA	NA	NA	NA	NA	NA	NA	NA	NA	NA	NA	NA	NA	NA	NA	NA	NA	NA	NA	NA	NA	NA	NA	NA	NA	NA	NA	NA	NA	NA	NA	NA	NA	NA	NA	NA	NA	NA	NA	NA	NA	NA	NA	NA
Sas_abn	NA	NA	NA	NA	NA	NA	NA	NA	NA	NA	NA	NA	NA	NA	NA	NA	NA	NA	NA	NA	NA	NA	NA	NA	NA	NA	NA	NA	NA	NA	NA	NA	NA	NA	NA	NA	NA	NA	NA	NA	NA	NA	NA	NA	NA	NA	NA	NA	NA
Sas_och	NA	NA	NA	NA	NA	NA	NA	NA	NA	NA	NA	NA	NA	NA	NA	NA	NA	NA	NA	NA	NA	NA	NA	NA	NA	NA	NA	NA	NA	NA	NA	NA	NA	NA	NA	NA	NA	NA	NA	NA	NA	NA	NA	NA	NA	NA	NA	NA	NA
Sph_nuc	NA	NA	NA	NA	NA	NA	NA	NA	NA	NA	NA	NA	NA	NA	NA	NA	NA	NA	NA	NA	NA	NA	NA	NA	NA	NA	NA	NA	NA	NA	NA	NA	NA	NA	NA	NA	NA	NA	NA	NA	NA	NA	NA	NA	NA	NA	NA	NA	NA
Sph_rub	NA	NA	NA	NA	NA	NA	NA	NA	NA	NA	NA	NA	NA	NA	NA	NA	NA	NA	NA	NA	NA	NA	NA	NA	NA	NA	NA	NA	NA	NA	NA	NA	NA	NA	NA	NA	NA	NA	NA	NA	NA	NA	NA	NA	NA	NA	NA	NA	NA
Sph_thy	NA	NA	NA	NA	NA	NA	NA	NA	NA	NA	NA	NA	NA	NA	NA	NA	NA	NA	NA	NA	NA	NA	NA	NA	NA	NA	NA	NA	NA	NA	NA	NA	NA	NA	NA	NA	NA	NA	NA	NA	NA	NA	NA	NA	NA	NA	NA	NA	NA
Sph_var	NA	NA	NA	NA	NA	NA	NA	NA	NA	NA	NA	NA	NA	NA	NA	NA	NA	NA	NA	NA	NA	NA	NA	NA	NA	NA	NA	NA	NA	NA	NA	NA	NA	NA	NA	NA	NA	NA	NA	NA	NA	NA	NA	NA	NA	NA	NA	NA	NA
Ven_aff	NA	NA	NA	NA	NA	NA	NA	NA	NA	NA	NA	NA	NA	NA	NA	NA	NA	NA	NA	NA	NA	NA	NA	NA	NA	NA	NA	NA	NA	NA	NA	NA	NA	NA	NA	NA	NA	NA	NA	NA	NA	NA	NA	NA	NA	NA	NA	NA	NA
Ven_cal	NA	NA	NA	NA	NA	NA	NA	NA	NA	NA	NA	NA	NA	NA	NA	NA	NA	NA	NA	NA	NA	NA	NA	NA	NA	NA	NA	NA	NA	NA	NA	NA	NA	NA	NA	NA	NA	NA	NA	NA	NA	NA	NA	NA	NA	NA	NA	NA	NA
Ven_cas	NA	NA	NA	NA	NA	NA	NA	NA	NA	NA	NA	NA	NA	NA	NA	NA	NA	NA	NA	NA	NA	NA	NA	NA	NA	NA	NA	NA	NA	NA	NA	NA	NA	NA	NA	NA	NA	NA	NA	NA	NA	NA	NA	NA	NA	NA	NA	NA	NA
Ven_nig	NA	NA	NA	NA	NA	NA	NA	NA	NA	NA	NA	NA	NA	NA	NA	NA	NA	NA	NA	NA	NA	NA	NA	NA	NA	NA	NA	NA	NA	NA	NA	NA	NA	NA	NA	NA	NA	NA	NA	NA	NA	NA	NA	NA	NA	NA	NA	NA	NA
Ven_pas	NA	NA	NA	NA	NA	NA	NA	NA	NA	NA	NA	NA	NA	NA	NA	NA	NA	NA	NA	NA	NA	NA	NA	NA	NA	NA	NA	NA	NA	NA	NA	NA	NA	NA	NA	NA	NA	NA	NA	NA	NA	NA	NA	NA	NA	NA	NA	NA	NA
Ven_spi	NA	NA	NA	NA	NA	NA	NA	NA	NA	NA	NA	NA	NA	NA	NA	NA	NA	NA	NA	NA	NA	NA	NA	NA	NA	NA	NA	NA	NA	NA	NA	NA	NA	NA	NA	NA	NA	NA	NA	NA	NA	NA	NA	NA	NA	NA	NA	NA	NA
[truncated: 43 more columns]
