# Supplementary material for: Evolution of communication signals and information during species radiation
Source: Nat Commun. 2020 Oct 2;11:4970. doi: 10.1038/s41467-020-18772-3 (PMC7532446; doi:10.1038/s41467-020-18772-3)
Supplement: Supplementary file 7 — Source Data [file 41467_2020_18772_MOESM7_ESM.zip › Source_Data_Code_Garcia_etal/11_Sympatry/TreePicidae.txt]

#NEXUS
begin trees;
tree u = (((((((((((((((Veniliornis_callonotus:1.711634021,Veniliornis_nigriceps:1.711634021):0.793550372,Veniliornis_passerinus:2.505184393):0.8072293547,Veniliornis_cassini:3.312413748):0.2005031335,Veniliornis_spilogaster:3.512916881):0.6459743667,Veniliornis_affinis:4.158891247):1.333623709,((((Leuconotopicos_arizonae:1.382704651,Leuconotopicos_villosus:1.382704652):0.185588051,Leuconotopicos_albolarvatus:1.568292703):0.8243777795,Leuconotopicos_fumigatus:2.392670482):1.961359739,Leuconotopicos_borealis:4.354030221):1.138484736):1.122430385,(((Dryobates_nuttallii:0.5972506629,Dryobates_scalaris:0.5972506629):2.433588192,Dryobates_pubescens:3.030838855):1.548330451,Dryobates_minor:4.579169306):2.035776036):1.471950281,(((Dendrocopos_syriacus:1.411774987,Dendrocopos_major:1.411774987):0.6668692179,(Dendrocopos_leucotos:1.368392319,Dendrocopos_noguchii:1.368392319):0.7102518855):3.337969139,Dendrocopos_hyperythrus:5.416613344):2.670282279):0.5489769356,((Dendropicos_fuscescens:6.561398396,((Dendropicos_pyrrhogaster:2.569960603,Dendropicos_xantholophus:2.569960603):1.083437242,Dendropicos_namaquus:3.653397844):2.908000551):0.5608712714,Dendrocoptes_medius:7.122269668):1.513602891):2.119214819,((Picoides_dorsalis:1.46374247,Picoides_tridactylus:1.46374247):5.004206724,Picoides_arcticus:6.467949194):4.287138183):1.75271372,((((((((Melanerpes_aurifrons:0.9950274398,Melanerpes_carolinus:0.9950274398):1.247956743,(Melanerpes_radiolatus:1.815188745,Melanerpes_superciliaris:1.815188745):0.4277954376):0.3106446332,Melanerpes_uropygialis:2.553628816):0.727873037,Melanerpes_hoffmannii:3.281501853):0.3361000407,Melanerpes_pygmaeus:3.617601894):1.689889459,(Melanerpes_flavifrons:4.381108114,Melanerpes_pucherani:4.381108114):0.9263832393):3.121187049,(((Melanerpes_cactorum:6.253579127,Melanerpes_formicivorus:6.253579128):0.7534760118,Melanerpes_erythrocephalus:7.007055139):0.03442594051,Melanerpes_lewis:7.04148108):1.387197322):2.330096369,(((Sphyrapicus_nuchalis:0.2684868408,Sphyrapicus_ruber:0.2684868408):0.5775470752,Sphyrapicus_varius:0.8460339159):4.358247475,Sphyrapicus_thyroideus:5.204281391):5.55449338):1.749026326):1.476818079,((((((((Campephilus_gayaquilensis:1.783847814,Campephilus_melanoleucos:1.783847814):0.1241853099,Campephilus_guatemalensis:1.908033124):0.2576284244,Campephilus_pollens:2.165661549):0.8023399454,(Campephilus_robustus:2.557661311,Campephilus_rubricollis:2.557661311):0.4103401826):0.1715581545,Campephilus_leucopogon:3.139559649):0.6795660661,Campephilus_magellanicus:3.819125715):1.947235677,Campephilus_haematogaster:5.766361392):5.298547209,Chrysocolaptes_lucidus:11.0649086):2.919710574):0.5032626154,((((((((Celeus_grammicus:1.436337946,Celeus_castaneus:1.436337946):1.889552787,(Celeus_spectabilis:1.610422963,Celeus_flavus:1.610422963):1.71546777):0.7357725722,((Celeus_elegans:0.2718286043,Celeus_lugubris:0.2718286043):0.4764281632,Celeus_flavescens:0.7482567676):3.313406538):0.6186371222,Celeus_torquatus:4.680300427):2.899563196,(((Dryocopus_lineatus:0.197675479,Dryocopus_schulzi:0.197675479):2.034198181,Dryocopus_pileatus:2.23187366):3.492766085,(Dryocopus_javensis:2.106909682,Dryocopus_martius:2.106909682):3.617730064):1.855223878):0.07909940367,((((Colaptes_melanochloros:3.320050684,Colaptes_rubiginosus:3.320050685):0.1442976445,Colaptes_punctigula:3.464348329):0.9482153277,Colaptes_auratus:4.412563656):2.311563813,Colaptes_aurulentus:6.724127469):0.9348355579):1.988345714,(Chrysophlegma_mentale:9.530797288,(((Picus_viridis:2.217976801,Picus_vaillantii:2.2179768):0.3931728303,Picus_canus:2.611149631):0.9033384711,Picus_awokera:3.514488101):6.016309186):0.1165114535):0.08324467292,((Dinopium_rafflesii:3.701412487,Gecinulus_grantia:3.701412487):4.50125,((Meiglyptes_tristis:2.988297122,Meiglyptes_tukki:2.988297122):3.336302237,Micropternus_brachyurus:6.324599359):1.878063128):1.527890928):4.757328377):6.194199459,(Sasia_abnormis:5.058907939,Sasia_ochracea:5.058907939):15.62317331):1.675497209,(((((Picumnus_aurifrons:2.550133936,Picumnus_exilis:2.550133936):0.8381827551,Picumnus_rufiventris:3.388316691):0.9279623277,(Picumnus_temminckii:1.028270934,Picumnus_cirratus:1.028270934):3.288008085):3.558994037,Picumnus_nebulosus:7.875273055):5.007693572,Picumnus_innominatus:12.88296663):9.474611833);end;
