# Supplementary material for: Evolution of communication signals and information during species radiation
Source: Nat Commun. 2020 Oct 2;11:4970. doi: 10.1038/s41467-020-18772-3 (PMC7532446; doi:10.1038/s41467-020-18772-3)
Supplement: Supplementary file 7 — Source Data [file 41467_2020_18772_MOESM7_ESM.zip › Source_Data_Code_Garcia_etal/14_Info_timestep_Reconstruction/Acoustic_alldata_postDFA.csv]

File	Species_FullName	Species	Genus	Broad_Geographic	Geographic	DistribArea_num	DistribArea_Clust	AcousticClust	Overall_Sympatry	WithinGenus_Sympatry	WithinGeo_Sympatry	Within_DistArea_Sympatry	WithinAcClust_Sympatry	BodySize	BodyMass	n.pulses	drum_duration	pulseRateMedian	pulseRateDeviation	interval_min	interval_max	interv1_intervMax	intervL_intervMax	interval_slope_lm2_ordre_coefa	interval_nPVI	MeanAcc	drum_peak_F	Amp_pulses_min	Amp_pulses_first	Amp_pulses_last	Amp_pulses_Q25	Amp_pulses_Q75	Amp_pulses_IQR	nPAVI	Amp_slope_lm2_ordre_coefa	n_seq	interval_seq_median	PC1	PC2	PC3	PC4	PC5	PC6	LD1	LD2	LD3	LD4	LD5	LD6
Campephilus_gayaquilensis_63190.wav	Campephilus_gayaquilensis	Cam_gay	Campephilus	New_World	Neotropic	196903.12	DA1	1	5	1	5	3	1	33	241.5	-1.282022534	-0.916768591	-0.941139281	-0.189371991	0.866619515	-0.041312956	0.561890408	-0.498712672	2.047671539	0.015636254	0.199795984	-0.766001167	1.220146076	1.257846277	0.405381949	0.69607592	0.94919928	-0.174096525	-0.847684353	-0.066127783	-0.252345907	-1.14e-16	-1.97916276577756	1.98263466470499	-1.93225978188837	-0.292349869539918	-0.896761081285264	-0.278490150838602	-0.630818562847912	2.54389782425924	-6.33361998236093	0.58343678059161	-1.12927934646187	-1.26246697385061
Campephilus_gayaquilensis_XC128456.wav	Campephilus_gayaquilensis	Cam_gay	Campephilus	New_World	Neotropic	196903.12	DA1	1	5	1	5	3	1	33	241.5	-0.751878184	-0.569213532	-0.420797564	0.54863711	-0.467942036	-0.051609495	0.561890408	-1.009803966	0.487109177	-0.027107923	0.130577317	-1.000390933	1.623193253	1.215347571	0.739954868	1.973993583	1.180389886	-1.617694487	-0.854298562	0.159147844	-0.252345907	-1.14e-16	-2.21042643645283	2.14732003801716	-0.6504008339219	1.36193254585971	-0.108134101335453	-1.03107269991444	-1.13000210308072	0.806819923328649	-4.3312403282998	1.93137961171858	0.0389232599177343	-3.24794362845596
Campephilus_gayaquilensis_XC258075.wav	Campephilus_gayaquilensis	Cam_gay	Campephilus	New_World	Neotropic	196903.12	DA1	1	5	1	5	3	1	33	241.5	-1.193665143	-0.925514321	-0.184234591	0.598393547	-0.897163599	-0.059403878	0.561890408	-1.444869554	1.713860313	0.35904052	1.378968747	-0.639528151	-0.370945222	1.07828065	-0.915396583	-0.27313118	0.018074114	0.358728788	-0.641728596	-0.40432626	-0.252345907	-1.14e-16	0.157843055300509	0.0187329556414384	-3.12707075805842	-0.213391876160345	-0.816574451108913	-0.297523854058117	2.13484913091867	-1.54688426603836	-5.52450023843645	-2.02859468399977	-1.28227896317554	0.870261614889418
Campephilus_gayaquilensis_XC297100.wav	Campephilus_gayaquilensis	Cam_gay	Campephilus	New_World	Neotropic	196903.12	DA1	1	5	1	5	3	1	33	241.5	-0.928592968	-0.636354995	-0.536118282	-0.422828612	0.022399797	0.071755566	0.561890408	-1.12306175	0.919103338	0.058377623	0.216226151	-0.561157511	-0.492395571	1.041078366	-1.016213559	-0.986846834	0.972206944	1.970536627	-0.553944173	-0.320096386	-0.252345907	-1.14e-16	0.189333819778136	-0.230116296401047	-2.9285477557857	-1.38726622307166	-0.800987884544847	-0.262726972903401	1.20898932632952	0.258639979105372	-5.153363958535	-2.78448604436809	-1.07388643315746	1.67386871518871
Campephilus_guatemalensis_186741.wav	Campephilus_guatemalensis	Cam_gua	Campephilus	New_World	Neotropic	910002.6	DA2	2	14	0	7	2	0	34.5	243.5	-1.635452101	-1.254698864	-0.720321505	0.088357105	1.294498142	-0.375179536	0.561890408	0.87514705	1.25e-17	-0.503244942	-0.354150372	-1.168578773	1.121096891	1.257846277	0.323160372	-0.028386696	1.230135297	0.95067516	-0.85293236	5.06e-18	-0.252345907	-1.14e-16	-2.58329558913696	1.09182329472299	-1.76607116748718	-0.503927813598108	0.126438379999431	-0.817241785858175	-4.1608479917339	2.45767212665992	-6.1842220913841	0.335376878997169	0.471502143963827	-1.01499359417017
Campephilus_guatemalensis_199527.wav	Campephilus_guatemalensis	Cam_gua	Campephilus	New_World	Neotropic	910002.6	DA2	2	14	0	7	2	0	34.5	243.5	-1.635452101	-1.250054066	-0.908703749	0.088357105	1.611270039	-0.324020669	0.561890408	0.87514705	1.25e-17	-0.503244942	-0.354150372	-0.301503721	2.591504986	1.257846277	1.543758741	1.912689906	1.230135297	-1.503202249	-0.962719867	5.06e-18	-0.252345907	-1.14e-16	-4.09511869158741	3.09243087220961	-0.111977751108722	0.907871708608269	0.179918678973229	-0.316877082426957	-4.75032169803458	3.98272946997645	-5.41979645065203	4.20453395140037	0.370713717792313	-3.61324952383856
Campephilus_guatemalensis_214467.wav	Campephilus_guatemalensis	Cam_gua	Campephilus	New_World	Neotropic	910002.6	DA2	2	14	0	7	2	0	34.5	243.5	-1.635452101	-1.251980734	-0.833346187	0.088357105	1.47987269	-0.345241426	0.561890408	0.87514705	1.25e-17	-0.503244942	-0.354150372	-1.0766082	1.482001156	1.257846277	0.622750097	0.448040785	1.230135297	0.348383302	-0.883781964	5.06e-18	-0.252345907	-1.14e-16	-2.98020643282333	1.64517175195052	-1.36665059496571	-0.235852308519419	0.149396558801809	-0.791098724744553	-4.28227560382948	3.02705063466579	-6.10154660305589	1.1929716057704	0.506250298073858	-1.72104499777436
Campephilus_guatemalensis_28464.wav	Campephilus_guatemalensis	Cam_gua	Campephilus	New_World	Neotropic	910002.6	DA2	2	14	0	7	2	0	34.5	243.5	-1.635452101	-1.250596517	-0.887864955	0.088357105	1.574275297	-0.329995344	0.561890408	0.87514705	1.25e-17	-0.503244942	-0.354150372	-0.839696822	2.714941606	1.257214622	1.646224538	2.075637822	1.228359682	-1.710518777	-0.9703319	5.06e-18	-0.252345907	-1.14e-16	-4.26721707474911	3.23954282104703	-0.0850231134683086	1.08278026184476	0.148694963697379	-0.688713578571074	-4.98019900014347	3.95853099116733	-5.64141874353186	4.13729519747996	0.458639270489654	-4.16327005553972
Campephilus_guatemalensis_5092.wav	Campephilus_guatemalensis	Cam_gua	Campephilus	New_World	Neotropic	910002.6	DA2	2	14	0	7	2	0	34.5	243.5	-1.635452101	-1.254631804	-0.723210352	0.088357105	1.299071547	-0.374440928	0.561890408	0.87514705	1.25e-17	-0.503244942	-0.354150372	-1.154700023	1.035884887	1.257846277	0.252425156	-0.140874534	1.230135297	1.092880452	-0.845198147	5.06e-18	-0.252345907	-1.14e-16	-2.49250421350087	0.986909390499625	-1.84785260460473	-0.603490192346352	0.129615886948223	-0.804842848957243	-4.09800092230035	2.41472767309805	-6.2040070045674	0.150171422967205	0.47294134943542	-0.829874066079906
Campephilus_guatemalensis_56536.wav	Campephilus_guatemalensis	Cam_gua	Campephilus	New_World	Neotropic	910002.6	DA2	2	14	0	7	2	0	34.5	243.5	-1.635452101	-1.252315014	-0.819882355	0.088357105	1.45707499	-0.34892327	0.561890408	0.87514705	1.25e-17	-0.503244942	-0.354150372	-0.56463551	2.031867729	1.257846277	1.079199055	1.173916236	1.230135297	-0.569256614	-0.925569934	5.06e-18	-0.252345907	-1.14e-16	-3.51118404455918	2.31229876390937	-0.734759456426738	0.392044965408156	0.157648290545033	-0.457317389812894	-4.52984952105662	3.3497655783165	-5.66654718565888	2.7796812631654	0.385314933461442	-2.58722352349892
Campephilus_guatemalensis_6780.wav	Campephilus_guatemalensis	Cam_gua	Campephilus	New_World	Neotropic	910002.6	DA2	2	14	0	7	2	0	34.5	243.5	-1.635452101	-1.246007079	-1.055500676	0.088357105	1.887271685	-0.279446225	0.561890408	0.87514705	1.25e-17	-0.503244942	-0.354150372	-0.33386133	2.553998336	1.257846277	1.512624149	1.86317761	1.230135297	-1.440609612	-0.960378961	5.06e-18	-0.252345907	-1.14e-16	-4.09327572828197	3.19066914078527	-0.118412104243286	0.673245067795757	0.2147910065983	-0.369489819050085	-4.60092118733341	4.44506855294922	-5.54627455103136	4.06764345807364	0.464063533776279	-3.56019431328684
Campephilus_guatemalensis_6781.wav	Campephilus_guatemalensis	Cam_gua	Campephilus	New_World	Neotropic	910002.6	DA2	2	14	0	7	2	0	34.5	243.5	-1.635452101	-1.255003131	-0.707147731	0.088357105	1.27374736	-0.3785308	0.561890408	0.87514705	1.25e-17	-0.503244942	-0.354150372	-0.395862977	2.275830791	1.257846277	1.281714884	1.495970359	1.230135297	-0.976392189	-0.942369422	5.06e-18	-0.252345907	-1.14e-16	-3.72903870371537	2.51412670434749	-0.487293464501621	0.800199326927081	0.133867400770878	-0.328047408720357	-4.74256852486352	3.16687585653822	-5.43575401044582	3.46679838117791	0.284049868690387	-2.99965790157935
Campephilus_guatemalensis_72516.wav	Campephilus_guatemalensis	Cam_gua	Campephilus	New_World	Neotropic	910002.6	DA2	2	14	0	7	2	0	34.5	243.5	-1.635452101	-1.252088642	-0.829012868	0.088357105	1.472513426	-0.346429952	0.561890408	0.87514705	1.25e-17	-0.503244942	-0.354150372	-0.647493228	2.480490648	1.257846277	1.451604787	1.766140567	1.230135297	-1.317936964	-0.955732301	5.06e-18	-0.252345907	-1.14e-16	-3.99158698697885	2.88620072451421	-0.300096970711161	0.888233574385584	0.14772023947185	-0.534418500010679	-4.83274743209616	3.64414729603809	-5.57876317939104	3.74251099603217	0.394633063545936	-3.5673317860419
Campephilus_guatemalensis_73248.wav	Campephilus_guatemalensis	Cam_gua	Campephilus	New_World	Neotropic	910002.6	DA2	2	14	0	7	2	0	34.5	243.5	-1.635452101	-1.25037033	-0.896589428	0.088357105	1.589701068	-0.327504072	0.561890408	0.87514705	1.25e-17	-0.503244942	-0.354150372	-0.487302927	2.617179965	1.147940144	1.679354085	1.946583287	1.230135297	-1.546049709	-0.96431081	5.06e-18	-0.252345907	-1.14e-16	-4.14787656823968	3.1372905230417	-0.0547023385287035	0.949996470915161	0.172556159530283	-0.367717576409156	-4.84380078436108	4.02459018423464	-5.38863799167907	4.25550885834655	0.384723410112735	-3.74265559103771
Campephilus_guatemalensis_73251.wav	Campephilus_guatemalensis	Cam_gua	Campephilus	New_World	Neotropic	910002.6	DA2	2	14	0	7	2	0	34.5	243.5	-1.635452101	-1.250098388	-0.907011942	0.088357105	1.608247321	-0.32450884	0.561890408	0.87514705	1.25e-17	-0.503244942	-0.354150372	-0.934362357	1.475295614	1.257846277	0.617183769	0.439188839	1.230135297	0.359573787	-0.883235308	5.06e-18	-0.252345907	-1.14e-16	-2.97689613424574	1.70251109569365	-1.33200115598587	-0.338172821552923	0.173372267469369	-0.708076165363218	-4.17880323121767	3.26379889973034	-6.07859333488114	1.25568703734795	0.521052282417239	-1.63258047830336
Campephilus_guatemalensis_73423.wav	Campephilus_guatemalensis	Cam_gua	Campephilus	New_World	Neotropic	910002.6	DA2	2	14	0	7	2	0	34.5	243.5	-1.635452101	-1.242388749	-1.175036266	0.088357105	2.134039283	-0.239593098	0.561890408	0.87514705	1.25e-17	-0.503244942	-0.354150372	-1.101249025	2.718946752	1.257846277	1.649549245	2.080924991	1.230135297	-1.715882303	-0.970526441	5.06e-18	-0.252345907	-1.14e-16	-4.36439502834486	3.54077602305543	-0.0527999194954438	0.7056193996652	0.207720143440469	-0.932643025762591	-4.78007832188176	4.92123993191643	-5.97192627164529	3.91490032741623	0.680279864447371	-4.32962190086113
Campephilus_guatemalensis_76674.wav	Campephilus_guatemalensis	Cam_gua	Campephilus	New_World	Neotropic	910002.6	DA2	2	14	0	7	2	0	34.5	243.5	-1.635452101	-1.239791991	-1.254797962	0.088357105	2.311136316	-0.210991812	0.561890408	0.87514705	1.25e-17	-0.503244942	-0.354150372	-0.907727088	2.437253215	1.00430077	1.679354085	1.709063101	1.230135297	-1.245780561	-0.952962088	5.06e-18	-0.252345907	-1.14e-16	-4.10172579662293	3.31671950815581	-0.124031407498644	0.255801883383317	0.251071278568434	-0.631889778919999	-4.52145449098859	5.23492713385705	-5.76257070946676	3.64205815157393	0.668250522714115	-3.58591411598511
Campephilus_haematogaster_217476.wav	Campephilus_haematogaster	Cam_hae	Campephilus	New_World	Neotropic	295941.67	DA1	2	16	4	16	4	2	34	237.5	-1.635452101	-1.25646848	-0.642139479	0.088357105	1.173811548	-0.394670499	0.561890408	0.87514705	1.25e-17	-0.503244942	-0.354150372	-0.945217109	1.959918628	1.257846277	1.019473489	1.078936674	1.230135297	-0.449185	-0.920423142	5.06e-18	-0.252345907	-1.14e-16	-3.43252090761068	2.07345198998017	-0.909102232166234	0.528809444753504	0.100641244993665	-0.681467412116401	-4.72470586895084	2.75382687017385	-5.77202246388662	2.40298637449215	0.362628741561751	-2.63916661673906
Campephilus_haematogaster_261898.wav	Campephilus_haematogaster	Cam_hae	Campephilus	New_World	Neotropic	295941.67	DA1	2	16	4	16	4	2	34	237.5	-1.635452101	-1.26105361	-0.420419975	0.088357105	0.861108973	-0.445172167	0.561890408	0.87514705	1.25e-17	-0.503244942	-0.354150372	-0.459080963	2.33169449	1.257846277	1.328087821	1.569715683	1.230135297	-1.069619825	-0.946080712	5.06e-18	-0.252345907	-1.14e-16	-3.73891350657986	2.34817281871438	-0.497495287356684	1.18657139494166	0.064047281537199	-0.319418707750612	-5.02401019541005	2.39386504825365	-5.28015870477174	3.60847690476504	0.142979126320193	-3.14433760559426
Campephilus_haematogaster_262898.wav	Campephilus_haematogaster	Cam_hae	Campephilus	New_World	Neotropic	295941.67	DA1	2	16	4	16	4	2	34	237.5	-1.547094709	-1.159874221	-1.116263187	0.088357105	1.795168335	-0.222100726	0.561890408	0.582726027	1.25e-17	-0.130423259	0.020944936	-0.756276217	1.417599716	1.257846277	0.569289909	1.011615737	0.832242992	-0.65997128	-0.877963555	-3.119342881	-0.252345907	-1.14e-16	-3.13363289555692	2.5986306781984	-1.78282206432862	-0.83857442056826	-0.0181689752534433	-0.416506749505781	-2.59416972391944	4.7013183739935	-7.53768994026956	1.50342676516837	0.157941075898509	-1.56593456487732
Campephilus_haematogaster_275336.wav	Campephilus_haematogaster	Cam_hae	Campephilus	New_World	Neotropic	295941.67	DA1	2	16	4	16	4	2	34	237.5	-1.635452101	-1.255740578	-0.674760179	0.088357105	1.223453978	-0.386653214	0.561890408	0.87514705	1.25e-17	-0.503244942	-0.354150372	-0.911127533	1.823337592	1.257846277	0.9060964	0.898636896	1.230135297	-0.221252959	-0.910398372	5.06e-18	-0.252345907	-1.14e-16	-3.29226742887728	1.92903345059943	-1.03264638393284	0.336439106723091	0.112416917168228	-0.658827081555784	-4.60035673205761	2.76747816949103	-5.81559151618649	2.10855028464446	0.377394999669871	-2.33687706413385
Campephilus_haematogaster_275797.wav	Campephilus_haematogaster	Cam_hae	Campephilus	New_World	Neotropic	295941.67	DA1	2	16	4	16	4	2	34	237.5	-1.547094709	-1.158457903	-1.138333313	0.088357105	1.813937153	-0.209532252	0.561890408	0.548371723	1.25e-17	-0.084708774	0.062175682	-0.756276217	1.428990909	1.257846277	0.578745836	1.241338155	1.209983302	-0.669476322	-0.879401738	-6.740023776	-0.252345907	-1.14e-16	-3.53630677966874	3.2189528919616	-2.80207684081385	-1.68517722314635	-0.113325334366676	0.0180335824059463	-1.96942539227943	6.2578064571376	-10.0494269450857	1.49860179603494	-0.123676283644816	-0.865056436900967
Campephilus_haematogaster_35865.wav	Campephilus_haematogaster	Cam_hae	Campephilus	New_World	Neotropic	295941.67	DA1	2	16	4	16	4	2	34	237.5	-1.370379926	-1.057551511	-0.435064823	0.086626307	0.650305288	-0.400372429	0.561890408	0.511520161	0.187561814	-0.32178284	-0.110474226	0.437158838	0.367124174	1.083282122	-0.302718847	0.198760634	0.739426153	0.298603732	-0.756578442	-2.185660475	-0.252345907	-1.14e-16	-1.96719122207403	0.702039641854052	-1.96782819742973	-0.812942568012423	-0.0977547301333112	0.455069487802792	-3.02848202879552	2.08602343693372	-5.52294696489107	0.619204613768561	-0.296716032798832	0.568531630386883
Campephilus_haematogaster_60340.wav	Campephilus_haematogaster	Cam_hae	Campephilus	New_World	Neotropic	295941.67	DA1	2	16	4	16	4	2	34	237.5	-1.635452101	-1.259016725	-0.522539511	0.088357105	1.000023047	-0.422737454	0.561890408	0.87514705	1.25e-17	-0.503244942	-0.354150372	-0.850894693	2.502825968	1.056648901	1.679354085	1.795625285	1.230135297	-1.355211063	-0.957152512	5.06e-18	-0.252345907	-1.14e-16	-3.99385750893707	2.69022446404451	-0.254058467025453	1.26507313399304	0.07458156648454	-0.47672923108833	-5.18840412333845	2.8898992532824	-5.28586174441264	3.92556602713216	0.24105403328681	-3.67062832880971
Campephilus_haematogaster_60633.wav	Campephilus_haematogaster	Cam_hae	Campephilus	New_World	Neotropic	295941.67	DA1	2	16	4	16	4	2	34	237.5	-1.105307751	-0.858660092	-0.379725087	-0.002437467	0.525140906	-0.362307862	0.561890408	0.225385969	0.172340568	-0.357903363	-0.134858499	-0.239647409	0.55429732	0.904106827	-0.147344814	0.18632976	0.34172822	0.018570887	-0.749420194	0.069917871	-0.252345907	-1.14e-16	-1.65749229068873	0.423937826491498	-1.10229401915773	-0.0939183683186926	-0.174409125166215	-0.303396368572604	-3.26349220997062	1.00933123617504	-3.61088677005729	0.340491858401977	-0.112361742267989	-0.536175603006758
Campephilus_haematogaster_65633.wav	Campephilus_haematogaster	Cam_hae	Campephilus	New_World	Neotropic	295941.67	DA1	2	16	4	16	4	2	34	237.5	-1.635452101	-1.253717742	-0.762068665	0.088357105	1.361409955	-0.364373235	0.561890408	0.87514705	1.25e-17	-0.503244942	-0.354150372	-0.838413027	2.496607294	1.257846277	1.464983353	1.787416051	1.230135297	-1.344833084	-0.956757827	5.06e-18	-0.252345907	-1.14e-16	-4.01109541348745	2.85004547307805	-0.331426376848885	0.991171069673625	0.123211739309037	-0.65312944127766	-4.94682339822198	3.43785774266045	-5.62897094735806	3.66779943996201	0.393505870897271	-3.70257389667053
Campephilus_haematogaster_72563.wav	Campephilus_haematogaster	Cam_hae	Campephilus	New_World	Neotropic	295941.67	DA1	2	16	4	16	4	2	34	237.5	-1.547094709	-1.168155592	-0.974561406	0.088357105	1.57602144	-0.277921283	0.561890408	0.652544423	1.25e-17	-0.222052024	-0.044511296	-0.840958829	1.741108024	0.813814515	0.83783693	1.092081837	0.606036828	-0.929913251	-0.868670674	-8.271698663	-0.252345907	-1.14e-16	-3.74697303921405	3.1280272524685	-2.84638732453228	-1.78732511155463	-0.339717531538534	0.270343203997081	-2.81300557359982	6.46524479499581	-10.1165590073461	1.64864964724754	-0.461402560110656	-0.675645979668592
Campephilus_haematogaster_97651.wav	Campephilus_haematogaster	Cam_hae	Campephilus	New_World	Neotropic	295941.67	DA1	2	16	4	16	4	2	34	237.5	-1.635452101	-1.264039929	-0.25899387	0.088357105	0.657444137	-0.47806417	0.561890408	0.87514705	1.25e-17	-0.503244942	-0.354150372	-0.532967989	2.278406084	1.257846277	1.283852658	1.499369989	1.230135297	-0.980689945	-0.942541589	5.06e-18	-0.252345907	-1.14e-16	-3.6618956904987	2.1593180009072	-0.590515438682464	1.29682118807446	0.0254508376512071	-0.339289784767799	-5.1301244175645	1.93874622360081	-5.24269262771557	3.46995080639579	0.0768701523428691	-3.0720327139796
Campephilus_leucopogon_165104.wav	Campephilus_leucopogon	Cam_leu	Campephilus	New_World	Neotropic	1702432.74	DA3	2	10	1	10	2	0	31	242	-1.635452101	-1.270663788	0.158778326	0.088357105	0.205701652	-0.551020874	0.561890408	0.87514705	1.25e-17	-0.503244942	-0.354150372	-0.624899366	2.682562723	1.257846277	1.61934655	2.03289466	1.230135297	-1.655163141	-0.968320603	5.06e-18	-0.252345907	-1.14e-16	-4.0304742071037	2.37607647247343	-0.264710242594121	2.15977285529435	-0.0779514943668656	-0.348671230143397	-5.71231647381172	1.18165692951313	-4.94298635602299	4.40518692360602	-0.117344774568006	-3.96491430522005
Campephilus_leucopogon_165113.wav	Campephilus_leucopogon	Cam_leu	Campephilus	New_World	Neotropic	1702432.74	DA3	2	10	1	10	2	0	31	242	-1.635452101	-1.264092832	-0.255998756	0.088357105	0.653836162	-0.47864686	0.561890408	0.87514705	1.25e-17	-0.503244942	-0.354150372	-0.509313296	0.429679735	1.257846277	-0.25079094	-0.941122194	1.230135297	2.104540503	-0.784419373	5.06e-18	-0.252345907	-1.14e-16	-1.70652483821355	-0.167566573358317	-2.42640871107261	-0.78230846738744	0.0654714899251001	-0.248499001802889	-3.89778305873455	0.80120595100457	-5.77668067338261	-0.715648470524835	0.124094771878239	0.794342252528094
Campephilus_leucopogon_165114.wav	Campephilus_leucopogon	Cam_leu	Campephilus	New_World	Neotropic	1702432.74	DA3	2	10	1	10	2	0	31	242	-1.635452101	-1.263327432	-0.298856207	0.088357105	0.706035889	-0.470216571	0.561890408	0.87514705	1.25e-17	-0.503244942	-0.354150372	-0.492981594	1.987175059	1.250420923	1.042099287	1.11491772	1.20926223	-0.510193892	-0.922936364	5.06e-18	-0.252345907	-1.14e-16	-3.35805135931251	1.81847663334148	-0.856475375517607	0.92964152857003	0.0374545863837847	-0.307624324299401	-4.91505691505748	1.86428782269308	-5.3087617357807	2.82840403445287	0.0929584353935952	-2.44873125037965
Campephilus_leucopogon_165115.wav	Campephilus_leucopogon	Cam_leu	Campephilus	New_World	Neotropic	1702432.74	DA3	2	10	1	10	2	0	31	242	-1.635452101	-1.265417755	-0.179344857	0.088357105	0.563477326	-0.493239871	0.561890408	0.87514705	1.25e-17	-0.503244942	-0.354150372	-0.487399821	0.856002875	1.257846277	0.103103555	-0.378335662	1.230135297	1.393074939	-0.828255996	5.06e-18	-0.252345907	-1.14e-16	-2.14495273221173	0.311766601126466	-2.01100347651692	-0.225806422372238	0.0391605004944553	-0.23695882686304	-4.23934425315814	0.875230505951054	-5.59958476365009	0.282699368358445	0.0685740017194932	-0.0824671554979899
Campephilus_leucopogon_171744.wav	Campephilus_leucopogon	Cam_leu	Campephilus	New_World	Neotropic	1702432.74	DA3	2	10	1	10	2	0	31	242	-1.635452101	-1.264731598	-0.219441709	0.088357105	0.610272793	-0.485682373	0.561890408	0.87514705	1.25e-17	-0.503244942	-0.354150372	-0.855813355	2.221577826	1.257846277	1.236679034	1.424351358	1.230135297	-0.885852615	-0.938717893	5.06e-18	-0.252345907	-1.14e-16	-3.6242266599621	2.06589565711381	-0.708656803284108	1.2783242738571	0.00350833045141772	-0.552734564746065	-5.20131505445035	1.7860153656668	-5.40291405224134	3.13726641460777	0.120679731722493	-3.1294453876907
Campephilus_leucopogon_176366.wav	Campephilus_leucopogon	Cam_leu	Campephilus	New_World	Neotropic	1702432.74	DA3	2	10	1	10	2	0	31	242	-1.635452101	-1.260725566	-0.437282495	0.088357105	0.883481321	-0.441559019	0.561890408	0.87514705	1.25e-17	-0.503244942	-0.354150372	-0.752070399	0.570043699	1.257846277	-0.134273609	-0.755828596	1.230135297	1.870295355	-0.799463851	5.06e-18	-0.252345907	-1.14e-16	-1.9083092366895	0.153594589503843	-2.29761729320379	-0.81091339726959	0.0922079933294244	-0.454043095192633	-3.91510717772927	1.34527216207178	-5.96300196859186	-0.589715039957009	0.258059147567655	0.367403656278622
Campephilus_leucopogon_177703.wav	Campephilus_leucopogon	Cam_leu	Campephilus	New_World	Neotropic	1702432.74	DA3	2	10	1	10	2	0	31	242	-1.635452101	-1.264178127	-0.251159445	0.088357105	0.648019141	-0.479586313	0.561890408	0.87514705	1.25e-17	-0.503244942	-0.354150372	-0.830862344	1.786380796	1.257846277	0.875418246	0.849850458	1.230135297	-0.159577939	-0.907626718	5.06e-18	-0.252345907	-1.14e-16	-3.16957187145106	1.54194905655471	-1.13263546326057	0.754926315307336	0.020143930610435	-0.523564867037468	-4.88810217213431	1.60339165863975	-5.53893790642689	2.15906065517142	0.143280542267093	-2.20926822599575
Campephilus_leucopogon_212368.wav	Campephilus_leucopogon	Cam_leu	Campephilus	New_World	Neotropic	1702432.74	DA3	2	10	1	10	2	0	31	242	-1.635452101	-1.265431785	-0.178515837	0.088357105	0.562520487	-0.493394401	0.561890408	0.87514705	1.25e-17	-0.503244942	-0.354150372	-0.83087993	0.942753183	1.257846277	0.17511573	-0.263817118	1.230135297	1.248302463	-0.83653341	5.06e-18	-0.252345907	-1.14e-16	-2.26704557004318	0.428006338112258	-1.98359171689986	-0.121702540957814	0.0219022253419552	-0.477163298463345	-4.38204880147299	0.90639625912311	-5.74921287784094	0.255505594167383	0.131482067873625	-0.450595032164817
Campephilus_leucopogon_213806.wav	Campephilus_leucopogon	Cam_leu	Campephilus	New_World	Neotropic	1702432.74	DA3	2	10	1	10	2	0	31	242	-1.635452101	-1.269322437	0.066598748	0.088357105	0.297180787	-0.536246935	0.561890408	0.87514705	1.25e-17	-0.503244942	-0.354150372	-0.736446528	2.585279272	1.122473138	1.679354085	1.90447138	1.230135297	-1.492812523	-0.962332688	5.06e-18	-0.252345907	-1.14e-16	-3.9664879101003	2.34267264982419	-0.286584711999008	1.95934391744331	-0.0559048515100676	-0.343348286064847	-5.63879392954618	1.4203212433044	-4.94173470168829	4.2320217211843	-0.0673935744320301	-3.79177231509794
Campephilus_leucopogon_217698.wav	Campephilus_leucopogon	Cam_leu	Campephilus	New_World	Neotropic	1702432.74	DA3	2	10	1	10	2	0	31	242	-1.635452101	-1.265412214	-0.179672168	0.088357105	0.563855277	-0.493178832	0.561890408	0.87514705	1.25e-17	-0.503244942	-0.354150372	-0.810225754	1.150939747	1.257846277	0.347933182	0.011008673	1.230135297	0.900872176	-0.855598509	5.06e-18	-0.252345907	-1.14e-16	-2.48573570011113	0.690153430164008	-1.77280105590756	0.111095222355813	0.0184223286526165	-0.471424907058886	-4.5157142335101	1.03841378562107	-5.67807826874428	0.742055023771982	0.121903947364637	-0.873358431494185
Campephilus_leucopogon_48882.wav	Campephilus_leucopogon	Cam_leu	Campephilus	New_World	Neotropic	1702432.74	DA3	2	10	1	10	2	0	31	242	-1.635452101	-1.263124769	-0.310035426	0.088357105	0.71985735	-0.467984396	0.561890408	0.87514705	1.25e-17	-0.503244942	-0.354150372	-0.828267706	1.853885054	1.257846277	0.93145411	0.938962411	1.230135297	-0.272231818	-0.912670092	5.06e-18	-0.252345907	-1.14e-16	-3.25020809473989	1.67092537089285	-1.05534020263321	0.770335838206944	0.032102178009378	-0.534894610665483	-4.88753131697041	1.79435393997419	-5.55025479559287	2.30294400808301	0.170414771761288	-2.34892641667745
Campephilus_magellanicus_107895.wav	Campephilus_magellanicus	Cam_mag	Campephilus	New_World	Neotropic	346774.04	DA1	2	0	0	0	0	0	37	319.5	-1.635452101	-1.255403007	-0.689667124	0.088357105	1.246476094	-0.382935128	0.561890408	0.87514705	1.25e-17	-0.503244942	-0.354150372	-0.889238851	1.648983451	1.257846277	0.761363532	0.668473076	1.230135297	0.069716392	-0.897092783	5.06e-18	-0.252345907	-1.14e-16	-3.10969788506674	1.72232463718385	-1.19940190837299	0.122136946321961	0.120364823543042	-0.63965731271893	-4.46829751860018	2.70634443622521	-5.86581391394598	1.72378499730599	0.386075943373142	-1.96204715818839
Campephilus_magellanicus_146621.wav	Campephilus_magellanicus	Cam_mag	Campephilus	New_World	Neotropic	346774.04	DA1	2	0	0	0	0	0	37	319.5	-1.635452101	-1.257342739	-0.602075055	0.088357105	1.114187749	-0.404299781	0.561890408	0.87514705	1.25e-17	-0.503244942	-0.354150372	-0.365406922	2.553580598	1.257846277	1.512277382	1.862626157	1.230135297	-1.439912474	-0.960352776	5.06e-18	-0.252345907	-1.14e-16	-3.99700353268004	2.7723552361991	-0.226674048687993	1.23478328799097	0.105650062695661	-0.297778554532155	-5.00066293365615	3.03213151539561	-5.27171270973518	4.13825299517308	0.214340964642917	-3.55882182017117
Campephilus_magellanicus_146641.wav	Campephilus_magellanicus	Cam_mag	Campephilus	New_World	Neotropic	346774.04	DA1	2	0	0	0	0	0	37	319.5	-1.635452101	-1.252628653	-0.807141758	0.088357105	1.435685032	-0.352377762	0.561890408	0.87514705	1.25e-17	-0.503244942	-0.354150372	-0.601978764	1.275429683	1.257846277	0.451273346	0.175347065	1.230135297	0.693118259	-0.866490111	5.06e-18	-0.252345907	-1.14e-16	-2.71461104642081	1.3507754986162	-1.49690610071861	-0.444116237752915	0.168413290534258	-0.450115282900156	-4.05229937393417	2.84781367887571	-5.90369908683737	1.03917769362142	0.406309652071623	-1.03074941957376
Campephilus_magellanicus_146642.wav	Campephilus_magellanicus	Cam_mag	Campephilus	New_World	Neotropic	346774.04	DA1	2	0	0	0	0	0	37	319.5	-1.635452101	-1.250020832	-0.909971117	0.088357105	1.613536633	-0.323654613	0.561890408	0.87514705	1.25e-17	-0.503244942	-0.354150372	-1.08246856	1.707607097	1.257846277	0.810027523	0.745861787	1.230135297	-0.028117156	-0.901632217	5.06e-18	-0.252345907	-1.14e-16	-3.23552600155582	2.00066036914976	-1.12540597445458	-0.0777342125364884	0.162802112753577	-0.820164008523231	-4.36529936455552	3.4060945962253	-6.08682086428848	1.68608569258236	0.54470977565239	-2.1975898080684
Campephilus_magellanicus_164284.wav	Campephilus_magellanicus	Cam_mag	Campephilus	New_World	Neotropic	346774.04	DA1	2	0	0	0	0	0	37	319.5	-1.635452101	-1.255077222	-0.703923262	0.088357105	1.268694388	-0.379346859	0.561890408	0.87514705	1.25e-17	-0.503244942	-0.354150372	0.652552655	2.665154929	1.257846277	1.60489619	2.009914738	1.230135297	-1.626112298	-0.96725881	5.06e-18	-0.252345907	-1.14e-16	-4.04430285005416	2.97674836285565	0.0790957188334494	1.22598404115784	0.172024393310829	0.379950159474527	-4.74094285039684	3.45379499661399	-4.77972312596986	5.03702158719925	0.0710319078643183	-3.23897117268637
Campephilus_magellanicus_164285.wav	Campephilus_magellanicus	Cam_mag	Campephilus	New_World	Neotropic	346774.04	DA1	2	0	0	0	0	0	37	319.5	-1.635452101	-1.263746162	-0.275535969	0.088357105	0.67747879	-0.474828561	0.561890408	0.87514705	1.25e-17	-0.503244942	-0.354150372	-0.692358071	1.490139839	1.257846277	0.629506088	0.45878461	1.230135297	0.334801133	-0.884444169	5.06e-18	-0.252345907	-1.14e-16	-2.84918964766147	1.18469358679778	-1.39985675756239	0.393828593627414	0.0377287369226993	-0.420446994472967	-4.64126030943052	1.49288944084612	-5.57032594002987	1.57192758591631	0.137073956332945	-1.51656672932281
Campephilus_magellanicus_164287.wav	Campephilus_magellanicus	Cam_mag	Campephilus	New_World	Neotropic	346774.04	DA1	2	0	0	0	0	0	37	319.5	-1.635452101	-1.254205953	-0.741433276	0.088357105	1.328114287	-0.369750507	0.561890408	0.87514705	1.25e-17	-0.503244942	-0.354150372	-0.783750486	2.506413345	1.257846277	1.473123441	1.800360959	1.230135297	-1.361197826	-0.957379937	5.06e-18	-0.252345907	-1.14e-16	-4.01226829932684	2.84275538446816	-0.316732926649558	1.02607532771655	0.12058287646477	-0.611686817693875	-4.95723441427568	3.38498791895072	-5.58514720323563	3.729949804583	0.371367637514443	-3.6925186255998
Campephilus_magellanicus_48886.wav	Campephilus_magellanicus	Cam_mag	Campephilus	New_World	Neotropic	346774.04	DA1	2	0	0	0	0	0	37	319.5	-1.635452101	-1.262864748	-0.324277168	0.088357105	0.737590599	-0.465120465	0.561890408	0.87514705	1.25e-17	-0.503244942	-0.354150372	-0.865536423	2.621900272	1.257846277	1.568990129	1.952814535	1.230135297	-1.553927152	-0.964602292	5.06e-18	-0.252345907	-1.14e-16	-4.06253463868723	2.64753319209637	-0.294481205338487	1.62245908808153	0.0191502051465427	-0.594086871258345	-5.3835942968852	2.29288788540153	-5.34469302818241	4.02011615902617	0.164633227649217	-3.96934565324925
Campephilus_magellanicus_67467.wav	Campephilus_magellanicus	Cam_mag	Campephilus	New_World	Neotropic	346774.04	DA1	2	0	0	0	0	0	37	319.5	-1.635452101	-1.254087445	-0.746467292	0.088357105	1.336196495	-0.368445225	0.561890408	0.87514705	1.25e-17	-0.503244942	-0.354150372	-0.847177884	1.521660914	1.257846277	0.655672002	0.500395384	1.230135297	0.282197471	-0.886995674	5.06e-18	-0.252345907	-1.14e-16	-2.98336901321784	1.61123981293513	-1.30701122107005	-0.0892948901061688	0.138129358059471	-0.616817903325296	-4.32671341720926	2.79965113988636	-5.91756135146652	1.45064216684405	0.412661418940887	-1.67552401595971
Campephilus_melanoleucos_108870.wav	Campephilus_melanoleucos	Cam_mel	Campephilus	New_World	Neotropic	11657285.98	DA6	1	30	5	29	2	1	35.5	232.5	-1.193665143	-0.952581554	0.068883451	-0.076031205	-0.614399278	-0.228533884	0.561890408	-0.979268659	1.332365612	0.113269124	0.863410767	-0.686307752	-0.484799411	1.249727882	-1.009907922	0.598732492	1.166660737	0.110678494	-0.642185749	-1.273981051	-0.252345907	-1.14e-16	-0.73953428948417	0.449744433112251	-2.98367479804096	-0.156488229045914	-0.799600037715598	-0.161473178942932	0.43901574065681	-0.569149539205223	-6.19570345830318	-1.06529852040979	-1.25272139705914	0.388085577959706
Campephilus_melanoleucos_110532.wav	Campephilus_melanoleucos	Cam_mel	Campephilus	New_World	Neotropic	11657285.98	DA6	1	30	5	29	2	1	35.5	232.5	-1.370379926	-0.995544243	-0.931112006	-0.063236991	0.585762723	0.027672294	0.561890408	-0.788273145	4.589137045	0.380728819	0.64844889	-0.863131922	0.692958191	1.17392935	-0.032241235	1.123578615	0.994240344	-0.681043713	-0.802490162	-2.109614582	-0.252345907	-1.14e-16	-1.93546785836586	2.3954794632148	-3.33053928320664	-1.02550719915007	-1.72051126145033	0.44159030002316	0.900704033804735	3.30887858302051	-8.8757374983936	0.119170347977979	-2.47207074828832	-0.218306625441395
Campephilus_melanoleucos_12187.wav	Campephilus_melanoleucos	Cam_mel	Campephilus	New_World	Neotropic	11657285.98	DA6	1	30	5	29	2	1	35.5	232.5	-1.458737317	-1.043417782	-1.387129239	0.336015076	1.356268772	0.10532113	0.561890408	-0.546824295	3.480373344	0.577269877	0.625137906	-0.601978764	1.472907322	1.257846277	0.615201227	0.603008291	1.017863158	-0.005380099	-0.882430576	0.141598243	-0.252345907	-1.14e-16	-1.92162858131004	2.69104193873218	-2.52716091819014	-0.766946457251216	-0.929764235733924	0.114236289606362	1.36684789440092	3.56714109640072	-7.83172085011597	0.72427099157555	-1.34517297860188	-0.847230580482893
Campephilus_melanoleucos_13649.wav	Campephilus_melanoleucos	Cam_mel	Campephilus	New_World	Neotropic	11657285.98	DA6	1	30	5	29	2	1	35.5	232.5	-1.193665143	-0.775793713	-1.261453311	0.329990543	0.861626017	0.224044919	0.561890408	-0.976733736	1.888128563	0.111847616	0.210236332	-0.966263621	-0.142314314	0.907278679	-0.725608105	0.651321445	1.12379621	0.012320224	-0.668584402	-1.576218765	-0.252345907	-1.14e-16	-1.26727758685155	1.55305423298844	-2.58631075876599	-1.74844506566912	-0.548557207555736	-0.422928962179752	0.568139058516512	3.58309900326053	-6.92247132128879	-1.19461363194455	-0.537318350112099	0.248066083519112
Campephilus_melanoleucos_143384.wav	Campephilus_melanoleucos	Cam_mel	Campephilus	New_World	Neotropic	11657285.98	DA6	1	30	5	29	2	1	35.5	232.5	-1.105307751	-0.682045959	-1.372360365	1.26101543	0.302253683	0.227935059	0.561890408	-1.231706472	-0.004329857	0.115463521	0.30720993	-0.215649602	-0.655591756	0.780300449	-1.151684112	-0.791871566	0.257987776	1.192923539	-0.555791236	-0.874511507	-0.252345907	-1.14e-16	0.0876898998970347	0.0369795862602407	-2.45294101020277	-2.07458325755279	0.407329761252503	-0.592645621235044	1.35169922887825	1.80320547331035	-4.86788286950377	-2.66630789370282	0.710151655282545	1.77868309816648
Campephilus_melanoleucos_220135.wav	Campephilus_melanoleucos	Cam_mel	Campephilus	New_World	Neotropic	11657285.98	DA6	1	30	5	29	2	1	35.5	232.5	-0.928592968	-0.297494739	-1.803221534	0.281984221	1.866679846	0.55498178	0.561890408	-1.002592976	0.476934292	-0.110722962	-0.12120066	0.028205485	0.371015103	0.685350313	-0.299488954	0.448683261	0.887780601	0.09297929	-0.722459519	-0.341949691	-0.252345907	-1.14e-16	-1.14558235824781	1.89234299726102	-1.04098228810126	-1.98646036558316	0.0403697925508483	-0.341455561502377	0.788601364131109	5.09083652548156	-4.41838796317508	-0.347335446202947	0.346167828570905	-0.0996107090955418
Campephilus_melanoleucos_258074.wav	Campephilus_melanoleucos	Cam_mel	Campephilus	New_World	Neotropic	11657285.98	DA6	1	30	5	29	2	1	35.5	232.5	-1.193665143	-0.881895762	-0.619900176	0.017095151	0.275673882	-0.123860342	0.561890408	-0.652885817	1.46232807	0.144858297	0.331972416	-0.736466383	-0.642844192	1.119883162	-1.141102249	-1.058904342	0.703697514	1.861953718	-0.583640924	-0.496554865	-0.252345907	-1.14e-16	-0.10455214047189	-0.284827704149321	-3.28868955795215	-1.61351966140636	-0.671176501049239	-0.302291478018357	0.459559912060268	0.531603622926388	-6.03178031495805	-2.90186690345384	-0.865908475439483	1.88100166712223
Campephilus_melanoleucos_31031.wav	Campephilus_melanoleucos	Cam_mel	Campephilus	New_World	Neotropic	11657285.98	DA6	1	30	5	29	2	1	35.5	232.5	-1.282022534	-0.758296183	-1.888364968	1.267499317	1.805340716	0.433279768	0.561890408	-0.874334047	-0.436306091	0.2071542	0.115777133	-0.610270581	-1.103374907	1.070053625	-1.523392746	0.720809832	0.965767949	-0.193043456	-0.512717183	-3.010403416	-0.252345907	-1.14e-16	-1.1056667689471	1.60012671223872	-2.32822119356069	-2.9468656898348	0.805055744188714	-1.00624964723637	0.981336308793462	5.42828660368554	-6.82781265456622	-1.92093393672061	1.53246677524034	0.779545702640274
Campephilus_melanoleucos_32001.wav	Campephilus_melanoleucos	Cam_mel	Campephilus	New_World	Neotropic	11657285.98	DA6	1	30	5	29	2	1	35.5	232.5	-1.458737317	-0.983422608	-1.745871941	0.137929066	2.004760325	0.489953966	0.561890408	-0.872131986	12.62825537	0.907690959	0.56956005	-0.701368283	0.786457811	0.783674238	0.045373601	0.437048148	0.857720919	0.085334351	-0.78192315	-5.784320697	-0.252345907	-1.14e-16	-2.21254363102859	3.73654690818705	-6.55406399882967	-4.50958857890472	-4.1411983639886	2.73985216432213	3.55687318800759	8.70449776113912	-15.3453767778224	-1.2621660904117	-6.1239586701736	3.26711151378875
Campephilus_melanoleucos_37449.wav	Campephilus_melanoleucos	Cam_mel	Campephilus	New_World	Neotropic	11657285.98	DA6	1	30	5	29	2	1	35.5	232.5	-1.282022534	-0.939516903	-0.764375067	0.537557313	-0.107304957	0.023400584	0.561890408	-1.141551277	2.244304816	0.365054956	0.862439378	-0.48740628	0.316012012	0.978015701	-0.345147491	-0.420734985	0.912730565	1.21063769	-0.74130108	-1.463108365	-0.252345907	-1.14e-16	-0.544685845702413	0.918664602246213	-3.54829769646003	-1.23394078298037	-0.746061951636747	0.225013271413303	2.13997281714544	1.13567014567589	-7.46718961410654	-1.45612832150617	-1.26888417931801	1.33873351184547
Campephilus_melanoleucos_38959.wav	Campephilus_melanoleucos	Cam_mel	Campephilus	New_World	Neotropic	11657285.98	DA6	1	30	5	29	2	1	35.5	232.5	-1.016950359	-0.634121431	-1.082032942	0.084523018	0.798548594	0.160616686	0.561890408	-0.909691316	1.00976155	-0.085475465	0.04120446	-0.56290553	-0.521442816	0.27820023	-1.040325926	-0.416778266	0.807910715	1.12768647	-0.536414717	-0.816780364	-0.252345907	-1.14e-16	-0.402575237199211	0.315761967774083	-2.2682328015134	-2.13755335636572	-0.368311567776987	-0.136315499093619	0.196216267961063	2.71207079539094	-4.89889129628263	-2.08863260177418	-0.346203396806636	1.59327519140807
Campephilus_melanoleucos_44111.wav	Campephilus_melanoleucos	Cam_mel	Campephilus	New_World	Neotropic	11657285.98	DA6	1	30	5	29	2	1	35.5	232.5	-1.193665143	-0.762226593	-1.403089979	0.795889159	0.820122453	0.192685884	0.561890408	-0.94907573	0.265572752	0.099415121	0.210016178	-0.243377053	-1.285749221	0.632406282	-1.674783228	-0.255931735	0.444170877	0.653852059	-0.365646948	-2.010936553	-0.252345907	-1.14e-16	-0.205610576154928	0.240844315348425	-2.56235404129404	-2.62081052494166	0.202294294814257	-0.352121114772665	0.815116562020549	3.02376198971975	-5.3965824327602	-2.62884969527344	0.457938252403446	2.06216183017541
Campephilus_melanoleucos_518279.wav	Campephilus_melanoleucos	Cam_mel	Campephilus	New_World	Neotropic	11657285.98	DA6	1	30	5	29	2	1	35.5	232.5	-1.105307751	-0.737664481	-0.861038456	0.167858005	-0.35634463	0.238785151	0.561890408	-1.536701101	1.4359146	0.263002889	0.690397247	-0.739325868	-0.563569545	0.461183667	-1.075295686	-0.448689015	1.18071169	1.445260676	-0.545890681	-1.078016461	-0.252345907	-1.14e-16	0.167533809084469	0.304960772500372	-3.25366758390076	-1.66977719174901	-0.633031838094925	-0.0149436482318177	2.53154438737709	0.985693133565162	-6.11533734031744	-2.51189486861011	-0.975353021677949	1.88551469075686
Campephilus_melanoleucos_65143.wav	Campephilus_melanoleucos	Cam_mel	Campephilus	New_World	Neotropic	11657285.98	DA6	1	30	5	29	2	1	35.5	232.5	-1.370379926	-0.928055629	-1.495104663	0.726323953	0.892904243	0.307367312	0.561890408	-1.077916736	1.94336216	0.599820952	0.647715211	-0.616851356	0.184426074	0.705206725	-0.454378107	0.609286829	1.126805954	0.067697895	-0.702831474	-3.81194532	-0.252345907	-1.14e-16	-1.3237359239989	2.26917533426807	-3.37828318329089	-2.27266855026749	-0.426670599202765	0.205503450129141	2.468803024944	4.60212455408454	-8.81401684193755	-0.805708439535139	-0.684618366188722	0.949110289962598
Campephilus_melanoleucos_65155.wav	Campephilus_melanoleucos	Cam_mel	Campephilus	New_World	Neotropic	11657285.98	DA6	1	30	5	29	2	1	35.5	232.5	-1.458737317	-1.090434385	-0.825300102	-0.126404275	0.688053933	-0.116691687	0.561890408	-0.425730259	6.347490448	0.464041801	0.843711761	-0.165698416	-0.054758225	0.662278513	-0.652927045	-1.234098904	0.39304894	1.852418263	-0.403879949	-3.160251945	-0.252345907	-1.14e-16	-0.518378016531963	0.734441674450188	-5.18773938336797	-2.89334438509728	-2.296663053986	1.78596667369446	2.10924118330115	2.8538257114727	-9.90430360489549	-2.36927367791932	-3.6563755004475	3.80652797161672
Campephilus_melanoleucos_65157.wav	Campephilus_melanoleucos	Cam_mel	Campephilus	New_World	Neotropic	11657285.98	DA6	1	30	5	29	2	1	35.5	232.5	-1.193665143	-0.804810127	-1.113809609	0.565604196	0.331112669	0.138431728	0.561890408	-1.096664202	0.848957731	0.169255083	0.400801852	-0.28832723	-0.963707535	-0.619143492	-1.407453663	-1.346981915	0.012212941	1.711914732	-0.242488196	-2.843068276	-0.252345907	-1.14e-16	0.435627490015778	-0.434493090193154	-3.11904060944414	-3.10235253096527	-0.275194290279522	0.556123225944406	1.42615166316482	2.49518833843176	-5.25707826431186	-3.18727512001614	-0.49038533126157	3.70094005690937
Campephilus_melanoleucos_65158.wav	Campephilus_melanoleucos	Cam_mel	Campephilus	New_World	Neotropic	11657285.98	DA6	1	30	5	29	2	1	35.5	232.5	-1.193665143	-0.782976329	-1.024729792	-0.301990895	0.495189544	0.46125962	0.561890408	-1.272179305	6.318329715	0.415855575	0.313537807	-0.603644033	-0.732068962	0.861075955	-1.215168497	-0.392588454	0.658787141	0.986210473	-0.546139866	-1.441440948	-0.252345907	-1.14e-16	-0.232701104578576	0.822481641965921	-4.33409326628162	-2.70539657426896	-2.50143309771843	0.919639432774274	2.35785785110683	2.99389369600194	-8.34933419041865	-2.9401853852235	-3.527529850739	2.68100820741159
Campephilus_melanoleucos_65159.wav	Campephilus_melanoleucos	Cam_mel	Campephilus	New_World	Neotropic	11657285.98	DA6	1	30	5	29	2	1	35.5	232.5	-1.193665143	-0.82811501	-0.921207242	0.200134928	0.215854109	0.160632212	0.561890408	-1.182427706	2.39990691	0.212794434	0.464639695	-0.234198559	0.069828415	1.120366944	-0.549506607	0.041319806	0.919468378	0.631526122	-0.717747076	-0.698640644	-0.252345907	-1.14e-16	-0.694742042556886	1.04330788500425	-2.8951242959087	-1.21573093226584	-0.920370088820386	0.168017409485911	1.4718686825586	1.75207123852082	-6.48116974737845	-1.16600184290631	-1.36933748279043	0.88150378142798
Campephilus_melanoleucos_65160.wav	Campephilus_melanoleucos	Cam_mel	Campephilus	New_World	Neotropic	11657285.98	DA6	1	30	5	29	2	1	35.5	232.5	-1.105307751	-0.73279692	-1.093139201	0.958623793	0.384869082	0.256942149	0.561890408	-1.231707584	2.320866681	0.114190462	0.293203505	-0.608605352	-1.277538781	-0.441105576	-1.667967671	-1.915477784	-0.271734092	2.219440954	-0.21508674	-1.261223329	-0.252345907	-1.14e-16	0.917617289115073	-1.04090191233513	-3.40867353611865	-3.38494982292089	-0.555748803607587	0.259296989711485	1.45168756238638	1.95639206622785	-5.06729214900602	-4.44161220272339	-0.69821422069266	4.14237022953604
Campephilus_melanoleucos_65161.wav	Campephilus_melanoleucos	Cam_mel	Campephilus	New_World	Neotropic	11657285.98	DA6	1	30	5	29	2	1	35.5	232.5	-1.193665143	-0.832534974	-0.979470879	0.714921719	0.086292151	0.108661677	0.561890408	-1.171462297	1.26749493	0.207218695	0.521109296	-0.692363299	-1.293466897	0.17602907	-1.681189737	-1.137754033	0.328140056	1.682351206	-0.279979301	-2.149580917	-0.252345907	-1.14e-16	0.475620494512873	-0.504094564003098	-3.53476186463004	-2.73338558962034	-0.317991595814202	-0.0326524857501448	1.64996523491406	1.5518636441339	-5.99627181638185	-3.74415843477245	-0.424181520853183	3.21442663716869
Campephilus_melanoleucos_65162.wav	Campephilus_melanoleucos	Cam_mel	Campephilus	New_World	Neotropic	11657285.98	DA6	1	30	5	29	2	1	35.5	232.5	-1.193665143	-0.815508719	-1.023471266	0.657634595	-0.059186773	0.223415818	0.561890408	-1.387574408	1.88588474	0.325165681	0.660792189	-0.69537537	-1.344877531	0.667280659	-1.723866145	-1.265698403	0.396849842	1.895192366	-0.29876698	-1.705656717	-0.252345907	-1.14e-16	0.732939486567626	-0.454687268434454	-3.9492966352625	-2.64214689951379	-0.601896857287633	-0.130928022292547	2.67061541320899	1.06322739397635	-6.55845849957171	-4.17990870494413	-0.826541339396474	3.21006598255833
Campephilus_melanoleucos_65163.wav	Campephilus_melanoleucos	Cam_mel	Campephilus	New_World	Neotropic	11657285.98	DA6	1	30	5	29	2	1	35.5	232.5	-1.193665143	-0.842704316	-0.745630285	-0.02480361	0.006665696	0.201482099	0.561890408	-1.33174959	3.476956818	0.292645276	0.606130246	-0.50954106	-1.031253365	0.694698159	-1.463524035	-1.451750568	-0.460831331	1.492582556	-0.434649559	-0.582322954	-0.252345907	-1.14e-16	0.729191537517923	-0.610287233880168	-3.71565730121053	-2.13761054309348	-1.69383695903783	0.254773610559401	1.99216290571524	0.40758026606757	-5.73783677493951	-3.92047487839389	-2.34033422421632	2.92219318402282
Campephilus_melanoleucos_65165.wav	Campephilus_melanoleucos	Cam_mel	Campephilus	New_World	Neotropic	11657285.98	DA6	1	30	5	29	2	1	35.5	232.5	-1.193665143	-0.820125621	-0.971312414	0.455340864	0.01231622	0.204607555	0.561890408	-1.332998277	2.124163191	0.294053987	0.603191478	0.486275646	-0.984035608	0.642546838	-1.42432817	-0.909277261	0.169881318	1.275825607	-0.453675388	-1.376168268	-0.252345907	-1.14e-16	0.45833513631463	-0.16183095900957	-3.30164834921926	-2.21448053604978	-0.796475185599844	0.706236397155088	2.31031275033938	1.25455948628293	-5.55581257286158	-2.65537447208446	-1.35783556420137	3.08732901075401
Campephilus_melanoleucos_65168.wav	Campephilus_melanoleucos	Cam_mel	Campephilus	New_World	Neotropic	11657285.98	DA6	1	30	5	29	2	1	35.5	232.5	-1.193665143	-0.769766431	-1.203507647	0.257000027	0.476118321	0.415790483	0.561890408	-1.373814553	3.755748073	0.316213948	0.416877201	-0.645906829	-0.532967853	0.19580257	-1.049892959	-0.975673005	-0.451275769	0.897839038	-0.527068173	-1.138988418	-0.252345907	-1.14e-16	0.169725053833943	0.251915487251014	-3.28648123354676	-2.52757720334042	-1.57828415087206	0.338785981581998	1.88538523156078	2.43694622820344	-6.00955443770581	-3.12084461440921	-2.09927064746738	2.43138913799448
Campephilus_melanoleucos_65169.wav	Campephilus_melanoleucos	Cam_mel	Campephilus	New_World	Neotropic	11657285.98	DA6	1	30	5	29	2	1	35.5	232.5	-0.840235576	-0.677856788	0.117211744	-0.959912076	-0.427440417	-0.097982823	0.561890408	-0.919613119	0.871640957	-0.071557833	0.140334424	-0.279461389	-0.800024396	1.107475428	-1.271578885	-1.754568846	0.347618091	2.476603267	-0.523391399	0.346680308	-0.252345907	-1.14e-16	0.76976984965173	-1.42665404520047	-2.94536692987367	-0.960594238953978	-1.27740732934659	-0.0614970968943929	0.316651967841468	-1.84198780193974	-3.77387638992875	-3.451942999557	-1.79931663687299	2.30885887146554
Campephilus_melanoleucos_65172.wav	Campephilus_melanoleucos	Cam_mel	Campephilus	New_World	Neotropic	11657285.98	DA6	1	30	5	29	2	1	35.5	232.5	-1.370379926	-1.064361299	-0.101507644	-0.63117719	0.156801052	-0.270992395	0.561890408	-0.35298625	5.278612119	0.098176902	0.624214214	-0.27500537	-0.735842743	1.257846277	-1.218301145	-0.317191012	0.641300774	0.877890532	-0.586128409	-1.19985839	-0.252345907	-1.14e-16	-0.694671463703038	0.119414403631901	-4.15831352527459	-1.45342354144885	-2.25963580204381	1.04922876145711	-0.0763123127946741	0.707587268100724	-7.7531356482391	-1.95158497289472	-3.38858016214559	2.32029240317069
Campephilus_melanoleucos_65175.wav	Campephilus_melanoleucos	Cam_mel	Campephilus	New_World	Neotropic	11657285.98	DA6	1	30	5	29	2	1	35.5	232.5	-1.193665143	-0.763266605	-1.361500686	0.289339144	1.071281776	0.138174904	0.122849733	-0.7440003	-1.374149349	0.193411464	0.074574456	-0.81029808	0.724243165	0.304529227	-0.00627131	0.544514075	0.166816353	-0.564312976	-0.728543957	-1.027225604	-0.252345907	-1.14e-16	-1.3016799570699	1.72035718535299	-0.692312483357821	-0.822703937481045	0.279113871343498	-0.904209908150039	0.0781730743395787	3.30490932568601	-3.77252049419079	0.0855517782557518	0.709346185721598	-1.233305334025
Campephilus_melanoleucos_72325.wav	Campephilus_melanoleucos	Cam_mel	Campephilus	New_World	Neotropic	11657285.98	DA6	1	30	5	29	2	1	35.5	232.5	-1.193665143	-0.817197573	-1.132561894	0.620631616	0.374107297	0.027563971	0.561890408	-0.897996931	-0.159140188	0.076118434	0.329230807	-0.932240598	-0.077718559	1.257846277	-0.671986615	0.569158851	0.522178373	-0.331203801	-0.707464416	-0.903239764	-0.252345907	-1.14e-16	-1.12101080279211	1.08010139657922	-1.88274671328812	-0.774771584304741	0.113818745094603	-1.15533433016949	-0.0815422756265155	1.81123330337951	-5.35131099764242	-1.06112986157146	0.479740325367212	-0.658689299175416
Campephilus_melanoleucos_72454.wav	Campephilus_melanoleucos	Cam_mel	Campephilus	New_World	Neotropic	11657285.98	DA6	1	30	5	29	2	1	35.5	232.5	-0.751878184	-0.390264089	-1.113109693	0.863573174	0.347167913	0.357278252	0.561890408	-1.363806434	0.81022415	-0.073792206	0.045876348	-0.340184832	0.16183601	0.667164362	-0.473130313	0.651028357	0.44747897	-0.49025205	-0.554365568	-0.047601296	-0.252345907	-1.14e-16	-0.778655062784036	1.06503144318228	-1.13275712919695	-0.916312445443981	-0.0276750556429911	-0.633770753004488	0.378057895391337	2.2891617335302	-3.62117720543884	-0.634729116259653	0.219973997679869	-0.376852179789202
Campephilus_melanoleucos_87458.wav	Campephilus_melanoleucos	Cam_mel	Campephilus	New_World	Neotropic	11657285.98	DA6	1	30	5	29	2	1	35.5	232.5	-0.928592968	-0.638405449	-0.397865372	-1.121074937	0.246565225	0.139170516	0.561890408	-1.046252474	1.927135526	-0.042068111	0.08910223	-0.163285538	-0.834999281	1.257846277	-1.300611837	0.058518048	0.867254328	0.57095544	-0.516409138	-0.403323084	-0.252345907	-1.14e-16	-0.269028358080866	0.205816426391215	-2.49342390711691	-1.07059772426897	-1.51361182054343	0.105226357299409	0.437701534333156	0.804158985374097	-4.77719558088434	-1.87270243794343	-2.05330928720381	1.03715690254555
Campephilus_pollens_203421.wav	Campephilus_pollens	Cam_pol	Campephilus	New_World	Neotropic	299509.19	DA1	2	8	3	8	2	2	34.5	194.3	-1.635452101	-1.250393692	-0.895690654	0.088357105	1.588107794	-0.327761387	0.561890408	0.87514705	1.25e-17	-0.503244942	-0.354150372	-1.002347409	1.200233758	1.257846277	0.388852564	0.076081391	1.230135297	0.818608306	-0.859955184	5.06e-18	-0.252345907	-1.14e-16	-2.68988161784172	1.34751562528726	-1.61998553598327	-0.63243644192913	0.173535405746355	-0.7415735405431	-4.02275287292167	3.05536279074178	-6.18750648384222	0.588444263077236	0.53549559801828	-1.09582676878667
Campephilus_pollens_238097.wav	Campephilus_pollens	Cam_pol	Campephilus	New_World	Neotropic	299509.19	DA1	2	8	3	8	2	2	34.5	194.3	-1.547094709	-1.17174364	-0.906622078	0.088357105	1.428244074	-0.293574736	0.561890408	0.612720855	1.25e-17	-0.169996005	0.032123364	-0.756276217	1.862748917	1.150347246	0.938812078	1.450613587	1.079042539	-1.031412909	-0.905137469	-5.300394685	-0.252345907	-1.14e-16	-3.68962863866131	3.129044559512	-2.13260168140552	-0.754673968118948	-0.121059585441589	-0.0491013581537487	-2.76744874973886	5.1880512598683	-8.80524897382693	2.31319299952022	-0.146100310380395	-1.69890868424238
Campephilus_pollens_250565.wav	Campephilus_pollens	Cam_pol	Campephilus	New_World	Neotropic	299509.19	DA1	2	8	3	8	2	2	34.5	194.3	-1.635452101	-1.258198403	-0.561894901	0.088357105	1.055832083	-0.413724259	0.561890408	0.87514705	1.25e-17	-0.503244942	-0.354150372	-0.42189171	2.616941453	1.257846277	1.564873771	1.946268429	1.230135297	-1.545651671	-0.964296074	5.06e-18	-0.252345907	-1.14e-16	-4.06074648695633	2.81974398692483	-0.180994819953328	1.35261968684445	0.0927561310406189	-0.331627287677827	-5.08750957661372	2.95379096127861	-5.25720568178561	4.2530726336629	0.202240036151566	-3.7206933528998
Campephilus_pollens_302223.wav	Campephilus_pollens	Cam_pol	Campephilus	New_World	Neotropic	299509.19	DA1	2	8	3	8	2	2	34.5	194.3	-1.547094709	-1.170316626	-0.936227679	0.088357105	1.565719299	-0.300059603	0.561890408	0.737179233	1.25e-17	-0.330887621	-0.161489656	-0.196841712	2.453922814	1.08113124	1.429550601	1.783588747	0.981757604	-1.524700547	-0.940438439	-2.540888957	-0.252345907	-1.14e-16	-3.9590614220656	3.25289374266559	-0.787205345055454	0.227151135085765	0.0275848558307917	0.0464629941324205	-3.77544547464181	4.72255611355537	-6.59074411764661	3.80394899483541	0.0416088682444213	-2.78643914043537
Campephilus_pollens_58033.wav	Campephilus_pollens	Cam_pol	Campephilus	New_World	Neotropic	299509.19	DA1	2	8	3	8	2	2	34.5	194.3	-1.547094709	-1.176542684	-0.810558066	0.088357105	1.234961295	-0.315217206	0.561890408	0.563289014	1.25e-17	-0.104610336	0.141364575	-0.932240598	1.240176846	0.782753875	0.422009663	0.735763039	0.56238027	-0.511925991	-0.825255067	-11.22466297	-0.252345907	-1.14e-16	-3.4647785240112	2.88455559302823	-4.08638660585783	-2.63029276353453	-0.529886720168972	0.572086139823801	-1.98709563068225	6.66036084169194	-11.9424378047518	0.574272351243657	-0.854221025243766	0.664609812745525
Campephilus_pollens_61405.wav	Campephilus_pollens	Cam_pol	Campephilus	New_World	Neotropic	299509.19	DA1	2	8	3	8	2	2	34.5	194.3	-1.547094709	-1.173156118	-0.882532985	0.088357105	1.494600552	-0.319848717	0.561890408	0.771442071	1.25e-17	-0.37426724	-0.205360865	-0.28832723	0.899414938	0.70450282	0.139140281	0.446146736	0.452396322	-0.227587258	-0.787416824	-13.62483554	-0.252345907	-1.14e-16	-3.60290026026533	2.70238656327323	-4.59967150981508	-3.73480766210895	-0.59339810426804	1.22897232598542	-2.67649819296137	8.06323749840608	-12.8110745245368	0.276788117445674	-1.05087455452725	2.04766414780138
Campephilus_pollens_6621.wav	Campephilus_pollens	Cam_pol	Campephilus	New_World	Neotropic	299509.19	DA1	2	8	3	8	2	2	34.5	194.3	-1.635452101	-1.258013434	-0.570663504	0.088357105	1.068446812	-0.411686972	0.561890408	0.87514705	1.25e-17	-0.503244942	-0.354150372	-0.598976256	2.495974552	1.257846277	1.464458109	1.786580773	1.230135297	-1.343777139	-0.956717637	5.06e-18	-0.252345907	-1.14e-16	-3.95118467460265	2.67904259494316	-0.330090917253649	1.20917594553249	0.0891943102652175	-0.450540322034823	-5.04576006044759	2.89506909063845	-5.38975821939232	3.86089258909811	0.243956330991826	-3.56545443077605
Campephilus_pollens_84098.wav	Campephilus_pollens	Cam_pol	Campephilus	New_World	Neotropic	299509.19	DA1	2	8	3	8	2	2	34.5	194.3	-1.635452101	-1.249279479	-0.937964236	0.088357105	1.664096351	-0.315489186	0.561890408	0.87514705	1.25e-17	-0.503244942	-0.354150372	-0.321015368	1.7136527	1.257846277	0.815046031	0.753842551	1.230135297	-0.038206307	-0.902096513	5.06e-18	-0.252345907	-1.14e-16	-3.18110005328917	2.01792036943614	-0.982499814527295	-0.119391582550207	0.202868672435263	-0.301187212212682	-4.15895086566797	3.54506823113161	-5.71445335527057	2.19192755375278	0.414524302101449	-1.79634613399536
Campephilus_robustus_111829.wav	Campephilus_robustus	Cam_rob	Campephilus	New_World	Neotropic	2370339.34	DA3	2	16	1	16	3	0	34.5	262	-1.635452101	-1.264364237	-0.240555366	0.088357105	0.635326571	-0.481636172	0.561890408	0.87514705	1.25e-17	-0.503244942	-0.354150372	-0.487399821	0.633113568	1.236904092	-0.08191877	-0.672570454	1.171265698	1.721263437	-0.807446143	5.06e-18	-0.252345907	-1.14e-16	-1.91570605696177	0.0653108753481335	-2.192808260964	-0.529860637005933	0.0460527403808951	-0.240431450293921	-4.08160913558565	0.884156871824674	-5.63096361799165	-0.231944932804427	0.0948124236219439	0.36809303914972
Campephilus_robustus_158813.wav	Campephilus_robustus	Cam_rob	Campephilus	New_World	Neotropic	2370339.34	DA3	2	16	1	16	3	0	34.5	262	-1.635452101	-1.263840967	-0.27021394	0.088357105	0.671013187	-0.47587276	0.561890408	0.87514705	1.25e-17	-0.503244942	-0.354150372	-0.082303333	0.426662061	1.257846277	-0.253295937	-0.945105807	1.230135297	2.109576521	-0.784088912	5.06e-18	-0.252345907	-1.14e-16	-1.66798963679416	-0.170385337881582	-2.35408500363811	-0.807327989682658	0.087487497136716	0.0436189047614543	-3.78111403041823	0.860473995674972	-5.56732626004723	-0.446003231394394	0.0493092393260396	1.03334107231868
Campephilus_robustus_164264.wav	Campephilus_robustus	Cam_rob	Campephilus	New_World	Neotropic	2370339.34	DA3	2	16	1	16	3	0	34.5	262	-1.635452101	-1.268794001	0.031425149	0.088357105	0.333219802	-0.53042661	0.561890408	0.87514705	1.25e-17	-0.503244942	-0.354150372	-0.814109706	2.65213642	1.175846629	1.679354085	1.992729086	1.230135297	-1.604386476	-0.966462006	5.06e-18	-0.252345907	-1.14e-16	-4.04264814069784	2.44269923821051	-0.260586943797911	2.00539633118846	-0.0548652535962997	-0.442217069794448	-5.66573665746417	1.50046330805969	-5.03308280780082	4.27233799738482	-0.030648149021541	-3.98522015603541
Campephilus_robustus_164265.wav	Campephilus_robustus	Cam_rob	Campephilus	New_World	Neotropic	2370339.34	DA3	2	16	1	16	3	0	34.5	262	-1.635452101	-1.271003396	0.182801626	0.088357105	0.182540592	-0.5547614	0.561890408	0.87514705	1.25e-17	-0.503244942	-0.354150372	-0.847177884	2.706193207	1.219001319	1.659859078	2.064089115	1.177432296	-1.733791209	-0.971165589	5.06e-18	-0.252345907	-1.14e-16	-4.07139916276747	2.38866255431285	-0.243223839752698	2.21877173490352	-0.103322154574289	-0.486704565870535	-5.83663387276627	1.13766477461724	-4.95663195175091	4.34165869928992	-0.0988450779459702	-4.1435365438829
Campephilus_robustus_220491.wav	Campephilus_robustus	Cam_rob	Campephilus	New_World	Neotropic	2370339.34	DA3	2	16	1	16	3	0	34.5	262	-1.635452101	-1.262772054	-0.329326813	0.088357105	0.743912295	-0.464099507	0.561890408	0.87514705	1.25e-17	-0.503244942	-0.354150372	-0.93548745	2.732009128	1.257846277	1.660392435	2.098168553	1.230135297	-1.737681332	-0.971313973	5.06e-18	-0.252345907	-1.14e-16	-4.18496260183819	2.79127250753035	-0.195901906326203	1.74262884668827	0.0152358685646946	-0.647682497977662	-5.46748644401084	2.36801851802413	-5.34965644095097	4.22342068907849	0.177834907307489	-4.2368666163361
Campephilus_robustus_3934.wav	Campephilus_robustus	Cam_rob	Campephilus	New_World	Neotropic	2370339.34	DA3	2	16	1	16	3	0	34.5	262	-1.635452101	-1.267794078	-0.033449574	0.088357105	0.401413819	-0.519413232	0.561890408	0.87514705	1.25e-17	-0.503244942	-0.354150372	-0.733987272	2.740364754	1.257846277	1.667328511	2.109198762	1.230135297	-1.751625543	-0.971816524	5.06e-18	-0.252345907	-1.14e-16	-4.12860497374718	2.5816666761757	-0.19924484436865	2.04551983660252	-0.0418139824900338	-0.457871055201863	-5.64113837677147	1.65369719903116	-5.08191440953618	4.42973513195839	-0.00672978310354687	-4.14356249404752
Campephilus_robustus_48884.wav	Campephilus_robustus	Cam_rob	Campephilus	New_World	Neotropic	2370339.34	DA3	2	16	1	16	3	0	34.5	262	-1.635452101	-1.263632811	-0.281878645	0.088357105	0.685209266	-0.473580084	0.561890408	0.87514705	1.25e-17	-0.503244942	-0.354150372	-0.715173111	0.929014605	1.257846277	0.163711218	-0.281953331	1.230135297	1.271229967	-0.835235989	5.06e-18	-0.252345907	-1.14e-16	-2.25913965210438	0.484501496665977	-1.96096922924332	-0.244060844522229	0.0503545479177775	-0.414877630234702	-4.26796890876566	1.1637576190168	-5.75132647350711	0.280419499380134	0.1609705802636	-0.359370419218911
Campephilus_robustus_91010.wav	Campephilus_robustus	Cam_rob	Campephilus	New_World	Neotropic	2370339.34	DA3	2	16	1	16	3	0	34.5	262	-1.635452101	-1.274330512	0.43415062	0.088357105	-0.044366331	-0.591407015	0.561890408	0.87514705	1.25e-17	-0.503244942	-0.354150372	-0.883608309	2.32732832	1.257846277	1.324463425	1.563951928	1.230135297	-1.062333381	-0.945792403	5.06e-18	-0.252345907	-1.14e-16	-3.64386805929606	1.75943599349889	-0.696925280929375	2.00988346249312	-0.142078307565385	-0.469283582495946	-5.73237693534233	0.352180130356617	-5.04395632264872	3.47918952780806	-0.185161955263865	-3.36974133580603
Campephilus_rubricollis_10140.wav	Campephilus_rubricollis	Cam_rub	Campephilus	New_World	Neotropic	5860897.45	DA5	2	21	3	21	3	2	32	208.5	-1.635452101	-1.268186234	-0.008263881	0.088357105	0.374669076	-0.523732526	0.561890408	0.87514705	1.25e-17	-0.503244942	-0.354150372	-0.28072778	2.676172153	1.257846277	1.614041683	2.024458508	1.230135297	-1.644498295	-0.967931293	5.06e-18	-0.252345907	-1.14e-16	-4.01757240446076	2.47331273956631	-0.189310696862404	1.98979486022706	-0.0262799721874949	-0.138461307073659	-5.50751142481928	1.58239737867042	-4.85657435757123	4.58501585070106	-0.10421507938098	-3.76284376331038
Campephilus_rubricollis_102476.wav	Campephilus_rubricollis	Cam_rub	Campephilus	New_World	Neotropic	5860897.45	DA5	2	21	3	21	3	2	32	208.5	-1.635452101	-1.261147126	-0.4155827	0.088357105	0.85473121	-0.44620218	0.561890408	0.87514705	1.25e-17	-0.503244942	-0.354150372	-0.483568482	1.995270764	1.257846277	1.0488196	1.125604809	1.230135297	-0.508182096	-0.922963337	5.06e-18	-0.252345907	-1.14e-16	-3.38675627770286	1.92222091684384	-0.837555632566863	0.812713444439119	0.0682849599359265	-0.321872276378913	-4.81533597092084	2.17611282488657	-5.39164591535105	2.82930631559486	0.154060304078622	-2.45673975611193
Campephilus_rubricollis_103954.wav	Campephilus_rubricollis	Cam_rub	Campephilus	New_World	Neotropic	5860897.45	DA5	2	21	3	21	3	2	32	208.5	-1.635452101	-1.246988146	-1.021256378	0.088357105	1.82036365	-0.290251916	0.561890408	0.87514705	1.25e-17	-0.503244942	-0.354150372	-0.652010182	2.603521631	1.257846277	1.553733861	1.928553004	1.230135297	-1.52325612	-0.963465633	5.06e-18	-0.252345907	-1.14e-16	-4.16492672026488	3.22542520294485	-0.132308202494873	0.780463902288427	0.191535057373718	-0.583337827624711	-4.74191022143596	4.33961073575066	-5.67029540819781	3.97927302873113	0.503446853519992	-3.83489368588023
Campephilus_rubricollis_110479.wav	Campephilus_rubricollis	Cam_rub	Campephilus	New_World	Neotropic	5860897.45	DA5	2	21	3	21	3	2	32	208.5	-1.635452101	-1.262237107	-0.358192042	0.088357105	0.780395326	-0.458207474	0.561890408	0.87514705	1.25e-17	-0.503244942	-0.354150372	-0.377772374	2.675861495	1.257846277	1.613783803	2.02404841	1.230135297	-1.643979856	-0.967912354	5.06e-18	-0.252345907	-1.14e-16	-4.08185999930679	2.7302791821791	-0.151582049241725	1.63975679141006	0.0472464785423034	-0.2659460589132	-5.27371637498123	2.44206267048284	-5.09824803784363	4.45509135224638	0.0867924944181268	-3.81615765963996
Campephilus_rubricollis_114412.wav	Campephilus_rubricollis	Cam_rub	Campephilus	New_World	Neotropic	5860897.45	DA5	2	21	3	21	3	2	32	208.5	-1.635452101	-1.268457085	0.009323973	0.088357105	0.356197183	-0.526715748	0.561890408	0.87514705	1.25e-17	-0.503244942	-0.354150372	-0.590228976	2.484322929	1.257846277	1.454785997	1.771199538	1.230135297	-1.324332432	-0.955976501	5.06e-18	-0.252345907	-1.14e-16	-3.84110974141486	2.22715175009619	-0.435842280767057	1.79522526567025	-0.0402530490444659	-0.341242453104885	-5.47195392415445	1.40740725831245	-5.06384432770548	3.95027859605347	-0.0483345258161058	-3.53203972734056
Campephilus_rubricollis_114797.wav	Campephilus_rubricollis	Cam_rub	Campephilus	New_World	Neotropic	5860897.45	DA5	2	21	3	21	3	2	32	208.5	-1.635452101	-1.257715747	-0.584679165	0.088357105	1.088748837	-0.408408182	0.561890408	0.87514705	1.25e-17	-0.503244942	-0.354150372	-0.656897023	0.634272981	1.257846277	-0.080956332	-0.67103992	1.230135297	1.763106893	-0.806141329	5.06e-18	-0.252345907	-1.14e-16	-1.99537520244784	0.351929956561699	-2.19008477612869	-0.903027619974491	0.128576679385124	-0.418545332109715	-3.81917026346317	1.79548275889878	-5.98250212130804	-0.410074851986106	0.314876708658451	0.282622654122173
Campephilus_rubricollis_114957.wav	Campephilus_rubricollis	Cam_rub	Campephilus	New_World	Neotropic	5860897.45	DA5	2	21	3	21	3	2	32	208.5	-1.635452101	-1.264559736	-0.229349567	0.088357105	0.621993639	-0.483789449	0.561890408	0.87514705	1.25e-17	-0.503244942	-0.354150372	-1.075766864	2.46897391	1.029624079	1.679354085	1.750937393	1.230135297	-1.298717358	-0.954997133	5.06e-18	-0.252345907	-1.14e-16	-3.93021797444305	2.43034666232808	-0.360569464499298	1.53998346939357	0.000101551413930954	-0.558765885289284	-5.45112592890062	2.10519914699862	-5.21657413227701	3.7852978941195	0.132219567219589	-3.71320269494218
Campephilus_rubricollis_12193.wav	Campephilus_rubricollis	Cam_rub	Campephilus	New_World	Neotropic	5860897.45	DA5	2	21	3	21	3	2	32	208.5	-1.635452101	-1.252806793	-0.79985821	0.088357105	1.42353602	-0.354339835	0.561890408	0.87514705	1.25e-17	-0.503244942	-0.354150372	-0.644314923	1.578785545	1.257846277	0.703091648	0.575805255	1.230135297	0.18686554	-0.891566846	5.06e-18	-0.252345907	-1.14e-16	-3.03693011768017	1.72643113195426	-1.20387863529159	-0.0928173909648845	0.158447154855398	-0.489977763302149	-4.26967664004379	3.00824090978316	-5.83050241457359	1.70233373811921	0.40175179182618	-1.68581975814281
Campephilus_rubricollis_12194.wav	Campephilus_rubricollis	Cam_rub	Campephilus	New_World	Neotropic	5860897.45	DA5	2	21	3	21	3	2	32	208.5	-1.635452101	-1.253702249	-0.762719086	0.088357105	1.362466558	-0.364202593	0.561890408	0.87514705	1.25e-17	-0.503244942	-0.354150372	-0.649074138	1.513281074	1.257846277	0.648715825	0.48933321	1.230135297	0.29618209	-0.8863194	5.06e-18	-0.252345907	-1.14e-16	-2.96043663168412	1.61072575445416	-1.27798943102078	-0.121517526850941	0.150829307408819	-0.48311592821136	-4.25922221499344	2.85510239117596	-5.82903567971548	1.55786771015312	0.383844748061281	-1.55059889047949
Campephilus_rubricollis_13840.wav	Campephilus_rubricollis	Cam_rub	Campephilus	New_World	Neotropic	5860897.45	DA5	2	21	3	21	3	2	32	208.5	-1.635452101	-1.258851393	-0.530565603	0.088357105	1.011298617	-0.420916442	0.561890408	0.87514705	1.25e-17	-0.503244942	-0.354150372	-0.579367145	0.673355227	1.257846277	-0.048513824	-0.619447689	1.230135297	1.697884836	-0.81014318	5.06e-18	-0.252345907	-1.14e-16	-2.01982531672055	0.35465556073342	-2.14830575027026	-0.799726342317972	0.118607780328057	-0.356370393051601	-3.87016617186902	1.67320172227597	-5.89936980826623	-0.259915495842702	0.270185978407367	0.24452007102628
Campephilus_rubricollis_144593.wav	Campephilus_rubricollis	Cam_rub	Campephilus	New_World	Neotropic	5860897.45	DA5	2	21	3	21	3	2	32	208.5	-1.635452101	-1.267070047	-0.079101586	0.088357105	0.450792209	-0.51143859	0.561890408	0.87514705	1.25e-17	-0.503244942	-0.354150372	-0.991540561	0.852653519	1.257846277	0.100323226	-0.382757127	1.230135297	1.398664483	-0.827932317	5.06e-18	-0.252345907	-1.14e-16	-2.1701959564461	0.247090687669755	-2.11573388251379	-0.122127259441019	-0.00509580105643434	-0.567385801868206	-4.43268863985145	0.599630815252057	-5.80370443481436	-0.0358092450635459	0.116545981762036	-0.350257545595802
Campephilus_rubricollis_14693.wav	Campephilus_rubricollis	Cam_rub	Campephilus	New_World	Neotropic	5860897.45	DA5	2	21	3	21	3	2	32	208.5	-1.635452101	-1.257271958	-0.605355435	0.088357105	1.119014973	-0.403520181	0.561890408	0.87514705	1.25e-17	-0.503244942	-0.354150372	-0.975475496	1.584084363	1.257846277	0.707490243	0.582800193	1.230135297	0.178022654	-0.891987453	5.06e-18	-0.252345907	-1.14e-16	-3.03227760624111	1.57066928674879	-1.29570864023664	0.147838811565488	0.0983257062982016	-0.680138909376712	-4.51563659400085	2.41844977813367	-5.8779542068482	1.5366239001752	0.359009617518381	-1.87159826791555
Campephilus_rubricollis_166811.wav	Campephilus_rubricollis	Cam_rub	Campephilus	New_World	Neotropic	5860897.45	DA5	2	21	3	21	3	2	32	208.5	-1.635452101	-1.26133527	-0.405809822	0.088357105	0.841899916	-0.448274442	0.561890408	0.87514705	1.25e-17	-0.503244942	-0.354150372	0.447754847	2.002641602	1.257846277	1.054938196	1.135335006	1.230135297	-0.520482853	-0.923490196	5.06e-18	-0.252345907	-1.14e-16	-3.31061727900137	1.90280993687608	-0.672687614321925	0.816082424469735	0.106846492515409	0.321930041132185	-4.60089505549806	2.20954930895124	-4.90803678510003	3.45687533020648	-0.0299409165225159	-1.96423883324585
Campephilus_rubricollis_203063.wav	Campephilus_rubricollis	Cam_rub	Campephilus	New_World	Neotropic	5860897.45	DA5	2	21	3	21	3	2	32	208.5	-1.635452101	-1.261269259	-0.40924494	0.088357105	0.846401849	-0.447547377	0.561890408	0.87514705	1.25e-17	-0.503244942	-0.354150372	-0.663220569	1.310963716	1.257846277	0.480770451	0.222255321	1.230135297	0.633817606	-0.869532552	5.06e-18	-0.252345907	-1.14e-16	-2.68037298784719	1.06123784849648	-1.55051923904862	0.0513361291273814	0.0729064785976577	-0.41716124586703	-4.41385008559814	1.73211940088787	-5.68440451814832	1.1582785861413	0.204266494452794	-1.12855593640428
Campephilus_rubricollis_25314.wav	Campephilus_rubricollis	Cam_rub	Campephilus	New_World	Neotropic	5860897.45	DA5	2	21	3	21	3	2	32	208.5	-1.635452101	-1.256344838	-0.647727018	0.088357105	1.182243858	-0.393308675	0.561890408	0.87514705	1.25e-17	-0.503244942	-0.354150372	-0.713148553	2.754574411	1.257846277	1.67912407	2.127956842	1.230135297	-1.775339464	-0.97266902	5.06e-18	-0.252345907	-1.14e-16	-4.24725638697424	3.07134377135401	-0.0768411432883077	1.41506414221321	0.0973282952888973	-0.554547512110061	-5.17725742343874	3.26314452330669	-5.41562666680898	4.35824189677296	0.30049381008671	-4.16817966840686
Campephilus_rubricollis_28918.wav	Campephilus_rubricollis	Cam_rub	Campephilus	New_World	Neotropic	5860897.45	DA5	2	21	3	21	3	2	32	208.5	-1.635452101	-1.262791562	-0.32826532	0.088357105	0.742581875	-0.46431437	0.561890408	0.87514705	1.25e-17	-0.503244942	-0.354150372	-1.027045455	2.571305505	1.257846277	1.526990979	1.886024696	1.230135297	-1.469492526	-0.961461648	5.06e-18	-0.252345907	-1.14e-16	-4.02441694927052	2.59065917176304	-0.371828378062583	1.56386617603035	0.0138671200452328	-0.704145633660633	-5.38737349999895	2.26321065340448	-5.44487918430773	3.79887181732534	0.198935862793814	-3.95204718766829
Campephilus_rubricollis_65179.wav	Campephilus_rubricollis	Cam_rub	Campephilus	New_World	Neotropic	5860897.45	DA5	2	21	3	21	3	2	32	208.5	-1.635452101	-1.263529373	-0.287647194	0.088357105	0.692263681	-0.472440791	0.561890408	0.87514705	1.25e-17	-0.503244942	-0.354150372	-0.675607684	2.627933401	1.156524841	1.679354085	1.96077883	1.230135297	-1.563995484	-0.964974388	5.06e-18	-0.252345907	-1.14e-16	-4.05716291960564	2.64146617012795	-0.200937122512773	1.65922495889653	0.0230079559677042	-0.386960150307073	-5.38821635277815	2.2839449026136	-5.12354022920206	4.26791568113047	0.0966436444924486	-3.85517760658905
Campephilus_rubricollis_65181.wav	Campephilus_rubricollis	Cam_rub	Campephilus	New_World	Neotropic	5860897.45	DA5	2	21	3	21	3	2	32	208.5	-1.635452101	-1.268455595	0.009226766	0.088357105	0.3562988	-0.526699337	0.561890408	0.87514705	1.25e-17	-0.503244942	-0.354150372	-0.674070004	0.955012284	1.257846277	0.185292115	-0.247633955	1.230135297	1.227843972	-0.837686896	5.06e-18	-0.252345907	-1.14e-16	-2.2373264780336	0.307052179685861	-1.97243080124801	0.0730488496632005	-0.0128958274673484	-0.337700897155264	-4.48738251438465	0.472190068968625	-5.56444548100996	0.420869036962693	0.0100329028203022	-0.390856687253407
Campephilus_rubricollis_65187.wav	Campephilus_rubricollis	Cam_rub	Campephilus	New_World	Neotropic	5860897.45	DA5	2	21	3	21	3	2	32	208.5	-1.635452101	-1.266437401	-0.118116524	0.088357105	0.493938225	-0.504470481	0.561890408	0.87514705	1.25e-17	-0.503244942	-0.354150372	-0.879758119	1.56291362	1.257846277	0.689916227	0.554852826	1.230135297	0.21335326	-0.890303527	5.06e-18	-0.252345907	-1.14e-16	-2.9171483667942	1.16524220209116	-1.38418049916362	0.63738619789041	-0.0070350923538613	-0.5253017100638	-4.85088740677402	1.13564031999437	-5.5578157685765	1.64437183536266	0.0933313585491106	-1.76985544852683
Campephilus_rubricollis_76057.wav	Campephilus_rubricollis	Cam_rub	Campephilus	New_World	Neotropic	5860897.45	DA5	2	21	3	21	3	2	32	208.5	-1.635452101	-1.273605757	0.376792763	0.088357105	0.005061386	-0.583424407	0.561890408	0.87514705	1.25e-17	-0.503244942	-0.354150372	-0.789132948	1.960087013	1.257846277	1.019613267	1.079158958	1.230135297	-0.449466008	-0.920435294	5.06e-18	-0.252345907	-1.14e-16	-3.25704501492964	1.33163394913113	-1.03970425939548	1.54388297875458	-0.118643546321514	-0.398229536725007	-5.43278937278265	0.257527225579778	-5.13530400566197	2.69656895392399	-0.167591312379028	-2.55218836593151
Campephilus_rubricollis_76324.wav	Campephilus_rubricollis	Cam_rub	Campephilus	New_World	Neotropic	5860897.45	DA5	2	21	3	21	3	2	32	208.5	-1.635452101	-1.270890743	0.174801235	0.088357105	0.190223444	-0.553520615	0.561890408	0.87514705	1.25e-17	-0.503244942	-0.354150372	-0.698377019	1.961455552	1.257846277	1.020749303	1.080965557	1.230135297	-0.451749881	-0.920534035	5.06e-18	-0.252345907	-1.14e-16	-3.27768026178571	1.46117891099064	-0.997564760981103	1.3622197346846	-0.0711646294103243	-0.367685982112537	-5.27480235500971	0.706004779243344	-5.19103120154575	2.72243682476268	-0.0919841087534712	-2.50293346661623
Campephilus_rubricollis_85775.wav	Campephilus_rubricollis	Cam_rub	Campephilus	New_World	Neotropic	5860897.45	DA5	2	21	3	21	3	2	32	208.5	-1.635452101	-1.262482131	-0.345029033	0.088357105	0.763684833	-0.460906229	0.561890408	0.87514705	1.25e-17	-0.503244942	-0.354150372	-0.908856644	1.484185615	1.257846277	0.624563435	0.450924475	1.230135297	0.344737787	-0.883959841	5.06e-18	-0.252345907	-1.14e-16	-2.87373250681879	1.2347689409428	-1.43123106492611	0.318516389228439	0.0439467791286894	-0.581892548645472	-4.63761805369063	1.65497624177584	-5.72178529311144	1.40362025079214	0.213774553172897	-1.62276733927861
Celeus_castaneus_125667.wav	Celeus_castaneus	Cel_cas	Celeus	New_World	Neotropic	327907.88	DA1	3	11	0	6	2	6	24	92.5	-0.221733835	-0.497156109	0.996473313	-0.187483589	-0.674343034	-0.46482595	0.561890408	-0.013406853	-0.067714117	-0.261287622	-0.145269764	-0.352897924	0.272121769	0.302463191	0.631961915	0.007528699	-0.302333987	-0.234348086	0.20369638	0.202324646	-0.252345907	-1.14e-16	-0.624157441552853	-0.688922103104299	-0.1841224072206	1.29045035251662	-0.413086627852246	-0.0589761947119098	-2.90762646708393	-2.36690296906766	-0.110641352436222	0.542695572732543	-0.623593164390632	-0.638619210334596
Celeus_castaneus_125671.wav	Celeus_castaneus	Cel_cas	Celeus	New_World	Neotropic	327907.88	DA1	3	11	0	6	2	6	24	92.5	-0.398448618	-0.580703334	0.90806517	-0.145593393	-0.831209292	-0.471027569	0.561890408	-0.003957507	0.024984748	0.018883086	-0.033782333	-0.752070399	-0.577609116	1.257846277	-1.086950053	-0.433886162	-1.553989514	-0.607111283	0.038834089	0.265157187	-0.252345907	-1.14e-16	0.0422825450244164	-1.64232813376223	-0.970642673786675	1.07835262583635	-0.750419863649486	-1.18320292831636	-2.94020993255524	-3.78543861041859	-0.565100159995781	-1.93174138454332	-0.687183047965157	-0.476767207358907
Celeus_castaneus_215871.wav	Celeus_castaneus	Cel_cas	Celeus	New_World	Neotropic	327907.88	DA1	3	11	0	6	2	6	24	92.5	-0.221733835	-0.514382848	0.980595688	0.24890441	-1.070979948	-0.58368409	0.337871216	0.762429726	-0.127768497	0.15623509	-0.157187512	-0.070610487	2.157237177	1.252943704	1.270069289	1.47745076	0.720600968	-1.331894823	-0.799573258	0.315489629	-0.252345907	-1.14e-16	-2.32870375591899	1.04614363989103	0.213298840134972	2.90778502864214	0.0373575124408711	-0.286805926933654	-3.71151253224287	-2.11806238041086	-1.76048143913231	3.51217004668876	-0.123704741271947	-3.26228982240928
Celeus_castaneus_28145.wav	Celeus_castaneus	Cel_cas	Celeus	New_World	Neotropic	327907.88	DA1	3	11	0	6	2	6	24	92.5	-0.575163401	-0.626541771	0.493383471	0.09070633	-0.697155474	-0.440054256	0.435972948	-0.360058265	0.069342825	0.191488107	0.14921543	-0.492981594	1.230741087	0.296940111	0.461209292	0.214752723	0.215297442	-0.111381117	-0.304890334	0.193326795	-0.252345907	-1.14e-16	-0.920683993041262	0.230356779758573	-0.775510299791454	1.21678424011036	-0.273164682004431	-0.167611503034117	-1.38601370394592	-1.59338506496598	-2.10108060593318	0.841602398587764	-0.505677643617891	-1.01997579022556
Celeus_castaneus_89477.wav	Celeus_castaneus	Cel_cas	Celeus	New_World	Neotropic	327907.88	DA1	3	11	0	6	2	6	24	92.5	0.485125298	-0.038988934	0.628058332	0.134471191	-0.510031227	-0.558460815	0.308578416	0.63811653	-0.196786218	-0.338110719	-0.341604035	-0.781049928	0.269956173	-0.126865146	0.02953187	-0.067060282	-0.191115348	-0.057346265	-0.158841126	0.240414857	-0.252345907	-1.14e-16	-0.620269887632175	-1.00478185028633	0.303097680097874	0.691555581216537	0.166344587329206	-0.591834390691293	-3.97160981950861	-1.47211482814448	0.741764961911959	-0.0624180694426196	0.48557275848532	-0.56689483270731
Celeus_elegans_113956.wav	Celeus_elegans	Cel_ele	Celeus	New_World	Neotropic	7672482.26	DA5	3	20	5	19	4	10	29	130.5	-0.133376443	-0.291827172	0.221753831	-0.13378713	0.06074392	-0.493358421	0.412732007	0.87514705	-0.140765341	-0.365069406	-0.365356889	-0.108903791	0.070029567	1.257846277	-0.549339628	-0.309515189	-1.310178892	-0.583029461	0.035791629	0.257468367	-0.252345907	-1.14e-16	-0.657762499175859	-0.984179503293247	-0.0867093524156348	0.657749538909248	-0.241780420015273	-0.901953923582317	-4.00514148853125	-1.55708174977513	-0.020332119783382	-0.654175591964107	0.0489832581800547	-0.776873375900662
Celeus_elegans_128653.wav	Celeus_elegans	Cel_ele	Celeus	New_World	Neotropic	7672482.26	DA5	3	20	5	19	4	10	29	130.5	0.220053123	-0.233779237	0.763365083	0.260616992	-0.738149992	-0.559568243	-0.380398444	0.485841691	-0.217222633	-0.287899084	-0.41856476	-0.340250921	0.310288282	-0.435130196	0.958037496	0.572410432	0.236405446	-0.547829213	-0.300109668	0.228825186	-0.252345907	-1.14e-16	-0.957795055301516	-0.244953918247542	0.870512060094373	1.13395490602608	0.12178931558636	0.165025597986137	-3.41459807578929	-0.914321609798643	1.19711950688958	1.68852964642576	0.130593413988542	-0.970709901161041
Celeus_elegans_137814.wav	Celeus_elegans	Cel_ele	Celeus	New_World	Neotropic	7672482.26	DA5	3	20	5	19	4	10	29	130.5	-0.221733835	-0.436019485	0.569541717	0.048148941	-0.280830306	-0.554756412	0.188844297	0.87514705	-0.157646298	-0.395051503	-0.41568467	-1.140302417	0.58688732	1.214969684	-0.120291575	0.57004508	0.661625248	-0.228624597	-0.316380161	0.291332228	-0.252345907	-1.14e-16	-1.543669029636	-0.118037156404774	-0.462295331215573	1.12847753089502	0.0898684942669879	-1.2098562115268	-4.22744567822036	-1.22445096579558	-2.01481105786085	0.277365598055325	0.482319368163345	-1.8083889784819
Celeus_elegans_26107.wav	Celeus_elegans	Cel_ele	Celeus	New_World	Neotropic	7672482.26	DA5	3	20	5	19	4	10	29	130.5	0.04333834	-0.253276936	0.448255583	0.289431961	-0.816033044	-0.480000287	0.096936738	-0.108550595	-0.206899853	0.251279254	0.000333309	-0.976514678	0.640282904	1.257846277	0.487249003	-0.064440604	-0.82280697	-0.530415004	0.077138256	0.327712118	-0.252345907	-1.14e-16	-0.318607898186224	-0.254914906594717	-0.325146674648662	1.55691648175163	-0.21323043397671	-1.28939303067136	-1.10082920787056	-2.75220510564722	-0.655052681442747	-0.384339044062462	-0.0186240839780308	-1.81907059135388
Celeus_elegans_47903.wav	Celeus_elegans	Cel_ele	Celeus	New_World	Neotropic	7672482.26	DA5	3	20	5	19	4	10	29	130.5	-0.045019051	-0.406430802	0.938609414	0.03404106	-0.53745003	-0.61646472	0.541583578	0.87514705	-0.186179598	-0.365495134	-0.348519411	-1.064667695	-0.25787022	-0.234867615	0.21264181	-0.476253721	-0.036664609	0.574806586	0.869449911	0.17512351	-0.252345907	-1.14e-16	-0.359509841565309	-1.47654342566176	-0.244621666083304	0.631265764008618	0.184675701021159	-0.363685212606967	-3.83422879079833	-2.30747357149148	0.300568410923123	-0.475415386221913	0.358568297520586	0.20162549188573
Celeus_elegans_52006.wav	Celeus_elegans	Cel_ele	Celeus	New_World	Neotropic	7672482.26	DA5	3	20	5	19	4	10	29	130.5	0.131695732	-0.291392447	0.83952416	0.12727619	-0.701661332	-0.559682893	0.226348982	0.292123121	-0.199848692	-0.114865087	-0.234983404	-0.812902127	-0.830074596	1.257846277	-0.729497674	-1.612800467	-0.66405842	1.545049531	0.881278865	0.23919403	-0.252345907	-1.14e-16	0.932311362985059	-2.24130027498505	-1.38124031930997	0.25354865058906	-0.106219825184225	-1.09132302560087	-1.38959691794806	-3.91419699804642	-0.411640933059229	-3.07767863834398	0.103782055901862	1.00244903928375
Celeus_elegans_73016.wav	Celeus_elegans	Cel_ele	Celeus	New_World	Neotropic	7672482.26	DA5	3	20	5	19	4	10	29	130.5	-0.398448618	-0.422088202	-0.032835935	0.151303856	0.10884418	-0.434132247	0.561890408	0.238504987	-0.178261981	-0.364265737	-0.240263012	-0.613560968	0.26885673	-0.726776535	-0.293987546	0.38480995	0.200330705	-0.337494694	-0.327569559	0.042690395	-0.252345907	-1.14e-16	-1.16284895803877	-0.272340276725312	-0.00272829816683126	-0.134329193857164	0.242388662026068	-0.145160156536908	-3.89125997225404	0.721767803679731	-0.780767953898185	0.426988336795143	0.498632619909911	-0.158486672813582
Celeus_elegans_80726.wav	Celeus_elegans	Cel_ele	Celeus	New_World	Neotropic	7672482.26	DA5	3	20	5	19	4	10	29	130.5	0.131695732	-0.141810616	0.326072879	-0.162917912	-0.51001434	-0.466050061	0.090432153	0.87514705	-0.187524099	-0.102169445	-0.355266107	-0.689340772	0.790482432	1.257846277	0.821202605	0.354439546	-0.95242324	-1.156345503	-0.355241742	0.360163499	-0.252345907	-1.14e-16	-1.18427092067191	-0.0223082734157743	0.546108663729468	1.73773631824719	-0.326437210348555	-1.07115215710799	-3.60681254552605	-1.70522495400953	0.196136372967654	0.847914390730925	-0.0846531514499684	-2.49504904850554
Celeus_elegans_89017.wav	Celeus_elegans	Cel_ele	Celeus	New_World	Neotropic	7672482.26	DA5	3	20	5	19	4	10	29	130.5	-0.310091226	-0.347216133	-0.062314012	0.011765238	0.247701447	-0.43346847	0.561890408	0.422742191	-0.179755871	-0.333976424	-0.277731542	-0.930050865	1.43860366	1.256370586	1.313884073	1.216864801	0.548131799	-1.130722863	-0.482977349	0.326368441	-0.252345907	-1.14e-16	-2.30694439219398	1.32795716654476	0.231681835670207	1.47255358482442	0.0763719065142342	-1.02805896182817	-3.64207123777955	0.465037087028254	-2.25290326042204	2.0759637198119	0.417588763648431	-3.15923006347657
Celeus_flavescens_128080.wav	Celeus_flavescens	Cel_flave	Celeus	New_World	Neotropic	3801921.9	DA4	3	18	3	18	3	8	27.5	137.5	0.926912256	-0.061940161	1.646158247	0.095733124	-1.05756673	-0.654458199	0.264600872	0.87514705	-0.200954171	-0.25359449	-0.359025693	0.1782433	-1.081453993	1.255744961	-1.505196007	-1.868728367	-4.709009156	-1.139435063	0.504781375	0.322033218	-0.252345907	-1.14e-16	1.39719361692166	-3.9606065083593	0.496319864173954	1.45114944591251	-0.9449927561772	-1.34697748406981	-4.99268283893081	-6.49989260561058	4.80097449737257	-3.28067695104053	-0.702422838774848	0.253498354570574
Celeus_flavescens_143400.wav	Celeus_flavescens	Cel_flave	Celeus	New_World	Neotropic	3801921.9	DA4	3	18	3	18	3	8	27.5	137.5	-0.133376443	-0.513359441	1.642661333	-0.395983588	-1.070580074	-0.10139612	0.561890408	-1.214998375	0.172878369	-0.071788249	0.193605507	-0.365414114	-0.567547405	-1.140072285	0.437197392	0.140205318	-0.752292451	-0.736686984	-0.100643779	0.199574841	-0.252345907	-1.14e-16	0.226766379458018	-1.13390788924142	0.121186619108648	1.13469370224863	-1.06735356025614	0.646202232490558	-1.78102758531331	-2.79979850706052	1.59827048095023	0.247415762071966	-1.69077531092092	0.220143942268534
Celeus_flavescens_344941.wav	Celeus_flavescens	Cel_flave	Celeus	New_World	Neotropic	3801921.9	DA4	3	18	3	18	3	8	27.5	137.5	1.457056606	0.30177988	1.263777314	0.140161018	-1.051998566	-0.584755585	0.561890408	0.502961694	-0.20612303	-0.312331081	-0.283862305	-0.502213883	-0.586365068	1.257846277	-0.996182032	-1.369600426	-3.864085145	-1.142097385	0.362513119	0.314307064	-0.252345907	-1.14e-16	1.05928513730359	-3.22900172313003	0.644572845397931	1.48779624424424	-0.656104824258903	-1.86521709779615	-4.47767843221533	-5.63089703164209	4.18037910021	-3.01486819374117	-0.140481092025367	-0.667649763869788
Celeus_flavus_274977.wav	Celeus_flavus	Cel_flavu	Celeus	New_World	Neotropic	5874164.09	DA5	3	23	5	23	4	13	25.5	147.5	0.926912256	0.066540258	1.129228014	0.197835497	-1.519546254	-0.584750705	-0.051098644	0.501596536	-0.212591574	-0.159635039	-0.219487592	-0.932240598	0.269018907	-0.047075106	0.422441136	-0.176022537	-0.910845858	-0.454824994	0.602541951	0.281835941	-0.252345907	-1.14e-16	0.157128096778778	-1.45310219909786	0.683881816577033	1.7243695839593	-0.0283900581675383	-0.760585829769184	-2.74569715931135	-3.84084471330876	2.48149465265691	-0.181670326838256	0.156280566145715	-1.02552276077461
Celeus_flavus_29901.wav	Celeus_flavus	Cel_flavu	Celeus	New_World	Neotropic	5874164.09	DA5	3	23	5	23	4	13	25.5	147.5	0.220053123	-0.180791299	0.506223231	1.04926417	-1.78867509	-0.446721188	0.101763648	0.143288451	-0.155256074	0.631092009	0.634642269	1.122347947	-0.531295571	-1.023266511	-0.466461935	-1.086564399	-1.740293002	0.079449465	0.755292324	0.243352797	-0.252345907	-1.14e-16	1.56499039751843	-2.12465584888485	0.0757996148576523	0.602987901725644	0.46020855986116	0.953317297078863	0.445355721168035	-3.96483437848593	2.99463626509664	-0.477231804525369	0.107812046236748	2.14458043976865
Celeus_flavus_36503.wav	Celeus_flavus	Cel_flavu	Celeus	New_World	Neotropic	5874164.09	DA5	3	23	5	23	4	13	25.5	147.5	-0.663520793	-0.624352994	0.112992071	0.026584705	0.058125075	-0.430806855	0.561890408	0.364740496	0.044684676	-0.339950012	-0.239004399	-0.172962212	-0.888122647	-0.293283503	-1.344709999	-0.436605248	-0.752370967	-0.007550847	-0.238841504	-0.245252946	-0.252345907	-1.14e-16	-0.388034606219341	-1.45036159189627	-0.72328623395378	-0.721716730796173	-0.162661398917445	-0.0470975272250183	-4.03239226537884	-0.291446646513515	-0.68647810215913	-1.31336900737082	-0.0453084226443911	1.30683709789861
Celeus_flavus_44115.wav	Celeus_flavus	Cel_flavu	Celeus	New_World	Neotropic	5874164.09	DA5	3	23	5	23	4	13	25.5	147.5	0.04333834	-0.278167954	0.49164563	0.506484321	-0.976322338	-0.522959086	0.535095915	-0.413914339	-0.216236666	0.086452556	0.107809956	-0.884624074	0.690162547	-0.135732887	-0.034561924	0.065146739	-0.008163446	-0.088428186	-0.259852965	0.289173559	-0.252345907	-1.14e-16	-0.438313774724517	-0.567210387108354	-0.43279867631594	0.910880081993411	0.172363786536577	-0.64347271648696	-1.96176998020323	-2.00287196023658	-0.750153441479724	-0.153686431811491	0.329745304333018	-0.643989921541474
Celeus_grammicus_148403.wav	Celeus_grammicus	Cel_gra	Celeus	New_World	Neotropic	3999818.71	DA4	3	18	4	18	5	8	24	75	0.308410515	-0.113483486	0.588714556	-0.104537083	-0.34573601	-0.536175979	0.561890408	0.842634946	-0.162127968	-0.317832031	-0.337553312	-0.429985875	0.445707346	-0.002218825	0.497279926	0.506342506	-0.201946788	-0.790287518	-0.239488676	0.23659786	-0.252345907	-1.14e-16	-1.21053164995107	-0.465077235823766	0.702645089682761	1.1237875727137	0.0638604791171809	-0.281696682572466	-4.61502498676412	-1.02995176581333	0.779101303961255	1.21934950938127	0.247424030247315	-1.22509284986496
Celeus_grammicus_148409.wav	Celeus_grammicus	Cel_gra	Celeus	New_World	Neotropic	3999818.71	DA4	3	18	4	18	5	8	24	75	0.661840082	-0.071092021	1.225479165	0.259530873	-1.772311293	-0.530771327	0.086749275	0.361379447	-0.180950983	0.591315336	0.52847071	-0.891495289	-0.043123115	0.263781895	-0.291335285	-0.908623694	-2.616781107	-0.797299976	0.500615422	0.316931185	-0.252345907	-1.14e-16	1.12404278429891	-2.07645826459268	0.090583332153919	1.97943629749284	-0.436555694173884	-1.07240111374905	-1.05467696474907	-5.78388745259155	2.59927201961695	-1.578026593404	-0.405864012545339	-0.67599291150005
Celeus_grammicus_260613.wav	Celeus_grammicus	Cel_gra	Celeus	New_World	Neotropic	3999818.71	DA4	3	18	4	18	5	8	24	75	1.191984431	0.178112057	1.228116614	0.078038902	-0.733194266	-0.634755399	0.561890408	0.587877758	-0.2027319	-0.414150566	-0.316101035	-0.716170083	-0.026227265	-0.962348402	0.792683615	0.533057429	0.469956244	-0.324399918	0.229900694	0.255074993	-0.252345907	-1.14e-16	-0.624453322432127	-1.07474546377253	1.16084224382305	1.14323966092852	0.423511236846269	0.0120622650696719	-4.34288157474687	-1.77784296205916	2.49388033997193	1.18593549329488	0.628673603054746	-0.570267817015572
Celeus_lugubris_128580.wav	Celeus_lugubris	Cel_lug	Celeus	New_World	Neotropic	1307206.81	DA2	3	10	0	10	0	4	24.5	136	-0.221733835	-0.446183077	0.614214192	0.075892654	-0.476481296	-0.584487362	0.233410243	0.850467835	-0.236224915	-0.383922091	-0.405993368	-0.406200313	-0.389787622	0.386795807	1.138496926	-0.622390486	-0.484527599	0.426497337	0.318839227	0.370574075	-0.252345907	-1.14e-16	-0.522895914169957	-1.08620337025664	0.0412256157867661	0.768909333104573	-0.0258150246242774	-0.0476752515119658	-3.62920085321382	-1.85460583032508	0.522152568328217	0.217127985305135	-0.0200779999016236	-0.0529120691459429
Celeus_lugubris_15462.wav	Celeus_lugubris	Cel_lug	Celeus	New_World	Neotropic	1307206.81	DA2	3	10	0	10	0	4	24.5	136	0.750197473	0.031730401	0.916998371	0.12192058	-0.73101966	-0.583803095	0.468565694	0.87514705	-0.192902103	-0.199473565	-0.323508328	0.908026421	-0.293828798	0.32592241	0.49927788	-0.515194669	-1.565103666	-0.512587431	0.453569928	0.315683628	-0.252345907	-1.14e-16	0.103270839653669	-1.7295714455929	0.970129833754868	1.22872950825868	0.00239175054991956	0.327529305229159	-3.60221661761262	-3.05070116271519	3.27585131653037	0.545894098930218	-0.0859287044669781	0.170777617287987
Celeus_lugubris_184895.wav	Celeus_lugubris	Cel_lug	Celeus	New_World	Neotropic	1307206.81	DA2	3	10	0	10	0	4	24.5	136	0.04333834	-0.399972203	1.129474134	0.12144274	-0.754064143	-0.655013881	0.510811869	0.713274196	-0.20110356	-0.354917652	-0.320072223	0.033729645	1.042890024	1.257846277	0.807064642	0.32195361	-0.915406183	-1.087749614	-0.476825035	0.341933826	-0.252345907	-1.14e-16	-1.4380779003795	-0.517918160430732	0.358500557752358	2.22362382797604	-0.301823555414625	-0.506547799680739	-4.99336551539107	-2.88456292399691	0.17451436772279	1.5213997060665	-0.320656889854665	-2.04996633084861
Celeus_lugubris_195417.wav	Celeus_lugubris	Cel_lug	Celeus	New_World	Neotropic	1307206.81	DA2	3	10	0	10	0	4	24.5	136	0.220053123	-0.293174309	1.098098709	0.186032268	-1.429076098	-0.55669723	0.312858294	0.422537204	-0.183938763	0.072586595	-0.069929463	-0.118947759	-1.492437387	1.257846277	-0.659530554	-1.695120809	-3.591661234	-0.527991991	0.957182364	0.331004095	-0.252345907	-1.14e-16	1.49544337571341	-3.19782595644096	-0.21874700266014	1.26560708254388	-0.725516861748053	-1.00012727462816	-2.50311430518692	-6.02616530039832	3.04507788995881	-2.95192954007433	-0.691046636744794	0.573870295137171
Celeus_lugubris_220677.wav	Celeus_lugubris	Cel_lug	Celeus	New_World	Neotropic	1307206.81	DA2	3	10	0	10	0	4	24.5	136	-0.133376443	-0.450671097	0.896878203	0.101939669	-0.704918389	-0.620489905	0.557995979	0.795608554	-0.196188662	-0.371015499	-0.325761683	-0.674070004	0.195366829	1.257846277	0.285188284	-0.392470366	-2.274459921	-1.195245718	-0.419770312	0.345007223	-0.252345907	-1.14e-16	-0.896639651862175	-1.38760197391611	0.164458914609912	1.71645480861969	-0.601327521657779	-1.19357805416521	-5.58826570661232	-3.29742355713958	0.679866068726855	-0.368857194886084	-0.372185252557779	-1.66440107331659
Celeus_lugubris_220678.wav	Celeus_lugubris	Cel_lug	Celeus	New_World	Neotropic	1307206.81	DA2	3	10	0	10	0	4	24.5	136	-0.133376443	-0.454547088	0.891965303	0.185999034	-0.598509345	-0.629121267	0.523816784	0.87514705	-0.184237541	-0.390203898	-0.35281675	-0.279461389	0.189464623	1.257846277	0.121755538	-0.749166931	-2.482446407	-0.898984722	-0.218311357	0.421004396	-0.252345907	-1.14e-16	-0.628289028962956	-1.66439108571354	0.120193793025031	1.52765820210884	-0.538663871207662	-0.990965576331281	-5.37533686372043	-3.45029219900139	0.994781366769185	-0.582004787823372	-0.356307309013049	-1.12546790115151
Celeus_lugubris_234572.wav	Celeus_lugubris	Cel_lug	Celeus	New_World	Neotropic	1307206.81	DA2	3	10	0	10	0	4	24.5	136	0.750197473	-0.063237474	1.385283069	-0.076277662	-1.391066747	-0.46357166	-0.64577567	-0.087484637	-0.182743651	-0.041789879	-0.205409408	0.874007484	-1.398667148	1.257846277	-1.7598732	-1.619331779	-1.709270343	0.776035287	2.259454089	0.253758095	-0.252345907	-1.14e-16	2.62593897975422	-3.13700252905244	-0.55661927559884	0.784079830590916	-0.404878962468492	-0.344169994383384	1.19870929211119	-6.18260711223395	3.25386019825719	-3.27899141971967	-0.623653791018143	1.88925573651144
Celeus_spectabilis_178744.wav	Celeus_spectabilis	Cel_spe	Celeus	New_World	Neotropic	464658.77	DA1	3	14	4	14	1	7	27	111	1.280341823	-0.01302568	2.385321121	-0.406452789	-1.440177247	-0.626476972	0.433967455	-0.285389676	-0.183789374	-0.318524815	-0.130780613	0.726625792	0.225353391	-0.3931275	-0.42040399	-0.1774155	-1.090479022	-0.586648095	0.886495274	0.285550074	-0.252345907	-1.14e-16	0.753990890140021	-2.32487519783451	0.816912503670478	2.10863673241716	-0.553872518672129	0.452549372606599	-2.82366339331773	-5.48326464307726	4.12660553232927	0.257368078945149	-1.01076151990081	0.187685158527359
Celeus_spectabilis_274979.wav	Celeus_spectabilis	Cel_spe	Celeus	New_World	Neotropic	464658.77	DA1	3	14	4	14	1	7	27	111	1.810486173	0.367241779	1.659704814	-0.014707392	-1.035352805	-0.647193996	0.4531191	0.87514705	-0.203568478	-0.314228546	-0.340799216	-0.772877733	-0.238380919	-1.131715203	-0.588158734	0.08647239	-0.249576226	-0.294914161	0.520298663	0.2792903	-0.252345907	-1.14e-16	0.223348899846176	-2.25528357954843	1.19933914502594	1.1344576399968	0.352915035866709	-0.397710198502822	-4.58093460105977	-3.38184826420647	3.96452971085287	-0.285847194695947	0.702332207930152	-0.0207196249775111
Celeus_spectabilis_91679.wav	Celeus_spectabilis	Cel_spe	Celeus	New_World	Neotropic	464658.77	DA1	3	14	4	14	1	7	27	111	2.252273131	0.338662565	2.388228078	0.767392401	-2.31999063	-0.641919413	-0.114202497	0.734557455	-0.200789843	0.665429991	1.239754376	-0.538347126	0.062026109	1.257846277	-0.026361365	-0.333502423	-1.367565691	-0.595380838	1.615642332	0.309836823	0.148791431	-2.090157197	2.19258541274284	-1.98777788214332	-1.31954969899174	4.7351606473144	3.78225710846636	0.406453807823651	3.1512080425404	-9.89867225448457	2.74182528505586	0.0751161488011486	1.46573264876851	-0.665347596910395
Celeus_torquatus_115330.wav	Celeus_torquatus	Cel_tor	Celeus	New_World	Neotropic	4822165.5	DA4	4	20	5	20	5	1	27	120.5	-0.398448618	-0.23214821	-0.630249492	0.032476433	0.082268526	-0.207016686	0.150129024	0.084871271	-0.151521349	0.450026615	-0.12526999	-1.129923047	0.396686526	0.224122858	-0.207252156	-0.315382432	-1.478606809	-0.70086347	-0.108455538	0.253975403	-0.252345907	-1.14e-16	-0.254699583955504	-0.0801870973769176	-0.100031307686305	0.122908349295386	-0.256965208044914	-1.19782870751766	-1.13897534822078	-0.144984786889883	-0.497141647289235	-1.07177384659136	0.132027132149478	-1.08295566316772
Celeus_torquatus_258052.wav	Celeus_torquatus	Cel_tor	Celeus	New_World	Neotropic	4822165.5	DA4	4	20	5	20	5	1	27	120.5	1.015269648	0.943254247	-0.544873035	-0.26081692	0.242338145	-0.041807442	0.561890408	-0.744974105	-0.136582449	-0.325962992	-0.249589073	-0.629876849	-0.629840593	1.257846277	-1.13030785	-1.600546522	-2.899492667	-0.132820646	0.264739649	0.327771833	-0.252345907	-1.14e-16	1.47405077729052	-1.82215009768471	0.0909221770459238	-0.62378590587277	-0.619589160903833	-2.06865368934175	-0.592909909220842	-1.51937483116743	2.15986975122303	-4.27862898004988	0.110551243901423	-0.0336826881609889
Celeus_torquatus_264524.wav	Celeus_torquatus	Cel_tor	Celeus	New_World	Neotropic	4822165.5	DA4	4	20	5	20	5	1	27	120.5	-0.398448618	-0.297864284	-0.407027363	-0.224797356	0.594457147	-0.224645262	0.561890408	0.129341383	0.046056067	-0.273911028	-0.246832657	-0.394117418	1.051090834	1.257846277	0.906241161	0.416106344	-0.520064302	-0.912780274	-0.453024507	0.396894787	-0.252345907	-1.14e-16	-1.54870789755134	0.872071043392233	0.102626556337659	0.771141486352493	-0.36532190034964	-0.814946051437413	-2.70346574200482	0.677215319371605	-1.59704281895654	0.946908928280316	-0.161096142174676	-2.1721988479201
Celeus_torquatus_31966.wav	Celeus_torquatus	Cel_tor	Celeus	New_World	Neotropic	4822165.5	DA4	4	20	5	20	5	1	27	120.5	0.220053123	-0.197414139	0.630616915	0.166866139	-0.479507865	-0.59776515	0.527202047	0.859880034	-0.214333002	-0.389433529	-0.349983018	-0.764620127	0.160895715	-0.310634885	0.9305836	-0.022568541	0.254631529	0.217887321	-0.001626006	0.260163539	-0.252345907	-1.14e-16	-0.969273626570024	-0.773097017696769	0.332098066056928	0.755857312235933	0.327214429020334	-0.131920894556027	-4.31869620766338	-1.12656186326296	0.438209187309053	0.79880728399606	0.519563829530625	-0.436556399845956
Celeus_torquatus_38978.wav	Celeus_torquatus	Cel_tor	Celeus	New_World	Neotropic	4822165.5	DA4	4	20	5	20	5	1	27	120.5	0.661840082	0.771246373	-0.250296631	-0.385845081	0.218193805	3.569576895	-2.914065558	-2.366563933	-0.573746963	0.235433351	-0.150967237	-0.377800845	-0.189863549	-0.880081469	-0.308348269	-0.566874486	-0.327731803	0.472915985	0.289459169	0.215335886	0.148791431	1.92313614	3.13837477937529	1.56688371329604	2.68420968878765	-2.50600212071076	-4.56247919207647	-2.12047017204392	10.1372591090036	3.37958312409796	4.31412182996264	-3.56652027861962	-2.58637842154813	-1.03971137876115
Celeus_torquatus_69423.wav	Celeus_torquatus	Cel_tor	Celeus	New_World	Neotropic	4822165.5	DA4	4	20	5	20	5	1	27	120.5	-0.045019051	-0.040912314	-0.416363261	-0.017797	0.527585477	-0.33381594	0.561890408	0.501690082	-0.094454749	-0.30210425	-0.310117729	-0.645906829	-0.560720011	-0.120540474	0.731226221	-1.068282928	-0.948268057	0.645327056	1.375380525	0.268568104	-0.252345907	-1.14e-16	0.26091037064332	-0.949750754822648	0.139991828503255	-0.545264387062807	0.214960525988722	-0.349908932366797	-1.53716950725332	-0.0914331944747745	0.935893200406784	-1.14066291496208	0.541121901683559	0.652309149051892
Chrysocolates_lucidus_18648.wav	Chrysocolaptes_lucidus	Chrysoc_luc	Chrysocolaptes	Old_world	Indomalaya	120897.91	DA1	1	1	0	1	0	1	30	171.5	2.694060089	1.265775786	0.891551838	-0.607166899	-0.782394087	-0.427285762	0.561890408	-0.357982955	-0.190810657	-0.345579349	-0.259316157	0.395996785	-1.124502065	-0.468616238	-1.540930581	-1.653087154	-1.075660548	1.289891708	0.573169983	0.308048072	-0.252345907	-1.14e-16	2.38095102905074	-3.37517119498689	0.64582516554784	-0.441816319261602	-0.0714756006072233	-0.352983583303359	-1.07157951871528	-3.54441877638934	5.20797200093748	-3.41953921274618	0.195107509840833	2.29205287415438
Chrysocolates_lucidus_18649.wav	Chrysocolaptes_lucidus	Chrysoc_luc	Chrysocolaptes	Old_world	Indomalaya	120897.91	DA1	1	1	0	1	0	1	30	171.5	2.517345306	1.174821773	0.801895124	-0.342037034	-1.031017666	-0.396206709	0.561890408	-0.233009141	-0.188420433	-0.296492889	-0.256593711	-0.94307615	-1.204275345	-1.33342374	-1.575881237	-2.079695423	-1.5572991	1.471032794	2.784081446	0.295298022	-0.252345907	-1.14e-16	3.24455000762393	-3.89690465828211	0.625007119112968	-0.51821779761904	0.274173683827315	-0.97124323711004	0.281178235867299	-4.55104407984209	6.02366241492518	-4.6750931084316	0.829515747440503	2.48504553179631
Chrysocolates_lucidus_304556.wav	Chrysocolaptes_lucidus	Chrysoc_luc	Chrysocolaptes	Old_world	Indomalaya	120897.91	DA1	1	1	0	1	0	1	30	171.5	2.694060089	1.248852681	0.941232481	-0.647697028	-0.728723366	-0.395523267	0.561890408	0.317654443	-0.182295484	-0.337053318	-0.315622577	0.208679171	-1.006852579	-0.14587412	-1.443268734	-1.515506882	-1.970267782	0.450690994	0.862705093	0.3214327	-0.252345907	-1.14e-16	2.15920242838365	-3.40710892956397	1.12302044857854	0.106234809698095	-0.17216056709104	-0.759917242679879	-2.04520590196059	-4.02755221679266	5.9519733412906	-3.1974174398068	0.231148961189328	1.39066759768381
Chrysophlegma_mentale_164148.wav	Chrysophlegma_mentale	Chrysop_men	Chrysophlegma	Old_world	Indomalaya	1307124.43	DA2	4	8	0	7	4	4	27.5	100.5	0.308410515	0.12889515	-0.133242518	-0.151698197	0.287168979	-0.311333094	0.468024723	0.87514705	-0.084296297	-0.319445383	-0.346014042	-0.483672194	-0.467748849	-0.968063571	-0.995754104	-0.08236093	0.077858845	0.162019016	0.00725141	0.124443481	-0.252345907	-1.14e-16	-0.337744533842711	-1.06077486622655	0.342169058592842	-0.793495053550143	0.395089800351859	-0.168631669619272	-3.59699373920318	0.716230030875948	0.906896861384134	-0.676979707596148	0.826474601259515	0.797559634224595
Chrysophlegma_mentale_164170.wav	Chrysophlegma_mentale	Chrysop_men	Chrysophlegma	Old_world	Indomalaya	1307124.43	DA2	4	8	0	7	4	4	27.5	100.5	0.220053123	-0.076493087	0.24344238	-0.023924531	-0.005151063	-0.49154888	0.561890408	0.724702621	-0.156451186	-0.380740293	-0.331655676	-0.664779715	0.462936625	1.257846277	-0.22318411	-0.31560343	-2.110656491	-1.170607351	-0.274692851	0.36183932	-0.252345907	-1.14e-16	-0.766682593829889	-0.979117204245381	0.347367058147699	1.04611058672864	-0.386723224889984	-1.52708928282749	-4.65842828223236	-1.84352434804163	0.644669694512397	-0.817824627813359	0.119179670146332	-1.74026716490727
Chrysophlegma_mentale_33236.wav	Chrysophlegma_mentale	Chrysop_men	Chrysophlegma	Old_world	Indomalaya	1307124.43	DA2	4	8	0	7	4	4	27.5	100.5	0.750197473	0.817718478	-0.766683516	0.14320855	-0.45820397	0.02428292	-1.373158981	0.87514705	-0.199325831	-0.158337431	-0.440969971	-0.710280124	-1.199815075	-0.975799458	-0.51749479	-1.680312195	-3.144029914	-0.213832115	0.801036972	0.288880313	-0.252345907	-1.14e-16	1.91421845194065	-1.98647243205939	1.55569633223007	-0.934480003209919	-0.170819167494514	-0.885740761346231	-0.343811602610387	-0.609986831277496	5.39409355493024	-2.95858698812763	0.437950685009675	0.874096311937371
Colaptes_auratus_100783.wav	Colaptes_auratus	Col_aura	Colaptes	New_World	Nearctic	15371735.43	DA6	3	21	0	20	2	6	32.5	127.5	0.57348269	-0.079274105	0.961108235	0.126572678	-0.721921585	-0.61166844	0.521469016	0.602081601	-0.202268794	-0.316936111	-0.300171207	0.044835568	-0.066226423	1.257846277	-0.31156976	-1.053949208	-2.633653136	-0.626128701	0.613008696	0.328604466	-0.252345907	-1.14e-16	0.366927184661891	-2.20025924171586	0.253773266827839	1.38587010889872	-0.403694417856199	-1.01351308856333	-3.75802598770951	-4.31670941102747	2.3289431089357	-1.43033181519685	-0.195233823166031	-0.487138086808964
Colaptes_auratus_101630.wav	Colaptes_auratus	Col_aura	Colaptes	New_World	Nearctic	15371735.43	DA6	3	21	0	20	2	6	32.5	127.5	1.722128781	0.668719981	0.674730187	0.076978218	-0.442657178	-0.568952052	0.169025841	0.410797667	-0.213274282	-0.40269742	-0.339678579	-0.710280124	-0.436997554	0.797166411	-0.490746909	0.168250891	-0.315384705	-0.447235634	1.024542429	0.279879286	-0.252345907	-1.14e-16	0.422722639694648	-1.37380825248709	0.829791016065929	0.873789612839365	0.420295338313865	-1.40034965191018	-2.13674069735583	-2.54404779004911	2.59986430741331	-1.18919098490124	1.08915944679524	-0.941432092034426
Colaptes_auratus_120259.wav	Colaptes_auratus	Col_aura	Colaptes	New_World	Nearctic	15371735.43	DA6	3	21	0	20	2	6	32.5	127.5	0.04333834	-0.386963611	1.082158897	0.071488302	-0.762385653	-0.608094106	0.393228415	0.87514705	-0.192453936	-0.27922873	-0.354458083	0.044835568	-0.324288878	0.714516973	-0.87322381	-0.542632148	0.349465095	0.945866166	0.298307222	0.190973687	-0.252345907	-1.14e-16	-0.164183826041326	-1.75375708563808	-0.837506459533091	0.603447219108806	0.184261444298828	-0.176879361628523	-3.44270875432224	-2.99907012738603	-0.411972658251861	-0.799312206279305	0.20552236594749	0.804239127349636
Colaptes_auratus_13643.wav	Colaptes_auratus	Col_aura	Colaptes	New_World	Nearctic	15371735.43	DA6	3	21	0	20	2	6	32.5	127.5	1.015269648	0.184807653	0.930137031	-0.014895734	-0.575765934	-0.5488778	0.201432252	0.87514705	-0.20150691	-0.372491809	-0.372253063	0.044835568	-1.151636015	0.52570829	-1.563454706	0.1679124	-0.322958633	-0.452440057	0.414498193	0.251166812	-0.252345907	-1.14e-16	0.244233007735295	-1.99814420823988	0.406253791889787	0.526013377570796	0.269998969833157	-0.653739259211737	-3.71498706676619	-2.63923202196003	2.23059809457623	-1.13196001088433	0.662723382318128	0.274299723127254
Colaptes_auratus_160134.wav	Colaptes_auratus	Col_aura	Colaptes	New_World	Nearctic	15371735.43	DA6	3	21	0	20	2	6	32.5	127.5	0.926912256	-0.017438875	1.457392341	0.077061246	-0.874107562	-0.652776766	0.561890408	0.533256358	-0.213617877	-0.404141036	-0.296929408	0.679506593	-0.656950847	1.257846277	-1.152812305	-0.829567657	-2.599653441	-0.884504354	0.504147611	0.323804084	-0.252345907	-1.14e-16	0.658111278037209	-2.83258697480859	0.39026113930091	1.42756504325875	-0.419487001646935	-0.737920791281779	-4.30528122705251	-5.06458630477489	3.29760857759058	-1.57865962214807	-0.296037543364654	0.0891945419353104
Colaptes_auratus_170903.wav	Colaptes_auratus	Col_aura	Colaptes	New_World	Nearctic	15371735.43	DA6	3	21	0	20	2	6	32.5	127.5	1.191984431	0.153828518	1.292134214	0.153173039	-1.156420165	-0.66130136	0.472812171	0.663583168	-0.208423621	-0.355851718	-0.308766434	1.039881344	-0.882640123	1.257846277	-1.340158908	-1.245518649	-2.755777762	-0.474767618	1.309971097	0.30749603	-0.252345907	-1.14e-16	1.39034971068308	-3.30592563978851	0.406306767825771	1.2631945033671	-0.196590764242869	-0.589426663051767	-3.16697368959905	-5.73832181992436	4.18808310127704	-2.10777257519307	-0.0839485491897805	0.834026355189057
Colaptes_auratus_173769.wav	Colaptes_auratus	Col_aura	Colaptes	New_World	Nearctic	15371735.43	DA6	3	21	0	20	2	6	32.5	127.5	-0.310091226	-0.606790977	1.25683528	0.188711778	-0.850659798	-0.666130474	0.123927961	0.725275042	-0.258483877	-0.430187499	-0.435843302	-0.57324954	-0.71440688	-1.511736912	0.33297165	-0.213780352	0.41909278	0.581915658	-0.390889381	-0.030176597	-0.252345907	-1.14e-16	-0.709737567852017	-1.57441202453222	0.0675009616182206	0.235155731314495	0.119503728544426	0.793374416784415	-5.16747573924448	-1.29124263040633	0.837004480942985	0.611705729038306	-0.027453653045499	1.17188882122527
Colaptes_auratus_180434.wav	Colaptes_auratus	Col_aura	Colaptes	New_World	Nearctic	15371735.43	DA6	3	21	0	20	2	6	32.5	127.5	-0.221733835	-0.436126092	0.531185004	0.193928301	-0.47417367	-0.586875394	0.325631189	0.87514705	-0.229950577	-0.406057121	-0.3912743	-0.736466383	1.243449416	0.420850755	1.104448526	1.147483806	0.959776558	-0.736893241	-0.645996825	0.214583785	-0.252345907	-1.14e-16	-2.25221602102227	0.607382340347169	0.33175010195433	1.58130521322564	0.274071664823937	-0.384888533581843	-4.85386114432411	-0.359336464679921	-1.41807202519271	2.47885471581663	0.452596627844822	-2.27949896454705
Colaptes_auratus_190988.wav	Colaptes_auratus	Col_aura	Colaptes	New_World	Nearctic	15371735.43	DA6	3	21	0	20	2	6	32.5	127.5	1.545413998	0.602933753	0.606311862	0.010879763	-0.533557499	-0.575125932	0.386389813	0.864934076	-0.208199538	-0.334057618	-0.353256365	-0.686307752	-0.640405083	-1.442087292	0.946414274	0.38950261	-0.274757549	-0.696726091	0.188907691	0.270638618	-0.252345907	-1.14e-16	-0.242633055100223	-1.20843745728664	1.9715783535618	0.585834182662388	0.508559407447832	0.0407712048511955	-4.21149969999623	-0.76479567684851	4.27151065340231	0.9267817062996	0.898794504757409	-0.320556431522748
Colaptes_auratus_191740.wav	Colaptes_auratus	Col_aura	Colaptes	New_World	Nearctic	15371735.43	DA6	3	21	0	20	2	6	32.5	127.5	1.191984431	0.296658747	0.843748377	0.115106261	-0.539062561	-0.612619184	0.561890408	0.666384504	-0.212397369	-0.35476102	-0.322990061	-0.586875312	0.101352012	1.109610355	-0.523338598	0.147704184	-0.269157105	-0.386883694	0.168432226	0.282140476	-0.252345907	-1.14e-16	-0.359127526209113	-1.27256667779553	0.283259073610007	1.17618440585433	0.269242968205062	-1.31403984904822	-3.74112458497218	-2.72663409776831	1.01551352562457	-0.685096381091507	0.807651187884683	-1.16672925634886
Colaptes_auratus_197948.wav	Colaptes_auratus	Col_aura	Colaptes	New_World	Nearctic	15371735.43	DA6	3	21	0	20	2	6	32.5	127.5	1.10362704	0.011257837	1.668025848	0.154664281	-1.12964002	-0.699482622	0.478599062	0.87514705	-0.215468807	-0.350589685	-0.349922725	0.27115624	0.488979512	0.8311157	-0.201565686	0.776746962	0.509969173	-0.602712672	0.129738041	0.278108224	-0.252345907	-1.14e-16	-0.811446116336887	-1.14335965518641	0.527334092403123	2.09841980541186	0.3280967232134	-0.296618401587007	-4.40484349609315	-3.65421965719037	1.33543843742421	1.28330790550993	0.411113978980811	-1.17656526309366
Colaptes_auratus_248138.wav	Colaptes_auratus	Col_aura	Colaptes	New_World	Nearctic	15371735.43	DA6	3	21	0	20	2	6	32.5	127.5	1.191984431	0.451137303	0.486223253	-0.066856012	-0.284665067	-0.546604167	0.449184252	0.841202608	-0.19798133	-0.364109191	-0.35169336	-1.160320795	-0.265874751	-0.522245326	-0.828176683	0.100715365	-0.540273793	-0.52909691	0.250444314	0.288934994	-0.252345907	-1.14e-16	-0.137943723411465	-1.51481300565227	0.893747612310601	0.333078633285245	0.346359157300864	-1.11008070665898	-4.22485795081415	-1.35196684631856	2.37333535442865	-0.997737973840179	1.0384426372953	-0.522634998143796
Colaptes_auratus_41383.wav	Colaptes_auratus	Col_aura	Colaptes	New_World	Nearctic	15371735.43	DA6	3	21	0	20	2	6	32.5	127.5	0.750197473	0.147368525	0.570623352	-0.0161785	-0.306447418	-0.547053894	0.400873531	0.87514705	-0.184835097	-0.365931802	-0.361283855	-0.756276217	0.977186	1.184175677	0.203698706	1.028408716	0.876781282	-0.648079818	-0.281046251	0.275126695	-0.252345907	-1.14e-16	-1.52125570420596	0.153084930680795	0.36574493473736	1.50529114209386	0.354079147362114	-1.15698146670909	-3.90619765838763	-1.14721410298776	-0.644720716334835	1.10672598977657	0.83073083302061	-2.37651218655123
Colaptes_auratus_59492.wav	Colaptes_auratus	Col_aura	Colaptes	New_World	Nearctic	15371735.43	DA6	3	21	0	20	2	6	32.5	127.5	0.396767907	-0.209406606	1.109992116	0.108599728	-0.67183225	-0.656427713	0.435209761	0.778948788	-0.213610407	-0.432851811	-0.355522312	-1.050658513	0.615655769	0.439024047	0.330925768	-0.016037647	-0.714268734	-0.510890858	-0.379762164	0.308744906	-0.252345907	-1.14e-16	-1.0357410830797	-1.07194836511264	0.290416298444242	1.51475138240766	-0.137624771139628	-0.991483168356019	-5.23897395233047	-2.57277462042686	0.532768503122022	0.162295270372965	0.171341636293661	-1.52695128669563
Colaptes_auratus_61516.wav	Colaptes_auratus	Col_aura	Colaptes	New_World	Nearctic	15371735.43	DA6	3	21	0	20	2	6	32.5	127.5	0.396767907	-0.151958277	0.894492964	0.030743302	-0.508236053	-0.547658964	0.12608052	0.87514705	-0.182146095	-0.384406537	-0.39679228	-0.879905806	0.348058699	1.257846277	-0.318545262	0.499154608	0.553950852	-0.219077999	0.114632361	0.268224623	-0.252345907	-1.14e-16	-0.959247157297589	-0.578754854700791	-0.164223177366893	1.32537423303839	0.166682683462104	-1.19621650747134	-3.64500653055829	-2.19035655098434	-0.684340913943696	-0.00807389892451692	0.559409527537994	-1.57877043807558
Colaptes_auratus_63072.wav	Colaptes_auratus	Col_aura	Colaptes	New_World	Nearctic	15371735.43	DA6	3	21	0	20	2	6	32.5	127.5	0.308410515	-0.08425282	0.42868104	0.086115691	-0.276721508	-0.528954741	0.561890408	0.508588321	-0.200789843	-0.3426156	-0.296899786	0.309706376	-0.673915783	0.098199474	0.185468574	0.529396823	-0.062929995	-0.716052679	0.234034582	0.276612866	-0.252345907	-1.14e-16	-0.608982719208384	-0.80195206858564	0.686928803389626	0.607168597635945	0.308435905680568	0.161681501958723	-3.57828929647271	-0.928790356895555	1.4136482472432	0.885152025208961	0.424871852677876	-0.133497194317383
Colaptes_auratus_63117.wav	Colaptes_auratus	Col_aura	Colaptes	New_World	Nearctic	15371735.43	DA6	3	21	0	20	2	6	32.5	127.5	0.308410515	-0.180277502	0.819255273	-0.019093569	-0.446501937	-0.599995854	0.561890408	0.499723682	-0.213256355	-0.336878381	-0.283826844	-0.946289444	2.053689184	1.085033221	1.097313232	1.563975968	0.852462868	-1.343219581	-0.59167917	0.310066935	-0.252345907	-1.14e-16	-2.37503846632924	0.99442791231463	0.500928987148	2.42601841496966	0.0819773562000247	-1.05465105768455	-4.43743731181295	-1.19248940606554	-1.44909646725511	2.62883559866356	0.350518290619026	-3.67445919698347
Colaptes_auratus_6798.wav	Colaptes_auratus	Col_aura	Colaptes	New_World	Nearctic	15371735.43	DA6	3	21	0	20	2	6	32.5	127.5	1.015269648	0.134524999	1.07042693	0.044756049	-0.647811449	-0.62934753	0.412771168	0.664777083	-0.207721493	-0.372781876	-0.337454317	-0.924542255	0.246512812	0.455598876	-0.402839373	0.781098584	0.0787035	-0.928924304	-0.097311079	0.284607003	-0.252345907	-1.14e-16	-0.852816015757225	-0.924439623485278	0.61242200580787	1.4432018290546	0.206412182592753	-1.13861712607118	-4.53487600378909	-2.30337421303698	1.07715836163868	0.20687759521278	0.689463834951626	-1.66315845681404
Colaptes_auratus_84808.wav	Colaptes_auratus	Col_aura	Colaptes	New_World	Nearctic	15371735.43	DA6	3	21	0	20	2	6	32.5	127.5	0.396767907	-0.215717812	1.13488071	0.126278678	-0.749800254	-0.649661297	0.169719406	0.688942649	-0.22868077	-0.35144928	-0.376953486	-0.036612447	-0.107111754	0.118397166	-0.632611865	-0.419641207	-1.076574206	-0.270090007	1.030868757	0.199039022	-0.252345907	-1.14e-16	0.202596804957169	-1.89616672444546	0.295482086744135	1.03459222067642	0.0334541763191115	-0.337117510664198	-3.40943377185136	-3.37911860676694	2.08674628899174	-0.58385551352739	0.146206935563692	0.139761487813647
Colaptes_auratus_94346.wav	Colaptes_auratus	Col_aura	Colaptes	New_World	Nearctic	15371735.43	DA6	3	21	0	20	2	6	32.5	127.5	1.191984431	0.351245609	0.675732463	0.161530123	-0.44204822	-0.607482182	0.39217734	0.572923614	-0.227381086	-0.432516471	-0.336034312	0.803267836	-0.849572133	1.257846277	-1.312708886	-0.481204592	-2.030270129	-0.901477804	0.643048308	0.290970667	-0.252345907	-1.14e-16	0.677802105266866	-2.3040590234333	0.688481291687047	0.749273443462288	0.0418834597483486	-0.829730580309443	-3.36987528859851	-3.37498279735188	3.31638988267928	-1.54136277867039	0.429260727139415	0.133239867816942
Piculus_aurulentus_14694.wav	Colaptes_aurulentus	Col_auru	Colaptes	New_World	Neotropic	737934.36	DA2	3	12	1	12	1	6	21.5	45	-0.310091226	-0.556457173	0.942614193	0.133349423	-0.672640071	-0.607991979	0.561890408	0.544997912	-0.193947826	-0.268406431	-0.250667843	-0.870370586	0.055308872	0.418692268	-0.088108356	-0.389802591	-1.128771346	-0.346627854	-0.109341076	0.140662942	-0.252345907	-1.14e-16	-0.678837112357841	-1.37654136133007	-0.352581948313101	1.07061744683194	-0.300089771718488	-0.759137507415219	-4.59308104934779	-2.72632905874901	-0.153583691374335	-0.569117414091013	-0.155446269251056	-0.607643503691536
Piculus_aurulentus_186429.wav	Colaptes_aurulentus	Col_auru	Colaptes	New_World	Neotropic	737934.36	DA2	3	12	1	12	1	6	21.5	45	-0.221733835	-0.427734247	0.533580186	0.033350226	-0.339167827	-0.566675404	0.561890408	0.593320882	-0.221106748	-0.373780402	-0.292840287	0.451070835	1.457717125	0.222316152	0.969333728	1.201677393	0.75335237	-0.958911072	-0.627627835	0.203144085	-0.252345907	-1.14e-16	-2.13071241691495	0.637351619894219	0.565939536981191	1.57380325159792	0.190124232807128	0.437615367417426	-4.46370783855257	-0.231063674610276	-0.760967827390802	3.24202655868065	0.0507445010094925	-1.71106663744687
Piculus_aurulentus_19062.wav	Colaptes_aurulentus	Col_auru	Colaptes	New_World	Neotropic	737934.36	DA2	3	12	1	12	1	6	21.5	45	2.340630522	1.026809641	0.708199112	-0.022998758	-0.520986616	-0.48270988	0.561890408	0.379842331	-0.203807501	-0.352098186	-0.314330937	-0.098789961	-1.041110038	-1.615442474	-0.711428862	-0.648874763	-1.351671353	-0.184872453	0.972554836	0.279318594	-0.252345907	-1.14e-16	1.41313962281302	-2.71975243576344	1.84368431570617	-0.138908962468479	0.468799607451665	-0.16212482760197	-2.90058563705457	-2.14213690291825	6.21332218506212	-1.48504447869224	0.966178788616537	1.30540929195458
Piculus_aurulentus_55989.wav	Colaptes_aurulentus	Col_auru	Colaptes	New_World	Neotropic	737934.36	DA2	3	12	1	12	1	6	21.5	45	0.220053123	-0.099408597	0.328341388	-0.038518849	-0.261917878	-0.491718374	0.561890408	0.714727419	-0.154210351	-0.357096366	-0.323994574	-0.279461389	0.525029165	0.704196228	0.883006808	0.660393364	0.661526062	-0.342915177	0.271273223	0.272977066	-0.252345907	-1.14e-16	-1.24964062584197	0.0880731461760285	0.344084369155648	1.14855663827163	0.317584034206581	-0.31119152168463	-3.20431282782038	-0.7951461487821	-0.326565999557472	1.45942914595172	0.490309652502592	-1.37836788297575
Piculus_aurulentus_55990.wav	Colaptes_aurulentus	Col_auru	Colaptes	New_World	Neotropic	737934.36	DA2	3	12	1	12	1	6	21.5	45	0.57348269	-0.089439258	1.031643893	0.044919086	-0.818129512	-0.59821715	0.561890408	0.752041899	-0.187225321	-0.257090746	-0.305725832	-0.390059456	-0.623965456	-1.125978953	1.029252506	-0.138614676	-0.717145553	-0.35807032	0.953937187	0.291462701	-0.252345907	-1.14e-16	-0.0491481332589138	-1.58839105785149	1.13903903490467	0.983608292758088	0.196496370640889	0.421772772490056	-3.83220474215705	-2.34216667087542	3.32798640842334	0.782538934673769	0.18784094382876	0.253040628282351
Colaptes_melanochloros_101540.wav	Colaptes_melanochloros	Col_mel	Colaptes	New_World	Neotropic	7015505.99	DA5	3	20	1	20	3	10	28.5	141	0.396767907	-0.064346184	0.537667985	0.149185246	-0.663065612	-0.558481413	0.011656153	0.736791816	-0.214027203	-0.162941745	-0.352556314	-0.719099788	0.284228592	0.161656678	0.781141346	0.69992507	0.442052479	-0.556101884	0.143257535	0.249133632	-0.252345907	-1.14e-16	-0.955759598918964	-0.154722802049037	0.648779380318514	1.25087141167522	0.322146430344182	-0.430036292710699	-3.07639183822212	-1.20037538030144	0.614401868311474	1.24208303904631	0.556014084896212	-1.42642011340294
Colaptes_melanochloros_234499.wav	Colaptes_melanochloros	Col_mel	Colaptes	New_World	Neotropic	7015505.99	DA5	3	20	1	20	3	10	28.5	141	0.926912256	0.529034092	-0.059832577	-0.076878747	0.127610331	-0.182471697	-0.9514208	0.87514705	-0.177515036	-0.377189106	-0.445861656	-0.491127448	-0.060183598	0.918319716	-0.657430694	0.840353253	0.477202083	-0.707489928	-0.264427976	0.274377721	-0.252345907	-1.14e-16	-0.488703030989504	0.136634070152374	0.907017623329742	0.337678000558852	0.263093727608369	-1.18239900921932	-1.74814341171531	0.39328560708012	0.979115332992876	-0.0824304381083268	0.89225201722027	-1.63122429104116
Colaptes_melanochloros_41997.wav	Colaptes_melanochloros	Col_mel	Colaptes	New_World	Neotropic	7015505.99	DA5	3	20	1	20	3	10	28.5	141	0.926912256	0.211091337	0.66385573	0.113016578	-0.731865106	-0.551839073	-0.4123418	0.431518922	-0.220837847	-0.242589488	-0.392494628	-0.252492147	-0.233530047	-0.830856149	-0.500914088	-0.994374415	-2.18286822	-0.36621633	1.482514938	0.276329295	-0.252345907	-1.14e-16	1.23170088753185	-2.19379005231345	1.14003842951355	0.519258490515718	-0.0495565272613088	-0.397459074053869	-1.86631188615166	-2.97722964082591	4.54188278355919	-1.41363126075915	0.189868128252935	0.517784554825945
Colaptes_punctigula_127493.wav	Colaptes_punctigula	Col_pun	Colaptes	New_World	Neotropic	4155868.99	DA4	3	20	1	19	5	10	20.5	64.5	-0.398448618	-0.385533207	-0.159320328	0.020448984	0.279244602	-0.458072213	0.105024928	0.810516778	-0.261172879	-0.361899781	-0.411611929	-0.033962882	0.849178371	0.79534274	0.411673093	0.721391333	0.112011733	-0.828673729	-0.443867201	0.191974909	-0.252345907	-1.14e-16	-1.73157131803261	0.567607862064639	0.331077918474946	0.751210316745237	0.136014578138217	-0.371653165508363	-3.75562699666014	0.632645942602389	-1.09551341190397	1.59502812003792	0.358423315432051	-1.64390686160965
Colaptes_punctigula_171378.wav	Colaptes_punctigula	Col_pun	Colaptes	New_World	Neotropic	4155868.99	DA4	3	20	1	19	5	10	20.5	64.5	0.750197473	0.154583837	0.553669531	-0.019177641	-0.493080025	-0.516426888	0.16056066	0.87514705	-0.195142939	-0.37414881	-0.381617552	0.734574692	-0.55149235	-0.172071138	-1.065270302	0.122602056	-0.123284458	-0.246671913	0.302333415	0.235633582	-0.252345907	-1.14e-16	0.0199596327986765	-1.53973139004382	0.6775778423833	0.275121422676362	0.381255442922078	0.233909980534899	-3.41066244582252	-1.49402532157006	2.34599559573945	0.0438392479175146	0.527680444699659	0.735244678951354
Colaptes_punctigula_221268.wav	Colaptes_punctigula	Col_pun	Colaptes	New_World	Neotropic	4155868.99	DA4	3	20	1	19	5	10	20.5	64.5	0.04333834	-0.230134207	0.360904764	0.089290155	-0.207968897	-0.555994004	0.159238896	0.87514705	-0.217760434	-0.395080391	-0.410752325	-0.352897924	1.983348978	0.847155516	1.038923224	1.336780364	0.554292021	-1.277737119	-0.70561016	0.301471498	-0.252345907	-1.14e-16	-2.37209979838068	1.05144221147346	0.750457179412634	1.90895608671848	0.174956072808811	-0.595977110148028	-4.50488564309101	-0.148228017874462	-1.03451977724454	2.89525281217911	0.401304562992531	-3.10664704837397
Colaptes_punctigula_264520.wav	Colaptes_punctigula	Col_pun	Colaptes	New_World	Neotropic	4155868.99	DA4	3	20	1	19	5	10	20.5	64.5	0.220053123	0.320468816	-0.656169065	-0.338851867	0.534771653	-0.127453156	-0.771625767	0.87514705	-0.141213508	-0.333963396	-0.449489154	-0.74217546	0.35114855	-0.043226317	0.954626668	0.758011383	0.444305136	-0.627858474	-0.370365374	0.251580417	-0.252345907	-1.14e-16	-1.11267853476847	1.03298263071314	1.23824711632694	0.0502891307850478	0.112527223108517	-0.459270987435275	-1.83682212971577	2.33494656852457	0.594961748064435	1.28446204353845	0.517571858352852	-1.73306730485656
Colaptes_punctigula_29370.wav	Colaptes_punctigula	Col_pun	Colaptes	New_World	Neotropic	4155868.99	DA4	3	20	1	19	5	10	20.5	64.5	1.015269648	-0.027823234	1.683439121	0.161421953	-1.420098155	-0.61323179	0.561890408	-0.214857856	-0.202627328	-0.200211522	-0.082500513	-0.623386674	0.11393765	0.063856562	0.65939738	0.470288952	0.048365015	-0.558565023	0.419397574	0.319076416	-0.252345907	-1.14e-16	-0.180634315414042	-1.17826364739927	0.501647993383597	2.03825555522311	-0.00443508856360998	-0.379552004500178	-2.8179920834478	-3.98249058087807	1.80995186691084	0.638791851724824	-0.0223528903725052	-1.08095285293319
Colaptes_punctigula_65085.wav	Colaptes_punctigula	Col_pun	Colaptes	New_World	Neotropic	4155868.99	DA4	3	20	1	19	5	10	20.5	64.5	0.308410515	0.086206132	-0.110437223	0.200148176	-0.058831042	-0.431000762	0.075313873	0.87514705	-0.204883102	-0.369316581	-0.392604109	-0.686307752	0.405253524	0.352417218	-0.271067347	0.432718355	0.500458778	-0.174869718	-0.123802389	0.203702285	-0.252345907	-1.14e-16	-0.986180622479015	-0.164582694064977	0.254749237369028	0.273432508868262	0.513849187286808	-0.846128189113092	-3.23824021657052	0.137447607266618	-0.359546849430106	0.182748091234837	1.05764390727647	-0.989404137797222
Colaptes_punctigula_65092.wav	Colaptes_punctigula	Col_pun	Colaptes	New_World	Neotropic	4155868.99	DA4	3	20	1	19	5	10	20.5	64.5	0.308410515	-0.022329192	0.232435609	0.045671364	-0.047083237	-0.531199763	0.314557734	0.774310524	-0.218268356	-0.373105786	-0.3651535	-0.507712439	-0.786915	-1.569621695	0.913280916	-0.51996564	-1.274683507	-0.290585314	0.681358602	0.208466017	-0.252345907	-1.14e-16	-0.0299242173776446	-1.40302785569628	1.3089621218174	-0.0891592975680868	0.194601271023696	0.368247545037062	-3.83990247435142	-0.328695528296769	3.36215683296011	0.210509096329166	0.383926473281395	0.675771074131305
Colaptes_rubiginosus_128534.wav	Colaptes_rubiginosus	Col_rub	Colaptes	New_World	Neotropic	3652573.44	DA4	3	30	1	25	6	15	21	69.5	1.722128781	0.922513305	0.105892796	0.30168557	-0.104059009	-0.510391425	0.26577078	0.710680122	-0.218193662	-0.401314355	-0.358466389	-0.991561152	-0.085593806	-0.747917217	1.243287883	0.486426789	-0.350713595	-0.875740713	0.829503081	0.298263572	-0.252345907	-1.14e-16	-0.217587850458098	-0.53256499395995	2.10811796960155	0.619625923852642	0.793831117337147	-0.729465360039658	-2.82188836102194	-0.197973755997027	3.89748739272606	0.709355599302202	1.5224815692971	-1.29994686005783
Colaptes_rubiginosus_184561.wav	Colaptes_rubiginosus	Col_rub	Colaptes	New_World	Neotropic	3652573.44	DA4	3	30	1	25	6	15	21	69.5	0.485125298	-0.089142408	0.816300929	0.257128705	-1.307182032	-0.490025278	-0.009653009	-0.837279581	-0.209200444	-0.055705779	0.133330223	7.772010632	-0.292347859	-0.411827846	-0.075270344	-0.148228554	-1.261019212	-0.750367838	0.141518074	0.268772414	-0.252345907	-1.14e-16	1.33336851527511	-1.52366017845751	1.7626795756316	0.899681177105762	0.0288941010534082	5.30140884209914	0.761995518160339	-2.57398034622498	6.35724800419181	4.67394427201395	-1.9409264465384	4.28527989806749
Colaptes_rubiginosus_21572.wav	Colaptes_rubiginosus	Col_rub	Colaptes	New_World	Neotropic	3652573.44	DA4	3	30	1	25	6	15	21	69.5	1.545413998	1.261893633	0.416486157	-0.41350885	-0.420070857	5.679315188	-3.160119082	-2.682247707	-0.428283901	0.114174923	-0.105868108	-0.116441118	-0.625332846	0.198757514	-0.711206485	-1.422570679	-3.236154048	-0.608172789	1.814170255	0.309353487	0.148791431	3.917943837	5.1987390228701	0.635273872391137	5.12046799452034	-2.89755169380387	-8.94682760409825	-4.80031387908794	12.7067939612634	1.47366082580528	9.23975810817191	-6.87448044225478	-4.7506102596035	-2.51151127847626
Colaptes_rubiginosus_258039.wav	Colaptes_rubiginosus	Col_rub	Colaptes	New_World	Neotropic	3652573.44	DA4	3	30	1	25	6	15	21	69.5	0.926912256	0.275329015	0.606258675	-0.302135073	-0.31833402	-0.392358302	0.561890408	0.083683173	-0.144051899	-0.377702174	-0.281558992	0.039272985	0.729897148	-0.358718106	0.983121035	0.588581106	-0.270263511	-0.945055894	0.091017642	0.295783704	-0.252345907	-1.14e-16	-0.710328456806987	-0.235029214925122	1.35538361544133	1.2259295772187	-0.0623038491537937	0.0774466742790721	-3.06764034844654	-0.905252333336352	2.28472375850265	1.63938960164441	-0.0332097164208668	-1.26090972774669
Colaptes_rubiginosus_65096.wav	Colaptes_rubiginosus	Col_rub	Colaptes	New_World	Neotropic	3652573.44	DA4	3	30	1	25	6	15	21	69.5	0.396767907	-0.021921562	0.455111531	-0.0864697	-0.369526248	-0.50848142	0.039086169	0.733628416	-0.206481564	-0.281353255	-0.381571186	-0.472391972	0.65337837	1.257846277	0.004833598	0.171234874	-0.679357846	-0.721676266	0.096071011	0.305333989	-0.252345907	-1.14e-16	-0.725093321779203	-0.470363372960775	0.326535541567042	1.34875235255394	-0.117141062650823	-1.12905358791388	-3.15709569179357	-1.94898550623634	0.364282313273938	0.0624784966979974	0.215091891386087	-1.79141249331079
Colaptes_rubiginosus_65106.wav	Colaptes_rubiginosus	Col_rub	Colaptes	New_World	Neotropic	3652573.44	DA4	3	30	1	25	6	15	21	69.5	1.191984431	0.506709822	0.381602479	-0.152812998	-0.192321674	-0.430726797	0.115082582	0.87514705	-0.188420433	-0.380472505	-0.374180077	-1.274779763	0.044292416	-0.489781638	-0.570704258	0.666699668	0.136184061	-0.741557684	0.110627083	0.249479605	-0.252345907	-1.14e-16	-0.515718038687745	-0.751199762384844	1.10483234428204	0.47783026445713	0.388973475784877	-1.10971963607149	-3.75191288209181	-0.520748038829791	1.95658976262574	-0.215449958829701	1.0858502740335	-1.2119893140635
Colaptes_rubiginosus_72554.wav	Colaptes_rubiginosus	Col_rub	Colaptes	New_World	Neotropic	3652573.44	DA4	3	30	1	25	6	15	21	69.5	-0.045019051	-0.454873213	1.275210037	-0.159127436	-0.734859679	-0.586756067	0.561890408	0.344624368	-0.126573385	-0.407856806	-0.241790942	0.890958002	0.16594594	-0.584542663	-0.469718624	1.009071947	0.714479217	-0.744330395	-0.4082171	0.108829084	-0.252345907	-1.14e-16	-1.15449392405924	-0.773820517636844	0.37596544895667	1.09990581367954	0.0253456036899804	1.02857778818974	-4.65148103766211	-1.47544116633441	0.682075313456414	2.10102364416981	-0.334536976420374	0.135231262505176
Colaptes_rubiginosus_87538.wav	Colaptes_rubiginosus	Col_rub	Colaptes	New_World	Neotropic	3652573.44	DA4	3	30	1	25	6	15	21	69.5	2.782417481	0.865744703	1.588938143	-0.022097229	-1.122387111	-0.603548562	0.561890408	0.538281298	-0.208677582	-0.29553011	-0.299680039	0.239647052	-0.6232969	0.103985118	-1.124875875	-0.542758774	-0.585567767	0.250689781	2.180580546	0.285697455	-0.252345907	-1.14e-16	1.76907854382589	-2.98169212423824	1.07478650526234	1.14918480180987	0.589435790341287	-0.625511505086225	-1.57594520084532	-5.22233246409961	5.34771440324983	-1.70502285599702	0.970256997252061	0.755205176437317
Dendrocopos_hyperythrus_111622.wav	Dendrocopos_hyperythrus	Dend_hyp	Dendrocopos	Old_world	Indomalaya	1712825.76	DA3	1	8	0	5	2	3	22	46.5	-1.193665143	-0.792456783	-1.29065987	1.029725499	0.361307037	0.083217749	0.561890408	-0.99770309	-0.852336543	0.121845019	0.364227442	-0.445610843	0.376381605	0.161682659	-0.295034175	0.577965812	0.71125344	-0.201731899	-0.67444871	-1.938969043	-0.252345907	-1.14e-16	-1.20291630844765	1.36746308227211	-1.54724155058249	-1.20057700318271	0.646768816563144	-0.40157757611809	0.296871616791805	2.95501444294228	-4.97994083584386	-0.0920581056042181	0.944743886967251	0.0190601257951384
Dendrocopos_hyperythrus_221083.wav	Dendrocopos_hyperythrus	Dend_hyp	Dendrocopos	Old_world	Indomalaya	1712825.76	DA3	1	8	0	5	2	3	22	46.5	-0.928592968	-0.696851713	0.199345494	-1.827912453	-0.453770917	0.081810556	0.561890408	-1.092170476	2.184180223	0.123167432	0.195112685	-0.431972958	-1.140451755	-0.039561918	-1.554170555	-2.388782008	0.518985204	3.405802233	-0.313194618	-0.46534938	-0.252345907	-1.14e-16	1.41554152100305	-1.76334095688634	-3.74075058800287	-1.98959174954953	-2.16605016923843	0.955346758521207	1.5183415284643	-1.26044718309945	-4.29020684537151	-4.34105223748995	-3.25437675676023	4.14090719731284
Dendrocopos_hyperythrus_243550.wav	Dendrocopos_hyperythrus	Dend_hyp	Dendrocopos	Old_world	Indomalaya	1712825.76	DA3	1	8	0	5	2	3	22	46.5	-0.928592968	-0.711494031	-0.046164368	-0.165977583	-0.704813959	0.025335851	0.561890408	-1.455451577	1.158851776	0.040206422	0.578542288	-0.172962212	-0.398242126	0.570400467	-0.938055977	-1.721269024	0.418681584	2.487352494	-0.589665598	0.003286023	-0.252345907	-1.14e-16	0.872419411784893	-1.03964120322644	-3.17190510616934	-1.12411249016173	-0.996749125441136	0.273997276259861	1.71373912391641	-1.47201260206652	-4.35966314594197	-3.08795847447302	-1.60895203790732	2.63973777541136
Dendrocopos_leucotos_101140.wav	Dendrocopos_leucotos	Dend_leu	Dendrocopos	Old_world	Palearctic	13895721.95	DA6	1	10	3	10	2	4	25.5	125	1.810486173	0.9173653	0.548430384	-0.530106264	-0.793338441	-0.261927346	0.561890408	-1.027323008	-0.177216258	-0.397254574	-0.182034884	0.479185796	-0.957505169	-1.136234019	-1.402305025	-0.736254984	-0.377162948	0.650284619	0.343127913	0.286173315	-0.252345907	-1.14e-16	1.73028392060697	-2.38389800114171	0.628893046390082	-0.584926434022907	-0.0937377005006942	0.181742786956598	-0.745586025754647	-1.96748088356618	4.07116332549694	-2.16178324922301	-0.0221006479022955	2.06136916390838
Dendrocopos_leucotos_123818.wav	Dendrocopos_leucotos	Dend_leu	Dendrocopos	Old_world	Palearctic	13895721.95	DA6	1	10	3	10	2	4	25.5	125	1.191984431	0.55095726	0.481195059	-0.442010943	-0.714701857	-0.272730107	0.561890408	-0.809318699	-0.159737744	-0.377247488	-0.192212723	1.217045476	-0.880725157	-1.557519839	-1.338569279	-1.378693017	-0.310111759	1.512306869	0.563064617	0.239651516	-0.252345907	-1.14e-16	1.85539933580135	-2.62107740581606	0.189560895308324	-1.0497326988212	-0.0171931270286371	1.11587317021066	-0.52567258872848	-1.76293505561981	3.62209900287611	-1.90916476284803	-0.273397639821895	3.43463289285552
Dendrocopos_leucotos_140555.wav	Dendrocopos_leucotos	Dend_leu	Dendrocopos	Old_world	Palearctic	13895721.95	DA6	1	10	3	10	2	4	25.5	125	0.750197473	0.42885662	0.125938902	-0.609118539	-0.339842999	-0.065006731	0.561890408	-1.038367021	-0.083997519	-0.31216334	-0.175285318	-0.052400086	-0.918746949	-1.674865961	-1.1769227	-0.933216716	-0.392649909	0.887763565	0.10019323	0.221562187	-0.252345907	-1.14e-16	1.30834175314198	-1.8937870883461	0.126472932941047	-1.22203538607922	-0.331900152775258	0.354807107862147	-0.824304635940721	-0.462306485966356	2.46603620850438	-2.20015204049942	-0.347821079988735	2.30329320677335
Dendrocopos_leucotos_168707.wav	Dendrocopos_leucotos	Dend_leu	Dendrocopos	Old_world	Palearctic	13895721.95	DA6	1	10	3	10	2	4	25.5	125	0.838554865	0.378635323	0.268508527	-0.348949684	-0.503360909	-0.284134254	0.561890408	-0.640926136	-0.155704241	-0.394268557	-0.203759077	0.011747411	-0.783197164	-1.168838786	-1.126542754	-0.82207516	-0.06431397	0.991426994	0.042157748	0.219528224	-0.252345907	-1.14e-16	0.975711275171194	-1.93972835579441	-0.00970046017114143	-0.882603217141148	-0.035644684049894	0.202541672038426	-1.5967410540812	-0.962575661661931	1.97828442721827	-1.89375993602025	0.040806185963948	2.04185886510049
Dendrocopos_leucotos_170650.wav	Dendrocopos_leucotos	Dend_leu	Dendrocopos	Old_world	Palearctic	13895721.95	DA6	1	10	3	10	2	4	25.5	125	1.457056606	0.769484842	0.574288534	-0.941180469	-0.673783848	-0.149330872	0.561890408	-0.937806029	-0.127619108	-0.337156625	-0.213064167	0.565907491	-1.294247088	-0.961569539	-1.68183738	-2.430355871	-1.061317251	2.283168536	0.208410375	0.285525738	-0.252345907	-1.14e-16	2.58155376204557	-3.3783812018894	-0.383444618246284	-1.37415547639227	-0.631469913198511	0.344427891343908	-0.178485061643352	-2.68343751994668	3.54789020673737	-4.09130900784791	-0.791510139751008	3.6987676728081
Dendrocopos_leucotos_181217.wav	Dendrocopos_leucotos	Dend_leu	Dendrocopos	Old_world	Palearctic	13895721.95	DA6	1	10	3	10	2	4	25.5	125	0.220053123	0.129137825	-0.255090802	-0.114489663	0.007779699	-0.264306145	0.503039072	-0.474298378	-0.143006176	-0.343608234	-0.200271939	-0.736466383	-0.771197023	-0.464511135	-1.247649036	-0.672655923	0.012961649	0.859999584	-0.118140246	0.204066339	-0.252345907	-1.14e-16	0.425403006448625	-1.32891707325515	-0.575062051514455	-1.15663530047183	0.0620600061847875	-0.610364545141841	-1.70300320026706	0.0386420291772397	-0.0951843728159074	-2.38332179062978	0.452952792457324	1.29337848599678
Dendrocopos_leucotos_234512.wav	Dendrocopos_leucotos	Dend_leu	Dendrocopos	Old_world	Palearctic	13895721.95	DA6	1	10	3	10	2	4	25.5	125	0.661840082	0.300086127	0.261237747	-0.432390753	-0.53887066	-0.181461564	0.561890408	-0.943101603	-0.115667988	-0.321401663	-0.15588677	-0.873960758	-0.396721966	0.515946014	-0.863450559	-0.795631574	0.319032146	1.243072479	-0.273364859	0.282307012	-0.252345907	-1.14e-16	0.64705344626517	-1.29963606707429	-0.964219014857587	-0.337496665121778	-0.355436188593882	-1.00458354488801	-0.730733843471708	-1.60957614336604	-0.559552700634093	-2.67550724939179	-0.121302875040315	0.585931026824927
Dendrocopos_leucotos_29017.wav	Dendrocopos_leucotos	Dend_leu	Dendrocopos	Old_world	Palearctic	13895721.95	DA6	1	10	3	10	2	4	25.5	125	0.926912256	0.559390231	0.10308399	-0.246569072	-0.645545596	-0.140448116	0.561890408	-1.170561566	-0.136283671	-0.357361635	-0.134135469	0.067279696	-0.476300852	-0.551503604	-1.002853195	-0.903139188	-0.761460453	0.575474369	-0.30225	0.2822041	-0.252345907	-1.14e-16	1.10824859123728	-1.73583341170089	0.00890650918034686	-0.608397545829257	-0.327610674640572	-0.253658699817948	-0.912592530647227	-1.2723391695527	1.96415579507462	-2.23634472739507	-0.212672256250476	1.35886257394977
Dendrocopos_leucotos_312658.wav	Dendrocopos_leucotos	Dend_leu	Dendrocopos	Old_world	Palearctic	13895721.95	DA6	1	10	3	10	2	4	25.5	125	1.10362704	0.688293824	-0.033949865	-0.190978516	-0.267367317	-0.191597916	0.561890408	-0.685790235	-0.159737744	-0.374109678	-0.234886291	0.033729645	-1.350853754	-0.016316055	-1.582782137	-1.073954763	0.169652354	1.48383796	0.081613501	0.253088431	-0.252345907	-1.14e-16	1.38001623135548	-2.0542980029161	-0.503614369737978	-1.31389432477888	0.161412982293608	-0.452165338194102	-0.546931622127549	-0.972704126699616	1.25693788386454	-3.17975231337704	0.508062263378241	2.19442324907707
Dendrocopos_leucotos_329942.wav	Dendrocopos_leucotos	Dend_leu	Dendrocopos	Old_world	Palearctic	13895721.95	DA6	1	10	3	10	2	4	25.5	125	0.750197473	0.374368565	0.246594058	-0.59766382	-0.37703853	-0.163585661	0.561890408	-0.719355082	-0.101326643	-0.359403943	-0.217628337	-0.620124677	-1.370960667	0.098599983	-1.74551798	-2.321999953	0.395401624	3.229474606	-0.000161982	0.290448774	-0.252345907	-1.14e-16	1.85151439377324	-2.72243551329408	-1.79500798378273	-1.73476736097471	-0.276679473647853	-0.592793507055929	-0.0920346261596651	-1.92844487662056	-0.307333731317068	-4.85088723706247	-0.102011807322793	3.21402478086255
Dendrocopos_leucotos_55080.wav	Dendrocopos_leucotos	Dend_leu	Dendrocopos	Old_world	Palearctic	13895721.95	DA6	1	10	3	10	2	4	25.5	125	0.485125298	0.238334648	0.152568921	-0.51528257	-0.450468458	0.015699656	0.561890408	-1.249273187	-0.037110286	-0.30877993	-0.125543356	0.217915929	-1.344610826	-0.388922707	-1.723644751	-2.39082042	-1.820251008	1.668807963	0.00422057	0.328826221	-0.252345907	-1.14e-16	2.20021277988358	-2.94526778650278	-0.917301753599882	-1.45464575006777	-0.864705560082887	-0.170365701136691	-0.207250632921134	-2.20174455131904	1.90812741900047	-4.48726177057662	-0.936916678238908	3.12351685326708
Dendrocopos_leucotos_99692.wav	Dendrocopos_leucotos	Dend_leu	Dendrocopos	Old_world	Palearctic	13895721.95	DA6	1	10	3	10	2	4	25.5	125	0.661840082	0.106884185	1.017596023	-1.058077022	-0.895281918	-0.276948553	0.561890408	-0.843563419	-0.094006582	-0.332215107	-0.139713307	0.039272985	-0.786491969	0.39542364	-1.260345501	-0.868996559	0.213156821	1.257085194	-0.335231119	0.297316445	-0.252345907	-1.14e-16	0.927916872949638	-1.99241343350617	-0.953847552103628	0.0670886931475906	-0.837945168398883	-0.127588853942918	-1.29505036870836	-2.9967068694266	0.433248072274636	-2.29536478212679	-1.10754377372154	1.3850814975641
Dendrocopos_major_125519.wav	Dendrocopos_major	Dend_maj	Dendrocopos	Old_world	Palearctic	24083687.42	DA7	1	15	3	11	2	4	22	82	-0.751878184	-0.725439567	0.390161544	0.227657799	-0.65901888	-0.463914032	0.561890408	0.024415413	-0.001672226	-0.145320442	-0.067235787	-0.408208308	-0.589282568	-0.066444149	-1.096640286	0.139848336	0.231022919	-0.004993972	-0.461843781	-0.512415354	-0.252345907	-1.14e-16	-0.691956692667988	-0.960711724297353	-1.18209442055068	-0.113064360055904	-0.0477182155183402	-0.0637088363719782	-3.3196147376855	-0.938161697436758	-2.01950323725207	-0.666886550118552	-0.0578389577040711	0.778225624793305
Dendrocopos_major_127453.wav	Dendrocopos_major	Dend_maj	Dendrocopos	Old_world	Palearctic	24083687.42	DA7	1	15	3	11	2	4	22	82	-0.663520793	-0.624048193	0.183949295	0.220428895	-0.725082062	-0.296871995	0.561890408	-0.900338774	-0.005285946	-0.239126049	0.205325621	-0.344481208	-0.463618005	-1.083746024	-0.992325055	-0.808606341	-0.145156916	0.914281132	-0.321810978	-0.30227455	-0.252345907	-1.14e-16	0.277077287724409	-1.38054077061929	-1.32495117387087	-0.827174693134708	-0.215423809422431	0.349780425096045	-1.54741375723409	-0.852512146187112	-1.26585308633358	-1.62156702159942	-0.399964480894439	2.0566386572389
Dendrocopos_major_127777.wav	Dendrocopos_major	Dend_maj	Dendrocopos	Old_world	Palearctic	24083687.42	DA7	1	15	3	11	2	4	22	82	-0.663520793	-0.72282894	0.727152173	0.334528941	-0.951451351	-0.515851303	0.561890408	-0.418240189	-0.224587511	-0.317395703	0.156734698	-0.206278248	-0.044519588	-0.016046006	-0.644427865	0.021831044	-0.072870501	-0.081788541	-0.460814161	-0.163473228	-0.252345907	-1.14e-16	-0.579018863208805	-0.990340433024948	-0.983329942849259	0.542659494551721	-0.138799875831341	-0.025850920841401	-3.01283577256778	-1.97238232828993	-1.45497959523243	-0.265794469153587	-0.277050995940894	0.381224423157613
Dendrocopos_major_129154.wav	Dendrocopos_major	Dend_maj	Dendrocopos	Old_world	Palearctic	24083687.42	DA7	1	15	3	11	2	4	22	82	-0.751878184	-0.717963118	0.45555736	-0.295605274	-0.447369602	-0.467292366	0.561890408	0.018092322	0.014933856	-0.279386476	-0.091709788	-0.303693454	-0.900295903	0.572498613	-1.354815123	-1.558577473	-0.204029452	1.8186019	-0.446526091	0.005429788	-0.252345907	-1.14e-16	0.268974436102492	-2.02751901459619	-2.09597513506959	-0.698301442672556	-0.511647558808515	-0.184319989716755	-2.62242874778339	-2.07441025326538	-2.27830834077452	-2.76769522127004	-0.652414028659742	2.13072844051059
Dendrocopos_major_130203.wav	Dendrocopos_major	Dend_maj	Dendrocopos	Old_world	Palearctic	24083687.42	DA7	1	15	3	11	2	4	22	82	-0.221733835	-0.443627183	0.62640704	0.23028435	-0.746455726	-0.428361264	0.561890408	-0.04150271	-0.006912792	-0.309677325	-0.184681621	-0.158434621	-1.362410062	-0.230410346	-1.73842005	-0.484471646	0.364198518	0.883297106	-0.077147574	0.035860938	-0.252345907	-1.14e-16	0.269119536914026	-2.04852387538966	-1.17769400640307	-0.608678055250563	0.123782272771156	-0.00287123782712589	-2.9713619686992	-1.77128295039133	-0.623784010077238	-1.94327295165543	0.188364444069356	2.05338075137953
Dendrocopos_major_131315.wav	Dendrocopos_major	Dend_maj	Dendrocopos	Old_world	Palearctic	24083687.42	DA7	1	15	3	11	2	4	22	82	-0.840235576	-0.759737948	0.383800953	-0.257849757	-0.448553077	-0.347252721	0.561890408	-0.461215684	0.340827464	-0.236555617	0.078311751	0.493390112	-0.546184821	0.64096655	-1.060864477	-0.070039471	-0.403940119	-0.211846998	-0.519349469	-0.086769644	-0.252345907	-1.14e-16	-0.384354622532266	-0.885791019983869	-1.2176648145632	0.112976156952188	-0.713718438932034	0.258655077631885	-2.37095480755972	-1.36328474878252	-1.73210089441475	-0.648833552015305	-1.08184227372382	0.789809147170998
Dendrocopos_major_135568.wav	Dendrocopos_major	Dend_maj	Dendrocopos	Old_world	Palearctic	24083687.42	DA7	1	15	3	11	2	4	22	82	-0.928592968	-0.804253815	0.158993071	0.252815228	-0.588286453	-0.377620976	0.561890408	-0.581214785	-0.060225247	-0.223713954	0.253668739	0.098655331	-0.437727424	-1.044190354	-0.970833061	-1.047719192	-0.668638582	0.827276958	-0.214300786	-1.008017921	-0.252345907	-1.14e-16	0.192726806024641	-1.45651141864744	-1.47652999863607	-0.957995973007084	-0.26375600583027	0.71342381035581	-1.83885076323374	-0.740494375050561	-1.47928064178657	-1.42702026378582	-0.587316062118162	2.47860707045227
Dendrocopos_major_143095.wav	Dendrocopos_major	Dend_maj	Dendrocopos	Old_world	Palearctic	24083687.42	DA7	1	15	3	11	2	4	22	82	-1.016950359	-0.896844094	0.535881024	0.0177002	-0.695831498	-0.45183331	0.561890408	-0.257454174	0.314479725	-0.182901728	0.203172186	-0.201568156	-0.757770644	-0.559357673	-1.236503683	-0.876582008	0.761079722	1.674137036	-0.378070309	-1.606511184	-0.252345907	-1.14e-16	-0.109268100774035	-1.37027052286459	-2.49331557764709	-1.13210256600504	-0.290856827090568	0.797252508317523	-1.89181750840012	-0.797976796534143	-3.60252046333215	-1.64114494189238	-0.734696476741597	2.87897160404931
Dendrocopos_major_162812.wav	Dendrocopos_major	Dend_maj	Dendrocopos	Old_world	Palearctic	24083687.42	DA7	1	15	3	11	2	4	22	82	-0.840235576	-0.836091295	0.973161898	0.164285678	-1.093708769	-0.457852529	0.561890408	-0.749234859	0.05164471	-0.216966007	0.481101413	0.017214433	-0.875089045	-0.656522358	-1.333890694	-1.39480744	0.652785104	2.248735973	-0.327851196	-0.718176563	-0.252345907	-1.14e-16	0.651884339017428	-2.05177754650704	-2.53471707645134	-0.837632669632199	-0.253553575392403	0.852590116249666	-1.02005483380774	-2.42112941098935	-2.61416374661186	-2.19045867860495	-0.800059432088455	3.39194329843037
Dendrocopos_major_169486.wav	Dendrocopos_major	Dend_maj	Dendrocopos	Old_world	Palearctic	24083687.42	DA7	1	15	3	11	2	4	22	82	-0.310091226	-0.494193014	0.74128657	-0.196746264	-0.842774157	-0.4470749	0.561890408	-0.311965622	-0.073092122	-0.28602874	-0.075877542	-0.301511297	-1.401522534	1.257846277	-1.770887648	-1.435840333	-1.197830231	0.924400428	-0.178073331	0.297331838	-0.252345907	-1.14e-16	0.836136173724073	-2.59321690646753	-1.71519573412925	-0.0788048667682385	-0.701417214326067	-0.878282025322007	-2.48333140514529	-3.73660788376885	-0.780925660286555	-3.56587155352259	-0.684252017981584	1.5038834258726
Dendrocopos_major_170195.wav	Dendrocopos_major	Dend_maj	Dendrocopos	Old_world	Palearctic	24083687.42	DA7	1	15	3	11	2	4	22	82	-0.751878184	-0.718891565	0.4556749	-0.113484206	-0.630507108	-0.383282285	0.561890408	-0.597117851	0.050669199	-0.25429992	0.152947451	0.011785239	-0.443842529	-0.202603112	-0.975909262	-0.61296313	-0.994173232	0.035581847	-0.433471053	-0.150273706	-0.252345907	-1.14e-16	0.00268063244892365	-1.39244043046976	-1.05950362521474	-0.0646056220914668	-0.666391148250786	0.1612194932743	-2.50947849286192	-1.70454142808646	-0.850944188972659	-1.24380791069507	-0.945855012369901	1.16656768255713
Dendrocopos_major_170497.wav	Dendrocopos_major	Dend_maj	Dendrocopos	Old_world	Palearctic	24083687.42	DA7	1	15	3	11	2	4	22	82	-0.398448618	-0.452689745	0.296989035	0.05979538	-0.779900708	-0.276208079	0.561890408	-0.908250847	-0.028028928	-0.268630834	0.070458871	-0.224956223	-1.378093574	0.63221736	-1.751439067	-1.695432112	0.883441341	2.800308117	-0.241031545	0.019747958	-0.252345907	-1.14e-16	1.0887976886654	-2.14583025572428	-2.70957617477656	-1.32540496238067	-0.141143268533641	-0.210255682136656	-0.175786961495327	-2.13111176961316	-2.83813390854655	-3.81328711450328	-0.236844457964321	3.11539804022197
Dendrocopos_major_172335.wav	Dendrocopos_major	Dend_maj	Dendrocopos	Old_world	Palearctic	24083687.42	DA7	1	15	3	11	2	4	22	82	-0.751878184	-0.805167341	1.134767266	-0.146481902	-0.892655667	-0.552668612	0.561890408	-0.208017726	-0.071598232	-0.318455724	0.114999026	0.468600034	-1.118367945	-0.896055816	-1.535838595	-0.233689223	0.560767171	0.712440181	-0.216408215	-0.666966971	-0.252345907	-1.14e-16	-0.0240607875181985	-1.83023371659614	-1.35087622730519	-0.346075515442151	-0.209972133700569	1.12121660890311	-3.04735208641645	-1.85184277324879	-1.0111584738394	-0.65164555875789	-0.714477016739882	2.5603370363153
Dendrocopos_major_176607.wav	Dendrocopos_major	Dend_maj	Dendrocopos	Old_world	Palearctic	24083687.42	DA7	1	15	3	11	2	4	22	82	-0.575163401	-0.663621083	0.910707136	-0.267045263	-1.107288039	-0.387691301	0.561890408	-0.674836413	0.084136818	-0.190043058	0.145152134	0.369027112	-1.051010734	0.590804502	-1.479924797	-1.829509296	-0.644954684	1.833215788	-0.411659514	0.161941433	-0.252345907	-1.14e-16	1.03891564910875	-2.55016643161155	-2.17248062515593	-0.306858930475467	-0.824234129268315	0.222682492186622	-1.39799475157296	-3.70041837421871	-1.30291496589766	-3.00556646246213	-1.30948346453301	2.68990749172849
Dendrocopos_major_186017.wav	Dendrocopos_major	Dend_maj	Dendrocopos	Old_world	Palearctic	24083687.42	DA7	1	15	3	11	2	4	22	82	-1.016950359	-0.815159767	-0.236004456	0.237703114	-0.141482955	-0.33033115	0.561890408	-0.38725739	-0.003639679	-0.234449855	0.123698553	0.595625512	0.869331609	-0.247404593	1.002301777	0.923402926	1.032009777	-0.39989766	-0.758552323	-0.595060054	-0.252345907	-1.14e-16	-1.80603714887735	1.13469769281881	-0.475919199015129	0.281297424609368	0.0713241826249029	1.08641280539185	-2.09254171822726	1.50166091529763	-2.7860331229012	2.64474668397628	-0.34541377546099	-0.264093167661289
Dendrocopos_major_197901.wav	Dendrocopos_major	Dend_maj	Dendrocopos	Old_world	Palearctic	24083687.42	DA7	1	15	3	11	2	4	22	82	-0.751878184	-0.727631542	0.351698614	0.797598208	-0.841004684	-0.344088749	0.561890408	-0.844820354	0.14251356	-0.213451097	0.291989603	0.299987945	-0.64196819	0.415673095	-1.109382665	-1.930003517	0.31498087	2.674114275	-0.489561174	0.069174761	-0.252345907	-1.14e-16	0.769084398116649	-1.94706076195529	-2.6718889230801	-1.03458720348546	0.0201346884741894	0.28250609685321	-0.437936999609276	-2.20197073660485	-3.03807728953104	-2.80975346124138	-0.244927958905282	3.16066996483115
Dendrocopos_major_210458.wav	Dendrocopos_major	Dend_maj	Dendrocopos	Old_world	Palearctic	24083687.42	DA7	1	15	3	11	2	4	22	82	-1.016950359	-0.877633703	0.344189163	-0.077293544	-0.406787845	-0.434158909	0.561890408	-0.10699346	0.300455085	-0.238706973	0.058486971	-0.418172054	-0.293363909	0.872260727	-0.85099567	0.004382658	0.728275094	0.536040725	-0.546172962	-0.566570167	-0.252345907	-1.14e-16	-0.916888223981463	-0.468683708601959	-1.96665174462803	-0.0503820523906182	-0.367857186313093	-0.172805329334331	-2.51304071440154	-0.877936728716818	-3.92599018349135	-0.790149648726432	-0.538636088752614	0.524519581675502
Dendrocopos_major_212862.wav	Dendrocopos_major	Dend_maj	Dendrocopos	Old_world	Palearctic	24083687.42	DA7	1	15	3	11	2	4	22	82	-0.840235576	-0.83314704	0.915583865	-0.109204061	-0.815388609	-0.53347775	0.561890408	-0.216298461	-0.042128263	-0.312368219	0.144967914	0.710810398	-0.764827965	1.018238874	-1.242362026	-0.732161149	0.385636284	1.212364318	-0.528425509	-0.045950055	-0.252345907	-1.14e-16	-0.0644772478074971	-1.60533581834148	-2.00644869823597	0.113116659042954	-0.396128940013806	0.428349359874708	-2.31113131465262	-2.74540495094922	-2.45048560192423	-1.21091817038183	-0.856480303525957	1.80861599000224
Dendrocopos_major_233768.wav	Dendrocopos_major	Dend_maj	Dendrocopos	Old_world	Palearctic	24083687.42	DA7	1	15	3	11	2	4	22	82	-0.663520793	-0.661880868	0.361509894	0.163205139	-0.584840086	-0.427087907	0.561890408	-0.4189052	-0.091915136	-0.316065061	0.045248118	-0.247942497	0.117801386	0.2082037	-0.509683832	0.392647419	0.473681687	-0.144125448	-0.587477455	-0.17228783	-0.252345907	-1.14e-16	-0.95455380536491	-0.337774287553378	-0.959246775041351	0.350095407549419	-0.115830747873624	-0.0905633769101081	-2.7723667133766	-0.803066459824536	-2.18945457505159	0.110735184497946	-0.192860416064011	-0.0353653452716431
Dendrocopos_major_239991.wav	Dendrocopos_major	Dend_maj	Dendrocopos	Old_world	Palearctic	24083687.42	DA7	1	15	3	11	2	4	22	82	-0.751878184	-0.622131865	-0.260907108	0.3478843	-0.209996041	-0.360245074	0.561890408	-0.343915012	-0.377923374	-0.313520302	-0.018621791	0.107313447	-0.660421586	-0.12963297	-1.155693395	0.21269	0.660081964	0.22199021	-0.457753124	-0.531432703	-0.252345907	-1.14e-16	-0.632642146387275	-0.552324861853798	-1.07820622570264	-0.805295172496109	0.329645016035309	0.145861856180193	-2.37217096306577	0.543882764134499	-2.18936826822929	-0.549454629613435	0.414547099889754	1.20641063076577
Dendrocopos_major_241409.wav	Dendrocopos_major	Dend_maj	Dendrocopos	Old_world	Palearctic	24083687.42	DA7	1	15	3	11	2	4	22	82	-0.663520793	-0.648886276	0.285584096	-0.012592567	-0.304179639	-0.453141319	0.561890408	-0.082244155	-0.112680208	-0.379970818	-0.094890494	-0.025995791	-0.513937085	-0.418830098	-1.034095354	0.196676407	0.392154617	0.042990376	-0.46696195	-0.262573657	-0.252345907	-1.14e-16	-0.727215301551071	-0.861210055973462	-0.788566079977145	-0.334993841671684	-0.032513568706121	0.29971761392564	-3.45753053278467	-0.210757629070303	-1.37669953774701	-0.238906761946244	-0.0965954049800414	0.991412599729969
Dendrocopos_major_266587.wav	Dendrocopos_major	Dend_maj	Dendrocopos	Old_world	Palearctic	24083687.42	DA7	1	15	3	11	2	4	22	82	-0.751878184	-0.693464529	0.103900023	0.454633681	-0.447030312	-0.440049603	0.561890408	-0.257119657	-0.235776748	-0.339154106	0.005876772	0.355693357	-0.166917298	0.666731939	-0.746031253	0.710556874	0.885804531	-0.239546568	-0.560772738	-0.224296924	-0.252345907	-1.14e-16	-1.12993675405857	-0.141953492776818	-0.999841409095844	0.178223492834066	0.280854153673508	0.054819371072321	-2.7002928650964	-0.302727687611333	-2.58502446134477	0.478796449835964	0.268169518226593	0.142602433809829
Dendrocopos_major_28028.wav	Dendrocopos_major	Dend_maj	Dendrocopos	Old_world	Palearctic	24083687.42	DA7	1	15	3	11	2	4	22	82	-0.575163401	-0.655737044	1.049504744	-0.994534146	-0.699702698	-0.415963551	0.561890408	-0.550584173	0.157259748	-0.289154943	0.076846877	0.192739549	0.173930429	0.437137523	-0.463090632	0.246301101	0.170632451	-0.184479148	-0.571101706	0.022911172	-0.252345907	-1.14e-16	-0.651817576679273	-0.588479880870769	-0.914060876231043	1.01635749393847	-1.07672985320203	0.379260651590701	-2.53541480607088	-2.15121339542764	-1.39855603936424	0.299561662907497	-1.68034420684279	-0.0943354809990761
Dendrocopos_major_281287.wav	Dendrocopos_major	Dend_maj	Dendrocopos	Old_world	Palearctic	24083687.42	DA7	1	15	3	11	2	4	22	82	-0.840235576	-0.848327393	1.081582173	-0.085600573	-0.898371146	-0.544756696	0.561890408	0.025051815	0.164236215	-0.256021257	0.0112288	0.107313447	-0.147254605	0.607766956	-0.612322025	-0.898735684	0.129046829	1.232132589	-0.611064124	0.09606369	-0.252345907	-1.14e-16	-0.351591620795659	-1.51323035746679	-1.78590833195122	0.432292268584795	-0.534316355597707	0.301019136102579	-3.06300971263633	-2.84022726073776	-2.28817142776982	-0.886406934473734	-0.973350852465378	1.26307941559968
Dendrocopos_major_30117.wav	Dendrocopos_major	Dend_maj	Dendrocopos	Old_world	Palearctic	24083687.42	DA7	1	15	3	11	2	4	22	82	-0.575163401	-0.611555448	0.617358021	-0.457222481	-0.802202029	-0.383884329	0.561890408	-0.730223208	0.010093652	-0.23903424	0.156308484	-0.078350772	-0.175727953	-1.054808156	-0.753345054	-1.2591216	0.036913794	1.619211923	-0.233754616	-0.192799316	-0.252345907	-1.14e-16	0.461973023211442	-1.64068011135541	-1.46823247646031	-0.540557093807056	-0.590156722890297	0.779956383043447	-1.4444140264266	-1.70492345066604	-1.04254832985634	-1.48234914367121	-1.10088266189799	2.38770032189223
Dendrocopos_major_307521.wav	Dendrocopos_major	Dend_maj	Dendrocopos	Old_world	Palearctic	24083687.42	DA7	1	15	3	11	2	4	22	82	-0.221733835	-0.454122158	0.743179132	0.155140472	-0.980433729	-0.425083658	0.561890408	-0.704484921	-0.134192225	-0.335231914	0.050484592	0.840456896	-0.932333996	0.001449596	-1.381410218	-1.216603871	0.173798546	1.667255942	-0.334163717	0.079011304	-0.252345907	-1.14e-16	0.770463550971565	-2.19505911674471	-1.54751024449186	-0.539816640494589	-0.139449705253104	0.656425238248848	-1.5454360311042	-2.52508007812686	-0.659407747282649	-1.90106611047319	-0.499495134342671	2.84131819461227
Dendrocopos_major_308030.wav	Dendrocopos_major	Dend_maj	Dendrocopos	Old_world	Palearctic	24083687.42	DA7	1	15	3	11	2	4	22	82	-0.928592968	-0.791486758	0.094117219	0.011435475	-0.276134769	-0.367831375	0.561890408	-0.369988628	0.114922904	-0.273272685	0.087350064	0.258487006	-0.050031392	-0.272269498	-0.64900326	-0.401856765	0.976968306	1.234542497	-0.552685564	-0.750549856	-0.252345907	-1.14e-16	-0.604085312234485	-0.512284599289624	-1.74024563700637	-0.782723729234484	-0.107439919918092	0.790042844456106	-1.79278298577688	0.190107618054504	-3.20927932313906	-0.361157211956812	-0.469292595963864	1.82105466051153
Dendrocopos_major_308855.wav	Dendrocopos_major	Dend_maj	Dendrocopos	Old_world	Palearctic	24083687.42	DA7	1	15	3	11	2	4	22	82	-0.48680601	-0.589485951	0.556505604	0.208725858	-0.722484252	-0.489679568	0.561890408	-0.242480432	-0.198877664	-0.329511735	-0.038100631	-0.01530529	0.03948357	0.448330084	-0.551003667	-0.559786366	-0.47560547	0.353989155	-0.360694871	0.130741322	-0.252345907	-1.14e-16	-0.316343509170298	-1.2282398404182	-0.971112898494102	0.413910470254265	-0.229837103788268	-0.197025892198877	-2.88633486086711	-2.13233368734361	-1.11390808666103	-0.807552435463757	-0.312796107409776	0.503612887236683
Dendrocopos_major_308983.wav	Dendrocopos_major	Dend_maj	Dendrocopos	Old_world	Palearctic	24083687.42	DA7	1	15	3	11	2	4	22	82	-0.751878184	-0.709308955	0.289540056	0.170663647	-0.455631193	-0.431877106	0.561890408	-0.254735526	-0.035549171	-0.325790404	-0.00223269	0.447586808	-1.236216864	0.25158322	-1.633665993	-0.181055545	0.337310885	0.479728456	-0.34182009	-0.322150236	-0.252345907	-1.14e-16	-0.158522743333256	-1.37594767510184	-1.44722912424133	-0.647526575042488	-0.020499621700498	0.316338632441517	-2.58030077815228	-0.951025999875007	-1.82854372607455	-1.25318959850226	-0.149672081344061	1.89266431490337
Dendrocopos_major_314357.wav	Dendrocopos_major	Dend_maj	Dendrocopos	Old_world	Palearctic	24083687.42	DA7	1	15	3	11	2	4	22	82	-0.840235576	-0.800752296	0.46319463	0.824149461	-1.066689691	-0.441598934	0.561890408	-0.776096163	-0.220718336	-0.158693746	0.499696713	-0.220310976	0.15275935	0.227848137	-0.45762077	-0.166031163	0.153545923	0.324078205	-0.553951484	-0.254410003	-0.252345907	-1.14e-16	-0.4424141132989	-0.66720381658175	-1.54899374107504	0.403748355574439	0.0898237995204693	-0.0996640569770304	-1.52325762296052	-1.92170714956372	-2.66930789115211	-0.473868694370919	-0.0531609306933083	0.538592118427918
Dendrocopos_major_321386.wav	Dendrocopos_major	Dend_maj	Dendrocopos	Old_world	Palearctic	24083687.42	DA7	1	15	3	11	2	4	22	82	-0.840235576	-0.806487495	0.643350849	0.207177121	-0.899997749	-0.452955151	0.561890408	-0.597873185	-0.042675026	-0.251135364	0.316239844	-0.113934478	-0.670106917	0.754681738	-1.163733271	-0.627397355	0.167502231	0.91770841	-0.545258333	-0.254981299	-0.252345907	-1.14e-16	-0.0408372673916013	-1.35773610942861	-2.07553648163744	-0.0161838106986134	-0.328200200370908	-0.136568242313164	-1.79842288752446	-2.39262632541151	-2.85317070621424	-1.71076178858567	-0.559039573207146	1.34444356713931
Dendrocopos_major_327089.wav	Dendrocopos_major	Dend_maj	Dendrocopos	Old_world	Palearctic	24083687.42	DA7	1	15	3	11	2	4	22	82	-0.751878184	-0.658314787	-0.136381095	0.626082915	-0.292010852	-0.383596991	0.561890408	-0.330246869	-0.211934263	-0.302699712	-0.003233941	1.495044136	-0.65615785	0.766754788	-1.152154031	0.120407595	-0.488110634	-0.515200414	-0.473573751	0.053688784	-0.252345907	-1.14e-16	-0.450391388131979	-0.818812723139274	-0.662309294805773	-0.159050896727328	0.165930994222032	0.455880525665085	-2.49322208207496	-0.588697246848468	-0.950777801228687	0.000183021404658428	0.0490454550565557	1.07981285556311
Dendrocopos_major_45006.wav	Dendrocopos_major	Dend_maj	Dendrocopos	Old_world	Palearctic	24083687.42	DA7	1	15	3	11	2	4	22	82	-0.928592968	-0.844113999	0.473424609	0.485779391	-0.945122026	-0.456401234	0.561890408	-0.625385607	-0.277755058	-0.212849698	0.442408811	0.196441497	-1.168866223	0.933274896	-1.577757649	-2.187031817	-0.36933658	2.490153122	-0.390861273	-0.036213394	-0.252345907	-1.14e-16	1.04357015504645	-2.47874339513029	-2.89039078199284	-0.834259836925978	-0.18736266698795	-0.101783205648899	-0.739815660343477	-3.30603151799668	-2.87966667969841	-3.63158414164384	-0.420191412003967	3.14543899138711
Dendrocopos_major_75865.wav	Dendrocopos_major	Dend_maj	Dendrocopos	Old_world	Palearctic	24083687.42	DA7	1	15	3	11	2	4	22	82	-0.840235576	-0.782815608	0.240367867	0.96447222	-0.757166703	-0.490206733	0.561890408	-0.338387971	-0.432320392	-0.279751327	0.181456997	-0.658532308	-0.187862251	-0.721515556	-0.763417838	-0.667968505	-0.115852537	0.758281249	-0.433395221	-0.668152809	-0.252345907	-1.14e-16	-0.351827133129047	-1.25175176178341	-1.41217197050816	-0.544200734292465	0.370321150430952	-0.100402614845446	-2.79646824270715	-0.923073717766616	-2.10738456165756	-1.2350393978083	0.490345325892975	1.46485594487895
Dendrocopos_major_76367.wav	Dendrocopos_major	Dend_maj	Dendrocopos	Old_world	Palearctic	24083687.42	DA7	1	15	3	11	2	4	22	82	-1.105307751	-0.983074749	0.874185837	0.435321106	-1.030781845	-0.460118974	0.561890408	-0.687473418	0.600671711	-0.095440097	0.825533669	0.408272612	-1.31206521	1.257846277	-1.696628356	-2.51104784	-1.836360286	1.808817848	-0.327512648	0.852202491	-0.252345907	-1.14e-16	1.48235078500544	-2.97338937993418	-2.85230716029477	-0.193330652642874	-0.884736691733709	-0.113111763545615	-0.633697978305542	-4.97118917953421	-1.95787617615813	-4.00372083805737	-1.37289084585312	2.96426109428966
Dendrocopos_major_84275.wav	Dendrocopos_major	Dend_maj	Dendrocopos	Old_world	Palearctic	24083687.42	DA7	1	15	3	11	2	4	22	82	-0.840235576	-0.808695012	0.532255933	0.489714208	-0.805682094	-0.545505639	0.561890408	-0.153946945	-0.331983267	-0.323049327	0.115988483	0.588157339	-0.517266042	-1.354355163	-0.557198988	-0.321436014	0.215292189	0.566456041	-0.376347885	-0.88575193	-0.252345907	-1.14e-16	-0.406388456137262	-1.29325947211793	-0.879319187928082	-0.509080390265583	0.234014095915353	1.32245668202946	-3.14803420710805	-0.614895669552264	-0.858618984112865	0.279801467605878	-0.149613779074918	2.3446033298762
Dendrocopos_major_94435.wav	Dendrocopos_major	Dend_maj	Dendrocopos	Old_world	Palearctic	24083687.42	DA7	1	15	3	11	2	4	22	82	-0.751878184	-0.764657202	0.753103486	-0.018281154	-0.674843488	-0.487435527	0.561890408	-0.232330299	0.036678919	-0.328788676	0.04454386	-0.243377053	-0.826787675	1.188372086	-1.293795312	-1.069548888	0.77401665	1.927703159	-0.473713096	0.176240935	-0.252345907	-1.14e-16	0.0434285407666528	-1.67406721459291	-2.45412034804467	-0.254948598518194	-0.285171988254721	-0.291076302127118	-2.0689646762139	-2.57575577405752	-3.33984027470689	-2.33797486027295	-0.449687384446766	1.72093551359766
Dendrocopos_major_97125.wav	Dendrocopos_major	Dend_maj	Dendrocopos	Old_world	Palearctic	24083687.42	DA7	1	15	3	11	2	4	22	82	-0.48680601	-0.538099369	0.275499693	0.251338849	-0.611348712	-0.371086111	0.561890408	-0.618669629	-0.114174098	-0.325559286	0.031726508	-0.01530529	-0.291208198	-0.419516845	-0.849206196	0.161491422	0.351071648	0.056919336	-0.490983494	-0.135600424	-0.252345907	-1.14e-16	-0.460330408752919	-0.782178224060068	-0.788083927840797	-0.172897975585072	-0.00168922838015922	0.209865641031758	-2.47944869448992	-0.588351278049848	-1.22932394748506	-0.328565243347708	-0.0786817107959993	0.868380191638793
Dendrocopos_major_97412.wav	Dendrocopos_major	Dend_maj	Dendrocopos	Old_world	Palearctic	24083687.42	DA7	1	15	3	11	2	4	22	82	-0.663520793	-0.668685367	0.50583629	0.016054062	-0.898583489	-0.346157183	0.561890408	-0.905748853	0.056386317	-0.238010195	0.277707207	0.882468057	-1.141612592	-1.022414141	-1.555134176	-1.642286116	-0.336494834	1.825917215	-0.029008038	-0.390322154	-0.252345907	-1.14e-16	1.19164819955081	-2.39053185688776	-1.78217103358636	-1.23087640104781	-0.364577340460313	1.26858900725763	-0.779205003635568	-1.96252382116301	-0.571725359529451	-2.28059362455425	-0.961922947553618	3.98887297423776
Dendrocopos_noguchii_156034.wav	Dendrocopos_noguchii	Dend_nog	Dendrocopos	Old_world	Palearctic	632.64	DA1	4	2	2	2	0	0	33	110	-0.310091226	-0.355586121	0.019680996	-0.032332943	-0.187351876	-0.353209729	0.561890408	-0.162347921	-0.099982142	-0.340084033	-0.183606285	3.920514265	0.234932397	0.042100158	-0.412452375	-0.43092024	-1.339350096	-0.451244316	-0.347315757	0.256140376	-0.252345907	-1.14e-16	-0.0506438110610208	-1.00715549546007	0.577678217682792	0.107643115185346	-0.221768291566949	2.41854062481098	-2.24081034053505	-0.616933709159225	2.1858881548696	1.99811826766685	-1.08480056062274	2.13876453366442
Dendrocopos_noguchii_156036.wav	Dendrocopos_noguchii	Dend_nog	Dendrocopos	Old_world	Palearctic	632.64	DA1	4	2	2	2	0	0	33	110	-0.575163401	-0.270499852	-1.057628592	0.395413305	0.839068581	-0.193470231	0.266194629	0.272021601	-0.081457906	-0.119178015	-0.281253386	-0.28832723	0.186513454	-0.291469869	-0.452645355	0.77718554	0.640802822	-0.50597278	-0.528240281	-0.140551998	-0.252345907	-1.14e-16	-1.3724348099764	0.784660974754705	-0.0234975758605876	-0.955245606032129	0.579671776485572	-0.232484116921784	-2.36027175385082	3.10007025654478	-1.88303745514482	0.598490038061372	1.03570587001489	-0.30274628676919
Dendrocopos_noguchii_175000.wav	Dendrocopos_noguchii	Dend_nog	Dendrocopos	Old_world	Palearctic	632.64	DA1	4	2	2	2	0	0	33	110	-0.310091226	-0.187616759	-0.453297346	-0.429061506	0.31854149	-0.1389998	0.327753735	-0.440749437	0.010655355	-0.296693916	-0.204706928	-0.670983967	1.237342293	1.257846277	0.419656676	0.658273958	-0.694349812	-1.348531918	-0.619080975	0.329399521	-0.252345907	-1.14e-16	-1.35724568161606	0.992426470472894	0.111894377613897	0.893478539531038	-0.679474352462781	-1.21124417771723	-2.06723017603542	0.497545012801832	-1.53064955776798	0.478460061539013	-0.444019654268865	-2.65775016775146
Dendrocopos_noguchii_286145.wav	Dendrocopos_noguchii	Dend_nog	Dendrocopos	Old_world	Palearctic	632.64	DA1	4	2	2	2	0	0	33	110	-0.663520793	-0.397950639	-0.72612027	-0.397032737	0.737603782	-0.01999988	0.561890408	-0.565191523	0.329303596	-0.285152031	-0.145734999	0.55120226	0.443077805	-0.292440854	-0.239669087	-0.435211853	0.500536312	0.922411174	-0.626732795	-0.16493736	-0.252345907	-1.14e-16	-0.618198557021941	0.260718219119037	-0.899359991019215	-1.26949712872563	-0.339711009924728	0.724322490957523	-0.990818573082257	2.247612899438	-2.2883779629541	-0.107116239396073	-0.584192145528058	1.24253866036975
Dendrocopos_noguchii_286150.wav	Dendrocopos_noguchii	Dend_nog	Dendrocopos	Old_world	Palearctic	632.64	DA1	4	2	2	2	0	0	33	110	0.04333834	0.042339321	-0.44976214	0.092305595	0.285807526	-0.210945545	0.561890408	0.204092855	-0.064478352	-0.329442632	-0.290172555	2.66537442	-1.346736002	-0.327743945	-1.725408878	0.071100047	-0.242771955	-0.270420704	0.124324942	0.161352985	-0.252345907	-1.14e-16	0.299267880885998	-1.28715542783828	0.455471624967943	-1.19915085164277	0.473974427749248	1.51445582282883	-2.08282702473711	0.839370049697235	1.9884243188382	0.230853201804211	0.309056239576343	2.66919372791484
Dendrocopos_syriacus_132031.wav	Dendrocopos_syriacus	Dend_syr	Dendrocopos	Old_world	Palearctic	3508008.55	DA4	1	8	2	8	1	4	22.5	68.5	-0.663520793	-0.742509995	1.247793038	-0.650092833	-0.930079539	-0.373925461	0.561890408	-0.795382689	0.301315566	-0.220555598	0.245932888	-0.692363299	-0.086297367	-0.147652381	0.084155439	-0.408468215	-1.622544222	-0.690224885	-0.056146612	0.375641169	-0.252345907	-1.14e-16	-0.0129134526021683	-1.26169895944472	-0.524706191658221	1.29969899243965	-1.39304237751059	-0.094291285239268	-2.5347009204226	-3.38200976901713	0.255784135194601	-0.642564312630811	-1.89595700090046	-0.306564948295945
Dendrocopos_syriacus_253845.wav	Dendrocopos_syriacus	Dend_syr	Dendrocopos	Old_world	Palearctic	3508008.55	DA4	1	8	2	8	1	4	22.5	68.5	0.485125298	-0.147827431	1.343723123	-0.446409977	-1.210333299	-0.479810889	0.561890408	-0.579322272	-0.161978579	-0.315163845	-0.077794309	0.458063078	-1.27766802	-1.305987379	-1.257120402	-1.621360125	0.562413529	2.467935435	0.403912806	0.224456294	-0.252345907	-1.14e-16	1.58043685554193	-3.03668627932975	-1.06156713597334	-0.654819361411759	-0.17362641433421	1.12590690183095	-1.30297528621837	-3.33521692631743	1.49669624628258	-2.24426111063401	-0.660101043653834	3.79664562002653
Dendrocopos_syriacus_314893.wav	Dendrocopos_syriacus	Dend_syr	Dendrocopos	Old_world	Palearctic	3508008.55	DA4	1	8	2	8	1	4	22.5	68.5	-0.133376443	-0.467520621	1.037965124	0.366454631	-1.405596635	-0.429676294	0.561890408	-1.094053068	-0.128963609	-0.222918342	0.339211727	-0.812902127	-1.452431158	-0.551402965	-1.813147333	-2.607916946	-0.296338425	3.076514273	0.182257105	0.094919876	-0.252345907	-1.14e-16	2.03352102471559	-3.46466008499967	-2.57759000023643	-1.11017139820857	-0.227653573397615	-0.234236391469893	-0.351388005275226	-4.22388567020425	-0.927643368260725	-4.88082909355232	-0.357349959146028	3.9091219881472
Dendrocopos_syriacus_314895.wav	Dendrocopos_syriacus	Dend_syr	Dendrocopos	Old_world	Palearctic	3508008.55	DA4	1	8	2	8	1	4	22.5	68.5	-0.133376443	-0.476409135	1.131016965	0.18049773	-1.20870914	-0.495737877	0.561890408	-0.729221281	-0.141064119	-0.294565192	0.131185883	0.565907491	-1.432581619	-0.413762466	-1.796670061	-1.218231554	0.545172124	1.945485306	0.074346706	0.025146756	-0.252345907	-1.14e-16	1.15764213661182	-2.68960896613743	-1.73884435575702	-0.629105035639578	6.15216956619843e-05	0.718980891961378	-1.32909156138867	-3.22399602539442	-0.387998647831138	-2.3849036864357	-0.36661005099688	3.44096564802898
Dendrocopos_medius_281296.wav	Dendrocoptes_medius	Dendroc_med	Dendrocoptes	Old_world	Palearctic	4838460.08	DA4	4	8	0	8	1	0	21	67.5	-0.575163401	-0.455506979	-0.205305726	-0.492339195	0.22795609	-0.047333084	0.561890408	-0.460742754	0.631263591	-0.026104446	-0.135226149	-0.138828039	0.69620116	0.73285336	0.285137345	-0.21544053	-0.864633734	-0.370627799	-0.18829376	0.454118013	-0.252345907	-1.14e-16	-0.595587864926352	0.20653927918856	-0.511832187054569	0.367551127232445	-0.927712336582069	-0.270683884415363	-1.21748276999281	-0.193674128774305	-1.40573624570105	-0.140457810607114	-1.12901306672414	-0.773810776094284
Dendrocopos_medius_301753.wav	Dendrocoptes_medius	Dendroc_med	Dendrocoptes	Old_world	Palearctic	4838460.08	DA4	4	8	0	8	1	0	21	67.5	-1.282022534	-1.042109073	0.255868382	-0.170007779	0.046313427	-0.523991372	0.561890408	0.628202229	0.473429626	-0.382557803	-0.19132549	-0.717624782	0.243221192	-0.692996586	-0.405571776	-1.097565563	0.186886894	1.526502785	-0.545170073	-3.636266648	-0.252345907	-1.14e-16	-1.27507511252833	-0.655876980140007	-2.61680926671442	-1.58166759533623	-0.555941213253312	0.800240350227425	-3.87193419611113	1.29479172045228	-5.16992271586183	-1.0307720785719	-0.937406230564787	2.3574571398973
Dendrocopos_medius_V0990_01.wav	Dendrocoptes_medius	Dendroc_med	Dendrocoptes	Old_world	Palearctic	4838460.08	DA4	4	8	0	8	1	0	21	67.5	0.57348269	0.367935635	-0.312153367	0.086611265	0.565366117	-0.434545647	0.383176481	0.809891698	-0.215922949	-0.397301605	-0.359639219	-0.133883776	1.032465336	0.024160211	0.403108862	0.642351583	0.288993293	-0.597140764	-0.440445626	0.234239279	-0.252345907	-1.14e-16	-1.40062411585607	0.415786537742865	1.00915443919667	0.278375127312008	0.561201295520975	-0.419730162197409	-3.5793436248373	1.3947157102424	0.369033296098485	1.42127652713662	1.05866900538012	-1.37008167147427
Dendropicos_fuscescens_319335.wav	Dendropicos_fuscescens	Dendrop_fus	Dendropicos	Old_world	Afrotropic	12884394.58	DA6	3	3	3	3	0	0	14.5	25.5	0.485125298	-0.426169898	2.751840544	-0.146999078	-1.597268882	-0.589749911	0.561890408	-0.542661394	-0.144798844	-0.089655828	0.117866127	0.382465213	-0.856118407	-1.624868256	0.02715942	-1.307415007	-0.267870872	1.453610773	1.230200084	0.252106169	-0.252345907	-1.14e-16	1.53996743668158	-3.08858728083914	-0.327249576874876	1.06767404816259	-0.382106972790901	1.47497120659082	-1.49193175737882	-5.69609327377325	3.17995969404175	-0.646650959656077	-1.21379067927305	2.74856992230802
Dendropicos_fuscescens_51406.wav	Dendropicos_fuscescens	Dendrop_fus	Dendropicos	Old_world	Afrotropic	12884394.58	DA6	3	3	3	3	0	0	14.5	25.5	-0.398448618	-0.731105384	1.918633709	0.327663817	-1.319406367	-0.662939864	0.561890408	0.51085465	-0.049319849	-0.133811413	-0.161392223	0.033729645	0.664364944	0.717041206	0.940109835	0.525740834	0.386493469	-0.377217434	0.053276452	0.325366291	-0.252345907	-1.14e-16	-1.24914871962251	-0.654323288388321	-0.291460330288556	2.45379776465718	-0.107701319932212	0.271964561448605	-4.00473886511181	-3.91873968958703	-0.621617708724583	2.03705271144566	-0.511741834806429	-1.13580917588822
Dendropicos_fuscescens_79330.wav	Dendropicos_fuscescens	Dendrop_fus	Dendropicos	Old_world	Afrotropic	12884394.58	DA6	3	3	3	3	0	0	14.5	25.5	0.220053123	-0.471525562	2.154618991	0.235941661	-1.52427112	-0.49483139	0.561890408	-0.724457014	-0.101476032	-0.043108903	0.163140259	0.349043803	-0.002477414	1.257846277	-0.327952683	0.046217249	-0.324106648	-0.299448751	0.011868482	0.252972813	-0.252345907	-1.14e-16	0.126389259064932	-1.48558779124114	-0.779762747100895	2.17593853173839	-0.52651859630171	-0.200428563291994	-1.86166569197625	-5.39276107878062	0.0404448421658656	-0.144395916388751	-0.952998628086931	-0.409841654907865
Dendropicos_fuscescens_79334.wav	Dendropicos_fuscescens	Dendrop_fus	Dendropicos	Old_world	Afrotropic	12884394.58	DA6	3	3	3	3	0	0	14.5	25.5	0.308410515	-0.429248771	2.283794837	-0.197626665	-1.471859051	-0.508031585	0.561890408	-0.455324459	-0.109841817	-0.065587182	0.046009331	0.778821154	-0.786806231	0.918590078	-0.718307386	-1.90778209	-2.796819252	0.331934567	1.355340398	0.37655751	-0.252345907	-1.14e-16	1.89086055890198	-3.42625080056207	-0.642058050786664	1.68512024565397	-1.079687414455	0.00609714653440805	-1.37504967211496	-7.37140918055272	3.01815064782575	-2.40214232036697	-1.66900149212403	1.44145857943938
Dendropicos_fuscescens_85514.wav	Dendropicos_fuscescens	Dendrop_fus	Dendropicos	Old_world	Afrotropic	12884394.58	DA6	3	3	3	3	0	0	14.5	25.5	-0.045019051	-0.396154469	1.054159421	-0.220177578	-0.969828664	-0.432942537	0.561890408	-0.258583067	0.037375072	-0.11823501	-0.084780733	-0.529429324	1.227107582	0.399233194	0.411160755	0.470486671	0.195315721	-0.449535205	-0.378544416	0.27771876	-0.252345907	-1.14e-16	-1.02117213322741	-0.155070808794975	-0.288863876970438	1.75199280283262	-0.47998817097012	-0.330694243499252	-2.76955430125461	-2.430081328481	-0.949176697546636	1.00137222501704	-0.683755964994895	-1.51734448692658
Dendropicos_namaquus_299095.wav	Dendropicos_namaquus	Dendrop_nam	Dendropicos	Old_world	Afrotropic	8208538.08	DA5	4	1	1	1	0	0	25.5	75	-0.575163401	0.514497411	-2.379587714	2.930578388	1.922502509	0.737355843	-1.101296932	0.420633333	-1.57500436	-0.052998205	-0.393871768	0.050417464	-0.307240339	-1.186687151	1.08174878	0.953507065	0.386381834	-0.918075541	-0.566713618	-0.037682755	-0.252345907	-1.14e-16	-1.03596110210469	2.21110445379495	2.08898790091707	-2.34379402653828	2.54410686912586	-0.407011010059769	0.534671517963309	7.45382776667379	0.709611561899842	1.6643638452116	3.91403096125625	-0.587401023332114
Dendropicos_namaquus_37940.wav	Dendropicos_namaquus	Dendrop_nam	Dendropicos	Old_world	Afrotropic	8208538.08	DA5	4	1	1	1	0	0	25.5	75	-1.105307751	-0.240699889	-2.548965299	3.709342898	1.970086837	1.001741419	-1.814586769	0.691882706	-5.568908947	0.222891546	-0.62712946	-0.689335526	-0.112155878	-1.030947052	1.02810588	0.194867879	0.559125625	0.169444541	-0.649717949	-1.128070708	-0.252345907	-1.14e-16	-0.906615873816842	2.22224350673096	1.90185251025222	-2.51351530283936	3.86817746953663	-1.59572678156918	1.26518535498477	7.35028865290161	-0.02266870613819	0.821428063019421	5.9161833596592	-0.942838287349957
Dendropicos_namaquus_47012.wav	Dendropicos_namaquus	Dendrop_nam	Dendropicos	Old_world	Afrotropic	8208538.08	DA5	4	1	1	1	0	0	25.5	75	0.04333834	1.160882036	-2.082877505	0.848262129	2.862819502	0.309819087	-0.621756626	0.829694015	-0.466149532	-0.36486525	-0.397096435	1.575568504	1.925505112	0.812692324	1.173325075	1.30995345	0.575845743	-1.227794563	-0.605502331	0.287393409	-0.252345907	-1.14e-16	-1.90695848457091	3.2303549715787	2.1769500155696	-0.985654023407225	1.3584275962573	-0.0858529794047391	0.197468098738485	6.96424102449013	-0.0772947084261693	3.3810500587788	2.15101769288772	-2.30599684917734
Dendropicos_namaquus_65600.wav	Dendropicos_namaquus	Dendrop_nam	Dendropicos	Old_world	Afrotropic	8208538.08	DA5	4	1	1	1	0	0	25.5	75	-0.48680601	1.091099861	-2.638766272	2.262363461	2.772288169	1.005622265	-1.575220799	0.555218233	-2.04863473	-0.153627627	-0.441762931	0.245905283	-0.847252168	-1.617790148	0.733449857	0.713119969	0.035710708	-0.874958404	-0.472261033	-0.10010477	-0.252345907	-1.14e-16	-0.430960740285535	2.2318660533861	2.79982752508936	-3.1586193313526	2.39370131869477	-0.322093779725872	1.54443697881078	8.8561581755409	2.35959473341089	1.1075608896861	3.85169495974856	-0.180990238760277
Dendropicos_namaquus_65617.wav	Dendropicos_namaquus	Dendrop_nam	Dendropicos	Old_world	Afrotropic	8208538.08	DA5	4	1	1	1	0	0	25.5	75	-0.133376443	2.472764205	-2.802318214	0.557229524	5.370492795	1.52162661	-1.313879131	0.87514705	-0.534061774	-0.190859746	-0.386282849	-0.247942497	-0.963564588	-1.710644841	1.210892464	-0.148571567	0.46569523	0.534135651	-0.415820176	0.140636994	-0.252345907	-1.14e-16	0.0281214307786196	2.98756692827244	2.80947926059701	-4.85147669748298	1.4507001323593	-0.181720026940548	3.61054020331602	12.1366648669818	2.13534673219786	-0.0819550097538859	2.83351901485447	0.367144800785063
Dendropicos_namaquus_6828.wav	Dendropicos_namaquus	Dendrop_nam	Dendropicos	Old_world	Afrotropic	8208538.08	DA5	4	1	1	1	0	0	25.5	75	-0.045019051	1.831747747	-2.54310882	1.584428494	3.003487274	1.034741745	-1.389074714	0.237202662	-1.368453146	-0.162615281	-0.396699287	0.151300902	0.657120477	-0.416817279	0.586038146	0.548263811	0.364994577	-0.42167824	-0.505345361	0.147140415	-0.252345907	-1.14e-16	-0.409521499142099	2.81789215118913	2.31453394300186	-2.65860376474183	1.8740956942802	-1.01588109210316	2.99916701737878	8.31718355961182	1.10514736387224	0.649636895066714	3.30186811252088	-1.30602986341869
Dendropicos_namaquus_6829.wav	Dendropicos_namaquus	Dendrop_nam	Dendropicos	Old_world	Afrotropic	8208538.08	DA5	4	1	1	1	0	0	25.5	75	-0.398448618	0.80233003	-2.410269621	3.172381749	2.154064159	0.910132705	-1.603285205	0.438145099	-0.991101001	-0.167174107	-0.449213919	-0.098789961	0.145273004	-0.825436068	1.046862584	1.101682277	0.392775671	-1.100641457	-0.574809505	0.056704959	-0.252345907	-1.14e-16	-1.06983175599596	2.6733827313364	2.20982856594424	-2.33058980465872	2.44797326365727	-0.775416531361151	1.23797466023468	7.94858227210774	0.543263993814023	1.58426548989251	3.94062923522169	-1.23440592645228
Dendropicos_namaquus_74628.wav	Dendropicos_namaquus	Dendrop_nam	Dendropicos	Old_world	Afrotropic	8208538.08	DA5	4	1	1	1	0	0	25.5	75	-0.310091226	0.403713726	-1.868043161	1.755506068	1.241505851	0.240817235	-1.233308476	0.250087107	-0.991159263	-0.25304785	-0.461772325	0.437158838	-0.479327062	-1.324067663	0.361287736	0.587492906	0.1372455	-0.640636448	-0.348493382	0.005952169	-0.252345907	-1.14e-16	-0.497550270212369	1.17249704127612	1.77075647374325	-2.02448263547135	1.63788466073073	0.158905143539353	-0.0662666007458919	5.56818909857757	1.53956087361517	1.08818035538458	2.49832874536547	0.287033059992793
Dendropicos_namaquus_79278.wav	Dendropicos_namaquus	Dendrop_nam	Dendropicos	Old_world	Afrotropic	8208538.08	DA5	4	1	1	1	0	0	25.5	75	-0.575163401	0.116962826	-1.60150802	-0.485354137	1.767471272	0.572678681	-0.921666126	0.35459993	0.303820819	-0.071874443	-0.398149659	0.409622476	-0.860300957	-1.628207275	-0.270642014	-0.464482778	0.858312262	1.225474808	-0.305342535	-0.451442322	-0.252345907	-1.14e-16	0.121262566806217	0.796347343168312	0.201594923049361	-3.06742770294081	0.0253881574448469	1.23429585036644	1.22265507507044	5.79906531511745	-0.294057301688974	-0.348545600614702	0.0107309315854024	2.29616292666697
Dendropicos_pyrrhogaster_119795.wav	Dendropicos_pyrrhogaster	Dendrop_pyr	Dendropicos	Old_world	Afrotropic	898602.35	DA2	1	1	1	1	0	0	24	68.5	-1.193665143	-0.951257061	0.103128653	0.180469651	-0.821662904	-0.167366007	0.561890408	-1.230481806	1.710652931	0.237800177	1.186925232	-0.680210084	-0.783698862	0.331061095	-1.258026919	-0.753875464	0.598147531	1.397849025	-0.480986006	-1.831668261	-0.252345907	-1.14e-16	0.338196555664692	-0.501133462690105	-3.75901837505055	-1.15680818258469	-0.912110072590094	0.371065083282947	1.75958289173928	-0.976789296998191	-6.13555688820803	-2.62878374104326	-1.57875592728118	2.49739602462886
Dendropicos_pyrrhogaster_86904.wav	Dendropicos_pyrrhogaster	Dendrop_pyr	Dendropicos	Old_world	Afrotropic	898602.35	DA2	1	1	1	1	0	0	24	68.5	-0.928592968	-0.779750217	0.300633825	0.490591803	-1.201042211	-0.07116816	0.561890408	-1.444925934	1.128340566	0.159515793	0.770245379	-0.760457812	-0.723129113	0.223044046	-1.207747451	-2.186089011	0.496510636	3.132847854	-0.485073803	-0.446681425	-0.252345907	-1.14e-16	1.27345303509023	-1.70891257769044	-3.82292910371598	-1.35540635561969	-0.65903464460508	0.0727576252954103	1.87806526863031	-2.42544344226832	-4.87634029341099	-4.09802363416957	-1.15766326649259	3.43612591083822
Dendropicos_pyrrhogaster_87121.wav	Dendropicos_pyrrhogaster	Dendrop_pyr	Dendropicos	Old_world	Afrotropic	898602.35	DA2	1	1	1	1	0	0	24	68.5	-1.193665143	-0.845231565	-0.997627976	1.436955355	-0.295030089	0.067104031	0.561890408	-1.301721061	0.109922854	0.276408398	0.782764851	-0.052400086	-0.165138633	0.215437283	-0.744554768	0.262726979	0.748235183	0.224289349	-0.603131082	-2.029568689	-0.252345907	-1.14e-16	-0.524164536979651	0.782663053358319	-2.3873845750678	-1.34526090748356	0.501948328955497	0.0789685072216958	1.54635950159737	1.71397788935796	-5.47811006570649	-0.797815311577251	0.482313351267307	1.27873738827901
Dendropicos_pyrrhogaster_87122.wav	Dendropicos_pyrrhogaster	Dendrop_pyr	Dendropicos	Old_world	Afrotropic	898602.35	DA2	1	1	1	1	0	0	24	68.5	-1.016950359	-0.750527415	-0.487661006	0.916022304	-0.547555456	0.13862298	0.561890408	-1.515010672	1.51624555	0.143267381	0.639267897	-0.661661424	-0.436474881	-0.433143329	-0.969793314	-0.986314603	-0.41233247	0.940252128	-0.472147798	-1.061214124	-0.252345907	-1.14e-16	0.444367269025224	-0.56599134474025	-2.62294966719535	-1.58941105705121	-0.581481130862983	0.109333310334421	1.10903125611226	0.252884913862426	-4.11680280241498	-2.66493212275807	-0.850817255934809	2.2754145382611
Dendropicos_xantholophus_107763.wav	Dendropicos_xantholophus	Dendrop_xan	Dendropicos	Old_world	Afrotropic	2919057.33	DA4	1	1	1	1	0	0	23.5	61.5	-0.133376443	-0.161835612	-0.20341492	0.448149533	-0.444099064	-0.173807597	0.435589073	-0.918633977	-0.07637868	-0.266084444	-0.073170597	-0.314558997	-0.721354213	-1.465738014	-0.89490979	-1.946375154	-0.603310473	2.011924378	-0.217509185	-0.105726399	-0.252345907	-1.14e-16	1.1459803717368	-2.04908388481756	-1.11203330838697	-1.81918514156832	0.00541206272684003	0.285780859607683	-0.867844667091631	-0.319665743051428	0.0582265581394064	-2.96314412631845	0.0454595392453535	3.19336595458283
Dendropicos_xantholophus_107773.wav	Dendropicos_xantholophus	Dendrop_xan	Dendropicos	Old_world	Afrotropic	2919057.33	DA4	1	1	1	1	0	0	23.5	61.5	0.308410515	-0.012225512	0.531631575	-0.393779193	-0.906829601	-0.267535774	0.561890408	-0.66999252	-0.041527719	-0.29014706	-0.142669686	-0.352897924	-1.631127502	-0.430976106	-1.961484701	-2.338219845	0.059277719	3.000021255	0.668979814	0.196397407	-0.252345907	-1.14e-16	2.10516976580992	-3.21459497644123	-1.8923207481287	-1.5044848776547	-0.250510501825869	-0.0693072277691647	-0.165521602014217	-2.97734919156355	0.179115252491497	-4.63480701625778	-0.311822519321909	3.88690607608244
Dendropicos_xantholophus_51537.wav	Dendropicos_xantholophus	Dendrop_xan	Dendropicos	Old_world	Afrotropic	2919057.33	DA4	1	1	1	1	0	0	23.5	61.5	0.131695732	0.035665254	-0.208549028	0.101605925	-0.217439072	-0.124237833	0.561890408	-0.918607571	-0.115817377	-0.280908476	-0.126482078	-0.418172054	-1.15667201	-1.864806627	-0.686901006	-1.118190303	-1.086930198	0.60530316	0.65711911	0.095773375	-0.252345907	-1.14e-16	1.20577155181984	-1.85210596399404	0.0635354593582809	-1.39940443994643	-0.0337709264120941	0.233915013556941	-0.953404572704438	-0.149867849677992	2.16198904019092	-2.24841153148441	0.0971975746038842	2.35902636553437
Dinopium_rafflesii_164165.wav	Dinopium_rafflesii	Din_raf	Dinopium	Old_world	Indomalaya	1036889.72	DA2	4	9	0	8	4	5	27	97.5	-0.928592968	-0.730780491	-0.125937362	-0.595087128	0.169030794	-0.104495823	0.561890408	-0.175975902	1.671106674	0.3089984	-0.00275022	1.736371314	-0.1194374	-1.036760047	0.986816847	-0.59207575	-0.642076933	0.271012501	-0.557308933	-0.033534152	-0.252345907	-1.14e-16	-0.372030081676954	-0.0826646203632099	-0.409990461427804	-0.588789858493887	-1.13631213863631	2.6085155929843	-1.05542751099391	1.09184606207542	-0.39750951184293	1.64005728029219	-2.31254335701521	2.19768374712342
Dinopium_rafflesii_175114.wav	Dinopium_rafflesii	Din_raf	Dinopium	Old_world	Indomalaya	1036889.72	DA2	4	9	0	8	4	5	27	97.5	0.838554865	0.21260659	0.535155658	0.197488114	-1.125866362	-0.432334249	-1.254569698	0.87514705	-0.212218102	-0.270073546	-0.60318662	-0.381901218	0.030240451	-0.917269017	-0.203797561	-0.481775663	-0.288013755	0.394871744	0.701190566	0.294858763	-0.252345907	-1.14e-16	0.633369241436986	-1.37316801327475	0.991919154572219	0.412347021214491	0.249012299490979	-0.0788419352565143	-1.57814703425787	-1.77851893635483	3.24793948825946	-0.372425442343431	0.438917488305321	0.338611870038804
Dinopium_rafflesii_22638.wav	Dinopium_rafflesii	Din_raf	Dinopium	Old_world	Indomalaya	1036889.72	DA2	4	9	0	8	4	5	27	97.5	1.015269648	0.516038824	0.052841678	0.040000985	0.065529889	-0.420491572	0.561890408	0.721222038	-0.17691748	-0.381384134	-0.337803079	0.899536578	-1.068411748	-1.363626565	-0.825108474	-2.103004525	-3.490846821	0.062618516	1.657742453	0.31604304	-0.252345907	-1.14e-16	1.89133211696464	-3.25527283511716	1.40251404012143	-0.816010817120245	0.088896622586738	0.340304366565858	-2.63571123960805	-2.04258612665984	6.18509352800235	-2.30112915838539	0.330346761322742	2.60886939478453
Dinopium_rafflesii_86971.wav	Dinopium_rafflesii	Din_raf	Dinopium	Old_world	Indomalaya	1036889.72	DA2	4	9	0	8	4	5	27	97.5	-0.751878184	-0.51927881	-0.472114576	-0.568074857	0.63518807	0.200853465	0.561890408	-0.654474495	1.51222848	-0.074820761	-0.101181134	-1.098037503	-0.354710299	-1.224583436	0.462685362	0.168280031	0.430083558	0.107094432	-0.521766271	-0.33140356	-0.252345907	-1.14e-16	-0.814916681215919	0.559076482457741	-0.746337546435913	-1.26347791915806	-0.952143945544163	0.552298024964698	-1.28860712427422	2.80071022212194	-2.2797950614288	-0.181466420383947	-1.23082652495514	0.6403000502969
Dryocopus_javensis_162995.wav	Dryocopus_javensis	Dry_jav	Dryocopus	Old_world	Indomalaya	3136916.6	DA4	1	12	0	11	1	2	43	272	0.131695732	0.655592663	-1.338649883	0.030356175	1.348436235	0.387729508	0.561890408	-0.990044648	-0.031551521	-0.180279607	-0.234981802	-1.129172634	-0.114189711	0.91090482	-0.702261631	-0.308447661	0.247199157	0.573763969	-0.492764331	0.279876256	-0.252345907	-1.14e-16	-0.0172142066468575	0.538805928752634	-0.63193001723329	-1.68218911397564	0.0772038470138171	-1.73596981141356	0.677192809841799	2.83254934358516	-2.11642200333273	-2.60847759674704	0.907232008372562	-0.440130612718921
Dryocopus_javensis_164125.wav	Dryocopus_javensis	Dry_jav	Dryocopus	Old_world	Indomalaya	3136916.6	DA4	1	12	0	11	1	2	43	272	1.191984431	0.885460929	-0.186214867	-0.567870216	-0.048860043	-0.14295202	0.561890408	-0.253274512	-0.136134282	-0.343493006	-0.290153324	-0.824508187	-1.29813849	-0.443343036	-1.685067667	-1.751913236	-0.686988679	1.703861572	0.205102882	0.2725532	-0.252345907	-1.14e-16	1.6856051761836	-2.4965598565318	-0.378515676243112	-1.62801192399145	-0.0977721848919847	-0.970249311519637	-1.00518317196188	-0.964039181737034	1.92101083909305	-4.30611170909229	0.451644343308732	2.18415113444174
Dryocopus_javensis_164182.wav	Dryocopus_javensis	Dry_jav	Dryocopus	Old_world	Indomalaya	3136916.6	DA4	1	12	0	11	1	2	43	272	-0.133376443	0.220280929	-1.186856712	0.618027368	0.675663915	0.079999089	0.561890408	-0.705207409	-0.110289984	-0.163574585	-0.201163669	-0.988583752	-0.853317412	0.438864233	-1.315817875	-0.682669237	0.279071592	1.070550691	-0.366979017	0.199961276	-0.252345907	-1.14e-16	0.255622878153463	-0.508207451618239	-1.15218447626149	-1.97747459949852	0.498060988890468	-1.36753101695958	-0.291016092239311	1.81521531983232	-2.15934114892253	-3.15283302611921	1.30265344915107	0.998108474745429
Dryocopus_javensis_19126.wav	Dryocopus_javensis	Dry_jav	Dryocopus	Old_world	Indomalaya	3136916.6	DA4	1	12	0	11	1	2	43	272	0.750197473	1.160190446	-1.224368141	0.340806197	0.025412368	0.183815664	0.561890408	-1.301264011	-0.160185911	-0.230629312	-0.171525866	-0.912257089	-1.124758899	1.257846277	-1.541143781	-1.171333027	-1.023199271	0.719878788	0.046613275	0.297000573	-0.252345907	-1.14e-16	1.51655139735026	-1.23501062852118	-0.718489967157247	-1.58825300953768	0.112073967023544	-2.19229199100088	1.28072184832517	-0.0314546115307777	0.0499214297302179	-4.75837752825939	1.06815995213392	0.619840202778865
Dryocopus_javensis_196555.wav	Dryocopus_javensis	Dry_jav	Dryocopus	Old_world	Indomalaya	3136916.6	DA4	1	12	0	11	1	2	43	272	2.428987914	2.896206609	-1.284321573	0.030903517	1.898326692	-0.084824745	-0.156354306	0.87514705	-0.20870746	-0.387313141	-0.368551311	-0.799791173	0.629866204	0.73852381	-0.084614435	0.40584174	-0.248763898	-0.698051594	-0.105965838	0.30986541	-0.252345907	-1.14e-16	0.0316549231640782	0.747518852802817	2.44279165904832	-0.933616598741218	1.12239595755148	-2.27659341835078	-0.265757776359314	3.46237670710777	3.26239778363508	-0.96222562404547	2.71893836085394	-2.30429525812774
Dryocopus_javensis_197606.wav	Dryocopus_javensis	Dry_jav	Dryocopus	Old_world	Indomalaya	3136916.6	DA4	1	12	0	11	1	2	43	272	1.722128781	2.386898209	-1.440395484	0.080031983	2.57547348	-0.088197959	0.561890408	0.671765977	-0.200864537	-0.463821103	-0.349056777	-0.820660335	-0.177683736	1.257846277	-0.754968566	0.694302476	-0.052503746	-0.916770239	-0.00172195	0.290147953	-0.252345907	-1.14e-16	-0.388148725818833	0.729142194595087	1.68645554191849	-1.44367023132228	1.1761593240332	-2.45626914845754	-1.17818764921051	4.09587278792666	1.46328583105529	-1.48211579068439	2.86837915218839	-1.95983227080558
Dryocopus_javensis_22623.wav	Dryocopus_javensis	Dry_jav	Dryocopus	Old_world	Indomalaya	3136916.6	DA4	1	12	0	11	1	2	43	272	-0.221733835	0.136649621	-1.273286598	1.174926992	0.379246184	0.04940475	0.561890408	-0.933012442	-0.194694772	-0.295217348	-0.144975793	-0.989577364	-0.298770067	-0.614759024	-0.855483368	0.265142793	0.36137271	-0.066454662	-0.360318383	0.031825607	-0.252345907	-1.14e-16	-0.386241987490561	0.100931284338375	-0.319681434305559	-1.61704599283583	0.873684007887141	-1.0148221651932	-1.05386879533157	2.66534567347483	-1.48054088014428	-1.45333674535982	1.7163904631302	0.323198688053454
Dryocopus_javensis_44850.wav	Dryocopus_javensis	Dry_jav	Dryocopus	Old_world	Indomalaya	3136916.6	DA4	1	12	0	11	1	2	43	272	-0.133376443	1.109967942	-2.110953718	-0.175776816	3.996916172	0.774806847	0.561890408	-0.544858254	0.056344488	-0.327345011	-0.307697117	-1.013888151	0.497241507	0.849356526	-0.194707334	0.228828804	-0.047888661	-0.324894004	-0.571759167	0.298983568	-0.252345907	-1.14e-16	-0.958569197824267	2.27466461701852	0.4628235834419	-2.62963667931423	0.204473164768863	-1.88987266100065	0.687920033530155	7.2348527533759	-2.22004974821703	-1.46723623499208	1.40796621775514	-1.63263899631963
Dryocopus_lineatus_106134.wav	Dryocopus_lineatus	Dry_lin	Dryocopus	New_World	Neotropic	14185424.23	DA6	1	44	0	37	3	2	33	207	0.838554865	0.485654361	0.01781157	-0.366924087	-0.316327762	-0.290489434	0.561890408	-0.260922003	-0.169149252	-0.324018808	-0.254580873	-0.946289444	-0.611808396	0.501914374	-1.115339169	-1.115099719	-0.798370095	0.81598359	-0.267726816	0.291867608	-0.252345907	-1.14e-16	0.725985825038545	-1.79164424323655	-0.481638123739871	-0.493748094170863	-0.279474629479081	-1.35360296557169	-1.97127362097916	-1.57909721082347	0.628377263804709	-3.16502311280065	0.223722808405403	0.532603951597291
Dryocopus_lineatus_110030.wav	Dryocopus_lineatus	Dry_lin	Dryocopus	New_World	Neotropic	14185424.23	DA6	1	44	0	37	3	2	33	207	1.10362704	0.990720641	-0.598554734	-0.028914257	0.158056962	-0.152734014	0.561890408	-0.658287254	-0.172883977	-0.356122105	-0.246106307	-0.445610843	-0.844922587	-0.579984337	-1.055411074	-1.080002237	-0.970018265	0.643967897	-0.119391544	0.281559993	-0.252345907	-1.14e-16	1.13319661646585	-1.634126129136	0.330269481570351	-1.45664163696059	0.147099342601054	-0.840267944835192	-1.0405974476657	0.30733932579303	2.21019285900531	-2.96193343238225	0.776296833004908	1.34165444797747
Dryocopus_lineatus_126761.wav	Dryocopus_lineatus	Dry_lin	Dryocopus	New_World	Neotropic	14185424.23	DA6	1	44	0	37	3	2	33	207	1.10362704	0.5784053	0.16636532	0.065912339	-0.732800021	-0.234815095	0.561890408	-0.857984769	-0.163024302	-0.346381759	-0.184790859	-0.410209355	-1.508675937	1.105351019	-1.816368547	-1.955521202	-1.098130424	1.655514198	0.022430947	0.326305111	-0.252345907	-1.14e-16	1.91746058662488	-2.86797387632408	-1.17835322329814	-0.942917937742999	-0.215491790328887	-1.42932233987117	-0.5277148124685	-3.05515996334382	0.923560498129287	-4.98375074598	0.2631976601378	1.96503046621019
Dryocopus_lineatus_133188.wav	Dryocopus_lineatus	Dry_lin	Dryocopus	New_World	Neotropic	14185424.23	DA6	1	44	0	37	3	2	33	207	0.926912256	0.475413908	0.053412601	0.130649356	-0.471296563	-0.371229074	0.394136791	-0.509894824	-0.202776717	-0.359006279	-0.210398993	0.084318162	-0.900658598	0.487499398	-1.355116199	-1.67551571	-0.412716591	1.811243284	-0.023330254	0.296307111	-0.252345907	-1.14e-16	1.37865505069698	-2.28889128205722	-0.860577641300048	-0.998325168211906	0.122324462075129	-0.641936287061448	-0.770127957288102	-1.91455907289684	0.781086233771786	-3.42861877418355	0.446402407299125	2.11469645299901
Dryocopus_lineatus_199145.wav	Dryocopus_lineatus	Dry_lin	Dryocopus	New_World	Neotropic	14185424.23	DA6	1	44	0	37	3	2	33	207	1.191984431	0.543216553	0.432441926	-0.403901108	-0.729582736	-0.380823464	0.561890408	-0.592015014	-0.172883977	-0.267837289	-0.173693651	-0.689340772	-1.3961045	-0.072482944	-1.766390091	-2.227600601	-2.173120131	1.200057285	0.273733021	0.327387451	-0.252345907	-1.14e-16	2.14178688172039	-3.40149861323187	-0.498680059951238	-0.787253494738294	-0.571470376070438	-1.15109170733898	-1.51184503987499	-3.47814586862953	2.82515296960566	-4.89478403447569	-0.205093410459097	2.10575399261338
Dryocopus_lineatus_215152.wav	Dryocopus_lineatus	Dry_lin	Dryocopus	New_World	Neotropic	14185424.23	DA6	1	44	0	37	3	2	33	207	1.10362704	0.805311859	-0.278142568	-0.270004056	0.148101961	-0.303023902	0.507598741	-0.095343443	-0.184237541	-0.29028356	-0.28279314	-0.853362547	-1.012084089	0.798211722	-1.447611455	0.085645243	0.222015689	0.056830482	-0.134396444	0.264794599	-0.252345907	-1.14e-16	0.299939075785857	-1.02281596287697	-0.0200393894810197	-0.602804886583134	0.263030571158142	-1.54995083806774	-1.72057936663651	-0.218210632420218	0.491978497993875	-2.3970101300313	1.05082892978588	-0.14520543012382
Dryocopus_lineatus_215171.wav	Dryocopus_lineatus	Dry_lin	Dryocopus	New_World	Neotropic	14185424.23	DA6	1	44	0	37	3	2	33	207	0.396767907	0.29331365	-0.29511947	-0.343981185	0.105189396	-0.270332888	0.561890408	-0.321094145	-0.163621859	-0.339633622	-0.235774128	-0.794482845	-0.193714259	0.865433148	-0.664611168	-0.388634671	0.233354764	0.664839708	-0.344306384	0.266259366	-0.252345907	-1.14e-16	-0.0836137329673969	-0.628653575258862	-0.630918094710928	-0.424062775834184	-0.0775906133465476	-1.17458308864418	-1.56549079244681	-0.207290250068796	-1.05273700448347	-1.89254016777832	0.376136134043711	-0.139203785579874
Dryocopus_lineatus_55979.wav	Dryocopus_lineatus	Dry_lin	Dryocopus	New_World	Neotropic	14185424.23	DA6	1	44	0	37	3	2	33	207	1.191984431	0.667408928	0.217798258	-0.588450726	-0.369358566	-0.232235619	0.561890408	-0.537845947	-0.152567072	-0.265406985	-0.23725712	-0.266046868	0.216251713	1.257846277	-0.427959371	-0.32107149	-0.504156111	0.030978037	-0.220267989	0.316921412	-0.252345907	-1.14e-16	0.330245700065604	-0.848657933974895	0.0447656339977377	0.562652733435822	-0.42889855664506	-1.2047646061288	-1.13507451079625	-1.84452131913863	0.829225735606451	-1.53383875373954	-0.134077156541379	-0.847387320133727
Dryocopus_lineatus_65150.wav	Dryocopus_lineatus	Dry_lin	Dryocopus	New_World	Neotropic	14185424.23	DA6	1	44	0	37	3	2	33	207	1.280341823	0.92850567	-0.333950792	0.18712183	-0.368089176	-0.25766005	0.362559461	-0.253741192	-0.205405963	-0.297853425	-0.27801773	-0.331746238	-1.407155206	0.452057374	-1.700743584	-1.711904336	-0.797098587	1.571399819	0.397064033	0.292209379	-0.252345907	-1.14e-16	1.82804391857965	-2.51770480867978	-0.487303378088385	-1.37587196561215	0.342843160211558	-1.2061617390937	-0.370636121134703	-1.62496373583347	1.77998558320757	-4.33130065489312	1.02551636171218	2.06029765287114
Dryocopus_lineatus_6835.wav	Dryocopus_lineatus	Dry_lin	Dryocopus	New_World	Neotropic	14185424.23	DA6	1	44	0	37	3	2	33	207	0.838554865	0.657902573	0.068845978	-0.246201833	-1.055080461	0.512964396	0.561890408	-2.036335848	0.050997855	-0.233617075	0.021011927	-0.945220819	-1.33702967	0.245375436	-1.717351568	-1.763133906	-0.368151397	1.955149651	0.000425705	0.291172484	-0.252345907	-1.14e-16	2.37997727356707	-2.21581488210517	-1.50150179410586	-1.30710499058709	-0.686060563089378	-1.23386275236255	2.15546693448748	-2.30622161051067	0.279855425727459	-5.29499093035405	-0.467286427623472	2.10304507799939
Dryocopus_lineatus_69425.wav	Dryocopus_lineatus	Dry_lin	Dryocopus	New_World	Neotropic	14185424.23	DA6	1	44	0	37	3	2	33	207	0.131695732	0.093892412	-0.289971154	-0.263842981	-0.077330857	-0.141158627	0.561890408	-0.728596776	-0.10028092	-0.336725709	-0.176325909	-0.254759101	-1.242869463	0.175345123	-1.639188373	-1.940897247	-1.822171306	1.098594391	-0.101671247	0.334246912	-0.252345907	-1.14e-16	1.41019281868245	-2.39077696273313	-0.920181803426691	-1.36724630523406	-0.581290384935478	-0.79034256006318	-1.27291801240339	-1.3631348059813	0.779377277529433	-4.16626143132363	-0.320756269593591	2.11448466732444
Dryocopus_lineatus_69431.wav	Dryocopus_lineatus	Dry_lin	Dryocopus	New_World	Neotropic	14185424.23	DA6	1	44	0	37	3	2	33	207	2.075558348	1.03937921	0.530731487	-0.391774757	-0.422325453	-0.398439673	0.328727259	0.241558775	-0.182743651	-0.367855039	-0.320479638	-0.168136455	-1.426410895	-0.220162222	-1.79154769	-0.947972027	-0.845926018	0.56933856	0.642098126	0.296085063	-0.252345907	-1.14e-16	1.68323896781112	-2.79237664583666	0.661546487854502	-0.532971369854163	0.177716293124167	-0.83170889699673	-1.86453503393536	-2.43187708902909	4.17017364098305	-3.12433013391518	0.73606052601252	1.49443296252587
Dryocopus_lineatus_69432.wav	Dryocopus_lineatus	Dry_lin	Dryocopus	New_World	Neotropic	14185424.23	DA6	1	44	0	37	3	2	33	207	0.04333834	-0.004451966	-0.293166974	0.131232282	-0.235008194	-0.231701289	0.345663443	-0.72188411	-0.136283671	-0.288500234	-0.139871125	-0.381901218	-0.573174033	0.759621388	-1.083268453	-1.048091022	-0.329529661	1.079925113	-0.534655105	0.22824011	-0.252345907	-1.14e-16	0.479800821105726	-1.23791319693949	-1.16908297807442	-0.835681139128198	-0.161408931007537	-0.893069000433704	-0.999223482379667	-0.77423255036211	-1.17903371385412	-2.75555456720473	0.138162254493336	1.01237930323962
Dryocopus_lineatus_69434.wav	Dryocopus_lineatus	Dry_lin	Dryocopus	New_World	Neotropic	14185424.23	DA6	1	44	0	37	3	2	33	207	0.838554865	0.352266676	0.349207121	-0.405834182	-0.528067769	-0.359458668	0.556612941	-0.507085182	-0.166759028	-0.345800899	-0.197902453	-0.540119589	-1.158248066	1.246738206	-1.568943426	-1.74911025	-0.772438862	1.636773114	0.126085673	0.303869514	-0.252345907	-1.14e-16	1.44499231793234	-2.51691883966665	-1.27223288211862	-0.565973175247558	-0.405870089091104	-1.31797885427379	-0.999839071354631	-3.06294606446189	0.247740012055155	-4.3097310311528	-0.0688913160109294	1.48486871174111
Dryocopus_lineatus_69440.wav	Dryocopus_lineatus	Dry_lin	Dryocopus	New_World	Neotropic	14185424.23	DA6	1	44	0	37	3	2	33	207	0.57348269	0.476160372	-0.385687504	-0.245527412	-0.139255837	-0.207471185	0.561890408	-0.620518318	-0.16646025	-0.222681923	-0.192120169	-0.938764448	-0.582873403	0.56290079	-1.091319983	-0.552497314	0.259349508	0.891323162	-0.469421218	0.269147023	-0.252345907	-1.14e-16	0.38739637516703	-0.976520632045022	-0.755093705664096	-0.807231504596434	-0.0172892752438338	-1.26247827264739	-0.992173854600608	-0.298479116224099	-0.758104767582731	-2.68273383789545	0.506483411851722	0.409708435451339
Dryocopus_lineatus_69442.wav	Dryocopus_lineatus	Dry_lin	Dryocopus	New_World	Neotropic	14185424.23	DA6	1	44	0	37	3	2	33	207	0.750197473	0.173845	0.46304766	0.189918157	-0.535548129	-0.498022994	0.561890408	0.388258011	-0.181847317	-0.345972189	-0.296072916	-0.590252343	-0.909800123	0.92658353	-1.362704657	-1.270314321	0.299863245	1.828903742	-0.237836903	0.270128991	-0.252345907	-1.14e-16	0.540356246084386	-2.23023076588104	-1.21753310032298	-0.515127446181444	0.317291833383034	-1.04080996705177	-2.66489792108035	-2.33987730765331	-0.574142030199341	-3.04054445839427	0.792560008007071	1.42168665576827
Dryocopus_lineatus_89102.wav	Dryocopus_lineatus	Dry_lin	Dryocopus	New_World	Neotropic	14185424.23	DA6	1	44	0	37	3	2	33	207	0.485125298	0.271346161	-0.057689181	-0.122236868	-0.37982913	-0.168786477	0.561890408	-0.832663203	-0.111335707	-0.361444019	-0.175774468	-0.247942497	-1.016495029	1.242347836	-1.451273014	-1.520271537	0.99957621	2.665236578	-0.041584798	0.285806964	-0.252345907	-1.14e-16	1.16907673925626	-1.73878990239832	-1.9673178630384	-1.23914180025329	0.0559348751408684	-0.833324115428645	0.406229895740941	-1.54409810515309	-1.84091590646827	-3.82388194989325	0.305648526848744	2.13830695881212
Dryocopus_martius_114213.wav	Dryocopus_martius	Dry_mar	Dryocopus	Old_world	Palearctic	20797823.52	DA7	1	10	0	9	2	5	50	310	1.368699215	1.067800097	-0.415673275	-0.136280549	0.437957435	-0.30989571	0.49036475	0.164530311	-0.186328987	-0.328003665	-0.310624134	-0.949487924	-0.946640862	-0.586405224	-1.39328647	-1.52012675	-2.124803201	0.341611211	0.254771189	0.307320795	-0.252345907	-1.14e-16	1.33963938394119	-2.31925817118266	0.68892006114144	-1.33107543903737	0.0861523062369462	-1.42470204776495	-2.25951495543285	-0.445823411747419	3.41957114310577	-3.7670118218895	0.981188460743983	1.09066833683886
Dryocopus_martius_166681.wav	Dryocopus_martius	Dry_mar	Dryocopus	Old_world	Palearctic	20797823.52	DA7	1	10	0	9	2	5	50	310	2.517345306	1.449493388	0.314906804	-0.458130242	-0.165580412	-0.326837341	0.535856801	-0.26724248	-0.187972266	-0.375047277	-0.290905801	-0.756276217	-0.794433273	1.257846277	-1.03679185	-1.927775115	-3.283304399	-0.004564879	0.563479741	0.331116976	-0.252345907	-1.14e-16	2.11765294862839	-2.90769898452901	0.816276102309273	0.0659222117038742	-0.565939860356787	-2.33152456109203	-1.3759601760782	-3.64318790991436	4.77401513772181	-4.69644931615386	0.282259264902948	-0.117033149158282
Dryocopus_martius_214195.wav	Dryocopus_martius	Dry_mar	Dryocopus	Old_world	Palearctic	20797823.52	DA7	1	10	0	9	2	5	50	310	1.810486173	1.338880345	-0.241154408	-0.475746477	0.409687261	-0.274459602	0.561890408	-0.16794467	-0.182295484	-0.414121863	-0.298640733	-0.636322194	-0.529837605	-0.966864426	-1.010733626	-0.503244645	-0.188506154	0.496011231	0.365911433	0.285461333	-0.252345907	-1.14e-16	0.95748032747389	-1.43221757687559	1.005645726105	-1.10503830237768	0.381561170415371	-0.799132811812993	-1.35486081032832	0.408812367275964	3.19714028203316	-2.14760877524425	1.0972896604168	0.809642219757688
Dryocopus_martius_247633.wav	Dryocopus_martius	Dry_mar	Dryocopus	Old_world	Palearctic	20797823.52	DA7	1	10	0	9	2	5	50	310	2.340630522	1.469296131	0.004877123	-0.129449719	0.164892073	-0.437081643	0.158727381	0.87514705	-0.195441717	-0.368185175	-0.36719514	0.27115624	-0.875140649	-0.189385516	-0.947924341	-0.768061325	-1.087617349	0.162164812	1.036639842	0.293198775	-0.252345907	-1.14e-16	1.40069210963321	-2.08080672836799	1.61298698459923	-0.501048071586723	0.668488750658231	-0.692411880882396	-1.55923463665253	-1.13978359133195	5.16386547286994	-1.89766785838131	1.40616925334166	0.875962364589276
Dryocopus_martius_302722.wav	Dryocopus_martius	Dry_mar	Dryocopus	Old_world	Palearctic	20797823.52	DA7	1	10	0	9	2	5	50	310	0.661840082	0.462051919	-0.26403397	-0.302926556	0.424533996	-0.255442994	0.561890408	0.486027546	-0.121643548	-0.284757276	-0.319711203	-1.021447522	-0.696816684	0.670603246	-1.185905278	-1.200660893	-1.071546903	0.721000911	-0.131808687	0.334902209	-0.252345907	-1.14e-16	0.457816850665762	-1.64093389482168	-0.346111939966721	-0.829308985685685	-0.0862077849208838	-1.53952072580433	-2.57589589199429	-0.660770548496261	0.460745167296358	-3.18646479720833	0.625081732389452	0.417693120929043
Dryocopus_martius_303432.wav	Dryocopus_martius	Dry_mar	Dryocopus	Old_world	Palearctic	20797823.52	DA7	1	10	0	9	2	5	50	310	0.838554865	0.49845755	-0.142401745	-0.06207269	0.220628451	-0.365271851	0.561890408	0.163997771	-0.178261981	-0.367079917	-0.296364427	-0.733596971	-0.667658392	1.257846277	-1.16170073	-0.845955379	-0.953919822	0.360061268	0.023868167	0.31004734	-0.252345907	-1.14e-16	0.424121763714655	-1.52014427240938	-0.320234534470232	-0.405202750068994	0.036353834746128	-1.69087962058269	-2.28315774764058	-1.22831112148591	0.415513905618686	-2.92705274443251	0.768473771017745	-0.00571847298780158
Dryocopus_martius_309576.wav	Dryocopus_martius	Dry_mar	Dryocopus	Old_world	Palearctic	20797823.52	DA7	1	10	0	9	2	5	50	310	-0.045019051	0.059729788	-0.63106703	-0.101432497	0.721169772	-0.154418198	0.561890408	-0.310357406	-0.11835699	-0.38936728	-0.240505385	0.214840568	0.030717774	1.257846277	-0.581972685	-1.101638931	-2.084959735	-0.157804707	-0.341400351	0.337586973	-0.252345907	-1.14e-16	0.0837999304897277	-0.836243185311665	-0.234428176400384	-0.500944146518994	-0.501019260953303	-1.01696425014377	-1.94847855679754	-0.0784480973351326	0.0138538761229267	-2.00605503695626	-0.147751732434107	-0.066261241342566
Dryocopus_martius_81318.wav	Dryocopus_martius	Dry_mar	Dryocopus	Old_world	Palearctic	20797823.52	DA7	1	10	0	9	2	5	50	310	0.131695732	0.037340965	-0.301193883	0.124418322	0.370846462	-0.37429434	0.09983134	0.328640951	-0.216341238	-0.287677035	-0.330883109	-0.377800845	-0.999221821	-0.664356922	-1.436934376	-0.726225608	-1.867053623	-0.470350394	0.271258919	0.189421595	-0.252345907	-1.14e-16	0.489916909394162	-1.7160322205256	0.462887479491041	-0.95635474244424	0.0354975949545572	-0.650379642965675	-2.99595911010444	-0.0535986552653314	2.1432562813131	-2.12809091406871	0.567318731305881	0.976833972859924
Dryocopus_martius_83280.wav	Dryocopus_martius	Dry_mar	Dryocopus	Old_world	Palearctic	20797823.52	DA7	1	10	0	9	2	5	50	310	1.191984431	0.730166358	-0.026701881	-0.31854878	0.083044277	-0.341023602	0.487017472	-0.124117127	-0.177066869	-0.357494416	-0.281462744	-0.194470285	-0.96973638	1.210438744	-1.412458258	-1.466552619	-1.260687264	0.916482815	-0.063993218	0.337647518	-0.252345907	-1.14e-16	1.18100145210313	-2.13357502517558	-0.371272949519905	-0.694298970133326	-0.200942418016225	-1.36761043019698	-1.50840303099205	-1.81169768904628	1.37076634499639	-3.66211971235909	0.353635841302836	0.941600559426054
Dryocopus_pileatus_105466.wav	Dryocopus_pileatus	Dry_pil	Dryocopus	New_World	Nearctic	8739915.78	DA5	1	16	0	16	2	1	44	295	0.308410515	0.393793573	-0.69167264	-0.136684448	0.505616484	-0.087029875	0.561890408	-0.600575583	-0.141661675	-0.395897885	-0.232800449	0.050417464	-0.966982405	1.257846277	-1.41017216	-0.623327242	-0.239793104	0.609678186	-0.384697132	0.300125427	-0.252345907	-1.14e-16	0.423091588602756	-0.919299180372985	-0.732422543944687	-1.19972478693377	-0.0357347190508918	-1.0500246929425	-0.868108309864766	0.393693329187844	-0.745718882503879	-2.72026589329948	0.459281726712889	0.774483757223484
Dryocopus_pileatus_111030.wav	Dryocopus_pileatus	Dry_pil	Dryocopus	New_World	Nearctic	8739915.78	DA5	1	16	0	16	2	1	44	295	1.015269648	1.090481856	-0.824892533	-0.032713984	0.507928923	0.009685974	0.561890408	-0.713795171	-0.168103529	-0.398391933	-0.266491111	-0.636322194	-0.351042829	0.96224142	-0.898875436	1.048472558	0.331524129	-1.07892426	-0.45997487	0.268406454	-0.252345907	-1.14e-16	-0.343483913215544	0.3326192038836	0.635215541413739	-0.455317002040453	0.325397261489442	-1.68773322260607	-1.05784230158743	1.58818835077044	0.244052391755519	-1.11756378697655	1.2258299054631	-1.51670123791726
Dryocopus_pileatus_146291.wav	Dryocopus_pileatus	Dry_pil	Dryocopus	New_World	Nearctic	8739915.78	DA5	1	16	0	16	2	1	44	295	0.308410515	0.619590781	-1.143350616	0.255529962	1.12153072	-0.112098309	0.35162356	-0.071810307	-0.228845098	-0.376155412	-0.301917879	-0.818083223	-0.646562845	-0.360380677	-1.144189135	-0.648998854	-0.889004874	0.159345989	0.000866641	0.263868973	-0.252345907	-1.14e-16	0.290298778088426	-0.755688659480872	0.275157573618688	-1.80590293775745	0.448140952533983	-1.21129729289058	-1.60758385229969	2.16176270458516	0.700650541155095	-2.50514263343496	1.36368197445831	0.615845420008919
Dryocopus_pileatus_15182.wav	Dryocopus_pileatus	Dry_pil	Dryocopus	New_World	Nearctic	8739915.78	DA5	1	16	0	16	2	1	44	295	1.457056606	1.335560453	-0.605603163	-0.411495538	0.607404129	-0.079837775	0.561890408	-0.213122412	-0.166310861	-0.341849709	-0.305658488	-0.957933912	-1.180891047	0.53239526	-1.587739558	0.301820721	-0.004767595	-0.385102256	0.232908077	0.286590486	-0.252345907	-1.14e-16	0.600278350235203	-0.825721611857947	0.620786282131362	-0.97993224068889	0.347100791417977	-1.79695806666325	-1.00176774240227	0.745934439141444	1.64367661896646	-2.65930021930956	1.36152336616356	-0.364806228724745
Dryocopus_pileatus_190889.wav	Dryocopus_pileatus	Dry_pil	Dryocopus	New_World	Nearctic	8739915.78	DA5	1	16	0	16	2	1	44	295	0.220053123	0.480328069	-1.035639468	0.193396116	0.889524609	-0.07280298	0.561890408	-0.256831529	-0.176319924	-0.354560708	-0.273933615	-0.394117418	-1.023122794	0.729558822	-1.456774778	-0.884301217	0.080703768	1.177934483	-0.061365028	0.22723019	-0.252345907	-1.14e-16	0.4731739403273	-0.911038398902409	-0.824149405167945	-1.91329738539538	0.462344452293559	-1.15006949741316	-0.698037334510298	1.40700111366185	-1.06391312094543	-3.12028154173855	1.2136726228839	1.2886748992934
Dryocopus_pileatus_47014.wav	Dryocopus_pileatus	Dry_pil	Dryocopus	New_World	Nearctic	8739915.78	DA5	1	16	0	16	2	1	44	295	0.661840082	0.855754886	-0.946524576	-0.038281039	0.884678647	0.016055377	0.561890408	-0.567431334	-0.16496636	-0.391916392	-0.271659066	-0.704349198	-1.204230312	-1.399194571	-1.607113682	-0.506092396	0.025245457	0.658567525	-0.006684239	0.190347123	-0.252345907	-1.14e-16	0.776107754953054	-1.12266745141231	0.283276467455371	-2.38280629079072	0.496980378912512	-0.597028463175076	-1.04227253187681	2.45509283641776	1.36553949530004	-2.73162004651948	1.25886267717897	1.79861852663789
Dryocopus_pileatus_47703.wav	Dryocopus_pileatus	Dry_pil	Dryocopus	New_World	Nearctic	8739915.78	DA5	1	16	0	16	2	1	44	295	0.485125298	0.587300195	-0.799520187	-0.074458437	0.917112946	-0.191452585	0.561890408	-0.085006102	-0.173780311	-0.360496852	-0.286539574	-0.616851356	-0.734946874	0.396619401	-1.217557476	-0.3280031	-1.190819349	-0.47089572	-0.166803045	0.277588629	-0.252345907	-1.14e-16	0.124587178479519	-0.838869741103228	0.315538863119686	-1.0906011680189	0.0906020172724482	-1.40258675966238	-2.24084773136015	1.09700713844555	0.82194000571833	-2.30794249330839	0.906486162249723	-0.0685411838637245
Dryocopus_pileatus_55515.wav	Dryocopus_pileatus	Dry_pil	Dryocopus	New_World	Nearctic	8739915.78	DA5	1	16	0	16	2	1	44	295	0.926912256	0.994836658	-0.811623713	-0.084458493	0.76131366	-0.061743838	0.561890408	-0.497828304	-0.173332144	-0.308813915	-0.272340106	-0.970385372	-0.933223558	1.257846277	-1.382148652	-0.551927447	-0.261241406	0.503465715	-0.218546068	0.287669161	-0.252345907	-1.14e-16	0.593387081401079	-0.819875004077869	-0.370808644412848	-1.30039624316093	0.195988168737668	-2.00832480486146	-0.548006675447458	0.698867577260515	-0.241823238641556	-3.49507311911563	1.1642700657458	-0.013267959579162
Dryocopus_pileatus_63085.wav	Dryocopus_pileatus	Dry_pil	Dryocopus	New_World	Nearctic	8739915.78	DA5	1	16	0	16	2	1	44	295	1.545413998	1.416505371	-0.575493496	-0.530397098	0.519365806	-0.055804653	0.561890408	-0.449432439	-0.174527256	-0.358960094	-0.289734257	-1.140302417	-0.167463591	-0.597766341	-0.705189881	-0.749354037	0.269935386	1.148058403	-0.251689943	0.277236205	-0.252345907	-1.14e-16	0.754480228590775	-0.886045423536312	0.41115114631644	-1.40792642963557	0.23209607525725	-1.17506208236027	-0.598928118499397	1.19136885334984	1.48485639525631	-2.59280743730431	1.00361807033998	0.510665069562946
Dryocopus_schulzi_165100.wav	Dryocopus_schulzi	Dry_sch	Dryocopus	New_World	Neotropic	604102.13	DA1	3	6	0	6	0	3	30	200	0.750197473	0.235255697	0.378071873	-0.093067174	-0.448551596	-0.382566416	0.561890408	-0.346302514	-0.173182755	-0.110012403	-0.180547839	-0.422132754	1.540849999	1.229321783	0.828758383	1.767555743	0.876480689	-1.582720974	-0.664843272	0.29991496	-0.252345907	-1.14e-16	-1.69914193977074	1.19742085480957	0.687355509908576	2.01628789667795	0.037694535590777	-0.977135875341183	-2.31953292442946	-0.673364574720773	-0.77472168480786	2.20298206257387	0.281863840698922	-3.37067986816484
Dryocopus_schulzi_166783.wav	Dryocopus_schulzi	Dry_sch	Dryocopus	New_World	Neotropic	604102.13	DA1	3	6	0	6	0	3	30	200	1.457056606	0.827563287	0.128816961	-0.161694681	-0.232424826	-0.273758768	0.561890408	-0.601883374	-0.172137032	-0.247007374	-0.226662566	0.277523865	0.042595938	1.132265539	-0.572112519	1.692552272	1.023960882	-1.378229284	-0.225945912	0.286692959	-0.252345907	-1.14e-16	-0.547418005469783	0.300019031859879	0.892995401267996	0.890888131354778	0.348641468959434	-0.871755480068757	-1.28831732340307	-0.339120808139082	0.91898714416767	0.693057000356486	0.785759558133274	-1.7874332638482
Dryocopus_schulzi_171767.wav	Dryocopus_schulzi	Dry_sch	Dryocopus	New_World	Neotropic	604102.13	DA1	3	6	0	6	0	3	30	200	0.396767907	-0.002089703	0.32605376	0.255518199	-0.701999214	-0.447359965	0.561890408	-0.163885146	-0.162426746	-0.191337817	-0.173507253	-0.786451044	-0.383788816	-0.306917494	-0.92605816	-0.784404317	-0.334813162	0.742647607	-0.323592993	0.215064287	-0.252345907	-1.14e-16	0.281082941061184	-1.72041071504005	-0.570449525446884	-0.271407598356771	0.10417821945058	-0.677890103360744	-2.67974122888127	-1.673797490318	0.185394984718044	-1.98304059572287	0.431487919668601	0.9058479341749
Dryocopus_schulzi_43205.wav	Dryocopus_schulzi	Dry_sch	Dryocopus	New_World	Neotropic	604102.13	DA1	3	6	0	6	0	3	30	200	1.015269648	0.471283698	0.283829596	-0.234829537	-0.431955977	-0.353791091	0.561890408	-0.279283956	-0.164518193	-0.339003612	-0.247743594	-0.394117418	-1.163400596	-1.870178201	-0.941071706	-1.053793082	-0.251603318	1.14508343	0.697981922	0.230990794	-0.252345907	-1.14e-16	1.31214969677313	-2.34143208858267	0.341183019639214	-1.12481639959182	0.242080022659093	0.244156879896144	-1.68762398304991	-0.983583458615213	3.09123519101341	-2.15127055267939	0.453591372537679	2.4787311806935
Dendrocopos_minor_100228.wav	Dryobates_minor	Dryob_min	Dryobates	Old_world	Palearctic	21677727.34	DA7	3	8	0	8	2	2	15	20.5	0.485125298	-0.041471477	0.672626375	0.018136289	-0.453035087	-0.52680577	0.344221444	0.87514705	-0.177664425	-0.347008058	-0.365899007	0.479185796	1.236178753	0.555836375	0.730488477	1.269203833	0.520749051	-1.217252175	-0.413193179	0.272111155	-0.252345907	-1.14e-16	-1.73823621193115	0.35356267536837	1.03327058668775	1.80460661768122	0.258915874056801	0.073034418732428	-4.2351392639083	-0.866045927554388	0.546404093174173	2.88653507752182	0.290652639885674	-2.02424663659593
Dendrocopos_minor_129156.wav	Dryobates_minor	Dryob_min	Dryobates	Old_world	Palearctic	21677727.34	DA7	3	8	0	8	2	2	15	20.5	-0.133376443	-0.185406702	-0.22985571	0.162246295	0.436249953	-0.449908485	0.443454231	0.837884919	-0.186478376	-0.393608703	-0.359812943	-0.031313317	0.7718032	-0.325263608	1.01506109	0.858545192	0.348817618	-0.82596089	-0.632314133	0.20361887	-0.252345907	-1.14e-16	-1.90650947551307	0.625411596553779	0.930452200409942	0.411201936150319	0.427548111981022	0.200949540343609	-4.4100517230488	1.69270318369735	-0.155563724255047	2.39798028715997	0.653493121245026	-1.22311365239652
Dendrocopos_minor_129193.wav	Dryobates_minor	Dryob_min	Dryobates	Old_world	Palearctic	21677727.34	DA7	3	8	0	8	2	2	15	20.5	-0.133376443	-0.103671039	-0.43854428	0.007767297	0.689421384	-0.342462565	0.328831048	0.87514705	-0.107302204	-0.40392255	-0.371626451	2.20841099	0.780359384	-0.318433023	0.672307825	1.672083392	0.996151491	-1.373033292	-0.611777238	0.158868426	-0.252345907	-1.14e-16	-2.05657125227578	1.21173353633253	1.53503118840387	0.31856832857084	0.633398644936017	1.69574168681859	-3.63189855581027	2.84408100208081	0.658295394840237	4.42428912887728	0.41134911162018	-0.522822647233409
Dendrocopos_minor_129377.wav	Dryobates_minor	Dryob_min	Dryobates	Old_world	Palearctic	21677727.34	DA7	3	8	0	8	2	2	15	20.5	0.220053123	0.061837487	-0.199125288	0.103304549	0.390243939	-0.459494921	0.318156372	0.625796468	-0.231145689	-0.428771427	-0.350418141	0.588157339	0.220879757	-0.76507758	1.089001553	1.066769737	0.503604846	-0.974087564	-0.566491838	0.20514648	-0.252345907	-1.14e-16	-1.55162158624911	0.497403556654263	1.48643092869629	0.219516201227961	0.533876566655443	0.802233604728158	-3.93404117310715	1.98532398876385	1.28425295731524	2.82734798420451	0.636543968048461	-0.638656251063522
Dendrocopos_minor_135278.wav	Dryobates_minor	Dryob_min	Dryobates	Old_world	Palearctic	21677727.34	DA7	3	8	0	8	2	2	15	20.5	0.485125298	0.446384743	-0.616489887	0.158122499	0.923295623	-0.371910267	0.271681178	0.851992251	-0.219194568	-0.41110931	-0.370284145	1.122347947	0.623599758	-0.443577587	0.640118577	0.65111356	0.493669061	-0.45601053	-0.479889344	0.240571766	-0.252345907	-1.14e-16	-1.27041873464824	0.565049094956104	1.44862206514407	-0.322777802452849	0.79642474307274	0.727867423807865	-3.04172116495894	2.68412759271176	1.25575242431927	2.37796846509982	1.04307571108397	-0.251641764851224
Dendrocopos_minor_142515.wav	Dryobates_minor	Dryob_min	Dryobates	Old_world	Palearctic	21677727.34	DA7	3	8	0	8	2	2	15	20.5	1.10362704	0.313411519	0.692461474	-0.022761437	-0.326029759	-0.557229563	0.10615003	0.87514705	-0.199684364	-0.406086001	-0.393146382	0.264810647	-0.281402848	-1.166060529	0.366240641	0.765941036	0.288274848	-0.753914801	-0.478351528	0.247696669	-0.252345907	-1.14e-16	-0.761353273678995	-0.785188424228967	1.69901364058943	0.544976097382712	0.428252939606112	0.60527768151063	-4.53727159908722	-0.10532321345508	3.19137172117964	1.7999098371709	0.568901131739963	-0.150919978590868
Dendrocopos_minor_150512.wav	Dryobates_minor	Dryob_min	Dryobates	Old_world	Palearctic	21677727.34	DA7	3	8	0	8	2	2	15	20.5	-0.751878184	-0.70397887	0.239654755	0.035072295	-0.079359408	-0.508121476	0.180337425	0.524496228	-0.22582744	-0.267600167	-0.335256216	1.47392089	-0.01726464	-0.955193347	-0.423232892	-1.228877291	-0.567298091	1.131655861	-0.259416624	-0.268722847	-0.252345907	-1.14e-16	-0.149883639249125	-1.43380280870749	-0.453325896403886	-0.738775163299525	-0.0394762101072266	1.62552984267595	-3.10942791098272	-0.225175382044355	0.251281981140909	0.256276185012759	-0.528008528273527	2.64587800256406
Dendrocopos_minor_150529.wav	Dryobates_minor	Dryob_min	Dryobates	Old_world	Palearctic	21677727.34	DA7	3	8	0	8	2	2	15	20.5	-0.751878184	-0.716581625	0.329975531	0.005951676	-0.126573265	-0.548879869	0.340350227	0.87514705	-0.188420433	-0.429874995	-0.409887204	1.437301192	0.287243707	-0.538070117	1.456729965	-0.174738805	0.476205859	0.575032068	-0.631621743	0.144843014	-0.252345907	-1.14e-16	-1.41444948068745	-0.241329694571019	0.263682897415791	0.288637460364448	0.123791896017906	1.91269775989089	-4.21444304708941	0.451008025363037	-0.0650855335894829	2.82723401110894	-0.454482180730733	1.01429288105068
Dendrocopos_minor_153193.wav	Dryobates_minor	Dryob_min	Dryobates	Old_world	Palearctic	21677727.34	DA7	3	8	0	8	2	2	15	20.5	0.485125298	0.227963186	-0.11420392	-0.024562668	0.371352841	-0.454434089	0.38427883	0.87514705	-0.188569822	-0.431777812	-0.367051811	3.509171722	-0.26286065	-1.151257896	0.862086629	1.289941515	0.845018407	-1.002325765	-0.431428914	0.218907867	-0.252345907	-1.14e-16	-1.17475701127922	0.202368982967627	2.25412582040584	0.00119321881651481	0.823614072904574	2.99975118298368	-3.50462218942469	2.29062800198803	3.50510693061031	4.78962814941239	0.275830255640695	1.30175271058021
Dendrocopos_minor_170181.wav	Dryobates_minor	Dryob_min	Dryobates	Old_world	Palearctic	21677727.34	DA7	3	8	0	8	2	2	15	20.5	0.661840082	0.140760787	0.412585366	0.058496886	-0.228787596	-0.532196762	0.222768709	0.87514705	-0.19648744	-0.427149005	-0.385829727	0.349043803	0.904260071	0.197440578	0.434910753	1.042352292	0.439016813	-0.991250268	-0.551278554	0.239293766	-0.252345907	-1.14e-16	-1.49408682666029	0.122223356432352	1.13179187292208	1.17464398241904	0.37409214117695	0.00430948258863671	-4.26306325581425	-0.167321972607273	0.956027471884265	2.25946460196284	0.565454672329072	-1.51714669163934
Dendrocopos_minor_171084.wav	Dryobates_minor	Dryob_min	Dryobates	Old_world	Palearctic	21677727.34	DA7	3	8	0	8	2	2	15	20.5	0.396767907	-0.082762466	0.640340248	-0.009129504	-0.370791861	-0.540832741	0.127543631	0.87514705	-0.176021146	-0.40427964	-0.40204207	0.067279696	1.677006513	1.114120984	0.784625716	1.22283055	0.755534991	-0.984029443	-0.644815943	0.27391398	-0.252345907	-1.14e-16	-1.99563879652397	0.691275154092116	0.673680937880884	1.94292938214831	0.156735583717157	-0.421909797398025	-4.10707797492249	-0.825895117209689	-0.597267880204947	2.6456137044596	0.284407731543954	-2.65359446000333
Dendrocopos_minor_171122.wav	Dryobates_minor	Dryob_min	Dryobates	Old_world	Palearctic	21677727.34	DA7	3	8	0	8	2	2	15	20.5	1.10362704	0.453017911	0.319864834	0.028400831	-0.087925923	-0.522108435	0.177704126	0.87514705	-0.205630047	-0.428028189	-0.383753322	0.493390112	0.375548265	-0.641602401	-0.261735999	0.793718091	0.454383499	-0.665503546	-0.087306521	0.269336869	-0.252345907	-1.14e-16	-0.742370150814484	-0.500235001028099	1.42803429813469	0.446687092814521	0.649025458968628	0.238661055834178	-3.71301317796089	0.098827874996764	2.40295867822776	1.50608464636406	0.943977611135211	-0.377149213413159
Dendrocopos_minor_180283.wav	Dryobates_minor	Dryob_min	Dryobates	Old_world	Palearctic	21677727.34	DA7	3	8	0	8	2	2	15	20.5	0.661840082	0.567702734	-0.563928762	0.0740554	0.879749585	-0.3634542	0.371535821	0.87514705	-0.204285546	-0.404706278	-0.36354476	-0.175366742	-0.806905569	-1.585580594	0.207054733	1.324370823	0.856644865	-1.037204723	-0.15837641	0.222618823	-0.252345907	-1.14e-16	-1.10021170995955	0.182526543597844	1.88131947520473	-0.806001078030462	1.00515979391295	0.360285055283502	-3.80807784732303	3.23729167788588	2.28096614799894	1.70107638634548	1.59204818373388	-0.10958650618764
Dendrocopos_minor_201623.wav	Dryobates_minor	Dryob_min	Dryobates	Old_world	Palearctic	21677727.34	DA7	3	8	0	8	2	2	15	20.5	1.10362704	0.465199718	0.352346943	-0.178710647	-0.128729577	-0.45781271	0.561890408	0.845808065	-0.180204038	-0.385814414	-0.344738919	0.437158838	0.835439203	0.669529451	0.575691008	0.947966284	0.673984585	-0.697195421	-0.227803565	0.26909283	-0.252345907	-1.14e-16	-1.22009273801569	0.119400622286001	1.09899889177099	1.20749768282012	0.432781917792636	-0.157925307945531	-3.46263824441271	-0.439973561880059	1.07366328488521	1.97665768445698	0.667223646429121	-1.55601915928787
Dendrocopos_minor_204364.wav	Dryobates_minor	Dryob_min	Dryobates	Old_world	Palearctic	21677727.34	DA7	3	8	0	8	2	2	15	20.5	0.220053123	-0.116449589	0.334018801	0.141316427	-0.109562811	-0.558777243	0.526223979	0.671319379	-0.209977267	-0.394731102	-0.326699779	0.309695129	0.406792958	-0.527933908	0.491628128	0.659059211	0.235305786	-0.658186949	-0.268724241	0.204398483	-0.252345907	-1.14e-16	-1.26150233985035	-0.258685973245243	0.895458736468886	0.622556851341374	0.410440627364949	0.444624400246713	-4.32230770733498	0.0956453693680663	0.962358631204298	1.92767922265643	0.495721504321307	-0.462930011058778
Dendrocopos_minor_213204.wav	Dryobates_minor	Dryob_min	Dryobates	Old_world	Palearctic	21677727.34	DA7	3	8	0	8	2	2	15	20.5	-0.398448618	-0.577245252	0.77722602	0.107806255	-0.641043515	-0.570828816	0.159167478	0.87514705	-0.149579292	-0.351775945	-0.427907267	0.706877058	1.194708863	0.224849264	1.340990835	0.651832749	0.522207633	-0.43569703	-0.46817823	0.275185726	-0.252345907	-1.14e-16	-1.79676744025393	0.232139617175105	0.491275114973069	1.63260013931161	0.0591161651964811	0.84139661213542	-4.27341586525845	-0.937621794921437	-0.263945540103783	3.18088122271397	-0.292714227221394	-1.10636418109512
Dendrocopos_minor_234155.wav	Dryobates_minor	Dryob_min	Dryobates	Old_world	Palearctic	21677727.34	DA7	3	8	0	8	2	2	15	20.5	0.131695732	-0.23564325	0.593132658	0.100845735	-0.394440192	-0.585182418	0.465795858	0.620280847	-0.228591137	-0.363499582	-0.32053373	0.208679171	0.656960137	-0.33736801	1.313276937	1.323382149	0.856866952	-1.035789702	-0.483529112	0.213180149	-0.252345907	-1.14e-16	-1.85377516539809	0.404273594233207	1.07071231049199	1.35870184037645	0.360326386714837	0.595772860946832	-4.47559277459284	0.00742657566873872	0.509027753875086	3.24414123383009	0.296360241166823	-1.3951659346936
Dendrocopos_minor_234544.wav	Dryobates_minor	Dryob_min	Dryobates	Old_world	Palearctic	21677727.34	DA7	3	8	0	8	2	2	15	20.5	-0.045019051	-0.207018207	0.068724103	0.069325429	0.193480946	-0.504352314	0.561890408	0.690509639	-0.188719211	-0.439532451	-0.328819635	0.1782433	0.415613838	-0.609617197	0.460542505	0.656883005	0.240702025	-0.651422909	-0.541119334	0.16296567	-0.252345907	-1.14e-16	-1.51214229482826	-0.0333265228443649	0.779775944482026	0.288980867841626	0.345636465818457	0.421213091089944	-4.61443585545572	0.953666198441631	0.361732996548124	1.88475450381816	0.469058397252594	-0.45865483886211
Dendrocopos_minor_26681.wav	Dryobates_minor	Dryob_min	Dryobates	Old_world	Palearctic	21677727.34	DA7	3	8	0	8	2	2	15	20.5	0.308410515	-0.019335844	0.215554549	0.065334438	0.097339973	-0.544044463	0.561890408	0.746213348	-0.216356177	-0.442462984	-0.337626039	0.726625792	-0.158869275	-1.068239357	0.637595571	0.785658928	0.535492267	-0.594998804	-0.19708708	0.210577579	-0.252345907	-1.14e-16	-1.16325672396637	-0.302885852740865	1.26910898969634	0.189443026095533	0.590206506624361	1.06456382972125	-4.32371330602391	0.91260483685896	1.77594489288382	2.3741778340572	0.594550119925803	0.244439265770485
Dendrocopos_minor_277517.wav	Dryobates_minor	Dryob_min	Dryobates	Old_world	Palearctic	21677727.34	DA7	3	8	0	8	2	2	15	20.5	0.57348269	0.236342461	-0.024652226	0.143676355	0.157703082	-0.501204824	0.246771496	0.762642801	-0.22745578	-0.457594208	-0.372746277	0.233410471	-0.421876572	-1.278203709	0.825044187	0.771302642	0.042229251	-0.94366448	-0.387810913	0.24311169	-0.252345907	-1.14e-16	-1.01454731529909	-0.287894752538683	1.76253891557702	0.0182802139420331	0.559155408940778	0.666441840866541	-4.34168216540651	1.40106808683555	2.6863218236653	1.99648270528943	0.79131547029514	-0.133391772433802
Dendrocopos_minor_307785.wav	Dryobates_minor	Dryob_min	Dryobates	Old_world	Palearctic	21677727.34	DA7	3	8	0	8	2	2	15	20.5	0.131695732	-0.216029909	0.516625812	0.088579024	-0.266203543	-0.581664949	0.391603776	0.776187217	-0.220180536	-0.414245866	-0.360099149	0.33583656	0.527161122	0.037754813	0.015019452	0.39739751	0.523220066	-0.113291259	-0.316736012	0.152229059	-0.252345907	-1.14e-16	-1.16933372153306	-0.465283921419961	0.272408998009536	0.668941578231864	0.342290626696191	0.242673510494647	-4.13796950711022	-0.602076052415685	0.0188641005509728	1.34404162324699	0.397904224857568	-0.290744407222355
Dendrocopos_minor_310709.wav	Dryobates_minor	Dryob_min	Dryobates	Old_world	Palearctic	21677727.34	DA7	3	8	0	8	2	2	15	20.5	0.04333834	0.012582734	-0.437551465	0.230778456	0.56457422	-0.412862903	0.393647261	0.652032604	-0.253255261	-0.390684005	-0.343758195	3.243883692	-0.222986947	-1.119425866	0.709196806	0.560281468	0.043506262	-0.675945303	-0.264157449	0.153034815	-0.252345907	-1.14e-16	-0.865746343140204	-0.0423418383305645	1.77346845151066	-0.466170129478122	0.73745512315324	2.68952615301726	-3.06478217277989	2.34034776526787	2.92098061343169	3.68813058001964	0.278908463581781	1.71486016710023
Dendrocopos_minor_312823.wav	Dryobates_minor	Dryob_min	Dryobates	Old_world	Palearctic	21677727.34	DA7	3	8	0	8	2	2	15	20.5	-0.133376443	-0.323031346	0.298015765	0.050066629	0.031172137	-0.546369854	0.561890408	0.691357107	-0.187524099	-0.462485959	-0.324552925	0.277523865	1.041630522	0.694778822	0.257194656	1.058085981	0.783540948	-0.754935436	-0.669744678	0.167324154	-0.252345907	-1.14e-16	-1.9854103054406	0.434834446072617	0.230926454908831	1.04144281828458	0.278475816227647	-0.066998223706523	-4.49310888272297	0.132445957188745	-1.29768561763935	2.16195733068847	0.392878725149864	-1.49690407792885
Dendrocopos_minor_313379.wav	Dryobates_minor	Dryob_min	Dryobates	Old_world	Palearctic	21677727.34	DA7	3	8	0	8	2	2	15	20.5	0.750197473	0.228154611	0.35129987	-0.042917638	-0.240967715	-0.482395281	0.561890408	0.609020786	-0.172883977	-0.31960799	-0.319207748	1.345162317	1.65943015	0.598051952	1.299191021	1.151726561	0.453265856	-1.118923147	-0.423719254	0.312073874	-0.252345907	-1.14e-16	-1.65017590275406	0.703694729279398	1.37793187699152	1.74023006454596	0.320874673449471	0.600622189555276	-3.35112391418305	-0.290854515048911	1.0750343177913	3.61525251806608	0.192452689459869	-1.848630176669
Dendrocopos_minor_314610.wav	Dryobates_minor	Dryob_min	Dryobates	Old_world	Palearctic	21677727.34	DA7	3	8	0	8	2	2	15	20.5	0.131695732	-0.052778128	-0.071490218	0.196268178	0.204268209	-0.484648006	0.504330068	0.87514705	-0.200998988	-0.417951472	-0.35769299	-0.133883776	1.148764812	0.205650933	0.753446956	0.988771681	0.58599715	-0.81421272	-0.571422344	0.212513955	-0.252345907	-1.14e-16	-1.95195411389877	0.628193045110111	0.760642828860339	0.807520025404428	0.504544112978862	-0.226715546962004	-4.35569380315956	0.954078471727485	-0.532602142015149	2.23789785915289	0.833001268114463	-1.72637731959586
Dendrocopos_minor_329937.wav	Dryobates_minor	Dryob_min	Dryobates	Old_world	Palearctic	21677727.34	DA7	3	8	0	8	2	2	15	20.5	0.131695732	-0.16747678	0.37171148	-0.049491047	-0.102187179	-0.501265672	0.22409363	0.87514705	-0.17243581	-0.388644951	-0.388138349	5.164634445	-0.096477083	-1.018430335	0.290857115	-0.044300539	0.374007712	0.334134565	-0.448941122	0.138563254	-0.252345907	-1.14e-16	-0.372661957701238	-0.904182904135626	1.40307048138924	-0.16286719681696	0.501067965358504	4.1982019232195	-2.93674904853864	0.569682890306308	3.5670954527597	4.33687164594671	-0.689211347405368	3.44248882066005
Dendrocopos_minor_42422.wav	Dryobates_minor	Dryob_min	Dryobates	Old_world	Palearctic	21677727.34	DA7	3	8	0	8	2	2	15	20.5	0.131695732	-0.210161152	0.486140329	0.112761343	-0.204261157	-0.579236056	0.345921581	0.801111726	-0.220972297	-0.421137315	-0.371843515	1.406268357	0.136779108	-0.268333966	-0.493930262	0.728869838	0.661514194	-0.429490854	-0.506047479	0.142224025	-0.252345907	-1.14e-16	-1.13080164210282	-0.569643710146369	0.594346586152673	0.399706626666895	0.476719775209869	1.0218163156795	-4.33849511724019	-0.0896526914144504	0.79321734021721	2.00859171560026	0.3549993426193	0.47111906088506
Dendrocopos_minor_54144.wav	Dryobates_minor	Dryob_min	Dryobates	Old_world	Palearctic	21677727.34	DA7	3	8	0	8	2	2	15	20.5	-0.221733835	-0.581313019	1.413033403	0.121836834	-0.876862611	-0.678879004	0.243585856	0.87514705	-0.220718336	-0.393754047	-0.433106154	1.570252144	-0.138880166	-1.052281623	1.116508965	-0.118881223	0.315055327	0.384578355	-0.237109993	0.084073316	-0.252345907	-1.14e-16	-0.814054461510054	-1.2423598823868	0.634937331389847	0.911189281088077	0.127567826647928	2.17798088103499	-4.63592376395304	-1.65393008515893	1.90467083971963	2.76887575232804	-0.589711373003794	1.45296077327914
Dendrocopos_minor_95101.wav	Dryobates_minor	Dryob_min	Dryobates	Old_world	Palearctic	21677727.34	DA7	3	8	0	8	2	2	15	20.5	0.661840082	0.107579488	0.537481432	-0.03190028	-0.313167803	-0.505956452	0.561890408	0.570773989	-0.194844161	-0.336961718	-0.308836037	0.092906544	0.788198697	0.007815932	1.391098486	0.206435691	0.288020705	-0.046786262	-0.287773725	0.267950287	-0.252345907	-1.14e-16	-1.05013246038309	-0.18645735694972	0.801906697181577	1.06720570018126	0.215170816712246	0.231336484221827	-3.47935139959942	-0.742338255068308	0.950546956937961	1.80178218400779	0.22758332596379	-0.887330199432037
Dendrocopos_minor_98167.wav	Dryobates_minor	Dryob_min	Dryobates	Old_world	Palearctic	21677727.34	DA7	3	8	0	8	2	2	15	20.5	0.220053123	-0.092335224	0.221229305	0.272209346	-0.20371234	-0.534349549	0.040688716	0.87514705	-0.248624202	-0.407652301	-0.419314473	1.835988871	-0.301553825	-1.182147485	0.111689261	0.526523729	0.644160281	-0.186593423	-0.388971016	0.125059979	-0.252345907	-1.14e-16	-0.798071747807187	-0.625471479358026	1.18705107885753	-0.114958434781301	0.697707669055499	1.83553750304392	-3.80915788481816	0.822495330760372	2.21107433469831	2.54331085603732	0.452857271800041	1.38361452980256
Picoides_nuttallii_125258.wav	Dryobates_nuttallii	Dryob_nut	Dryobates	New_World	Nearctic	343806.83	DA1	4	12	2	12	2	4	18	37.5	-0.48680601	-0.469371058	-0.104965616	0.174582443	0.180484118	-0.484928323	0.151331116	0.847755308	-0.246383367	-0.418617385	-0.420621172	0.423342941	0.560409816	-0.494023469	1.264235229	1.017081361	0.461587549	-0.942518459	-0.685803196	0.085140849	-0.252345907	-1.14e-16	-2.02659051836954	0.696809542801389	0.994321621988981	0.542298323277442	0.339628618958622	0.81118646843057	-4.51201860564828	1.68628739644634	-0.0379271638519849	3.14369622297086	0.30139981491697	-0.935657274295493
Picoides_nuttallii_161351.wav	Dryobates_nuttallii	Dryob_nut	Dryobates	New_World	Nearctic	343806.83	DA1	4	12	2	12	2	4	18	37.5	0.57348269	0.189927678	0.220841897	-0.265198219	0.053660767	-0.274434854	0.561890408	-0.189906794	-0.130606888	-0.295452156	-0.241780249	0.05601874	-0.834487291	-1.607599673	-0.131164343	-0.719848163	-0.40902994	0.605845519	0.317231211	0.191652733	-0.252345907	-1.14e-16	0.598932462761107	-1.52646526226812	0.580657119649595	-0.843123326713574	0.0461678195767246	0.654885368078789	-2.04929360887007	-0.0439795906488971	2.5604352627425	-0.762750185905868	0.0546454145164742	1.83593609657675
Picoides_nuttallii_212126.wav	Dryobates_nuttallii	Dryob_nut	Dryobates	New_World	Nearctic	343806.83	DA1	4	12	2	12	2	4	18	37.5	-0.663520793	-0.632098834	0.164572163	0.002758434	-0.24593181	-0.493250062	-0.212127608	0.538456444	-0.465427983	-0.354893403	-0.468053242	0.603119612	-0.695821247	-1.496899604	-0.010217683	-0.558546622	-1.282242259	-0.247432926	-0.23214775	-0.321305924	-0.252345907	-1.14e-16	-0.289877381908539	-1.31411385881144	0.610798078109672	-0.458510836866509	-0.170852629024163	1.1605724921221	-4.02302346537371	0.172083269029389	1.9742327340779	0.499397159726101	-0.406407986099693	1.56584385800301
Picoides_nuttallii_227942.wav	Dryobates_nuttallii	Dryob_nut	Dryobates	New_World	Nearctic	343806.83	DA1	4	12	2	12	2	4	18	37.5	-0.045019051	-0.351210853	0.622186075	0.197318175	-0.517209478	-0.586101404	0.184477268	0.87514705	-0.244291921	-0.354530676	-0.411836866	0.39260803	-0.685478269	-0.758249948	0.461475518	-0.796037308	0.478796338	1.362393919	0.68875317	0.148278609	-0.252345907	-1.14e-16	0.0216145932573004	-1.53127419739165	-0.0402122014850343	-0.129485274352958	0.49224704043568	1.02600207287195	-2.82994265855335	-1.25822536090788	1.10150407694579	0.298250131227811	0.319951647375842	1.90266694177796
Picoides_nuttallii_50150.wav	Dryobates_nuttallii	Dryob_nut	Dryobates	New_World	Nearctic	343806.83	DA1	4	12	2	12	2	4	18	37.5	0.04333834	-0.227452701	0.344164409	0.113215476	-0.147423367	-0.557175784	0.350311563	0.790320123	-0.241154752	-0.420857935	-0.369385417	0.095775958	-1.071565366	-1.796864172	0.560458726	0.463447864	0.380112994	-0.303212504	-0.097904095	0.084789598	-0.252345907	-1.14e-16	-0.799454207299097	-0.90590034458148	1.10687871274849	-0.258658753220566	0.516622996122831	1.14403695013149	-4.61625657153637	0.766090650195573	2.13911929676037	1.57130431709423	0.523442879160734	1.05343356928443
Picoides_nuttallii_50158.wav	Dryobates_nuttallii	Dryob_nut	Dryobates	New_World	Nearctic	343806.83	DA1	4	12	2	12	2	4	18	37.5	-0.133376443	-0.348257367	0.351911271	0.263431657	-0.259996054	-0.567634545	0.507055286	0.709587837	-0.241304141	-0.379590443	-0.326792007	1.004047122	-0.61238458	-1.430290327	0.76324542	0.63724238	0.746454947	-0.250490782	-0.306344525	0.058163032	-0.252345907	-1.14e-16	-1.1146017882996	-0.550248596663766	0.943136236426166	0.0142894960043551	0.620238042638991	1.69418769578334	-4.41093395183416	0.751864030602806	1.47826806558228	2.58889813721846	0.380869679685641	1.13206463927306
Picoides_nuttallii_50161.wav	Dryobates_nuttallii	Dryob_nut	Dryobates	New_World	Nearctic	343806.83	DA1	4	12	2	12	2	4	18	37.5	1.015269648	0.072919928	1.316036398	-0.031879234	-0.809462936	-0.634107913	0.249001648	0.87514705	-0.205764497	-0.387584067	-0.384264833	0.211754531	-0.458225503	-1.307221837	1.407226202	0.281435447	0.496989773	0.013799955	-0.402072838	0.274533751	-0.252345907	-1.14e-16	-0.656542374309875	-1.16980321914735	1.43884910428574	0.962607766388867	0.279788739685804	1.13255839028284	-4.70522278864722	-1.33344599265329	3.23652131186851	2.14213943365529	0.0914020819028204	0.330112456386886
Picoides_nuttallii_50166.wav	Dryobates_nuttallii	Dryob_nut	Dryobates	New_World	Nearctic	343806.83	DA1	4	12	2	12	2	4	18	37.5	1.10362704	0.068471206	1.511175529	-0.050233307	-1.005714291	-0.656578212	0.146575509	0.87514705	-0.204524568	-0.40634335	-0.40199891	0.529334651	-0.567927966	-1.394799661	1.314982663	0.464815951	0.388354958	-0.298812887	-0.116982946	0.268615553	-0.252345907	-1.14e-16	-0.507774396093165	-1.30867584384755	1.70099174759032	1.21079271394364	0.264781507392038	1.35748785740463	-4.63367182576136	-1.80129409254041	4.00335859846664	2.44740220657961	-0.0209577342304879	0.381183763432776
Picoides_nuttallii_6914.wav	Dryobates_nuttallii	Dryob_nut	Dryobates	New_World	Nearctic	343806.83	DA1	4	12	2	12	2	4	18	37.5	0.838554865	0.371598708	0.092406671	0.08328259	0.06199072	-0.512033577	0.183313539	0.87514705	-0.21528207	-0.430036591	-0.385810438	0.07861898	0.292642159	-0.707788119	0.575103602	0.853214756	0.273435714	-0.87527994	-0.549709022	0.233449307	-0.252345907	-1.14e-16	-1.18581789384811	-0.081757803096873	1.5716386395197	0.420581832837935	0.540050656041217	0.178694306287951	-4.24575371491889	0.92106176814132	2.0371693097749	1.91058974844661	0.869539720209157	-0.855908661670576
Picoides_nuttallii_71383.wav	Dryobates_nuttallii	Dryob_nut	Dryobates	New_World	Nearctic	343806.83	DA1	4	12	2	12	2	4	18	37.5	-0.045019051	-0.351166517	0.636422187	0.140503718	-0.472729487	-0.59003573	0.32784501	0.87514705	-0.213529737	-0.411873282	-0.388914674	0.580715005	-0.915410671	-1.521145028	1.479802516	-0.565726189	0.504534542	1.090378551	-0.305082481	0.18453345	-0.252345907	-1.14e-16	-0.529401380371481	-1.27628421678549	0.578014152311381	-0.186654498399645	0.3732115916231	1.7678051312108	-4.18648597752039	-0.1542999175388	1.77449859588319	1.59561422007633	0.0153421020504163	1.95852500908849
Picoides_nuttallii_72384.wav	Dryobates_nuttallii	Dryob_nut	Dryobates	New_World	Nearctic	343806.83	DA1	4	12	2	12	2	4	18	37.5	0.131695732	-0.25092596	0.658252441	0.101188452	-0.428760541	-0.577464385	0.561890408	0.58423391	-0.2174019	-0.399116185	-0.30258609	0.02545296	-0.162855474	-1.071421624	0.655470181	1.04398908	0.135015708	-1.219389655	-0.376120812	0.165487465	-0.252345907	-1.14e-16	-1.35401445435639	-0.44565088705211	1.20043735231181	0.847857575347746	0.271720286386318	0.629912392688099	-5.13642536598295	-0.173321362251078	1.66410134544572	2.26799441595142	0.278732844406939	-0.523222741140651
Picoides_nuttallii_72387.wav	Dryobates_nuttallii	Dryob_nut	Dryobates	New_World	Nearctic	343806.83	DA1	4	12	2	12	2	4	18	37.5	0.04333834	-0.278111122	0.595877315	-0.044770555	-0.409010148	-0.531296471	0.305534398	0.87514705	-0.170792531	-0.396765582	-0.373327457	0.090037132	0.768689345	0.13882507	0.030623845	0.936814095	0.663230999	-0.691093894	-0.536100105	0.144030856	-0.252345907	-1.14e-16	-1.5989039196287	-0.069693584913723	0.420129963415426	1.1016962102165	0.197248889836255	0.0616347597430165	-4.57839635413398	-0.556932786808986	-0.263395107016399	1.88892182171137	0.255770693100981	-1.12981426158327
Picoides_nuttallii_72389.wav	Dryobates_nuttallii	Dryob_nut	Dryobates	New_World	Nearctic	343806.83	DA1	4	12	2	12	2	4	18	37.5	-0.398448618	-0.502199586	0.363381092	0.041861276	-0.11216751	-0.503796154	0.561890408	0.311205486	-0.165713305	-0.416330287	-0.236649688	-0.165715199	-0.256281536	-1.146005649	1.400174189	1.250299916	0.381890934	-1.296615882	-0.532597243	0.089579082	-0.252345907	-1.14e-16	-1.76777452911103	0.254562626334903	1.0828783593996	0.664776608111246	0.134529479432597	0.852251606229846	-4.80859536668	0.992451212103882	0.682072717178895	2.84474811004195	0.0286915489318889	-0.741853030229962
Picoides_nuttallii_89917.wav	Dryobates_nuttallii	Dryob_nut	Dryobates	New_World	Nearctic	343806.83	DA1	4	12	2	12	2	4	18	37.5	-0.045019051	-0.347077075	0.61108142	0.154512484	-0.314629094	-0.59887747	0.309098705	0.846033929	-0.222107654	-0.450208087	-0.391518116	0.113112251	0.078229721	-0.878958155	0.920868521	0.985953329	0.255400013	-1.05649811	-0.543678801	0.153904196	-0.252345907	-1.14e-16	-1.62854935106618	-0.197743290653146	1.16547699474603	0.881302042973521	0.281308992128472	0.707946349267763	-5.33881127365193	0.161149110552862	1.23675837366411	2.63340503061155	0.259836045610808	-0.682962912633988
Picoides_pubescens_107288.wav	Dryobates_pubescens	Dryob_pub	Dryobates	New_World	Nearctic	12860756.06	DA6	4	17	2	17	2	5	16	27	-0.575163401	-0.433821468	-0.476549899	-0.009272882	0.77018621	-0.383705912	0.306782965	0.87514705	-0.116564322	-0.436742382	-0.388487315	1.58646472	0.437880951	-0.591840884	1.302246635	0.894567808	1.018922111	-0.373177414	-0.49100404	0.104426572	-0.252345907	-1.14e-16	-1.91372318196237	0.95954745147276	0.954782053131605	-0.138292302082595	0.51400473076848	1.78620305082068	-3.54491498110525	2.93478184108422	-0.149880047677432	3.7450119045634	0.219142233486637	0.18803540422807
Picoides_pubescens_107301.wav	Dryobates_pubescens	Dryob_pub	Dryobates	New_World	Nearctic	12860756.06	DA6	4	17	2	17	2	5	16	27	-0.310091226	-0.150528016	-0.697847893	0.068079943	0.742895464	-0.167959965	-0.462573635	0.87514705	-0.103567479	-0.324048042	-0.445956126	1.375556505	0.19183244	-0.788266675	0.803195266	-0.427596522	-0.685371521	0.030884554	-0.058252655	0.26238334	-0.252345907	-1.14e-16	-0.490935911584295	0.0448515685415704	1.14373011132685	-0.689676571998026	0.189027276882387	1.30111323140125	-1.94799909383419	2.20084735916257	1.78393249515595	1.61418288222448	0.0400560898751964	0.893062269542263
Picoides_pubescens_112007.wav	Dryobates_pubescens	Dryob_pub	Dryobates	New_World	Nearctic	12860756.06	DA6	4	17	2	17	2	5	16	27	-0.133376443	-0.071811845	-0.565345479	0.228901588	0.612603749	-0.304459827	0.043248063	0.87514705	-0.146740901	-0.340093581	-0.393917892	-0.148665305	0.737641811	-0.352535376	0.739250461	0.635884795	0.782965593	-0.221623439	-0.679669334	0.188434789	-0.252345907	-1.14e-16	-1.65344843373138	0.795643977800679	0.682406399357268	-0.17984098167004	0.561906825724558	0.108203766068329	-3.30671275399202	2.47295249613129	-0.65243063598225	1.83498507576772	0.881861349529339	-0.842205080665405
Picoides_pubescens_133117.wav	Dryobates_pubescens	Dryob_pub	Dryobates	New_World	Nearctic	12860756.06	DA6	4	17	2	17	2	5	16	27	0.220053123	0.217395628	-0.557805733	0.045248131	0.765969869	-0.358471202	0.055969611	0.818486636	-0.211142501	-0.427915909	-0.390415247	0.362342909	-0.4777031	-1.32277122	0.671469265	0.670731543	0.239076346	-0.670138947	-0.122162749	0.165872825	-0.252345907	-1.14e-16	-0.949488193414306	0.136471550017599	1.61215267499734	-0.672249811988293	0.642734118998555	0.791406439497752	-3.30411020028852	2.77177064685376	2.08061163929521	1.82652065250196	0.902179670759252	0.232327271337598
Picoides_pubescens_134879.wav	Dryobates_pubescens	Dryob_pub	Dryobates	New_World	Nearctic	12860756.06	DA6	4	17	2	17	2	5	16	27	-0.48680601	-0.264371859	-0.826130367	0.140500211	1.164520979	-0.290013105	0.100381668	0.87514705	-0.206332175	-0.444018737	-0.404979897	0.355681834	-0.850482019	-1.620368606	1.106546203	1.040929888	0.502587791	-0.942177572	-0.458241344	-0.061897036	-0.252345907	-1.14e-16	-1.62826549301615	0.696719667404371	1.51847151341536	-1.04494537941155	0.642228921595061	1.24054478210455	-4.01210867087937	4.29753416479067	1.03824995637647	2.64867960030697	0.800920007614243	0.331866908019821
Picoides_pubescens_135766.wav	Dryobates_pubescens	Dryob_pub	Dryobates	New_World	Nearctic	12860756.06	DA6	4	17	2	17	2	5	16	27	-0.48680601	-0.436814732	-0.262836443	0.282507253	0.241437077	-0.424162674	0.01016375	0.87514705	-0.243544976	-0.406499868	-0.440042816	1.131670695	0.118359436	-0.846921746	1.039624126	1.165062993	0.692933143	-0.957554455	-0.639143049	-0.023750922	-0.252345907	-1.14e-16	-1.84858812653367	0.664869930710459	1.21174271911896	0.114423475571081	0.544959172404287	1.44369847771165	-4.14098228034013	2.35175017045158	0.546072419352308	3.51392852797993	0.397207201578701	-0.140030397451205
Picoides_pubescens_138379.wav	Dryobates_pubescens	Dryob_pub	Dryobates	New_World	Nearctic	12860756.06	DA6	4	17	2	17	2	5	16	27	-0.663520793	-0.385025314	-0.895801977	-0.006314202	1.153011883	-0.203168997	-0.114152983	0.87514705	-0.089674301	-0.383202403	-0.432595892	1.057985606	-0.951175413	-1.700754297	1.522591138	1.285467866	1.006500155	-0.876584467	-0.489576687	-0.203826046	-0.252345907	-1.14e-16	-1.74027021003085	1.13480709532336	1.60502527248421	-1.08642638940011	0.579934030356788	2.05298458737571	-3.3238157154642	4.91305723976359	0.961593642418438	3.66861445085786	0.413775848477874	0.675835761491797
Picoides_pubescens_148976.wav	Dryobates_pubescens	Dryob_pub	Dryobates	New_World	Nearctic	12860756.06	DA6	4	17	2	17	2	5	16	27	-0.48680601	-0.301222962	-0.705877428	0.06912374	1.083088166	-0.350073184	0.376156514	0.87514705	-0.223780811	-0.430795575	-0.374189295	0.1483303	0.426846392	-0.600650008	1.350977849	1.401630733	0.688367546	-1.260014739	-0.686659291	0.089660836	-0.252345907	-1.14e-16	-2.35913536830432	1.37463577872757	1.27155048624059	-0.0512402333853955	0.534975179871335	0.587957308938958	-4.35444324577314	3.63301985628441	-0.406570702591648	3.27695400598059	0.75237423793111	-1.29455368000315
Picoides_pubescens_162803.wav	Dryobates_pubescens	Dryob_pub	Dryobates	New_World	Nearctic	12860756.06	DA6	4	17	2	17	2	5	16	27	-0.575163401	-0.426016083	-0.506142575	-0.010839026	0.832574093	-0.377191584	0.27498419	0.87514705	-0.153762184	-0.429749825	-0.392489505	-0.091156241	-0.655793739	-1.464944788	1.210549712	0.708684241	0.129530868	-0.799581539	-0.508818839	-0.028477809	-0.252345907	-1.14e-16	-1.63064620048241	0.342436253057519	1.18436441728033	-0.641202210163717	0.326953631201403	0.964418970295743	-4.6060002521327	3.15334643863314	0.722376336287729	2.21635923953329	0.427038304035029	0.114819851953705
Picoides_pubescens_167833.wav	Dryobates_pubescens	Dryob_pub	Dryobates	New_World	Nearctic	12860756.06	DA6	4	17	2	17	2	5	16	27	-0.840235576	-0.543552176	-0.915641953	0.11220568	1.17640321	-0.257380654	0.43846476	0.87514705	0.226068324	-0.26167259	-0.360803213	0.154271503	1.135371262	0.010187732	1.552490688	0.737180078	0.649938557	-0.448604736	-0.720349069	0.29019941	-0.252345907	-1.14e-16	-2.37643089840887	1.59308882493101	0.424358727877105	-0.0990739092739872	0.295692692447435	0.503168411471551	-3.49426350556808	3.44054550802997	-2.10533003405041	2.86014380648878	0.372451813138441	-1.20510305493123
Picoides_pubescens_173585.wav	Dryobates_pubescens	Dryob_pub	Dryobates	New_World	Nearctic	12860756.06	DA6	4	17	2	17	2	5	16	27	-0.221733835	0.003391971	-0.898621857	0.409534466	0.438379676	0.027516963	-1.220500113	0.87514705	-0.059399125	-0.286024761	-0.525597486	0.011747411	-0.868211812	-1.63452268	1.092052851	0.468521228	0.528088723	-0.199584132	-0.451955454	0.06786788	-0.252345907	-1.14e-16	-0.6713863629077	0.592487454520638	1.49684026323327	-1.18292925571635	0.522842588249152	0.978637248867573	-1.62126588624982	3.78222903607637	1.74617662099251	1.64998547222083	0.69359902511514	0.518076735287759
Picoides_pubescens_192207.wav	Dryobates_pubescens	Dryob_pub	Dryobates	New_World	Nearctic	12860756.06	DA6	4	17	2	17	2	5	16	27	-0.310091226	-0.151446326	-0.720501769	0.121993133	0.97539677	-0.306004745	0.03292002	0.87514705	-0.202970922	-0.443808283	-0.407902675	0.580715005	-0.734890996	-1.52808982	1.07911284	0.993782478	0.647624203	-0.774718376	-0.468260529	0.01439783	-0.252345907	-1.14e-16	-1.49655465426599	0.611878033579985	1.54218642997251	-0.90579854499276	0.666342422429961	1.3360668658684	-3.75965658077993	3.91806894742154	1.2723441186325	2.72410010419134	0.76866050640417	0.41050349466195
Picoides_pubescens_201158.wav	Dryobates_pubescens	Dryob_pub	Dryobates	New_World	Nearctic	12860756.06	DA6	4	17	2	17	2	5	16	27	-0.398448618	-0.386261923	-0.203958322	0.231664403	0.302965738	-0.445473787	0.216235619	0.87514705	-0.200745026	-0.407113078	-0.401581731	0.375734519	-0.077478242	-1.003263154	0.919364116	0.710572871	-0.251272563	-1.085153284	-0.52704155	0.070197484	-0.252345907	-1.14e-16	-1.56012964738718	0.113662412929218	1.22590181953305	0.0559010952291898	0.326352221509263	0.840430393784915	-4.72948223785494	1.78096036124767	1.0847309967671	2.39681076771269	0.377451712276209	-0.258998006281529
Picoides_pubescens_216747.wav	Dryobates_pubescens	Dryob_pub	Dryobates	New_World	Nearctic	12860756.06	DA6	4	17	2	17	2	5	16	27	-0.221733835	-0.009388639	-0.915910801	0.360648689	0.792256894	-0.202832031	-0.495506158	0.87514705	-0.230398744	-0.403022963	-0.457354241	0.640982189	-0.576538559	-1.401673681	0.764822098	0.673973118	0.359538757	-0.584655122	-0.460886255	0.044330837	-0.252345907	-1.14e-16	-1.07498520876614	0.520742692834467	1.53429333038314	-1.06491809480348	0.70484641463919	1.1048363260889	-2.82372896295884	3.79714950314627	1.5705231071455	2.12963442374564	0.89625792190226	0.507149516627672
Picoides_pubescens_251303.wav	Dryobates_pubescens	Dryob_pub	Dryobates	New_World	Nearctic	12860756.06	DA6	4	17	2	17	2	5	16	27	-0.751878184	-0.52895632	-0.654177005	-0.024319441	1.002520426	-0.326461428	0.276165916	0.87514705	-0.008774179	-0.415320776	-0.394704532	-0.538347126	0.504203504	-0.538894171	0.792546985	1.434426296	0.58298911	-1.379838949	-0.680782789	-0.133485588	-0.252345907	-1.14e-16	-2.46085510661308	1.33026222101753	0.780348951844404	-0.0876150648413977	0.268907889658704	0.102792190927987	-4.62727674972261	3.44483558055767	-1.39505451256713	2.54500267421482	0.562815639024762	-1.55440738490462
Picoides_pubescens_30793.wav	Dryobates_pubescens	Dryob_pub	Dryobates	New_World	Nearctic	12860756.06	DA6	4	17	2	17	2	5	16	27	-0.751878184	-0.588135338	-0.259848545	-0.505467152	0.487989888	-0.264353106	0.561890408	0.656640808	0.665974127	-0.224072342	-0.290905997	0.181328679	-1.053019634	-1.782058718	-0.414009246	-1.151616946	0.747776123	2.011938512	-0.178196955	-0.871919834	-0.252345907	-1.14e-16	-0.20766207440132	-1.15448456989264	-1.16921233263883	-2.21749881046576	-0.143300097866497	1.69684438530527	-2.68933568022325	2.05191988666156	-1.4370020077722	-0.741042510148885	-0.540846901516789	3.62297343837018
Picoides_pubescens_33614.wav	Dryobates_pubescens	Dryob_pub	Dryobates	New_World	Nearctic	12860756.06	DA6	4	17	2	17	2	5	16	27	-0.133376443	-0.04904067	-0.590010065	0.061304226	0.544993657	-0.332283463	-0.225797993	0.87261435	-0.241005363	-0.413614113	-0.437823312	-0.133883776	0.460145104	-0.574066934	1.133535089	1.215806124	0.859294674	-0.89798847	-0.635259514	0.150692067	-0.252345907	-1.14e-16	-1.85491508745381	1.14207370716952	1.28514210713308	0.0640370208593694	0.508130482473274	0.306014899870172	-3.44869066279661	2.90008656253469	0.130176664263001	2.67084638190566	0.779511379720251	-1.32154430719388
Picoides_pubescens_44905.wav	Dryobates_pubescens	Dryob_pub	Dryobates	New_World	Nearctic	12860756.06	DA6	4	17	2	17	2	5	16	27	-0.48680601	-0.281136475	-0.766538047	0.072435285	1.18417494	-0.314781271	0.37851046	0.87514705	-0.132548946	-0.429655614	-0.372409953	1.021902137	0.395800716	-0.625434436	1.244691894	1.541011684	0.991970196	-1.210443991	-0.718584567	0.050309532	-0.252345907	-1.14e-16	-2.35726601918065	1.49778743973447	1.35096914974684	-0.21589289115822	0.634266166436337	1.2289543477785	-4.02050956904087	4.05909380453593	-0.263484912525988	3.90164184474286	0.660047886661993	-0.760006547815148
Picoides_pubescens_50577.wav	Dryobates_pubescens	Dryob_pub	Dryobates	New_World	Nearctic	12860756.06	DA6	4	17	2	17	2	5	16	27	-0.398448618	-0.206281317	-0.791013632	0.214543041	1.009972123	-0.307000045	0.144935945	0.87514705	-0.22148022	-0.40733629	-0.396363216	0.036501315	-0.338828659	-1.211904783	1.545757534	1.543146791	0.878857972	-1.297258977	-0.59388898	0.081552889	-0.252345907	-1.14e-16	-2.11205980928202	1.27204453310177	1.63864202642673	-0.420643532080932	0.720296662681043	0.869607196653222	-4.09761555062388	4.17971127613689	0.497186154486254	3.33161709329059	0.968590482266567	-0.81486963236506
Picoides_pubescens_51276.wav	Dryobates_pubescens	Dryob_pub	Dryobates	New_World	Nearctic	12860756.06	DA6	4	17	2	17	2	5	16	27	-0.663520793	-0.343769302	-1.026717055	0.019489634	1.48069325	-0.185094497	0.015782593	0.757380507	-0.078171348	-0.381400299	-0.400684396	1.01295916	0.317423136	-0.688004935	0.577050567	0.583796114	0.314282242	-0.504309788	-0.531146483	-0.133089771	-0.252345907	-1.14e-16	-1.61766945392375	1.04583114050314	0.842613959833387	-1.02584864130576	0.390967741456937	1.09916104153195	-2.90291739649065	4.19727919460468	-0.416276671708953	2.32952703444899	0.42376457577313	0.205314767059677
Picoides_pubescens_62759.wav	Dryobates_pubescens	Dryob_pub	Dryobates	New_World	Nearctic	12860756.06	DA6	4	17	2	17	2	5	16	27	-0.310091226	-0.316496374	-0.225728466	0.206888734	0.370502433	-0.468069011	0.483664477	0.794862412	-0.210350739	-0.418643572	-0.350831116	0.022700435	0.872373497	-0.244976189	1.125047726	1.337340384	0.833020758	-1.071168679	-0.719337765	0.150892956	-0.252345907	-1.14e-16	-2.31335794651839	1.01648561261952	0.896738381251233	0.610489555046095	0.515273166985775	0.308008322255931	-4.59848136708206	1.96428262210065	-0.761075154443553	3.07230150852133	0.69816921059136	-1.55528455633714
Picoides_pubescens_62762.wav	Dryobates_pubescens	Dryob_pub	Dryobates	New_World	Nearctic	12860756.06	DA6	4	17	2	17	2	5	16	27	-0.045019051	-0.151164905	-0.117489543	0.139394791	0.026572736	-0.323212769	-0.658680507	0.87514705	-0.176469313	-0.388655529	-0.49847681	-0.418172054	-0.378008212	-1.243182658	-0.130460618	0.480237883	0.606009513	-0.156450401	-0.379067514	0.038220301	-0.252345907	-1.14e-16	-0.802025193693582	-0.224400812864495	0.800026334437204	-0.514527689295953	0.397737978089144	0.307366529004228	-3.25684700108877	1.61718904712866	0.933061794229929	0.79832812328457	0.654568182812386	0.239874406324226
Picoides_pubescens_62766.wav	Dryobates_pubescens	Dryob_pub	Dryobates	New_World	Nearctic	12860756.06	DA6	4	17	2	17	2	5	16	27	0.131695732	0.399286658	-1.059324488	0.300598913	0.672197773	-0.132616665	-0.773893785	0.800403205	-0.249072369	-0.380483212	-0.455645779	0.187321376	-0.4295145	-1.28430123	0.866108463	0.835045423	0.73287823	-0.510646487	-0.500437665	0.157547765	-0.252345907	-1.14e-16	-0.935133415169127	0.820010855860892	1.72052802278374	-1.00377207926427	0.785520198491437	0.655462011072329	-1.94824311193128	3.96786987669125	1.72175096898657	1.91588273743895	1.15512270618715	-0.0608828904081762
Picoides_pubescens_65595.wav	Dryobates_pubescens	Dryob_pub	Dryobates	New_World	Nearctic	12860756.06	DA6	4	17	2	17	2	5	16	27	-0.48680601	-0.430393982	-0.247586872	0.065965298	0.57087266	-0.46575563	0.464863024	0.812772148	-0.203508723	-0.461010649	-0.358432992	0.695104251	-0.386415396	-1.249894293	0.528754233	0.793847311	0.334854975	-0.754554191	-0.531281122	-0.096615911	-0.252345907	-1.14e-16	-1.58571431457003	0.0577906945274451	0.963811132186208	-0.446588952885019	0.44724203171236	1.25612722801897	-4.77321666990228	2.4009500497193	0.617860872861603	2.40642661435078	0.415782813491777	0.520619288414852
Picoides_pubescens_6916.wav	Dryobates_pubescens	Dryob_pub	Dryobates	New_World	Nearctic	12860756.06	DA6	4	17	2	17	2	5	16	27	-0.48680601	-0.395393215	-0.391227751	0.125054712	0.507292636	-0.409354512	0.561890408	0.634577791	-0.174826034	-0.36807011	-0.312501659	-0.610270581	-0.447721313	-1.298836118	1.001338052	1.729066545	0.945340741	-1.48285584	-0.536191565	-0.033811908	-0.252345907	-1.14e-16	-2.15209140144468	0.84536222170262	1.15118690341859	-0.0916307459162288	0.566631255752027	0.485428387301037	-4.83635162931932	2.99679910666443	-0.123016563369609	2.74402155590051	0.83728025889203	-0.945846689721928
Picoides_pubescens_6917.wav	Dryobates_pubescens	Dryob_pub	Dryobates	New_World	Nearctic	12860756.06	DA6	4	17	2	17	2	5	16	27	-0.398448618	-0.179523179	-0.802317289	-0.098282685	1.124439305	-0.238310256	0.269258975	0.87514705	-0.028196244	-0.328099733	-0.374852384	-0.59361769	0.842364087	-0.268933343	1.037942509	1.110280946	0.206657924	-1.249918074	-0.678680062	0.200164315	-0.252345907	-1.14e-16	-2.17888140516048	1.37645597564324	1.03486215096996	0.0274004289822553	0.227966944674899	-0.236316780226931	-3.93804035748688	3.26711115948148	-0.798908552155553	2.23868304660824	0.629845458223984	-1.93914518234909
Picoides_pubescens_6919.wav	Dryobates_pubescens	Dryob_pub	Dryobates	New_World	Nearctic	12860756.06	DA6	4	17	2	17	2	5	16	27	-0.310091226	-0.30449611	-0.272704817	0.266006439	0.163875835	-0.418731384	-0.055546402	0.87514705	-0.243096809	-0.405437373	-0.438256259	1.01295916	-0.758250571	-1.546738268	0.494020169	0.613229797	0.067542276	-0.725007355	-0.360211184	-0.043805068	-0.252345907	-1.14e-16	-1.03017965046563	-0.278776479965333	1.33130610754594	-0.531180500020836	0.527762842430373	1.52498196686344	-4.08752125403697	2.0770093349031	1.96861359666244	2.28941670732994	0.446484048831792	1.01710380919989
Picoides_pubescens_6926.wav	Dryobates_pubescens	Dryob_pub	Dryobates	New_World	Nearctic	12860756.06	DA6	4	17	2	17	2	5	16	27	-0.840235576	-0.609445591	-0.655351993	0.165982524	0.900341942	-0.349487659	0.521533185	0.87514705	0.097722254	-0.388327596	-0.355713799	0.090037132	-0.520924529	-1.357275812	1.453620084	-0.444634822	0.592191724	1.002483006	-0.576607783	-0.145438385	-0.252345907	-1.14e-16	-1.34807759353643	0.0211397900101071	0.0391587064938574	-1.39323263443786	0.400477821401708	1.37922957599652	-3.84174523755555	3.20459519248426	-0.963267062158707	1.39786988097506	0.315580404603436	1.59855054225307
Picoides_pubescens_6927.wav	Dryobates_pubescens	Dryob_pub	Dryobates	New_World	Nearctic	12860756.06	DA6	4	17	2	17	2	5	16	27	-0.398448618	-0.103254708	-1.083410741	0.405918464	1.222094895	-0.239851465	-0.075467154	0.80981924	-0.368847992	-0.411221715	-0.410842433	0.76664722	-0.617953374	-1.434736015	1.530820892	-0.026326497	-0.124279329	-0.059138698	-0.551038846	0.182902097	-0.252345907	-1.14e-16	-1.05578489030073	0.384180106895418	1.44413170452293	-1.36188568212553	0.692349577086933	1.32591477944574	-3.05186347023013	4.10326780338832	1.50586887108301	2.03249836916465	0.831030056373055	0.973745475003875
Picoides_pubescens_72982.wav	Dryobates_pubescens	Dryob_pub	Dryobates	New_World	Nearctic	12860756.06	DA6	4	17	2	17	2	5	16	27	-0.045019051	0.0603289	-0.713159476	0.27007527	0.467174522	-0.276529902	-0.485624252	0.87514705	-0.259678989	-0.398174644	-0.459386061	0.329267187	-0.986724846	-1.72913417	1.022059347	1.138067294	0.718240365	-0.904607236	-0.347404787	0.109429211	-0.252345907	-1.14e-16	-1.12691544245131	0.499444151008767	1.88060055315929	-0.778388844953563	0.7739273331929	1.16207501627004	-3.12148781763629	3.54568077480695	2.21816944402899	2.54325097695482	0.969675871287966	0.269115796467642
Picoides_pubescens_76080.wav	Dryobates_pubescens	Dryob_pub	Dryobates	New_World	Nearctic	12860756.06	DA6	4	17	2	17	2	5	16	27	-0.48680601	-0.442613145	-0.175653553	-0.012885066	0.459097795	-0.417488074	0.561890408	0.658084511	-0.091466969	-0.389273146	-0.317510372	0.172219161	0.975592157	0.138984214	0.202375644	0.978932459	0.692919471	-0.722261427	-0.68559602	0.033776253	-0.252345907	-1.14e-16	-2.04088391275196	0.706993606358748	0.190342957235159	0.370241872948407	0.250287948361848	0.14317669887067	-4.21981071928545	1.49687542909248	-1.65174543966918	2.07940845190998	0.366582519503041	-1.0982015969565
Picoides_pubescens_77285.wav	Dryobates_pubescens	Dryob_pub	Dryobates	New_World	Nearctic	12860756.06	DA6	4	17	2	17	2	5	16	27	-0.221733835	-0.281489088	-0.078715897	0.010788284	0.226468654	-0.446945405	0.002838898	0.759801823	-0.207960515	-0.396902972	-0.413181612	-0.143755195	0.110717582	-0.853022401	1.157357853	0.836999074	0.517650856	-0.67316993	-0.537285978	0.133031784	-0.252345907	-1.14e-16	-1.5925888226074	0.432474244328562	1.05457055527224	0.215163495836476	0.289925082947619	0.582122024701046	-4.04248705761881	1.72856956903813	0.503715958481008	2.34726786916229	0.365167703033114	-0.688807193843746
Picoides_pubescens_78061.wav	Dryobates_pubescens	Dryob_pub	Dryobates	New_World	Nearctic	12860756.06	DA6	4	17	2	17	2	5	16	27	0.131695732	0.144066899	-0.577762403	0.172539291	0.699998156	-0.354352813	-0.01438738	0.87514705	-0.217431778	-0.425479008	-0.403496084	0.187321376	-0.773312101	-1.55876221	0.876080268	0.922167952	0.590876853	-0.726384591	-0.331693321	0.125244009	-0.252345907	-1.14e-16	-1.16356398087229	0.276351376727427	1.67570805494235	-0.765183918616067	0.760185406476168	0.91116545625868	-3.61998837505854	3.21899858425277	1.93087741557457	2.14564518393567	1.03705402464765	0.248321566546144
Picoides_pubescens_84761.wav	Dryobates_pubescens	Dryob_pub	Dryobates	New_World	Nearctic	12860756.06	DA6	4	17	2	17	2	5	16	27	-0.928592968	-0.682899476	-0.606083787	-0.044133757	0.815555122	-0.350035194	0.293116561	0.87514705	-0.075781124	-0.335011882	-0.400312456	0.267983443	-0.328065066	-1.203311976	1.344096074	-1.338425052	-0.160838349	1.572407826	-0.246787207	0.171877907	-0.252345907	-1.14e-16	-0.695895640212408	-0.517156308007493	-0.121502484032187	-1.3507968454161	0.128423324321783	1.33822774014252	-3.11587335945494	2.15544091745802	-0.367825052378854	0.568975440972386	-0.070366540546378	2.02671271184734
Picoides_scalaris_103230.wav	Dryobates_scalaris	Dryob_sca	Dryobates	New_World	Nearctic	3702568.41	DA4	3	23	2	16	4	10	17	34.5	0.04333834	-0.485618456	1.67132787	0.113672628	-1.344146482	-0.653914563	0.476639684	0.093075659	-0.204405057	-0.10568955	-0.034710582	-1.02890282	0.127007897	-0.840017494	0.793357536	-0.199464309	-0.029678346	0.230089243	-0.264426089	0.235498857	-0.252345907	-1.14e-16	-0.477455950852462	-1.35664921316034	-0.112795002370776	1.44692783142468	-0.217224560838262	0.114728228816993	-3.80482031739783	-3.30697513786283	0.620331684198206	0.496420090046085	-0.435513222300792	-0.150754231871987
Picoides_scalaris_147596.wav	Dryobates_scalaris	Dryob_sca	Dryobates	New_World	Nearctic	3702568.41	DA4	3	23	2	16	4	10	17	34.5	0.485125298	-0.375449983	2.28930903	-0.006880454	-1.423591701	-0.702054084	-0.388526627	0.294334799	-0.229203632	-0.23013952	-0.40337491	0.88671303	-1.128298179	-1.262031151	-0.92878826	-0.987171893	-2.406722041	-0.541790361	0.980687289	0.255324895	-0.252345907	-1.14e-16	1.37695244666242	-3.3875865497265	0.972756960384407	1.19170587947893	-0.609635536451678	0.943198666186199	-3.62458642426961	-5.25293100565366	5.58857176617062	-0.698308662091067	-1.09646165911578	1.81609780702175
Picoides_scalaris_17818.wav	Dryobates_scalaris	Dryob_sca	Dryobates	New_World	Nearctic	3702568.41	DA4	3	23	2	16	4	10	17	34.5	-0.045019051	-0.511737073	1.546425329	0.12270521	-1.096294803	-0.630604774	-0.403514549	0.87514705	-0.189914323	-0.321456823	-0.588777333	0.277523865	-0.540411127	-1.37283238	0.243763473	0.056063636	0.472298835	0.280349928	-0.171765567	0.151289653	-0.252345907	-1.14e-16	-0.477549622496693	-1.50872646485352	0.585363339119265	0.726296935404263	0.068997111500882	1.25615176565999	-4.47789479287311	-1.86025822496876	2.06946377621887	1.42499400156823	-0.297808414125235	1.0757644023036
Picoides_scalaris_17819.wav	Dryobates_scalaris	Dryob_sca	Dryobates	New_World	Nearctic	3702568.41	DA4	3	23	2	16	4	10	17	34.5	0.308410515	-0.418647137	2.039360621	0.065283616	-1.28960143	-0.688492103	-0.063119518	0.87514705	-0.184984486	-0.146330892	-0.416532047	-0.052400086	-0.119390182	-1.036722352	0.462001304	0.431973587	-0.004023729	-0.549086212	-0.224631406	0.217420327	-0.252345907	-1.14e-16	-0.691270155694244	-1.44203182779312	0.88263042669412	1.72757431396956	-0.099150570168684	0.773907291904979	-4.99705544161491	-3.10162185093714	2.4805076959114	1.80451327668041	-0.420522671187677	-0.152414759402544
Picoides_scalaris_189247.wav	Dryobates_scalaris	Dryob_sca	Dryobates	New_World	Nearctic	3702568.41	DA4	3	23	2	16	4	10	17	34.5	0.485125298	-0.241542067	1.617643669	-0.210829313	-1.021096957	-0.520416679	0.561890408	-0.289657449	-0.150475626	-0.20142597	-0.112797845	0.656365201	-0.680393168	-1.200430206	-0.202836194	-0.017473201	-0.332901254	-0.225472423	0.551509654	0.235211719	-0.252345907	-1.14e-16	0.436718909414637	-1.89116111654003	0.557384449767235	0.902032902150471	-0.209991759364681	1.09132236195286	-2.74412462338919	-3.09194572509104	3.00897115859714	0.535703791327215	-0.673392531222729	1.25908984192171
Picoides_scalaris_21390.wav	Dryobates_scalaris	Dryob_sca	Dryobates	New_World	Nearctic	3702568.41	DA4	3	23	2	16	4	10	17	34.5	1.280341823	-0.103095565	2.667753844	-0.064806497	-1.478063132	-0.687177132	0.218360666	0.87514705	-0.202179161	-0.268434414	-0.336482833	2.156489274	-0.799605631	-0.75324066	-1.271231265	-0.408798192	-1.333674043	-0.474989656	1.178046564	0.272388081	-0.252345907	-1.14e-16	1.13753745149288	-3.40068592951508	1.20134920638665	1.69680523544797	-0.0816632263153293	1.50785663495381	-4.01576988569585	-5.85570072946303	5.93984961313559	0.574822876869068	-0.677989255663018	1.96008592341033
Picoides_scalaris_323939.wav	Dryobates_scalaris	Dryob_sca	Dryobates	New_World	Nearctic	3702568.41	DA4	3	23	2	16	4	10	17	34.5	0.838554865	-0.162406582	1.977443714	-0.04317904	-1.214883077	-0.687521418	0.197638926	0.725625894	-0.200296859	-0.37715335	-0.376460119	0.529334651	0.298083331	-0.703444315	1.294170296	0.524448717	0.439446112	-0.336205761	-0.360590098	0.275968222	-0.252345907	-1.14e-16	-0.896670345890571	-1.0682127951429	1.20396909838067	1.97363453912732	-0.00196065743082461	1.10098484537116	-4.81838466104627	-2.8382931745878	2.73011667294632	2.72795738709261	-0.424041836584716	-0.39923778571958
Picoides_scalaris_45676.wav	Dryobates_scalaris	Dryob_sca	Dryobates	New_World	Nearctic	3702568.41	DA4	3	23	2	16	4	10	17	34.5	1.015269648	-0.143825202	2.254595949	0.011124703	-1.293440782	-0.70830441	-0.132797254	0.87514705	-0.208886727	-0.422896409	-0.47911077	1.039881344	-1.260492212	-1.947688515	0.252622094	0.241850879	0.012166331	-0.296696457	0.130459696	0.220734001	-0.252345907	-1.14e-16	0.12712770010952	-2.387627547085	1.65689238002453	1.09676888858618	0.128454327083008	1.85891369877609	-5.08040528496594	-3.01930126410453	5.2497946700019	1.87599631398435	-0.364104500838998	1.61436007281877
Gecinulus_grantia_157905.wav	Gecinulus_grantia	Gec_gra	Gecinulus	Old_world	Indomalaya	1593163.46	DA3	3	7	0	5	2	1	26	76.5	1.457056606	0.815738817	0.193410756	0.307495102	-1.25734496	-0.099783453	-1.549214627	0.87514705	-0.179457093	-0.257760662	-0.466223891	-0.835936845	-0.395324055	-0.365081715	1.091677451	-0.638841188	-1.412101165	-0.242495317	0.327890123	0.300849186	-0.252345907	-1.14e-16	0.969890635000852	-1.0844712499221	1.85396172254699	0.702427886644381	-0.0136274886757062	-0.720815532590109	-0.713366864784832	-1.67487323871233	4.83770528431033	-0.616367917561516	0.387461659415981	-0.803606922366762
Gecinulus_grantia_19801.wav	Gecinulus_grantia	Gec_gra	Gecinulus	Old_world	Indomalaya	1593163.46	DA3	3	7	0	5	2	1	26	76.5	1.810486173	0.83917444	0.483548411	0.571939648	-1.367510108	-0.350790405	-1.563009978	0.632618742	-0.209469344	-0.343812371	-0.575220799	0.072939513	-0.614354272	-0.208583705	-0.305418447	0.340017108	0.387524587	-0.141661728	0.560075527	0.26982128	-0.252345907	-1.14e-16	0.882080355371566	-1.11272158987863	1.58305575408277	0.565216882562395	0.681686910774547	-0.329152171389034	-0.540761910820188	-1.67100750974781	4.257451365383	-0.128384341360196	1.09761937158621	-0.134035625484439
Gecinulus_grantia_292746.wav	Gecinulus_grantia	Gec_gra	Gecinulus	Old_world	Indomalaya	1593163.46	DA3	3	7	0	5	2	1	26	76.5	0.926912256	0.77598255	-0.514526531	0.759676358	-0.696578808	-0.080145136	-1.465204655	0.826063939	-0.179158315	-0.205979561	-0.480382541	-0.534789894	-1.477600473	-1.915690046	-0.065355117	-1.208427846	-1.64380965	0.305257018	0.929874184	0.205616525	-0.252345907	-1.14e-16	1.73934643515003	-1.84943113613106	1.71448110631802	-1.18408038497607	0.564223130016934	-0.0669122614513448	-0.286111579345994	0.0483471976204731	5.4759394961666	-1.82721327085118	1.1099269659569	1.67876581673856
Gecinulus_grantia_97864.wav	Gecinulus_grantia	Gec_gra	Gecinulus	Old_world	Indomalaya	1593163.46	DA3	3	7	0	5	2	1	26	76.5	0.57348269	-0.032760018	1.094657418	0.380843541	-1.890513766	-0.334955161	-2.111188041	0.506506613	-0.176170535	0.511881756	-0.050532037	-0.50588382	-1.357044324	-1.223024742	0.888139836	-1.464535806	-0.638091713	1.376925892	1.298381621	0.257041862	-0.252345907	-1.14e-16	2.25958442293565	-1.87612105014889	0.504061969229273	0.548863508083774	-0.0492440473513717	0.654051292458918	2.40839779049749	-3.79423909094765	4.13389392099983	-1.11284201525939	-0.424339523366702	1.70575355453673
Picoides_albolarvatus_107612.wav	Leuconotopicos_albolarvatus	Leuco_albo	Leuconotopicos	New_World	Nearctic	393323.39	DA1	4	13	1	13	1	4	23	64.5	1.810486173	1.461637864	-0.610512334	0.649021395	0.033470357	-0.291708725	0.391663286	-0.37060114	-0.230099966	-0.430223317	-0.28474311	0.322720544	-1.145921982	-1.85622465	-0.734922552	0.121361067	0.462159748	0.190262055	0.143836938	0.240360664	-0.252345907	-1.14e-16	0.880702249360252	-1.24470776422169	1.62465044607342	-1.60978753843514	1.2928535973162	0.191358367228037	-1.19173512632202	1.72298418230118	4.12739515262039	-0.798982747893333	2.01392918417337	1.77418390958206
Picoides_albolarvatus_189387.wav	Leuconotopicos_albolarvatus	Leuco_albo	Leuconotopicos	New_World	Nearctic	393323.39	DA1	4	13	1	13	1	4	23	64.5	0.396767907	-0.049752001	0.490672265	0.093619947	-0.214883109	-0.55025625	0.561890408	0.516743772	-0.200237104	-0.362787035	-0.301995158	0.214829891	0.884992617	-0.168278956	0.127168188	1.130229513	0.550435898	-1.019486502	-0.516741114	0.21229435	-0.252345907	-1.14e-16	-1.53745947750037	0.0455044210715499	0.832655475351645	1.03759970911637	0.371664997404901	0.0826142044693007	-4.37956259530768	-0.162309667088482	0.425619858890184	2.11808714317438	0.520053532235557	-1.23140877736364
Picoides_albolarvatus_190893.wav	Leuconotopicos_albolarvatus	Leuco_albo	Leuconotopicos	New_World	Nearctic	393323.39	DA1	4	13	1	13	1	4	23	64.5	-0.398448618	-0.467264275	0.1727602	0.099362765	0.018827892	-0.528548781	0.462383099	0.728765964	-0.224572572	-0.401190513	-0.340611988	-0.165715199	-0.344122269	-1.216130785	1.358843008	0.54716643	0.438846088	-0.36537133	-0.476744305	0.019591781	-0.252345907	-1.14e-16	-1.51591544461829	-0.0999401074744945	0.790264011587657	0.115555439230916	0.316475691459068	0.929461266358064	-4.73646826132378	1.19890983938556	0.498293852173624	2.21355690293539	0.268743437133326	0.0717884797961754
Picoides_albolarvatus_92048.wav	Leuconotopicos_albolarvatus	Leuco_albo	Leuconotopicos	New_World	Nearctic	393323.39	DA1	4	13	1	13	1	4	23	64.5	-0.398448618	-0.510408028	0.605676106	-0.301912191	-0.347773745	-0.129240963	0.561890408	-0.969721437	0.266990454	-0.171868046	0.051140939	1.376025474	-1.286978046	-1.968832724	0.116232447	-1.744770451	-0.51362619	1.823752653	0.721922394	0.092223678	-0.252345907	-1.14e-16	1.47840538160566	-2.06661446710708	-0.54354946503595	-1.21535224557423	-0.503758685516342	2.34332730025864	0.0832736248346029	-1.08902898343327	1.88554886389362	-0.853924073413452	-1.42298193490791	4.23624228549156
Picoides_arizonae_109031.wav	Leuconotopicos_arizonae	Leuco_ari	Leuconotopicos	New_World	Nearctic	543508.65	DA1	3	8	1	8	0	3	19	42.5	-0.310091226	-0.617519168	1.389508057	0.021565205	-0.857994696	-0.660684962	0.454257703	0.681278492	-0.146442123	-0.375420075	-0.316800572	-0.247942497	-0.463312645	-1.311283012	1.017498152	-0.770307587	0.157373779	1.090841187	-0.427294597	0.126760282	-0.252345907	-1.14e-16	-0.587096915732719	-1.68716004519962	-0.108644701183716	0.440556551147695	-0.101669989408575	1.13230010054904	-4.89043738527051	-1.87866066990245	0.803560446199468	0.77183870372551	-0.4942222616324	1.4297509244819
Picoides_arizonae_227933.wav	Leuconotopicos_arizonae	Leuco_ari	Leuconotopicos	New_World	Nearctic	543508.65	DA1	3	8	1	8	0	3	19	42.5	-0.310091226	-0.574332908	1.209222747	-0.306410812	-0.741687235	-0.547110256	0.561890408	0.287749412	-0.031187012	-0.296333592	-0.211400942	0.493390112	0.239642368	-0.516028456	0.906900488	-0.193921193	-0.195003998	0.10013744	0.333052024	0.322787861	-0.252345907	-1.14e-16	-0.54498913924602	-0.999738816683668	0.177789546901225	1.19532653840191	-0.345637558917493	1.07370143422698	-3.35870858895364	-2.31101395327415	1.00531305351454	1.50953563735114	-0.899097003170026	0.398266595254075
Picoides_arizonae_227938.wav	Leuconotopicos_arizonae	Leuco_ari	Leuconotopicos	New_World	Nearctic	543508.65	DA1	3	8	1	8	0	3	19	42.5	-0.575163401	-0.715271884	1.088160985	0.02867044	-0.717599777	-0.591841934	0.561890408	0.531809604	-0.011022484	-0.315233862	-0.242767865	-0.310157115	1.835651692	1.212695153	1.205485847	1.249857323	0.665408147	-1.085219	-0.608408108	0.36896481	-0.252345907	-1.14e-16	-2.42233583498447	0.765978140942214	-0.0872818471002963	2.54551491106941	-0.226655317676026	-0.308571410539756	-4.59728607962022	-1.86012332046582	-2.20595067243491	2.96423508991794	-0.402290326903191	-2.89523238292267
Picoides_arizonae_237158.wav	Leuconotopicos_arizonae	Leuco_ari	Leuconotopicos	New_World	Nearctic	543508.65	DA1	3	8	1	8	0	3	19	42.5	0.485125298	-0.305011891	1.831399016	0.044931013	-1.073847279	-0.696424963	0.126036496	0.87514705	-0.210813845	-0.374734605	-0.432125562	0.742551189	-1.163389952	-1.870169704	0.651311019	-0.31382961	0.122266124	0.487661387	0.389064289	0.191698179	-0.252345907	-1.14e-16	0.114827462315987	-2.24581530743566	1.01998563005343	0.652318773666157	0.204680036951117	1.8363791332875	-4.50079484316414	-2.55086413104337	3.90135238606381	1.43696332031221	-0.288425607792072	2.03662636258115
Picoides_arizonae_34452.wav	Leuconotopicos_arizonae	Leuco_ari	Leuconotopicos	New_World	Nearctic	543508.65	DA1	3	8	1	8	0	3	19	42.5	-0.133376443	-0.565134263	1.678344392	-0.084306305	-0.944233846	-0.673039303	0.350815287	0.87514705	-0.154807907	-0.408420439	-0.396550214	0.656311889	0.85014506	-0.262721625	0.215776408	0.989258881	0.568402395	-0.827912955	-0.486180215	0.142564427	-0.252345907	-1.14e-16	-1.63706385147887	-0.588050975437803	0.527447570961336	1.90538623489361	-0.0620370917725884	0.874698463374257	-5.55142740131939	-2.1992441050801	0.560259047331439	2.85600976327988	-0.456994011879804	-0.784125381344498
Picoides_borealis_109890.wav	Leuconotopicos_borealis	Leuco_bor	Leuconotopicos	New_World	Nearctic	1108759.34	DA2	3	6	1	6	0	3	21	47.5	-0.663520793	-0.687972895	0.757633694	-0.69423402	-0.422356634	-0.401828867	0.561890408	-0.339488789	0.206764277	-0.302580134	-0.011199066	0.823855215	0.348689122	-0.128906085	0.214033505	-0.194346993	-0.747714374	-0.310346913	-0.200931372	0.08173086	-0.252345907	-1.14e-16	-0.522852960353818	-0.66500195192715	-0.28257860048883	0.798266501343789	-0.949558874139466	1.0019217916742	-2.64257837898943	-1.57286403793409	-0.0302053796491771	0.928105498019179	-1.6450200541134	0.403998959379114
Picoides_borealis_148966.wav	Leuconotopicos_borealis	Leuco_bor	Leuconotopicos	New_World	Nearctic	1108759.34	DA2	3	6	1	6	0	3	21	47.5	-0.751878184	-0.662310444	-0.060487578	0.254956467	-0.023189234	-0.464774803	0.561890408	0.769198459	0.173147269	-0.2865809	-0.318596668	0.766773138	0.371473536	-0.644855344	0.592863892	-0.047653339	-0.523786036	-0.329270505	-0.325601329	0.132110312	-0.252345907	-1.14e-16	-1.26450784690239	-0.364261678214815	0.269685748184697	0.118644419482123	0.0762102505838095	1.05927249452153	-4.29902295777652	0.504551046853889	-0.0157271608212183	1.76323885396102	-0.152402767912096	0.52486690237903
Picoides_borealis_26192.wav	Leuconotopicos_borealis	Leuco_bor	Leuconotopicos	New_World	Nearctic	1108759.34	DA2	3	6	1	6	0	3	21	47.5	-0.310091226	-0.524967241	0.796870415	-0.035628743	-0.449406966	-0.579471254	0.038701465	0.87514705	-0.189316767	-0.372080676	-0.459609333	4.500286629	0.070746457	0.220063505	-0.0607478	-0.00589799	0.218726511	0.170111944	0.176455368	0.119713516	-0.252345907	-1.14e-16	-0.399837462935166	-0.963242826428431	0.627499803227572	0.65628228778993	0.233679456362063	3.24680633551698	-2.66584497066065	-1.25899744592285	2.15226231263192	3.53787026942547	-0.886974578215205	2.45259261216385
Picoides_fumigatus_11389.wav	Leuconotopicos_fumigatus	Leuco_fum	Leuconotopicos	New_World	Neotropic	1693088.37	DA3	3	22	1	17	2	11	17	40.5	-0.133376443	-0.495502194	1.182021288	0.001704146	-0.647660358	-0.649933468	0.561890408	0.839337178	-0.185731431	-0.431874195	-0.343061244	1.085378383	1.317537353	0.110407641	1.148480626	1.110638825	0.975404403	-0.678692774	-0.565710519	0.20790723	-0.252345907	-1.14e-16	-2.055907368946	0.201425481404281	0.643911150569702	1.92765925938796	0.171421406681178	1.1325743433573	-4.98919042338584	-1.19242694726355	-0.0789862177028186	3.87721214520811	-0.264412878831347	-1.13440969298522
Picoides_fumigatus_129395.wav	Leuconotopicos_fumigatus	Leuco_fum	Leuconotopicos	New_World	Neotropic	1693088.37	DA3	3	22	1	17	2	11	17	40.5	1.545413998	0.411988688	1.145887864	-0.122346686	-0.675994819	-0.573485431	0.47340729	0.87514705	-0.197383774	-0.408582642	-0.353083485	0.355681834	0.170854156	-0.666029865	0.291186997	0.248759728	0.576331927	0.114110797	0.225467467	0.273366922	-0.252345907	-1.14e-16	-0.279273171329769	-1.28578721419338	1.19992822163901	0.96856002342422	0.490560897573675	0.45932896139318	-3.76871859786186	-1.89215134232329	3.02065454279685	1.23075924923818	0.553851811450453	0.110511562392859
Picoides_fumigatus_211746.wav	Leuconotopicos_fumigatus	Leuco_fum	Leuconotopicos	New_World	Neotropic	1693088.37	DA3	3	22	1	17	2	11	17	40.5	0.308410515	-0.405596161	1.954965918	0.033351629	-1.096280508	-0.671551776	0.561890408	0.476965578	-0.183789374	-0.400195871	-0.259015546	2.665475997	-0.188847186	1.257846277	-0.668044595	-0.469084426	-1.485505043	-0.511685787	0.388511959	0.325599432	-0.252345907	-1.14e-16	0.220671190494583	-2.34015112754499	0.21520857703047	1.89084671023361	-0.384990334998671	1.11902510971787	-3.84885172517791	-5.15268584963993	2.69851067669785	0.881687136081625	-1.0590567596921	0.973740951397562
Picoides_fumigatus_21852.wav	Leuconotopicos_fumigatus	Leuco_fum	Leuconotopicos	New_World	Neotropic	1693088.37	DA3	3	22	1	17	2	11	17	40.5	0.220053123	-0.459921852	2.071368415	0.066151193	-1.615041459	-0.668238573	0.45311019	0.637250167	-0.164368804	-0.127091222	-0.151117158	-0.187339539	-0.305210485	0.168410404	0.057979851	-0.038928444	-0.393842711	-0.243668114	0.34266644	0.291588092	-0.252345907	-1.14e-16	-0.183475077405965	-1.92908068903948	-0.0319013139023299	2.03464909907602	-0.218641531036732	0.0764179620773791	-4.06730880640585	-4.93885661230383	1.4674453626711	0.406150956769126	-0.492918260165652	-0.152493101379055
Picoides_fumigatus_219931.wav	Leuconotopicos_fumigatus	Leuco_fum	Leuconotopicos	New_World	Neotropic	1693088.37	DA3	3	22	1	17	2	11	17	40.5	0.661840082	-0.234915783	1.948194061	-0.109307956	-1.069460368	-0.7022564	0.385911412	0.87514705	-0.193051492	-0.411249141	-0.377534402	0.430238919	0.364410462	0.457486989	0.032381677	0.572014462	0.30741874	-0.494519646	0.101225057	0.23738925	-0.252345907	-1.14e-16	-0.839379215025507	-1.27020023476904	0.487922821668077	2.08396233691192	-0.0114027658851205	0.226698239148948	-4.75753690342978	-3.69199692247432	1.46804990938619	1.56715923079944	-0.207979024834725	-0.763261702131702
Picoides_fumigatus_261883.wav	Leuconotopicos_fumigatus	Leuco_fum	Leuconotopicos	New_World	Neotropic	1693088.37	DA3	3	22	1	17	2	11	17	40.5	0.04333834	-0.48056952	1.580796796	0.204859352	-1.045559478	-0.687898898	0.158776337	0.87514705	-0.209738244	-0.380784783	-0.440702528	-0.182563696	-0.054081607	-0.897827812	1.241387021	0.486304798	0.357344448	-0.349039678	-0.010253864	0.220213721	-0.252345907	-1.14e-16	-1.09670470215583	-0.956869543863435	0.83356008018417	1.52833379086728	0.135443598943146	0.804544294837751	-5.05298608939445	-2.12335442251429	1.69073833536761	2.25690964109563	-0.108919991097594	-0.318732587701754
Picoides_fumigatus_264525.wav	Leuconotopicos_fumigatus	Leuco_fum	Leuconotopicos	New_World	Neotropic	1693088.37	DA3	3	22	1	17	2	11	17	40.5	0.308410515	-0.33231745	1.706823007	-0.40870843	-1.027991097	-0.561083783	0.561890408	0.161419108	-0.128067275	-0.249275233	-0.18503929	-0.323182401	-0.684166904	-0.372926766	0.501387671	0.76259974	0.057718708	-0.921143692	0.260415632	0.177225738	-0.252345907	-1.14e-16	-0.531083658793276	-1.14751248204617	0.599085615696706	1.66481785237669	-0.353947653739631	0.338016852390468	-3.92507815612669	-2.98562689006328	1.82713505653261	1.19671735780808	-0.632172019495244	-0.540913460394884
Picoides_fumigatus_31402.wav	Leuconotopicos_fumigatus	Leuco_fum	Leuconotopicos	New_World	Neotropic	1693088.37	DA3	3	22	1	17	2	11	17	40.5	0.308410515	-0.414356656	2.004744196	0.037110895	-1.125231778	-0.718450726	0.561890408	0.725480482	-0.190063712	-0.41109893	-0.314742926	0.255336125	0.609599338	-0.454754422	0.792509933	0.538689551	-0.203348906	-0.832222809	-0.295572456	0.259463334	-0.252345907	-1.14e-16	-1.20221733892362	-1.15845806772237	0.844589731356355	2.16977514190879	-0.150695557517253	0.644349359401846	-5.73678524500001	-3.24148219971851	1.87067957020688	2.36101126807279	-0.480636814064307	-0.820783289657211
Picoides_fumigatus_39274.wav	Leuconotopicos_fumigatus	Leuco_fum	Leuconotopicos	New_World	Neotropic	1693088.37	DA3	3	22	1	17	2	11	17	40.5	0.220053123	-0.495072849	2.316914826	-0.015858413	-1.265472643	-0.726080184	0.415070705	0.87514705	-0.180353427	-0.402249175	-0.378932457	0.389219274	0.291770955	-0.70848362	0.77143352	0.570845728	0.081613898	-0.660961755	-0.244059081	0.220752472	-0.252345907	-1.14e-16	-1.13492168314219	-1.35787776080842	0.847476796308273	2.17327605861685	-0.161621172590995	1.01635502419434	-5.89986451917168	-3.46314804347914	2.13632742111788	2.57057009663715	-0.631601656281336	-0.399847414958424
Picoides_fumigatus_65137.wav	Leuconotopicos_fumigatus	Leuco_fum	Leuconotopicos	New_World	Neotropic	1693088.37	DA3	3	22	1	17	2	11	17	40.5	1.015269648	-0.135429349	2.245028333	-0.066499965	-1.364729285	-0.717458787	0.506345504	0.87514705	-0.198578886	-0.334106101	-0.334427171	0.322720544	0.975204056	-0.098747398	1.010150043	0.371953572	0.204293111	-0.318295237	-0.121033649	0.293576071	-0.252345907	-1.14e-16	-0.925000819429347	-1.23322400294252	0.895558986718695	2.53949981091795	-0.0481539243841529	0.529905748310308	-5.00550498788702	-4.08780074358099	2.24446258790615	2.34517119354953	-0.379746822736667	-0.997897316947696
Picoides_villosus_182070.wav	Leuconotopicos_villosus	Leuco_vil	Leuconotopicos	New_World	Nearctic	13458199.43	DA6	3	25	4	19	3	9	21.25	61	1.015269648	0.210534606	0.827162004	0.143390839	-0.849141551	-0.544076771	-0.34869796	0.87514705	-0.200998988	-0.342524264	-0.443389475	0.118931186	-0.995639955	-1.736251292	1.163536018	-0.882941898	-0.354614725	0.852491794	1.065771608	0.278984397	-0.252345907	-1.14e-16	0.827055867198117	-1.93330905714701	1.38903956607217	0.124713009436989	0.418507395290176	1.08974704007914	-2.27265146875674	-1.70562337384631	4.65853373563694	0.374598473895185	0.317426140186688	1.70135512960551
Picoides_villosus_192227.wav	Leuconotopicos_villosus	Leuco_vil	Leuconotopicos	New_World	Nearctic	13458199.43	DA6	3	25	4	19	3	9	21.25	61	0.220053123	-0.253538019	0.942958752	-0.026510327	-0.750107547	-0.496876548	0.561890408	0.193847892	-0.136134282	-0.330878048	-0.237088185	0.33583656	-0.605612783	-1.424884257	1.597083798	0.037041383	0.810845741	0.556157695	-0.482109706	0.204557103	-0.252345907	-1.14e-16	-0.645989249826254	-0.880159874992675	0.636370010570394	0.408660386470546	0.133416012512859	1.55568275385207	-3.66130928944633	-0.627290256765774	1.59602839833358	1.95634147470031	-0.299396737861914	1.09974184564177
Picoides_villosus_233394.wav	Leuconotopicos_villosus	Leuco_vil	Leuconotopicos	New_World	Nearctic	13458199.43	DA6	3	25	4	19	3	9	21.25	61	0.750197473	0.013158651	1.02481306	0.084183662	-0.931522981	-0.511860124	-0.786507391	0.87514705	-0.204539507	-0.083028805	-0.467208235	-0.48740628	-0.430912099	-1.285416963	-0.789231552	0.774629243	-0.030038942	-1.001612102	0.038417003	0.21712928	-0.252345907	-1.14e-16	-0.152007314468925	-1.16224903806171	1.31796440224461	0.787411545462465	0.210505290980596	-0.0038107356903165	-3.47738172062165	-1.46896367985768	3.17520598729219	0.606746357728719	0.408599812142791	-0.303818993514528
Picoides_villosus_30193.wav	Leuconotopicos_villosus	Leuco_vil	Leuconotopicos	New_World	Nearctic	13458199.43	DA6	3	25	4	19	3	9	21.25	61	-0.133376443	-0.01765924	-0.72317428	0.384058173	0.56847275	-0.216550982	-0.505961837	0.87514705	-0.195441717	-0.365330104	-0.45337974	0.580715005	0.922516075	-0.204946296	1.064363919	1.4761083	0.738849935	-1.316626876	-0.680516716	0.202285015	-0.252345907	-1.14e-16	-1.95237906965903	1.56537170401183	1.53062691873122	0.292598528456672	0.623360312156669	0.446407872123737	-2.84117404657922	3.11085263379387	0.252236151444742	3.34780983185363	0.85149425536882	-1.670328798989
Picoides_villosus_317970.wav	Leuconotopicos_villosus	Leuco_vil	Leuconotopicos	New_World	Nearctic	13458199.43	DA6	3	25	4	19	3	9	21.25	61	0.926912256	-0.044926896	1.656324232	-0.143163848	-0.963155014	-0.634323961	0.561890408	0.829054559	-0.182594262	-0.357092505	-0.329430073	0.154271503	0.161177987	-0.406540725	-0.473676543	0.601622663	0.094317202	-0.690422652	-0.050751313	0.258409825	-0.252345907	-1.14e-16	-0.647006534092999	-1.51529639955936	0.812845203212289	1.53986029646341	0.101747958134228	0.168018844577352	-5.08615082891231	-2.97341628796469	2.27494204879646	1.1139284407969	0.0851170138992508	-0.392469340723641
Picoides_villosus_34290.wav	Leuconotopicos_villosus	Leuco_vil	Leuconotopicos	New_World	Nearctic	13458199.43	DA6	3	25	4	19	3	9	21.25	61	0.04333834	-0.480618569	1.633686488	0.061426427	-1.004252852	-0.678953692	0.140068488	0.87514705	-0.201223071	-0.383606141	-0.445946598	1.039881344	0.166459667	-0.808522302	0.711722089	1.032957921	0.757904154	-0.742233734	-0.31197292	0.166565847	-0.252345907	-1.14e-16	-1.34511482525806	-0.69059519740296	1.02816911985699	1.63618749352236	0.164858950346554	1.51835380078771	-5.1334804391718	-1.76320394366183	1.81380179131413	3.35227531187278	-0.331291931795764	-0.0998990524872893
Picoides_villosus_34565.wav	Leuconotopicos_villosus	Leuco_vil	Leuconotopicos	New_World	Nearctic	13458199.43	DA6	3	25	4	19	3	9	21.25	61	0.57348269	-0.143466217	1.163893821	0.345735572	-0.992337217	-0.643237769	0.049188864	0.87514705	-0.220703397	-0.378013258	-0.427850111	0.444102783	-0.651477109	-1.461498729	0.946967524	0.42004058	0.564319484	-0.111352701	-0.267330561	0.217726084	-0.252345907	-1.14e-16	-0.659001707035813	-1.21977155833326	1.25753548044593	0.742919453518158	0.490783763422599	1.30774839288765	-4.6501492504542	-1.15396716928125	2.91257415970398	2.15932637084468	0.299368664458371	0.749955994082109
Picoides_villosus_62779.wav	Leuconotopicos_villosus	Leuco_vil	Leuconotopicos	New_World	Nearctic	13458199.43	DA6	3	25	4	19	3	9	21.25	61	0.308410515	-0.385849851	1.83933603	-0.002565639	-1.048840977	-0.706989308	0.561890408	0.781850899	-0.20083466	-0.403748257	-0.325957388	-0.229585399	-0.668252349	-1.474890762	1.008444473	0.759631412	0.292118893	-0.743079664	-0.191538813	0.178971682	-0.252345907	-1.14e-16	-1.04164855299815	-1.35035093473296	1.14260781578148	1.43853140006939	0.0792427959734362	1.00840366611973	-5.95196160639892	-2.17211585698197	2.60396772103974	2.26620101223727	-0.180197985593252	-0.0015906820670968
Picoides_villosus_6940.wav	Leuconotopicos_villosus	Leuco_vil	Leuconotopicos	New_World	Nearctic	13458199.43	DA6	3	25	4	19	3	9	21.25	61	0.131695732	-0.397344832	1.370072068	0.102976059	-0.780381979	-0.680553656	0.508119954	0.87514705	-0.206272419	-0.42287656	-0.361337346	0.496959694	1.313818342	0.107438676	1.176920142	1.147094865	0.512593181	-1.068949113	-0.563543527	0.261716706	-0.252345907	-1.14e-16	-2.00636587281675	0.0118404227493208	0.902369441464148	2.23357026445113	0.114236373584332	0.585184076949023	-5.46435817393573	-1.74525444997021	0.513645851190563	3.51371403944114	-0.128659417176118	-1.74334421229323
Meiglyptes_grammithorax_22649.wav	Meiglyptes_tristis	Mei_tri	Meiglyptes	Old_world	Indomalaya	1368870.93	DA2	3	9	1	8	4	2	17	40.5	1.015269648	1.038574264	-0.728721402	0.080377082	-0.192770726	0.269687881	-1.931634577	0.87514705	-0.157795687	-0.305106454	-0.518761978	-0.14621025	-1.325649956	-1.632391286	-1.392163245	-2.141030864	-0.164116972	2.58461087	1.135057114	0.219096295	-0.252345907	-1.14e-16	2.63518902663405	-2.00939873923495	0.550494825690392	-2.46777046246	0.537044970456533	0.102722266027598	2.33982055879055	0.705922423119535	3.99106496114968	-3.53542630802033	0.974560329360296	3.35351983221963
Meiglyptes_grammithorax_22650.wav	Meiglyptes_tristis	Mei_tri	Meiglyptes	Old_world	Indomalaya	1368870.93	DA2	3	9	1	8	4	2	17	40.5	1.457056606	1.200555368	-0.54942208	0.442959457	-0.389987808	-0.052508793	-1.183885767	0.87514705	-0.18588082	-0.292762592	-0.42871954	-0.875154719	-0.528120375	-1.36302041	0.715005816	0.062143457	-0.907022332	-0.753067201	0.273723	0.275597864	-0.252345907	-1.14e-16	0.570307546872392	-0.493338009096518	2.4535640264672	-0.284042009427918	0.586381846057808	-0.579288762173106	-1.04137490520507	1.02705329013634	5.02479821471201	-0.103670856150274	1.32118360984381	-0.628491873191884
Meiglyptes_grammithorax_65341.wav	Meiglyptes_tristis	Mei_tri	Meiglyptes	Old_world	Indomalaya	1368870.93	DA2	3	9	1	8	4	2	17	40.5	0.661840082	0.63933484	-0.805463881	1.073507002	-0.135685117	-0.230801285	-0.89373681	0.42858993	-0.221435403	0.149549397	-0.325196044	-0.633105106	-0.231475903	-1.039599993	1.483246103	-0.234173869	0.364177077	0.566858798	0.470865848	0.254033065	-0.252345907	-1.14e-16	0.29749727010909	0.196065959077528	1.20251382323177	-0.630835928444946	1.12151554447008	-0.0442727830871938	0.695002904347338	1.58414730238004	2.02891314415836	0.399018203190012	1.64121175704328	0.156336471452959
Meiglyptes_tukki_150791.wav	Meiglyptes_tukki	Mei_tuk	Meiglyptes	Old_world	Indomalaya	1207601.9	DA2	3	8	1	7	4	2	21.5	53.5	0.926912256	0.309577386	0.436673416	0.036717633	-0.700444897	-0.429018175	-0.528945694	0.87514705	-0.200237104	-0.370368676	-0.447682252	0.172219161	-0.511986064	-1.350140044	0.31085988	-0.675745529	-1.242937722	-0.070043189	0.439889918	0.299599283	-0.252345907	-1.14e-16	0.596840450298002	-1.70964181616003	1.56452720522768	0.161444610521075	0.109145707012493	0.48436258591073	-2.80166568995808	-1.26995512334329	4.58398251195407	0.0226270114536584	0.190959473465052	0.856625360681679
Meiglyptes_tukki_19023.wav	Meiglyptes_tukki	Mei_tuk	Meiglyptes	Old_world	Indomalaya	1207601.9	DA2	3	8	1	7	4	2	21.5	53.5	0.485125298	0.249573843	-0.223698206	0.302431126	-0.039767448	-0.392144922	-0.463888503	0.87514705	-0.224931106	-0.437811516	-0.455476956	-0.781049928	0.984067458	-0.15580851	1.490145067	1.407873561	0.79699327	-1.187127386	-0.658539677	0.262052515	-0.252345907	-1.14e-16	-1.8638204664735	1.17791836960206	1.5786935648761	0.946060730069727	0.539747015158582	-0.463680598397915	-3.46400395711287	1.65174169841754	0.615912434695722	2.65064504998271	1.01920755097376	-2.57774219633444
Meiglyptes_tukki_202554.wav	Meiglyptes_tukki	Mei_tuk	Meiglyptes	Old_world	Indomalaya	1207601.9	DA2	3	8	1	7	4	2	21.5	53.5	1.10362704	0.42759812	0.358432341	0.213195601	-0.620471673	-0.42156449	-0.354135671	0.87514705	-0.199863631	-0.322120537	-0.410011333	-0.772877733	0.422210179	0.306680154	1.438438391	0.390916495	0.103162267	-0.417473714	0.248798901	0.295109936	-0.252345907	-1.14e-16	-0.591623268490888	-0.0961691099731751	1.28706652390547	1.25710998465864	0.371027393510634	-0.671905936512399	-2.36261941753341	-1.02904409027717	1.96611261851049	1.10296313097416	0.763135422547313	-1.77883975027628
Meiglyptes_tukki_22652.wav	Meiglyptes_tukki	Mei_tuk	Meiglyptes	Old_world	Indomalaya	1207601.9	DA2	3	8	1	7	4	2	21.5	53.5	2.075558348	1.379010459	-0.194012719	0.256144654	-0.322217588	-0.270116326	-0.613282888	0.411789372	-0.20462914	-0.262064344	-0.367302281	-0.785103105	-0.739830398	-1.53203305	-0.246472534	-0.110410194	-0.059774996	0.095127139	1.225575734	0.265530574	-0.252345907	-1.14e-16	1.31210278425814	-1.21907015292313	1.93975303254014	-0.606944836666482	0.932929549481943	-0.572142547725925	-0.0932903096798469	0.0372178117367736	5.06574655862888	-1.14873941988796	1.70678847373163	0.474201469452223
Meiglyptes_tukki_27626.wav	Meiglyptes_tukki	Mei_tuk	Meiglyptes	Old_world	Indomalaya	1207601.9	DA2	3	8	1	7	4	2	21.5	53.5	0.396767907	0.003036303	0.258876135	0.40967817	-0.626098644	-0.510106611	-0.187028537	0.787683711	-0.225812501	-0.237741596	-0.398427997	-0.531220312	0.167194539	-0.46915783	0.014527063	-0.15782907	-0.05495293	0.158659235	0.286182954	0.214456635	-0.252345907	-1.14e-16	-0.265287510109847	-0.909921779407179	0.46563333470486	0.344640731846182	0.481011949796774	-0.298894499668878	-2.78746560711073	-0.997812708812915	1.20450241627732	0.020632479942689	0.80365249308226	-0.057327539480213
Meiglyptes_tukki_68697.wav	Meiglyptes_tukki	Mei_tuk	Meiglyptes	Old_world	Indomalaya	1207601.9	DA2	3	8	1	7	4	2	21.5	53.5	1.368699215	0.504180708	0.616570954	0.22811376	-1.381578426	-0.317555312	0.561890408	0.096373805	-0.176170535	0.041933735	-0.061922653	-1.165864185	-1.069838367	-0.449493253	1.259713253	0.176083017	0.033245977	-0.197877928	1.315665661	0.285317714	-0.252345907	-1.14e-16	0.679061649464587	-1.1868539240851	0.972536253796788	1.05891365729645	0.48237677621513	-0.497105237340143	-0.830561833992535	-2.75434269231249	3.10648558172543	-0.211851228164134	0.774063265284877	-0.396060159132917
Meiglyptes_tukki_85960.wav	Meiglyptes_tukki	Mei_tuk	Meiglyptes	Old_world	Indomalaya	1207601.9	DA2	3	8	1	7	4	2	21.5	53.5	0.838554865	0.301276446	0.259966118	0.267128598	-0.819521627	-0.347696658	-0.906074504	0.87514705	-0.209021177	-0.348123916	-0.481895348	-0.815497164	-0.421512944	-0.917273674	0.29912245	0.10648297	0.158938252	-0.016419726	0.261958116	0.252610909	-0.252345907	-1.14e-16	0.0617095466747996	-0.838983700029774	1.18569315774167	0.241576102165123	0.425909684927706	-0.249565894926756	-2.22233734182227	-0.540765195837505	2.71899059763424	0.103539160428606	0.799373644726152	-0.189653696719789
Meiglyptes_tukki_85961.wav	Meiglyptes_tukki	Mei_tuk	Meiglyptes	Old_world	Indomalaya	1207601.9	DA2	3	8	1	7	4	2	21.5	53.5	0.926912256	0.318115624	0.291940325	0.517742067	-0.598712578	-0.465581686	-0.664351955	0.87514705	-0.217640923	-0.349025702	-0.482122457	-0.823228531	-0.757865525	-1.128396349	1.478941083	0.078358125	-0.166357881	-0.222770974	0.131096731	0.258305544	-0.252345907	-1.14e-16	-0.174892039229568	-0.749242330318556	1.67060254031176	0.309270914054683	0.532490553072205	0.0332438604320101	-2.91184455435732	-0.12638772483334	3.40895129776594	0.823118699216872	0.896940877183628	-0.279040042199341
Meiglyptes_tukki_96134.wav	Meiglyptes_tukki	Mei_tuk	Meiglyptes	Old_world	Indomalaya	1207601.9	DA2	3	8	1	7	4	2	21.5	53.5	1.633771389	0.761325955	0.393092541	0.105329086	-0.808868865	-0.409263844	-0.706950709	0.87514705	-0.206616014	-0.3400138	-0.439589994	-0.344481208	-0.054424617	0.537439094	0.415213587	0.096314042	0.116601187	-0.035048267	1.045747244	0.275375767	-0.252345907	-1.14e-16	0.455156718178604	-0.782595689746545	1.24126062672142	0.970214328818289	0.506040432150428	-0.765273789440066	-0.859513626631377	-1.93769517573997	3.08106110185312	-0.0750417460645886	0.953635441181673	-0.944232463969009
Melanerpes_aurifrons_143908.wav	Melanerpes_aurifrons	Mel_aur	Melanerpes	New_World	Nearctic	1383892.55	DA2	4	16	3	10	3	2	24	86	-0.751878184	-0.438611628	-0.983959894	-0.009668688	1.441093588	-0.220202144	0.396809882	0.87514705	0.014024077	-0.279255282	-0.364561248	-0.996491495	0.16503341	-0.809660913	1.679354085	0.547094918	0.604704465	-0.241940472	-0.348085847	0.238136318	-0.252345907	-1.14e-16	-1.96946198052042	1.23510126256336	0.630589400037927	-0.729922978056685	0.389328711130858	0.137041427900759	-3.46810508458898	3.97942987747837	-1.34241187029219	1.83091467756547	0.738798122852048	-0.861086025478955
Melanerpes_aurifrons_143911.wav	Melanerpes_aurifrons	Mel_aur	Melanerpes	New_World	Nearctic	1383892.55	DA2	4	16	3	10	3	2	24	86	-0.398448618	-0.114222336	-0.882776916	-0.485232328	1.307527706	-0.109258623	0.484229951	0.87514705	0.317271805	-0.281503633	-0.34910234	0.05601874	-1.114902146	-1.831460851	1.33538742	-0.328733233	0.206364578	0.569042055	0.178303353	0.06067002	-0.252345907	-1.14e-16	-0.629391095521657	-0.0158360755098962	0.832182925826492	-1.70555342193824	0.178919646460717	1.43924641101115	-2.56032377257265	3.7112762198307	1.05036441100616	1.04065266553384	0.117425215992496	1.69959388083151
Melanerpes_aurifrons_20381.wav	Melanerpes_aurifrons	Mel_aur	Melanerpes	New_World	Nearctic	1383892.55	DA2	4	16	3	10	3	2	24	86	0.926912256	0.342460924	0.515239923	-0.484268084	-0.531055973	-0.356053469	0.561890408	-0.285637221	-0.14240862	-0.294246362	-0.236417503	-0.527638336	-0.949517143	0.237411482	-1.395674096	-0.855717913	0.815898535	1.688526955	0.09926074	0.255384121	-0.252345907	-1.14e-16	0.878760782728299	-1.91813468716866	-0.925748673083046	-0.582336383944486	0.018703204697913	-0.601161319680531	-1.26711342725809	-1.94754512543566	0.107326548668639	-2.72450943979745	0.251182082374013	1.54718020606012
Melanerpes_aurifrons_23118.wav	Melanerpes_aurifrons	Mel_aur	Melanerpes	New_World	Nearctic	1383892.55	DA2	4	16	3	10	3	2	24	86	0.04333834	-0.502537391	1.813019034	-0.003589304	-1.232660542	-0.675282434	0.470994604	0.740718619	-0.166759028	-0.167032432	-0.273129261	-0.781049928	0.317630935	-0.071098824	-0.321729827	-0.03130162	0.190544616	0.181269355	-0.251402161	0.212081977	-0.252345907	-1.14e-16	-0.738880514000169	-1.56202469339667	-0.419222023038348	1.55594748315901	-0.148943090728803	-0.264379818388227	-4.80685999649503	-3.6993416913423	-0.0540566155706729	0.172677189973336	-0.225673005975637	-0.345838451736383
Melanerpes_aurifrons_23120.wav	Melanerpes_aurifrons	Mel_aur	Melanerpes	New_World	Nearctic	1383892.55	DA2	4	16	3	10	3	2	24	86	-0.310091226	-0.036964199	-0.760858566	-0.572129804	0.829261561	0.486596816	0.561890408	-0.544722806	0.827840101	0.055930666	-0.230985277	-0.645906829	-0.069234637	-0.934639739	0.684216046	-0.168819661	-0.854283847	-0.421868456	0.190982341	0.145777143	-0.252345907	-1.14e-16	-0.127798692882527	0.443615695283756	0.341812509743547	-0.903744517695621	-0.798632943338518	0.1302587331837	-0.205733212221139	2.2863640876051	0.231883379162792	-0.330616359586415	-0.85444301362155	-0.000814436438613569
Melanerpes_aurifrons_23122.wav	Melanerpes_aurifrons	Mel_aur	Melanerpes	New_World	Nearctic	1383892.55	DA2	4	16	3	10	3	2	24	86	-0.133376443	-0.137095594	-0.207050612	-0.352561347	0.2845034	-0.108890474	-0.363852298	0.87514705	0.195869337	-0.163723796	-0.396050282	-0.103855639	1.036942129	0.489275765	0.793841008	0.669943519	-0.436166685	-1.171286696	-0.314955687	0.238207419	-0.252345907	-1.14e-16	-1.33124427873543	0.881486678805941	0.893343566563168	0.879638963170547	-0.366479389224852	-0.239877356460265	-2.43789863217524	0.846646987131464	0.134244919776226	1.73601931702225	-0.30594859753441	-2.02345180526187
Melanerpes_cactorum_111523.wav	Melanerpes_cactorum	Mel_cac	Melanerpes	New_World	Neotropic	2221258.17	DA3	4	15	0	15	3	0	17	41	-0.663520793	-0.259404781	-0.591296244	-1.343665132	0.30559747	0.857932904	0.081779809	0.87514705	4.447595444	0.418520865	-0.240229534	-0.689340772	0.984189024	-0.155711462	0.646409802	0.934397574	0.448880286	-0.847440701	-0.458780865	0.131544782	-0.252345907	-1.14e-16	-1.44588638341317	1.87001749118437	-0.690532985626043	-0.180186406219961	-2.1645982851498	0.919951825457982	-0.380704121136882	2.83174041464436	-3.12883733026552	1.39154915139912	-2.99903843598124	-0.990257342124835
Melanerpes_cactorum_143465.wav	Melanerpes_cactorum	Mel_cac	Melanerpes	New_World	Neotropic	2221258.17	DA3	4	15	0	15	3	0	17	41	-0.575163401	-0.045968849	-0.957511457	-1.64304123	0.553543211	0.529716545	-1.679654895	0.87514705	0.714885581	-0.008860463	-0.546266599	0.461571336	-0.153870435	-1.064248675	1.486535696	1.153538927	0.313000369	-1.225522632	-0.634057733	0.06435967	-0.252345907	-1.14e-16	-0.951284770373556	1.9547361112815	1.79923226152177	-0.28760053306765	-1.20243543221194	1.54317211935197	0.0242857502535986	4.17188907684221	1.60876183876085	2.99438964283548	-1.81879385713533	-0.975700886392443
Melanerpes_cactorum_201605.wav	Melanerpes_cactorum	Mel_cac	Melanerpes	New_World	Neotropic	2221258.17	DA3	4	15	0	15	3	0	17	41	-0.221733835	0.185648674	-0.196345543	-2.00716965	0.100616213	1.123520068	-1.819811207	0.694925867	1.888545358	0.095962382	-0.392814818	0.874007484	-1.192170398	-1.89314575	1.679354085	-1.873530913	-2.429053037	0.56212384	1.197859659	0.569282215	-0.252345907	-1.14e-16	2.15280473218701	-0.604061565066294	1.53155063996577	-0.915279587722816	-2.39346553650523	2.35740895101257	3.13406893304404	0.805583038410911	5.4851085625823	-0.277455730926429	-3.65789626522004	2.15130055797315
Melanerpes_cactorum_212875.wav	Melanerpes_cactorum	Mel_cac	Melanerpes	New_World	Neotropic	2221258.17	DA3	4	15	0	15	3	0	17	41	-0.133376443	0.734941464	-0.696074506	-2.770854726	0.565525578	1.657970053	-2.182318179	0.762401136	1.954463257	0.059088025	-0.422452615	0.595625512	-0.50580524	-0.785594124	1.592329989	-1.56719661	-3.579422593	-0.680610423	-0.185299944	0.574645732	-0.252345907	-1.14e-16	1.67910226316834	0.384719935551798	2.07595831113913	-0.605529178966762	-3.35535689420417	1.29897826856407	3.04130424409425	1.95750970902791	5.40999530068751	-0.482424284317096	-4.43944106785797	-0.0252664282524343
Melanerpes_cactorum_516960.wav	Melanerpes_cactorum	Mel_cac	Melanerpes	New_World	Neotropic	2221258.17	DA3	4	15	0	15	3	0	17	41	-0.48680601	0.267910341	-1.760012189	2.43699822	0.416843441	0.876724732	-0.517256955	0.87514705	1.904255106	0.217737531	-0.297112777	5.672530835	0.50203542	0.115981086	1.026184518	-0.248832608	-0.458564139	-0.026440732	-0.530798515	0.46788458	-0.252345907	-1.14e-16	-0.153330051572156	1.10531663144927	1.12016304717317	-1.49706121057912	1.04266846474547	3.74341404098915	1.87999006900413	4.15618169168	1.51882033922154	4.04155689858553	0.239764510973244	3.03425016378589
Melanerpes_carolinus_145837.wav	Melanerpes_carolinus	Mel_car	Melanerpes	New_World	Nearctic	3217548.03	DA4	4	9	2	9	3	2	24	73.5	-0.133376443	-0.217218615	-0.055136029	-0.074716804	-0.002889875	-0.35178372	0.561890408	0.131940384	-0.118207601	-0.307879544	-0.253012993	0.573298418	1.105998105	0.194284092	0.310626739	0.587050767	0.489912745	-0.37781678	-0.616876125	0.227219439	-0.252345907	-1.14e-16	-1.38081172408816	0.3998575636844	0.204241872926911	0.560433583639622	0.0921677752223116	0.31035558169352	-2.96146401101335	0.49960023622188	-0.840528071930912	1.75816230135337	0.0334566120064164	-0.756478916422949
Melanerpes_carolinus_145838.wav	Melanerpes_carolinus	Mel_car	Melanerpes	New_World	Nearctic	3217548.03	DA4	4	9	2	9	3	2	24	73.5	-0.751878184	-0.624835082	0.401880438	-1.377528235	-0.16262613	0.225775168	0.561890408	-1.39768351	1.75442391	-0.05486765	0.181704494	-0.881087417	0.140618701	-0.829151698	0.864209701	0.877882982	0.541701716	-0.70696929	-0.464131014	-0.158636246	-0.252345907	-1.14e-16	-0.848249724446586	0.935042781853868	-0.688730001793855	0.285988787684773	-1.85179540732773	0.836257588856232	-0.420760796051732	0.795202796722422	-2.0721398739384	0.913687462619357	-2.71464774990876	-0.520099552701373
Melanerpes_carolinus_197302.wav	Melanerpes_carolinus	Mel_car	Melanerpes	New_World	Nearctic	3217548.03	DA4	4	9	2	9	3	2	24	73.5	-0.045019051	-0.087531739	-0.164520044	-0.377639353	0.101201174	-0.146321669	0.561890408	-0.441327152	0.053770515	-0.262397757	-0.208259016	-0.945220819	-0.047272486	-0.979149252	-0.396058726	0.746565928	-0.110717077	-1.026131149	-0.285834565	0.173477057	-0.252345907	-1.14e-16	-0.725663149421764	-0.0704950465940844	0.460032973105203	-0.156499827631275	-0.260188971369766	-0.384410365468182	-2.76361948576309	0.992125241845834	0.276148713801081	0.0125526697888355	-0.0155766848392894	-0.630988828087327
Melanerpes_carolinus_197303.wav	Melanerpes_carolinus	Mel_car	Melanerpes	New_World	Nearctic	3217548.03	DA4	4	9	2	9	3	2	24	73.5	0.220053123	0.115057307	-0.203508545	-0.270465385	0.341506354	-0.013490911	0.561890408	-0.575744187	0.004936743	-0.267588673	-0.225020829	-0.377800845	0.858997979	-0.255654151	0.548560479	0.578696599	-0.071631911	-0.784847818	-0.315953339	0.272308722	-0.252345907	-1.14e-16	-0.856584249166576	0.573298228070969	0.642696896661895	0.26847832940167	-0.242438195386198	-0.311752029896406	-1.72756216356986	1.08013457389172	0.128714393185825	0.811372355587897	-0.0924340096807832	-1.28124049187033
Melanerpes_carolinus_208145.wav	Melanerpes_carolinus	Mel_car	Melanerpes	New_World	Nearctic	3217548.03	DA4	4	9	2	9	3	2	24	73.5	-0.575163401	-0.517067681	-0.018534554	-0.379121344	0.260055247	-0.330145939	0.561890408	-0.029667895	0.083661761	-0.372003154	-0.190576722	-0.838452189	1.132228414	0.728944537	0.332400744	0.646496015	0.390782199	-0.526684847	-0.656489584	0.139881618	-0.252345907	-1.14e-16	-1.74989990639163	0.734745987946535	-0.46801477476188	0.692891997085683	-0.40476426847775	-0.701025899497619	-3.21048355668134	0.4743844275715	-2.67265144765885	0.819109943025081	-0.29350415732184	-1.81466541370088
Melanerpes_carolinus_23133.wav	Melanerpes_carolinus	Mel_car	Melanerpes	New_World	Nearctic	3217548.03	DA4	4	9	2	9	3	2	24	73.5	-0.221733835	-0.17290977	-0.492660149	0.314747468	0.271314893	-0.38463436	-0.235551481	0.87514705	-0.30001402	-0.385005834	-0.45535503	2.867915546	0.781844829	-0.317247161	1.196851935	0.857421838	0.28507401	-0.871943648	-0.417911252	0.156934053	-0.252345907	-1.14e-16	-1.44881333438739	0.818499859451874	1.64681299573321	0.330618294615979	0.612092481500024	2.17281674072733	-2.71339248141234	2.14019520895163	1.68303513672918	4.362730061045	0.177815481034431	0.202030407290157
Melanerpes_carolinus_313426.wav	Melanerpes_carolinus	Mel_car	Melanerpes	New_World	Nearctic	3217548.03	DA4	4	9	2	9	3	2	24	73.5	1.898843564	0.580445283	1.125087116	0.093178588	-0.676195904	-0.581569843	0.002693464	0.87514705	-0.210724212	-0.407723011	-0.391687315	-0.437838996	-0.300720561	1.257846277	-0.857102489	0.749031732	0.183246934	-0.810642269	0.09655468	0.286954638	-0.252345907	-1.14e-16	-0.209697641974241	-1.25774661540882	0.871520735172486	1.41138116569208	0.39619683615446	-1.40648274404009	-3.57107715625686	-2.86398983464783	2.19402868950164	-0.426112322994108	1.0340480911773	-1.53326979591487
Melanerpes_carolinus_52866.wav	Melanerpes_carolinus	Mel_car	Melanerpes	New_World	Nearctic	3217548.03	DA4	4	9	2	9	3	2	24	73.5	-0.575163401	-0.286928841	-0.975545982	0.102171328	1.400495166	-0.197718796	-0.029275261	0.87514705	-0.122988049	-0.409896711	-0.414251153	-0.172962212	0.557175754	-0.496605291	0.96958615	1.587388635	1.07311161	-1.208732226	-0.6365314	0.010103948	-0.252345907	-1.14e-16	-2.3931947251292	1.833917041516	1.10628975378591	-0.399386525057083	0.584212970398339	0.256163167228386	-3.51656562532399	4.52639574924174	-1.16506046904438	2.95008204580063	0.950733141091151	-1.54713215864298
Melanerpes_erythrocephalus_105262.wav	Melanerpes_erythrocephalus	Mel_ery	Melanerpes	New_World	Nearctic	5179611.02	DA4	3	10	2	10	3	4	22	76.5	-0.663520793	-0.656960318	0.346608055	-0.091749118	-0.275094016	-0.437658161	0.561890408	0.270819259	0.083485482	-0.237280586	-0.197792713	1.395995572	-0.75392599	1.174139047	-1.233312203	0.631852543	0.478032906	-0.443288888	-0.294461101	0.118588663	-0.252345907	-1.14e-16	-0.81401907017351	-0.647158746728621	-0.754711746839915	0.320429633333062	-0.0575305668567275	0.568429406126025	-3.01913096606921	-0.996701503254048	-1.3916724446207	0.576254374914147	-0.331806080922005	0.65975764431926
Melanerpes_erythrocephalus_105281.wav	Melanerpes_erythrocephalus	Mel_ery	Melanerpes	New_World	Nearctic	5179611.02	DA4	3	10	2	10	3	4	22	76.5	0.220053123	0.322605744	0.095507932	-1.104816665	-0.174830764	1.936989021	0.561890408	-2.008714614	0.979828475	0.112595579	-0.144107441	1.305125201	-0.714937433	-0.584381369	-1.200947467	-1.716302481	-3.615711592	-0.519099497	0.423316568	0.368216764	-0.252345907	-1.14e-16	2.72897841252895	-1.53425712135194	0.325516141925795	-0.911401177994156	-2.41488603169949	0.52053495650428	3.21491803479644	-1.1927525948396	4.02348781083827	-3.25869996693501	-3.16222108127484	1.8319815222439
Melanerpes_erythrocephalus_105407.wav	Melanerpes_erythrocephalus	Mel_ery	Melanerpes	New_World	Nearctic	5179611.02	DA4	3	10	2	10	3	4	22	76.5	0.131695732	-0.25616454	0.748266232	-0.122744059	-0.381616971	-0.543352134	0.561890408	0.676053448	-0.158990799	-0.341617831	-0.315589179	0.687305423	-0.828525536	1.257846277	-1.295237926	0.934635519	0.655473044	-0.694108971	-0.146245209	0.178316336	-0.252345907	-1.14e-16	-0.833103497940636	-0.930876054727078	-0.203240841160179	0.769444547442018	0.202171358359267	-0.164500880044187	-3.95983574618386	-1.69254197013824	-0.309927393034117	0.362468249386668	0.297367005010956	-0.173821515649593
Melanerpes_erythrocephalus_188767.wav	Melanerpes_erythrocephalus	Mel_ery	Melanerpes	New_World	Nearctic	5179611.02	DA4	3	10	2	10	3	4	22	76.5	-0.928592968	-0.829263311	0.371429119	-0.039148583	-0.329061068	-0.480248069	-0.351470572	0.618798683	-0.021382611	-0.113617908	-0.545345684	0.64864704	0.667855247	0.141526501	-0.038992465	-0.578641721	0.189458408	0.872400032	-0.572687887	-0.215238528	-0.252345907	-1.14e-16	-0.872156435996208	-0.428370277302972	-0.801253348801824	0.12422974907345	-0.289627543707315	0.80851552781276	-2.78850814515572	-0.432874411709439	-1.62052957582387	0.709108350285343	-0.700386239780795	0.781822089298828
Melanerpes_erythrocephalus_188769.wav	Melanerpes_erythrocephalus	Mel_ery	Melanerpes	New_World	Nearctic	5179611.02	DA4	3	10	2	10	3	4	22	76.5	-0.840235576	-0.797837336	0.563892054	-0.041277031	-0.35956147	-0.481260235	0.561890408	0.236279974	0.184708484	-0.274250236	-0.13431672	1.004047122	-0.937378535	-0.092988936	-1.385597734	0.521211064	0.777822504	-0.08047943	-0.296354766	-0.745501087	-0.252345907	-1.14e-16	-0.804358580589079	-0.898253134845416	-1.02983877282838	-0.314124852702607	-0.0266750786088391	1.09441444467215	-3.42804213373846	-0.368985761883703	-1.6811615236594	0.453357566797719	-0.414331347452162	1.69529662867312
Melanerpes_erythrocephalus_210981.wav	Melanerpes_erythrocephalus	Mel_ery	Melanerpes	New_World	Nearctic	5179611.02	DA4	3	10	2	10	3	4	22	76.5	-0.48680601	-0.626901995	0.816729876	-0.041051669	-0.49884883	-0.531814199	0.561890408	0.08159067	-0.124780717	-0.388199287	-0.138029913	-0.633105106	-0.832585426	1.257846277	-1.298608076	-0.743788792	-1.936101952	-0.499495047	-0.442978319	0.275486205	-0.252345907	-1.14e-16	-0.132786214963419	-2.00827926744674	-0.933823316028945	0.608575340315742	-0.761184390167337	-1.23881398990683	-4.41147317945443	-3.20497819685833	-0.456126256153907	-2.34061528571314	-0.565527893695959	-0.108428278059884
Melanerpes_erythrocephalus_254600.wav	Melanerpes_erythrocephalus	Mel_ery	Melanerpes	New_World	Nearctic	5179611.02	DA4	3	10	2	10	3	4	22	76.5	-0.398448618	-0.499957316	0.379697383	-0.050908675	-0.167044888	-0.482975364	0.561890408	0.163105577	-0.142707398	-0.403258933	-0.206359403	-0.516817624	-0.324052546	1.257846277	-0.87647057	-0.984371278	-3.079936907	-1.04596656	-0.506139943	0.379249799	-0.252345907	-1.14e-16	-0.207380263796647	-1.80582680111715	-0.325900732430066	0.654736585857145	-0.918759537044863	-1.4171449543009	-4.67957272854503	-2.65834121931676	0.447487502240423	-2.16203522994997	-0.621725950369286	-0.683753964813543
Melanerpes_erythrocephalus_26216.wav	Melanerpes_erythrocephalus	Mel_ery	Melanerpes	New_World	Nearctic	5179611.02	DA4	3	10	2	10	3	4	22	76.5	-0.398448618	-0.509181283	0.490235081	-0.167483704	-0.312218593	-0.357924731	0.561890408	-0.066429856	0.10359623	-0.279730708	-0.173288201	2.571192402	0.039178862	1.257846277	0.239470707	-0.450054808	-0.602410948	0.12096952	0.294018533	0.503091777	-0.252345907	-1.14e-16	-0.100322246426276	-0.798287617316401	-0.230867309348685	0.811025869780937	-0.37809252236346	1.40837339773425	-1.44323015628268	-2.03183895876012	0.462718306299156	1.24672038671014	-1.11784905115114	1.05617482930774
Melanerpes_erythrocephalus_325512.wav	Melanerpes_erythrocephalus	Mel_ery	Melanerpes	New_World	Nearctic	5179611.02	DA4	3	10	2	10	3	4	22	76.5	-0.663520793	-0.628991951	0.14364697	-0.004926432	-0.036917745	-0.49363918	0.561890408	0.874258379	-0.052247874	-0.282274027	-0.337046932	0.214829891	-0.202807549	1.257846277	-0.635854495	-0.849761197	-3.061595299	-1.202498708	-0.255985672	0.382342499	-0.252345907	-1.14e-16	-0.526922026652951	-1.56759186346357	-0.0529084987983905	0.705507090240736	-0.701477006042209	-0.803870342522153	-5.04252779364789	-2.16340562749471	0.629296114983555	-1.06243539775474	-0.540070820548386	-0.497755673177167
Melanerpes_erythrocephalus_325514.wav	Melanerpes_erythrocephalus	Mel_ery	Melanerpes	New_World	Nearctic	5179611.02	DA4	3	10	2	10	3	4	22	76.5	-0.48680601	-0.48751204	0.038499989	-0.064431362	0.098308069	-0.447078082	0.278509751	0.87514705	-0.056076714	-0.330802195	-0.389044239	2.549750122	-0.169245812	1.257846277	-0.747964173	-0.145311006	-1.449794778	-0.89443895	-0.176771269	0.285623324	-0.252345907	-1.14e-16	-0.581863740346366	-0.923198101713733	0.296463048107628	0.462715773634309	-0.216028322161187	0.947141106070665	-3.5843682330626	-0.966183174781347	0.996687522954485	1.09297594771671	-0.558743118404197	0.662061294551966
Melanerpes_erythrocephalus_6857.wav	Melanerpes_erythrocephalus	Mel_ery	Melanerpes	New_World	Nearctic	5179611.02	DA4	3	10	2	10	3	4	22	76.5	0.485125298	0.222731264	-0.108238185	0.008528025	0.337381409	-0.465877421	0.403468759	0.87512961	-0.187673488	-0.370855789	-0.362146414	2.66537442	-0.590275619	0.435985387	0.394376745	-1.273386757	-1.080159467	0.806535037	1.329379698	0.382590544	-0.252345907	-1.14e-16	0.784213054766189	-1.52613404813445	0.776071970563454	-0.290720826801564	0.449109338290228	1.49623658100897	-1.14807648215121	-0.990709969735085	3.22864987751185	0.491005393666975	0.154581004537967	2.2728828087748
Melanerpes_erythrocephalus_79630.wav	Melanerpes_erythrocephalus	Mel_ery	Melanerpes	New_World	Nearctic	5179611.02	DA4	3	10	2	10	3	4	22	76.5	0.04333834	-0.400943632	1.133464816	0.139790059	-0.74574093	-0.618055797	0.561890408	0.390138079	-0.199594731	-0.396772008	-0.250133641	1.265639289	0.564337814	1.257846277	-0.139010113	-0.268288615	-1.121251607	-0.494651794	-0.198551996	0.24825614	-0.252345907	-1.14e-16	-0.588175617441778	-1.27961712418314	-0.0354528425419485	1.57725922422824	-0.289898731203123	0.175846047609329	-3.98338593518715	-3.31728556079049	0.662558418549896	0.738120162884818	-0.554110403335025	-0.302098096925369
Melanerpes_flavifrons_133913.wav	Melanerpes_flavifrons	Mel_fla	Melanerpes	New_World	Neotropic	1552765.95	DA3	3	15	0	15	3	7	18	56.5	0.04333834	-0.265083822	0.571527673	-0.107892939	-0.39311592	-0.472058037	0.561890408	0.004601486	-0.145695178	-0.359363312	-0.211413569	0.493390112	0.449074029	1.257846277	-0.23469157	-0.376577449	-0.879974689	-0.178329422	-0.569737371	0.343053109	-0.252345907	-1.14e-16	-0.53596193843871	-0.926888401659078	-0.334551393561197	0.937965068868128	-0.435305922606377	-0.378531249943292	-3.24700518289058	-2.15568257953607	-0.264474922753069	-0.209751609912821	-0.489847681674068	-0.474961851203596
Melanerpes_flavifrons_178074.wav	Melanerpes_flavifrons	Mel_fla	Melanerpes	New_World	Neotropic	1552765.95	DA3	3	15	0	15	3	7	18	56.5	-0.045019051	-0.299315703	0.518298767	-0.216924621	-0.241937885	-0.452334567	0.561890408	0.192650689	-0.087881633	-0.383543732	-0.252077087	-0.550699281	0.727750495	0.608792555	-0.003359845	0.416798568	0.089499266	-0.460353905	-0.271350391	0.266555496	-0.252345907	-1.14e-16	-1.14896674675559	-0.223596809846591	-0.135031286646255	1.00425353873489	-0.202993396508927	-0.640978244990589	-3.57545047100576	-1.13273052737237	-0.919124753126383	0.458922858245853	-0.0659969546716433	-1.3102005144628
Melanerpes_flavifrons_199148.wav	Melanerpes_flavifrons	Mel_fla	Melanerpes	New_World	Neotropic	1552765.95	DA3	3	15	0	15	3	7	18	56.5	0.131695732	-0.112619943	0.215704975	-0.172707405	0.036241256	-0.439555571	0.561890408	0.206441061	-0.148085402	-0.406659484	-0.26947478	0.395996785	0.337002905	0.901576622	0.222570838	0.005808146	0.022109393	0.009099069	0.056503437	0.322730296	-0.252345907	-1.14e-16	-0.677157181724282	-0.363329100208488	-0.0124213787024148	0.584349623822633	-0.00106854467113625	-0.133855839848034	-2.55368874577045	-0.83200004824257	-0.238186965188365	0.453027682246713	0.0367080217077176	-0.43538859455754
Melanerpes_flavifrons_220466.wav	Melanerpes_flavifrons	Mel_fla	Melanerpes	New_World	Neotropic	1552765.95	DA3	3	15	0	15	3	7	18	56.5	-0.133376443	-0.426453379	0.921312816	-0.309883763	-0.664426843	-0.480927587	0.561890408	-0.133216331	-0.080262794	-0.322957563	-0.146148184	-0.031313317	-0.838950242	-1.611162542	-0.101103391	-0.560316993	0.293770603	0.926805894	0.57563697	0.160705017	-0.252345907	-1.14e-16	0.322287830072534	-1.72506853155841	-0.183918612626908	-0.184277566928544	-0.0839991223704386	1.09085830263432	-2.51212660533033	-1.55220478709021	1.28419759741039	-0.230204873938932	-0.448540234598458	2.08301559053075
Melanerpes_flavifrons_330629.wav	Melanerpes_flavifrons	Mel_fla	Melanerpes	New_World	Neotropic	1552765.95	DA3	3	15	0	15	3	7	18	56.5	-0.221733835	-0.444753862	0.576711775	0.318426919	-0.898714064	-0.478480967	0.561890408	-0.007314148	-0.109991206	-0.132226534	-0.112973724	-0.09624833	-0.859188931	0.436468064	-0.05991065	-0.285532159	0.445748342	0.692445504	0.485312874	0.147776263	-0.252345907	-1.14e-16	0.0242883368332551	-1.22092432308174	-0.852625168758039	0.353955655573263	0.221283580292711	0.0548547735194765	-1.76810127229777	-2.24536333642349	-0.66333236339602	-0.581285824137526	0.150535104862037	0.908338525969845
Melanerpes_flavifrons_42230.wav	Melanerpes_flavifrons	Mel_fla	Melanerpes	New_World	Neotropic	1552765.95	DA3	3	15	0	15	3	7	18	56.5	-0.133376443	-0.386797626	0.553589322	0.191678093	-0.430168654	-0.518983768	0.154141043	0.394712371	-0.152268294	-0.247581271	-0.314190274	-0.31887817	1.082752403	0.999835214	0.291330283	1.529431844	0.704813594	-1.40934873	-0.700845281	0.231923016	-0.252345907	-1.14e-16	-1.98077048711765	0.715236359711098	0.277258805728707	1.71176590828121	0.0894862287191983	-0.627449601213732	-3.8887004642384	-0.670916671868606	-1.38627426315222	2.1323261196377	0.257919084577886	-2.55882754365805
Melanerpes_formicivorus_188273.wav	Melanerpes_formicivorus	Mel_for	Melanerpes	New_World	Nearctic	1817041.68	DA3	4	22	4	15	2	5	22	77.5	-0.48680601	-0.041096644	-1.316280593	-0.078288722	2.044336806	-0.01437686	0.561890408	0.815197432	0.316123004	-0.275089845	-0.344503896	0.726625792	0.976862777	-0.018951193	0.203430396	0.30986019	0.200114091	-0.242905514	-0.557192046	0.138528364	-0.252345907	-1.14e-16	-1.67520195689733	1.25643606304885	0.425188644064885	-1.20122745638681	0.339144104192666	0.379763020726538	-2.5594359248338	4.45523949226047	-1.51520199629048	1.50324840334529	0.606953369745155	-0.257163164266838
Melanerpes_formicivorus_188276.wav	Melanerpes_formicivorus	Mel_for	Melanerpes	New_World	Nearctic	1817041.68	DA3	4	22	4	15	2	5	22	77.5	-0.928592968	-0.536220443	-0.673584441	-1.540865243	0.853276584	0.792294577	0.561890408	-0.881211885	5.799422525	0.30832671	-0.071591771	0.313013437	-0.223116106	0.334506248	-0.792682366	-0.196942507	-1.365422734	-0.766424051	-0.244580432	0.159320342	-0.252345907	-1.14e-16	-0.0722317783836228	0.605737093240867	-1.91323449052618	-1.41900578543794	-3.33704561914109	1.26379981799362	0.897921859371451	2.20820254092802	-3.36754218671068	-1.41541153944114	-4.58792745841249	1.25337797908099
Melanerpes_formicivorus_189357.wav	Melanerpes_formicivorus	Mel_for	Melanerpes	New_World	Nearctic	1817041.68	DA3	4	22	4	15	2	5	22	77.5	-0.398448618	-0.231601465	-0.585350476	-0.316239609	0.725578384	-0.18300879	0.561890408	0.756055233	0.319529073	-0.243498627	-0.327279176	-0.839705509	1.291166938	0.401432796	0.883452797	0.543908681	-0.159993735	-0.806579708	-0.694865832	0.319169262	-0.252345907	-1.14e-16	-1.95392746484514	1.02441198736329	0.306223095930184	0.413435305116399	-0.234915183992762	-0.650036429342666	-3.70270801519633	1.77854024385581	-1.66748808598563	1.32298827483647	0.0581001185269774	-2.08209656486301
Melanerpes_formicivorus_203268.wav	Melanerpes_formicivorus	Mel_for	Melanerpes	New_World	Nearctic	1817041.68	DA3	4	22	4	15	2	5	22	77.5	-0.663520793	-0.455854376	-0.585436441	-0.338742066	0.982625681	-0.271750619	0.561890408	0.647650311	0.24638971	-0.318506534	-0.316959195	1.265639289	0.823423961	-0.055450695	0.913169599	0.523575012	0.325468685	-0.419860463	-0.554020555	0.102181898	-0.252345907	-1.14e-16	-1.7856033632028	0.94218086227797	0.438036536521582	-0.134951210920238	-0.0228190264334851	1.23067857016502	-3.18918482156591	2.57521250498009	-1.00479248517915	2.73250227161865	-0.311571322712552	-0.160066270444056
Melanerpes_formicivorus_217724.wav	Melanerpes_formicivorus	Mel_for	Melanerpes	New_World	Nearctic	1817041.68	DA3	4	22	4	15	2	5	22	77.5	-0.663520793	-0.536948827	-0.315098567	-0.029156749	0.431573969	-0.369240315	0.561890408	0.495644663	0.049518904	-0.19582107	-0.270446398	0.196441497	-0.092076305	-0.471894142	0.853787104	-0.698337812	-0.228549365	0.712866724	0.060884199	0.200896968	-0.252345907	-1.14e-16	-0.658837727799057	-0.403823212906708	-0.184447169632022	-0.523583347599113	0.0473151942949181	0.74071173752395	-2.6211049430335	0.837634645889592	-0.509233549989586	0.502812107623154	-0.085863241528566	1.01401940599259
Melanerpes_formicivorus_283661.wav	Melanerpes_formicivorus	Mel_for	Melanerpes	New_World	Nearctic	1817041.68	DA3	4	22	4	15	2	5	22	77.5	-0.663520793	-0.618857775	0.097592052	-0.029043294	0.016634473	-0.423731918	0.561890408	0.37646255	0.098500571	-0.325019374	-0.245423578	-0.314558997	1.131885118	0.197639449	0.332115771	0.897972379	-0.093238097	-1.204538486	-0.622183576	0.192819074	-0.252345907	-1.14e-16	-1.94049471015027	0.515119593574157	0.12423297667085	0.960603749983157	-0.193702516516199	-0.208339922133075	-4.35664353620463	0.304478919949408	-1.48388211318323	1.76461800671304	-0.146954725339545	-1.68134711107756
Melanerpes_formicivorus_323871.wav	Melanerpes_formicivorus	Mel_for	Melanerpes	New_World	Nearctic	1817041.68	DA3	4	22	4	15	2	5	22	77.5	-1.016950359	-0.508663466	-1.19883265	-1.242432081	1.870946995	1.047599914	0.561890408	-1.18874997	7.205658574	0.295623811	-0.074921896	0.395996785	1.165138305	0.206516974	0.47816291	0.218108636	-1.510947125	-1.399344042	-0.716833474	0.374909152	-0.252345907	-1.14e-16	-1.04565448397362	2.24626883015338	-1.52696091650263	-1.5387405465387	-3.69698006761767	1.57460520422387	1.25108976922844	4.82987600116718	-4.42883051147739	0.18061965356413	-5.06253367862346	0.115921152470307
Melanerpes_hoffmannii_137710.wav	Melanerpes_hoffmannii	Mel_hof	Melanerpes	New_World	Neotropic	86121.95	DA1	4	5	0	4	0	0	19.5	73	-0.221733835	0.013261711	-0.762241736	-0.594961077	1.108009294	0.017228461	0.561890408	0.505446491	0.335580922	-0.213591835	-0.316137915	-0.234198559	-0.213997718	-1.112249572	1.296137124	0.676011388	-0.081459488	-0.915179866	-0.182468848	0.218099276	-0.252345907	-1.14e-16	-1.23475688602596	0.803414595302899	1.25805596866635	-0.566472357902373	-0.142434468819945	0.625589085556136	-2.75944068087744	3.28534410008114	0.851523453348504	1.78137252627797	-0.0835251168503584	-0.495409932787365
Melanerpes_hoffmannii_165005.wav	Melanerpes_hoffmannii	Mel_hof	Melanerpes	New_World	Neotropic	86121.95	DA1	4	5	0	4	0	0	19.5	73	0.396767907	0.738821386	-0.886179011	-0.937368782	1.008996621	0.511936069	-1.451643849	0.87514705	0.074596836	-0.23022999	-0.428226717	-0.172962212	-0.849494641	-1.619580361	-0.033397731	-0.633500657	-0.781045872	0.220037049	0.698873486	0.242831247	-0.252345907	-1.14e-16	1.06042128461822	-0.150108207852005	1.70723085760704	-1.611633321364	-0.335396557312115	0.4007750217742	1.03003321338963	2.88066406280961	3.9059260879729	-0.792066111529296	-0.168547259700571	0.921779548204486
Melanerpes_hoffmannii_6398.wav	Melanerpes_hoffmannii	Mel_hof	Melanerpes	New_World	Neotropic	86121.95	DA1	4	5	0	4	0	0	19.5	73	-0.221733835	0.05517163	-0.94120323	-0.29797969	1.510822664	-0.062877521	0.561890408	0.000684152	0.019944363	-0.373866952	-0.285587265	-0.052400086	-1.281029079	-1.964083536	0.995737018	1.00946669	0.602821606	-0.827863519	-0.013331615	-0.01926006	-0.252345907	-1.14e-16	-1.01084206905886	0.703792152773471	1.44166293637872	-1.55272407710122	0.381293590965007	1.09284075277735	-2.46523532586162	4.70499248526106	1.30061665726197	1.70323101814436	0.549033922480908	0.646226380844789
Melanerpes_lewis_13661.wav	Melanerpes_lewis	Mel_lew	Melanerpes	New_World	Nearctic	1694006.74	DA3	3	14	2	14	1	3	27.5	111.5	-0.133376443	-0.172674358	0.321871282	-0.674765814	-0.563264819	0.952080031	0.561890408	-1.440658181	0.868082511	0.089919911	-0.083161595	-0.704349198	-0.576415278	0.186630395	-0.092104354	-1.858532386	-4.309365103	-0.855129665	0.291839662	0.526356488	-0.252345907	-1.14e-16	1.77489150205117	-1.73942318483572	-0.0953690558951003	0.215983172568051	-2.3225273097427	-0.905221190453943	0.41801812057992	-2.87569561916503	2.55917844098161	-3.55434554727617	-2.63377716656012	0.0556834105898104
Melanerpes_lewis_187045.wav	Melanerpes_lewis	Mel_lew	Melanerpes	New_World	Nearctic	1694006.74	DA3	3	14	2	14	1	3	27.5	111.5	0.04333834	0.036362991	0.767943113	-0.952386219	-1.080437014	2.738748487	-2.879731862	0.87514705	1.36442748	0.351728738	-0.4190902	-1.079970647	-0.00770791	1.257846277	0.960035585	-0.898035841	-2.745984456	-0.906766937	-0.05031385	0.489969268	0.148791431	1.137568133	1.64534737662639	0.602233747357757	1.83026665473455	0.716887272880216	-4.65796647212108	-1.95742952718237	4.32417839514524	-1.35773561109676	3.5366935906107	-2.10975882271093	-3.93317523420313	-2.97442085191736
Melanerpes_lewis_6875.wav	Melanerpes_lewis	Mel_lew	Melanerpes	New_World	Nearctic	1694006.74	DA3	3	14	2	14	1	3	27.5	111.5	-0.398448618	-0.488040511	0.350614807	-0.037684066	-0.512044891	-0.405295297	0.561890408	0.406606512	0.008171015	-0.125338804	-0.233799423	0.465091776	-0.383147092	-0.582257787	0.624962368	-1.25078261	-0.742268677	1.029231466	0.688106714	0.302974968	-0.252345907	-1.14e-16	0.281702230396552	-1.5099956667748	-0.25436177529495	-0.00184334128027193	-0.106571905793318	0.94898783843132	-2.10120870327191	-1.66917311790274	0.976083680918253	-0.157485275393378	-0.468516150224405	1.75273042639141
Melanerpes_pucherani_251103.wav	Melanerpes_pucherani	Mel_puc	Melanerpes	New_World	Neotropic	564658.83	DA1	3	14	1	10	4	6	18	55	-0.045019051	-0.22027689	0.171063965	-0.12254565	0.00793442	-0.47971466	0.537401995	0.87514705	-0.107302204	-0.393498118	-0.352468602	0.402797824	-0.160276326	0.431695188	0.682517721	-0.605315061	-0.937144373	0.06832275	0.37196411	0.220552413	-0.252345907	-1.14e-16	-0.455654896979361	-0.963841551151094	0.29882495150666	0.396854684669402	-0.0418557367874129	0.203555714153969	-3.41801874728567	-1.02045469869479	0.960650506386153	0.335113736039783	-0.0524673036731556	0.211526067603172
Melanerpes_pucherani_57474.wav	Melanerpes_pucherani	Mel_puc	Melanerpes	New_World	Neotropic	564658.83	DA1	3	14	1	10	4	6	18	55	0.485125298	0.071936084	0.271596551	0.144603678	-0.301039825	-0.462377727	-0.252688399	0.87514705	-0.209379711	-0.355130566	-0.433064446	-0.031313317	-0.235330585	-1.129280056	0.524320221	0.046770967	-0.347264338	-0.317369949	0.265076426	0.263357245	-0.252345907	-1.14e-16	-0.300077784444082	-0.8387795434193	1.31767208788049	0.219047117192265	0.35190089177563	0.426115915655394	-3.24322865885604	-0.154336826641811	2.81240693198581	0.954184884395821	0.500496934732955	0.187281492846253
Melanerpes_pucherani_57475.wav	Melanerpes_pucherani	Mel_puc	Melanerpes	New_World	Neotropic	564658.83	DA1	3	14	1	10	4	6	18	55	0.396767907	0.101745262	0.105849821	-0.1705584	-0.03954481	-0.420878106	0.465189849	0.87514705	-0.14091473	-0.324616925	-0.348495838	-0.229585399	1.155093531	0.552396942	0.351381274	0.591903339	-0.476657447	-1.102740497	-0.227977819	0.306162077	-0.252345907	-1.14e-16	-1.33034001114972	0.0773313152141721	0.855775223285759	1.18151594754251	0.0455519644538549	-0.673677737619946	-3.96829503864731	-0.463722099071011	0.528205693158738	1.27574927862789	0.36594287894405	-1.97105551065108
Melanerpes_pucherani_71021.wav	Melanerpes_pucherani	Mel_puc	Melanerpes	New_World	Neotropic	564658.83	DA1	3	14	1	10	4	6	18	55	0.220053123	-0.50804023	2.272136011	0.39702895	-1.541395707	-0.742726187	0.123456357	0.773674274	-0.205555352	-0.19762213	-0.375594411	-0.098789961	0.758340274	0.295339882	0.562377722	0.417191407	-0.744062475	-1.080728061	-0.317740742	0.289691493	-0.252345907	-1.14e-16	-1.04258067615491	-1.29496754572203	0.578808580289363	2.73765167413687	-0.274288870674392	-0.0615366798584602	-5.40937606626323	-4.56101475366431	1.57087767629737	1.7429451497731	-0.494781119860779	-1.52528660911247
Melanerpes_pucherani_89465.wav	Melanerpes_pucherani	Mel_puc	Melanerpes	New_World	Neotropic	564658.83	DA1	3	14	1	10	4	6	18	55	-0.575163401	-0.795314876	1.890656043	0.113578783	-1.539637936	-0.615195191	0.561890408	0.22070478	0.056809088	0.272208798	0.318318073	-0.28832723	0.558527631	-0.397969842	1.239592523	-0.331204231	-1.36873215	-0.599153611	-0.160043296	0.391350269	-0.252345907	-1.14e-16	-0.47698285302279	-1.19382715330037	-0.0902216667483382	2.37968347086326	-0.708777242478567	0.537005800303524	-3.28061307858385	-4.59503030379361	0.823238596064956	1.36244213460148	-1.36028350767135	-0.590507090156522
Melanerpes_pygmaeus_23070.wav	Melanerpes_pygmaeus	Mel_pyg	Melanerpes	New_World	Neotropic	149962.33	DA1	3	7	0	5	1	4	17	39	-0.045019051	-0.204780062	0.14201027	-0.230793941	0.131214677	-0.434152079	0.561890408	0.452854477	-0.113576542	-0.367404218	-0.296670391	0.101534706	1.884871904	0.563322951	1.294749834	1.466786119	0.64918162	-1.3715237	-0.747651302	0.280161537	-0.252345907	-1.14e-16	-2.39017197199273	1.36386726782633	0.843991080737262	1.62072228613446	0.0110149203692313	-0.0485718714310585	-3.99068647668137	0.709744749282243	-1.01379396040552	3.36054911351201	0.0274940944494949	-2.76019533087233
Melanerpes_pygmaeus_23090.wav	Melanerpes_pygmaeus	Mel_pyg	Melanerpes	New_World	Neotropic	149962.33	DA1	3	7	0	5	1	4	17	39	-0.48680601	-0.450729969	-0.140112554	-0.024136156	0.385777409	-0.459006774	0.463779118	0.87514705	-0.075631735	-0.425526972	-0.367027033	1.217045476	-0.373848397	-1.239861789	1.140941385	-0.184894277	-0.182816058	0.097789312	-0.121160896	0.163521525	-0.252345907	-1.14e-16	-0.952168150817029	-0.474677940060414	0.85966286557625	-0.429092311034905	0.25453604705033	1.79596266742083	-3.98498574388367	1.44135218382361	1.39896179591516	2.17209467089663	-0.0741855685599221	1.41301027730295
Melanerpes_pygmaeus_6885.wav	Melanerpes_pygmaeus	Mel_pyg	Melanerpes	New_World	Neotropic	149962.33	DA1	3	7	0	5	1	4	17	39	0.396767907	1.322894165	-0.692536466	-2.309036818	0.900572875	2.153458086	-2.103175353	0.385390194	1.3115124	-0.032780339	-0.370030313	0.573298418	-0.688105582	0.5248846	1.679354085	-0.523706296	-1.217401407	-0.243258648	0.998141133	0.423517542	-0.252345907	-1.14e-16	1.85177663104723	1.51067886300752	1.92473481707055	-0.501981672353644	-2.28963760203091	0.594343555894226	6.34388452804008	2.43849218101339	4.2188179176564	-0.268057821549045	-2.97469614351666	-0.87818682809465
Melanerpes_radiolatus_113181.wav	Melanerpes_radiolatus	Mel_rad	Melanerpes	New_World	Neotropic	11075.43	DA1	4	0	0	0	0	0	24.5	111.5	0.838554865	1.654994051	-0.677291216	-2.348586974	0.427661589	1.61384317	-2.244785641	-0.431644221	0.159623082	-0.009197116	-0.401803638	-0.649079627	1.223844375	1.032867993	0.82043379	0.912983624	0.483371458	-0.794720202	-0.084664949	0.341432849	-0.252345907	-1.14e-16	0.689450604586602	2.69086892019256	1.76271685928956	0.528116647699434	-1.76836757714995	-1.04171990102779	5.83499973791329	2.40995289414959	1.9760007720413	0.242507538657036	-1.87145567324731	-3.57042387242699
Melanerpes_radiolatus_164628.wav	Melanerpes_radiolatus	Mel_rad	Melanerpes	New_World	Neotropic	11075.43	DA1	4	0	0	0	0	0	24.5	111.5	0.220053123	0.685232442	-0.648099303	-1.84422592	0.805321861	1.26415497	-2.057975147	0.87514705	0.716812699	-0.023926919	-0.433445369	-0.057626261	-1.076149604	-1.800523868	0.45994115	-0.489910825	-0.184872489	0.481856999	0.588482245	0.250511368	-0.252345907	-1.14e-16	1.38291017148022	0.483732070755357	1.68960688435423	-1.53871684286633	-1.26686810019746	1.15590317704693	3.14279840062128	3.249697644389	3.95946842769144	-0.298924166460733	-1.69186479409545	0.976445259063662
Melanerpes_radiolatus_164804.wav	Melanerpes_radiolatus	Mel_rad	Melanerpes	New_World	Neotropic	11075.43	DA1	4	0	0	0	0	0	24.5	111.5	-0.045019051	-0.138321103	-0.061321112	-0.204992258	-0.184574163	-0.260219215	0.561890408	-0.322828864	-0.071000676	-0.066672319	-0.148504106	-0.373686236	2.062847883	1.031091194	1.104915946	1.540704479	0.532745777	-1.551557511	-0.835087699	0.311463045	-0.252345907	-1.14e-16	-2.06879975844	1.68097758134335	0.418071474658341	1.79764218566785	-0.23126364387489	-0.705659590985555	-2.27901250118603	0.253685722564696	-1.830249419549	2.56082029676351	-0.157397459820339	-3.37254283768218
Melanerpes_radiolatus_164807.wav	Melanerpes_radiolatus	Mel_rad	Melanerpes	New_World	Neotropic	11075.43	DA1	4	0	0	0	0	0	24.5	111.5	-0.310091226	0.05517614	-1.096096579	-0.198669646	1.146859425	0.078366793	-0.198255144	0.87514705	0.429981328	-0.256199692	-0.385059032	-0.377800845	0.34289791	-0.667667878	1.25811135	1.117098896	0.504428451	-1.037100394	-0.453351659	0.21927065	-0.252345907	-1.14e-16	-1.6996594824038	1.61988404122056	1.28651294783863	-0.49692618261585	0.139673409328582	0.266962724377917	-2.3063186557135	4.19423771552806	-0.106830161573347	2.28319133087695	0.394985183214286	-1.35021930285355
Melanerpes_radiolatus_199962.wav	Melanerpes_radiolatus	Mel_rad	Melanerpes	New_World	Neotropic	11075.43	DA1	4	0	0	0	0	0	24.5	111.5	1.280341823	1.998037042	-0.527210058	-2.478397461	0.415495912	0.939633121	-1.83510888	0.87514705	0.109718191	-0.176269301	-0.398461265	-0.689340772	0.113530034	-0.85077716	1.619165952	0.364757412	-0.35504625	-0.725150244	-0.329330777	0.31759088	-0.252345907	-1.14e-16	0.633683098772185	1.31445279058488	2.98725158803883	0.0697564327594914	-1.37536466932187	-0.0441990051726635	2.12300650930188	2.65553230327466	5.19251212230232	0.885602660292452	-1.43086716773281	-2.11887004919568
Melanerpes_superciliaris_126862.wav	Melanerpes_superciliaris	Mel_sup	Melanerpes	New_World	Neotropic	123539.2	DA1	4	3	0	0	0	0	29	104.5	-0.48680601	-0.363703803	-0.469248754	-0.037083275	0.758717183	-0.279505314	0.561890408	0.135509741	-0.068311673	-0.355305542	-0.246362217	-0.224956223	1.453177165	0.423969593	0.598823054	0.792960109	0.673395807	-0.501676977	-0.479541096	0.239951897	-0.252345907	-1.14e-16	-1.9043545019527	1.20870085024195	0.0316255945715079	0.328060433831356	0.145688136572941	-0.297587570317106	-2.7910403788614	1.84231379575792	-2.26579403755205	1.70150681280186	0.345953924260689	-1.62932425109216
Melanerpes_superciliaris_126866.wav	Melanerpes_superciliaris	Mel_sup	Melanerpes	New_World	Neotropic	123539.2	DA1	4	3	0	0	0	0	29	104.5	-0.310091226	-0.278058126	-0.215900238	-0.285776609	0.387257883	-0.171912508	0.561890408	-0.108095683	0.153426426	-0.220160688	-0.231306962	-0.29713183	1.338356082	0.127027678	1.515464705	0.941338919	0.787075077	-0.60471755	-0.59071904	0.317830325	-0.252345907	-1.14e-16	-1.83755770342531	1.39930121452224	0.361674524487	0.733314528094795	-0.173782467640035	0.10168387671003	-2.32607063310905	1.55870108244798	-1.57070836765423	2.38113628020116	-0.237330064988195	-1.84642167349778
Melanerpes_superciliaris_133209.wav	Melanerpes_superciliaris	Mel_sup	Melanerpes	New_World	Neotropic	123539.2	DA1	4	3	0	0	0	0	29	104.5	-0.575163401	-0.502814323	-0.111393724	-0.272277611	0.188261181	-0.340572129	0.561890408	0.029749897	-0.123734994	-0.134120553	-0.174590004	-0.015295995	-0.552904944	-1.382806461	-0.391094601	-0.371963601	0.497539508	0.840225193	-0.236342956	-0.359613883	-0.252345907	-1.14e-16	-0.375094903763171	-0.737565167183344	-0.536727978355782	-1.13398802273862	0.0498466658071556	0.920735731029377	-2.44243209389471	1.12484613648096	-0.746484739072356	-0.172282090454314	-0.113489936011359	1.91464546140224
Melanerpes_superciliaris_183559.wav	Melanerpes_superciliaris	Mel_sup	Melanerpes	New_World	Neotropic	123539.2	DA1	4	3	0	0	0	0	29	104.5	-0.310091226	0.147086491	-1.317203489	-0.093338561	1.896842737	0.031246867	0.561890408	0.822730469	0.253787454	-0.257850088	-0.342822694	-0.713230207	0.103066107	0.534379435	-0.521915713	0.272807366	-0.736442347	-0.892533407	-0.277807078	0.199587058	-0.252345907	-1.14e-16	-1.22617862846585	0.644240886607746	0.331441409835152	-1.12827481175519	0.141831633031564	-1.18389410299516	-2.894409188284	3.41690591526194	-1.16723287867325	-0.585252182335486	0.936337659251348	-1.09122252639689
Melanerpes_uropygialis_109079.wav	Melanerpes_uropygialis	Mel_uro	Melanerpes	New_World	Nearctic	586232.34	DA1	4	11	2	9	1	2	23.25	66	-0.045019051	-0.096004588	-0.21296784	-0.186538417	0.345331264	-0.305883013	0.561890408	0.483973425	-0.008252812	-0.342284204	-0.311906708	0.084318162	-0.555119865	-1.38457468	1.017169579	-0.918716404	-0.876997171	0.509248039	-0.413245543	0.341443746	-0.252345907	-1.14e-16	-0.298117076320216	-1.00006670540364	0.702735826573515	-0.779935722990688	-0.0883194509773979	0.881568576286175	-3.55858213351258	1.03514776964655	1.8006751825981	0.264756864239806	-0.142343221240841	1.34268682722931
Melanerpes_uropygialis_323900.wav	Melanerpes_uropygialis	Mel_uro	Melanerpes	New_World	Nearctic	586232.34	DA1	4	11	2	9	1	2	23.25	66	-0.48680601	-0.303475866	-0.664652728	-0.077315113	1.019702413	-0.314046921	0.523110959	0.80612097	0.075703809	-0.384564917	-0.347980752	0.296759687	0.400702786	-0.621521008	1.531065976	1.210879198	0.852659274	-0.896694341	-0.586792687	0.208456097	-0.252345907	-1.14e-16	-2.21462885104	1.30822144809933	1.07358030200989	-0.0986447607044967	0.399548423734178	0.877534694105799	-3.95751765098335	3.4577865642829	-0.545367307730392	3.27002951758468	0.448645786040588	-0.919410901309679
Melanerpes_uropygialis_6889.wav	Melanerpes_uropygialis	Mel_uro	Melanerpes	New_World	Nearctic	586232.34	DA1	4	11	2	9	1	2	23.25	66	-0.045019051	0.070833185	-0.533448624	-0.522508342	0.371973279	-0.012314323	-0.863661667	0.87514705	-0.015735707	-0.018711925	-0.401009645	-0.422132754	-0.02190741	-0.958899769	1.433865743	0.666512314	0.525621125	-0.451716263	-0.36470692	0.278165593	-0.252345907	-1.14e-16	-0.897484124743302	1.01220473184305	1.39639974005266	-0.0819903679156192	-0.0655100796841186	0.5304471954357	-1.27670013182028	2.52888528846167	1.24578547721395	1.97960050309698	-0.0604146296817066	-0.899390561856373
Micropternus_brachyurus_164168.wav	Micropternus_brachyurus	Mic_bra	Micropternus	Old_world	Indomalaya	6179386.36	DA5	4	12	0	10	0	5	25	84.5	0.220053123	1.332842988	-1.602241487	-0.170514643	0.227314544	0.995733575	-2.144154149	0.87514705	0.036020114	-0.094363792	-0.478392713	-0.98056562	0.022212751	-0.50409846	0.714915842	-0.109487118	-0.122805852	0.047087354	-0.042544217	0.223389444	-0.252345907	-1.14e-16	0.588116825442585	1.27866829340106	1.61238014090374	-1.14880879731734	-0.0345022689618494	-0.753705790946575	2.82177871880701	3.61238211583026	2.19802713142906	-0.527303311100068	0.521384181677564	-1.0878944426207
Micropternus_brachyurus_191217.wav	Micropternus_brachyurus	Mic_bra	Micropternus	Old_world	Indomalaya	6179386.36	DA5	4	12	0	10	0	5	25	84.5	-0.221733835	0.889236215	-1.455486544	-1.730877107	1.464275238	2.346388874	-2.044775082	0.87514705	2.532437365	0.13424228	-0.391178111	-0.870370586	0.691116474	-0.389677548	1.040290164	0.267593501	-0.083465781	-0.400356607	-0.563572412	0.247019675	-0.252345907	-1.14e-16	0.0518861516969662	2.88547073022632	1.13450554070365	-1.38495189736887	-2.14434777953079	0.124742494582436	4.33948120905278	5.82228834644072	0.259519014494993	0.22585211507793	-2.47291707602784	-1.70674665606144
Micropternus_brachyurus_30020.wav	Micropternus_brachyurus	Mic_bra	Micropternus	Old_world	Indomalaya	6179386.36	DA5	4	12	0	10	0	5	25	84.5	1.368699215	3.480688883	-1.712468875	0.221781261	-0.153833866	1.502721232	-2.658959509	0.601580312	-0.120000269	0.028179285	-0.479651014	-0.629876849	-0.44985294	-1.21832998	0.73860212	-0.084457723	-0.134815429	0.006514688	0.181790139	0.268222766	-0.252345907	-1.14e-16	2.11250863432465	1.16062981715428	3.16274358487232	-1.65461165923209	0.570834469550981	-0.854022853129475	5.95573674176089	4.15591206516319	6.09579901956395	-1.0447082510677	1.47868723324157	-0.787486399673095
Micropternus_brachyurus_303759.wav	Micropternus_brachyurus	Mic_bra	Micropternus	Old_world	Indomalaya	6179386.36	DA5	4	12	0	10	0	5	25	84.5	0.308410515	0.740445106	-0.740517394	-0.574027163	-0.098176441	0.958969685	-1.756687816	0.87514705	0.533872417	-0.081571598	-0.401037724	-0.69537537	-1.367232174	-2.032901311	1.660473396	-1.078854489	0.482910945	1.722986621	0.018316306	0.292675514	-0.252345907	-1.14e-16	1.21953902922949	0.0175503887638067	1.20931454869643	-1.7273233856706	-0.387041702264986	1.07548214501353	2.25947106526669	2.83172580511368	3.12231495336071	-0.46026813390007	-0.559785558804287	1.65185251031793
Micropternus_brachyurus_36554.wav	Micropternus_brachyurus	Mic_bra	Micropternus	Old_world	Indomalaya	6179386.36	DA5	4	12	0	10	0	5	25	84.5	0.308410515	1.573563074	-1.59963805	-0.780666545	0.585857673	1.450371985	-2.322473606	0.87514705	0.299461648	-0.160083318	-0.477682341	-0.952667982	0.024421397	-0.800117548	0.36670234	-0.195493456	-0.756106785	-0.315138583	-0.230968976	0.201552705	-0.252345907	-1.14e-16	0.873664774406505	1.33165804898829	1.99706604319139	-1.40722165791139	-0.668432082486063	-0.72745407274039	3.17810086722352	4.21103112460633	3.13746090127824	-0.905981438511	-0.209072651755451	-1.17879352142931
Micropternus_brachyurus_85965.wav	Micropternus_brachyurus	Mic_bra	Micropternus	Old_world	Indomalaya	6179386.36	DA5	4	12	0	10	0	5	25	84.5	0.04333834	0.586230503	-1.033126707	-0.242199585	-0.237385885	0.920538261	-2.433852676	0.87514705	0.331590741	-0.033355605	-0.626588173	-0.875154719	0.171766745	-0.644681986	0.555379425	-0.144310662	-1.394573259	-0.854638136	-0.331076515	0.236908015	-0.252345907	-1.14e-16	0.436453546178486	0.795726231216806	1.74447318420188	-0.401307787459825	-0.783622123919163	-0.578811014550841	1.24639969036312	2.23911619822859	2.90344571755699	-0.289706614084997	-0.528964269587559	-1.41393563316893
Picoides_arcticus_15179.wav	Picoides_arcticus	Pico_arc	Picoides	New_World	Nearctic	5914367.52	DA5	4	12	1	12	2	2	24	74.5	2.075558348	1.480568527	-0.319705283	0.28148584	-0.174346012	-0.232403378	0.561890408	-0.680089979	-0.211590668	-0.401973397	-0.259124443	-0.073196546	-1.097997144	-1.072185254	-1.324384867	-0.69311288	-0.329416913	0.631251376	0.161901553	0.260177759	-0.252345907	-1.14e-16	1.53304290234514	-2.00053656841396	0.952654557146106	-1.43956959189813	0.7236983457258	-0.594646430223587	-0.818551329700818	-0.0237718405784863	3.87843016544196	-2.66393107594452	1.47308720629489	1.76387953654978
Picoides_arcticus_205332.wav	Picoides_arcticus	Pico_arc	Picoides	New_World	Nearctic	5914367.52	DA5	4	12	1	12	2	2	24	74.5	0.57348269	0.247956002	-0.030060558	0.181372077	-0.240630351	-0.403256957	0.561890408	-0.221122733	-0.208498316	-0.392656892	-0.226550896	-0.56636549	-0.396830623	-1.258208991	0.387133875	0.3384827	-0.955947215	-1.138793719	-0.008731611	0.237973007	-0.252345907	-1.14e-16	-0.303646305924195	-0.784821737248791	1.32830356246733	0.0763503024195744	0.166036726863094	-0.176898268093827	-3.38452241751178	0.150262088621796	2.68746806055073	0.262250981215089	0.522414987445407	-0.294920503959281
Picoides_arcticus_247865.wav	Picoides_arcticus	Pico_arc	Picoides	New_World	Nearctic	5914367.52	DA5	4	12	1	12	2	2	24	74.5	1.10362704	0.796821185	-0.330878246	-0.056230316	0.480085361	-0.198192338	0.561890408	-0.296262078	-0.181548539	-0.395684183	-0.278300757	-0.583486557	-1.505720824	-2.143459763	0.062289562	0.148503706	-0.117066518	-0.27479239	0.350255465	0.231135878	-0.252345907	-1.14e-16	0.467512348142754	-1.02603231421583	1.59988713391898	-1.32605171942317	0.535342500737181	0.191409850784678	-2.09269031638481	1.82766037621491	3.75553353712495	-0.583599378673099	1.04429591149605	1.17433769915188
Picoides_arcticus_38408.wav	Picoides_arcticus	Pico_arc	Picoides	New_World	Nearctic	5914367.52	DA5	4	12	1	12	2	2	24	74.5	0.57348269	0.401077476	-0.383030079	0.197135559	0.10156883	-0.341008746	0.561890408	-0.172585092	-0.219284202	-0.437232892	-0.256111225	-0.833412769	0.49374185	-0.547245933	-0.167011438	1.346788271	1.05448651	-0.918419709	-0.532909051	0.185548256	-0.252345907	-1.14e-16	-1.28554221341564	0.488372240134148	0.785646101937019	0.00530631408771035	0.636796268261542	-0.709999226190953	-3.0608971547558	1.67729105118653	-0.101995066990629	0.891662068472277	1.26166691724815	-1.34395627014725
Picoides_arcticus_44518.wav	Picoides_arcticus	Pico_arc	Picoides	New_World	Nearctic	5914367.52	DA5	4	12	1	12	2	2	24	74.5	1.280341823	0.992000043	-0.360509263	-0.29769623	0.449347508	-0.149156582	-0.217012839	-0.485301289	-0.219104935	-0.263042743	-0.288256357	0.124770324	-1.006053132	-1.744564354	0.702024827	-1.264759442	-1.600950445	0.408342718	2.00788216	0.301080714	-0.252345907	-1.14e-16	2.04340702699509	-1.40931185234441	1.81824836899413	-1.0693945044243	0.138824666549607	0.413923724336189	1.43016971047287	0.190384410929295	5.7425747419156	-1.40179061961382	0.33138845418323	1.68986134814798
Picoides_arcticus_44650.wav	Picoides_arcticus	Pico_arc	Picoides	New_World	Nearctic	5914367.52	DA5	4	12	1	12	2	2	24	74.5	1.898843564	1.338359237	-0.327583671	0.308529224	-0.004318652	-0.364739961	0.394915099	-0.036610665	-0.219388774	-0.415202102	-0.306552731	0.540243194	-1.200655365	-1.899919481	-1.007935106	-0.539981903	0.148588024	0.793133685	0.133619975	0.246371562	-0.252345907	-1.14e-16	1.20405454600794	-1.91424787589156	1.37667481880337	-1.67718061131728	1.04818346047633	0.429863379292474	-1.59904000932148	0.897828929763152	4.45140421063381	-1.32726376920424	1.60386569762414	2.50078364662194
Picoides_arcticus_50117.wav	Picoides_arcticus	Pico_arc	Picoides	New_World	Nearctic	5914367.52	DA5	4	12	1	12	2	2	24	74.5	0.308410515	0.412820418	-0.837064504	0.297735678	0.864938771	-0.206325768	0.561890408	-0.073904328	-0.209977267	-0.42067605	-0.281754116	0.252185244	-0.236261898	-1.130023543	0.87249396	1.229411103	0.757587613	-0.99082204	-0.539082648	0.19793352	-0.252345907	-1.14e-16	-1.27194489028319	0.820849327677654	1.52521952471338	-0.726246794318361	0.779130025041725	0.517809004304644	-2.72516501026562	3.62160431600187	1.12436737535472	2.07973422493063	1.16112099184039	-0.359907016181334
Picoides_arcticus_53264.wav	Picoides_arcticus	Pico_arc	Picoides	New_World	Nearctic	5914367.52	DA5	4	12	1	12	2	2	24	74.5	1.10362704	0.901693122	-0.542794174	0.20270201	0.355472611	-0.254359203	0.561890408	-0.103800011	-0.212797731	-0.380719856	-0.292462377	-0.279461389	-0.741959796	-1.533732994	-0.447535657	0.096446794	0.17467637	0.007971482	-0.021820913	0.218676338	-0.252345907	-1.14e-16	0.205459373578293	-0.855861050421353	1.18535437647828	-1.26511292432592	0.783904978597769	-0.0835521769388622	-2.1446510366533	1.7674041620993	2.60773201653735	-0.62845821695861	1.40597140002867	0.971398279870016
Picoides_arcticus_63084.wav	Picoides_arcticus	Pico_arc	Picoides	New_World	Nearctic	5914367.52	DA5	4	12	1	12	2	2	24	74.5	0.926912256	0.597696248	-0.270741353	0.297886708	-0.41847462	-0.36838025	0.121808678	-0.477942847	-0.235627359	-0.384299141	-0.234715323	-1.023321047	-1.331829422	-2.004638536	-0.84753037	0.169516061	0.461063636	0.128570181	0.074450605	0.166685227	-0.252345907	-1.14e-16	0.559500851528948	-1.30129041908751	0.79072839073289	-1.23646701050828	0.679923260953842	-0.242511484687106	-1.88429143301693	0.849475297190952	2.45629127999881	-1.37810733306175	1.27247102957691	1.30152309463955
Picoides_arcticus_63113.wav	Picoides_arcticus	Pico_arc	Picoides	New_World	Nearctic	5914367.52	DA5	4	12	1	12	2	2	24	74.5	1.722128781	1.512448807	-0.689133246	0.199929618	0.476510345	-0.232168862	0.561890408	-0.050033117	-0.211456218	-0.420143567	-0.310771255	0.003584674	-1.33188266	-1.694222356	-1.584065329	-0.728595665	0.019189963	0.935349368	0.722831934	0.21981419	-0.252345907	-1.14e-16	1.48161026372209	-1.9162015979243	1.05866668220558	-2.19786734222117	1.11115132454342	-0.220175494760995	-0.867276884630525	1.34609309919779	3.8841399275906	-2.51963180814979	1.94564772632955	2.5065492634024
Picoides_arcticus_72507.wav	Picoides_arcticus	Pico_arc	Picoides	New_World	Nearctic	5914367.52	DA5	4	12	1	12	2	2	24	74.5	1.457056606	1.320682054	-0.696552452	0.027729967	0.813574194	-0.29051978	0.532235193	0.172497668	-0.214086958	-0.406680764	-0.3187051	-0.472391972	-0.839781107	-1.61182584	-0.487471695	0.622650815	0.202265167	-0.636730678	0.278002922	0.254219051	-0.252345907	-1.14e-16	0.0966691371849689	-0.539875531256596	1.88734901747764	-1.26388191474291	0.975717179148005	-0.364765382840962	-2.23213180961185	2.51705646929718	3.51102991358202	-0.322884902092273	1.84363484584102	0.322413067598015
Picoides_arcticus_79474.wav	Picoides_arcticus	Pico_arc	Picoides	New_World	Nearctic	5914367.52	DA5	4	12	1	12	2	2	24	74.5	1.015269648	0.723797414	-0.384655238	0.334504077	-0.208275672	-0.351379794	0.342020198	-0.371119674	-0.230697522	-0.419593062	-0.252600661	0.472132696	-1.408875152	-2.066145791	-1.656487112	-0.077778941	0.347071894	0.356426607	0.528471511	0.193867012	-0.252345907	-1.14e-16	1.0355991608878	-1.76664432476405	0.865118875501644	-1.67694368163353	0.946416450679436	0.55439184688408	-1.43772216561652	0.852211335045432	3.32297194452744	-1.28003632447052	1.36214127419704	2.63614102141085
Picoides_arcticus_82357.wav	Picoides_arcticus	Pico_arc	Picoides	New_World	Nearctic	5914367.52	DA5	4	12	1	12	2	2	24	74.5	1.191984431	0.863123303	-0.364582333	0.195724294	-0.001944961	-0.284933697	0.561890408	-0.422657123	-0.214077995	-0.423469793	-0.257025798	-0.07577366	-0.390945078	-0.771383104	-0.931998635	0.962603612	0.871958224	-0.568476742	-0.32757375	0.228438898	-0.252345907	-1.14e-16	-0.232552415436919	-0.393440655497833	0.988161159660061	-0.61628681090501	0.770641643724718	-0.369687322576758	-2.13951729092906	1.29628921634473	1.63568764098227	-0.0923523456404376	1.38190287208406	0.0491518567961225
Picoides_dorsalis_105787.wav	Picoides_dorsalis	Pico_dor	Picoides	New_World	Nearctic	7359663.91	DA5	1	11	1	11	2	1	21.5	55.75	0.04333834	0.622175232	-1.645105241	1.622823062	0.700779684	0.100806267	0.561890408	-0.859170241	-0.433176391	-0.339806146	-0.207426388	0.190354396	-0.617070499	0.278749585	-1.119707286	0.891438785	0.949522207	-0.420830931	-0.429807678	0.11253359	-0.252345907	-1.14e-16	-0.490100758108299	0.552661521197877	0.0745815996619938	-1.77185390294343	1.54103241698673	-0.908561714199913	-0.417454226556139	3.54867091625853	-1.25215882807036	-0.752951396535568	2.56392684299758	0.247290309083631
Picoides_dorsalis_15170.wav	Picoides_dorsalis	Pico_dor	Picoides	New_World	Nearctic	7359663.91	DA5	1	11	1	11	2	1	21.5	55.75	-0.663520793	-0.131714431	-1.657283614	1.067057164	1.278342688	0.018718021	0.561890408	-0.409299268	-0.837554501	-0.283632208	-0.192381264	-0.224956223	-0.727371485	1.113871813	-1.21126908	-0.646828267	0.825415405	1.431529282	-0.554006011	0.067867098	-0.252345907	-1.14e-16	-0.332207261772423	0.0335119120035693	-1.45692532077536	-2.3148808393188	1.13436482057039	-1.16891269785553	-0.432006800875664	2.99138246051763	-3.65008315512148	-2.43750826983145	2.03200674717057	1.17331659122287
Picoides_dorsalis_172155.wav	Picoides_dorsalis	Pico_dor	Picoides	New_World	Nearctic	7359663.91	DA5	1	11	1	11	2	1	21.5	55.75	-0.310091226	0.07792473	-1.396004926	1.584598303	0.113597932	-0.086129368	0.561890408	-0.82720983	-0.631432033	-0.307620117	-0.106441309	-0.603644033	-1.242840626	0.148580272	-1.639164435	0.294054901	0.554020046	0.040257157	-0.249113763	-0.100088351	-0.252345907	-1.14e-16	-0.109603189242925	-0.406932938647308	-0.760329152637661	-1.82809762169794	1.34287347284427	-1.25320971368088	-0.989408966801818	2.027658146403	-1.86219804886939	-2.20255576541687	2.36166160285974	0.915783973262556
Picoides_dorsalis_191722.wav	Picoides_dorsalis	Pico_dor	Picoides	New_World	Nearctic	7359663.91	DA5	1	11	1	11	2	1	21.5	55.75	0.396767907	0.344845351	-0.81570483	2.705841946	-0.865998839	-0.215379118	0.468686281	-1.170407981	-0.339153939	-0.342896842	-0.033575993	0.899477423	-1.121395615	-0.482763743	-1.53835189	-0.512533239	0.384512266	0.933878418	-0.179730137	0.129031539	-0.252345907	-1.14e-16	0.875711145687554	-1.56569347918053	-0.58211443462558	-1.79516293043867	1.86406371235909	-0.107203872787933	-0.320637945390714	0.3165897878952	0.163467466852556	-1.97895289199038	2.57903230758298	2.81232272833591
Picoides_dorsalis_206094.wav	Picoides_dorsalis	Pico_dor	Picoides	New_World	Nearctic	7359663.91	DA5	1	11	1	11	2	1	21.5	55.75	-0.575163401	-0.168056104	-1.259746868	0.134887424	1.260509971	0.068374792	0.561890408	-0.521887301	-0.13942084	-0.319801927	-0.195506763	-0.004540431	0.495067969	-0.176125794	-0.196511606	0.765590888	0.075863869	-0.911431416	-0.472610117	-0.047083313	-0.252345907	-1.14e-16	-1.26250605393288	1.14159360970897	0.227229214314359	-0.995078535649598	0.203759971260641	-0.263114940634596	-1.61053620439156	3.62183483282601	-1.55812189726792	0.601807663202789	0.584545022116741	-0.662737535573187
Picoides_dorsalis_39098.wav	Picoides_dorsalis	Pico_dor	Picoides	New_World	Nearctic	7359663.91	DA5	1	11	1	11	2	1	21.5	55.75	-0.045019051	0.163749141	-1.089703767	1.719781368	-0.255875183	-0.089399188	0.529304411	-1.033009881	-0.277605669	-0.274159486	-0.081890029	0.895217712	0.223434991	-0.560227925	-0.421996471	-0.170345542	0.054570325	0.255929239	-0.141936665	0.203491818	-0.252345907	-1.14e-16	0.0423507828119176	-0.267014602460785	-0.0393765962736538	-1.15012416384581	1.18441621987386	0.180560914535902	-0.290084735454913	1.43225333245881	-0.152689451387588	-0.247963325328897	1.58960542272544	1.31235209254341
Picoides_dorsalis_39879.wav	Picoides_dorsalis	Pico_dor	Picoides	New_World	Nearctic	7359663.91	DA5	1	11	1	11	2	1	21.5	55.75	-0.663520793	-0.334017369	-1.233100512	1.643537324	0.055738497	-0.11035379	0.536869458	-0.811571791	-0.749434408	-0.25432633	-0.011910593	-1.027048674	-0.163963533	1.088051792	-0.743579308	1.758361415	1.007974625	-1.473312297	-0.66816138	-0.108360537	-0.252345907	-1.14e-16	-1.62024640573719	1.18266428407744	-0.514894695976105	-0.297849386924295	1.23039722262591	-1.78640578998476	-1.753656927743	2.1363135111905	-3.53368442158589	-0.0387535590728282	2.25844260432496	-1.85416840353583
Picoides_dorsalis_47533.wav	Picoides_dorsalis	Pico_dor	Picoides	New_World	Nearctic	7359663.91	DA5	1	11	1	11	2	1	21.5	55.75	-0.221733835	0.101373956	-1.307865875	2.283954323	-0.251993688	-0.008068808	0.233387474	-1.168601546	-0.540401843	-0.256426218	-0.049192756	1.122347947	-1.04945698	-1.144664066	-1.478635012	-1.844436988	0.728744258	2.873637294	-0.170382436	-0.191869781	-0.252345907	-1.14e-16	1.39531531389394	-1.61274932983147	-1.44969996945966	-3.20462925455445	1.71773890678051	0.668674100559625	1.30938500097973	1.74165959807819	-1.03336423914542	-2.85557335224817	2.14474134937434	4.72671547441287
Picoides_dorsalis_63004.wav	Picoides_dorsalis	Pico_dor	Picoides	New_World	Nearctic	7359663.91	DA5	1	11	1	11	2	1	21.5	55.75	0.04333834	0.614042059	-1.458165687	0.392084026	1.23438737	0.32618286	0.561890408	-0.959845765	-0.073988456	-0.270340684	-0.229692651	0.1782433	0.553436433	-0.49959047	0.166392797	0.332076593	0.145191682	-0.311834143	-0.251563019	0.206064482	-0.252345907	-1.14e-16	-0.458187345988854	1.06528362602999	0.650245011990417	-1.4208372701299	0.468297082285295	-0.218197352515303	0.227286290605602	3.93038315501902	-0.215092896507614	0.138451777015417	0.955715933623141	-0.188648509067249
Picoides_dorsalis_63081.wav	Picoides_dorsalis	Pico_dor	Picoides	New_World	Nearctic	7359663.91	DA5	1	11	1	11	2	1	21.5	55.75	-0.133376443	0.164783108	-1.139605351	0.545861683	0.884209671	-0.163137704	0.561890408	-0.18673012	-0.325410151	-0.389644898	-0.251404945	0.316196552	-0.313622873	-0.997958485	-0.86781281	0.510701917	0.505785853	-0.269493783	-0.211883468	-0.013193357	-0.252345907	-1.14e-16	-0.653407644631132	0.0883133253024178	0.420395630902854	-1.59900929018123	0.920277974233292	0.146937712413315	-2.07861358404826	3.27086201213862	-0.119630456747601	0.0983550576881184	1.44873705608343	0.900698561867736
Picoides_dorsalis_77784.wav	Picoides_dorsalis	Pico_dor	Picoides	New_World	Nearctic	7359663.91	DA5	1	11	1	11	2	1	21.5	55.75	0.131695732	0.283075164	-0.999247027	1.4739344	-0.26928292	-0.105608825	0.561890408	-0.75012948	-0.330788155	-0.310196285	-0.175817488	0.413046648	-1.573247527	-1.031041986	-1.913438038	-1.262339749	0.151724128	1.70865887	0.237062111	0.012017357	-0.252345907	-1.14e-16	1.30490718565101	-2.00531861134523	-0.855729558871017	-2.60032557418125	1.2756382461073	0.0311481659279739	-0.297928420466981	0.866320642425776	0.2848355723908	-3.1555188066779	1.86588502200672	3.71219685794739
Picoides_dorsalis_79280.wav	Picoides_dorsalis	Pico_dor	Picoides	New_World	Nearctic	7359663.91	DA5	1	11	1	11	2	1	21.5	55.75	-0.398448618	0.185074976	-1.65131673	0.863728168	0.834163886	0.023029432	0.141582126	-0.650184699	-0.860699339	-0.254421127	-0.193420958	-0.51862733	-1.266483706	-1.603419602	-1.658790759	-0.25426033	0.757945964	0.885077702	0.134070961	-0.325192457	-0.252345907	-1.14e-16	0.410658129969719	-0.424201547271323	-0.316556801161508	-2.96829220996931	1.27377426017341	-0.294483250854523	-0.017716875332271	3.82568195831519	-0.626151657415245	-2.18598068856741	2.09334412670331	2.32463317519581
Picoides_dorsalis_79281.wav	Picoides_dorsalis	Pico_dor	Picoides	New_World	Nearctic	7359663.91	DA5	1	11	1	11	2	1	21.5	55.75	-0.045019051	0.154910986	-1.057849488	1.52156934	0.130430483	-0.016886888	0.561890408	-0.948419221	-0.238764528	-0.305915439	-0.142303983	-0.938764448	-1.286617397	-0.483637486	-1.675503909	-0.865056202	0.188251443	1.233582994	0.223866071	0.060684973	-0.252345907	-1.14e-16	0.797011867761321	-1.30477392550968	-1.09767198182595	-2.32517552708514	1.11483866360971	-1.12706005270143	-0.305074350316108	1.24566753434459	-1.17807296304653	-3.5835489079913	2.04068118660502	2.13716543372114
Picoides_tridactylus_107496.wav	Picoides_tridactylus	Pico_tri	Picoides	Old_world	Palearctic	16059422.31	DA6	1	10	0	8	2	5	22	61	-0.045019051	0.266007616	-1.174582516	0.704143933	0.471286802	-0.148117873	-0.129955673	-0.478601338	-0.620451941	-0.33104486	-0.256051789	0.558542134	-0.80086123	-1.493828402	-1.272273548	-0.516368863	-0.087731546	0.587543599	-0.130330866	-0.070120258	-0.252345907	-1.14e-16	0.534383282944779	-0.79246979273755	0.299204262580898	-2.21541000351441	0.871113309614191	0.376890946731282	-0.643840454697729	2.62071624799291	1.12786280473482	-1.26362856521862	1.31631630415713	2.31951199849019
Picoides_tridactylus_107497.wav	Picoides_tridactylus	Pico_tri	Picoides	Old_world	Palearctic	16059422.31	DA6	1	10	0	8	2	5	22	61	-0.045019051	0.121874985	-0.898115918	0.5591656	0.158736281	-0.27531792	0.561890408	-0.338944322	-0.381169597	-0.328506793	-0.196152933	-0.133883776	-0.351060357	-1.146219931	-0.898889986	1.158534794	0.727086172	-0.923903738	-0.293900735	0.05525187	-0.252345907	-1.14e-16	-0.84749286351928	0.112975773014454	0.59590844153186	-0.924802565811221	0.911240738434989	-0.0842897299643588	-2.53953335036935	2.42391717532941	0.0891374971457056	0.492128304479818	1.46086680300833	0.182847912379834
Picoides_tridactylus_124917.wav	Picoides_tridactylus	Pico_tri	Picoides	Old_world	Palearctic	16059422.31	DA6	1	10	0	8	2	5	22	61	-0.310091226	-0.180349477	-0.87773156	1.89971204	-0.575435828	-0.312659512	0.556657539	-0.75388461	-0.649340787	-0.300483536	0.001993684	-0.727828226	-0.856177921	-1.148877677	-1.318192408	-0.275639627	0.388669284	0.637492736	-0.208461896	-0.204523564	-0.252345907	-1.14e-16	0.0846502998992757	-1.12998195152605	-0.791542757517769	-1.67790270686777	1.45082274950452	-0.600544502974762	-1.73862349431691	0.972366779788738	-1.13970483673218	-1.934986494701	2.24391517536116	1.84701112730065
Picoides_tridactylus_128127.wav	Picoides_tridactylus	Pico_tri	Picoides	Old_world	Palearctic	16059422.31	DA6	1	10	0	8	2	5	22	61	0.04333834	0.056132909	-0.841042738	2.739439357	-0.857056225	-0.297209702	0.011855317	-0.98827473	-0.619764752	-0.302292234	-0.025059202	-0.437838996	-1.588143625	-0.70034159	-1.925803416	-0.182369125	0.206396193	0.384034446	0.151577002	-0.0365666	-0.252345907	-1.14e-16	0.793432225705728	-1.53784759202903	-0.628826401053663	-1.78292117636507	1.88195906382663	-0.964733126223715	-0.631284278208221	0.327962707902994	-0.160410279354864	-2.7203300255278	2.92405021673776	2.10537818116493
Picoides_tridactylus_129585.wav	Picoides_tridactylus	Pico_tri	Picoides	Old_world	Palearctic	16059422.31	DA6	1	10	0	8	2	5	22	61	-0.133376443	0.016653798	-0.958343268	1.644034073	-0.505850586	-0.265940857	0.212724188	-0.821644886	-0.633291926	-0.309478331	-0.069914808	-0.636322194	-0.662440988	-0.702176124	-1.157369718	0.638593992	0.873516813	-0.157710017	-0.304807586	-0.04843388	-0.252345907	-1.14e-16	-0.294332875639751	-0.298394230308215	-0.26253059311919	-1.17613301107417	1.38344942765856	-0.763834132082732	-1.29934081789368	1.48917236019715	-0.994271083888668	-0.970133984623339	2.20129320153633	0.631830462411108
Picoides_tridactylus_132118.wav	Picoides_tridactylus	Pico_tri	Picoides	Old_world	Palearctic	16059422.31	DA6	1	10	0	8	2	5	22	61	-0.133376443	0.015196913	-0.904515593	1.257536997	-0.78893731	-0.271858906	0.561890408	-1.002562346	-0.543689895	-0.259360176	0.07189992	-0.972435559	-0.872614038	-1.320716342	-1.331836169	0.802989863	0.819990729	-0.405341229	-0.147847488	-0.081998436	-0.252345907	-1.14e-16	-0.167790351107563	-0.520931919093166	-0.226728714199339	-1.13569499515713	1.1836347837206	-0.658314281152825	-1.4797699340061	1.18628641272341	-0.623666841428669	-1.09388817741887	1.914324620985	0.785207301833079
Picoides_tridactylus_147910.wav	Picoides_tridactylus	Pico_tri	Picoides	Old_world	Palearctic	16059422.31	DA6	1	10	0	8	2	5	22	61	-0.928592968	-0.646399476	-0.829148422	0.224938611	1.022541969	-0.275382261	-0.085467725	0.87514705	-0.234432247	-0.386528252	-0.475029173	-0.383944312	0.876044039	-0.242045916	1.42976356	0.755696457	0.760580868	-0.389733773	-0.766566237	-0.040674644	-0.252345907	-1.14e-16	-2.32858577051823	1.50472158283376	0.45152464981352	-0.242534268132135	0.379243583951853	0.21841706191119	-3.63663413555438	3.56007427224084	-2.04185333585348	2.47780143315845	0.604036903155525	-1.27109742099655
Picoides_tridactylus_153214.wav	Picoides_tridactylus	Pico_tri	Picoides	Old_world	Palearctic	16059422.31	DA6	1	10	0	8	2	5	22	61	0.131695732	0.169588799	-0.72352907	0.810900722	-0.188267238	-0.331632724	0.13055641	-0.417752134	-0.446794693	-0.358927367	-0.211697066	-1.039893762	-0.896900008	-0.903554566	-1.351996161	0.312472556	0.832658879	0.224183418	-0.218324253	0.050781141	-0.252345907	-1.14e-16	-0.0859706679605665	-0.69237100288453	-0.178366559094171	-1.34878554856571	0.962533183225789	-0.821053036163594	-1.82860070448815	1.38347423789487	-0.386854399611313	-1.57824321853292	1.74613446197696	0.822923800616907
Picoides_tridactylus_153231.wav	Picoides_tridactylus	Pico_tri	Picoides	Old_world	Palearctic	16059422.31	DA6	1	10	0	8	2	5	22	61	0.04333834	0.222251593	-1.040218672	1.311442226	-0.165274008	-0.251419998	-0.158946184	-0.626213426	-0.578424333	-0.319649128	-0.200846583	2.423447738	-1.184669151	-1.770753127	-1.590875795	-0.31237879	0.133138291	0.493912371	0.17191708	-0.038631739	-0.252345907	-1.14e-16	0.957346093974378	-1.24852854320059	0.565138380106504	-2.17299093195983	1.36169871033492	1.70363053078939	-0.112583624022861	1.97138947200077	2.43421150366902	-0.17224195431907	1.43802035507603	3.75914023328123
Picoides_tridactylus_153234.wav	Picoides_tridactylus	Pico_tri	Picoides	Old_world	Palearctic	16059422.31	DA6	1	10	0	8	2	5	22	61	0.308410515	0.694001486	-1.466450806	2.243772801	0.334754714	-0.063184727	-0.0028768	-0.533803731	-0.482172997	-0.317534604	-0.267179953	-0.776944949	-1.347277494	-0.778224147	-1.725858375	-1.414761631	0.386180837	2.07570168	-0.032939557	0.080810463	-0.252345907	-1.14e-16	1.16056985431918	-1.48049577949954	-0.8165821353873	-3.16739533574956	1.86545334939168	-1.16849526494534	0.189823292641689	2.28596925529334	-0.498079313268558	-4.03804085555841	3.13772757242196	2.89621214793006
Picoides_tridactylus_153236.wav	Picoides_tridactylus	Pico_tri	Picoides	Old_world	Palearctic	16059422.31	DA6	1	10	0	8	2	5	22	61	-0.045019051	0.165694201	-0.953861496	0.299773968	0.871469106	-0.261658573	0.133532372	0.107351137	-0.400107641	-0.396181704	-0.312255784	0.750555379	1.027328489	0.004087501	0.245322416	0.956658495	0.615571049	-0.751623146	-0.633996395	0.166175356	-0.252345907	-1.14e-16	-1.47797785763918	1.17278465316003	0.879611575493554	-0.305975696902173	0.663247503590856	0.145787988674083	-2.1205852767455	3.01121062106257	-0.45250995249484	1.98770528410815	0.99510232302871	-0.941672081207323
Picoides_tridactylus_153241.wav	Picoides_tridactylus	Pico_tri	Picoides	Old_world	Palearctic	16059422.31	DA6	1	10	0	8	2	5	22	61	-0.045019051	0.547207591	-1.596625357	0.808923239	0.985345105	0.06546024	-0.533232895	-0.654631787	-0.700461705	-0.180379769	-0.27792026	0.882468057	-0.106381625	0.094086466	-0.695780072	0.259159431	0.433811668	-0.005021426	-0.30031218	0.134560468	-0.252345907	-1.14e-16	0.0182464438328191	0.785111025175156	0.496881604759677	-1.6512357099753	0.959145751017857	-0.195394599806083	1.21639877362252	3.57550779199403	-0.0448968892882509	-0.266662595565318	1.53251969132713	0.455401835081036
Picoides_tridactylus_171087.wav	Picoides_tridactylus	Pico_tri	Picoides	Old_world	Palearctic	16059422.31	DA6	1	10	0	8	2	5	22	61	-0.310091226	-0.095363998	-0.978207357	0.921270837	0.143389537	-0.266623414	0.3645611	-0.374889856	-0.596984423	-0.337084899	-0.179059911	-0.764620127	0.568249272	0.558656409	-0.135763179	0.98293938	0.971554966	-0.520119849	-0.660182982	0.060904822	-0.252345907	-1.14e-16	-1.44132312196789	0.915940955811917	-0.21230658291514	-0.234563913762451	0.8923935698525	-1.15437227912265	-1.99352308447769	1.91611098914117	-2.49463147012918	0.338879050543062	1.6275499680537	-1.39042208120215
Picoides_tridactylus_173819.wav	Picoides_tridactylus	Pico_tri	Picoides	Old_world	Palearctic	16059422.31	DA6	1	10	0	8	2	5	22	61	0.131695732	0.274157497	-0.97701938	1.220191008	-0.181178679	-0.263431595	0.236795538	-0.605819587	-0.500453729	-0.361792479	-0.18106957	-0.983584583	-0.686797723	-0.400975843	-1.177588453	-0.124233495	0.271628254	0.359050101	-0.211232443	0.096015312	-0.252345907	-1.14e-16	0.102205667468368	-0.740487207140762	-0.343803658141472	-1.40024502508772	1.05338778160158	-1.19432112873563	-1.33952133115209	1.17764760383785	-0.601644666955496	-2.12093546865505	1.97299444976654	0.725136780276978
Picoides_tridactylus_188797.wav	Picoides_tridactylus	Pico_tri	Picoides	Old_world	Palearctic	16059422.31	DA6	1	10	0	8	2	5	22	61	0.220053123	0.457590824	-1.085637264	0.648127926	0.206402228	-0.207563946	0.065795177	-0.494396185	-0.433874038	-0.335321268	-0.237266699	-0.960027177	-0.468605367	-0.613121076	-0.996465106	0.949748956	0.917587955	-0.51829358	-0.322584243	0.124010184	-0.252345907	-1.14e-16	-0.492544395522786	0.234891714840505	0.380147508228933	-1.1396584124627	0.945736067508791	-1.00893520122674	-1.36046955673422	2.49369137870689	-0.325476327081055	-0.72361039746282	1.82302006362323	-0.300498486000851
Picoides_tridactylus_190018.wav	Picoides_tridactylus	Pico_tri	Picoides	Old_world	Palearctic	16059422.31	DA6	1	10	0	8	2	5	22	61	0.57348269	0.997605031	-1.292379704	0.174196964	1.772154441	-0.146472383	0.305922406	0.445482672	-0.291200069	-0.404088754	-0.343469882	0.718704392	-0.975672809	-0.563511214	-1.417386139	0.219393335	0.266367918	-0.079269183	-0.067588613	0.186925016	-0.252345907	-1.14e-16	-0.043263483103239	-0.232633428384987	1.01284104214628	-2.21811218476618	1.06446058945396	-0.0894020497482116	-1.59829382969257	3.91817433214686	1.49413041429217	-0.733452027047621	1.86510810631515	1.24622468988631
Picoides_tridactylus_192396.wav	Picoides_tridactylus	Pico_tri	Picoides	Old_world	Palearctic	16059422.31	DA6	1	10	0	8	2	5	22	61	0.57348269	0.998337652	-1.292383816	0.168316853	1.775516374	-0.147017491	0.310060892	0.477850882	-0.28955679	-0.40251519	-0.344971082	0.718704392	-1.014437603	-0.537908891	-1.449565127	0.202791866	0.373368374	0.021288937	-0.079229823	0.188137145	-0.252345907	-1.14e-16	-0.0399243043184898	-0.24763938918711	0.949666188523655	-2.26192905002767	1.09060818461855	-0.0800276010801382	-1.58038387019538	3.93241007573766	1.38376451386987	-0.775433901660908	1.89276068422549	1.3196391501216
Picoides_tridactylus_197912.wav	Picoides_tridactylus	Pico_tri	Picoides	Old_world	Palearctic	16059422.31	DA6	1	10	0	8	2	5	22	61	1.191984431	1.196848246	-0.892810537	0.609745041	-0.133025018	-0.230925995	-0.047318784	-0.656450263	-0.323318705	-0.365930514	-0.25807633	-0.812902127	-1.265859143	-0.99070595	-1.658272304	0.018603432	0.426859716	0.293915742	-0.019142966	0.201179904	-0.252345907	-1.14e-16	0.958520341615167	-1.13141323658868	0.563020037202584	-1.75100100671267	0.989516427127259	-1.05784893621912	-0.433963755948512	1.3796898358319	1.9613255228176	-2.57629737867437	1.97360670534002	1.14444773669789
Picoides_tridactylus_235716.wav	Picoides_tridactylus	Pico_tri	Picoides	Old_world	Palearctic	16059422.31	DA6	1	10	0	8	2	5	22	61	0.220053123	-0.056647635	0.156827492	0.207595557	-0.891467007	-0.308899728	-1.399054123	0.87514705	-0.209215383	-0.270832259	-0.625286228	1.22669699	0.185650808	-0.793201604	-0.118569446	0.476909654	0.114836398	-0.517503414	-0.372871515	0.160474857	-0.252345907	-1.14e-16	-0.343362493427646	-0.327306316733523	1.34430632782458	0.398554927987027	0.197059726674069	1.08331421288648	-2.15898319790394	0.09497375820845	2.63857355509896	1.90125534669049	0.000482799634078961	0.257624927100084
Picoides_tridactylus_240832.wav	Picoides_tridactylus	Pico_tri	Picoides	Old_world	Palearctic	16059422.31	DA6	1	10	0	8	2	5	22	61	-0.48680601	-0.432767683	-0.174378164	-0.162686383	0.418663426	-0.351687645	0.146907787	0.87514705	0.059474187	-0.343186469	-0.398374689	0.899477423	0.942283672	0.465289817	0.174725985	1.392652662	0.961078879	-1.045863237	-0.673431052	0.054101313	-0.252345907	-1.14e-16	-2.11708876077173	1.06787735300418	0.458152173099068	0.601220321707547	0.172435713705368	0.575254405090798	-3.71360653289437	1.6781726559048	-1.34784945562938	2.91958571612337	0.0919496107189294	-1.23582999222392
Picoides_tridactylus_244016.wav	Picoides_tridactylus	Pico_tri	Picoides	Old_world	Palearctic	16059422.31	DA6	1	10	0	8	2	5	22	61	-0.575163401	-0.34176076	-0.999430312	1.476367469	0.020903029	-0.262504869	0.535135953	-0.470320747	-0.775949463	-0.293414466	-0.084863789	0.261648827	-0.732455576	-0.096590284	-1.215489428	0.376089059	0.865834207	0.168431278	-0.369845726	-0.315965521	-0.252345907	-1.14e-16	-0.583254002512511	-0.259740778978779	-0.730704161209087	-1.38380866384182	1.34472664136464	-0.245649364376701	-1.70616785273482	1.78960843806903	-2.02273066243691	-0.624974324702227	1.94014855515762	1.22797001102288
Picoides_tridactylus_247630.wav	Picoides_tridactylus	Pico_tri	Picoides	Old_world	Palearctic	16059422.31	DA6	1	10	0	8	2	5	22	61	-0.398448618	0.092935189	-1.500804742	0.649714367	1.546149771	-0.087281663	0.205235668	-0.003112779	-0.623698165	-0.366212776	-0.295121202	0.683399251	-0.171102443	-0.682574523	-0.749505378	0.437349149	0.635145884	-0.080563916	-0.454624033	-0.14133122	-0.252345907	-1.14e-16	-0.877754076338445	0.644600183854372	0.413270397407766	-2.00068504053951	1.08614401270143	0.235214712910031	-1.56920870662236	4.5599020199558	-0.757947335419299	0.395290577796915	1.66191158817572	0.880659254669258
Picoides_tridactylus_249294.wav	Picoides_tridactylus	Pico_tri	Picoides	Old_world	Palearctic	16059422.31	DA6	1	10	0	8	2	5	22	61	-0.398448618	0.051271613	-1.34861449	0.113505658	1.52593055	-0.083877637	0.139923967	-0.024016198	-0.561098196	-0.339657767	-0.297856173	-0.552453411	-0.397086559	-0.658356631	-0.937096731	0.253132147	0.88371059	0.337165162	-0.261189346	-0.149695129	-0.252345907	-1.14e-16	-0.693697955874149	0.484707718117139	-0.0640605893103523	-2.05219588350284	0.741500249926853	-0.448524203614865	-1.35402025127764	4.12006492298186	-1.46257659148196	-0.782365919728282	1.43111507649445	0.59766057035106
Picoides_tridactylus_26552.wav	Picoides_tridactylus	Pico_tri	Picoides	Old_world	Palearctic	16059422.31	DA6	1	10	0	8	2	5	22	61	-0.663520793	-0.426362369	-0.819394868	0.272008474	1.17943489	-0.337463	0.289737731	0.621462246	-0.417958133	-0.42582847	-0.353448626	-0.314558997	0.149657993	-0.821935438	1.060096459	1.143538019	0.814134197	-0.84021187	-0.691246348	-0.181641232	-0.252345907	-1.14e-16	-2.16878133193575	1.23058812947778	0.832593175585889	-0.59799910714584	0.653392513288761	0.351634266828207	-3.99896940810913	3.97925874164613	-1.0959395406013	2.41130902009743	1.0031369546899	-0.8291930891661
Picoides_tridactylus_27051.wav	Picoides_tridactylus	Pico_tri	Picoides	Old_world	Palearctic	16059422.31	DA6	1	10	0	8	2	5	22	61	-0.310091226	-0.071269458	-1.064152308	1.149339381	0.133601033	-0.238143262	0.162004328	-0.461095073	-0.667872493	-0.320401934	-0.184191742	0.493390112	-0.717665138	-1.163508682	-1.203211759	0.593912864	0.523634189	-0.361414805	-0.243486212	-0.142311527	-0.252345907	-1.14e-16	-0.350069691901247	-0.239237615790716	0.275188346195933	-1.52086073012486	1.20460692371157	0.254289768411581	-1.65875330082722	2.5161499368343	0.0627508480148969	-0.0349449122558899	1.71431739738142	1.34496402592714
Picoides_tridactylus_289958.wav	Picoides_tridactylus	Pico_tri	Picoides	Old_world	Palearctic	16059422.31	DA6	1	10	0	8	2	5	22	61	0.131695732	0.138127625	-0.644761316	0.662717888	-0.025467531	-0.374907293	0.442821226	-0.151995219	-0.34498011	-0.392326434	-0.231088632	0.665103428	-0.135618879	-0.901112355	-0.720050167	0.57427678	0.841343043	-0.100327244	-0.3571672	0.081913425	-0.252345907	-1.14e-16	-0.604542089770152	-0.263393573733761	0.395813807453205	-0.875767778318874	0.971119736416088	0.457208197360097	-2.36631042645349	1.72041941965647	0.267192569363673	0.647641448101181	1.29240243876895	0.958567057499959
Picoides_tridactylus_317486.wav	Picoides_tridactylus	Pico_tri	Picoides	Old_world	Palearctic	16059422.31	DA6	1	10	0	8	2	5	22	61	-0.133376443	0.087890697	-1.010816671	0.705230346	0.404435203	-0.254198752	0.364740817	-0.233671987	-0.455112673	-0.370354648	-0.234425184	0.774735065	-0.979952835	-0.25220739	-1.420939025	0.842028568	0.460826753	-0.721785328	-0.303952996	0.004814854	-0.252345907	-1.14e-16	-0.495321959602592	-0.200595083720058	0.304931165951385	-1.27071159045951	0.951503304395282	0.0364045885545986	-2.07534209255355	2.28930300585413	0.0101022499086035	-0.0670353376058412	1.46310617459903	0.881158703449347
Picoides_tridactylus_33633.wav	Picoides_tridactylus	Pico_tri	Picoides	Old_world	Palearctic	16059422.31	DA6	1	10	0	8	2	5	22	61	-0.045019051	0.071633846	-0.866416917	1.173557576	-0.179001333	-0.207946199	0.561890408	-0.74178039	-0.439042897	-0.27247194	-0.118391104	-0.717634935	-0.30438937	-0.029705414	-0.860148	0.983516565	0.563863652	-0.824028847	-0.395578705	0.069488287	-0.252345907	-1.14e-16	-0.742618404638413	0.1295332261753	-0.0625992715500193	-0.5938999291498	0.97813186264635	-1.09567325449355	-1.84264822335302	1.3976451911761	-1.19032648499919	-0.529076398165222	1.77899332199238	-0.527689237539497
Picoides_tridactylus_64873.wav	Picoides_tridactylus	Pico_tri	Picoides	Old_world	Palearctic	16059422.31	DA6	1	10	0	8	2	5	22	61	-0.133376443	0.034502849	-0.948283004	1.119086651	0.050377046	-0.260110796	0.102275831	-0.4568671	-0.551589586	-0.341077433	-0.205040299	-0.805062833	-0.544940099	-0.590492996	-1.059831223	0.172588273	0.666693157	0.277602569	-0.374928205	-0.031396056	-0.252345907	-1.14e-16	-0.307555797824032	-0.331916893628023	-0.315993763977527	-1.41475430642303	1.05197673215678	-0.820645108143558	-1.58627762231554	1.8718091639982	-1.07887771748093	-1.33192768939013	1.84390899616041	0.673099491608643
Picoides_tridactylus_64875.wav	Picoides_tridactylus	Pico_tri	Picoides	Old_world	Palearctic	16059422.31	DA6	1	10	0	8	2	5	22	61	-0.133376443	0.099045981	-1.068122627	0.998709692	0.402631808	-0.222215795	-0.16336932	-0.327557615	-0.603072025	-0.335303342	-0.270408199	0.959947307	-1.071774147	-1.166688233	-1.497160684	0.02748917	0.836169733	0.587065606	-0.139112122	-0.108804585	-0.252345907	-1.14e-16	0.211241883730052	-0.588735524377361	0.0838208159122828	-2.15328034301365	1.24728358860547	0.626711382340076	-0.775215288974876	2.74258347284172	0.354259496664559	-0.637851460679125	1.66730255011831	2.45514226673479
Picoides_tridactylus_67322.wav	Picoides_tridactylus	Pico_tri	Picoides	Old_world	Palearctic	16059422.31	DA6	1	10	0	8	2	5	22	61	-0.840235576	-0.449737991	-1.285163735	0.448518599	1.732304218	-0.154429777	0.052320585	0.307484131	-1.065581878	-0.349059436	-0.336520465	0.465079596	1.230675302	0.041063808	0.479236279	1.183070244	0.869897031	-0.848719862	-0.755757263	-0.276768684	-0.252345907	-1.14e-16	-2.26222391380567	2.02348065790581	0.627977523393815	-0.652191601046253	0.89076974265848	0.0395548649032386	-2.42184286757189	4.69160435224816	-2.20238103783319	2.53872934696373	1.3420861066734	-1.3664286189409
Picoides_tridactylus_67324.wav	Picoides_tridactylus	Pico_tri	Picoides	Old_world	Palearctic	16059422.31	DA6	1	10	0	8	2	5	22	61	-0.310091226	-0.054596687	-1.087223419	1.084749738	0.125192201	-0.221033788	-0.002460541	-0.512086889	-0.757102546	-0.301821539	-0.190998673	-0.031313317	-0.499317605	-0.34458612	-1.021959599	1.026818386	1.036728819	-0.527124495	-0.431536095	-0.074346754	-0.252345907	-1.14e-16	-0.729781238390714	0.365136691223425	0.0799219612046961	-1.08814995913608	1.17231175886684	-0.41220696861604	-1.3361217528286	2.48641007145419	-1.06170156191305	0.0396209385364895	1.83076791684044	0.179994631185135
Picoides_tridactylus_98350.wav	Picoides_tridactylus	Pico_tri	Picoides	Old_world	Palearctic	16059422.31	DA6	1	10	0	8	2	5	22	61	-0.133376443	0.069749181	-1.034686932	1.267679828	-0.147263684	-0.238499558	0.197832379	-0.646972717	-0.601392892	-0.32832669	-0.150579299	-0.215649602	-0.549965928	0.248680622	-1.064003206	0.753735112	0.869488602	-0.30626512	-0.473583023	0.043005681	-0.252345907	-1.14e-16	-0.540298545443645	0.0669892318833991	-0.274292710171091	-0.940920003280213	1.14455894484394	-0.860263187329909	-1.25146467232861	1.62762720880995	-1.41231962045105	-0.691558702990437	1.90139698223825	0.0840052293246063
Picumnus_aurifrons_20031.wav	Picumnus_aurifrons	Picum_aur	Picumnus	New_World	Neotropic	3359041.79	DA4	5	16	3	16	5	3	7.75	9	0.131695732	1.68272419	-1.653172762	-1.587365199	2.893090675	4.225875408	-2.6857575	-2.105290632	-1.054008711	1.220244123	-0.160657395	0.536611216	-0.201063483	-0.449591895	0.847187458	-0.56418408	-1.019552444	-0.044957064	0.292862216	0.238240404	0.951066106	0.935453143	3.54631105776791	3.9062118516222	2.9967711899406	-2.8831111577595	-3.06838190304211	-0.960526863067313	15.4935613571629	7.01487774633576	4.38589822220225	-2.04538022888964	-2.25299071342178	-1.4855579074898
Picumnus_aurifrons_28567.wav	Picumnus_aurifrons	Picum_aur	Picumnus	New_World	Neotropic	3359041.79	DA4	5	16	3	16	5	3	7.75	9	-0.221733835	0.572445654	-0.918132156	-1.064180455	0.640773417	3.968731368	-2.848567273	-2.20615297	-1.667618073	1.229313491	-0.033342304	0.190364926	0.79887627	0.602024276	0.05568227	0.380762644	0.040363242	-0.451337836	-0.416197061	0.186753006	0.549928769	1.260197388	2.44861104065486	3.73666697441823	2.08658326704391	-1.12652304114678	-3.56730779539429	-1.85642732235701	13.1956002827265	3.84892460480103	1.86112356151518	-1.47398618763585	-2.51203588767575	-3.00644436968481
Picumnus_aurifrons_3174.wav	Picumnus_aurifrons	Picum_aur	Picumnus	New_World	Neotropic	3359041.79	DA4	5	16	3	16	5	3	7.75	9	0.131695732	0.401442394	-0.828617235	-0.327173759	0.839677761	1.127315163	-1.976301918	-1.53822226	-0.453663599	0.171121942	-0.235267328	0.000870043	0.05568343	-0.375574288	1.332389508	0.183204622	0.312854051	0.001049375	-0.053384911	0.307909097	0.148791431	-0.386080374	1.09841928744266	2.07681598327889	0.909479371038178	-0.50855044485028	0.07707911240695	0.424364682299197	6.43659296765991	2.98955401988403	1.35942773471713	0.45887719555518	-0.492695407124823	-0.783207421567112
Picumnus_cirratus_166795.wav	Picumnus_cirratus	Picum_cir	Picumnus	New_World	Neotropic	3017926.65	DA4	5	25	4	25	5	3	9.5	9.4	4.284493138	5.477692885	-1.185124987	-0.253988456	0.538283863	3.657388028	-2.508130739	-2.097177598	-0.229651799	0.560583905	-0.15593977	1.543105523	-1.588282012	-2.08150607	1.042413911	-1.729893986	-1.46422057	1.098037295	5.403345263	0.303106467	1.753340781	0.196808802	8.50075387876586	0.681150387911214	5.16141632166802	-2.43861882461422	0.516780828975178	-0.116719678022274	22.0448694027654	1.69348178419511	14.7800708422052	-3.8896066426902	1.16967006839997	1.76309891833216
Picumnus_cirratus_217362.wav	Picumnus_cirratus	Picum_cir	Picumnus	New_World	Neotropic	3017926.65	DA4	5	25	4	25	5	3	9.5	9.4	1.280341823	2.367069307	-1.027134598	-1.113929844	0.69570153	2.422970712	-2.727320525	-1.976809869	-0.245487033	1.15677118	-0.054966912	1.295202346	-0.90554603	-1.464863222	-0.817235562	-0.354751485	-0.215315812	0.288351609	1.260185679	0.240097226	1.753340781	0.263443618	4.85616350940123	1.81910765498438	2.35574369501014	-1.9741593588536	-0.845912930517566	0.38794260683651	15.7265169158375	2.85558613364358	6.36890518671485	-2.00705502059613	-0.869831435916555	0.949007853761716
Picumnus_cirratus_218220.wav	Picumnus_cirratus	Picum_cir	Picumnus	New_World	Neotropic	3017926.65	DA4	5	25	4	25	5	3	9.5	9.4	0.926912256	1.184176154	-0.543011725	-0.642982001	0.445875738	2.280943246	-2.691043585	-2.136539313	-0.451512398	0.432895117	-0.134086992	1.968069361	-0.442147998	-0.568154121	0.923623979	-0.206294518	-0.866580435	-0.383637702	1.103364549	0.28513818	0.549928769	0.377945317	3.37823232272052	1.77851088063651	2.66107936746925	-0.889555707028756	-1.59128045264434	0.774593065251154	11.4849976173124	2.20677232215137	6.04519743732943	-0.193042334416287	-1.83061258320652	-0.0171073281706904
Picumnus_cirratus_241168.wav	Picumnus_cirratus	Picum_cir	Picumnus	New_World	Neotropic	3017926.65	DA4	5	25	4	25	5	3	9.5	9.4	0.04333834	0.954729295	-1.120530485	-0.900840723	0.796872738	3.173632327	-2.808083882	-2.135861017	-0.910432433	1.336396075	0.039769496	11.66108636	-0.722309418	-1.514906317	0.777686562	-1.460980015	-2.153454932	0.245532036	1.197689271	0.228745729	0.951066106	0.638268297	5.46477234931217	1.58756997382526	4.23716226457667	-2.1577790619646	-1.9229609737117	7.61956310860678	17.2294422154066	3.54683839147203	11.4896614299083	4.80731026286953	-4.40455318455754	6.40905428396083
Picumnus_cirratus_91957.wav	Picumnus_cirratus	Picum_cir	Picumnus	New_World	Neotropic	3017926.65	DA4	5	25	4	25	5	3	9.5	9.4	-0.48680601	-0.079370561	-0.777650415	-0.508949566	0.295081357	1.299484155	-2.422653335	-1.608799993	-1.253478886	0.922954104	-0.179804873	0.790995088	0.014106751	-0.823121254	0.046012757	-1.031946474	-0.414053765	0.996659162	-0.067783639	-0.102392984	0.549928769	-0.549944061	2.44298803857758	1.288413588032	-0.0993819719737578	-0.823951805574375	0.191883370986347	1.13894791329242	9.14921651186925	1.46647306520982	1.29205575764348	-0.748271951878991	-0.976513545083691	1.10957423469626
Picumnus_exilis_10037.wav	Picumnus_exilis	Picum_exi	Picumnus	New_World	Neotropic	1856549.74	DA3	5	19	2	19	4	2	9.5	9.25	0.396767907	1.08923097	-0.827959466	-1.4822715	0.78107109	2.04122219	-2.613857107	-1.9734803	-0.517924774	1.233191222	0.017357915	-0.083487163	-0.727669479	-1.522324729	0.301767818	0.212107602	-0.745044226	-0.822194536	0.83339331	0.275263521	1.352203444	-0.310394011	3.46135143054072	2.35473362158047	1.79958684713724	-0.655350667119279	-0.621168477861256	0.463595983483865	13.0024033229998	2.43580522854859	4.59366653572403	-0.708643514860712	-1.39194604900955	-0.597569690108743
Picumnus_exilis_327296.wav	Picumnus_exilis	Picum_exi	Picumnus	New_World	Neotropic	1856549.74	DA3	5	19	2	19	4	2	9.5	9.25	0.926912256	1.860008488	-0.649251765	-1.551953784	0.446051122	2.493896385	-2.669956184	-2.175254292	-0.602375872	1.579866411	0.215498854	0.774735065	0.116661184	-0.365957027	0.205165332	-0.043608197	0.228369331	0.224955448	0.152948117	0.242715824	1.753340781	0.405921314	3.93375075212721	2.92029886960179	1.82076855498363	-0.753766031513951	-1.65217405299386	-0.129082205944617	15.9529112142505	2.09430012555023	3.97346236778197	-1.04924528200011	-1.79551423653668	-0.965017310004528
Picumnus_exilis_69137.wav	Picumnus_exilis	Picum_exi	Picumnus	New_World	Neotropic	1856549.74	DA3	5	19	2	19	4	2	9.5	9.25	2.782417481	4.417678315	-0.564425022	-2.648616839	0.402615885	2.348353531	-2.570472529	-2.233940786	-0.191258824	2.456479512	0.59777157	1.777596794	-0.870157317	-1.099564144	0.251283844	-0.788102725	-1.497884448	-0.117593987	3.885520576	0.301176688	5.36357682	-0.381219733	8.69647308589151	2.66352870584959	3.13644804335909	0.312209052241074	0.502638156632318	0.856391556440475	28.4885354595558	-1.66780133397073	10.9314853202619	-1.76807628917486	-0.66255713806945	0.244112154443523
Picumnus_innominatus_197697.wav	Picumnus_innominatus	Picum_inn	Picumnus	Old_world	Indomalaya	4263784.63	DA4	4	13	0	10	1	5	10	11.1	1.633771389	2.953942058	-1.770062288	-0.150599107	2.914038171	0.661622694	-1.158839612	0.358472432	-0.196935607	-0.23493833	-0.370625178	0.76664722	-0.463733304	-1.311618833	0.537394029	1.086136755	0.457911604	-1.032550776	-0.066508912	0.273567518	-0.252345907	-1.14e-16	0.433981673594648	1.97809438936366	3.71311390350544	-2.39105318707787	1.09118820933274	0.0573245020337877	2.68649139769836	7.51658321175524	5.24541840202568	1.15140884493809	2.06968135834725	-0.645610029079419
Picumnus_innominatus_239928.wav	Picumnus_innominatus	Picum_inn	Picumnus	Old_world	Indomalaya	4263784.63	DA4	4	13	0	10	1	5	10	11.1	0.57348269	1.817100024	-1.948722061	-0.008696156	4.079744877	0.374797298	-0.080568562	0.87514705	-0.158094465	-0.384907995	-0.366263622	0.05601874	-1.220283933	-1.757483695	-0.262142993	-1.130086706	0.295181292	1.648148537	1.314628186	0.211664805	-0.252345907	-1.14e-16	0.956839179450657	0.31934509700939	1.54763167243805	-4.26560493677826	1.42851830676034	0.127208174937983	1.6380154506044	7.37355299815991	2.54639037823719	-1.77034772578707	2.50885090601786	2.49584965505041
Picumnus_innominatus_282703.wav	Picumnus_innominatus	Picum_inn	Picumnus	Old_world	Indomalaya	4263784.63	DA4	4	13	0	10	1	5	10	11.1	-0.045019051	1.683684617	-2.417595978	0.064847886	6.679689498	0.622393824	0.544667791	0.87514705	-0.089973079	-0.414579552	-0.354040954	0.27115624	-0.27466506	-1.160681609	1.326790635	1.210347687	0.885600787	-0.871525483	-0.573162795	0.164355477	-0.252345907	-1.14e-16	-2.06567475225763	3.52455496913541	2.76596827280042	-4.03576411051693	1.45709912555083	0.132465776052982	-0.889257377548714	12.6760272804168	0.275757973113996	2.19637197728179	2.75626754878481	-0.759302141235987
Picumnus_innominatus_328297.wav	Picumnus_innominatus	Picum_inn	Picumnus	Old_world	Indomalaya	4263784.63	DA4	4	13	0	10	1	5	10	11.1	1.898843564	3.474306789	-1.898298369	0.116288525	3.41642703	0.267507212	-0.132505577	0.87514705	-0.211635485	-0.351404947	-0.362550551	0.451119218	0.408847865	-0.434959263	0.801339525	-0.274061515	-1.143498213	-0.50389746	0.421609695	0.290861157	-0.252345907	-1.14e-16	0.545185971819885	1.16586841696878	3.4350107823325	-2.30346069565762	1.31113075610138	-0.953757885154201	1.35585746630165	6.34052518229407	5.19010502965085	-0.217392488930455	2.72363239570612	-0.855823912483828
Picumnus_innominatus_94313.wav	Picumnus_innominatus	Picum_inn	Picumnus	Old_world	Indomalaya	4263784.63	DA4	4	13	0	10	1	5	10	11.1	2.075558348	4.108063521	-2.064344405	0.304372667	3.635297443	0.382517878	-0.430774401	0.87514705	-0.222257043	-0.351742482	-0.365965868	6.085084909	-0.113625734	-0.932630158	-0.037173958	-0.109143632	-0.965541098	-0.580046288	1.101567412	0.304845863	-0.252345907	-1.14e-16	1.73967172167033	0.85955973532394	4.78962253816613	-3.04675882871645	1.99546792457551	2.80118084540467	4.01916481358191	7.27627376394147	9.26380881667395	2.76941241513952	2.34269979397292	2.7626414149949
Picumnus_nebulosus_46406.wav	Picumnus_nebulosus	Picum_neb	Picumnus	New_World	Neotropic	655849.49	DA1	6	12	2	12	0	0	10.5	11.5	4.549565313	9.211717517	-2.629726228	14.76798252	-0.473431618	2.25427858	-2.862824712	0.430183551	-0.227545414	4.218173467	1.612151808	1.543105523	-1.307589257	0.25978027	-0.679241517	-1.475156985	-1.622327999	0.658426462	5.70938829	0.3041611	11.78177422	-0.378106723	12.4788419438646	3.21329124757878	3.54141018625002	-2.02327234946718	13.9775306699849	-4.42554775001266	43.5857720890607	-1.68789379456693	11.1437113147823	-4.59251352856518	18.2754246597661	1.59904527005285
Picumnus_nebulosus_68298.wav	Picumnus_nebulosus	Picum_neb	Picumnus	New_World	Neotropic	655849.49	DA1	6	12	2	12	0	0	10.5	11.5	0.661840082	1.61912656	0.31555911	-2.886246071	-0.377289831	2.297813849	-2.891268897	-2.342013673	-0.460882076	3.04027492	1.511550013	0.208679171	-0.894406035	-1.194646363	0.934944493	0.134511525	-0.2750488	-0.374587105	0.496697562	0.257218709	2.555615457	0.100032618	5.37712385914619	3.15437245046559	1.42238932814048	0.909501938613537	-2.0046240717233	0.941363794400561	21.0534777454842	-1.20167444487777	4.92876705155862	-0.336988610064027	-3.41708440693853	-0.950299146713301
Picumnus_nebulosus_68299.wav	Picumnus_nebulosus	Picum_neb	Picumnus	New_World	Neotropic	655849.49	DA1	6	12	2	12	0	0	10.5	11.5	2.870774872	3.554730953	1.12451398	-2.733140584	-1.223225547	2.830235972	-3.104076899	-2.506445452	-0.241901697	2.923534561	2.182807486	0.96870624	-1.063328652	-1.616221652	-0.196337861	-0.937995859	-1.3566455	0.176930698	3.556794623	0.296981369	4.962439482	-0.178450062	9.61879974750181	1.92756981180428	2.21937255908932	1.63291168091215	-0.586722437665474	0.844724994934574	30.4275820929215	-5.75996621660722	10.6164761451037	-2.45599651313744	-2.19225098813318	0.345153924114694
Picumnus_nebulosus_90148.wav	Picumnus_nebulosus	Picum_neb	Picumnus	New_World	Neotropic	655849.49	DA1	6	12	2	12	0	0	10.5	11.5	3.31256183	7.596600364	-1.431483762	-2.768664362	1.040568069	2.973835748	-2.659753919	-0.103158182	-0.14838418	3.181594219	0.399916955	0.899477423	0.015230578	0.011569724	-0.079336513	-0.077380878	-0.625222846	-0.367122841	1.835276627	0.302133979	7.770400846	0.126600608	8.62025453235123	4.82721316036928	4.54568946935884	-0.079963919728535	0.979519418927351	-1.41344187462837	32.228297890864	1.12507952670805	10.9661308785135	-1.8138049646003	1.45461532345808	-2.61789443008134
Picumnus_rufiventris_12031.wav	Picumnus_rufiventris	Picum_ruf	Picumnus	New_World	Neotropic	1569759.12	DA3	5	15	1	15	2	1	10	14	0.750197473	1.042886932	-0.346990038	-0.708388872	0.263080557	2.712851375	-2.831099303	-2.255536632	-0.523278875	0.694905437	-0.036055546	0.382465213	0.479350877	-0.363948848	1.653879359	0.672482061	0.010593848	-0.842262755	-0.013381847	0.294115751	0.549928769	0.909899069	2.24083687462635	3.14623378539566	2.91229866993212	-0.402755153884562	-2.73947692635635	-0.593894228662306	11.1217455031934	3.07796406205457	4.18550490672615	0.311227747673743	-2.22707326698694	-2.51187887672431
Picumnus_rufiventris_135166.wav	Picumnus_rufiventris	Picum_ruf	Picumnus	New_World	Neotropic	1569759.12	DA3	5	15	1	15	2	1	10	14	0.220053123	1.282275904	-1.068288083	-1.048617324	0.999015993	3.247937207	-2.783693948	-2.158163639	-0.837927973	1.468152184	0.06101646	-0.828338298	-0.824949161	-0.464180217	0.617429646	-0.499887824	-1.600445076	-0.558219708	0.973758017	0.308667306	0.951066106	1.098532888	3.90113593405529	2.59164650883837	2.59543490341034	-1.72414467272014	-3.20201638455785	-1.89487057025823	14.2972348601788	3.24696010454499	4.71405239087255	-3.09749122659634	-2.07674959303449	-1.84600685336106
Picumnus_rufiventris_135169.wav	Picumnus_rufiventris	Picum_ruf	Picumnus	New_World	Neotropic	1569759.12	DA3	5	15	1	15	2	1	10	14	0.485125298	1.368726908	-0.561448623	-1.358979945	0.498716196	3.438679037	-2.885867292	-2.33517879	-0.672404956	1.333815119	0.234174068	-0.727828226	-0.281136786	-1.165848126	1.580197014	-0.064321862	0.017860066	0.094596274	0.137566444	0.250146386	0.951066106	1.404490302	3.39336058025459	3.21601235856037	2.89960502694417	-1.55935667037054	-3.82252159074542	-1.21883183508756	14.3326407435464	3.80939636342973	4.40917915552421	-1.60096546845724	-2.77809387362062	-1.96605465568133
Picumnus_rufiventris_158855.wav	Picumnus_rufiventris	Picum_ruf	Picumnus	New_World	Neotropic	1569759.12	DA3	5	15	1	15	2	1	10	14	-0.133376443	0.489237798	-0.777765461	-1.096815269	0.678082563	2.331975034	-2.684137379	-2.073808608	-1.244270548	1.060681768	-0.001529974	-0.323182401	0.124581129	-0.841954834	0.078570834	0.22481019	-0.135132832	-0.384692812	-0.225166987	0.209706439	0.549928769	0.693428115	2.27200701916505	2.61398549108859	1.78650754628351	-1.15560097061699	-2.3047290349252	-0.854670299031363	10.4160235720806	3.32128033244959	2.48762450536221	-1.14966767906998	-1.82959260468686	-1.57387899208553
Picumnus_rufiventris_228048.wav	Picumnus_rufiventris	Picum_ruf	Picumnus	New_World	Neotropic	1569759.12	DA3	5	15	1	15	2	1	10	14	0.308410515	1.551547786	-1.057101837	-2.175143257	1.088347408	3.203781532	-2.76001134	-2.142517802	-0.11536921	1.961053968	0.155273566	-0.245659775	-1.158531794	-1.866291332	1.254950649	0.384325935	0.21166523	-0.328453899	0.068537234	0.181886167	1.753340781	-0.060234619	3.87637335907421	3.72582644552059	2.03025478775085	-1.3185851086641	-1.53487889096641	0.839786203885909	16.8235491614685	4.4626476143535	4.25636580753825	-0.382879899283638	-2.40601600082448	-0.708791269283635
Picumnus_rufiventris_264518.wav	Picumnus_rufiventris	Picum_ruf	Picumnus	New_World	Neotropic	1569759.12	DA3	5	15	1	15	2	1	10	14	0.926912256	1.241453762	-0.173060786	-0.7265052	0.2102855	4.071744971	-3.014773363	-2.471573854	-0.515370222	0.586109299	0.021081586	-0.153558427	1.537298235	0.49449271	1.272941848	1.487128833	0.693890516	-1.363992892	-0.652410489	0.293439197	0.549928769	1.700908342	1.77496272117966	4.39895341205642	3.47530085063447	-0.346039866329967	-4.40863983186232	-2.26228106502356	12.1755139245409	4.0459602570235	3.20995628403049	-0.0217017082797253	-2.83977658957706	-4.80874067509143
Picumnus_rufiventris_39798.wav	Picumnus_rufiventris	Picum_ruf	Picumnus	New_World	Neotropic	1569759.12	DA3	5	15	1	15	2	1	10	14	0.04333834	0.443510417	-0.147218951	-1.025323695	-0.077200578	2.637845064	-2.822506744	-2.268396607	-1.142992272	1.040101364	0.215975219	0.277523865	-0.542370103	-1.166522185	1.29636299	-0.331883071	-0.368025538	0.145879271	0.160314879	0.258136223	0.549928769	0.871734343	3.0911663558268	2.08569899550354	2.14885055372622	-0.862600992089669	-2.85642577376416	0.00370297297202208	11.6819913651081	1.91455938925447	4.25023347149405	-0.81432504274646	-2.70674623324901	-0.685675686210814
Picumnus_rufiventris_47562.wav	Picumnus_rufiventris	Picum_ruf	Picumnus	New_World	Neotropic	1569759.12	DA3	5	15	1	15	2	1	10	14	1.368699215	1.235047902	0.463658038	-0.851483844	-0.399992432	3.413632217	-2.791281583	-2.30995219	-0.350208726	0.559477894	0.16105969	0.62575838	-0.757865842	-1.496198978	1.181306112	-0.773451977	-1.058760332	0.190439085	0.533590027	0.302189882	0.549928769	1.394716147	4.09896871229372	1.17511353149465	3.36251435961878	-1.26739446401802	-3.98982982695512	-0.359598411530953	11.865410617517	1.33411089007795	7.44702622435876	-1.91799448696774	-3.23769073700798	-0.341068772963235
Picumnus_rufiventris_69919.wav	Picumnus_rufiventris	Picum_ruf	Picumnus	New_World	Neotropic	1569759.12	DA3	5	15	1	15	2	1	10	14	0.220053123	0.832531005	-0.495138878	-1.08151367	0.634781012	3.323555597	-2.836887809	-2.330058845	-0.948811962	0.852184744	0.078875324	0.603119612	-0.74433823	-1.23433597	-1.225353321	-0.048259263	0.346203824	0.318462772	0.060863744	0.130315208	0.549928769	1.540609256	3.39563646025153	1.972136751304	2.29154949632702	-2.65839769328244	-3.74767582327252	-0.927794179286625	12.0077705354181	3.94875758815796	3.92821981923288	-2.69669329605537	-2.50357602976294	-0.0483873084896659
Picumnus_rufiventris_72611.wav	Picumnus_rufiventris	Picum_ruf	Picumnus	New_World	Neotropic	1569759.12	DA3	5	15	1	15	2	1	10	14	1.545413998	1.499012544	0.120636001	-0.563533294	-0.479416691	3.154339828	-3.043287872	-2.375415021	-0.368108516	0.667420954	0.076873593	0.687291908	-0.705300628	-1.504467196	-0.101454786	0.153111528	-0.200210487	-0.342447472	1.87688656	0.28863818	0.951066106	0.121021362	4.67060268366512	1.54231027049871	2.49600654930963	-0.516290995516766	-1.0970082566605	0.28447020820745	14.6573172218445	0.629433460419631	7.02135321229695	-1.40324928250019	-1.46363149052236	-0.105733621457115
Picumnus_rufiventris_72612.wav	Picumnus_rufiventris	Picum_ruf	Picumnus	New_World	Neotropic	1569759.12	DA3	5	15	1	15	2	1	10	14	0.04333834	-0.014456082	0.381183192	-0.364407647	-0.388509334	1.983857553	-2.818409822	-2.265745572	-0.735842997	0.282440646	-0.065839185	0.349043803	0.054918408	-0.897568075	1.105515221	0.674849164	0.099514829	-0.77912919	-0.448956404	0.198530324	0.148791431	0.423800813	1.56587186717905	2.0232835907442	1.86503149361127	0.0814221160380184	-2.02475641325236	0.285074696462033	7.44454112927739	1.57914395029203	3.10599494270948	0.698449021104723	-2.25776575726725	-1.41986762796727
Picumnus_rufiventris_93415.wav	Picumnus_rufiventris	Picum_ruf	Picumnus	New_World	Neotropic	1569759.12	DA3	5	15	1	15	2	1	10	14	2.252273131	2.242147235	0.36511846	-1.269326083	-0.321827417	3.147427639	-2.977621244	-2.429143271	-0.252209538	1.036226573	0.392219787	-0.333876093	-0.980577501	-1.724226613	1.19950832	-0.514151512	-1.050415233	-0.131158511	0.924400868	0.299013083	1.753340781	-0.023609343	5.34931756898274	1.66635163379261	2.82499034040258	-0.177939867139344	-1.3742342157209	0.00550928955716117	16.3984015070087	0.130908778580438	8.21605503734807	-1.90995458362788	-1.92073699716215	-0.698268090296919
[truncated: 93 more rows]
[truncated: 3 more columns]
