# Supplementary material for: Evolution of communication signals and information during species radiation
Source: Nat Commun. 2020 Oct 2;11:4970. doi: 10.1038/s41467-020-18772-3 (PMC7532446; doi:10.1038/s41467-020-18772-3)
Supplement: Supplementary file 7 — Source Data [file 41467_2020_18772_MOESM7_ESM.zip › Source_Data_Code_Garcia_etal/14_Info_timestep_Reconstruction/infoFromP.R]

infoFromP <- function(p, n) {
  # Calculates the information for n groups with p as the probability of correct classification
  
  I <- log2(n) - (1-p)*log2(n-1) + p*log2(p) + (1-p)*log2(1-p)
  
  return(I)
}
