# Supplementary material for: Evolution of communication signals and information during species radiation
Source: Nat Commun. 2020 Oct 2;11:4970. doi: 10.1038/s41467-020-18772-3 (PMC7532446; doi:10.1038/s41467-020-18772-3)
Supplement: Supplementary file 7 — Source Data [file 41467_2020_18772_MOESM7_ESM.zip › Source_Data_Code_Garcia_etal/1_Drum_nonDrum/TreePicidae.txt]

#NEXUS
begin trees;
tree u = (((((((((((((((((((Veniliornis_callonotus:1.375823855,Veniliornis_dignus:1.375823855):0.3358101662,Veniliornis_nigriceps:1.711634021):0.793550372,((Veniliornis_frontalis:0.1590695261,Veniliornis_passerinus:0.1590695261):0.7474813278,Veniliornis_sanguineus:0.9065508539):1.598633539):0.8072293547,(Veniliornis_cassini:3.155891448,Veniliornis_kirkii:3.155891448):0.1565223):0.2005031335,((Veniliornis_lignarius:0.4970159817,Veniliornis_mixtus:0.4970159817):1.773262033,Veniliornis_spilogaster:2.270278015):1.242638866):0.6459743667,(Veniliornis_affinis:0.1189784605,Veniliornis_chocoensis:0.1189784605):4.039912787):1.333623709,(((((Leuconotopicos_arizonae:0.03926108246,Leuconotopicos_stricklandi:0.03926108246):1.343443569,Leuconotopicos_villosus:1.382704652):0.185588051,Leuconotopicos_albolarvatus:1.568292703):0.8243777795,Leuconotopicos_fumigatus:2.392670482):1.961359739,Leuconotopicos_borealis:4.354030221):1.138484736):1.122430385,(((Dryobates_nuttallii:0.5972506629,Dryobates_scalaris:0.5972506629):2.433588192,Dryobates_pubescens:3.030838855):1.548330451,(Dryobates_cathpharius:3.542150708,Dryobates_minor:3.542150708):1.037018598):2.035776036):1.471950281,((((((Dendrocopos_assimilis:0.3454862676,Dendrocopos_syriacus:0.3454862676):0.8837960509,Dendrocopos_himalayensis:1.229282319):0.1824926685,((Dendrocopos_leucopterus:0.5956042014,Dendrocopos_major:0.5956042014):0.6289642156,Dendrocopos_darjellensis:1.224568417):0.1872065699):0.6668692179,(Dendrocopos_leucotos:1.368392319,Dendrocopos_noguchii:1.368392319):0.7102518855):2.412437062,(Dendrocopos_atratus:3.155749565,Dendrocopos_macei:3.155749565):1.335331702):0.9255320765,Dendrocopos_hyperythrus:5.416613344):2.670282279):0.5489769356,((((((((Dendropicos_fuscescens:1.921006418,Dendropicos_poecilolaemus:1.921006418):0.9941243837,Dendropicos_elachus:2.915130802):1.336859066,Dendropicos_elliotii:4.251989868):0.4743010092,(Dendropicos_gabonensis:2.406613394,Dendropicos_lugubris:2.406613394):2.319677483):0.09112554741,Dendropicos_abyssinicus:4.817416424):0.4132602199,(((Dendropicos_griseocephalus:1.397634118,Dendropicos_spodocephalus:1.397634118):1.708726734,Dendropicos_goertae:3.106360852):0.8317468689,(Dendropicos_obsoletus:3.338381721,Dendropicos_stierlingi:3.338381721):0.5997260006):1.292568923):1.330721752,((Dendropicos_pyrrhogaster:2.569960603,Dendropicos_xantholophus:2.569960603):1.083437242,Dendropicos_namaquus:3.653397844):2.908000551):0.5608712714,(((Dendrocoptes_auriceps:3.506408994,Dendrocoptes_dorae:3.506408994):0.4587895837,Dendrocoptes_medius:3.965198578):2.390475788,Leiopicus_mahrattensis:6.355674365):0.7665953019):1.513602891):2.119214819,(((((Yungipicus_canicapillus:1.694553782,Yungipicus_moluccensis:1.694553782):0.9830133734,Yungipicus_maculatus:2.677567155):1.602061877,Yungipicus_kizuki:4.279629032):0.08381479444,Yungipicus_temminckii:4.363443826):4.867737081,((Picoides_dorsalis:1.46374247,Picoides_tridactylus:1.46374247):5.004206724,Picoides_arcticus:6.467949194):2.763231714):1.523906469):1.75271372,((((((((((Melanerpes_aurifrons:0.9950274398,Melanerpes_carolinus:0.9950274398):0.9462023056,Melanerpes_santacruzi:1.941229745):0.3017544375,(Melanerpes_radiolatus:1.815188745,Melanerpes_superciliaris:1.815188745):0.4277954376):0.3106446332,Melanerpes_uropygialis:2.553628816):0.727873037,(Melanerpes_hoffmannii:0.4467234773,Melanerpes_rubricapillus:0.4467234773):2.834778376):0.3361000407,(Melanerpes_chrysogenys:3.407906964,Melanerpes_pygmaeus:3.407906964):0.2096949303):1.689889459,(((Melanerpes_flavifrons:3.513226323,Melanerpes_hypopolius:3.513226323):0.3585030887,Melanerpes_cruentatus:3.871729412):0.5093787021,(Melanerpes_chrysauchen:2.057791318,Melanerpes_pucherani:2.057791318):2.323316796):0.9263832393):3.121187049,((((Melanerpes_cactorum:5.179746493,Melanerpes_candidus:5.179746493):1.073832634,Melanerpes_formicivorus:6.253579128):0.7534760118,((Melanerpes_herminieri:2.62725064,Melanerpes_portoricensis:2.62725064):0.8418332004,Melanerpes_erythrocephalus:3.46908384):3.537971299):0.03442594051,Melanerpes_lewis:7.04148108):1.387197322):1.659062589,Melanerpes_striatus:10.08774099):0.6710337797,(((Sphyrapicus_nuchalis:0.2684868408,Sphyrapicus_ruber:0.2684868408):0.5775470752,Sphyrapicus_varius:0.8460339159):4.358247475,Sphyrapicus_thyroideus:5.204281391):5.55449338):1.749026326):1.476818079,((((((((Campephilus_gayaquilensis:1.783847814,Campephilus_melanoleucos:1.783847814):0.1241853099,Campephilus_guatemalensis:1.908033124):0.2576284244,Campephilus_pollens:2.165661549):0.8023399454,(Campephilus_robustus:2.557661311,Campephilus_rubricollis:2.557661311):0.4103401826):0.1715581545,Campephilus_leucopogon:3.139559649):0.6795660661,(Campephilus_principalis:3.435110567,Campephilus_magellanicus:3.435110568):0.3840151467):1.947235677,Campephilus_haematogaster:5.766361392):5.298547209,((((Chrysocolaptes_erythrocephalus:0.9207866784,Chrysocolaptes_haematribon:0.9207866784):0.3598209278,Chrysocolaptes_lucidus:1.280607606):4.774533344,Chrysocolaptes_validus:6.055140951):3.892718424,(Blythipicus_pyrrhotis:5.953194487,Blythipicus_rubiginosus:5.953194487):3.994664887):1.117049227):2.919710574):0.5032626154,((((((((((Celeus_grammicus:0.1841304169,Celeus_undatus:0.1841304169):1.252207529,Celeus_castaneus:1.436337946):1.889552787,((Celeus_obrieni:0.4654885846,Celeus_spectabilis:0.4654885846):1.144934378,Celeus_flavus:1.610422963):1.71546777):0.6321318326,Celeus_galeatus:3.958022565):0.1036407396,((Celeus_elegans:0.2718286043,Celeus_lugubris:0.2718286043):0.4764281632,Celeus_flavescens:0.7482567676):3.313406538):0.6186371222,(Celeus_loricatus:3.098690862,Celeus_torquatus:3.098690862):1.581609565):2.899563196,((((Dryocopus_lineatus:0.197675479,Dryocopus_schulzi:0.197675479):2.034198181,Dryocopus_pileatus:2.23187366):3.492766085,(Dryocopus_javensis:2.106909682,Dryocopus_martius:2.106909682):3.617730064):0.3567898262,((Mulleripicus_funebris:2.438729873,Mulleripicus_pulverulentus:2.438729873):0.9884844124,Mulleripicus_fuliginosus:3.427214285):2.654215287):1.498434052):0.07909940367,(((((((Colaptes_pitius:1.753537235,Colaptes_rupicola:1.753537235):1.047772631,Colaptes_rivolii:2.801309866):0.1055771813,Colaptes_melanochloros:2.906887047):0.4131636373,((Colaptes_atricollis:0.8150719439,Colaptes_rubiginosus:0.8150719439):1.057065922,Colaptes_auricularis:1.872137866):1.447912819):0.1442976445,(Colaptes_campestris:1.906001275,Colaptes_punctigula:1.906001275):1.558347054):0.9482153277,(Colaptes_auratus:0.28883084,Colaptes_chrysoides:0.28883084):4.123732816):2.311563813,(((((Piculus_leucolaemus:1.590166702,Piculus_litae:1.590166702):1.216331995,Piculus_callopterus:2.806498697):0.3837410706,Piculus_flavigula:3.190239767):0.7871494934,Piculus_chrysochloros:3.977389261):0.5528338944,Colaptes_aurulentus:4.530223155):2.193904314):0.9348355579):1.988345714,(((((((((((Campethera_abingoni:0.5563539403,Campethera_mombassica:0.5563539403):1.025107295,Campethera_notata:1.581461235):1.248312711,(Campethera_bennettii:1.092485427,Campethera_scriptoricauda:1.092485427):1.737288519):0.4298957555,Campethera_punctuligera:3.259669702):0.2124099772,Campethera_nubica:3.472079679):0.5148607126,(Campethera_cailliautii:0.5538295849,Campethera_maculosa:0.5538295849):3.433110807):0.1805891732,Campethera_tullbergi:4.167529565):0.9134638892,Campethera_olivaceus:5.080993454):0.934593722,(Campethera_caroli:3.32284571,Campethera_nivosa:3.32284571):2.692741466):2.813052268,((Chrysophlegma_flavinucha:3.379170726,Chrysophlegma_mentale:3.379170726):1.810445433,Chrysophlegma_miniaceum:5.189616159):3.639023285):0.7021578437,((((((Picus_sharpei:0.9004048886,Picus_viridis:0.9004048886):1.317571912,Picus_vaillantii:2.2179768):0.3931728303,(Picus_canus:2.492044284,Picus_erythropygius:2.492044284):0.1191053469):0.9033384711,Picus_awokera:3.514488101):0.4514942144,(((Picus_viridanus:1.949909875,Picus_vittatus:1.949909875):1.229634349,Picus_rabieri:3.179544224):0.2252257247,(Picus_squamatus:1.702766912,Picus_xanthopygaeus:1.702766912):1.702003037):0.5612123669):1.124960935,(Picus_chlorolophus:1.417884275,Picus_puniceus:1.417884275):3.673058976):4.439854037):0.1165114535):0.08324467292,((((Dinopium_javanense:3.801616075,Dinopium_shorii:3.801616075):0.7837637208,Dinopium_benghalense:4.585379796):3.048741286,(Dinopium_rafflesii:3.701412487,Gecinulus_grantia:3.701412487):3.932708595):0.568541405,(((Meiglyptes_jugularis:1.007763853,Meiglyptes_tristis:1.007763853):1.980533269,Meiglyptes_tukki:2.988297122):3.336302237,Micropternus_brachyurus:6.324599359):1.878063128):1.527890928):4.757328377):1.195904344,(Hemicircus_canente:5.958139992,Hemicircus_concretus:5.958139992):9.725646143):0.7639103683,Nesoctites_micromegas:16.4476965):4.234384747,((Sasia_abnormis:5.058907939,Sasia_ochracea:5.058907939):3.638708808,Verreauxia_africana:8.697616747):11.9844645):1.675497209,(((((((((Picumnus_aurifrons:1.383719951,Picumnus_lafresnayi:1.383719951):0.7027660592,Picumnus_pumilus:2.08648601):0.1926338163,(Picumnus_olivaceus:2.196462206,Picumnus_sclateri:2.196462206):0.08265762105):0.2710141095,(Picumnus_exilis:1.292863833,Picumnus_squamulatus:1.292863833):1.257270103):0.8381827551,Picumnus_rufiventris:3.388316691):0.222110092,(Picumnus_castelnau:1.483233527,Picumnus_subtilis:1.483233527):2.127193256):0.7058522357,((((Picumnus_minutissimus:0.0670397722,Picumnus_spilogaster:0.0670397722):0.519465983,Picumnus_temminckii:0.5865057552):0.06571865973,(Picumnus_pygmaeus:0.3095790406,Picumnus_varzeae:0.3095790406):0.3426453744):0.3760465191,(((Picumnus_cirratus:0.3808415552,Picumnus_dorbignyanus:0.3808415552):0.2413322289,Picumnus_albosquamatus:0.6221737841):0.1439356728,Picumnus_steindachneri:0.7661094569):0.2621614771):3.288008085):3.558994037,Picumnus_nebulosus:7.875273055):5.007693572,Picumnus_innominatus:12.88296663):9.474611833):1.617722742,(Jynx_ruficollis:5.528436402,Jynx_torquilla:5.528436402):18.4468648);
end;
