# Supplementary material for: Evolution of communication signals and information during species radiation
Source: Nat Commun. 2020 Oct 2;11:4970. doi: 10.1038/s41467-020-18772-3 (PMC7532446; doi:10.1038/s41467-020-18772-3)
Supplement: Supplementary file 7 — Source Data [file 41467_2020_18772_MOESM7_ESM.zip › Source_Data_Code_Garcia_etal/4_LI_Subset_acStrat/LI_byAcStrat_equalsizes.csv]

Classification %age	MeanLI_Overall	MeanLI_AcStrat1	MeanLI_AcStrat2	MeanLI_AcStrat3	MeanLI_AcStrat4	MeanLI_AcStrat5	MeanLI_AcStrat6
0.337734516103263	0.537486042929797	0.500482935863059	0.4432425103445	0.543990656655892	0.444392899645819	0.59158116987495	0.701226085194562
0.333820983922934	0.545717486515444	0.614706132597046	0.43934355324074	0.440421766300353	0.537152585652082	0.543893796904203	0.69878708439824
0.325373372718166	0.523926791950514	0.594562206199146	0.454556301994871	0.465842585866715	0.355639931615552	0.577122016224803	0.695837709801999
0.371875755612651	0.541967141290308	0.559758513424548	0.457922479133432	0.514259812264298	0.449734373743724	0.57612910475102	0.693998564424827
0.303703229255968	0.518022243546388	0.514147423882872	0.45457408061737	0.427680573626369	0.428902805614922	0.592446619702745	0.690381957834053
0.376520168726983	0.558865054044471	0.614887981117682	0.469697856964763	0.506136275496286	0.516723365358906	0.547399295893886	0.6983455494353
0.369746799155615	0.568294265007392	0.62523726351857	0.507527189753314	0.445465992124135	0.524510386111834	0.600884539174518	0.706140219361979
0.326912980768152	0.519294143851755	0.501518498843254	0.468813122044228	0.407421313396893	0.432015676658632	0.602242876971042	0.703753375196479
0.34906118729802	0.520245519234021	0.541685300360802	0.445473181435467	0.433283110201154	0.408772197471533	0.59368933907421	0.69856998686096
0.38925808169259	0.562023059343885	0.590853856965605	0.483056968014844	0.504906564504274	0.533551231283144	0.560924352358104	0.698845382937339
0.330119888061891	0.521782499801752	0.509452462001322	0.503179975711726	0.416107183266875	0.476265933016005	0.536104588436196	0.689584856378385
0.347851136101676	0.547949891783801	0.56549116114418	0.491095675783661	0.46732703888746	0.505216965211526	0.557885467365558	0.70068304231042
0.383918482588331	0.570401403114007	0.573757537833524	0.519565731633427	0.473209654558052	0.594835426759839	0.556828793917462	0.704211273981739
0.41368278001133	0.58529123523734	0.600088397010133	0.513586167373362	0.551016640044512	0.590074794916385	0.545839690562004	0.711141721517645
0.391507822755592	0.578773506334593	0.661284179400091	0.517336873525145	0.531536396311711	0.489320408373423	0.570214908107956	0.702948272289234
0.342536916521894	0.5278933554589	0.626761706886532	0.487262698390922	0.351798424754713	0.438680546457977	0.57133957574052	0.691517180522739
0.305470058507486	0.504330406964683	0.48581282046568	0.436530190286974	0.469929786274484	0.355339302340292	0.574560595014065	0.703809747406603
0.441660073228184	0.585940431166851	0.652270571847938	0.485087801606107	0.467632016986181	0.647711821351587	0.559088716128577	0.703851659080716
0.338537054180766	0.540601505720849	0.600746855832715	0.493836749946159	0.398872090305383	0.469600087932835	0.585991316443913	0.694561933864087
0.34883976855855	0.557734931685069	0.596206146569083	0.490189052407509	0.482255262793699	0.492884969187694	0.58185877002922	0.703015389123212
0.323759909657013	0.517872056471301	0.515856209473682	0.474478215322327	0.444687240949015	0.379901895821574	0.585355631873889	0.706953145387317
0.331417361090894	0.540945549939206	0.589140622947762	0.493748312098997	0.482693167547534	0.414342228176093	0.575599952779007	0.690149016085843
0.334688648204671	0.521816336753078	0.514666545791777	0.499454460917619	0.425729401269582	0.42245179015334	0.569364997325599	0.699230825060551
0.310000527685268	0.501456102356142	0.50492287593963	0.4801153527305	0.418643182984634	0.350866519270719	0.563167183713395	0.691021499497972
0.356933512926204	0.521896551827427	0.582101559186622	0.492318110419352	0.406239731796349	0.382260332791985	0.579361926554184	0.68909765021607
0.382929572316397	0.56185615664924	0.623535488842716	0.508505598854605	0.448767071706038	0.519428558571525	0.575785497073276	0.695114724847279
0.373726855561845	0.571842624855406	0.677650167558654	0.502682377937736	0.533672412234914	0.448399806356857	0.573410303677592	0.695240681366684
0.381891054185978	0.550295325571038	0.627498258371133	0.486858018980062	0.435596264555659	0.478540963122251	0.568621520745682	0.704656927651439
0.384559097959431	0.565700253312479	0.564525997971589	0.495698027624165	0.564075033829725	0.502975057962788	0.560258398739481	0.706669003747128
0.315044648722287	0.531246305228256	0.622913744475757	0.461027965790464	0.415475803993579	0.416922510401222	0.56775291071718	0.703384895991334
0.348626500817689	0.548844508842819	0.546645169492979	0.447688163052575	0.520543578075289	0.487151068126209	0.58283520618617	0.708203868123694
0.313705067381379	0.48530384895062	0.503046390562091	0.464612098510457	0.371977693341197	0.301351449062826	0.57638528466929	0.694450177557857
0.320812310563979	0.536575685035889	0.550827994277523	0.477215028618004	0.524746720756996	0.404440813323329	0.558405409464573	0.703818143774911
0.341163329150933	0.520975985775704	0.537778126252647	0.491193344857601	0.415877969592591	0.373764118210358	0.603674491445735	0.703567864295294
0.34626920125148	0.553638526203891	0.571186887361286	0.475007308814271	0.550121777965305	0.456945794312583	0.56670630503213	0.701863083737769
0.36508413382843	0.533513166887334	0.491890845906741	0.48264412965619	0.494817287733218	0.444246567135492	0.583869414419761	0.703610756472602
0.396816450124656	0.584825776092356	0.738115117870266	0.480505085493977	0.483399068694821	0.527150178320647	0.572750282776112	0.707034923398314
0.353916923363722	0.521907635076159	0.465919493521224	0.498070845995249	0.500526952130589	0.397318445662212	0.566033116038011	0.70357695710967
0.322114520755333	0.536821770657907	0.545302486643088	0.474631937787007	0.504989907151155	0.400094518368766	0.593060631257776	0.702851142739649
0.341185887994021	0.53465102224444	0.60359852337653	0.48021174079949	0.461753926944086	0.385527548780961	0.580201596137651	0.696612797427919
0.328466340343229	0.511804420036186	0.49955278797308	0.472147089603569	0.482746559619091	0.365066659092089	0.555463113286508	0.695850310642779
0.320369222015543	0.522664268337344	0.512602204481003	0.478604773969524	0.481913532006781	0.384123091799468	0.58104734200598	0.697694665761305
0.344729684736727	0.530266597010703	0.575002776204874	0.4432723269447	0.444911339485078	0.4164399419703	0.599058765474566	0.702914431984698
0.35390649455876	0.532454058892249	0.531433869425913	0.488391761321591	0.50114057809016	0.385297981513647	0.593881985608775	0.694578177393407
0.343100329388455	0.533963779652286	0.545302191113711	0.436811351058409	0.435821969788732	0.500670025951683	0.588370677852064	0.696806462149116
0.371920527671861	0.563071108842655	0.591985095086948	0.46818035987169	0.476461888769063	0.542008758647189	0.593995582791101	0.705794967889939
0.345201598956963	0.512192188215099	0.543597078397181	0.495850554759012	0.382024399420281	0.437077993900523	0.531558500070261	0.683044602743337
0.370915808809888	0.544645219230178	0.56198370767835	0.450453418337488	0.448971367018781	0.516304518115344	0.600274482875194	0.689883821355913
0.364918544834679	0.556162287274851	0.593798082816792	0.507855558106666	0.505558129362861	0.475306703413067	0.543885885569385	0.710569364380334
0.355534513605381	0.563089138171173	0.577213041735822	0.489528135682531	0.467260191539743	0.573039365279551	0.571164977087148	0.700329117702242
0.362700183281872	0.551980539101373	0.579507722412018	0.495350334144774	0.427122924433737	0.501904662689785	0.60374071614633	0.704256874781592
0.343753722049915	0.558042302988695	0.68095295277898	0.460648581788788	0.48441227799563	0.511690643536605	0.516012418501947	0.694536943330218
0.360548056955187	0.534710391543799	0.510820045917272	0.475770912984444	0.446249675254789	0.534099815232553	0.539851792628779	0.701470107244956
0.339340621619305	0.524628076826852	0.555902923526616	0.48594986225494	0.441429996376507	0.407308470168586	0.544808170229997	0.712369038404467
0.346133267937609	0.519429132193507	0.504216772302979	0.498880017518727	0.493368080233147	0.336977259954068	0.586227702278633	0.696904960873491
0.341890873212991	0.532902490962023	0.532506017646338	0.42503611705811	0.498409694710236	0.469058765317467	0.577635060079928	0.694769290960059
0.341057674504935	0.529760836222423	0.496634386269479	0.423140369048715	0.512270858437059	0.467053655624057	0.576934338031494	0.702531409923732
0.394462373170566	0.577109149009641	0.577364094962486	0.502231120425471	0.491615866809665	0.646430060773464	0.539101796758112	0.705911954328649
0.36467246327848	0.539931391791846	0.554878814832795	0.507969132022587	0.411411281543168	0.461926659377417	0.589597874667529	0.713804588307577
0.374295466075844	0.557427216203094	0.607049491937462	0.464485005738556	0.452809449747814	0.535229314269274	0.587977507547533	0.697012527977923
0.318203508009864	0.509458084333724	0.530850527425388	0.475445427852285	0.376401998594952	0.355803989102042	0.615054099487498	0.703192463540181
0.340390913800624	0.518135791858659	0.577837810628935	0.493787763750714	0.406542468390445	0.359482405506821	0.57256339229627	0.698600910578769
0.346510941292732	0.528264632082552	0.581346214265598	0.458792065840503	0.411574976754389	0.441671615771206	0.569850850019356	0.706352069844259
0.355909674501344	0.55893695404857	0.569204161570173	0.477664619023784	0.488221232498231	0.531699000930127	0.580987605116379	0.705845105152723
0.359540223133543	0.535973031554167	0.530866200449603	0.496183832522282	0.461941587399271	0.492267419794616	0.529736495122196	0.704842654037033
0.370425841998704	0.539190991589618	0.5284722256352	0.485754067761697	0.459229592918365	0.470019980105925	0.592123565820422	0.699546517296101
0.346367731525707	0.53778992194681	0.504492632401021	0.448744198504566	0.484307252430379	0.489552341884006	0.598040272700923	0.701602833759967
0.395993008953873	0.5559261645288	0.647060208054944	0.512829341308178	0.489091383449585	0.414779935359068	0.570314286014717	0.701481832986309
0.387245004555982	0.55784915889611	0.556120558777925	0.537466337053085	0.419785944886827	0.557026126499074	0.568971717755366	0.70772426840438
0.342032902006073	0.54113117754746	0.53040609815617	0.490178616866273	0.470048345522755	0.470286845969061	0.581432230467274	0.704434928303231
0.329504748490619	0.50597779414902	0.504861783914643	0.443391540758807	0.412233850475769	0.378945635626826	0.586840185406725	0.709593768711351
0.384897387844717	0.567745733465503	0.61125295453419	0.498027973463725	0.483781000570424	0.538902253555353	0.572753492459795	0.701756726209529
0.3479110865236	0.544609354547284	0.549131005009748	0.496086127716553	0.484830817909694	0.428995896024495	0.606393956653406	0.702218323969805
0.390347680066057	0.545843042620695	0.556486015380274	0.477184802343973	0.565810608904595	0.396024280523047	0.577074149318038	0.702478399254241
0.346136804615247	0.54322213419946	0.569979310451052	0.488093450859367	0.430509532220744	0.487452282634012	0.580174999190951	0.703123229840635
0.335419128072756	0.529370201721986	0.488759424904606	0.49923060474861	0.375861824679041	0.523367673334315	0.590449669073031	0.698552013592312
0.323075273593861	0.51945771417595	0.629359241472308	0.503510909559449	0.36175095430117	0.338101937940246	0.575229734202629	0.708793507579898
0.314544303296686	0.510987164963147	0.552468551178107	0.446052175610668	0.401663300174812	0.373381062504162	0.582626772831088	0.709731127480043
0.339892884381417	0.535296922034113	0.533870917597618	0.435475075772398	0.47309821814126	0.468477375137365	0.607410814156943	0.693449131399092
0.332629781660234	0.531394864010283	0.529217269632342	0.446632222469458	0.53400652045653	0.416026172812121	0.560581142838816	0.701905855852429
0.336913217215314	0.528965110920222	0.587022740007173	0.461729748430545	0.456459615314069	0.417334862580947	0.553413000214995	0.697830698973603
0.354905458026688	0.541272602016719	0.548923982051365	0.492386846272931	0.406696268288094	0.512648884638842	0.588599749231905	0.698379881617176
0.362610535637193	0.544284951255986	0.621470741333096	0.481352128610781	0.48470217631686	0.404739055822965	0.574985050099333	0.698460555352882
0.335350701303726	0.514663198082157	0.473484662878754	0.5113052131144	0.384852055749589	0.450494559958321	0.57664297884498	0.691199717946895
0.327644428451817	0.522816345458053	0.59996753290307	0.475700587469244	0.387754654902898	0.403889565394502	0.581558636165883	0.688027095912719
0.340783865172473	0.529345324844556	0.553601882365547	0.465163243359176	0.431814726185464	0.453052870104316	0.578394479196871	0.694044747855961
0.371120520885973	0.557636685419759	0.578237326587795	0.532271384960481	0.545249089114993	0.40042710575003	0.583923341210327	0.705711864894928
0.340575550076825	0.525910512634803	0.545220520940262	0.480314309083177	0.424353982787043	0.435845677010095	0.569533856791399	0.700194729196844
0.383816050128907	0.555929384545867	0.631435089133077	0.479441717959837	0.515651838533503	0.436185640097933	0.579171524433164	0.693690497117688
0.341690445160922	0.51640413072878	0.57270380328897	0.454244121786785	0.380452734923959	0.39695877705297	0.590661232790789	0.703404114529206
0.418300519088331	0.591230380853866	0.532952972513311	0.534044095630395	0.588741722842686	0.617333581508067	0.566141241517969	0.708168671110768
0.341444415936137	0.5248745427979	0.571329310428942	0.50227212940086	0.439106194051686	0.419157993585516	0.529299059897777	0.688082569422618
0.388309169821411	0.554307462602638	0.548367489827714	0.486127233973976	0.514295083109247	0.487936129093189	0.585706202893018	0.703412636718682
0.342420522159293	0.536215293054551	0.542194030308178	0.4790678621418	0.483506673123838	0.465234491133618	0.551913392805939	0.695375308813935
0.349056347235334	0.537750689454371	0.554328965948682	0.50850157888055	0.469846684470068	0.408093653159615	0.590947235882525	0.694786018384784
0.37093195710864	0.551392793559065	0.548842309781647	0.496630562627387	0.488836749293478	0.474076883858149	0.588004787301363	0.711965468492366
0.394948572483453	0.576740804128882	0.68759998081663	0.495046985697338	0.484929711579316	0.492321083078396	0.604627022800658	0.695920040800956
0.359904240092217	0.529956504898117	0.54346639465923	0.513317463662922	0.466749118701285	0.367309887776506	0.589571752797393	0.699324411791366
0.358296436060343	0.533801164779116	0.549894999210389	0.477879005360163	0.421529435425977	0.463646176277074	0.58397491553571	0.705882456865382
0.325831985588084	0.524973391370534	0.562850478945706	0.482494728163089	0.429541155575119	0.422593053490675	0.546111468355746	0.706249463692868
