# Supplementary material for: Evolution of communication signals and information during species radiation
Source: Nat Commun. 2020 Oct 2;11:4970. doi: 10.1038/s41467-020-18772-3 (PMC7532446; doi:10.1038/s41467-020-18772-3)
Supplement: Supplementary file 7 — Source Data [file 41467_2020_18772_MOESM7_ESM.zip › Source_Data_Code_Garcia_etal/7_EvolRate_Models/Geiger_util.r]

## GENERIC FUNCTION
heights <- function(x)
  UseMethod("heights")


heights.phylo=function(x){
  phy=x
  phy <- reorder(phy, "postorder")
  n <- length(phy$tip.label)
  n.node <- phy$Nnode
  xx <- numeric(n + n.node)
  for (i in nrow(phy$edge):1) xx[phy$edge[i, 2]] <- xx[phy$edge[i, 1]] + phy$edge.length[i]
  root = ifelse(is.null(phy$root.edge), 0, phy$root.edge)
  labs = c(phy$tip.label, phy$node.label)
  depth = max(xx)
  tt = depth - xx
  idx = 1:length(tt)
  dd = phy$edge.length[idx]
  mm = match(1:length(tt), c(phy$edge[, 2], Ntip(phy) + 1))
  dd = c(phy$edge.length, root)[mm]
  ss = tt + dd
  res = cbind(ss, tt)
  rownames(res) = idx
  colnames(res) = c("start", "end")
  res = data.frame(res)
  res
}


heights.multiPhylo=function(x){
  phy=x
  phy=hashes.phylo(phy)
  hh=unique(unlist(lapply(phy, function(x) x$hash)))
  times=lapply(phy, function(x) {tmp=heights.phylo(x); tmp$hash=x$hash; tmp})
  if(is.null(names(times))) names(times)=1:length(times)
  out=lapply(hh, function(hash){
    tmp=sapply(times, function(dat){
      if(hash%in%dat$hash) dat[which(dat$hash==hash),c("start","end")]  else return(c(0,0))
    })
    res=data.frame(t(tmp))
    rownames(res)=names(times)
    names(res)=c("start","end")
    gg=apply(res, 1, function(x) all(x==0))
    if(any(gg)) res=res[-which(gg),]
    return(res)
  })
  attr(out,"hash")=hh
  out
}

## as.phylo.hyplo
as.phylo.hphylo=function(x, ...){
  x$desc=NULL
  x$hash=NULL
  cl=class(x)
  class(x)=cl[!cl%in%"hphylo"]
  x
}

.unique.phylo=function(phy){
  # phy is assumed to have tips that are redundant (and whose exemplars are monophyletic)
  # prunes tree to leave one member of each unique label
  
  mon=table(phy$tip.label)
  if(all(mon==1)) return(phy)
  mon=mon[mon>1]
  for(i in 1:length(mon)){
    m=names(mon[i])
    drop=which(phy$tip.label==m)
    drop=drop[2:length(drop)]
    phy$tip.label[drop]="null"
  }
  phy=.drop.tip(phy, phy$tip.label[phy$tip.label=="null"])
  return(phy)
}


unique.phylo=function(x, incomparables=FALSE, ...){
  # phy: has tip.labels that are not unique
  # returns phylogeny with unique tip labels
  # if a taxon (indicated by multiple tip labels of same string) is non-monophyletic, all tips of that taxon are removed with warning
  # likely used where an exemplar phylogeny is needed and phy$tip.label is 'tricked' into a non-unique vector of names
  
  phy=x
  if(incomparables) warning("'incomparables' exerts no effect in this setting")
  .exemplar.monophyly=function(tip, phy) {
    # tip: occurs multiply in phy$tip.label
    nn=which(phy$tip.label==tip)
    if(length(nn)==1) return(TRUE)
    anc=getMRCA(phy, nn)
    dd=unique(phy$tip.label[.get.descendants.of.node(anc, phy, tips=TRUE)])
    if(length(dd)==1) return(TRUE) else return(FALSE)
  }
  
  
  tt=table(phy$tip.label)
  if(!any(tt>1)) {
    return(phy)
  } else {
    todo=names(tt[tt>1])
    #		cat("checking monophyly of groups...\n")
    mon=sapply(todo, function(t) {
      #				   cat(paste("\n\t",t, sep=""))
      .exemplar.monophyly(t, phy)
    })
    #		cat("\n")
    
    if(any(!mon)) {
      warning(paste("non-monophyletic lineages encountered:\n\t", paste(todo[!mon], collapse="\n\t"), "\n", sep=""))
      phy=.drop.tip(phy, names(!mon))
    }
    return(.unique.phylo(phy))
  }
}

unique.multiPhylo=function(x, incomparables=FALSE, ...){
  phy=x
  if(incomparables) warning("'incomparables' exerts no effect in this setting")
  ss=sapply(phy, digest)
  if(any(dd<-duplicated(ss))){
    sub=phy[-which(dd)]
    class(sub)="multiPhylo"
    return(sub)
  } else {
    return(phy)
  }
}

# wrapper for plot.phylo: plot tree with internal nodes labelled with ape numbering
plotNN <- function (phy, time = TRUE, margin = TRUE, ...) {
  phy$node.label <- (length(phy$tip.label) + 1):max(phy$edge);
  plot.phylo(phy, show.node.label = TRUE, no.margin = !margin, cex = 0.5, ...);
  if (time && margin) {
    axisPhylo(cex.axis = 0.75);
  }
}

# Get b and d values from r (b-d) and epsilson (d/b)
# Used in previous version of program; now in terms of r and epsilon
# Possibly of use to users wishing to translate results
get.bd <- function (r, epsilon) {
  b <- r/(1 - epsilon);
  d <- b - r;   # Alternatively: d <- epsilon * r/(1 - epsilon)
  return(list(b = b, d = d));
}


#general phylogenetic utility for determining whether a node is the root of the phylogeny
#author: JM EASTMAN 2011

is.root <- function (node,phy) {
  if (node == (Ntip(phy) + 1)) return(TRUE) else return(FALSE);
}


.nodefind.phylo=function(phy, label){
  N=Ntip(phy)
  ww=match(label, phy$node.label)
  if(!all(is.na(ww))) {
    return(N+ww)
  } else {
    warning(paste("Encountered no node.label for ",label,sep=""))
    return(NULL)
    
  }
}

.cache.descendants=function(phy){
  # fetches all tips subtended by each internal node
  
  N=as.integer(Ntip(phy))
  n=as.integer(Nnode(phy))
  
  phy=reorder(phy, "postorder")
  
  zz=list( N=N,
           MAXNODE=N+n,
           ANC=as.integer(phy$edge[,1]),
           DES=as.integer(phy$edge[,2])
  )
  
  res=.Call("cache_descendants", phy=zz, package="geiger")
  return(res)
}


.polytomy.phylo=function(tips, age=1){
  N=length(tips)+1
  edge=cbind(N,1:(N-1))
  length=rep(age, N-1)
  phy=list(edge=edge, edge.length=length, tip.label=tips, Nnode=1)
  class(phy)="phylo"
  return(phy)
}


nodelabel.phylo=function(phy, taxonomy, strict=TRUE, ncores=NULL){
  # all phy$tip.label must be in taxonomy
  # taxonomy: exclusivity highest on left, lowest on right (species, genus, family, etc., as columns)
  # columns in 'taxonomy' should ONLY be taxonomic ranks
  
  
  #	tt=as.matrix(taxonomy)
  #	tt[!is.na(tt)]=""
  #	drp=apply(tt, 1, function(x) all(x==""))
  #	if(any(drp)) taxonomy=taxonomy[-which(drp),]
  
  
  taxonomy=cbind(rownames=rownames(taxonomy),taxonomy)
  rank="rownames"
  
  taxonomy=as.data.frame(as.matrix(taxonomy),stringsAsFactors=FALSE)
  
  if(!all(xx<-phy$tip.label%in%taxonomy[,rank])) {
    warning(paste("taxa not found in 'taxonomy':\n\t", paste(phy$tip.label[!xx], collapse="\n\t"), sep=""))
  }
  taxonomy[taxonomy==""]=NA
  
  op<-orig<-options()
  op$expressions=max(op$expressions, 500000)
  options(op)
  
  unmatched=phy$tip.label[!xx]
  idx=match(phy$tip.label, taxonomy[,rank])
  tax=taxonomy[idx,]
  
  labels=unique(unlist(tax[,-which(names(tax)==rank)]))
  labels=labels[!is.na(labels)]
  
  dat=tax[,-which(names(tax)==rank)]
  hashes_labels=character(length(labels))
  zz=tax[,rank]
  tips=phy$tip.label[xx]
  for(i in 1:ncol(dat)){
    uu=unique(dat[,i])
    uu=uu[!is.na(uu)]
    for(j in uu){
      cur=zz[which(dat[,i]==j)]
      if(length(cur)>1){
        hashes_labels[which(labels==j)]=.hash.tip(cur, tips)
      } else {
        hashes_labels[which(labels==j)]=NA
      }
      
    }
  }
  names(hashes_labels)=labels
  hashes_labels=hashes_labels[!is.na(hashes_labels)]
  
  # redundancies for labels
  tmp=table(hashes_labels)
  if(any(tmp[tmp>1]->redund)){
    root=.hash.tip(tips, tips)
    for(r in names(redund)){
      if(r==root){
        rdx=which(hashes_labels==r)
        warning(paste("redundant labels encountered at root:\n\t", paste(names(hashes_labels[rdx]), collapse="\n\t"), sep=""))
        hashes_labels=hashes_labels[-rdx[!rdx==min(rdx)]]
      } else {
        rdx=which(hashes_labels==r)
        warning(paste("redundant labels encountered:\n\t", paste(names(hashes_labels[rdx]), collapse="\n\t"), sep=""))
        hashes_labels=hashes_labels[-rdx[!rdx==max(rdx)]]
      }
    }
  }
  
  #	cat("resolving descendants for splits in tree...\n")
  tmp=hashes.phylo(phy, tips, ncores=ncores)
  hashes_tree=tmp$hash
  phy$node.label=rep("",max(phy$edge))
  mm=match(hashes_tree, hashes_labels)
  nodelabels=ifelse(is.na(mm), "", names(hashes_labels[mm]))
  nodelabels[is.na(nodelabels)]=""
  nodelabels=nodelabels[(Ntip(phy)+1):max(phy$edge)]
  tmp=table(nodelabels[nodelabels!=""])
  if(any(tmp[tmp>1]->redund)){
    for(r in names(redund)){
      rdx=which(nodelabels==r)
      nodelabels[rdx[rdx!=min(rdx)]]=""
    }
  }
  
  phy$node.label=nodelabels
  
  edges=NULL
  
  desc=.cache.descendants(phy)$tips[-c(1:Ntip(phy))]
  tidx=match(tips, phy$tip.label)
  
  FUN=function(taxon){
    nm=rownames(dat)
    dat=as.matrix(dat, ncol=ncol(dat))
    rownames(dat)=nm
    if(!taxon%in%dat) {
      try=agrep(taxon, unique(c(dat)), value=TRUE)
      if(length(try)){
        warning(paste(sQuote(taxon), " not encountered in 'taxonomy'\n\nIntended search may have been:\n\t", paste(try, collapse="\n\t", sep=""), sep=""))
      } else {
        warning(paste(sQuote(taxon), " not encountered in 'taxonomy'", sep=""))
        
      }
      
      return(NULL)
    }
    expected=rownames(which(dat==taxon, arr.ind=TRUE))
    if(length(expected)==1){ # single tip
      x=which(phy$tip.label==expected)
      hs=.hash.tip(expected, tips)
      res=list(unexpected=c(), missing=c())
      attr(res, "node")=x
      attr(res, "hash")=hs
      attr(res, "expected")=sort(expected)
      return(res)
      
    }
    
    bin=as.integer(tips%in%expected)
    
    #		rownames(edges)=1:nrow(edges)
    N=Ntip(phy)
    
    ff=.get.parallel(ncores)
    
    dist=unlist(ff(desc, function(x) {
      y=tidx%in%x
      sum(abs(y-bin))
    }))
    nearest=N+which(dist==min(dist))
    hs=character(length(nearest))
    for(i in 1:length(nearest))hs[i]=.hash.tip(edges[nearest[i],], tips)
    res=lapply(nearest, function(x) {
      tt=tips[which(tidx%in%desc[[x-N]])]
      unexpected=sort(setdiff(tt, expected)) ## in tree but unexpected
      missing=sort(setdiff(expected, tt)) ## expected but not in tree
      tmp=list(unexpected=unexpected, missing=missing)
      hs=.hash.tip(edges[x,], tips)
      attr(tmp, "node")=x
      attr(tmp, "hash")=hs
      attr(tmp, "expected")=sort(expected)
      return(tmp)
    })
    res
  }
  
  # missed labels
  mm=match(hashes_labels, hashes_tree)
  if(any(is.na(mm))){
    mss=hashes_labels[is.na(mm)]
    if(!strict){
      N=Ntip(phy)
      
      ll=list()
      nm=rev(names(mss))
      for(x in 1:length(nm)){
        ll[[x]]=FUN(nm[x])
      }
      near_tmp=ll
      names(near_tmp)=nm
      near=lapply(1:length(near_tmp), function(idx){
        tmp=near_tmp[[idx]]
        x=nm[idx]
        if(is.null(tmp)) return(c())
        if(length(tmp)==1) {
          nd=attributes(tmp[[1]])$node
          names(nd)=paste("\"", x, "\"", sep="")
          if(phy$node.label[nd-N]=="") return(nd) else return(c())
        } else {
          return(c())
        }
      })
      near=unlist(near)
      dd=duplicated(near)
      true_missed=nm[!nm%in%gsub("\"","",names(near))]
      if(any(dd)) near=near[-which(dd)]
      phy$node.label[near-N]=names(near)
    }
  }
  
  nn=gsub("\"", "", unique(phy$node.label[phy$node.label!=""]))
  hl=names(hashes_labels)
  ms=sort(hl[!hl%in%nn])
  phy$missed=ms
  if(length(ms)){
    warning(paste("labels missing from 'phy':\n\t", paste(ms, collapse="\n\t"), sep=""))
  }
  
  phy$FUN=FUN
  
  phy
}


#general phylogenetic utility for returning first ancestor (as a numeric referent) of the supplied node
#author: JM EASTMAN 2010

.get.ancestor.of.node <-
  function(node, phy) {
    return(phy$edge[which(phy$edge[,2]==node),1])
  }


#general phylogenetic utility for returning all ancestors (listed as given in phy$edge[,2]) of a node
#author: JM EASTMAN 2010

.get.ancestors.of.node <-
  function(node, phy) {
    a=c()
    if(node==(Ntip(phy)+1->root)) return(NULL)
    f=.get.ancestor.of.node(node, phy)
    a=c(a,f)
    if(f>root) a=c(a, .get.ancestors.of.node(f, phy))
    return(a)
  }


#general phylogenetic utility for returning the first (usually, unless a polytomy exists) two descendants of the supplied node
#author: JM EASTMAN 2010

.get.desc.of.node <-
  function(node, phy) {
    return(phy$edge[which(phy$edge[,1]==node),2])
  }


#general phylogenetic utility for returning all descendants (listed as given in phy$edge[,2]) of a node (excluding the supplied node)
#author: JM EASTMAN 2011

.get.descendants.of.node <-
  function(node, phy, tips=FALSE){
    n=Ntip(phy)
    all=ifelse(tips, FALSE, TRUE)
    out <- .Call("get_descendants", tree=list(
      NODE = as.integer(node),
      ROOT = as.integer(n+1),
      ALL = as.integer(all),
      ENDOFCLADE = as.integer(dim(phy$edge)[1]),
      ANC = as.integer(phy$edge[,1]),
      DES = as.integer(phy$edge[,2])),
      PACKAGE = "geiger")
    res=out$TIPS
    if(!length(res)) res=NULL
    return(res)
  }

.mrca=function(labels, phy){
  mm=labels
  
  if(all(is.character(labels))){
    
    ll=c(phy$tip.label, phy$node.label)
    mm=match(labels, ll)
    if(any(is.na(mm))) stop("Some 'labels' not encountered in 'phy'")
    
    
  }
  
  if(!all(is.numeric(mm))) stop("Supply 'labels' as a character or integer vector")
  
  if(length(u<-unique(mm))==1) return(u)
  
  aa=unlist(lapply(mm, function(x) .get.ancestors.of.node(x, phy)))
  tt=table(aa)
  max(as.integer(names(tt[tt==length(labels)])))
}

is.phylo=function(x) "phylo"%in%class(x)

## FUNCTIONS
## grabs most exclusive tips from clade definitions (and whose tips can then be reconciled with a taxonomic database -- a lookup table)
# allows for recursion in clade definitions (clade defined in part using another clade definition)
# returns trees representing each clade definition
# 'nested': an important variable -- this is the subset of clades that are defined (recursively) within 'clades'
phylo.clades=function(clades, phy=NULL, unplaced=TRUE, ncores=NULL){
  
  ## give 'phy' as a multiPhylo, named list of trees (whose labels appear in the clade defs)
  ## clades:
  #	clades=list(
  #			 Sirenoidea=c("Siren", "Pseudobranchus"),
  #			 Ambystomatidae=c("Ambystomatidae", "Plethodontidae"),
  #			 Cryptobranchoidea=c("Hynobiidae", "Cryptobranchus_alleganiensis"),
  #			 CAUDATA=c("Sirenoidea","Salamandroidea","Cryptobranchoidea")
  #	)
  
  if (!is.null(phy)) {
    if (!"multiPhylo" %in% class(phy) | is.null(phynm <- names(phy)))
      stop("Supply 'phy' as a 'multiPhylo' object with names")
    tmp = character(length(phy))
    for (i in 1:length(phy)) {
      cur = phy[[i]]
      cur$edge.length = NULL
      tre = write.tree(cur)
      tmp[i] = gsub(";", "", tre)
    }
    phy = tmp
    names(phy) = phynm
    for (i in 1:length(clades)) {
      cur = clades[[i]]
      if (any(cur == names(clades)[i]))
        stop("Encountered self-referential clade")
      mm = match(cur, phynm)
      if (any(!is.na(mm))) {
        ww = which(!is.na(mm))
        for (j in 1:length(ww)) {
          clades[[i]][ww[j]] = phy[[mm[ww[j]]]]
        }
      }
    }
  }
  
  ll = sapply(clades, length)
  if (any(ll == 1)) {
    unis=clades[ll==1]
    clades=clades[ll!=1]
    warning("Non-splitting lineages found in 'clades'")
  } else {
    unis=NULL
  }
  cc = unique(c(unlist(clades)))
  tt = cc %in% names(clades)
  nested = cc[tt]
  is.nestedclade = function(clade, nested) {
    if (clade %in% nested)
      return(TRUE)
    else return(FALSE)
  }
  
  fetch_nestedclades = function(clade, clades, nested) {
    if (is.nestedclade(clade, nested)) {
      desc = clades[[clade]]
      new = as.list(desc)
      names(new) = desc
      tt = sapply(new, is.nestedclade, nested)
      for (i in 1:length(new)) {
        if (tt[i])
          new[[i]] = fetch_nestedclades(new[[i]], clades, nested)
        else new[[i]] = NA
      }
    }
    else {
      new = NA
    }
    return(new)
  }
  
  paths_through_clades = function(clades, nested) {
    nn = names(clades)
    res = lapply(nn, function(x) {
      dd = clades[[x]]
      y = lapply(dd, fetch_nestedclades, clades, nested)
      names(y)[1:length(dd)] = dd
      y
    })
    names(res) = nn
    res
  }
  
  unplaced_phy = function(phy, cladepath) {
    if (any(names(cladepath) == "unplaced")) {
      tips = names(cladepath$unplaced)
      y = .polytomy.phylo(tips)
      y$edge.length = NULL
      new = bind.tree(phy, y)
      new = .drop.tip(new, "unplaced")
      return(new)
    }
    else {
      return(phy)
    }
  }
  
  tree_cladepath = function(cladepath, nested) {
    print_group = function(cladepath) {
      xx = sapply(names(cladepath), is.nestedclade, nested)
      middle = character(length(xx))
      for (i in 1:length(xx)) {
        if (xx[i]) {
          new = cladepath[[names(xx)[i]]]
          middle[i] = print_group(new)
        }
        else {
          middle[i] = names(cladepath)[i]
        }
      }
      paste("(", paste(middle, collapse = ", "), ")", sep = "")
    }
    tmp = paste(print_group(cladepath), ";", sep = "")
    phy = read.tree(text = tmp)
    return(unplaced_phy(phy, cladepath))
  }
  
  cladepaths = paths_through_clades(clades, nested)
  
  if (unplaced) {
    for (i in 1:length(cladepaths)) {
      cur = cladepaths[[i]]
      if (!is.null(unplc <- attributes(clades[[i]])$unplaced)) {
        unplaced_taxa = lapply(unplc, function(x) return(NA))
        names(unplaced_taxa) = unplc
        cladepaths[[i]]$unplaced = unplaced_taxa
      }
    }
  }
  
  alt_tip_label=function(phy, unis){
    phy$alt.tip.label=character(Ntip(phy))
    pt=phy$tip.label
    for(i in 1:length(unis)){
      if(length(cur<-unis[[i]])!=1) stop("'unis' should have a single member in each element")
      if(!is.na(mm<-match(cur, pt))) phy$alt.tip.label[mm]=names(unis)[i]
    }
    phy
  }
  
  phy = lapply(cladepaths, tree_cladepath, nested)
  if(length(unis)) phy = lapply(phy, alt_tip_label, unis)
  nn=sapply(phy, Ntip)
  midx<-which(nn==max(nn))
  master=phy[midx]
  
  ## RESOLVE NODE LABELS for 'master' tree (most comprehensive)
  if(length(master)==1){
    master=master[[1]]
    tt=master$tip.label
    null=.hash.tip(c(), tt)
    
    mm=hashes.phylo(master, tt, ncores=ncores)
    ss=sapply(phy, function(x) .hash.tip(x$tip.label, tt))
    if(any(ss==null)){
      warning(paste("The following not encountered:\n\t", paste(names(ss)[which(ss==null)], collapse="\n\t")))
    }
    ts=table(ss)
    if(any(ts>1)){
      drp=numeric()
      ts=ts[ts>1]
      for(i in 1:length(ts)){
        ww=which(ss==names(ts[i]))
        drp=c(drp, ww[which(ww!=min(ww))])
      }
      warning("The following node labels appear redundant:\n\t", paste(names(ss)[drp], collapse="\n\t"))
      ss=ss[-drp]
    }
    xx=match(ss, mm$hash)
    if(any(is.na(xx))){
      warning(paste("The following not encountered:\n\t", paste(names(ss)[is.na(xx)], collapse="\n\t")))
      ss=ss[-which(is.na(xx))]
    }
    N=Ntip(master)
    nd=character(Nnode(master))
    nd[xx-N]=names(ss)
    master$node.label=nd
    phy[[midx]]=master
  }
  return(phy)
}


lookup.phylo=function(phy, taxonomy=NULL, clades=NULL, ncores=NULL){
  ## taxonomy expected to have first column at same level as tip labels in phy
  ## first row in taxonomy is most exclusive
  ## clade_defs are phylogenetic trees of a clade representation
  
  if(!is.null(taxonomy)){
    if(!any(taxonomy[,1]%in%phy$tip.label) & !is.null(rownames(taxonomy))) {
      taxonomy=as.data.frame(as.matrix(cbind(species=rownames(taxonomy), taxonomy)),stringsAsFactors=FALSE)
    }
  }
  
  related_tips=function(tips, phy){
    tips=tips[tips%in%phy$tip.label]
    if(length(tips)<2) stop("related_tips(): 'tips' to be found in 'phy' are too few")
    nd=unique(sapply(tips, function(x) match(x, phy$tip.label)))
    if(length(nd)==1) return(nd)
    anc=getMRCA(phy, nd)
    dd=.get.descendants.of.node(anc, phy, tips=TRUE)
    return(phy$tip.label[dd])
  }
  
  tips_in_group=function(phy, taxonomy=NULL, clade_def){
    
    lengths=sapply(clade_def$tip.label, function(grp){
      if(!is.null(taxonomy)){
        ww=which(taxonomy==grp, arr.ind=TRUE)[,"row"]
        if(length(ww)>0){
          return(TRUE)
        } else {
          return(FALSE)
        }
      } else {
        return(length(phy$tip.label[which(phy$tip.label%in%grp)])>0)
      }
    })
    
    if(sum(lengths)<2) return(NA)
    
    ## FIXME: use 'lengths' to determine if 'clade_def' is satisfied (at least two members needed)
    
    
    tmp=sapply(clade_def$tip.label, function(grp){
      if(!is.null(taxonomy)){
        ww=which(taxonomy==grp, arr.ind=TRUE)[,"row"]
        if(length(ww)>0){
          return(unique(taxonomy[ww,1]))
        } else {
          return(c())
        }
      } else {
        return(phy$tip.label[which(phy$tip.label%in%grp)])
      }
    })
    
    ## most exclusive 'spp' (recognized from tree)
    spanning_taxa=unique(unlist(tmp))
    recovered_taxa=unique(related_tips(spanning_taxa, phy))
    
    return(recovered_taxa)
  }
  
  orig_phy=phy
  
  if(!is.null(taxonomy)){
    ## check ordering of taxonomy
    oo=order(apply(taxonomy, 2, function(x) length(unique(x))),decreasing=TRUE)
    if(!all(oo==c(1:ncol(taxonomy)))){
      warning("Assuming 'taxonomy' is not from most to least exclusive")
      taxonomy=taxonomy[,ncol(taxonomy):1] #reverse ordering of columns
    }
    original_taxonomy=taxonomy
    
    ## check rank of tree
    phy$node.label=NULL
    gtips=sapply(phy$tip.label, function(x) unlist(strsplit(gsub(" ", "_", x), "_"))[1])
    check=sapply(list(phy$tip.label, gtips), function(x) sum(x%in%taxonomy[,1]))
    if(max(check)==check[2]) {
      genuslevel_tree=TRUE
      phy$tip.label=unname(gtips)
    } else {
      genuslevel_tree=FALSE
    }
    tips=phy$tip.label
    
    ## prune taxonomy down to members in the phylogeny
    taxonomy=taxonomy[taxonomy[,1]%in%tips,]
    matching_tips=taxonomy[,1]
    
    ## BUILD taxonomic mapping to each row in 'phy'
    mm=match(tips, matching_tips)
    tt=taxonomy[mm,]
    colnames(tt)=names(taxonomy)
  } else {
    tt=c()
  }
  
  if(!is.null(clades)){
    tips=phy$tip.label
    clade_defs=phylo.clades(clades, ncores=ncores)
    #		cat("resolving clades...\n\t")
    res=lapply(1:length(clade_defs), function(idx) {
      def=clade_defs[[idx]]
      #				   cat(paste(names(clade_defs)[idx], "\n\t", sep=""))
      tt=try(tips_in_group(phy, taxonomy, def),silent=TRUE)
      if(inherits(tt, "try-error")) return(NA) else return(tt)
    })
    #		cat("\n")
    names(res)=names(clade_defs)
    
    zz=sapply(res, function(x) all(is.na(x)))
    if(any(zz)){
      warning(paste("taxa not represented in 'tips':\n\t", paste(names(res)[zz], collapse="\n\t"), sep=""))
    }
    res=res[!zz]
    clade_defs=clade_defs[!zz]
    
    ## BUILD clade-level mapping to each row in 'phy'
    gg=matrix("", nrow=Ntip(phy), ncol=length(res))
    for(i in 1:length(res)){
      nm=names(clade_defs)[i]
      cur_tips=res[[i]]
      zz=tips%in%cur_tips
      gg[zz,i]=nm
    }
    colnames(gg)=names(clade_defs)
    tt=as.matrix(cbind(tt, gg))
  }
  
  if(is.null(tt)){
    if(!is.null(nn<-phy$node.label)){
      names(nn)=Ntip(phy)+1:length(nn)
      nn=nn[nn!=""]
      if(length(nn)){
        tt=matrix("", nrow=Ntip(phy), ncol=length(nn))
        dd=.cache.descendants(phy)$tips
        for(i in 1:length(nn)){
          tt[phy$tip.label%in%phy$tip.label[dd[[as.integer(names(nn[i]))]]],i]=nn[i]
        }
        colnames(tt)=nn
        
      } else {
        return(NULL)
      }
    } else {
      return(NULL)
    }
  }
  phy_mapping=tt
  rownames(phy_mapping)=orig_phy$tip.label
  return(as.data.frame(as.matrix(phy_mapping), stringsAsFactors=FALSE))
}


## FUNCTIONS ##

.fill.taxonomy=function(taxonomy){
  push.taxon=function(taxonomy, indices, column){
    for(n in which(indices)){
      taxonomy[n,column]=paste(taxonomy[n,min((column:ncol(taxonomy))[!is.na(taxonomy[n,column:ncol(taxonomy)])])],paste("R",column,sep=""),sep=".")
    }
    return(taxonomy)
  }
  
  for(c in 1:(ncol(taxonomy)-1)){
    ii=is.na(taxonomy[,c])
    if(any(ii)) taxonomy=push.taxon(taxonomy, ii, c)
  }
  return(taxonomy)
}

phylo.lookup=function(taxonomy, ncores=NULL) {
  # GENERAL FUNCTION: convert taxonomic 'lookup' table to phylogeny
  # lookup is data.frame with ranks as columns
  # rowlabels of 'taxonomy' are assumed to be tips of the phylogeny
  # rank corresponds to (numeric) position in rank names (R to L) to use in building taxonomic tree; if null, all ranks are used
  # NOTE: taxonomic groups in 'lookup' MUST be ordered by exclusivity from R to L -- e.g., genera must precede families must precede orders
  labels=rownames(taxonomy)
  mm=nrow(taxonomy)
  tax=as.matrix(taxonomy, ncol=ncol(taxonomy))
  rownames(tax)=labels
  occurrences=table(tax)
  occurrences=occurrences[names(occurrences)!="" & occurrences>1]
  if(any(labels%in%names(occurrences))) stop(paste("The following appear to be both ranks and row.names of 'taxonomy':\n\t", paste(labels[labels%in%names(occurrences)], collapse="\n\t"), sep=""))
  
  if(!any(occurrences==mm)){
    tax=cbind(as.matrix(taxonomy, ncol=ncol(taxonomy)),root="root")
    rownames(tax)=labels
    occurrences=c(occurrences, root=mm)
  }
  
  f=.get.parallel(ncores)
  
  #clds=f(names(occurrences), function(x) {
  #		tmp=which(tax==x, arr.ind=TRUE)
  #	xcol=max(tmp[,"col"])
  #	dat=as.matrix(tax[xrow<-tmp[,"row"],1:xcol], ncol=xcol)
  #	tab=occurrences[names(occurrences)!=x]
  #	unique(sapply(1:nrow(dat), function(idx){
  #		cur=dat[idx,]
  #		   if(any(cur%in%names(tab)->xx)){
  #				ht=tab[names(tab)%in%cur]
  #				return(names(ht)[max(which(ht==max(ht)))])
  #		   } else {
  #				return(rownames(dat)[idx])
  #		   }
  #	}))
  #})
  
  
  clds=f(names(occurrences), function(x) {
    tmp=which(tax==x, arr.ind=TRUE)[,"row"]
    taxinx=rownames(tax)[tmp]
    return(taxinx)
  })
  names(clds)=names(occurrences)
  
  nn=sapply(clds, length)
  clds=clds[order(nn)]
  
  ## exclude DUPLICATES
  eq=f(1:length(clds), function(idx){
    others=clds[-which(names(clds)==names(clds)[idx])]
    vv=sapply(others, function(x) setequal(clds[[idx]], x))
    if(any(vv)) return(names(which(vv))) else return()
  })
  drop=c()
  tmp=unique(c(unlist(eq)))
  if(length(tmp)){
    mm=match(tmp, names(clds))
    tmp=tmp[order(mm)]
    mm=mm[order(mm)]
    names(mm)=tmp
    
    for(i in 1:length(mm)){
      ww=which(sapply(eq, function(x) names(mm[i])%in%x))
      tt=names(clds)[ww]
      a=which(names(clds)==names(mm[i]))
      b=match(tt, names(clds))
      if(any(b<a)) drop=c(drop, names(mm[i]))
    }
    
    clds=clds[-which(names(clds)%in%drop)]
  }
  
  resolve_definition=function(taxon, clades){
    cldother=clades[-which(names(clades)==taxon)]
    tips=clades[[taxon]]
    
    resolver=function(tips, cld){
      
      members=c()
      if(!length(cld)) {
        members=c(members, tips)
      } else {
        tt=sapply(cld, function(y){
          all(y%in%tips)
        })
        
        if(any(tt)){
          nm=names(cld)[max(which(tt))]
          members=c(members, nm)
          ftips=tips[-which(tips%in%cld[[nm]])]
          fcld=cld[which(tt)]
          fcld=fcld[!names(fcld)%in%nm]
          members=c(members, resolver(ftips, fcld))
        } else {
          members=c(members, tips)
        }
        
      }
      return(members)
    }
    
    def=resolver(tips, cldother)
    def
  }
  
  defs=lapply(1:length(clds), function(idx){
    taxon=names(clds)[idx]
    resolve_definition(taxon, clds)
  })
  names(defs)=names(clds)
  
  op=options()
  op$expressions=max(op$expressions, 500000)
  options(op)
  
  tmp=phylo.clades(defs, ncores=ncores)
  phy=tmp[[length(defs)]]
  tt=table(phy$tip.label)
  if(any(tt>1)){
    warning(paste("The following tips occur multiply, suggesting non-monophyly of subtending groups:\n\t", paste(names(tt[tt>1]), collapse="\n\t"), sep=""))
    warning("Offending tips removed from labeled phylogeny")
    phy=.drop.tip(phy, names(tt[tt>1]))
  }
  phy$root.edge=0
  phy
}


name.check <- function(phy, data, data.names = NULL) {
  
  if (is.null(data.names)) {
    if (is.vector(data)) {
      data.names <- names(data);
    } else {
      data.names <- rownames(data);
    }
  }
  t <- phy$tip.label;
  r1 <- t[is.na(match(t, data.names))];
  r2 <- data.names[is.na(match(data.names, t))];
  
  r <- list(sort(r1), sort(r2));
  
  names(r) <- cbind("tree_not_data", "data_not_tree")
  if (length(r1) == 0 && length(r2) == 0) {
    return("OK");
  } else {
    return(r);
  }
}

cherries <- function(phy){
  cache=.cache.descendants(phy)
  N=Ntip(phy)
  nds=which(tabulate(phy$edge[phy$edge[,2]<=N,1])==2)
  if(length(nds)){
    mat=matrix(NA, nrow=length(nds), ncol=2)
    for(i in 1:length(nds)) mat[i, ]=phy$tip.label[cache$tips[[nds[i]]]]
    rownames(mat)=nds
  } else {
    mat=NULL
  }
  return(mat)
}


tips <- function(phy, node)
{
  if(node<=Ntip(phy)) return(phy$tip.label[node])
  dd=.get.descendants.of.node(node, phy, tips=TRUE)
  phy$tip.label[dd]
}

span.phylo=function(phy){
  desc=.cache.descendants(phy)
  N=Ntip(phy)
  labs=c(phy$tip.label, phy$node.label)
  
  ff=function(node){
    if(length(node)>1) stop("Supply 'node' as a single value")
    if(!is.numeric(node)) node=which(labs==node)
    
    if(node<=N) return(NULL)
    dd=desc$fdesc[[node]]
    labs[sapply(dd, function(x) desc$tips[[x]][1])]
  }
  ff
  
}

# data.names is optional, and will replace the names or rownames
# of data when matching data to the tree
# ?!? data.names is not involved here - JWB

# if sort is T, data will have rows in the same order
# as the taxon names in phy$tip.label

treedata <- function(phy, data, sort=FALSE, warnings=TRUE) {
  
  dm=length(dim(data))
  
  if (is.vector(data)) {
    data<-as.matrix(data)
  }
  if (is.factor(data)) {
    data<-as.matrix(data)
  }
  if (is.array(data) & length(dim(data))==1) {
    data<-as.matrix(data)
  }
  
  #	if (is.null(data.names)) {
  if (is.null(rownames(data))) {
    stop("names for 'data' must be supplied")
    #JME				data.names<-phy$tip.label
    #JME				if(warnings)
    #JME					cat("Warning: no tip labels, order assumed to be the same as in the tree\n")
  } else {
    data.names<-rownames(data)
  }
  #	}
  nc<-name.check(phy, data)
  if (is.na(nc[[1]][1]) | nc[[1]][1]!="OK") {
    if (length(nc[[1]]!=0)) {
      phy=.drop.tip(phy, as.character(nc[[1]]))
      if (warnings) {
        warning(paste("The following tips were not found in 'data' and were dropped from 'phy':\n\t",
                      paste(nc[[1]], collapse="\n\t"), sep=""))
        #JME			print(nc[[1]])
        #JME			cat("\n")
      }
    }
    
    if(length(nc[[2]]!=0)) {
      m<-match(data.names, nc[[2]])
      data=as.matrix(data[is.na(m),])
      data.names<-data.names[is.na(m)]
      if(warnings) {
        warning(paste("The following tips were not found in 'phy' and were dropped from 'data':\n\t",
                      paste(nc[[2]], collapse="\n\t"), sep=""))
        #JME			print(nc[[2]])
        #JME			cat("\n")
      }
    }
  }
  order<-match(data.names, phy$tip.label)
  
  rownames(data)<-phy$tip.label[order]
  
  if (sort) {
    index <- match(phy$tip.label, rownames(data))
    data <- as.matrix(data[index,])
  }
  if (dm==2){
    data <- as.matrix(data)
  }
  
  phy$node.label=NULL
  
  return(list(phy=phy, data=data))
}

## GENERIC
rescale=function(x, ...) UseMethod("rescale")

## GENERIC

## GENERIC
argn.default=function(x, ...){
  attr(x, "argn")
}

## GENERIC
argn.mkn=function(x, ...){
  attr(x, "argn")
}

## HESSIAN COMPUTATION of CONFIDENCE INTERVALS
.bnd.hessian=function(m, p, s, prob=0.05){
  prob=min(c(1-prob, prob))
  dm=unique(dim(m))
  if(length(dm)!=1) {warning("FAILURE in Hessian CI computation: 'm' must be a square matrix"); return(NA)}
  if(dm!=length(p) | dm!=length(s)) {warning("FAILURE in Hessian CI computation: 'p' and 's' must be of equal length to the dimensions of 'm'"); return(NA)}
  if(!all(s%in%c("exp","nat"))) {warning("FAILURE in Hessian CI computation: 's' must indicate the space of 'p': expecting either 'exp' or 'nat' as elements"); return(NA)}
  
  qq=qnorm(1-(prob/2))
  dd=try(sqrt(diag(solve(m))),silent=TRUE)
  if(inherits(dd, "try-error")){
    warning(paste("ERROR in inversion of Hessian matrix:", gsub(">", "", gsub("<", "", gsub("\n", "", toString(attributes(dd)$condition))))))
    return(NA)
  }
  bb=qq*dd
  res=sapply(1:length(s), function(idx) {
    if(s[idx]=="exp"){
      
      return(c(lb=exp(log(p[idx])-bb[idx]), ub=exp(log(p[idx])+bb[idx])))
    } else {
      return(c(lb=p[idx]-bb[idx], ub=p[idx]+bb[idx]))
    }
  })
  rownames(res)=c("lb", "ub")
  colnames(res)=names(p)
  res
  
}


## MKN CONSTRAINT FUNCTIONS
.er.matrix=function(m){
  m[]=1
  diag(m)=0
  m
}

.sym.matrix=function(m){
  m[]=1:length(m)
  ww=which(upper.tri(m),arr.ind=TRUE)
  m[ww]=m[ww[,2:1]]
  diag(m)=0
  m
}

.ard.matrix=function(m){
  m[]=1:length(m)
  diag(m)=0
  m
}

.meristic.matrix=function(m, symmetric=TRUE){
  m[]=0
  k=nrow(m)
  idx=rbind(cbind(1:(k-1), 2:k), cbind(2:k, 1:(k-1)))
  if(symmetric) base=.sym.matrix(m) else base=.ard.matrix(m)
  m[idx]=base[idx]
  m
}

.repars=function(pars, expected){
  if(!length(pars)==length(expected)) stop(paste("The following 'pars' are expected:\n\t", paste(expected, collapse="\n\t", sep=""), sep=""))
  if(all(!is.null(nm<-names(pars)))){
    if(!all(nm%in%expected)) stop(paste("The following 'pars' are unexpected:\n\t", paste(nm[!nm%in%expected], collapse="\n\t", sep=""), sep=""))
    if(length(unique(nm))!=length(expected)) stop(paste("The following 'pars' are expected:\n\t", paste(expected, collapse="\n\t", sep=""), sep=""))
    mm=match(expected, nm)
    return(pars[mm])
  } else {
    return(pars)
  }
}

## EXTENSION of diversitree:::constrain()
## create 'standard' constraint likelihood function given a patterned matrix
.constrain.k=function(f, model=c("ER", "SYM", "ARD", "meristic"), ...){
  e=environment(f)
  k=e$k
  
  m=matrix(1:k^2,nrow=k,byrow=TRUE)
  model=match.arg(model,c("ER", "SYM", "ARD", "meristic"))
  mm=switch(model,
            ER=.er.matrix(m),
            SYM=.sym.matrix(m),
            ARD=.ard.matrix(m),
            meristic=.meristic.matrix(m, ...)
  )
  return(.constrain.m(f, mm))
}

## EXTENSION of diversitree:::constrain()
## create constrained likelihood function by supplying matrix
.constrain.m=function(f, m){
  # if entry is 0, assumed to constrain rate to 0
  k=ncol(m)
  if(nrow(m)!=k) stop("supply 'm' as a square matrix")
  idx <- cbind(rep(1:k, each = k - 1), unlist(lapply(1:k, function(i) (1:k)[-i])))
  npar <- k * (k - 1)
  par=cbind(idx, m[idx], duplicated(m[idx]))
  colnames(par)=c("row","col","parm","dup")
  upar=unique(par[,"parm"])
  sdig=nchar(k)
  sfor=paste("%0",sdig,"d",sep="")
  spar=apply(par[,c("row","col")], 1, function(x) paste("q", paste(sapply(x, function(y) sprintf(sfor, y)), collapse=""),sep=""))
  res=unlist(sapply(1:nrow(par), function(idx){
    curspar=spar[idx]
    if(par[idx,"parm"]==0){
      return(paste(curspar, 0, sep="~") )
    } else if(par[idx,"dup"]==1){
      mm=min(which(par[,"parm"]==par[idx,"parm"]))
      return(paste(curspar, spar[mm], sep="~") )
    } else {
      return(NULL)
    }
  }))
  return(.constrain(f, formulae=res))
}

# (smart) starting pt for optimization
.ou.smartstart=function(dat, bounds){
  vv=var(dat)
  xb=max(bounds)
  nb=min(bounds)
  atry=seq(-8,4,by=2)
  s=sample(1:length(atry),1)
  if(s==1) {
    aa=nb
  } else if(s==length(atry)) {
    aa=xb
  } else {
    aa=vv*2*exp(atry[s])
    if(aa>xb) aa=xb
    if(aa<nb) aa=nb
  }
  if(is.na(aa)) aa=0.1
  aa
}

# (smart) starting pt for optimization
.bm.smartstart=function(phy, dat){
  ss=mean(pic(dat, phy)^2)
  ss
}

# compute path length from root to tip
.paths.cache=function(cache){
  
  if(is.null(cache$ordering) || cache$ordering!="postorder"){
    stop("'cache' should be postordered")
  }
  
  n <- cache$n.tip
  pp <- cache$adesc[-c(1:n)]
  e1 <- cache$edge[, 1]
  e2 <- cache$edge[, 2]
  EL <- cache$edge.length
  xx <- numeric(n + cache$n.node)
  for (i in length(e1):1) {
    var.cur.node <- xx[e1[i]]
    xx[e2[i]] <- var.cur.node + EL[i]
    j <- i - 1L
    while (e1[j] == e1[i] && j > 0) {
      left <- if (e2[j] > n)
        pp[[e2[j] - n]]
      else e2[j]
      right <- if (e2[i] > n)
        pp[[e2[i] - n]]
      else e2[i]
      j <- j - 1L
    }
  }
  xx[1:n]
}

# compute path length from root to tip
.paths.phylo=function(phy, ...){
  
  ## much from ape:::vcv.phylo()
  phy <- reorder(phy, "postorder")
  
  FUN=function(vcv=FALSE){
    n <- length(phy$tip.label)
    pp <- .cache.descendants(phy)$tips
    e1 <- phy$edge[, 1]
    e2 <- phy$edge[, 2]
    EL <- phy$edge.length
    xx <- numeric(n + phy$Nnode)
    if(vcv) vmat=matrix(0, n, n)
    for (i in length(e1):1) {
      var.cur.node <- xx[e1[i]]
      xx[e2[i]] <- var.cur.node + EL[i]
      if(vcv){
        j <- i - 1L
        while (e1[j] == e1[i] && j > 0) {
          left=pp[[e2[j]]]
          right=pp[[e2[i]]]
          vmat[left, right] <- vmat[right, left] <- var.cur.node
          j <- j - 1L
        }
      }
    }
    if(vcv) {
      diags <- 1 + 0:(n - 1) * (n + 1)
      vmat[diags] <- xx[1:n]
      colnames(vmat)<-rownames(vmat)<-phy$tip.label
      return(vmat)
    } else {
      return(xx[1:n])
    }
  }
  
  FUN(...)
}


.heights.cache=function (cache)
{
  if(is.null(cache$ordering) || cache$ordering!="postorder"){
    stop("'cache' should be postordered")
  }
  
  n <- cache$n.tip
  n.node <- cache$n.node
  xx <- numeric(n + n.node)
  for (i in nrow(cache$edge):1) xx[cache$edge[i, 2]] <- xx[cache$edge[i, 1]] + cache$edge.length[i]
  root = ifelse(is.null(cache$root.edge), 0, cache$root.edge)
  depth = max(xx)
  tt = depth - xx
  idx = 1:length(tt)
  dd = cache$edge.length[idx]
  mm = match(1:length(tt), c(cache$edge[, 2], n + 1))
  dd = c(cache$edge.length, root)[mm]
  ss = tt + dd
  res = cbind(ss, tt)
  rownames(res) = idx
  colnames(res) = c("start", "end")
  res = data.frame(res)
  res
}

## tree transformation
rescale.phylo=function(x, model=c("BM", "OU", "EB", "nrate", "lrate", "trend", "lambda", "kappa", "delta", "white", "depth"), ...){
  
  phy=x
  
  model=match.arg(model, c("BM", "OU", "EB", "nrate", "lrate", "trend", "lambda", "kappa", "delta", "white", "depth"))
  
  if(!"phylo"%in%class(phy)) stop("supply 'phy' as a 'phylo' object")
  
  FUN=switch(model,
             BM=.bm.phylo(phy),
             OU=.ou.phylo(phy),
             EB=.eb.phylo(phy),
             nrate=.nrate.phylo(phy),
             lrate=.lrate.phylo(phy),
             trend=.trend.phylo(phy),
             lambda=.lambda.phylo(phy),
             kappa=.kappa.phylo(phy),
             delta=.delta.phylo(phy),
             white=.white.phylo(phy),
             depth=.depth.phylo(phy)
  )
  class(FUN)=c("transformer", "function")
  dots=list(...)
  if(!missing(...)) {
    if(!all(names(dots)%in%argn(FUN))) stop(paste("The following parameters are expected:\n\t", paste(argn(FUN), collapse="\n\t", sep=""), sep=""))
    return(FUN(...))
  } else {
    return(FUN)
  }
}


# tree transformation
.white.cache=function(cache){
  N=cache$n.tip
  cache$len[]=0
  cache$len[1:N]=1
  
  z=function(){
    cache
  }
  return(z)
}

# tree transformation
.bm.phylo=function(phy){
  el=phy$edge.length
  z=function(sigsq){
    phy$edge.length=el*sigsq
    phy
  }
  attr(z,"argn")="sigsq"
  return(z)
}

# tree transformation
.white.phylo=function(phy){
  N=Ntip(phy)
  phy$edge.length[]=0
  phy$edge.length[phy$edge[,2]<=N]=1
  el=phy$edge.length
  z=function(sigsq=1){
    phy$edge.length=el*sigsq
    phy
  }
  attr(z,"argn")="sigsq"
  return(z)
}


# tree transformation
.null.cache=function(cache) {
  z=function(){
    cache
  }
  return(z)
}

# tree transformation
.null.phylo=function(phy) {
  z=function(){
    phy
  }
  return(z)
}

# tree transformation -- rates by time
.nrate.phylo=function(phy){
  ht=heights.phylo(phy)
  N=Ntip(phy)
  Tmax=ht$start[N+1]
  mm=match(1:nrow(ht), phy$edge[,2])
  ht$t=Tmax-ht$end
  ht$e=ht$start-ht$end
  ht$a=ht$t-ht$e
  ht$rS=ht$a/Tmax
  ht$rE=ht$t/Tmax
  
  dd=phy$edge[,2]
  
  relscale.brlen=function(start, end, len, dat){
    ss=start<=dat[,"time"]
    strt=min(which(ss))
    
    ee=dat[,"time"]<end
    etrt=max(which(ee))+1
    
    bl=numeric()
    fragment=numeric()
    marker=start
    for(i in strt:etrt){
      fragment=c(fragment, (nm<-(min(c(end, dat[i, "time"]))))-marker)
      bl=c(bl,dat[i, "rate"])
      marker=nm
    }
    fragment=fragment/(sum(fragment))
    sclbrlen=numeric()
    for(i in 1:length(bl)) sclbrlen=c(sclbrlen, len*fragment[i]*bl[i])
    sc=structure(as.numeric(sclbrlen), names=strt:etrt)
    return(sc)
  }
  
  
  z=function(time, rate, sigsq=1){
    if(any(time>1) | any(time<0)) stop("supply 'time' as a vector of relative time:\n\tvalues should be in the range 0 (root) to 1 (present)")
    if(any(rate<0)) stop("'rate' must consist of positive values")
    if(length(time)!=length(rate)) stop("'time' and 'rate' must be of equal length")
    phy$edge.length=phy$edge.length*sigsq
    ordx=order(time)
    time=time[ordx]
    rate=rate[ordx]
    dat=cbind(time=c(0,time, 1), rate=(c(1, 1, rate)))
    rs=sapply(dd, function(x) as.numeric(sum(relscale.brlen(ht$rS[x], ht$rE[x], ht$e[x], dat))))
    phy$edge.length=rs
    phy
  }
  attr(z, "argn")=c("time", "rate", "sigsq")
  return(z)
}

# tree transformation -- rates by clade

.lrate.phylo=function(phy){
  N=Ntip(phy)
  n=Nnode(phy)
  cache=.cache.tree(phy)
  cache$phy=phy
  vv=rep(1, N+n-1)
  
  z=function(node, rate, sigsq=1){
    
    
    shifts=c(sort(node[node>N]), node[node<=N])
    mm=match(shifts, node)
    rates=rate[mm]
    
    phy$edge.length=phy$edge.length*sigsq
    for(i in 1:length(shifts)) vv=.assigndescendants(vv, shifts[i], rates[i], exclude=shifts, cache=cache)
    phy$edge.length=vv*phy$edge.length
    phy
  }
  
  attr(z, "argn")=c("node", "rate", "sigsq")
  return(z)
}


# tree transformation
.lambda.cache=function(cache){
  N=cache$n.tip
  paths=.paths.cache(cache)
  
  z=function(lambda){
    if(lambda<0) stop("'lambda' must be positive valued")
    
    bl=cache$len*lambda
    bl[1:N]=bl[1:N]+(paths-(paths*lambda))
    cache$len=bl
    if(any(cache$len<0,na.rm=TRUE)){
      warning("negative branch lengths encountered:\n\tlambda may be too large")
    }
    cache
  }
  attr(z,"argn")="lambda"
  return(z)
}

# tree transformation
.lambda.phylo=function(phy){
  ht=heights.phylo(phy)
  N=Ntip(phy)
  Tmax=ht$start[N+1]
  mm=match(1:N, phy$edge[,2])
  ht$e=ht$start-ht$end
  paths=.paths.phylo(phy)
  
  z=function(lambda, sigsq=1){
    if(lambda<0) stop("'lambda' must be positive valued")
    
    bl=phy$edge.length*lambda
    bl[mm]=bl[mm]+(paths-(paths*lambda))
    phy$edge.length=bl
    if(any(phy$edge.length<0)){
      warning("negative branch lengths encountered:\n\tlambda may be too large")
    }
    phy$edge.length=phy$edge.length*sigsq
    phy
  }
  attr(z,"argn")=c("lambda", "sigsq")
  return(z)
}


# tree transformation
.delta.cache=function(cache){
  ht=.heights.cache(cache)
  N=cache$n.tip
  Tmax=ht$start[N+1]
  mm=match(1:nrow(ht), cache$edge[,2])
  ht$t=Tmax-ht$end
  ht$e=ht$start-ht$end
  ht$a=ht$t-ht$e
  
  z=function(delta, rescale=TRUE){
    if(delta<0) stop("'delta' must be positive valued")
    bl=(ht$a+ht$e)^delta-ht$a^delta
    cache$len=bl
    
    if(rescale){
      scl=Tmax^delta
      cache$len=(cache$len/scl)*Tmax
    }
    cache
  }
  attr(z,"argn")="delta"
  return(z)
}

# tree transformation
.delta.phylo=function(phy){
  ht=heights.phylo(phy)
  N=Ntip(phy)
  Tmax=ht$start[N+1]
  mm=match(1:nrow(ht), phy$edge[,2])
  ht$t=Tmax-ht$end
  ht$e=ht$start-ht$end
  ht$a=ht$t-ht$e
  
  z=function(delta, sigsq=1, rescale=TRUE){
    if(delta<0) stop("'delta' must be positive valued")
    bl=(ht$a+ht$e)^delta-ht$a^delta
    phy$edge.length=bl[phy$edge[,2]]
    
    if(rescale){
      scl=Tmax^delta
      phy$edge.length=(phy$edge.length/scl)*Tmax
    }
    phy$edge.length=phy$edge.length*sigsq
    phy
  }
  attr(z,"argn")=c("delta", "sigsq")
  return(z)
}


# tree transformation
.trend.cache=function(cache){
  
  ht=.heights.cache(cache)
  N=cache$n.tip
  Tmax=ht$start[N+1]
  mm=match(1:nrow(ht), cache$edge[,2])
  ht$head=Tmax-ht$end[cache$edge[mm,1]] # age
  ht$tail=ht$head+(ht$start-ht$end)
  
  
  z=function(slope){
    ht$br=1+ht$head*slope
    ht$er=1+ht$tail*slope
    scl=sapply(1:nrow(ht), function(idx){
      if(idx==N+1) return(NA)
      if(ht$br[idx]>0 & ht$er[idx]>0) {
        return((ht$br[idx]+ht$er[idx])/2)
      } else if(ht$br[idx]<0 & ht$er[idx]<0) {
        return(0)
      } else {
        si=-1/slope
        return(ht$br[idx]*(si-ht$head[idx])/(2*(ht$tail[idx]-ht$head[idx])))
      }
    })
    cache$len=cache$len*scl
    cache
  }
  attr(z,"argn")="slope"
  return(z)
}

# tree transformation
.trend.phylo=function(phy){
  
  ht=heights.phylo(phy)
  N=Ntip(phy)
  Tmax=ht$start[N+1]
  mm=match(1:nrow(ht), phy$edge[,2])
  ht$head=Tmax-ht$end[phy$edge[mm,1]] # age
  ht$tail=ht$head+(ht$start-ht$end)
  
  
  z=function(slope, sigsq=1){
    # begin (age): head
    # end: tail
    ht$br=1+ht$head*slope
    ht$er=1+ht$tail*slope
    scl=sapply(1:nrow(ht), function(idx){
      if(idx==N+1) return(NA)
      if(ht$br[idx]>0 & ht$er[idx]>0) {
        return((ht$br[idx]+ht$er[idx])/2)
      } else if(ht$br[idx]<0 & ht$er[idx]<0) {
        return(0)
      } else {
        si=-1/slope
        return(ht$br[idx]*(si-ht$head[idx])/(2*(ht$tail[idx]-ht$head[idx])))
      }
    })
    
    phy$edge.length=phy$edge.length*scl[phy$edge[,2]]
    phy$edge.length=phy$edge.length*sigsq
    phy
  }
  attr(z,"argn")=c("slope", "sigsq")
  return(z)
}


# tree transformation
.ou.cache=function(cache){
  ht=.heights.cache(cache)
  N=cache$n.tip
  Tmax=ht$start[N+1]
  mm=match(1:nrow(ht), cache$edge[,2])
  ht$t1=Tmax-ht$end[cache$edge[mm,1]]
  ht$t2=ht$start-ht$end+ht$t1
  z=function(alpha){
    if(alpha<0) stop("'alpha' must be positive valued")
    if (alpha == 0){
      bl = ht$t2-ht$t1
    } else {
      bl = (1/(2 * alpha)) * exp(-2 * alpha * (Tmax - ht$t2)) *
        -(expm1(-2 * alpha * ht$t2)) - (1/(2 * alpha)) *
        exp(-2 * alpha * (Tmax - ht$t1)) * -(expm1(-2 *
                                                     alpha * ht$t1))
    }
    cache$len=bl
    cache
  }
  attr(z,"argn")="alpha"
  return(z)
}

# tree transformation
.ou.phylo=function(phy){
  ht=heights.phylo(phy)
  N=Ntip(phy)
  Tmax=ht$start[N+1]
  mm=match(1:nrow(ht), phy$edge[,2])
  ht$t1=Tmax-ht$end[phy$edge[mm,1]]
  ht$t2=ht$start-ht$end+ht$t1
  z=function(alpha, sigsq=1){
    if(alpha<0) stop("'alpha' must be positive valued")
    bl=(1/(2*alpha))*exp(-2*alpha * (Tmax-ht$t2)) * (1 - exp(-2 * alpha * ht$t2)) - (1/(2*alpha))*exp(-2*alpha * (Tmax-ht$t1)) * (1 - exp(-2 * alpha * ht$t1))
    phy$edge.length=bl[phy$edge[,2]]
    phy$edge.length=phy$edge.length*sigsq
    phy
  }
  attr(z,"argn")=c("alpha", "sigsq")
  return(z)
}


# tree transformation
.eb.cache=function(cache){
  
  ht=.heights.cache(cache)
  N=cache$n.tip
  Tmax=ht$start[N+1]
  mm=match(1:nrow(ht), cache$edge[,2])
  ht$t1=Tmax-ht$end[cache$edge[mm,1]]
  ht$t2=ht$start-ht$end+ht$t1
  
  z=function(a){
    if(a==0) return(cache)
    bl = (exp(a*ht$t2)-exp(a*ht$t1))/(a)
    cache$len=bl
    cache
  }
  attr(z,"argn")="a"
  return(z)
}

# tree transformation
.eb.phylo=function(phy){
  
  
  ht=heights.phylo(phy)
  N=Ntip(phy)
  Tmax=ht$start[N+1]
  mm=match(1:nrow(ht), phy$edge[,2])
  ht$t1=Tmax-ht$end[phy$edge[mm,1]]
  ht$t2=ht$start-ht$end+ht$t1
  
  z=function(a, sigsq=1){
    if(a==0) return(phy)
    bl = (exp(a*ht$t2)-exp(a*ht$t1))/(a)
    phy$edge.length=bl[phy$edge[,2]]
    phy$edge.length=phy$edge.length*sigsq
    phy
  }
  attr(z,"argn")=c("a", "sigsq")
  return(z)
}


# tree transformation
.kappa.cache=function(cache){
  
  z=function(kappa){
    if(kappa<0) stop("'kappa' must be positive valued")
    
    cache$len=cache$len^kappa
    cache
  }
  attr(z,"argn")="kappa"
  return(z)
}

# tree transformation
.kappa.phylo=function(phy){
  
  z=function(kappa, sigsq=1){
    if(kappa<0) stop("'kappa' must be positive valued")
    
    phy$edge.length=phy$edge.length^kappa
    phy$edge.length=phy$edge.length*sigsq
    phy
  }
  attr(z,"argn")=c("kappa", "sigsq")
  return(z)
}

# tree transformation
.depth.phylo=function(phy){
  orig=max(heights.phylo(phy))
  z=function(depth){
    phy$edge.length <- (phy$edge.length/orig) * depth
    if(!is.null(phy$root.edge)) phy$root.edge=(phy$root.edge/orig) * depth
    phy
  }
  attr(z,"argn")="depth"
  z
}

white.mkn <- function(dat) {
  tt <- table(dat);
  n <- sum(tt);
  p <- tt/n;
  ll <- sum(log(p^tt));
  
  k <- length(tt) - 1;
  opt <- list(lnL = ll, method = "MLE", k = k);
  opt <- .aic(opt, n);
  #opt <- .aic(lnL = opt$lnL, n = n, k = k); # changed .aic args
  return(opt);
}

drop.extinct <- function (phy, tol=NULL) {
  if (!"phylo" %in% class(phy)) {
    stop("\"phy\" is not of class \"phylo\".");
  }
  if (is.null(phy$edge.length)) {
    stop("\"phy\" does not have branch lengths.");
  }
  if (is.null(tol)) {
    tol <- min(phy$edge.length)/100;
  }
  aa <- is.extinct(phy=phy, tol=tol);
  if (length(aa) > 0) {
    #cat("Dropping", length(aa), "taxa:", aa, "\n", sep=" ");
    phy <- .drop.tip(phy, aa);
  }
  return(phy);
}

# return tip.labels, so that tree ordering is not an issue
is.extinct <- function (phy, tol=NULL) {
  if (!"phylo" %in% class(phy)) {
    stop("\"phy\" is not of class \"phylo\".");
  }
  if (is.null(phy$edge.length)) {
    stop("\"phy\" does not have branch lengths.");
  }
  if (is.null(tol)) {
    tol <- min(phy$edge.length)/100;
  }
  phy <- reorder(phy);
  xx <- numeric(Ntip(phy) + phy$Nnode);
  for (i in 1:length(phy$edge[,1])) {
    xx[phy$edge[i,2]] <- xx[phy$edge[i,1]] + phy$edge.length[i];
  }
  aa <- max(xx[1:Ntip(phy)]) - xx[1:Ntip(phy)] > tol;
  if (any(aa)) {
    return(phy$tip.label[which(aa)]);
  } else {
    return(NULL);
  }
}


drop.random<-function (phy, n)
{
  if (class(phy) != "phylo")
    stop("object \"phy\" is not of class \"phylo\"")
  nb.tip <- length(phy$tip.label)
  if (n > nb.tip)
    return(NULL)
  cut <- sample(1:nb.tip, n)
  r <- .drop.tip(phy, cut)
  return(r)
}
