# Supplementary material for: Evolution of communication signals and information during species radiation
Source: Nat Commun. 2020 Oct 2;11:4970. doi: 10.1038/s41467-020-18772-3 (PMC7532446; doi:10.1038/s41467-020-18772-3)
Supplement: Supplementary file 7 — Source Data [file 41467_2020_18772_MOESM7_ESM.zip › Source_Data_Code_Garcia_etal/7_EvolRate_Models/rates_LD1.csv]

	x
1	1.14362645974181
2	0.0885922573379538
3	0.0734160914779166
4	0.0714101061227141
5	0.0723097775836489
6	0.0787318637158276
7	0.0808282410686317
8	0.0714101061227141
9	0.0679462154195714
10	0.0622911013006161
11	0.0569298250493669
12	0.0554215080295976
13	0.0544978388516993
14	0.0566152048411654
15	0.0603979635192194
16	0.0590274105941499
17	0.0587978079669411
18	0.0567386304077054
19	0.0577419575833939
20	0.0690194676148538
21	0.0711020293127481
22	0.0804361429421988
23	0.0893055972861561
24	0.102888033574595
25	0.114613116105604
26	0.110744799660946
27	0.119942402251287
28	0.0900368980777393
29	0.0730094789967714
30	0.0693848976659252
31	0.068129699844448
32	0.0711401016320854
33	0.0759332965642919
34	0.0768738979203651
35	0.0695150104144764
36	0.074603817893606
37	0.107973388713073
38	0.108360889430235
39	0.111616148075311
40	0.116757963663753
41	0.126891528222834
42	0.113349534324355
43	0.145225195800885
44	0.128200774550883
45	0.234643603262941
46	0.089976261335568
47	0.115262063161292
48	0.121157188910953
49	0.272474070193502
50	0.325494672873763
51	0.402880930005249
52	0.364177485638159
53	0.318054080131535
54	0.102901576689073
55	0.0749129942657209
56	0.0859719209538989
57	0.106105875324209
58	0.0951459929622307
59	0.0803152307743628
60	0.0859719209538989
61	0.0852277073504473
62	0.072654857632894
63	0.0723745929496109
64	0.0740507824529107
65	0.077314758175508
66	0.0935833468203554
67	0.0944600092190068
68	0.104031717088582
69	0.101343076948899
70	0.35792296660184
71	1.30466460235403
72	0.367335706899828
73	0.0859719209538989
74	0.0791687233516843
75	0.0791687233516843
76	0.0723518504152846
77	0.0779572906457632
78	0.0779572906457632
79	0.137243089079767
80	0.212109784743521
81	0.310487826848255
82	0.512030606754922
83	0.335325930058353
84	0.250412695798802
85	0.245576222357572
86	8.11788363669228
87	10.2667090446433
88	12.4072867425811
89	13.0726299779774
90	13.9400918025522
91	9.1840947674373
92	7.62117234552062
93	0.0752624713069662
94	0.0738213411456903
95	0.0731231173947023
96	0.076298860898847
97	0.0890143090665994
98	0.116846052983237
99	0.388774334188455
100	2.37900528785026
101	2.47921831406096
102	2.57906702262842
103	0.451232005309868
104	0.132613469782828
105	0.0893914363428025
106	0.102647802386292
107	0.101584828613497
108	0.0865529811165902
109	0.0829921397325123
110	0.0823322381847434
111	0.0915403583993484
112	0.0809149374100416
113	0.069850484545084
114	0.0688597023835545
115	0.0715179264460505
116	0.0740945283112223
117	0.0745605671533637
118	0.0759281264511971
119	0.0824928455796708
120	0.101523114700812
121	0.08871945710784
122	0.077922805136265
123	0.0851250718728325
124	0.0829424731950169
125	0.0815478501648474
126	0.0865064151262441
127	0.0972484107493171
128	0.0944600092190068
129	0.0945749754651804
130	0.0847470052359371
131	0.0775254453373174
132	0.0869479710307894
133	0.0954341405222325
134	0.112136019998925
135	0.118628457077401
136	0.0912850698723045
137	0.086641209945755
138	0.107560879414581
139	0.0940918712358029
140	0.0688597023835545
141	0.0696695891063726
142	0.0716530120446108
143	0.0743047951750807
144	0.080878000954986
145	0.0772905517044904
146	0.0746546865786953
147	0.0751007698517443
148	0.0729586893362804
149	0.070556952147272
150	0.0783184431230303
151	0.0726023718964385
152	0.0740880605055998
153	0.0797744494919974
154	0.0852694109519306
155	0.0838261291466732
156	0.0796662989415994
157	0.0886868711641356
158	0.113798303315837
159	0.115280621183931
160	0.124058740413017
161	0.132390012993993
162	0.338517852557726
163	0.383267420242124
164	0.496963225416883
165	0.475110266194444
166	0.608176155924204
167	1.69008289467945
168	1.76491454396926
169	2.32730524839414
170	2.74652482886344
171	4.42469237670039
172	3.74600832287109
173	3.15075473978133
174	2.56389747141486
175	2.49628311117428
176	2.6008508587147
177	3.20769472217058
178	4.24161717775251
179	5.27839104957899
180	4.49984670192465
181	5.55254824149768
182	2.81418899309403
