# Supplementary material for: Evolution of communication signals and information during species radiation
Source: Nat Commun. 2020 Oct 2;11:4970. doi: 10.1038/s41467-020-18772-3 (PMC7532446; doi:10.1038/s41467-020-18772-3)
Supplement: Supplementary file 7 — Source Data [file 41467_2020_18772_MOESM7_ESM.zip › Source_Data_Code_Garcia_etal/7_EvolRate_Models/rates_LD2.csv]

	x
1	1.32769782132434
2	1.20401245241132
3	1.20817059319736
4	1.25539405857751
5	1.32445740968967
6	1.49600295127232
7	1.47844537649538
8	1.65258088033832
9	1.91189695775384
10	2.18172888930282
11	1.70356217386433
12	1.37520762714397
13	1.23256307073282
14	1.11509966823521
15	1.13229850990708
16	1.09365577066996
17	1.29777642061519
18	1.36411467031473
19	1.6071736366363
20	2.17015199191592
21	1.62897152922943
22	1.46819260534254
23	1.55251608977767
24	1.36168224779876
25	1.28222003550996
26	1.29819353324708
27	1.61830531811096
28	1.54560234842728
29	1.56654720472057
30	1.77703031790952
31	1.95035830879323
32	1.95825438376148
33	1.8827579114989
34	2.2913083002995
35	2.22045376365032
36	1.6682722632665
37	1.25840829675008
38	1.19370917714478
39	1.24157575227551
40	1.30624653765862
41	1.24951947625548
42	1.2389404428758
43	1.21378139914623
44	1.36886059327306
45	1.19662287853798
46	1.84468094173652
47	2.63012306873553
48	2.69138075025771
49	2.77153560917469
50	2.2667916821818
51	2.07487991937145
52	2.14723541328861
53	3.6499091301143
54	1.65287135095333
55	1.21240295473182
56	1.17276253675039
57	1.2642571643679
58	1.21898761176027
59	1.21833686772925
60	1.41366761521533
61	1.30350275695953
62	1.18497706558829
63	1.17011176247399
64	1.12440891654782
65	0.979243270479642
66	0.882726315005525
67	0.882726315005525
68	0.891027573773649
69	0.914555706402269
70	0.835772242027116
71	0.873127594200597
72	0.898525497818587
73	1.02523456511056
74	1.17025572208058
75	1.17748164563508
76	1.19972134058091
77	1.26066801858189
78	1.25278656859815
79	1.28843215725054
80	1.26855573526647
81	1.31650030763685
82	1.36820027924929
83	1.31972770409316
84	1.25278656859815
85	1.33000911189924
86	2.03840446160886
87	2.30852417781635
88	2.54623633283819
89	2.57140329226775
90	2.40893187465941
91	2.16387731147791
92	1.94020266803704
93	1.31810483134803
94	1.18407465099883
95	1.04088418903365
96	0.91092105850293
97	0.940701818729178
98	1.02606842127647
99	1.10096635279531
100	1.18958092910816
101	1.24143275495379
102	1.11240410813821
103	1.17068462488094
104	1.11853936705286
105	0.86607261786291
106	0.954310608012579
107	0.857324675921713
108	0.941548034619123
109	1.07496536864431
110	1.20424924971828
111	1.54424178507085
112	0.830125826752104
113	0.608944526894581
114	0.611315323733219
115	0.844028205698449
116	1.02057993816624
117	1.27544346722312
118	1.23977935981481
119	1.19204046402818
120	1.20453386469432
121	1.22472002397906
122	1.36294190803813
123	1.55720585043313
124	1.36955095920813
125	1.36996473713642
126	1.43620451126568
127	1.68094697450748
128	1.3999864789453
129	1.6186350029962
130	1.08314236391419
131	0.945241054902968
132	0.962537065521677
133	1.01205498422649
134	1.01205498422649
135	1.0356652375485
136	1.04291340444299
137	1.11303787314442
138	1.41604927263365
139	1.16907251408546
140	0.558109390556296
141	0.557032454238633
142	0.524487592412891
143	0.526342009693921
144	0.533085879155198
145	0.551144422079024
146	0.615121535349246
147	0.681705948453784
148	0.629764065810314
149	0.486316464467324
150	0.501577392681286
151	0.439846693431664
152	0.445509537637625
153	0.465324280276329
154	0.48090758041527
155	0.494748003065042
156	0.490198749367344
157	0.472967149999738
158	0.831141708525713
159	0.786767125286933
160	0.841993078415493
161	0.822068771465527
162	0.984963471648365
163	0.942130384593612
164	0.98202678115625
165	0.926936014406137
166	1.28317151238391
167	1.46055293431831
168	1.69640348997585
169	1.45341777009425
170	1.37678328925891
171	1.30457352740956
172	1.06899181177904
173	1.0293507773646
174	0.983107126406682
175	1.04342825864645
176	1.0224753984057
177	1.0517065215671
178	0.977817340159701
179	1.02162455132616
180	1.00086757814186
181	1.43547143564245
182	1.71227127966499
