# Supplementary material for: Evolution of communication signals and information during species radiation
Source: Nat Commun. 2020 Oct 2;11:4970. doi: 10.1038/s41467-020-18772-3 (PMC7532446; doi:10.1038/s41467-020-18772-3)
Supplement: Supplementary file 7 — Source Data [file 41467_2020_18772_MOESM7_ESM.zip › Source_Data_Code_Garcia_etal/7_EvolRate_Models/rates_LD3.csv]

	x
1	1.04705502672076
2	0.869797600726152
3	1.19681081390964
4	0.781640016780218
5	0.861894887220212
6	0.974890818080263
7	1.04487161033826
8	0.771844567650595
9	0.630487069022986
10	0.657761228646085
11	0.620245568510228
12	0.601406258712776
13	0.597085031100857
14	0.643905913387854
15	0.702239987368038
16	0.691853876114891
17	0.615875114084489
18	0.610561247553938
19	0.614110923425074
20	0.768352758868077
21	0.522599777008941
22	0.449515163859788
23	0.46792732210284
24	0.557911040665619
25	0.585415145062232
26	0.597219402078767
27	0.506195080515472
28	0.469776562024488
29	0.562619825287592
30	0.704073953809136
31	0.704073953809136
32	0.704527081975634
33	0.695283806966786
34	0.759605456863529
35	0.747479238910609
36	0.720526057051281
37	1.39890630399183
38	1.27140271521175
39	1.21787123709216
40	1.2078722965065
41	1.23648974463927
42	1.33465908860252
43	1.41790443553039
44	1.31629625422442
45	1.7001887019622
46	1.0226786329644
47	1.05032606424661
48	0.94341151873855
49	1.24463677772584
50	1.52121621683814
51	1.8270584301529
52	1.44663049284759
53	1.11845224026566
54	0.990119596779465
55	0.938761761312991
56	0.966888621435641
57	1.01573884472635
58	0.923088752409499
59	1.09292335212719
60	0.604159185431546
61	0.443840276670596
62	0.382788830006282
63	0.357644993196766
64	0.390141531031027
65	0.423193516484836
66	0.512611045110198
67	0.521726462083742
68	0.536992744495163
69	0.5441273394057
70	0.613548199622796
71	0.645107384337809
72	0.705655317995124
73	0.430404895119125
74	0.414192142306894
75	0.386333351245441
76	0.407355890917261
77	0.461530147297134
78	0.445136954464712
79	0.474893718942048
80	0.540443649723119
81	0.563808172526995
82	0.573757448492991
83	0.645107384337809
84	0.524770249176018
85	0.56253855342207
86	0.727023897978365
87	0.893214072797381
88	0.917976613649938
89	0.893214072797381
90	0.937453035984225
91	0.893214072797381
92	0.913289894544241
93	1.93420549112282
94	2.01316035985681
95	1.3702249316556
96	0.92172364384531
97	0.692972742124807
98	0.581226543445001
99	0.56795977992284
100	0.542978445227087
101	0.568393109969673
102	0.57902769637405
103	0.582289281531616
104	0.732015951206886
105	0.617674171127333
106	0.621904757345101
107	0.621904757345101
108	0.82052625545138
109	1.29589819018974
110	1.72782194917666
111	2.02968266905563
112	0.599498558689569
113	0.408457630088878
114	0.333848537601569
115	0.304293430441355
116	0.323890595534619
117	0.432187393724479
118	0.584456007337548
119	0.723111631331727
120	0.820063455098608
121	0.92986701014203
122	0.814415340499259
123	0.964809118485987
124	0.827044636940968
125	0.595746317291077
126	0.748884268968496
127	0.828356726592184
128	0.75295299094557
129	0.887618998085881
130	0.346087831660587
131	0.306410986272788
132	0.323370943425688
133	0.361427799830785
134	0.437125074863892
135	0.43887282010165
136	0.335371080994138
137	0.372278052595012
138	0.472563017902159
139	0.410237780945769
140	0.335635636062375
141	0.341713442892811
142	0.416404027052987
143	0.459106435917486
144	0.448903066860078
145	0.508083392519892
146	0.440378335842304
147	0.350802869813264
148	0.359033068174195
149	0.398272808743884
150	0.418896916547555
151	0.394865461170149
152	0.447230072056966
153	0.532740905012429
154	0.566950621843474
155	0.552419938024846
156	0.447230072056966
157	0.492664704030624
158	0.688465599491759
159	0.779488710842216
160	0.752720431660141
161	0.859447435277806
162	0.662558897966324
163	0.673641313450926
164	0.711973087686447
165	0.679901226668212
166	0.666907583754708
167	0.935304657895074
168	0.977345396069814
169	0.944393641391123
170	1.31843119089598
171	1.51424254669831
172	1.35475720333002
173	1.36899588252579
174	1.37205600790128
175	1.47876988199182
176	1.26573673657152
177	1.30434562919325
178	1.27465191572903
179	1.19928284926084
180	1.30655521651987
181	1.89265626949442
182	1.29172445657794
