# Supplementary material for: Evolution of communication signals and information during species radiation
Source: Nat Commun. 2020 Oct 2;11:4970. doi: 10.1038/s41467-020-18772-3 (PMC7532446; doi:10.1038/s41467-020-18772-3)
Supplement: Supplementary file 7 — Source Data [file 41467_2020_18772_MOESM7_ESM.zip › Source_Data_Code_Garcia_etal/7_EvolRate_Models/rates_LD4.csv]

	x
1	0.840109976162919
2	0.814387608859074
3	1.16521649567714
4	1.17832170282117
5	1.08875305789358
6	1.32951117947342
7	1.70543371905738
8	1.70550680408231
9	1.38355709819734
10	1.12878267396111
11	0.930354249525908
12	0.810615621330634
13	0.742881890998285
14	0.714600411930592
15	0.760733462112205
16	0.763680909367327
17	0.755830541970314
18	0.844270144266966
19	0.961532121716473
20	1.14434916490313
21	1.38464183931581
22	1.37426950374768
23	1.3992510684704
24	1.49980738588338
25	1.48070198972379
26	1.51139822456007
27	1.48479984762557
28	1.43407886145982
29	1.34914316665149
30	1.78402095076083
31	1.64911943561866
32	1.54449744319943
33	1.57348287677752
34	1.56150199972941
35	1.75240045684372
36	1.85651477971226
37	1.95782200590367
38	1.78835161937396
39	1.63466951399271
40	1.69025679248685
41	1.64950896932114
42	1.86168597547953
43	1.83150503117599
44	1.89107139628224
45	2.14292948950612
46	1.40266303486512
47	1.63261189193095
48	1.51352302714858
49	1.93454799315664
50	2.22370386680729
51	2.17714049512527
52	2.19752362290777
53	1.99668973276556
54	1.38631959380913
55	1.02485370020274
56	1.08416867067763
57	1.2205048643358
58	1.1600034761683
59	1.02079438678322
60	1.45616097227782
61	1.44086132419116
62	1.25379127144645
63	1.15429338177597
64	1.05120227121091
65	0.963310632900418
66	0.855410681898816
67	0.812969636649806
68	0.878394106607065
69	0.875969090719282
70	0.844497770481372
71	0.883548283943229
72	0.843939626637615
73	1.04983228460056
74	1.04983228460056
75	1.25728440637462
76	1.12529870262204
77	1.22320330023454
78	1.0967897543029
79	1.42533777230224
80	1.27065958436206
81	1.24450802955395
82	1.25419108206843
83	1.25077700530559
84	1.25869028230506
85	1.66000894593397
86	1.72765893301451
87	1.5481892783634
88	1.4778199018514
89	1.45419396109499
90	1.4778199018514
91	1.6234846937672
92	1.78111974296188
93	1.90909783664513
94	1.97388205101029
95	1.93562615958851
96	2.13101757296079
97	2.56014706670835
98	3.13802220528948
99	4.33799559344571
100	4.82205754197991
101	3.95293597705054
102	4.81096362320605
103	4.33799559344571
104	2.82956067240549
105	2.45714468698584
106	2.44155085936643
107	2.04731530323833
108	1.92765743723181
109	1.88586682992453
110	1.87080629285978
111	2.24254408576302
112	0.628422692492813
113	0.705802842862919
114	0.769742117829305
115	1.15004936405594
116	1.06149689285006
117	1.16248524450219
118	1.09836495209924
119	1.10785790375969
120	1.23961133841351
121	1.10785790375969
122	0.94693794628727
123	0.978646263150008
124	1.00899883431521
125	1.48173273129783
126	1.5353056788832
127	1.56921234487527
128	1.52951307560786
129	2.13460924918003
130	1.03946107201434
131	1.67137146242911
132	1.58391248592858
133	1.68884743229221
134	1.84815075301504
135	1.79391591757476
136	1.65971569122107
137	1.69675057262542
138	1.66899248774986
139	1.7391642057885
140	0.680159194364233
141	0.606016009289061
142	0.650673998795054
143	0.618090426146874
144	0.614274596397474
145	0.660352194941712
146	0.696750645308933
147	0.67091824624503
148	0.786067179894312
149	0.757816218873668
150	0.767782850230719
151	0.929348930801461
152	0.904456518272617
153	0.878343575118862
154	0.905200200785975
155	0.938593754542162
156	1.0163524552672
157	1.16337199433419
158	0.53116488593007
159	0.518079405595708
160	0.596064162640566
161	0.55643008736927
162	0.462736004129477
163	0.530781011933837
164	0.561800698433255
165	0.529568570769517
166	0.512479386802606
167	0.849950500830983
168	0.886461168518381
169	0.917341692099204
170	0.846327359420227
171	0.799342378661793
172	0.65690765075355
173	0.616385131016709
174	0.58469412061488
175	0.614695731039735
176	0.626613609193426
177	0.612406318543167
178	0.686504638439334
179	0.715645041484667
180	0.735233054114604
181	0.865839766262755
182	1.02527586945685
