# Supplementary material for: Evolution of communication signals and information during species radiation
Source: Nat Commun. 2020 Oct 2;11:4970. doi: 10.1038/s41467-020-18772-3 (PMC7532446; doi:10.1038/s41467-020-18772-3)
Supplement: Supplementary file 7 — Source Data [file 41467_2020_18772_MOESM7_ESM.zip › Source_Data_Code_Garcia_etal/7_EvolRate_Models/rates_LD5.csv]

	x
1	1.93625199241654
2	1.11146918848296
3	0.900864085597698
4	1.44768387010264
5	1.80139968408097
6	1.67219651558313
7	1.32857278070743
8	1.23069758277229
9	1.00617716407558
10	0.91430872431846
11	0.853870902709826
12	0.830415464251847
13	0.836276070249135
14	0.898091836752034
15	0.988009107036119
16	0.968317569372249
17	0.882830418854147
18	0.881213294354487
19	1.08881918195668
20	0.957854121102212
21	1.11591244446959
22	1.25348892463262
23	1.48212318143251
24	1.49084277143331
25	1.626666127349
26	1.5122474201176
27	1.90512045639412
28	1.35813661460939
29	1.28234760363922
30	1.34673447485934
31	1.52290878217662
32	1.72849862707123
33	2.0243840864326
34	2.24436910904478
35	1.89364364238949
36	1.49558665123226
37	1.32939657388735
38	1.12070150076465
39	1.0845768143055
40	1.21554173060675
41	1.23569353722446
42	1.14182358459165
43	1.26122886510296
44	1.20058608107747
45	2.12155330926268
46	2.09449510552232
47	3.36377686636352
48	3.02932238673608
49	5.01701849902924
50	4.67841009414888
51	4.61974671024767
52	4.49554950638385
53	8.08666056937263
54	2.24667573584722
55	2.47400023188469
56	2.60779256488248
57	2.76802732443101
58	2.62881750198307
59	2.54002772837699
60	2.19178594907071
61	1.63412714402179
62	0.486880596794225
63	0.385999896202968
64	0.363152769338272
65	0.384263624042281
66	0.644189231354153
67	0.647360366596905
68	0.844032228468497
69	0.757327580614712
70	1.847882517011
71	2.86016234503154
72	1.77513584301223
73	0.413154414829334
74	0.398796364802779
75	0.438065384366491
76	0.458219915401023
77	0.539175907493735
78	0.483657575647237
79	3.57162691509793
80	3.53643608930283
81	4.49527496758731
82	5.31308580792929
83	4.46440238090884
84	3.36525605008289
85	4.65993048794879
86	5.11720227765148
87	5.57269951772712
88	6.34901294205124
89	5.72275695003044
90	6.61335700542075
91	8.07758546813625
92	6.24382699544361
93	0.473515947777008
94	0.330744910390165
95	0.315191256288223
96	0.31962627089596
97	0.352101213183618
98	0.650412435803103
99	2.29583840777683
100	3.83856235021887
101	4.42117382840869
102	3.85506590678142
103	2.43694077066362
104	0.726595513303366
105	0.370076019768139
106	0.422445425885498
107	0.40544628660927
108	0.378323281990714
109	0.406540131150196
110	0.384652282291083
111	0.574955183560943
112	0.789273035488549
113	0.503360711271325
114	0.449116054482872
115	0.680197907979774
116	0.747602740748218
117	0.934691917529588
118	1.03833628539441
119	1.22620244659338
120	1.3039084984054
121	1.60463734453952
122	1.26855423758472
123	1.61507461914484
124	1.3289153922899
125	1.35350174515546
126	1.64578038540206
127	2.34917472225069
128	1.81008525621957
129	1.88243772565803
130	0.858284646918851
131	0.958355806471773
132	1.06098777459096
133	1.14527521238512
134	1.30224530263825
135	1.32866737690012
136	1.51113898087675
137	1.25778585112291
138	1.53675677489154
139	1.28151311199311
140	0.366451922294118
141	0.354312479998198
142	0.366290387357629
143	0.428301841531657
144	0.475297166382988
145	0.509835896191143
146	0.425297445394951
147	0.411118016366603
148	0.43923642182843
149	0.457890345981532
150	0.515656705940803
151	0.451576280603962
152	0.492209081947272
153	0.575105013722582
154	0.690239424384708
155	0.656371371009828
156	0.592979088293939
157	0.502874741658716
158	1.12531250007436
159	1.46259415364584
160	1.64218277821496
161	1.64849934746621
162	1.38167857146913
163	1.59762078922678
164	1.83705158065385
165	1.61832902659988
166	1.59755541655086
167	2.43554407011768
168	2.54677104408217
169	2.5611281854538
170	2.70244552815042
171	2.73607045544007
172	2.55719371038935
173	2.74658439147918
174	2.66730139850835
175	2.76198892511868
176	2.84939482437851
177	3.09272010297631
178	2.2885045917794
179	2.48586874021172
180	2.55166128169524
181	2.89353352317938
182	3.71829585168724
