# Supplementary material for: Evolution of communication signals and information during species radiation
Source: Nat Commun. 2020 Oct 2;11:4970. doi: 10.1038/s41467-020-18772-3 (PMC7532446; doi:10.1038/s41467-020-18772-3)
Supplement: Supplementary file 7 — Source Data [file 41467_2020_18772_MOESM7_ESM.zip › Source_Data_Code_Garcia_etal/7_EvolRate_Models/rates_LD6.csv]

	x
1	0.658824476371553
2	0.64995252740351
3	0.925604997687326
4	0.734335474213398
5	0.903390456041994
6	1.03449586156509
7	1.12455687008097
8	0.824787301023086
9	0.631724390014178
10	0.583909302262312
11	0.56448472091811
12	0.523208352233392
13	0.554212209579407
14	0.607572913699304
15	0.68402556084473
16	0.636080569808017
17	0.608032804744047
18	0.586511091305281
19	0.646251784933972
20	0.64503802038472
21	0.606307412361451
22	0.628465732716585
23	0.703422809032158
24	0.744830723372827
25	0.781722710643592
26	0.778033083083518
27	0.799928357795318
28	0.734631194103155
29	0.682789799195297
30	0.816243995444756
31	0.734887857534319
32	0.806679710336131
33	0.868088102073731
34	0.920396673183289
35	0.743398626774561
36	0.87028108713684
37	1.98509936643023
38	1.91086144223044
39	2.01267692198778
40	2.13186215358254
41	1.91209297586972
42	1.81777447953539
43	1.70951000873789
44	1.79059677366698
45	2.06403002824085
46	1.24626263666099
47	1.56146944527784
48	1.59096535460546
49	2.19032606509927
50	2.79563312372344
51	2.47435608178171
52	2.66856345656704
53	2.0972031636657
54	1.24626263666099
55	0.898396276731062
56	0.903516647612589
57	0.907638437723009
58	1.03200854342534
59	0.943281704595734
60	0.625128524819482
61	0.542459128661435
62	0.613138453383171
63	0.766405037602289
64	0.971970771195558
65	1.16328100879491
66	1.27786722287633
67	1.27777596065333
68	1.3475578047092
69	1.2149297893546
70	1.48855342692687
71	1.59817512978277
72	1.46568541718981
73	1.20057497837641
74	1.09881624084221
75	0.83410644929811
76	0.627738096489873
77	0.660222478671236
78	0.703261982685886
79	0.472352900005595
80	0.470862914425318
81	0.479954003207353
82	0.513074257811277
83	0.50071242958684
84	0.517914775092958
85	0.524109961591092
86	0.642743583823839
87	0.709562675596489
88	0.781974481361449
89	0.882824081137435
90	0.908349077720742
91	0.847193685906571
92	0.744877846125503
93	1.72138097438466
94	2.31760848209038
95	2.18722727559884
96	2.23620040451992
97	2.50908007639815
98	2.85558056884621
99	4.29527832228389
100	4.9049836308345
101	3.74934822318391
102	5.93240553534203
103	4.24655961310206
104	2.55965123703159
105	2.52862648167095
106	2.8635127706709
107	2.23468954199686
108	2.08806350868794
109	2.05990554537534
110	2.15267233930571
111	2.14889393806603
112	0.565964829694229
113	0.559585129261008
114	0.532482189726332
115	0.498228641561016
116	0.469482942296619
117	0.465552998765221
118	0.517284656665449
119	0.559620282411201
120	0.583821756850985
121	0.587082556961265
122	0.567506754252723
123	0.63557599862994
124	0.600400166153993
125	0.504001606350674
126	0.630054484517753
127	0.744601906229297
128	0.712461105488085
129	0.573466702773774
130	0.541839668225273
131	0.566944317099276
132	0.686185194895893
133	0.818428036682248
134	0.938561056261346
135	0.878602297428269
136	0.740761573176294
137	0.646662691427203
138	0.710871902307311
139	0.820911785981594
140	0.644300665202587
141	0.683324249915471
142	0.712912903212106
143	0.816017374350297
144	0.858410180025464
145	0.805234669691848
146	0.739409904164755
147	0.760280274176316
148	0.62729005153377
149	0.678744100662744
150	0.776743753326187
151	0.711344790211898
152	0.792426209090304
153	0.836478853450497
154	0.822768726736441
155	0.911715904581217
156	0.836728721367546
157	0.782413317394363
158	0.610543656028187
159	0.776280516583027
160	0.868570352793682
161	0.762613209194417
162	0.65743907024511
163	0.612587557413705
164	0.621351938542678
165	0.608055749633014
166	0.780885712921698
167	0.87051376955628
168	0.910539070347391
169	1.19829318175312
170	0.570067437114913
171	0.599880188421952
172	0.702932623258003
173	0.797544713387608
174	0.889281196928612
175	1.01525807203349
176	0.888369443309963
177	0.891283157393057
178	0.955074619530254
179	0.955074619530254
180	1.01833632499516
181	0.641798182059622
182	0.604961125379321
