# Supplementary material for: Evolution of communication signals and information during species radiation
Source: Nat Commun. 2020 Oct 2;11:4970. doi: 10.1038/s41467-020-18772-3 (PMC7532446; doi:10.1038/s41467-020-18772-3)
Supplement: Supplementary file 7 — Source Data [file 41467_2020_18772_MOESM7_ESM.zip › Source_Data_Code_Garcia_etal/7_EvolRate_Models/rates_localInfo.csv]

	x
1	1.26422082824593
2	1.36103096781074
3	1.31363376427156
4	1.41096261587346
5	1.22432010449192
6	1.15886282447158
7	1.00281198661218
8	0.703668054926869
9	0.529171767427614
10	0.540376938364978
11	0.473539753314835
12	0.44106903333575
13	0.436584422588234
14	0.45318153504723
15	0.491041259079294
16	0.494868958539291
17	0.446395433626054
18	0.438440536371168
19	0.53122725076175
20	0.723187332652863
21	0.512703149891829
22	0.448416058621049
23	0.443417495298184
24	0.459109255605842
25	0.493803426147287
26	0.516697207047324
27	0.496928029284836
28	0.471133130183726
29	0.536933526610615
30	0.696473182403858
31	0.693681556860495
32	0.710865214955722
33	0.779858368979282
34	0.740599227696415
35	0.796348927754089
36	0.769463306614937
37	1.15710602075048
38	1.09449229931644
39	1.03764123256824
40	1.05651485027051
41	1.07605206029011
42	1.05940552578201
43	1.05651485027051
44	1.13191501069297
45	1.50926092906449
46	1.36114128947053
47	1.72698605518651
48	1.63732452363611
49	2.28768376865312
50	2.1715857663735
51	1.95936792897833
52	2.05694310591498
53	2.23646752065528
54	1.40039013521196
55	1.08119992708746
56	1.0360791968225
57	1.14012236448451
58	1.01553955208766
59	1.08803820428786
60	1.67253949373848
61	1.58173350092958
62	1.40339337936563
63	1.23100151607788
64	1.22747871043981
65	1.18620928062747
66	1.18011585014339
67	1.32067834444774
68	1.35396910812608
69	1.30070949675843
70	1.11002327668807
71	1.06953149370191
72	1.06448288620687
73	1.17375254534776
74	1.36445115633329
75	1.22355237964727
76	1.31079199568166
77	1.30329831381727
78	1.31829341257708
79	1.56724811001563
80	1.70377226392413
81	1.65955822194945
82	1.70377226392413
83	1.56645308929844
84	1.76952912834236
85	1.56724811001563
86	2.41302848864549
87	1.93440700464897
88	1.76661013529297
89	1.7381776145949
90	1.72912510415605
91	1.889728193592
92	2.39976379576896
93	1.11304233205894
94	0.659129648075143
95	0.482166344925898
96	0.413718934381161
97	0.375496830218735
98	0.41300722405476
99	0.446853175869324
100	0.589466216797394
101	0.659897002041317
102	0.739898570758804
103	0.468290404631038
104	0.422090012892098
105	0.379736292621071
106	0.421807924365533
107	0.391532374272311
108	0.437735418789316
109	0.479375852274262
110	0.649084011645031
111	1.16570658109794
112	1.33354910496979
113	0.838092810897896
114	0.749229355768278
115	0.820644848325013
116	0.689805388664467
117	0.738589795542608
118	0.808682887339488
119	0.746934252940928
120	0.760399254598933
121	0.808423844134612
122	1.04340154576233
123	1.20804469802469
124	1.09927945878436
125	0.821347692065798
126	0.844046741652272
127	0.887714961791131
128	0.913078596212616
129	1.01281742686625
130	0.696618336236335
131	1.32965243725025
132	1.43780171084163
133	1.43780171084163
134	1.47431114143742
135	1.49479106039056
136	1.58704096314991
137	1.40763179730958
138	1.51593877830044
139	1.34233465798407
140	0.664566786628363
141	0.545558182605713
142	0.49028847297193
143	0.46691567317108
144	0.484503431339833
145	0.473542287213195
146	0.559860488477386
147	0.543231811219727
148	0.672058103116243
149	0.63952686304415
150	0.590339307410568
151	0.499769604550991
152	0.459680991517532
153	0.455630324714844
154	0.465349181151806
155	0.490044449499957
156	0.476422533207143
157	0.543810358519451
158	1.21595293300143
159	1.04867355715321
160	1.09128995186132
161	1.06796752455326
162	1.32940860137263
163	1.26331109802027
164	1.26817990230126
165	1.26323667264551
166	1.5848174200472
167	1.24716449476987
168	1.26927508819097
169	1.31689910842916
170	1.13522867442246
171	0.968116616726949
172	0.902042170260839
173	0.7997889994623
174	0.792749385813482
175	0.804764180961322
176	0.801710947240992
177	0.819335549586154
178	0.953665620771012
179	1.07840941935243
180	0.975202604924322
181	0.94418096214547
182	1.2135407753868
