# Supplementary material for: Evolution of communication signals and information during species radiation
Source: Nat Commun. 2020 Oct 2;11:4970. doi: 10.1038/s41467-020-18772-3 (PMC7532446; doi:10.1038/s41467-020-18772-3)
Supplement: Supplementary file 7 — Source Data [file 41467_2020_18772_MOESM7_ESM.zip › Source_Data_Code_Garcia_etal/7_EvolRate_Models/rates_PC1.csv]

	x
1	0.649669838733204
2	0.257602153449416
3	0.449277624691845
4	0.242331948186477
5	0.162157884101336
6	0.171467043100654
7	0.182678618012317
8	0.182678618012317
9	0.167233668627205
10	0.172981442392732
11	0.170971633000169
12	0.193045623236013
13	0.199768425844839
14	0.226406595477824
15	0.255178791672179
16	0.248910197331491
17	0.226574160124391
18	0.21645800941218
19	0.185727039737599
20	0.202229025463351
21	0.170516492682814
22	0.201587695072964
23	0.22823913834273
24	0.260544020288933
25	0.272301995592401
26	0.272670805488384
27	0.255350441880639
28	0.241900914846226
29	0.20315009449517
30	0.267569268888022
31	0.322504932729193
32	0.353466978475481
33	0.427227893737125
34	0.427314923989286
35	0.406361509531664
36	0.321301344203186
37	0.261610443435633
38	0.356809342880146
39	0.464500040758217
40	0.645064729621325
41	0.559133889987287
42	0.569161856728619
43	0.740692601541045
44	0.694394134522916
45	0.359642182902968
46	0.211580281574602
47	0.22461225698905
48	0.24848799449991
49	0.272541570291132
50	0.341746038345468
51	0.361684001984044
52	0.487880505576521
53	0.319290862806048
54	0.308126862917279
55	0.153597584166858
56	0.174852736933991
57	0.215946748452331
58	0.216317546927186
59	0.194199470271063
60	0.533087921766155
61	0.434804204606046
62	0.283048290173848
63	0.273398483073192
64	0.296034088958501
65	0.333238747703932
66	0.412555736150608
67	0.410447382699239
68	0.469617464154193
69	0.468837985160689
70	0.652240287638056
71	0.900567677967323
72	0.758557984165985
73	0.333784204285336
74	0.350399760893987
75	0.305464158440163
76	0.294559956115735
77	0.322986243927133
78	0.34602768971054
79	0.624541633105996
80	0.554505812224976
81	0.636612603227322
82	0.662899720612448
83	0.796988146638453
84	0.559374463584715
85	0.9740617752879
86	3.65691293345423
87	3.77725583915436
88	3.77725583915436
89	3.66292419470261
90	3.84063760998543
91	3.64725075500054
92	3.26435339792654
93	1.28876307535453
94	1.55617699548325
95	1.34993196200198
96	1.34437518301023
97	1.39271972544136
98	1.81741866148846
99	2.36376731217715
100	2.79061683992933
101	2.63694436603606
102	2.8541591320771
103	2.35264114118256
104	1.80765305497051
105	1.24753527987537
106	1.23004310664749
107	1.19541802185468
108	1.30513734321
109	1.30125567191346
110	1.53532685742916
111	1.58947756881248
112	0.123183505037752
113	0.112700768465419
114	0.0979358852322974
115	0.0945881492160842
116	0.100835864749269
117	0.130860142819186
118	0.145826094180253
119	0.178484652836787
120	0.213660751109383
121	0.207128545650498
122	0.172233435191846
123	0.215542063513302
124	0.197199318317627
125	0.177279828163872
126	0.340591578621583
127	0.414002855667565
128	0.379502043533855
129	0.341077815704582
130	0.129150456029219
131	0.121316371527607
132	0.140177832426584
133	0.186163067704629
134	0.286091247676549
135	0.233690680076602
136	0.171418389891398
137	0.155629734844214
138	0.183688814754796
139	0.199312566568054
140	0.112257019546795
141	0.113766115483291
142	0.128379322401403
143	0.144532281549638
144	0.153938148113958
145	0.153938148113958
146	0.166899875051224
147	0.129488567801968
148	0.129982904499874
149	0.137549246354134
150	0.158718730523772
151	0.190821586425871
152	0.220842395340596
153	0.27831012395452
154	0.346344754956604
155	0.311091092187725
156	0.238105983857541
157	0.385307527087063
158	0.137523245669376
159	0.184526890359058
160	0.238047677578263
161	0.257602153449416
162	0.13704855285218
163	0.143510199704615
164	0.173793151420084
165	0.172307525969314
166	0.160278521312091
167	0.772360996457476
168	0.826045434864014
169	0.993722241346109
170	1.66203369908749
171	2.59067767707277
172	2.12958250148882
173	1.89033170211805
174	1.76830717483437
175	1.79259470978752
176	1.69940087412963
177	1.75904918034226
178	1.99069578520999
179	1.89298053996065
180	1.88693359815502
181	3.13720168260915
182	1.65447164378573
