# Supplementary material for: Evolution of communication signals and information during species radiation
Source: Nat Commun. 2020 Oct 2;11:4970. doi: 10.1038/s41467-020-18772-3 (PMC7532446; doi:10.1038/s41467-020-18772-3)
Supplement: Supplementary file 7 — Source Data [file 41467_2020_18772_MOESM7_ESM.zip › Source_Data_Code_Garcia_etal/7_EvolRate_Models/rates_PC2.csv]

	x
1	0.915775848408611
2	1.02283740048625
3	1.12405084396853
4	1.07440466710225
5	0.9562651980978
6	0.90960652898157
7	0.838650250919378
8	0.831550930073958
9	0.787137620675833
10	0.923780677780922
11	0.791344231928593
12	0.724526075413924
13	0.72199967200826
14	0.690972274109627
15	0.693140942034302
16	0.678529035538352
17	0.717868328221902
18	0.698440763444714
19	0.76469206407976
20	0.91654617319963
21	0.683171531766079
22	0.600936648011807
23	0.574811201662692
24	0.542516484732728
25	0.56685636926983
26	0.530005725825641
27	0.594360110170197
28	0.602989463345197
29	0.678529035538352
30	0.772399955969538
31	0.846940319705861
32	0.90548363041716
33	0.897823918966179
34	0.959380325265782
35	0.890449428501231
36	0.817170311242114
37	0.751156055091564
38	0.863594797592029
39	0.902925231169006
40	0.935820329235094
41	0.853012645608543
42	0.936383660260081
43	0.937758810377665
44	1.0475281650975
45	0.733266307581167
46	0.950793517128319
47	1.08993125370801
48	1.01956362140277
49	1.34900086469908
50	1.32416637670744
51	1.22506699537009
52	1.30673067540143
53	1.56827494739729
54	0.912309463252565
55	0.807556705055451
56	0.795747322027523
57	0.837160543385283
58	0.816341081474658
59	0.827332837172412
60	1.18968153971189
61	1.04051293903756
62	0.938530657878545
63	0.893758056604481
64	0.761688649249333
65	0.719751749968064
66	0.696446992343537
67	0.68213422577072
68	0.727791056682897
69	0.692059539428064
70	0.704975280831133
71	0.723703628599517
72	0.708410203159263
73	0.773716875069726
74	0.763290659198335
75	0.901128258365492
76	0.937582310280058
77	0.887841116472239
78	0.882176950777823
79	1.06729293813672
80	1.03468484624922
81	0.983137011453027
82	0.935773811811144
83	0.913070783963218
84	0.988562488184813
85	1.15070656471068
86	1.39960962543357
87	1.46079495444011
88	1.4080724540298
89	1.28557412343112
90	1.29325916450402
91	1.3570601700694
92	1.29903237454996
93	1.42020008294285
94	1.45616911411685
95	1.19129598341914
96	1.07565183512803
97	0.959008713669864
98	0.95891032384613
99	0.995747297838404
100	1.06886814670371
101	0.988777443847411
102	1.11246986514264
103	0.942603083905234
104	1.08541714183031
105	0.874208200003263
106	0.888747481556202
107	0.836929310145561
108	1.00899257746405
109	1.10328918410246
110	1.39101420051895
111	1.58280401694698
112	0.68835021641811
113	0.450704428416159
114	0.346898025926663
115	0.359377692341371
116	0.418504985775509
117	0.52281604894962
118	0.56239060960232
119	0.58844089387945
120	0.640283170809289
121	0.617325768102302
122	0.625957992224077
123	0.682498183656264
124	0.634329896302488
125	0.746106997041435
126	0.839335281483241
127	0.850821525299997
128	0.733819480252656
129	0.890528615520117
130	0.440533534750968
131	0.404980112208776
132	0.420348820114839
133	0.489155771987532
134	0.522443762347737
135	0.509982756510586
136	0.420348820114839
137	0.444221596528196
138	0.503903560465378
139	0.475527432802226
140	0.326160587746906
141	0.329604727414166
142	0.353936594875528
143	0.362833037836205
144	0.385461935046659
145	0.362833037836205
146	0.389257074329555
147	0.381254887997662
148	0.348016838156724
149	0.404583186657452
150	0.418504985775509
151	0.358786296406432
152	0.348275386432752
153	0.360830285200437
154	0.412096092792453
155	0.381664766337622
156	0.403324311170651
157	0.418490612255385
158	0.658539035902198
159	0.615813698222003
160	0.611660637451665
161	0.604334697462809
162	0.672823721345638
163	0.63832851368284
164	0.659201768480825
165	0.659201768480825
166	0.736193797268855
167	0.891222749951477
168	0.884389838038256
169	0.899353399326244
170	0.816188845904938
171	0.805504557221168
172	0.797169588006011
173	0.772294704040533
174	0.74036375436972
175	0.772294704040533
176	0.707682153519966
177	0.778747214413607
178	0.827803361773009
179	0.913711826799504
180	0.871967031332181
181	0.813755928295808
182	0.820499334346549
