# Supplementary material for: Evolution of communication signals and information during species radiation
Source: Nat Commun. 2020 Oct 2;11:4970. doi: 10.1038/s41467-020-18772-3 (PMC7532446; doi:10.1038/s41467-020-18772-3)
Supplement: Supplementary file 7 — Source Data [file 41467_2020_18772_MOESM7_ESM.zip › Source_Data_Code_Garcia_etal/7_EvolRate_Models/rates_PC3.csv]

	x
1	0.766001991714577
2	0.678965211203841
3	0.836969631922941
4	0.934926435194349
5	0.990998150763752
6	1.18688120327835
7	1.47389006441953
8	1.09529832615859
9	0.695895882849442
10	0.664273475574251
11	0.662646575962963
12	0.638683558452326
13	0.604810694266713
14	0.612344922093331
15	0.693347692755531
16	0.644478719198668
17	0.610864134426054
18	0.72937881452276
19	0.767401439037805
20	0.705848821579351
21	0.681909563186709
22	0.724580823089627
23	0.823029000712866
24	0.897898232137981
25	0.914698779021018
26	1.02546506968064
27	0.87325001303936
28	0.748260449313662
29	0.72065428923188
30	1.04168147689589
31	0.994500668813338
32	1.00484261070681
33	1.13523312879687
34	1.15877070611475
35	1.13515550343234
36	1.09613476800158
37	2.69321407480613
38	2.31629098776557
39	2.21540117477123
40	2.22323233260702
41	2.22339510434723
42	2.29155359196084
43	2.31674606126629
44	2.32385337974068
45	3.48134610269786
46	1.42020818012414
47	2.13166798590536
48	2.0036482232026
49	4.01382054516708
50	4.9647812528539
51	4.73341829558473
52	4.39721048133179
53	4.31783561488986
54	1.42020818012414
55	1.01652304734638
56	1.10737237252819
57	1.29965282647144
58	1.12774597957701
59	1.31893577817119
60	1.16049862083231
61	0.988667670040748
62	0.881764897500142
63	0.906004594882971
64	0.941857041350216
65	0.932292574939273
66	0.96903078104769
67	0.961846908429523
68	1.01153361227799
69	1.04502523836857
70	1.20884469348668
71	1.44631911257507
72	1.30677664371623
73	0.977606218055878
74	1.01298279357938
75	0.971786984263571
76	0.885448958405646
77	1.01700780002395
78	0.927897944014992
79	1.00206499119575
80	1.11307469726899
81	1.28608993161503
82	1.43649901346098
83	1.19962971673691
84	1.07085635259376
85	1.02161949598848
86	2.21425231443738
87	3.08610518099238
88	2.71086791685162
89	2.64753358484711
90	2.6966825681286
91	2.9431755949094
92	2.07139004683748
93	0.97121111291634
94	1.14269845659595
95	1.10932911365741
96	1.21017088986487
97	1.35457805289865
98	1.76717776361435
99	2.85186699352754
100	3.61470631535702
101	3.08592641731328
102	3.99099789094935
103	2.85619716067831
104	1.61911634286447
105	1.32061751600235
106	1.36914352362878
107	1.35081716617898
108	1.24376606587304
109	1.18091789216722
110	1.15216305561766
111	1.05788166320554
112	0.49933834058418
113	0.31763017091005
114	0.275872579168222
115	0.278049073184022
116	0.282990461026857
117	0.29583751899947
118	0.35350289609761
119	0.401359180398574
120	0.47115047353434
121	0.489379231955655
122	0.414443440658306
123	0.546392983172742
124	0.518220239962413
125	0.334704123577433
126	0.429277499324202
127	0.519798339320615
128	0.496724091029532
129	0.380354015009547
130	0.308706820863498
131	0.347179686501281
132	0.403471444176713
133	0.623252850967525
134	0.897757203881237
135	0.683804718577743
136	0.43884395557414
137	0.412714759038778
138	0.560313003068705
139	0.467053672165204
140	0.273804127383519
141	0.301229844415187
142	0.314004108007497
143	0.374647391799204
144	0.39783675208949
145	0.452499017628749
146	0.340601714459384
147	0.33868968293385
148	0.299924357184728
149	0.287361166291397
150	0.326182353660993
151	0.27624701843207
152	0.287361166291397
153	0.330317469901576
154	0.360776209125091
155	0.369448527826474
156	0.314097403018277
157	0.326650938255597
158	0.626697001150276
159	0.730180585997841
160	0.801556682321288
161	0.84360074323638
162	0.700992025257893
163	0.681303249769504
164	0.713723739124026
165	0.705335822302477
166	0.802618033704369
167	0.737851615581984
168	0.819169391237882
169	0.772394728639286
170	0.971742946859155
171	0.844318036359081
172	0.68321424346343
173	0.658582918558112
174	0.684334074180234
175	0.752623751822939
176	0.755566326306104
177	0.696514573116692
178	0.67312777624856
179	0.78065969922061
180	0.776372569551495
181	0.916167358516252
182	1.13918378772204
