# Supplementary material for: Evolution of communication signals and information during species radiation
Source: Nat Commun. 2020 Oct 2;11:4970. doi: 10.1038/s41467-020-18772-3 (PMC7532446; doi:10.1038/s41467-020-18772-3)
Supplement: Supplementary file 7 — Source Data [file 41467_2020_18772_MOESM7_ESM.zip › Source_Data_Code_Garcia_etal/7_EvolRate_Models/rates_PC4.csv]

	x
1	1.06729477096697
2	1.01502296955839
3	0.986212011767711
4	1.12686174592378
5	1.28640509926033
6	1.47655952441923
7	1.47924578322188
8	1.62942505410851
9	1.88414226134706
10	2.03569811428812
11	1.61134881798259
12	1.41714601990484
13	1.30201019049613
14	1.27342339818987
15	1.27656555794557
16	1.23540470799613
17	1.22464545131326
18	1.4086668933075
19	1.65011816111493
20	1.93806417996325
21	1.66088812364182
22	1.66688104136045
23	1.73804321065002
24	1.58758267581777
25	1.58758267581777
26	1.55705643871727
27	1.92552361874839
28	1.71016633790573
29	1.60658549690336
30	1.43965958591097
31	1.39929382985153
32	1.39827600699503
33	1.40380740103695
34	1.4861942592722
35	1.4313743261053
36	1.46043944308391
37	1.35568449172917
38	1.27703188282064
39	1.22978393374513
40	1.20982618868364
41	1.24217514924171
42	1.28692794477084
43	1.33978327909571
44	1.30555502886809
45	1.404608541548
46	1.7287408557711
47	2.25679089752668
48	2.35117060829483
49	2.2999313213737
50	1.93361499911923
51	1.85713749766293
52	1.93604738792807
53	2.25205459178824
54	1.62053586332096
55	1.45420479208606
56	1.44230753995509
57	1.42264814440428
58	1.43684180626657
59	1.45946596015856
60	1.23791505168171
61	0.981071307865403
62	0.990967453421875
63	1.01655025673917
64	1.10572206823718
65	0.906164292297811
66	0.833279976376269
67	0.891086381376725
68	0.93226711505091
69	0.875400699753954
70	0.817514351289091
71	0.87147439928138
72	0.89844884127883
73	0.908578627894715
74	1.44822005767044
75	1.0839298559606
76	1.06531900564171
77	1.10958617126268
78	1.14540626482252
79	0.881715083807496
80	0.872884649664041
81	0.86302018078075
82	0.911466865922548
83	0.86302018078075
84	0.914482192521262
85	0.888337771716491
86	1.76137878769671
87	2.06905844456011
88	2.04135381212303
89	2.00628692520147
90	2.00832421878024
91	1.91588362201191
92	1.65308680219026
93	0.886588135249161
94	0.825165624669
95	0.907509823584092
96	1.0995472427223
97	1.40433718740172
98	1.60163128193208
99	1.75950010150494
100	2.07827151588523
101	1.80843874068862
102	2.85295529721659
103	1.68049073664409
104	1.48397228363274
105	1.66107995278494
106	1.99111342090791
107	1.53599668975407
108	1.08919942744529
109	0.971445295123553
110	0.860866930649341
111	0.968152558382434
112	0.923889811713879
113	1.02008192345026
114	1.0664459385114
115	1.32215526606481
116	1.42011413917728
117	1.23221012692509
118	1.15655660291996
119	1.13765370993857
120	1.22414547555139
121	1.13129700541227
122	1.22363155425514
123	1.40043041584004
124	1.18121348086307
125	1.12914969971086
126	1.11456137025456
127	1.18389420411798
128	1.1817177924261
129	1.15216056362371
130	1.43302586159872
131	1.50367289677258
132	1.48378636768447
133	1.44828212935635
134	1.44532775512158
135	1.43535945155342
136	1.5657974624999
137	1.56498974087516
138	1.58616961599405
139	1.59484339308614
140	1.05184700857914
141	0.920994386474776
142	0.848157420339907
143	0.799318849290052
144	0.792814756324543
145	0.853433241988923
146	0.870682609408261
147	0.95168221026393
148	1.06575034046421
149	0.990519930103721
150	1.03513653872867
151	0.923889811713879
152	0.882884868211918
153	0.88202706678024
154	0.906360835096669
155	0.930962899222332
156	0.915038297543495
157	1.06481859742686
158	0.930569068431165
159	0.924420874833295
160	1.02033455955795
161	0.944130048728196
162	0.997003766431753
163	0.954361770906285
164	0.980799475763144
165	0.954361770906285
166	1.1213181066571
167	1.09576745447303
168	1.20317402217151
169	1.10805266654676
170	1.23598755085718
171	1.22164548609062
172	1.06729477096697
173	0.936825735923543
174	0.829001551149272
175	0.840208887099374
176	0.883029009703426
177	0.976686349719037
178	1.17779249561899
179	1.22753288944712
180	1.23433319490267
181	1.41382012285569
182	1.60459230569869
