# Supplementary material for: Evolution of communication signals and information during species radiation
Source: Nat Commun. 2020 Oct 2;11:4970. doi: 10.1038/s41467-020-18772-3 (PMC7532446; doi:10.1038/s41467-020-18772-3)
Supplement: Supplementary file 7 — Source Data [file 41467_2020_18772_MOESM7_ESM.zip › Source_Data_Code_Garcia_etal/7_EvolRate_Models/rates_PC5.csv]

	x
1	1.54453992181968
2	0.463123962981475
3	0.247786792291485
4	0.48909997645667
5	1.00267042972525
6	0.923950922012994
7	0.814725461145518
8	0.838778774754565
9	0.787834398624345
10	0.872126553005008
11	1.028838577099
12	1.03751320439819
13	1.05686469040263
14	1.30271824112749
15	1.59594613703981
16	1.46404041443616
17	1.11374062455371
18	1.22176074039331
19	1.20560721968612
20	0.923003692915017
21	0.767816636659576
22	0.794109264493954
23	0.963058382008701
24	1.03766113234153
25	1.25264914585756
26	1.16119092086335
27	1.14562424147902
28	0.918139865678955
29	0.874373131820763
30	1.11627528367601
31	1.25873075297418
32	1.47528106628197
33	1.88311305225439
34	1.90603351813448
35	1.61187404990493
36	1.31782384548716
37	0.873247740028618
38	0.74403865435218
39	0.735652685573145
40	0.81659157374968
41	0.838449144103894
42	0.736263462929171
43	0.838772583054871
44	0.873247740028618
45	1.65869557307189
46	1.4393907873999
47	2.13341920086999
48	2.32322168414187
49	3.88188776467951
50	3.90359425773886
51	4.33073287003992
52	3.91428709144919
53	7.99641410201595
54	1.80295300133135
55	1.92183662966398
56	2.10604288853083
57	2.39977379259652
58	2.24569545837162
59	2.01647960852167
60	0.68940247503768
61	0.439468523500329
62	0.134340856489502
63	0.130013321301609
64	0.138276962458975
65	0.150862561437608
66	0.217363856683914
67	0.237321507303897
68	0.333841785740349
69	0.304153091095078
70	2.40494104593155
71	4.18511470030855
72	2.47604631931301
73	0.180600922315932
74	0.210242679257168
75	0.198197224216877
76	0.163790045490509
77	0.201214275726913
78	0.2132306809004
79	4.14725916497094
80	4.2100471069911
81	4.84300533364996
82	6.40865566678497
83	4.56429170189802
84	4.08003518143088
85	6.8244663414311
86	7.98621580579662
87	12.3086667411642
88	9.47825616869597
89	8.0611979367103
90	8.74179553433038
91	13.7667379916529
92	11.777644230086
93	0.118042979865498
94	0.0944967838370675
95	0.104380447053688
96	0.10510206754143
97	0.134014067119205
98	0.256893660917208
99	1.18038709328826
100	3.46518817986702
101	3.87742929128327
102	3.76168253960144
103	1.40508726762286
104	0.304307138688891
105	0.158169137222803
106	0.205380446394512
107	0.20213436667908
108	0.134014067119205
109	0.158911566662113
110	0.106766330489605
111	0.169603371074334
112	0.425602843344262
113	0.297438732962753
114	0.239714209024594
115	0.322229588131446
116	0.638544614136453
117	1.00154417498765
118	1.05400343969932
119	1.17235650437864
120	1.28883970868872
121	1.38053761893287
122	1.27871620155122
123	1.55796145593118
124	1.37603784423513
125	2.67913667531298
126	3.09607196075088
127	4.17818299473467
128	3.39660334490223
129	4.17858843374276
130	0.969210857080567
131	0.356721241220876
132	0.449323740275034
133	0.603432898345094
134	1.03742032511272
135	0.890471366221524
136	0.673786874687431
137	0.457810173727768
138	0.588298278000603
139	0.586311579522802
140	0.20986208203316
141	0.201110388169729
142	0.210753950361739
143	0.240560084594997
144	0.272226712834455
145	0.271860988400184
146	0.249760569409461
147	0.224757499390771
148	0.231686129476386
149	0.351045320530598
150	0.40481304744955
151	0.38924061292262
152	0.55048447736256
153	0.925148386033829
154	1.53069114708307
155	0.973376824298958
156	0.587536134670698
157	0.451783062923038
158	0.74457077390302
159	0.900056459373923
160	1.41184493829099
161	1.10404191438318
162	0.968436328380617
163	1.1958051555103
164	1.4416843003397
165	1.21968246072177
166	1.34021502115725
167	1.99817826464439
168	2.29535862638669
169	2.12555241039639
170	3.39375059459319
171	4.54794609556296
172	7.10224591956657
173	9.94268995641105
174	12.3322102538669
175	15.3599492102261
176	13.0767195715805
177	11.4263222650325
178	6.32150589412858
179	7.68619411379367
180	7.42198245840847
181	4.8423107505637
182	4.60819061676745
