# Supplementary material for: Evolution of communication signals and information during species radiation
Source: Nat Commun. 2020 Oct 2;11:4970. doi: 10.1038/s41467-020-18772-3 (PMC7532446; doi:10.1038/s41467-020-18772-3)
Supplement: Supplementary file 7 — Source Data [file 41467_2020_18772_MOESM7_ESM.zip › Source_Data_Code_Garcia_etal/7_EvolRate_Models/rates_PC6.csv]

	x
1	1.41931867981316
2	1.14095620884788
3	0.974217601330975
4	1.04592768184245
5	0.827274424797099
6	0.811528560211936
7	0.856555451429758
8	1.04530488190962
9	1.04334548276438
10	0.937426671377813
11	0.862634370496445
12	0.763482492353022
13	0.703442583000185
14	0.721599284949764
15	0.733350388994055
16	0.743294613324644
17	0.727699753276914
18	0.739565593236572
19	1.02578958548326
20	0.982485746895342
21	1.15394803597279
22	1.0696123642417
23	1.09546779043242
24	1.11973377762047
25	1.21145285366827
26	1.12472940035772
27	1.09546779043242
28	1.02361855651047
29	1.31293367480466
30	1.11550790379383
31	1.06879228539657
32	1.12940321725317
33	1.1755979193559
34	1.1755979193559
35	1.1169510386844
36	1.0991496891752
37	0.799048685572127
38	0.785570543676268
39	0.768182466455751
40	0.826528141015881
41	0.801634900052393
42	0.855861009693169
43	0.990473386320058
44	0.985003912453044
45	0.812846643119631
46	0.736877304528799
47	0.639556454771863
48	0.689713973121699
49	0.617885834992932
50	0.638720376076966
51	0.636329765639599
52	0.678926580562172
53	0.705375308541411
54	0.820046388477232
55	0.754582630457793
56	0.755347384577575
57	0.799094338123194
58	0.822663002354182
59	0.754881491968653
60	1.50092212879209
61	1.49119066769889
62	1.27524053929149
63	1.17482208592851
64	1.27216766714128
65	1.37431192144497
66	1.21279562974072
67	1.12722320014183
68	1.08901818415578
69	1.11890221386305
70	1.13500674130109
71	1.10290634384275
72	1.13329620911203
73	1.74054355144439
74	1.24569728087533
75	1.19227877407522
76	1.16609098369132
77	1.1937545043012
78	1.20065046502852
79	1.95257651055274
80	1.98521575701188
81	2.30364367488571
82	2.61272841531141
83	2.10522517207878
84	1.89387340020637
85	2.21509160773407
86	2.00524887783492
87	2.53145215766327
88	2.87813019958038
89	2.37863588676479
90	2.638742213803
91	2.41737351854712
92	2.17820018355647
93	0.776284302835841
94	0.588272983840956
95	0.530492607395832
96	0.46409566718303
97	0.440016457673682
98	0.491273946139441
99	0.55850143844936
100	0.637825178033186
101	0.667834930451774
102	0.783777970876228
103	0.648867607758749
104	0.536035959631824
105	0.433404689880894
106	0.500315451569364
107	0.440858078984699
108	0.507485426690043
109	0.592451468162763
110	0.627088424201913
111	0.881306034472467
112	1.04549763701136
113	1.06935417225079
114	1.01279438172045
115	1.30770335985165
116	1.1963945636378
117	1.36861215975119
118	1.51254168230455
119	1.22752076122568
120	1.2231897994198
121	1.20417196378215
122	1.68605989062772
123	1.91637281871555
124	1.47112268828045
125	1.63076022742311
126	1.58642658526677
127	1.57116567092002
128	1.52233943869818
129	1.72027883796245
130	1.29877377545109
131	1.62427256334999
132	1.48810069986841
133	1.55309567473783
134	1.59781152261453
135	1.66182129134535
136	1.42926218857401
137	1.91350719842511
138	1.99543269056051
139	1.7927106795368
140	0.893768015761708
141	0.694549493495743
142	0.643014466778831
143	0.618544117725124
144	0.614938302298306
145	0.644419616105671
146	0.677297053239525
147	0.714061619701491
148	0.985832047755178
149	1.09863194349466
150	1.16202005424059
151	1.25528519145758
152	1.56990648320944
153	1.76489330242796
154	2.01679331565239
155	1.74404629868611
156	1.76657926229329
157	1.28668450850062
158	1.00867211509299
159	1.07102842386729
160	1.19048574692191
161	1.04263132314091
162	0.899763407047587
163	0.863555610349504
164	0.954852126880898
165	0.908386795543964
166	0.943137861674448
167	2.19411299798425
168	1.98296853538164
169	2.19834200666123
170	1.24719967682863
171	1.23692705545489
172	1.46224313522897
173	1.74824964387632
174	2.15052627049395
175	2.27556900743053
176	2.06906103011775
177	1.56551716415156
178	1.63467030867762
179	1.60440093221049
180	1.74314834893138
181	1.23248952826482
182	1.31702003656509
