# Supplementary material for: Evolution of communication signals and information during species radiation
Source: Nat Commun. 2020 Oct 2;11:4970. doi: 10.1038/s41467-020-18772-3 (PMC7532446; doi:10.1038/s41467-020-18772-3)
Supplement: Supplementary file 7 — Source Data [file 41467_2020_18772_MOESM7_ESM.zip › Source_Data_Code_Garcia_etal/7_EvolRate_Models/relaxedBM.LD1/LD1.rjmcmc.log]

state	min	max	median	shifts	jumps	jumpvar	SE	root	lnL	lnLp	qlnL.p	qlnL.h
1000	0.038	63.961	0.120	31	0	0.000	0.003	0.213	-7.39	-132.49	-0.03	0.00
2000	0.003	164.362	0.200	29	0	0.000	0.055	-0.082	-9.59	-124.98	-0.00	0.25
3000	0.012	126.684	0.020	28	0	0.000	0.077	-0.336	-8.77	-121.23	0.00	0.69
4000	0.003	148.126	0.061	36	0	0.000	0.052	0.006	-6.88	-151.97	0.00	-0.69
5000	0.014	168.755	0.107	38	0	0.000	0.029	-0.510	-3.28	-159.95	0.00	-3.49
6000	0.026	277.754	0.077	24	0	0.000	0.056	-0.225	-2.67	-106.63	0.00	-0.13
7000	0.005	197.833	0.128	29	0	0.000	0.073	-0.248	-6.11	-124.94	-0.00	1.13
8000	0.044	160.014	0.044	26	0	0.000	0.049	-0.181	-17.90	-113.84	0.00	0.00
9000	0.019	23.761	0.061	30	0	0.000	0.076	0.325	-8.26	-128.69	0.00	0.69
10000	0.063	75.791	0.178	33	0	0.000	0.024	1.307	-28.37	-140.19	0.00	0.69
11000	0.033	52.368	0.224	32	0	0.000	0.032	-0.734	-9.47	-136.33	0.00	0.00
12000	0.007	28.547	0.067	24	0	0.000	0.063	0.272	1.78	-106.61	-0.01	0.00
13000	0.017	53.607	0.226	28	0	0.000	0.059	0.650	-10.98	-121.19	-0.00	0.96
14000	0.003	54.433	0.090	28	0	0.000	0.076	-0.130	-0.24	-121.19	0.00	-3.83
15000	0.007	171.425	0.151	28	0	0.000	0.104	-0.148	-11.25	-121.20	0.00	-5.75
16000	0.020	6.839	0.140	30	0	0.000	0.064	-0.087	-17.19	-128.69	0.00	0.69
17000	0.013	17.958	0.339	35	0	0.000	0.027	0.879	-25.11	-148.00	0.00	-3.36
18000	0.008	39.916	0.127	31	0	0.000	0.020	-0.017	-8.18	-132.49	0.00	0.69
19000	0.045	366.397	0.115	28	0	0.000	0.022	-0.512	-17.23	-121.21	0.00	0.00
20000	0.006	251.795	0.058	32	0	0.000	0.058	-0.444	-13.28	-136.33	-0.00	0.00
21000	0.019	28.341	0.090	26	0	0.000	0.082	-0.539	-12.03	-113.83	0.00	-0.69
22000	0.002	50.024	0.038	23	0	0.000	0.069	-0.577	-12.73	-103.07	0.00	0.00
23000	0.005	19.078	0.154	32	0	0.000	0.084	-0.094	-15.57	-136.32	0.00	0.00
24000	0.001	68.735	0.122	27	0	0.000	0.040	0.213	-5.34	-117.49	0.00	0.00
25000	0.000	27.824	0.058	27	0	0.000	0.050	-0.052	-11.28	-117.49	0.00	-0.37
26000	0.018	20.872	0.025	28	0	0.000	0.082	-0.100	4.37	-121.19	0.00	0.00
27000	0.067	37.052	0.071	21	0	0.000	0.056	0.326	0.78	-96.11	0.00	0.58
28000	0.002	81.760	0.056	31	0	0.000	0.052	-0.483	4.13	-132.50	-0.00	0.00
29000	0.014	79.850	0.049	21	0	0.000	0.038	-0.192	6.71	-96.13	0.00	0.69
30000	0.012	133.227	0.114	23	0	0.000	0.095	0.875	-5.20	-103.09	0.00	0.50
31000	0.004	29.507	0.054	29	0	0.000	0.055	-0.146	-0.56	-124.93	0.00	0.00
32000	0.025	51.629	0.082	23	0	0.000	0.089	0.416	-4.81	-103.09	0.00	0.00
33000	0.034	16.930	0.084	24	0	0.000	0.052	-1.955	-14.17	-106.62	-0.00	-0.69
34000	0.019	47.258	0.139	23	0	0.000	0.003	-0.645	-13.96	-103.08	-0.00	0.97
35000	0.005	34.445	0.063	27	0	0.000	0.038	0.020	3.40	-117.49	0.00	-3.29
36000	0.004	15.459	0.132	26	0	0.000	0.030	0.266	-3.98	-113.82	0.00	-1.21
37000	0.038	34.139	0.145	32	0	0.000	0.056	-1.794	-10.68	-136.33	0.00	0.00
38000	0.013	110.634	0.189	31	0	0.000	0.007	1.322	-13.30	-132.52	-0.00	0.00
39000	0.039	43.698	0.113	27	0	0.000	0.024	-0.156	-8.06	-117.50	0.00	2.27
40000	0.014	260.116	0.158	36	0	0.000	0.035	0.953	-3.04	-151.97	0.00	-0.98
41000	0.008	20.331	0.373	29	0	0.000	0.069	-1.010	-16.90	-124.92	0.00	-2.59
42000	0.017	111.968	0.270	34	0	0.000	0.039	-0.074	-1.79	-144.09	-0.00	1.53
43000	0.001	771.598	0.107	35	0	0.000	0.013	1.239	-2.75	-148.12	-0.00	-0.69
44000	0.054	164.466	0.054	26	0	0.000	0.047	0.478	-5.29	-113.86	0.00	-0.01
45000	0.008	19.430	0.064	30	0	0.000	0.094	0.429	0.20	-128.69	-0.01	0.00
46000	0.057	42.052	0.098	24	0	0.000	0.018	-0.312	-16.81	-106.63	0.00	-0.44
47000	0.008	106.778	0.070	21	0	0.000	0.045	0.243	-3.77	-96.12	0.00	0.00
48000	0.029	14.710	0.054	27	0	0.000	0.087	0.700	-3.89	-117.49	-0.00	-0.69
49000	0.036	666.486	0.128	33	0	0.000	0.019	-0.391	-15.56	-140.33	-0.00	0.00
50000	0.032	47.180	0.180	27	0	0.000	0.026	-0.518	-5.06	-117.51	0.00	0.80
51000	0.007	23.543	0.045	28	0	0.000	0.069	-0.160	2.57	-121.19	0.00	0.00
52000	0.004	15.432	0.164	33	0	0.000	0.053	0.744	-15.41	-140.19	-0.00	0.00
53000	0.026	40.558	0.092	26	0	0.000	0.053	-0.130	-1.50	-113.83	0.00	0.00
54000	0.031	58.914	0.070	30	0	0.000	0.065	0.140	-5.03	-128.69	-0.00	-0.69
55000	0.004	23.358	0.062	30	0	0.000	0.070	-0.250	1.20	-128.69	0.00	0.69
56000	0.018	94.912	0.061	26	0	0.000	0.077	-0.162	-0.46	-113.83	0.00	-1.98
57000	0.004	14.381	0.074	21	0	0.000	0.064	0.005	-3.97	-96.12	0.00	-1.80
58000	0.000	37.696	0.273	32	0	0.000	0.007	-0.214	-13.75	-136.33	-0.00	0.00
59000	0.000	92.104	0.134	38	0	0.000	0.062	0.059	-5.37	-159.94	0.00	-4.62
60000	0.007	15.592	0.070	35	0	0.000	0.090	-0.166	-20.53	-148.00	0.00	0.00
61000	0.004	54.152	0.157	36	0	0.000	0.048	-0.518	-21.09	-151.96	0.00	4.42
62000	0.002	47.544	0.041	27	0	0.000	0.086	0.062	-7.48	-117.50	0.00	-1.29
63000	0.008	27.598	0.131	27	0	0.000	0.048	0.083	-6.06	-117.49	0.00	-0.42
64000	0.039	35.782	0.039	28	0	0.000	0.073	0.704	-9.36	-121.20	0.00	0.00
65000	0.004	46.418	0.208	37	0	0.000	0.035	0.080	-19.04	-155.93	0.00	-0.02
66000	0.009	105.761	0.098	31	0	0.000	0.050	-0.600	-6.84	-132.49	0.00	0.00
67000	0.003	53.551	0.186	29	0	0.000	0.062	-0.051	-0.24	-124.93	-0.00	0.00
68000	0.002	395.828	0.126	34	0	0.000	0.046	0.406	3.15	-144.10	-0.00	0.00
69000	0.020	369.294	0.055	27	0	0.000	0.061	-0.261	-7.18	-117.57	0.00	-3.38
70000	0.024	118.770	0.424	25	0	0.000	0.046	0.506	-12.29	-110.23	-0.00	0.00
71000	0.031	395.447	0.082	28	0	0.000	0.078	0.460	-16.42	-121.27	-0.00	0.00
72000	0.047	24.341	0.112	25	0	0.000	0.057	-0.731	0.94	-110.20	-0.00	0.00
73000	0.057	429.482	0.068	23	0	0.000	0.062	0.471	-6.55	-103.13	-0.00	0.00
74000	0.013	238.166	0.064	25	0	0.000	0.053	-0.084	-5.69	-110.24	0.00	-1.87
75000	0.013	261.666	0.053	29	0	0.000	0.044	-0.235	-15.84	-124.93	0.00	-0.91
76000	0.045	51.817	0.066	22	0	0.000	0.062	0.044	-6.84	-99.57	0.01	0.00
77000	0.024	188.204	0.199	32	0	0.000	0.039	1.167	-10.16	-136.35	0.03	0.00
78000	0.015	22.106	0.083	21	0	0.000	0.079	0.031	-6.29	-96.11	0.00	-1.15
79000	0.014	7.904	0.196	31	0	0.000	0.046	-0.279	-3.29	-132.48	0.00	0.00
80000	0.019	11.797	0.063	29	0	0.000	0.027	-0.226	-1.40	-124.92	0.00	0.00
81000	0.036	45.857	0.066	28	0	0.000	0.036	-0.122	-2.24	-121.20	-0.00	0.00
82000	0.003	303.032	0.169	37	0	0.000	0.007	0.009	-18.11	-155.96	-0.00	0.90
83000	0.025	17.235	0.066	29	0	0.000	0.122	-0.043	-19.42	-124.92	0.00	-0.28
84000	0.007	44.659	0.080	33	0	0.000	0.058	0.140	-13.57	-140.19	0.00	-0.37
85000	0.002	45.484	0.098	26	0	0.000	0.128	0.140	-10.46	-113.83	0.00	-5.46
86000	0.010	39.937	0.053	28	0	0.000	0.046	0.269	8.48	-121.20	0.00	-0.12
87000	0.020	57.236	0.071	28	0	0.000	0.071	-0.192	-0.74	-121.21	0.00	-0.69
88000	0.003	82.250	0.222	32	0	0.000	0.089	-0.150	-16.13	-136.34	0.03	0.00
89000	0.004	70.150	0.165	25	0	0.000	0.108	0.553	-9.83	-110.20	0.00	0.00
90000	0.062	67.398	0.116	17	0	0.000	0.076	-0.481	-6.52	-82.79	-0.00	-0.69
91000	0.005	58.155	0.069	31	0	0.000	0.104	0.158	-3.76	-132.49	0.00	-2.24
92000	0.003	53.030	0.110	25	0	0.000	0.042	-0.131	-4.10	-110.20	0.00	-0.69
93000	0.031	17.908	0.132	28	0	0.000	0.016	0.172	2.53	-121.19	0.00	-0.69
94000	0.052	97.462	0.140	21	0	0.000	0.038	-0.002	0.54	-96.14	0.00	-1.70
95000	0.016	91.237	0.040	25	0	0.000	0.046	-0.147	5.18	-110.23	0.00	-1.94
96000	0.014	2159.310	0.032	27	0	0.000	0.040	1.032	-9.95	-117.68	-0.00	-0.69
97000	0.010	352.442	0.044	23	0	0.000	0.038	0.190	1.68	-103.09	0.00	-0.89
98000	0.016	112.742	0.082	25	0	0.000	0.064	0.995	-7.89	-110.21	-0.00	0.00
99000	0.081	53.767	0.094	25	0	0.000	0.043	0.310	-16.49	-110.20	0.00	0.74
100000	0.005	19.719	0.137	29	0	0.000	0.064	-0.268	-11.70	-124.92	0.00	-0.69
101000	0.000	24.614	0.228	31	0	0.000	0.068	-0.063	-12.53	-132.49	0.00	-0.97
102000	0.022	13.467	0.350	26	0	0.000	0.006	0.533	-27.30	-113.83	0.00	0.25
103000	0.011	8.663	0.238	30	0	0.000	0.031	0.245	-12.26	-128.69	0.00	3.43
104000	0.020	36.990	0.102	39	0	0.000	0.064	0.333	-10.91	-163.97	0.00	0.24
105000	0.005	17.786	0.166	38	0	0.000	0.061	-0.068	-0.81	-159.93	-0.00	1.39
106000	0.015	235.588	0.135	35	0	0.000	0.008	-0.168	-2.92	-148.03	-0.00	0.00
107000	0.078	35.595	0.157	31	0	0.000	0.054	-0.382	-14.46	-132.50	0.00	0.00
108000	0.046	28.800	0.051	34	0	0.000	0.065	0.244	-15.95	-144.09	-0.00	-0.69
109000	0.020	73.382	0.262	39	0	0.000	0.043	0.299	-15.49	-163.97	-0.00	0.89
110000	0.056	76.455	0.391	35	0	0.000	0.082	0.722	-33.87	-148.02	0.00	-1.43
111000	0.043	194.562	0.075	39	0	0.000	0.004	-0.331	-18.48	-163.97	-0.00	-0.69
112000	0.081	52.536	0.208	30	0	0.000	0.022	-0.273	-23.67	-128.70	-0.00	0.00
113000	0.002	67.008	0.108	24	0	0.000	0.067	0.188	-4.69	-106.62	0.00	-5.39
114000	0.012	332.627	0.039	29	0	0.000	0.083	-1.168	-4.71	-125.02	0.00	-1.62
115000	0.027	935.814	0.056	19	0	0.000	0.064	-1.805	-8.71	-89.42	0.00	0.61
116000	0.029	3440.718	0.039	33	0	0.000	0.032	0.879	-12.29	-140.49	-0.00	-0.69
117000	0.029	117.801	0.051	21	0	0.000	0.076	-0.579	-3.49	-96.13	0.00	-1.71
118000	0.000	22.210	0.052	33	0	0.000	0.082	-0.387	0.96	-140.18	-0.00	0.00
119000	0.019	111.522	0.084	29	0	0.000	0.077	-0.088	-14.30	-124.93	0.00	-2.14
120000	0.044	26.898	0.121	31	0	0.000	0.043	1.151	-16.87	-132.49	0.00	-2.68
121000	0.006	22.028	0.185	35	0	0.000	0.031	0.695	-25.79	-148.01	0.00	-2.27
122000	0.011	23.991	0.105	30	0	0.000	0.064	0.003	-18.53	-128.69	0.00	-0.94
123000	0.011	16.391	0.122	32	0	0.000	0.055	-0.146	-17.91	-136.33	0.00	-1.39
124000	0.087	62.783	0.132	23	0	0.000	0.088	-0.766	-16.35	-103.09	-0.00	1.25
125000	0.013	221.248	0.042	31	0	0.000	0.069	1.850	-16.48	-132.51	-0.00	0.00
126000	0.004	14.327	0.084	31	0	0.000	0.079	-0.183	-10.85	-132.49	-0.00	-0.69
127000	0.071	72.792	0.088	23	0	0.000	0.081	0.509	-13.35	-103.08	0.00	4.75
128000	0.028	125.347	0.099	29	0	0.000	0.007	-0.515	-10.08	-124.94	0.01	0.00
129000	0.041	280.959	0.044	29	0	0.000	0.073	-0.279	-12.04	-124.98	-0.00	0.00
130000	0.019	278.519	0.111	25	0	0.000	0.076	-0.242	-7.34	-110.22	0.00	-4.04
131000	0.011	49.845	0.176	26	0	0.000	0.064	0.257	-8.25	-113.83	0.00	0.69
132000	0.012	40.059	0.070	28	0	0.000	0.056	0.126	-1.72	-121.20	0.01	0.00
133000	0.051	22.013	0.083	27	0	0.000	0.046	-0.377	-14.51	-117.49	0.00	0.69
134000	0.015	64.768	0.095	30	0	0.000	0.089	-0.263	-23.24	-128.70	0.00	-5.53
135000	0.030	18.068	0.107	22	0	0.000	0.075	1.664	-3.98	-99.57	-0.00	-0.69
136000	0.012	38.844	0.146	27	0	0.000	0.023	-0.262	-7.64	-117.49	-0.00	-0.69
137000	0.007	10.475	0.054	34	0	0.000	0.049	0.821	-17.90	-144.07	-0.00	0.00
138000	0.035	17.256	0.072	24	0	0.000	0.155	0.341	-15.18	-106.62	0.00	-1.30
139000	0.051	55.524	0.051	31	0	0.000	0.093	-0.064	-10.44	-132.50	-0.00	0.00
140000	0.011	28.846	0.098	37	0	0.000	0.084	0.052	-31.58	-155.93	-0.00	1.83
141000	0.038	69.463	0.213	36	0	0.000	0.035	-0.082	-36.03	-151.97	-0.00	-0.69
142000	0.015	145.306	0.114	34	0	0.000	0.014	0.864	-11.28	-144.11	0.00	0.00
143000	0.044	116.106	0.093	31	0	0.000	0.009	0.309	-23.48	-132.52	0.00	-0.92
144000	0.052	76.675	0.081	28	0	0.000	0.015	0.767	-19.61	-121.20	-0.05	0.00
145000	0.017	64.442	0.064	27	0	0.000	0.033	2.227	-3.90	-117.49	-0.00	0.00
146000	0.002	56.282	0.080	31	0	0.000	0.047	-0.148	6.88	-132.50	-0.01	0.00
147000	0.000	11.355	0.042	20	0	0.000	0.066	-0.359	-3.09	-92.70	-0.00	0.35
148000	0.008	138.850	0.071	22	0	0.000	0.071	0.030	-0.13	-99.59	0.00	-1.79
149000	0.025	165.969	0.224	33	0	0.000	0.031	-0.101	-8.73	-140.20	-0.00	0.00
150000	0.014	59.887	0.136	34	0	0.000	0.048	-0.556	-9.18	-144.08	0.00	-3.55
151000	0.026	16.114	0.060	29	0	0.000	0.039	-0.271	-5.92	-124.92	0.00	-5.54
152000	0.015	93.324	0.213	26	0	0.000	0.052	-0.918	-30.16	-113.84	-0.04	-0.69
153000	0.004	38.370	0.349	24	0	0.000	0.132	0.247	-32.48	-106.63	-0.00	1.00
154000	0.036	14.345	0.058	30	0	0.000	0.082	-0.834	-7.64	-128.69	0.00	-2.95
155000	0.006	426.960	0.107	26	0	0.000	0.101	0.848	-13.22	-113.92	-0.00	0.00
156000	0.017	393.868	0.104	26	0	0.000	0.067	-1.072	2.35	-113.86	0.00	-0.95
157000	0.003	4312.560	0.066	25	0	0.000	0.058	-0.332	-3.73	-110.32	0.00	-0.31
158000	0.018	834.955	0.051	36	0	0.000	0.065	-0.845	-9.61	-152.01	0.00	-1.66
159000	0.003	1417.001	0.226	26	0	0.000	0.070	0.278	-12.63	-113.88	0.00	-0.69
160000	0.016	49.403	0.103	27	0	0.000	0.084	0.346	-17.40	-117.50	-0.04	0.00
161000	0.005	7.549	0.089	27	0	0.000	0.103	-0.085	-9.98	-117.48	0.00	4.35
162000	0.024	9.079	0.066	27	0	0.000	0.044	-0.273	-13.61	-117.49	0.00	0.00
163000	0.006	22.437	0.037	34	0	0.000	0.048	0.422	-4.19	-144.08	0.00	0.69
164000	0.007	27.214	0.091	29	0	0.000	0.036	-0.324	-12.43	-124.94	0.00	3.38
165000	0.016	151.291	0.133	31	0	0.000	0.079	-0.616	-13.06	-132.50	-0.00	-0.69
166000	0.006	81.588	0.195	28	0	0.000	0.075	-0.005	-14.10	-121.20	0.00	-4.89
167000	0.024	100.310	0.121	24	0	0.000	0.047	-0.993	-9.77	-106.64	0.00	0.00
168000	0.035	19.045	0.143	33	0	0.000	0.021	0.702	-14.53	-140.19	-0.00	1.57
169000	0.022	40.211	0.149	32	0	0.000	0.039	0.098	-3.65	-136.32	0.00	0.00
170000	0.024	17.360	0.102	32	0	0.000	0.067	1.002	-14.46	-136.32	-0.00	0.00
171000	0.000	28.263	0.155	29	0	0.000	0.064	-0.039	-18.96	-124.92	-0.00	-0.69
172000	0.009	26.772	0.256	29	0	0.000	0.083	-0.376	-9.95	-124.92	-0.00	0.00
173000	0.011	298.304	0.114	29	0	0.000	0.010	-0.151	3.30	-124.96	-0.01	-0.69
174000	0.003	55.803	0.166	34	0	0.000	0.153	0.557	-15.41	-144.08	0.00	-4.34
175000	0.001	387.616	0.061	24	0	0.000	0.085	-0.307	-2.32	-106.64	0.00	-3.74
176000	0.015	50.031	0.100	26	0	0.000	0.085	1.187	-11.96	-113.84	0.00	-1.61
177000	0.014	15.146	0.084	29	0	0.000	0.074	-0.228	-6.63	-124.92	-0.00	0.00
178000	0.024	139.118	0.090	29	0	0.000	0.071	0.445	-14.35	-124.95	-0.00	0.94
179000	0.023	42.187	0.063	24	0	0.000	0.060	-0.238	-7.88	-106.62	-0.00	-0.69
180000	0.035	1376.944	0.313	31	0	0.000	0.010	-0.281	-12.54	-132.54	0.00	-2.10
181000	0.011	61.898	0.117	27	0	0.000	0.049	0.441	-8.18	-117.50	0.00	-0.69
182000	0.002	138.260	0.094	29	0	0.000	0.046	-0.206	-3.02	-124.94	0.00	-1.45
183000	0.001	19.630	0.099	32	0	0.000	0.049	0.092	-8.52	-136.32	0.00	-6.11
184000	0.004	95.226	0.153	33	0	0.000	0.039	-0.477	-11.31	-140.20	-0.00	0.10
185000	0.022	286.529	0.166	28	0	0.000	0.058	0.871	-20.84	-121.26	0.00	-3.18
186000	0.003	69.922	0.079	30	0	0.000	0.038	0.688	-4.16	-128.71	0.00	0.00
187000	0.023	339.383	0.117	26	0	0.000	0.049	-0.093	-3.07	-113.84	0.00	-1.09
188000	0.004	226.156	0.091	27	0	0.000	0.076	-0.267	5.44	-117.50	0.00	-3.69
189000	0.004	70.378	0.074	27	0	0.000	0.044	-0.119	1.66	-117.49	0.00	0.00
190000	0.071	224.908	0.133	27	0	0.000	0.044	-0.374	-6.92	-117.51	-0.01	0.00
191000	0.012	77.672	0.080	34	0	0.000	0.083	-0.195	-10.70	-144.08	0.00	0.00
192000	0.007	40.361	0.067	28	0	0.000	0.166	0.679	-13.08	-121.18	0.00	0.00
193000	0.013	61.698	0.105	27	0	0.000	0.074	-0.418	-5.01	-117.49	0.00	-3.85
194000	0.005	126.013	0.107	27	0	0.000	0.039	0.446	-6.94	-117.51	0.00	0.00
195000	0.078	35.169	0.149	32	0	0.000	0.046	-0.305	-20.39	-136.33	-0.00	0.00
196000	0.003	41.338	0.187	29	0	0.000	0.103	0.376	-14.57	-124.93	0.00	-0.34
197000	0.005	26.179	0.089	26	0	0.000	0.037	-0.405	-0.30	-113.83	-0.00	0.69
198000	0.011	23.145	0.050	23	0	0.000	0.044	-0.453	-6.19	-103.08	-0.00	-0.69
199000	0.003	119.339	0.074	31	0	0.000	0.066	-0.150	-15.94	-132.50	0.00	0.00
200000	0.101	110.755	0.136	30	0	0.000	0.010	0.912	-10.90	-128.70	0.00	-0.62
201000	0.070	22.215	0.070	26	0	0.000	0.057	-0.264	-12.42	-113.83	-0.00	-0.69
202000	0.031	13.044	0.088	21	0	0.000	0.027	0.412	-13.88	-96.11	-0.00	0.00
203000	0.086	94.598	0.096	28	0	0.000	0.048	0.561	-9.44	-121.21	0.00	-0.17
204000	0.005	26.410	0.080	33	0	0.000	0.076	-0.098	-17.14	-140.19	-0.00	0.00
205000	0.024	61.461	0.087	27	0	0.000	0.085	-1.104	-11.20	-117.49	0.00	-0.06
206000	0.012	437.842	0.185	29	0	0.000	0.012	0.308	-8.26	-124.97	-0.00	0.00
207000	0.037	56.512	0.044	26	0	0.000	0.093	1.362	-9.37	-113.85	0.00	0.00
208000	0.036	49.936	0.046	33	0	0.000	0.079	-0.093	-9.36	-140.20	0.00	0.17
209000	0.005	82.365	0.077	36	0	0.000	0.063	-0.403	-3.13	-151.95	-0.00	-0.69
210000	0.015	14.278	0.048	25	0	0.000	0.076	-0.275	-4.18	-110.20	-0.00	0.00
211000	0.008	114.216	0.294	24	0	0.000	0.041	0.035	-9.15	-106.62	0.00	0.00
212000	0.004	100.120	0.057	29	0	0.000	0.087	-0.064	-3.26	-124.94	0.00	0.69
213000	0.022	34.565	0.129	29	0	0.000	0.030	-0.120	-3.25	-124.93	-0.00	0.54
214000	0.006	19.242	0.096	30	0	0.000	0.084	1.038	-6.26	-128.69	0.00	-0.53
215000	0.000	21.543	0.064	27	0	0.000	0.049	-0.285	0.68	-117.49	0.00	-3.68
216000	0.015	45.094	0.063	24	0	0.000	0.052	0.126	-6.56	-106.62	0.00	-1.25
217000	0.053	20.345	0.135	32	0	0.000	0.003	0.300	-13.02	-136.33	-0.00	-0.69
218000	0.066	11.802	0.220	26	0	0.000	0.047	-0.835	-19.11	-113.83	0.00	3.00
219000	0.013	108.073	0.057	26	0	0.000	0.057	-1.241	-4.62	-113.84	-0.00	0.00
220000	0.019	164.873	0.136	30	0	0.000	0.109	0.056	-17.46	-128.71	0.00	4.93
221000	0.005	730.216	0.169	32	0	0.000	0.084	-0.612	-11.71	-136.42	-0.07	1.96
222000	0.008	282.937	0.128	33	0	0.000	0.044	0.184	-0.93	-140.21	0.00	4.90
223000	0.006	33.070	0.097	28	0	0.000	0.044	-0.061	-1.17	-121.19	-0.00	0.00
224000	0.005	54.911	0.053	33	0	0.000	0.064	-0.187	4.35	-140.19	0.00	0.00
225000	0.004	141.643	0.065	23	0	0.000	0.071	-0.198	5.38	-103.09	-0.00	0.00
226000	0.029	27.943	0.051	27	0	0.000	0.065	-0.269	-7.20	-117.49	0.00	-0.38
227000	0.002	58.381	0.079	30	0	0.000	0.065	0.186	-0.50	-128.69	0.00	-0.87
228000	0.018	123.357	0.042	35	0	0.000	0.048	-0.115	-11.01	-148.02	0.00	0.00
229000	0.000	197.559	0.080	31	0	0.000	0.066	-0.575	-7.84	-132.51	0.00	-2.04
230000	0.027	27.258	0.047	36	0	0.000	0.061	0.939	-10.16	-151.96	-0.01	0.00
231000	0.029	83.123	0.164	30	0	0.000	0.000	0.106	-7.10	-128.71	-0.00	0.00
232000	0.015	18.041	0.041	24	0	0.000	0.069	0.360	-10.74	-106.62	0.00	-3.03
233000	0.004	380.213	0.096	27	0	0.000	0.092	-0.262	-5.60	-117.54	0.06	0.00
234000	0.012	305.956	0.072	34	0	0.000	0.056	0.229	-9.13	-144.10	-0.00	1.94
235000	0.046	49.946	0.110	27	0	0.000	0.045	0.878	-12.67	-117.50	0.00	-3.51
236000	0.000	40.233	0.041	39	0	0.000	0.077	-0.234	-7.46	-163.96	-0.00	0.00
237000	0.010	43.555	0.073	30	0	0.000	0.035	0.189	-1.02	-128.69	-0.00	-0.69
238000	0.005	489.513	0.130	26	0	0.000	0.049	-1.324	-2.18	-113.86	-0.00	0.00
239000	0.006	376.452	0.046	28	0	0.000	0.053	-0.218	-12.77	-121.21	-0.06	0.00
240000	0.003	225.947	0.065	28	0	0.000	0.071	0.077	-1.47	-121.20	-0.00	0.00
241000	0.031	126.316	0.067	28	0	0.000	0.034	-0.877	-11.33	-121.20	-0.00	-0.69
242000	0.009	364.378	0.070	26	0	0.000	0.083	-0.120	-6.79	-113.85	0.00	-3.48
243000	0.024	89.500	0.026	27	0	0.000	0.109	-0.397	-10.76	-117.50	0.00	0.69
244000	0.003	45.949	0.159	27	0	0.000	0.018	-0.353	-8.06	-117.49	-0.00	0.86
245000	0.018	20.083	0.103	29	0	0.000	0.068	0.295	-5.33	-124.92	0.00	-3.70
246000	0.000	32.820	0.098	30	0	0.000	0.090	0.298	-4.99	-128.68	0.00	0.00
247000	0.021	44.364	0.195	24	0	0.000	0.059	-0.705	-9.99	-106.62	0.00	0.00
248000	0.015	46.297	0.055	31	0	0.000	0.042	0.489	-6.59	-132.49	0.00	0.00
249000	0.031	37.758	0.212	28	0	0.000	0.061	0.359	-17.33	-121.19	0.00	-0.69
250000	0.017	28.607	0.061	25	0	0.000	0.029	-0.221	-1.62	-110.20	0.00	-0.19
251000	0.001	57.068	0.090	27	0	0.000	0.034	-0.218	-3.66	-117.50	0.00	-0.76
252000	0.020	25.609	0.154	35	0	0.000	0.050	-0.241	-9.02	-148.00	0.00	-2.61
253000	0.038	7.324	0.113	24	0	0.000	0.049	0.327	-6.10	-106.61	-0.00	0.71
254000	0.013	70.973	0.171	27	0	0.000	0.063	0.263	2.77	-117.50	0.00	0.69
255000	0.001	165.119	0.087	31	0	0.000	0.037	0.990	-4.89	-132.51	-0.00	0.00
256000	0.027	14.735	0.083	23	0	0.000	0.084	-0.475	-9.41	-103.07	0.00	-0.05
257000	0.030	64.058	0.114	30	0	0.000	0.079	-0.472	-4.15	-128.69	-0.01	0.00
258000	0.071	30.878	0.099	29	0	0.000	0.037	0.953	-9.51	-124.92	-0.00	0.00
259000	0.011	44.848	0.113	31	0	0.000	0.023	0.086	-11.25	-132.49	0.00	4.48
260000	0.002	21.139	0.165	29	0	0.000	0.047	0.259	-18.53	-124.92	0.00	-2.13
261000	0.007	52.497	0.143	35	0	0.000	0.046	2.062	-14.05	-148.00	0.00	0.69
262000	0.000	74.432	0.145	23	0	0.000	0.112	-0.122	-7.17	-103.07	-0.00	-0.69
263000	0.037	16.162	0.073	19	0	0.000	0.091	-0.230	-6.04	-89.34	-0.00	-0.69
264000	0.005	18.413	0.073	28	0	0.000	0.079	-0.019	-12.92	-121.19	-0.00	0.00
265000	0.028	103.262	0.214	24	0	0.000	0.046	-0.179	-2.92	-106.62	0.00	0.00
266000	0.033	38.673	0.190	33	0	0.000	0.062	0.080	-15.68	-140.19	0.00	-0.72
267000	0.003	98.691	0.074	30	0	0.000	0.099	-0.147	-4.88	-128.69	-0.00	0.00
268000	0.012	26.266	0.108	31	0	0.000	0.050	0.374	-1.48	-132.49	-0.00	0.69
269000	0.059	41.346	0.074	27	0	0.000	0.076	0.242	-9.35	-117.49	0.00	0.00
270000	0.009	68.495	0.149	31	0	0.000	0.034	-0.335	-16.65	-132.50	-0.00	0.00
271000	0.039	138.989	0.143	31	0	0.000	0.006	0.348	-26.70	-132.50	0.00	0.00
272000	0.001	8.922	0.112	34	0	0.000	0.161	0.665	-29.63	-144.07	0.00	0.69
273000	0.005	72.724	0.097	20	0	0.000	0.033	0.627	-13.38	-92.72	0.00	-1.31
274000	0.034	15.955	0.118	21	0	0.000	0.054	0.585	0.90	-96.11	-0.00	0.41
275000	0.019	147.487	0.144	35	0	0.000	0.002	-0.032	-6.65	-148.04	-0.00	0.00
276000	0.021	48.806	0.062	36	0	0.000	0.040	-0.061	1.23	-151.96	-0.00	0.32
277000	0.058	22.536	0.112	29	0	0.000	0.009	-0.091	-2.10	-124.92	0.00	-1.70
278000	0.045	482.757	0.106	35	0	0.000	0.009	0.107	-22.28	-148.04	0.05	0.00
279000	0.011	426.871	0.145	28	0	0.000	0.019	0.088	-7.47	-121.22	-0.00	0.00
280000	0.012	115.338	0.114	32	0	0.000	0.028	-0.061	-2.90	-136.34	0.00	0.00
281000	0.038	240.556	0.040	30	0	0.000	0.066	0.146	-6.45	-128.77	-0.00	0.00
282000	0.036	112.119	0.050	34	0	0.000	0.070	-0.226	-10.34	-144.10	0.00	1.18
283000	0.035	720.119	0.105	38	0	0.000	0.033	-0.352	-20.00	-160.03	-0.00	0.00
284000	0.008	156.905	0.060	25	0	0.000	0.031	-0.263	-15.73	-110.22	-0.00	-0.69
285000	0.010	52.956	0.106	31	0	0.000	0.057	-0.331	-7.67	-132.50	0.00	2.20
286000	0.007	32.312	0.069	30	0	0.000	0.038	0.158	-14.37	-128.69	0.00	-1.45
287000	0.011	1409.713	0.095	30	0	0.000	0.067	0.089	-10.05	-128.74	0.00	-0.69
288000	0.005	87.683	0.070	26	0	0.000	0.034	0.515	-3.33	-113.83	-0.00	-0.69
289000	0.032	70.270	0.143	32	0	0.000	0.098	1.280	-15.25	-136.33	0.00	0.00
290000	0.003	30.736	0.105	34	0	0.000	0.041	-0.491	-6.82	-144.08	0.00	-3.05
291000	0.036	73.272	0.083	29	0	0.000	0.047	-0.003	-13.23	-124.93	0.00	0.00
292000	0.022	25.027	0.085	26	0	0.000	0.077	0.360	-11.36	-113.82	0.00	-0.93
293000	0.022	499.707	0.117	28	0	0.000	0.091	-0.384	-24.92	-121.23	0.00	0.00
294000	0.004	309.091	0.060	21	0	0.000	0.075	-0.070	-11.09	-96.15	-0.00	0.00
295000	0.008	45.846	0.072	25	0	0.000	0.060	-0.385	-0.35	-110.21	-0.00	0.69
296000	0.013	150.822	0.102	27	0	0.000	0.051	0.050	-12.83	-117.53	0.00	-1.23
297000	0.003	43.973	0.147	23	0	0.000	0.016	-0.059	-0.59	-103.07	-0.00	0.00
298000	0.032	10.265	0.100	27	0	0.000	0.069	-0.302	-5.29	-117.49	-0.00	-0.69
299000	0.007	75.758	0.133	31	0	0.000	0.076	-1.135	-17.72	-132.49	0.00	-0.36
300000	0.019	16.043	0.069	28	0	0.000	0.077	0.873	-9.97	-121.19	0.00	-5.50
301000	0.009	31.743	0.230	30	0	0.000	0.006	-0.378	-11.28	-128.70	-0.00	0.00
302000	0.008	36.751	0.123	24	0	0.000	0.106	-0.195	-15.36	-106.62	-0.00	-0.69
303000	0.005	31.422	0.086	31	0	0.000	0.064	-0.089	-21.45	-132.49	-0.00	-0.69
304000	0.066	14.255	0.091	23	0	0.000	0.037	0.118	-2.16	-103.07	0.00	0.69
305000	0.026	28.345	0.132	29	0	0.000	0.092	0.150	-13.56	-124.93	-0.03	0.00
306000	0.015	41.761	0.068	29	0	0.000	0.081	0.041	-3.90	-124.92	0.00	-3.30
307000	0.001	137.988	0.082	35	0	0.000	0.084	-0.204	-1.13	-148.05	-0.06	0.00
308000	0.001	4.134	0.050	33	0	0.000	0.145	-0.390	-23.19	-140.18	0.00	-0.69
309000	0.001	84.163	0.104	27	0	0.000	0.094	0.002	-15.23	-117.50	0.00	-1.24
310000	0.001	25.461	0.076	27	0	0.000	0.072	-1.434	-4.62	-117.49	-0.00	-0.69
311000	0.001	42.420	0.059	25	0	0.000	0.128	-2.201	-16.55	-110.21	-0.01	0.00
312000	0.033	37.142	0.157	28	0	0.000	0.034	-0.116	-9.80	-121.20	-0.00	0.34
313000	0.010	96.246	0.052	22	0	0.000	0.100	-1.840	-9.93	-99.58	-0.00	-0.69
314000	0.009	208.036	0.122	24	0	0.000	0.071	1.113	-10.33	-106.63	0.00	-1.94
315000	0.060	12.429	0.143	23	0	0.000	0.043	-0.709	-12.98	-103.07	-0.00	0.43
316000	0.048	26.010	0.102	25	0	0.000	0.002	-0.263	-4.85	-110.20	-0.00	-0.69
317000	0.014	40.199	0.075	34	0	0.000	0.012	0.352	-4.41	-144.08	-0.00	0.00
318000	0.005	150.703	0.106	26	0	0.000	0.060	-0.156	-6.75	-113.85	0.00	4.23
319000	0.113	33.647	0.235	25	0	0.000	0.010	0.845	-13.40	-110.20	-0.00	0.00
320000	0.058	57.974	0.129	26	0	0.000	0.009	-0.278	-0.58	-113.85	-0.00	0.00
321000	0.023	101.473	0.026	36	0	0.000	0.024	-0.779	-2.39	-151.96	-0.01	0.00
322000	0.019	113.766	0.074	25	0	0.000	0.054	-0.163	-2.05	-110.24	0.00	4.66
323000	0.025	25.359	0.075	24	0	0.000	0.029	-0.421	-4.61	-106.63	0.00	0.00
324000	0.017	308.921	0.125	31	0	0.000	0.062	-0.086	-12.65	-132.54	0.03	0.69
325000	0.011	551.502	0.047	29	0	0.000	0.021	-0.244	-0.93	-124.95	-0.00	0.00
326000	0.007	97.217	0.094	28	0	0.000	0.007	-0.420	-16.53	-121.21	0.00	0.00
327000	0.008	27.610	0.029	32	0	0.000	0.066	-0.129	-9.02	-136.33	0.00	-0.97
328000	0.025	113.605	0.054	23	0	0.000	0.074	-0.280	-17.24	-103.09	0.00	-0.49
329000	0.009	86.143	0.053	28	0	0.000	0.016	-0.318	-1.47	-121.20	0.00	-0.17
330000	0.011	344.691	0.126	25	0	0.000	0.037	0.006	-4.83	-110.22	0.00	0.00
331000	0.054	76.741	0.071	27	0	0.000	0.046	-0.191	-13.13	-117.51	-0.00	0.00
332000	0.026	690.780	0.117	30	0	0.000	0.045	-0.579	-5.94	-128.77	0.08	0.00
333000	0.028	161.784	0.089	34	0	0.000	0.020	-0.951	-9.82	-144.12	0.00	-0.73
334000	0.009	135.065	0.085	27	0	0.000	0.034	-0.366	-7.61	-117.52	0.00	-1.32
335000	0.015	18.085	0.151	27	0	0.000	0.003	-0.018	-9.86	-117.50	0.00	-3.93
336000	0.013	53.891	0.083	31	0	0.000	0.073	-0.058	-10.10	-132.50	0.00	-1.66
337000	0.011	23.653	0.052	36	0	0.000	0.003	0.824	-14.07	-151.95	0.00	4.80
338000	0.002	18.826	0.171	26	0	0.000	0.053	-0.374	-18.48	-113.83	0.00	-0.69
339000	0.005	10.733	0.112	23	0	0.000	0.011	-0.224	-4.56	-103.07	-0.00	0.00
340000	0.020	264.266	0.083	28	0	0.000	0.034	-0.453	-9.29	-121.20	-0.00	1.03
341000	0.042	63.825	0.074	35	0	0.000	0.045	-0.069	-18.97	-148.01	-0.05	0.00
342000	0.012	117.787	0.144	33	0	0.000	0.040	1.434	-17.75	-140.21	0.00	0.00
343000	0.013	60.928	0.131	21	0	0.000	0.052	-0.201	-4.22	-96.12	-0.01	0.00
344000	0.048	40.697	0.078	29	0	0.000	0.014	0.255	-6.91	-124.92	0.00	-0.38
345000	0.008	151.674	0.078	32	0	0.000	0.088	0.529	-1.10	-136.33	0.00	-3.22
346000	0.002	41.956	0.049	32	0	0.000	0.095	0.592	-4.68	-136.32	0.00	-3.97
347000	0.005	93.691	0.151	35	0	0.000	0.068	1.114	-11.11	-148.01	-0.00	0.00
348000	0.002	37.948	0.093	28	0	0.000	0.049	-0.273	-9.48	-121.19	-0.00	0.00
349000	0.002	26.543	0.309	28	0	0.000	0.050	-0.009	-14.18	-121.19	-0.00	-0.69
350000	0.028	84.455	0.218	38	0	0.000	0.085	0.152	-17.99	-159.95	0.00	2.87
351000	0.002	22.493	0.079	28	0	0.000	0.066	-0.178	-7.17	-121.19	0.00	0.00
352000	0.037	178.102	0.115	33	0	0.000	0.055	0.381	-12.89	-140.21	-0.00	0.00
353000	0.074	138.400	0.084	31	0	0.000	0.030	-0.216	-17.38	-132.51	-0.00	-0.69
354000	0.006	34.883	0.073	29	0	0.000	0.067	1.211	-20.16	-124.92	-0.02	0.00
355000	0.043	64.410	0.117	32	0	0.000	0.039	0.843	-19.13	-136.33	0.00	-0.93
356000	0.008	91.156	0.156	29	0	0.000	0.033	-0.386	-2.55	-124.93	0.00	0.00
357000	0.008	23.556	0.021	22	0	0.000	0.132	0.062	-11.12	-99.57	-0.00	0.00
358000	0.025	188.005	0.089	24	0	0.000	0.053	0.394	2.02	-106.63	0.00	0.69
359000	0.020	91.127	0.083	26	0	0.000	0.059	-0.089	0.04	-113.84	0.00	4.95
360000	0.022	31.955	0.139	25	0	0.000	0.103	-0.152	-14.23	-110.21	0.00	-1.50
361000	0.026	50.187	0.089	30	0	0.000	0.006	0.018	-12.45	-128.69	0.00	-1.88
362000	0.024	21.913	0.173	33	0	0.000	0.039	-0.118	-10.95	-140.19	0.00	0.69
363000	0.033	9.481	0.254	27	0	0.000	0.112	-0.330	-18.24	-117.49	-0.01	0.00
364000	0.005	240.448	0.082	30	0	0.000	0.061	-0.935	-12.37	-128.70	0.00	-5.56
365000	0.017	61.062	0.086	33	0	0.000	0.040	0.128	-2.86	-140.19	0.00	-0.76
366000	0.016	12.291	0.092	33	0	0.000	0.045	1.074	-7.59	-140.18	-0.00	0.00
367000	0.019	48.928	0.080	27	0	0.000	0.017	-0.692	1.27	-117.50	0.00	-0.09
368000	0.034	24.430	0.090	27	0	0.000	0.003	-0.045	-4.39	-117.49	-0.00	-0.69
369000	0.029	36.316	0.104	30	0	0.000	0.019	0.029	-12.03	-128.69	-0.00	0.00
370000	0.023	23.111	0.145	27	0	0.000	0.099	-0.143	-23.73	-117.49	-0.00	-0.69
371000	0.045	35.492	0.227	22	0	0.000	0.003	-0.820	-14.81	-99.57	-0.00	-0.69
372000	0.008	139.705	0.121	35	0	0.000	0.041	-0.506	-6.57	-148.02	-0.00	0.00
373000	0.020	17.140	0.114	27	0	0.000	0.083	-0.111	-12.59	-117.48	0.00	0.00
374000	0.011	17.957	0.136	36	0	0.000	0.045	-0.350	-10.45	-151.95	0.00	0.00
375000	0.018	3337.351	0.047	26	0	0.000	0.039	-0.165	3.36	-113.99	-0.00	0.00
376000	0.002	287.268	0.139	25	0	0.000	0.040	0.689	-6.25	-110.27	-0.00	0.69
377000	0.035	131.628	0.099	25	0	0.000	0.056	-0.339	-6.96	-110.23	0.00	-2.29
378000	0.038	14.651	0.111	25	0	0.000	0.011	-0.228	-8.29	-110.20	0.00	-5.44
379000	0.020	15.103	0.168	30	0	0.000	0.016	0.055	-5.50	-128.69	-0.00	-0.69
380000	0.038	1309.202	0.115	25	0	0.000	0.019	-0.173	-4.45	-110.24	0.00	0.00
381000	0.013	218.084	0.037	31	0	0.000	0.126	-0.028	-11.62	-132.50	-0.01	-0.69
382000	0.005	28.604	0.115	25	0	0.000	0.092	-0.727	-10.51	-110.21	0.00	0.00
383000	0.022	100.238	0.087	28	0	0.000	0.025	-0.035	-1.55	-121.20	0.00	3.68
384000	0.003	23.471	0.214	29	0	0.000	0.030	-0.140	-12.89	-124.92	0.00	2.85
385000	0.000	14.901	0.116	30	0	0.000	0.068	0.392	-5.67	-128.69	-0.00	0.00
386000	0.013	68.722	0.050	23	0	0.000	0.050	-0.120	-5.74	-103.07	0.00	-1.48
387000	0.028	56.014	0.058	22	0	0.000	0.093	-0.075	-1.16	-99.57	0.00	-3.58
388000	0.018	16.481	0.031	30	0	0.000	0.103	0.098	-5.08	-128.69	0.00	-6.42
389000	0.010	11.052	0.343	31	0	0.000	0.011	0.595	-17.29	-132.48	0.00	-0.95
390000	0.038	23.767	0.075	25	0	0.000	0.067	-0.015	-9.32	-110.21	-0.00	0.00
391000	0.044	63.745	0.065	27	0	0.000	0.041	-0.223	-2.31	-117.51	0.00	0.00
392000	0.007	227.726	0.207	31	0	0.000	0.065	-0.440	-2.00	-132.51	0.01	0.00
393000	0.004	189.376	0.091	32	0	0.000	0.030	-0.190	-17.43	-136.39	-0.00	0.00
394000	0.001	30.967	0.093	22	0	0.000	0.027	0.020	-2.65	-99.57	-0.00	0.61
395000	0.000	33.783	0.046	27	0	0.000	0.063	-0.187	-3.70	-117.49	-0.00	0.00
396000	0.019	34.268	0.112	27	0	0.000	0.047	-1.635	-24.12	-117.49	0.00	0.32
397000	0.055	78.861	0.109	27	0	0.000	0.021	-0.334	-17.57	-117.51	0.00	-1.29
398000	0.005	44.923	0.333	33	0	0.000	0.051	0.305	-15.53	-140.19	0.00	2.27
399000	0.033	42.626	0.110	32	0	0.000	0.047	0.344	-9.92	-136.32	0.00	0.00
400000	0.053	42.086	0.127	34	0	0.000	0.100	0.457	-22.43	-144.08	-0.01	-0.69
401000	0.021	46.025	0.078	29	0	0.000	0.061	-0.370	-13.23	-124.93	0.00	0.69
402000	0.002	39.128	0.073	30	0	0.000	0.063	-0.991	-7.44	-128.69	0.00	-1.22
403000	0.000	25.515	0.082	33	0	0.000	0.031	0.470	-10.13	-140.19	-0.01	0.00
404000	0.001	48.750	0.299	25	0	0.000	0.053	0.719	-20.15	-110.22	0.00	-1.49
405000	0.018	1328.264	0.255	25	0	0.000	0.050	-0.179	-21.92	-110.34	0.00	0.04
406000	0.024	357.537	0.111	30	0	0.000	0.067	0.375	-8.07	-128.71	0.00	-1.32
407000	0.003	86.907	0.059	25	0	0.000	0.087	2.151	-7.30	-110.21	-0.01	0.00
408000	0.006	165.922	0.058	28	0	0.000	0.051	-0.235	5.57	-121.22	0.00	0.00
409000	0.001	34.687	0.037	26	0	0.000	0.091	-0.257	-9.72	-113.83	-0.00	0.00
410000	0.027	19.179	0.197	33	0	0.000	0.068	-0.216	-18.83	-140.19	0.00	1.98
411000	0.020	107.552	0.156	34	0	0.000	0.052	0.219	-10.72	-144.09	0.00	-2.90
412000	0.004	245.255	0.113	31	0	0.000	0.045	0.449	-16.37	-132.51	-0.01	0.00
413000	0.015	37.346	0.174	34	0	0.000	0.108	0.100	-22.01	-144.09	-0.00	0.00
414000	0.016	14.704	0.103	29	0	0.000	0.010	-0.049	-1.49	-124.92	0.00	-1.21
415000	0.014	37.487	0.092	31	0	0.000	0.027	0.126	-3.70	-132.50	0.00	0.00
416000	0.016	51.666	0.065	31	0	0.000	0.028	-0.112	-4.43	-132.50	0.00	0.00
417000	0.006	78.887	0.059	25	0	0.000	0.110	-0.092	-15.26	-110.21	0.00	-4.41
418000	0.023	103.844	0.144	28	0	0.000	0.044	0.334	-3.13	-121.20	0.00	0.00
419000	0.021	20.819	0.083	28	0	0.000	0.061	-0.284	-8.41	-121.19	-0.00	0.00
420000	0.011	1187.705	0.081	32	0	0.000	0.042	-1.356	-11.70	-136.40	0.00	-3.22
421000	0.011	192.023	0.186	25	0	0.000	0.048	0.608	-15.94	-110.23	0.00	0.69
422000	0.020	241.799	0.153	40	0	0.000	0.079	-0.076	-7.71	-168.10	-0.00	-0.69
423000	0.004	54.609	0.128	39	0	0.000	0.079	0.034	-25.82	-163.97	-0.00	0.00
424000	0.015	40.543	0.188	32	0	0.000	0.101	0.340	-21.76	-136.33	-0.00	0.00
425000	0.021	20.624	0.201	30	0	0.000	0.079	1.257	-19.44	-128.69	0.00	-3.44
426000	0.070	57.323	0.081	26	0	0.000	0.006	1.706	-3.12	-113.84	-0.00	1.35
427000	0.028	83.407	0.068	33	0	0.000	0.080	0.956	-11.42	-140.20	0.00	2.90
428000	0.012	22.481	0.104	31	0	0.000	0.049	0.095	-17.64	-132.49	0.00	0.75
429000	0.024	5.388	0.041	24	0	0.000	0.211	0.602	-26.75	-106.61	0.00	-3.45
430000	0.032	250.581	0.101	29	0	0.000	0.035	-0.224	-3.97	-124.94	-0.00	0.00
431000	0.027	82.967	0.076	31	0	0.000	0.008	0.046	-1.08	-132.50	0.00	-1.14
432000	0.003	51.440	0.138	33	0	0.000	0.056	0.260	-2.80	-140.19	-0.01	-0.69
433000	0.021	31.866	0.207	23	0	0.000	0.032	0.224	-5.62	-103.07	-0.00	0.00
434000	0.011	28.918	0.093	32	0	0.000	0.002	-0.036	-7.31	-136.33	0.00	-0.69
435000	0.023	19.368	0.078	27	0	0.000	0.031	-0.034	-13.69	-117.50	0.00	0.00
436000	0.021	71.687	0.049	27	0	0.000	0.131	-0.316	-18.81	-117.50	0.00	-0.43
437000	0.002	16.160	0.103	25	0	0.000	0.041	-0.092	-10.06	-110.20	0.00	-3.63
438000	0.010	16.082	0.147	27	0	0.000	0.073	-0.064	-10.55	-117.49	0.00	-1.22
439000	0.050	34.427	0.338	27	0	0.000	0.014	0.282	-16.87	-117.49	0.00	-0.28
440000	0.003	15.871	0.597	27	0	0.000	0.127	-0.240	-29.40	-117.49	-0.00	0.69
441000	0.028	7.551	0.102	32	0	0.000	0.038	-0.491	-9.95	-136.32	0.00	-2.88
442000	0.071	17.816	0.128	26	0	0.000	0.008	-0.614	-16.68	-113.83	0.00	0.05
443000	0.045	66.381	0.108	28	0	0.000	0.018	0.954	-13.65	-121.20	0.00	-0.69
444000	0.006	50.652	0.043	26	0	0.000	0.095	0.314	-18.32	-113.83	-0.03	0.00
445000	0.045	178.270	0.085	23	0	0.000	0.036	0.013	4.53	-103.09	0.00	-0.97
446000	0.004	55.634	0.095	32	0	0.000	0.054	-0.451	2.91	-136.34	0.00	-0.35
447000	0.002	54.812	0.068	24	0	0.000	0.067	0.036	1.34	-106.65	-0.00	0.00
448000	0.003	79.825	0.065	29	0	0.000	0.041	0.970	-11.03	-124.93	0.00	-3.81
449000	0.008	260.474	0.114	28	0	0.000	0.082	0.179	-10.61	-121.20	0.00	0.00
450000	0.021	26.312	0.102	31	0	0.000	0.027	-0.111	-8.55	-132.50	-0.00	-0.69
451000	0.036	95.750	0.071	32	0	0.000	0.092	-0.069	-23.19	-136.35	-0.00	0.00
452000	0.031	38.394	0.064	36	0	0.000	0.049	-0.240	-6.72	-151.95	0.00	0.00
453000	0.001	309.350	0.236	29	0	0.000	0.009	0.403	-15.16	-124.97	0.00	-2.52
454000	0.008	44.982	0.120	28	0	0.000	0.045	0.093	-10.75	-121.19	0.00	-2.83
455000	0.004	33.080	0.013	31	0	0.000	0.081	0.282	-12.92	-132.49	0.01	0.00
456000	0.001	30.235	0.095	23	0	0.000	0.074	0.026	-16.36	-103.08	0.02	0.00
457000	0.012	391.101	0.127	37	0	0.000	0.050	-0.461	-13.99	-155.96	-0.00	-0.69
458000	0.010	91.918	0.045	31	0	0.000	0.080	-0.184	-11.52	-132.52	0.00	-0.41
459000	0.003	131.471	0.097	26	0	0.000	0.033	0.042	-12.19	-113.89	0.00	0.69
460000	0.026	165.926	0.174	31	0	0.000	0.066	0.111	-9.24	-132.50	-0.00	0.00
461000	0.031	18.868	0.116	25	0	0.000	0.053	-0.319	0.85	-110.20	0.00	-1.91
462000	0.011	656.469	0.126	28	0	0.000	0.055	0.024	-9.42	-121.25	0.00	0.00
463000	0.012	176.661	0.091	36	0	0.000	0.097	-0.265	-26.73	-151.99	-0.00	0.00
464000	0.021	51.700	0.124	33	0	0.000	0.004	-0.117	-8.04	-140.19	0.00	0.04
465000	0.030	77.419	0.062	27	0	0.000	0.033	-0.140	1.76	-117.49	0.00	0.69
466000	0.026	90.072	0.160	25	0	0.000	0.041	-0.150	-8.82	-110.22	-0.01	-0.69
467000	0.049	83.358	0.075	18	0	0.000	0.036	-0.716	-2.55	-86.05	0.00	0.69
468000	0.010	34.960	0.100	28	0	0.000	0.030	0.174	-9.33	-121.20	0.01	0.00
469000	0.002	311.587	0.146	23	0	0.000	0.045	-0.318	-1.58	-103.10	-0.00	0.00
470000	0.008	28.173	0.086	24	0	0.000	0.036	-0.301	1.87	-106.63	-0.00	0.69
471000	0.048	102.501	0.107	23	0	0.000	0.024	-0.286	-0.88	-103.08	0.00	-4.09
472000	0.012	17.597	0.123	30	0	0.000	0.037	-0.082	-6.71	-128.69	-0.00	0.00
473000	0.042	52.729	0.092	28	0	0.000	0.015	-0.014	-4.15	-121.19	0.00	-0.69
474000	0.004	77.013	0.045	33	0	0.000	0.076	-0.349	1.09	-140.19	-0.00	0.00
475000	0.054	74.514	0.067	26	0	0.000	0.046	-0.141	-9.44	-113.83	-0.01	0.00
476000	0.015	14.540	0.102	26	0	0.000	0.060	0.030	-5.23	-113.82	0.00	-4.82
477000	0.013	183.116	0.054	33	0	0.000	0.062	-0.331	-3.61	-140.23	-0.00	1.72
478000	0.038	172.483	0.227	30	0	0.000	0.017	-0.205	-6.15	-128.71	-0.00	0.00
479000	0.020	157.677	0.191	28	0	0.000	0.001	0.089	-11.03	-121.21	0.00	0.00
480000	0.011	54.894	0.130	30	0	0.000	0.070	0.352	-3.13	-128.69	-0.00	-0.69
481000	0.025	17.582	0.071	25	0	0.000	0.070	-0.713	-1.64	-110.20	-0.00	1.26
482000	0.005	14.644	0.052	32	0	0.000	0.067	-0.156	-0.96	-136.32	0.00	-6.31
483000	0.009	12.994	0.238	32	0	0.000	0.071	-0.394	-14.45	-136.32	0.00	-1.66
484000	0.027	55.206	0.094	30	0	0.000	0.053	-0.856	-13.34	-128.70	-0.03	0.00
485000	0.001	6.693	0.043	25	0	0.000	0.089	0.372	-12.88	-110.19	-0.00	0.00
486000	0.011	69.826	0.162	27	0	0.000	0.025	0.959	-8.70	-117.49	0.00	-1.22
487000	0.036	44.075	0.165	20	0	0.000	0.006	-0.971	-0.30	-92.70	0.00	-4.35
488000	0.041	13.751	0.092	28	0	0.000	0.002	-0.695	-7.47	-121.19	0.00	4.22
489000	0.003	27.845	0.167	29	0	0.000	0.032	0.768	-18.03	-124.92	0.00	-1.95
490000	0.013	20.871	0.055	29	0	0.000	0.002	-0.307	-8.27	-124.92	0.00	1.48
491000	0.003	28.128	0.154	29	0	0.000	0.038	0.230	-14.48	-124.93	0.00	-0.45
492000	0.000	216.974	0.311	35	0	0.000	0.071	0.803	-45.08	-148.04	0.00	0.00
493000	0.013	19.699	0.133	25	0	0.000	0.064	-0.168	0.71	-110.20	-0.00	0.00
494000	0.013	35.974	0.217	32	0	0.000	0.030	-0.328	-25.04	-136.33	0.00	-2.37
495000	0.002	18.888	0.045	32	0	0.000	0.059	-0.178	-16.63	-136.32	0.00	0.00
496000	0.040	43.674	0.070	21	0	0.000	0.052	0.012	-0.45	-96.12	-0.01	0.00
497000	0.015	17.037	0.097	27	0	0.000	0.077	-0.271	-8.45	-117.49	-0.00	-0.69
498000	0.025	52.671	0.132	30	0	0.000	0.046	-0.853	-0.57	-128.69	-0.00	-0.69
499000	0.012	24.198	0.225	23	0	0.000	0.049	-0.563	-9.03	-103.07	-0.00	0.00
500000	0.016	17.348	0.199	25	0	0.000	0.042	0.951	-5.88	-110.20	-0.01	0.00
501000	0.010	33.949	0.040	29	0	0.000	0.058	-0.282	1.60	-124.92	0.00	-1.35
502000	0.023	38.173	0.239	28	0	0.000	0.083	-0.627	-17.97	-121.20	-0.00	1.37
503000	0.100	9.361	0.115	22	0	0.000	0.013	-0.046	-15.26	-99.57	-0.00	0.00
504000	0.041	25.307	0.053	26	0	0.000	0.070	-0.042	-13.52	-113.83	-0.00	-0.69
505000	0.014	121.170	0.192	24	0	0.000	0.021	-0.008	-10.01	-106.63	-0.00	0.19
506000	0.010	96.184	0.156	27	0	0.000	0.062	1.257	-7.80	-117.50	-0.00	1.36
507000	0.022	56.501	0.211	25	0	0.000	0.017	-0.118	-19.58	-110.21	0.00	0.00
508000	0.029	103.767	0.114	33	0	0.000	0.039	-0.280	-7.01	-140.21	0.00	-0.81
509000	0.018	153.484	0.144	31	0	0.000	0.019	-0.284	-16.36	-132.54	-0.00	-0.69
510000	0.001	31.557	0.053	30	0	0.000	0.070	-0.179	-1.72	-128.69	0.00	0.00
511000	0.009	28.038	0.133	37	0	0.000	0.040	0.072	4.57	-155.93	-0.00	-0.69
512000	0.044	15.533	0.186	31	0	0.000	0.049	-0.033	-7.93	-132.49	-0.00	0.00
513000	0.040	18.630	0.062	25	0	0.000	0.057	-0.107	0.73	-110.21	-0.00	-0.69
514000	0.017	677.913	0.105	34	0	0.000	0.058	-1.004	-5.03	-144.13	-0.00	1.76
515000	0.004	118.369	0.067	31	0	0.000	0.039	1.003	-5.12	-132.53	0.00	0.00
516000	0.016	61.171	0.078	30	0	0.000	0.052	-0.698	-5.13	-128.71	0.00	-1.42
517000	0.009	60.759	0.077	28	0	0.000	0.083	0.437	2.70	-121.19	0.00	-0.14
518000	0.002	39.904	0.030	32	0	0.000	0.095	0.488	-6.11	-136.33	-0.00	0.00
519000	0.008	83.795	0.199	34	0	0.000	0.028	2.531	-17.11	-144.08	0.00	-2.71
520000	0.023	15.015	0.048	35	0	0.000	0.056	-0.274	-13.15	-148.01	0.00	-3.04
521000	0.020	19.542	0.121	30	0	0.000	0.004	0.123	-13.50	-128.68	-0.00	0.00
522000	0.010	266.238	0.176	32	0	0.000	0.046	-0.142	-5.06	-136.35	0.00	3.48
523000	0.018	42.945	0.049	25	0	0.000	0.112	-0.020	-17.09	-110.22	0.01	0.69
524000	0.013	25.772	0.137	21	0	0.000	0.037	-0.090	0.26	-96.12	0.01	0.00
525000	0.012	113.010	0.116	28	0	0.000	0.072	-0.283	-2.60	-121.19	0.00	-3.19
526000	0.028	36.591	0.101	24	0	0.000	0.062	-0.301	-6.60	-106.62	-0.00	-0.69
527000	0.011	19.562	0.037	28	0	0.000	0.102	-0.101	0.64	-121.19	0.00	-1.02
528000	0.009	58.540	0.059	29	0	0.000	0.079	-0.289	5.24	-124.92	-0.00	-0.69
529000	0.029	221.483	0.065	28	0	0.000	0.084	-0.376	-11.88	-121.24	0.00	-0.51
530000	0.008	47.412	0.074	29	0	0.000	0.069	-0.355	3.68	-124.92	-0.00	-0.69
531000	0.000	190.251	0.042	25	0	0.000	0.068	-0.414	-3.05	-110.22	0.00	-0.41
532000	0.007	12.885	0.070	32	0	0.000	0.022	-0.046	-4.05	-136.32	0.00	-0.64
533000	0.003	80.304	0.081	28	0	0.000	0.084	-0.187	-1.14	-121.19	0.00	-1.86
534000	0.001	13.499	0.131	32	0	0.000	0.069	-0.064	-6.10	-136.32	0.00	-1.59
535000	0.018	37.473	0.242	30	0	0.000	0.044	0.057	-8.36	-128.69	-0.00	0.00
536000	0.048	208.667	0.109	29	0	0.000	0.054	0.072	-16.21	-124.93	-0.00	1.16
537000	0.003	16.335	0.079	35	0	0.000	0.030	0.406	-4.18	-148.00	-0.00	1.36
538000	0.004	38.592	0.139	31	0	0.000	0.049	-0.318	-0.87	-132.50	0.01	0.00
539000	0.011	14.379	0.018	31	0	0.000	0.079	-0.085	-1.78	-132.49	0.00	-1.89
540000	0.027	24.870	0.036	32	0	0.000	0.055	-0.839	2.24	-136.32	-0.00	0.00
541000	0.000	13.800	0.051	29	0	0.000	0.071	0.286	-2.21	-124.92	-0.00	0.00
542000	0.002	28.292	0.180	28	0	0.000	0.041	0.479	-5.17	-121.19	-0.00	0.00
543000	0.000	17.325	0.083	29	0	0.000	0.074	-0.106	-3.77	-124.92	0.00	-3.02
544000	0.044	13.378	0.067	28	0	0.000	0.053	-0.040	-6.78	-121.19	0.00	-0.68
545000	0.014	32.877	0.089	24	0	0.000	0.021	-0.453	-6.45	-106.62	0.00	0.00
546000	0.004	15.341	0.116	29	0	0.000	0.041	-1.012	-15.67	-124.92	0.00	-0.61
547000	0.008	11.564	0.071	26	0	0.000	0.032	-0.250	-1.45	-113.82	0.00	-0.81
548000	0.021	95.083	0.071	34	0	0.000	0.063	-0.190	-2.98	-144.09	-0.00	0.32
549000	0.041	28.252	0.063	24	0	0.000	0.055	0.233	1.14	-106.61	0.00	-1.38
550000	0.037	124.037	0.062	28	0	0.000	0.057	-0.318	-6.59	-121.20	-0.00	-0.69
551000	0.051	100.463	0.119	28	0	0.000	0.037	-0.099	3.12	-121.21	-0.00	0.68
552000	0.017	51.943	0.057	29	0	0.000	0.014	-0.309	8.40	-124.93	-0.00	-0.69
553000	0.019	11.378	0.038	23	0	0.000	0.051	-0.499	5.59	-103.07	-0.00	0.18
554000	0.010	39.994	0.107	23	0	0.000	0.050	-0.469	-7.18	-103.08	-0.00	0.00
555000	0.003	56.168	0.098	29	0	0.000	0.033	0.783	3.33	-124.93	-0.04	0.00
556000	0.002	113.919	0.084	25	0	0.000	0.059	-0.046	4.58	-110.22	0.00	0.00
557000	0.017	21.584	0.121	27	0	0.000	0.064	0.102	-0.22	-117.49	0.00	-3.79
558000	0.004	93.925	0.024	31	0	0.000	0.064	-0.828	-1.75	-132.51	0.00	0.69
559000	0.007	44.776	0.103	34	0	0.000	0.009	-0.586	-10.77	-144.09	0.00	-4.48
560000	0.002	695.229	0.115	35	0	0.000	0.019	0.305	-25.78	-148.06	0.00	-0.30
561000	0.027	721.172	0.215	29	0	0.000	0.009	-1.214	-20.63	-125.02	0.00	-3.42
562000	0.018	97.370	0.176	35	0	0.000	0.023	-0.355	-14.01	-148.01	-0.00	-0.69
563000	0.004	96.314	0.154	36	0	0.000	0.001	-0.409	-29.94	-151.96	-0.00	1.58
564000	0.024	37.441	0.102	34	0	0.000	0.056	-0.005	-11.24	-144.08	0.00	-1.57
565000	0.003	65.117	0.133	28	0	0.000	0.033	-0.457	-5.67	-121.22	-0.00	0.00
566000	0.037	222.528	0.101	32	0	0.000	0.009	-0.114	-4.62	-136.37	-0.00	-0.69
567000	0.027	40.670	0.124	35	0	0.000	0.024	0.133	-7.01	-148.00	-0.00	0.00
568000	0.015	50.078	0.155	29	0	0.000	0.034	0.506	-12.82	-124.94	-0.01	0.00
569000	0.014	131.959	0.124	34	0	0.000	0.050	-0.354	-13.74	-144.11	-0.01	0.00
570000	0.015	93.516	0.082	28	0	0.000	0.045	-0.245	-4.78	-121.21	-0.00	0.00
571000	0.033	21.890	0.119	26	0	0.000	0.062	-0.266	-10.13	-113.84	0.00	-4.35
572000	0.001	68.332	0.258	28	0	0.000	0.057	0.292	-20.66	-121.20	-0.00	-0.69
573000	0.004	10.651	0.203	17	0	0.000	0.033	0.562	-3.52	-82.77	-0.00	0.00
574000	0.000	37.173	0.093	25	0	0.000	0.056	-0.185	-10.30	-110.21	-0.00	0.00
575000	0.029	22.935	0.124	28	0	0.000	0.071	1.180	-9.68	-121.18	0.00	-0.23
576000	0.012	31.835	0.177	26	0	0.000	0.054	-0.155	-20.85	-113.83	0.00	0.00
577000	0.036	56.933	0.203	24	0	0.000	0.075	-0.197	-22.98	-106.64	-0.00	0.69
578000	0.004	47.242	0.081	33	0	0.000	0.048	-0.144	-0.19	-140.18	0.00	-4.23
579000	0.011	533.119	0.029	29	0	0.000	0.066	-0.321	-3.97	-124.97	-0.01	0.00
580000	0.031	105.966	0.186	30	0	0.000	0.034	0.063	-2.59	-128.71	0.00	0.00
581000	0.034	40.660	0.059	24	0	0.000	0.054	-0.009	-10.86	-106.62	-0.00	0.73
582000	0.003	110.203	0.097	29	0	0.000	0.035	0.462	-6.48	-124.94	-0.01	0.69
583000	0.004	43.036	0.280	27	0	0.000	0.070	0.266	-20.62	-117.49	-0.00	0.34
584000	0.002	10.340	0.236	30	0	0.000	0.116	-0.554	-24.64	-128.69	-0.00	0.00
585000	0.045	163.889	0.166	32	0	0.000	0.056	-0.245	-27.92	-136.34	0.00	-0.64
586000	0.009	32.220	0.052	27	0	0.000	0.081	0.282	-12.61	-117.51	0.00	0.00
587000	0.008	260.255	0.073	35	0	0.000	0.038	-0.553	-1.31	-148.02	-0.00	0.00
588000	0.018	241.804	0.214	32	0	0.000	0.014	-0.263	-9.55	-136.34	0.00	-1.24
589000	0.032	372.247	0.050	30	0	0.000	0.091	0.528	-12.72	-128.71	-0.00	1.42
590000	0.006	27.577	0.109	30	0	0.000	0.055	0.104	4.80	-128.69	0.01	0.00
591000	0.003	11.635	0.094	30	0	0.000	0.031	0.126	1.10	-128.69	-0.00	1.96
592000	0.004	72.014	0.110	30	0	0.000	0.048	-0.413	-2.51	-128.70	0.00	3.98
593000	0.013	11.642	0.155	31	0	0.000	0.057	-0.236	-4.01	-132.49	-0.00	0.00
594000	0.049	35.852	0.167	27	0	0.000	0.063	-0.809	-8.87	-117.49	0.00	0.00
595000	0.017	27.349	0.170	27	0	0.000	0.057	1.646	-12.69	-117.49	0.01	0.00
596000	0.018	67.105	0.115	26	0	0.000	0.008	0.973	-17.20	-113.83	-0.00	-0.69
597000	0.016	685.230	0.072	33	0	0.000	0.049	0.971	-18.70	-140.24	0.00	0.00
598000	0.042	1041.279	0.143	32	0	0.000	0.055	0.240	-21.32	-136.41	0.00	0.02
599000	0.005	233.065	0.070	26	0	0.000	0.095	0.092	-21.01	-113.84	0.00	0.00
600000	0.057	57.329	0.152	27	0	0.000	0.009	-0.087	-13.51	-117.51	-0.00	0.00
601000	0.001	5738.341	0.098	27	0	0.000	0.007	0.185	-15.82	-117.89	0.00	-0.99
602000	0.010	4040.596	0.060	33	0	0.000	0.095	-0.784	-15.88	-140.33	-0.00	0.00
603000	0.030	127.681	0.113	25	0	0.000	0.097	-0.488	-8.73	-110.21	-0.00	-0.69
604000	0.004	56.328	0.068	31	0	0.000	0.066	-0.524	-4.55	-132.49	0.00	-0.54
605000	0.015	38.218	0.152	28	0	0.000	0.016	0.309	-4.87	-121.19	-0.00	0.00
606000	0.009	22.239	0.152	25	0	0.000	0.037	0.340	-19.13	-110.20	-0.00	-0.69
607000	0.032	365.685	0.127	23	0	0.000	0.025	-0.653	-2.38	-103.10	0.00	-0.69
608000	0.022	248.783	0.133	28	0	0.000	0.024	0.656	6.52	-121.22	-0.00	-0.69
609000	0.042	145.953	0.179	28	0	0.000	0.006	-0.060	3.82	-121.21	-0.00	-0.69
610000	0.015	34.981	0.098	28	0	0.000	0.034	-0.660	-3.63	-121.18	0.00	0.00
611000	0.026	121.432	0.191	30	0	0.000	0.021	0.177	-24.75	-128.70	-0.00	0.00
612000	0.008	27.529	0.027	24	0	0.000	0.083	0.163	-0.63	-106.62	0.00	4.36
613000	0.040	139.130	0.085	29	0	0.000	0.017	-0.037	-0.83	-124.94	-0.01	0.00
614000	0.011	68.753	0.093	29	0	0.000	0.050	0.700	1.07	-124.93	0.00	0.00
615000	0.012	762.562	0.086	29	0	0.000	0.077	-0.797	-10.12	-125.03	0.00	-0.51
616000	0.046	252.292	0.115	25	0	0.000	0.052	0.167	-10.52	-110.26	0.00	-0.70
617000	0.006	416.731	0.113	27	0	0.000	0.027	-0.312	-4.59	-117.52	-0.00	-0.69
618000	0.040	61.211	0.132	25	0	0.000	0.024	-0.057	-1.35	-110.22	0.00	-2.04
619000	0.019	36.887	0.067	30	0	0.000	0.044	-0.664	-4.99	-128.69	0.00	-2.51
620000	0.017	113.107	0.071	36	0	0.000	0.044	0.278	-5.25	-151.96	0.00	0.00
621000	0.046	129.640	0.217	23	0	0.000	0.028	-0.566	-7.91	-103.09	0.00	-1.98
622000	0.005	86.071	0.091	25	0	0.000	0.071	-0.611	-8.56	-110.22	0.00	0.00
623000	0.009	15.014	0.096	30	0	0.000	0.128	-0.436	-14.44	-128.69	0.00	-0.67
624000	0.010	24.969	0.040	31	0	0.000	0.066	-0.025	-0.71	-132.49	0.00	-1.51
625000	0.020	18.910	0.137	26	0	0.000	0.046	-1.522	-14.93	-113.84	0.00	-1.06
626000	0.015	42.717	0.138	31	0	0.000	0.074	-0.205	-18.66	-132.50	-0.00	-0.69
627000	0.036	21.702	0.054	29	0	0.000	0.076	-0.613	-15.53	-124.92	0.00	-1.91
628000	0.013	62.207	0.138	29	0	0.000	0.009	0.971	-12.41	-124.92	0.00	-1.46
629000	0.013	25.903	0.082	35	0	0.000	0.050	-0.310	-11.25	-148.00	-0.01	0.00
630000	0.089	45.141	0.091	25	0	0.000	0.054	-0.223	-12.52	-110.21	-0.00	-0.69
631000	0.043	54.309	0.085	28	0	0.000	0.040	-0.048	-4.62	-121.20	0.00	0.00
632000	0.040	70.832	0.071	31	0	0.000	0.004	0.043	0.19	-132.50	0.00	-0.65
633000	0.010	23.634	0.059	28	0	0.000	0.065	-0.080	-10.13	-121.19	0.00	0.69
634000	0.027	316.858	0.034	26	0	0.000	0.070	0.188	-9.01	-113.89	0.00	-1.63
635000	0.007	75.522	0.208	26	0	0.000	0.035	-0.316	-5.19	-113.83	-0.00	0.33
636000	0.004	124.228	0.126	27	0	0.000	0.067	0.923	-3.93	-117.51	0.00	3.92
637000	0.015	67.309	0.085	28	0	0.000	0.061	1.867	-0.83	-121.21	0.00	0.00
638000	0.009	176.148	0.071	30	0	0.000	0.026	-0.305	-5.09	-128.72	0.00	0.49
639000	0.018	180.087	0.042	29	0	0.000	0.051	-0.713	-2.97	-124.97	-0.00	0.00
640000	0.071	88.793	0.133	31	0	0.000	0.069	-0.101	-14.44	-132.51	-0.00	0.00
641000	0.022	59.771	0.119	28	0	0.000	0.065	0.586	-3.09	-121.19	0.00	-1.60
642000	0.011	19.137	0.204	30	0	0.000	0.035	-0.065	-18.31	-128.69	0.00	-1.33
643000	0.001	179.986	0.162	25	0	0.000	0.056	-0.305	-4.44	-110.21	0.00	-0.37
644000	0.021	31.376	0.066	23	0	0.000	0.056	-0.438	-1.20	-103.08	-0.01	0.00
645000	0.003	128.295	0.250	26	0	0.000	0.069	-0.793	-12.06	-113.85	0.00	0.00
646000	0.002	17.568	0.083	30	0	0.000	0.097	-0.695	-5.94	-128.69	-0.00	-0.69
647000	0.003	31.306	0.164	30	0	0.000	0.061	-0.358	-4.10	-128.69	0.00	-2.85
648000	0.003	29.348	0.118	31	0	0.000	0.060	-0.169	-1.15	-132.49	-0.00	0.11
649000	0.013	84.946	0.060	26	0	0.000	0.089	-0.416	-8.37	-113.84	-0.00	0.69
650000	0.013	62.644	0.057	32	0	0.000	0.039	0.242	1.16	-136.33	-0.00	-0.69
651000	0.004	22.528	0.210	27	0	0.000	0.047	-0.553	-5.22	-117.50	-0.00	0.13
652000	0.008	28.178	0.064	27	0	0.000	0.136	-0.436	-11.22	-117.49	0.00	0.00
653000	0.001	168.656	0.139	30	0	0.000	0.063	0.979	-18.05	-128.71	0.00	-2.89
654000	0.041	63.892	0.065	23	0	0.000	0.068	0.121	-6.39	-103.07	-0.02	0.00
655000	0.015	61.226	0.391	24	0	0.000	0.067	-0.481	-15.17	-106.63	0.00	-1.56
656000	0.025	88.819	0.056	26	0	0.000	0.058	-0.223	7.80	-113.84	-0.01	0.00
657000	0.010	57.533	0.095	26	0	0.000	0.098	-0.469	-14.27	-113.83	-0.00	-0.69
658000	0.009	177.787	0.106	30	0	0.000	0.060	-0.060	-2.97	-128.70	0.00	0.00
659000	0.030	839.106	0.091	26	0	0.000	0.055	-0.008	-13.79	-113.91	-0.00	1.28
660000	0.012	153.485	0.070	24	0	0.000	0.066	-0.039	2.95	-106.64	-0.00	-0.69
661000	0.012	47.406	0.330	22	0	0.000	0.035	0.702	-15.62	-99.58	-0.01	0.00
662000	0.061	29.913	0.126	26	0	0.000	0.015	-0.514	-15.79	-113.83	0.00	-0.98
663000	0.008	68.642	0.058	29	0	0.000	0.004	-0.269	-8.51	-124.93	0.00	0.00
664000	0.035	59.162	0.254	28	0	0.000	0.042	-0.267	-5.70	-121.20	0.00	-0.69
665000	0.017	86.980	0.087	27	0	0.000	0.022	-0.614	-4.39	-117.52	-0.00	0.00
666000	0.001	81.381	0.054	31	0	0.000	0.031	-0.957	2.96	-132.49	0.00	0.69
667000	0.015	495.483	0.156	25	0	0.000	0.111	-1.217	-7.06	-110.22	0.00	0.57
668000	0.018	413.437	0.123	26	0	0.000	0.011	-0.014	-0.13	-113.85	0.00	-1.79
669000	0.004	47.401	0.065	26	0	0.000	0.049	0.824	-3.97	-113.84	-0.00	1.57
670000	0.063	18.408	0.101	29	0	0.000	0.012	-0.167	0.50	-124.92	0.00	0.00
671000	0.012	21.413	0.125	27	0	0.000	0.013	-0.253	-9.04	-117.49	-0.00	0.00
672000	0.025	56.817	0.074	30	0	0.000	0.041	-0.219	-7.07	-128.69	-0.00	0.00
673000	0.003	102.103	0.102	26	0	0.000	0.024	-0.393	-4.52	-113.84	0.00	0.69
674000	0.001	16.610	0.041	28	0	0.000	0.075	-0.199	-0.27	-121.19	0.00	-0.69
675000	0.001	32.484	0.153	27	0	0.000	0.076	-0.395	-4.91	-117.49	0.00	-0.69
676000	0.014	177.333	0.050	32	0	0.000	0.065	-0.140	-1.51	-136.34	-0.00	-0.69
677000	0.015	312.099	0.046	26	0	0.000	0.075	-0.429	-3.84	-113.87	0.05	0.00
678000	0.006	56.865	0.038	25	0	0.000	0.080	0.067	-4.84	-110.22	0.00	-0.89
679000	0.075	188.273	0.091	23	0	0.000	0.066	1.282	-7.48	-103.09	0.00	1.60
680000	0.008	11.793	0.127	30	0	0.000	0.035	0.264	-7.01	-128.68	0.00	-2.25
681000	0.011	50.121	0.121	36	0	0.000	0.063	0.568	-17.94	-151.96	0.00	0.69
682000	0.019	10.591	0.233	25	0	0.000	0.069	-1.169	-15.52	-110.20	0.00	4.74
683000	0.038	105.253	0.097	26	0	0.000	0.052	-0.067	-6.45	-113.83	-0.00	1.81
684000	0.008	180.775	0.108	31	0	0.000	0.093	0.332	-17.22	-132.52	0.00	0.00
685000	0.006	127.013	0.124	27	0	0.000	0.060	0.020	-7.26	-117.51	-0.00	-0.69
686000	0.002	130.783	0.123	27	0	0.000	0.025	0.410	-18.83	-117.51	0.00	0.00
687000	0.015	285.615	0.050	28	0	0.000	0.118	0.338	-8.58	-121.21	0.00	-5.33
688000	0.010	24.528	0.079	33	0	0.000	0.107	-0.335	-11.90	-140.18	0.00	-2.66
689000	0.000	22.572	0.119	28	0	0.000	0.059	-0.027	-3.26	-121.18	-0.00	1.85
690000	0.012	38.862	0.161	36	0	0.000	0.026	-0.451	-3.63	-151.96	-0.00	1.84
691000	0.012	117.088	0.121	27	0	0.000	0.047	-0.049	-7.12	-117.53	-0.06	0.00
692000	0.008	39.936	0.081	21	0	0.000	0.078	-0.288	-4.20	-96.12	0.00	0.00
693000	0.008	66.595	0.071	27	0	0.000	0.026	0.014	2.92	-117.50	-0.00	1.54
694000	0.038	42.922	0.048	23	0	0.000	0.027	-0.800	-18.21	-103.08	-0.00	-0.69
695000	0.011	84.837	0.132	25	0	0.000	0.012	-0.030	-13.25	-110.20	0.00	0.69
696000	0.010	143.681	0.119	30	0	0.000	0.024	-0.171	-3.09	-128.71	0.00	-0.34
697000	0.014	285.027	0.174	38	0	0.000	0.079	0.027	-9.77	-159.96	0.00	0.00
698000	0.008	53.119	0.137	29	0	0.000	0.027	-0.121	-16.37	-124.93	0.00	0.00
699000	0.024	101.509	0.087	27	0	0.000	0.005	-0.210	5.37	-117.51	-0.00	0.88
700000	0.014	62.772	0.077	26	0	0.000	0.020	1.413	-8.83	-113.83	-0.00	0.00
701000	0.006	94.097	0.067	29	0	0.000	0.058	0.552	-7.41	-124.94	-0.00	0.00
702000	0.021	23.460	0.074	27	0	0.000	0.074	-0.624	-4.46	-117.50	0.00	-0.94
703000	0.028	76.152	0.075	35	0	0.000	0.079	-0.231	-10.82	-148.01	0.00	-0.69
704000	0.022	59.426	0.166	33	0	0.000	0.003	-0.431	-6.82	-140.21	0.00	-0.69
705000	0.002	17.361	0.138	30	0	0.000	0.057	0.030	-11.16	-128.70	-0.00	1.08
706000	0.038	28.795	0.110	26	0	0.000	0.105	-0.292	-11.32	-113.82	0.00	-1.06
707000	0.029	109.106	0.104	32	0	0.000	0.001	0.038	-6.35	-136.35	0.00	3.71
708000	0.031	87.485	0.095	28	0	0.000	0.000	0.579	-9.52	-121.21	0.00	-0.69
709000	0.038	173.285	0.088	26	0	0.000	0.108	0.372	-9.11	-113.84	0.00	-0.21
710000	0.016	1338.205	0.082	24	0	0.000	0.063	-0.457	-11.17	-106.84	-0.00	0.00
711000	0.011	54.207	0.064	26	0	0.000	0.109	0.388	-18.42	-113.85	0.00	-3.99
712000	0.046	159.493	0.080	22	0	0.000	0.075	0.272	-12.00	-99.60	-0.00	-0.69
713000	0.006	148.953	0.248	27	0	0.000	0.034	-0.428	-16.38	-117.51	-0.00	1.58
714000	0.010	108.536	0.071	29	0	0.000	0.027	0.557	-8.98	-124.94	0.00	0.36
715000	0.010	97.300	0.153	31	0	0.000	0.060	-0.390	1.22	-132.50	0.00	-1.45
716000	0.014	279.365	0.203	30	0	0.000	0.031	0.298	-6.81	-128.73	-0.02	0.00
717000	0.023	26.915	0.124	27	0	0.000	0.043	-0.032	1.99	-117.49	0.00	2.18
718000	0.002	27.548	0.066	30	0	0.000	0.072	-0.039	-3.10	-128.69	0.00	-0.84
719000	0.014	97.287	0.190	30	0	0.000	0.020	-0.105	-0.21	-128.70	-0.00	1.89
720000	0.030	67.068	0.105	26	0	0.000	0.021	0.111	-2.98	-113.85	0.00	-2.00
721000	0.018	50.848	0.153	36	0	0.000	0.052	-0.047	-18.03	-151.97	0.00	-0.42
722000	0.022	57.044	0.116	29	0	0.000	0.012	-0.030	-1.12	-124.94	0.00	-0.81
723000	0.024	46.153	0.079	30	0	0.000	0.102	-0.749	-6.66	-128.70	-0.00	0.00
724000	0.018	14.386	0.160	32	0	0.000	0.102	-0.375	-7.49	-136.32	0.00	2.44
725000	0.037	162.075	0.066	33	0	0.000	0.024	-0.083	-11.18	-140.20	-0.00	-0.69
726000	0.001	45.608	0.177	28	0	0.000	0.062	-0.092	-11.15	-121.21	0.00	-2.84
727000	0.038	42.303	0.095	17	0	0.000	0.038	0.113	-4.20	-82.78	-0.00	0.69
728000	0.018	66.524	0.043	29	0	0.000	0.039	-0.162	-5.83	-124.93	0.00	-0.64
729000	0.011	102.168	0.049	24	0	0.000	0.099	0.317	-4.16	-106.64	0.00	-0.14
730000	0.020	124.897	0.149	33	0	0.000	0.042	0.629	-11.58	-140.20	-0.00	0.00
731000	0.012	12.013	0.159	31	0	0.000	0.024	0.025	-1.14	-132.49	0.00	-3.32
732000	0.011	15.207	0.039	22	0	0.000	0.061	-0.413	-3.49	-99.57	-0.00	0.00
733000	0.005	12.276	0.073	29	0	0.000	0.035	0.063	-11.22	-124.92	-0.02	0.00
734000	0.010	10.476	0.322	31	0	0.000	0.050	-0.436	-8.73	-132.49	0.00	-1.99
735000	0.030	22.252	0.074	36	0	0.000	0.003	-0.566	2.96	-151.95	0.00	0.00
736000	0.015	20.973	0.133	30	0	0.000	0.041	-0.500	-20.22	-128.70	0.00	-2.34
737000	0.003	287.311	0.110	25	0	0.000	0.067	0.568	-30.05	-110.23	0.02	0.00
738000	0.011	1464.254	0.138	34	0	0.000	0.062	-0.004	-13.25	-144.13	0.00	-0.96
739000	0.010	90.255	0.098	29	0	0.000	0.080	0.174	-23.47	-124.93	0.00	-0.69
740000	0.011	229.870	0.087	33	0	0.000	0.006	-0.597	-11.93	-140.20	-0.00	0.00
741000	0.035	20.047	0.213	29	0	0.000	0.079	-0.888	-16.89	-124.93	-0.00	-0.69
742000	0.007	65.157	0.045	30	0	0.000	0.041	-0.158	-0.73	-128.69	-0.00	0.00
743000	0.001	452.355	0.045	30	0	0.000	0.053	0.071	-2.68	-128.81	-0.01	0.00
744000	0.012	123.071	0.107	25	0	0.000	0.099	-0.691	-12.55	-110.22	0.00	-0.69
745000	0.012	11.251	0.041	20	0	0.000	0.125	-0.267	-12.94	-92.70	0.00	4.30
746000	0.003	16.585	0.078	21	0	0.000	0.119	0.283	-7.56	-96.11	0.00	0.00
747000	0.008	31.821	0.105	30	0	0.000	0.016	0.083	-8.86	-128.69	0.00	-0.09
748000	0.001	36.667	0.059	31	0	0.000	0.112	-0.522	-5.75	-132.49	0.00	-1.67
749000	0.002	54.589	0.059	23	0	0.000	0.116	-0.569	-6.93	-103.07	0.00	-2.60
750000	0.008	30.076	0.148	34	0	0.000	0.134	-0.260	-18.21	-144.09	-0.00	0.00
751000	0.002	15.963	0.093	26	0	0.000	0.076	-0.098	-4.71	-113.83	0.00	4.50
752000	0.026	44.067	0.105	31	0	0.000	0.013	0.021	-1.32	-132.49	0.00	0.69
753000	0.052	1127.786	0.111	27	0	0.000	0.009	0.323	-16.39	-117.58	0.00	-1.00
754000	0.044	91.489	0.098	22	0	0.000	0.086	-0.343	-7.40	-99.58	0.00	-4.94
755000	0.021	147.888	0.130	27	0	0.000	0.011	-0.186	-8.11	-117.54	-0.00	-0.69
756000	0.018	133.428	0.110	28	0	0.000	0.083	-1.305	-5.71	-121.22	0.00	0.69
757000	0.005	53.912	0.066	28	0	0.000	0.070	0.130	7.27	-121.19	0.00	-4.19
758000	0.010	21.785	0.066	29	0	0.000	0.082	-0.325	-3.45	-124.92	0.00	-1.35
759000	0.004	144.123	0.092	28	0	0.000	0.025	-0.539	1.70	-121.19	-0.00	0.69
760000	0.013	32.866	0.082	35	0	0.000	0.059	-0.239	-3.76	-148.00	-0.00	0.00
761000	0.057	573.932	0.111	34	0	0.000	0.024	-0.065	-9.56	-144.14	-0.08	0.00
762000	0.024	139.075	0.166	28	0	0.000	0.082	-0.818	-10.36	-121.20	-0.00	0.00
763000	0.029	38.288	0.079	26	0	0.000	0.045	0.912	2.06	-113.84	-0.00	0.00
764000	0.028	48.611	0.184	25	0	0.000	0.045	0.314	-4.16	-110.22	0.00	-1.40
765000	0.012	240.735	0.070	27	0	0.000	0.054	0.069	-5.24	-117.52	-0.00	0.74
766000	0.006	345.249	0.075	33	0	0.000	0.044	0.029	1.07	-140.21	0.00	0.00
767000	0.008	26.103	0.063	35	0	0.000	0.077	-0.324	-7.08	-148.00	-0.00	0.00
768000	0.005	83.574	0.127	27	0	0.000	0.044	-0.239	-6.42	-117.49	0.00	4.49
769000	0.016	163.802	0.035	22	0	0.000	0.059	-0.127	-1.93	-99.59	-0.00	0.47
770000	0.026	2754.520	0.067	26	0	0.000	0.024	-0.566	-2.49	-113.93	0.00	1.89
771000	0.024	11955.910	0.151	34	0	0.000	0.043	0.476	-24.92	-144.56	-0.00	0.00
772000	0.009	792.997	0.085	18	0	0.000	0.087	0.042	-8.07	-86.08	-0.00	1.33
773000	0.028	1360.970	0.103	22	0	0.000	0.042	-0.312	-4.27	-99.67	0.00	4.53
774000	0.000	25.591	0.166	28	0	0.000	0.041	-0.146	-5.60	-121.19	0.00	-10.82
775000	0.002	19.793	0.291	29	0	0.000	0.025	1.362	-7.38	-124.92	-0.00	-0.69
776000	0.003	33.135	0.089	25	0	0.000	0.083	-0.407	-13.63	-110.20	-0.01	0.00
777000	0.001	41.582	0.041	29	0	0.000	0.066	-0.086	-16.97	-124.94	-0.00	-0.69
778000	0.013	40.379	0.073	38	0	0.000	0.027	-0.895	-3.24	-159.94	0.01	0.00
779000	0.017	20.348	0.159	29	0	0.000	0.024	-0.270	-11.58	-124.93	-0.00	0.00
780000	0.018	51.386	0.229	30	0	0.000	0.016	0.204	-13.15	-128.70	0.00	-2.87
781000	0.006	66.098	0.117	36	0	0.000	0.026	1.970	-20.05	-151.96	0.00	0.00
782000	0.004	207.037	0.129	35	0	0.000	0.061	-0.373	-10.15	-148.01	-0.00	-0.69
783000	0.000	12.306	0.294	29	0	0.000	0.095	0.242	-8.11	-124.92	0.00	-1.27
784000	0.015	39.056	0.133	27	0	0.000	0.057	-0.453	-2.57	-117.49	0.00	-1.02
785000	0.016	17.666	0.128	27	0	0.000	0.065	-0.106	-10.85	-117.49	-0.00	0.00
786000	0.022	27.198	0.155	28	0	0.000	0.015	-0.041	-8.11	-121.19	-0.01	0.00
787000	0.001	47.569	0.052	29	0	0.000	0.077	2.226	-13.61	-124.94	0.00	-2.69
788000	0.005	226.253	0.144	32	0	0.000	0.020	0.111	-5.98	-136.33	0.00	-0.69
789000	0.023	55.025	0.068	28	0	0.000	0.072	-0.109	-11.25	-121.19	0.00	-2.59
790000	0.051	23.980	0.272	35	0	0.000	0.021	0.029	-15.27	-148.00	0.00	-0.45
791000	0.010	330.877	0.139	24	0	0.000	0.066	0.012	-19.44	-106.64	0.00	-0.69
792000	0.028	187.079	0.133	30	0	0.000	0.040	0.331	-23.53	-128.71	0.00	0.00
793000	0.047	131.763	0.115	28	0	0.000	0.032	-0.246	-17.20	-121.21	0.00	-0.93
794000	0.006	623.544	0.156	29	0	0.000	0.053	0.288	-12.07	-124.96	-0.00	0.00
795000	0.002	66.827	0.210	31	0	0.000	0.054	-0.099	-7.75	-132.50	0.00	-0.69
796000	0.003	57.902	0.115	32	0	0.000	0.062	0.015	-20.17	-136.34	0.00	0.00
797000	0.042	19.190	0.081	28	0	0.000	0.014	0.092	-4.86	-121.19	-0.00	-0.69
798000	0.024	18.198	0.123	27	0	0.000	0.031	1.220	-9.04	-117.49	-0.00	0.50
799000	0.023	20.769	0.138	27	0	0.000	0.044	-0.233	-4.18	-117.49	-0.00	0.00
800000	0.021	70.202	0.077	32	0	0.000	0.085	0.395	0.02	-136.33	-0.00	-0.69
801000	0.009	50.770	0.148	24	0	0.000	0.040	-0.149	-3.03	-106.62	0.00	0.00
802000	0.007	98.922	0.094	28	0	0.000	0.051	0.058	-3.07	-121.19	0.00	-1.06
803000	0.018	59.353	0.041	29	0	0.000	0.047	-0.423	-8.55	-124.93	-0.00	0.00
804000	0.005	466.013	0.128	27	0	0.000	0.046	2.419	-13.64	-117.52	0.04	0.00
805000	0.001	268.329	0.066	28	0	0.000	0.066	-0.278	-7.91	-121.21	0.00	-2.45
806000	0.002	15.191	0.053	29	0	0.000	0.063	-0.295	-2.90	-124.92	-0.01	0.00
807000	0.013	49.622	0.040	25	0	0.000	0.076	0.532	-3.64	-110.21	0.00	0.69
808000	0.031	40.627	0.147	33	0	0.000	0.030	-0.338	-8.26	-140.19	0.00	-1.11
809000	0.012	12.316	0.172	27	0	0.000	0.058	-0.463	-17.22	-117.49	-0.01	0.00
810000	0.022	453.184	0.159	31	0	0.000	0.040	-0.275	-14.86	-132.52	-0.00	0.62
811000	0.008	49.783	0.092	36	0	0.000	0.047	-0.000	-10.68	-151.95	0.00	-1.82
812000	0.038	52.137	0.097	21	0	0.000	0.051	0.147	-4.27	-96.11	-0.00	-0.69
813000	0.045	46.322	0.738	32	0	0.000	0.018	0.813	-22.41	-136.32	0.00	-0.87
814000	0.018	35.035	0.179	32	0	0.000	0.026	0.420	-13.29	-136.32	-0.00	0.00
815000	0.002	51.551	0.065	32	0	0.000	0.024	0.088	-7.18	-136.33	0.00	0.00
816000	0.032	58.282	0.197	33	0	0.000	0.013	-0.642	-13.41	-140.20	-0.00	-0.69
817000	0.069	54.695	0.094	27	0	0.000	0.020	0.088	-5.06	-117.50	0.00	0.62
818000	0.011	105.253	0.166	27	0	0.000	0.060	1.086	-17.01	-117.51	0.00	1.20
819000	0.053	18.371	0.069	30	0	0.000	0.056	0.087	-10.37	-128.69	-0.00	-0.69
820000	0.031	28.975	0.088	31	0	0.000	0.038	-0.549	-7.50	-132.49	0.00	-1.77
821000	0.021	48.308	0.103	32	0	0.000	0.049	0.651	-0.46	-136.32	-0.00	0.00
822000	0.018	8.967	0.041	26	0	0.000	0.073	0.456	-6.01	-113.82	-0.00	0.00
823000	0.003	73.739	0.103	33	0	0.000	0.058	-0.080	-14.86	-140.19	0.00	0.69
824000	0.054	46.603	0.168	30	0	0.000	0.040	-0.260	-20.86	-128.69	0.00	4.49
825000	0.014	63.229	0.028	28	0	0.000	0.053	0.631	-14.91	-121.21	-0.00	-0.69
826000	0.004	141.478	0.064	25	0	0.000	0.056	-0.095	1.97	-110.21	0.00	-1.47
827000	0.011	22.895	0.097	26	0	0.000	0.103	-0.029	-8.74	-113.83	0.00	0.00
828000	0.002	447.567	0.080	27	0	0.000	0.077	-0.304	-9.24	-117.52	0.00	3.61
829000	0.029	406.042	0.077	25	0	0.000	0.005	-0.254	3.21	-110.25	0.00	0.31
830000	0.035	102.458	0.082	29	0	0.000	0.002	-0.356	4.18	-124.94	0.00	-0.69
831000	0.007	19.626	0.043	28	0	0.000	0.076	-0.695	0.99	-121.19	0.00	-2.89
832000	0.002	470.052	0.160	32	0	0.000	0.029	-0.303	-9.77	-136.38	-0.00	-0.69
833000	0.012	105.452	0.097	35	0	0.000	0.036	0.055	-6.37	-148.03	0.00	0.69
834000	0.045	94.649	0.114	26	0	0.000	0.047	-0.294	-11.98	-113.86	0.00	1.90
835000	0.011	62.395	0.086	34	0	0.000	0.041	-0.414	-6.61	-144.10	0.00	-0.88
836000	0.004	100.552	0.075	31	0	0.000	0.091	-0.749	-12.21	-132.52	0.00	-0.18
837000	0.004	28.725	0.063	28	0	0.000	0.043	-0.344	4.34	-121.18	0.00	-0.41
838000	0.001	134.634	0.167	33	0	0.000	0.053	0.209	-14.96	-140.19	-0.00	0.00
839000	0.036	35.035	0.144	29	0	0.000	0.016	-0.170	-17.40	-124.92	0.00	0.69
840000	0.030	68.618	0.053	30	0	0.000	0.063	0.775	-0.93	-128.69	-0.00	0.69
841000	0.028	36.244	0.122	30	0	0.000	0.047	0.541	-21.52	-128.70	-0.00	1.54
842000	0.005	22.540	0.026	29	0	0.000	0.092	-0.327	-5.14	-124.92	-0.00	0.43
843000	0.008	14.226	0.048	22	0	0.000	0.057	-0.497	-5.59	-99.57	0.00	0.69
844000	0.001	211.808	0.086	28	0	0.000	0.050	0.295	-7.81	-121.22	-0.00	1.82
845000	0.001	81.923	0.076	29	0	0.000	0.047	-0.144	-2.55	-124.93	-0.00	0.00
846000	0.022	128.051	0.144	32	0	0.000	0.058	-0.209	-17.76	-136.33	-0.00	0.38
847000	0.016	76.102	0.099	29	0	0.000	0.042	-0.411	-20.58	-124.93	0.00	-0.68
848000	0.004	9.273	0.064	25	0	0.000	0.063	-0.165	3.21	-110.20	0.00	4.36
849000	0.024	66.057	0.082	23	0	0.000	0.036	0.395	2.66	-103.07	-0.00	0.00
850000	0.018	41.781	0.092	27	0	0.000	0.038	-0.188	1.25	-117.49	-0.00	0.00
851000	0.005	75.693	0.108	27	0	0.000	0.093	-0.314	-9.42	-117.50	0.00	0.00
852000	0.004	229.508	0.128	32	0	0.000	0.041	0.129	-8.20	-136.34	0.00	0.00
853000	0.040	50.342	0.171	27	0	0.000	0.038	-0.259	-1.78	-117.49	-0.00	0.00
854000	0.006	107.642	0.106	34	0	0.000	0.048	-0.032	-15.18	-144.10	-0.01	0.69
855000	0.012	30.059	0.099	26	0	0.000	0.053	-0.309	-11.92	-113.84	0.00	-4.80
856000	0.011	21.536	0.058	25	0	0.000	0.049	-0.002	4.65	-110.20	-0.00	0.14
857000	0.053	22.676	0.070	21	0	0.000	0.051	0.395	-8.72	-96.11	-0.00	-0.69
858000	0.003	18.099	0.063	28	0	0.000	0.097	0.018	0.26	-121.18	0.00	0.00
859000	0.046	58.760	0.183	22	0	0.000	0.052	-0.230	-10.58	-99.58	-0.00	1.85
860000	0.020	37.956	0.098	31	0	0.000	0.041	-0.039	-11.13	-132.50	0.00	0.00
861000	0.039	58.167	0.196	33	0	0.000	0.052	0.041	-17.55	-140.19	0.00	-1.65
862000	0.018	23.639	0.127	20	0	0.000	0.035	0.210	-2.02	-92.70	0.00	0.00
863000	0.005	57.011	0.233	30	0	0.000	0.051	0.745	-17.49	-128.70	0.00	0.00
864000	0.014	14.904	0.151	27	0	0.000	0.059	-0.103	-3.71	-117.49	-0.04	-0.69
865000	0.028	13.548	0.106	27	0	0.000	0.022	-0.142	1.55	-117.49	-0.00	-0.69
866000	0.021	58.028	0.111	26	0	0.000	0.026	-0.287	-13.02	-113.83	-0.00	1.29
867000	0.002	60.917	0.113	27	0	0.000	0.041	-0.069	-13.33	-117.50	0.00	-0.64
868000	0.007	102.470	0.089	39	0	0.000	0.060	-0.408	-14.36	-164.00	0.00	0.69
869000	0.002	276.011	0.045	34	0	0.000	0.077	-0.196	-4.09	-144.09	0.00	-1.27
870000	0.024	45.055	0.140	22	0	0.000	0.075	0.093	-6.43	-99.58	-0.00	-0.69
871000	0.016	72.225	0.065	28	0	0.000	0.058	0.306	-4.09	-121.19	-0.00	0.00
872000	0.026	187.294	0.106	25	0	0.000	0.017	0.653	-7.38	-110.23	0.00	-1.68
873000	0.016	83.880	0.043	34	0	0.000	0.061	0.942	-3.92	-144.09	0.00	-1.57
874000	0.006	85.470	0.052	35	0	0.000	0.052	-0.644	-0.46	-148.01	-0.00	0.00
875000	0.000	467.197	0.155	25	0	0.000	0.013	0.079	-15.36	-110.23	0.00	-1.00
876000	0.030	31.215	0.044	34	0	0.000	0.044	0.015	-11.70	-144.09	-0.00	0.85
877000	0.010	20.971	0.234	30	0	0.000	0.039	0.530	-6.11	-128.69	-0.00	0.00
878000	0.005	87.508	0.126	23	0	0.000	0.076	-0.072	-14.01	-103.10	-0.00	0.00
879000	0.026	58.633	0.112	26	0	0.000	0.116	-0.281	-11.40	-113.85	0.00	0.00
880000	0.016	26.727	0.130	32	0	0.000	0.014	-0.448	-15.98	-136.33	0.00	-1.41
881000	0.010	85.226	0.086	29	0	0.000	0.056	0.527	-5.73	-124.93	0.00	4.35
882000	0.022	31.210	0.152	32	0	0.000	0.023	0.097	-9.53	-136.33	-0.00	0.00
883000	0.049	46.103	0.059	28	0	0.000	0.017	-0.485	0.01	-121.20	0.00	0.21
884000	0.011	16.247	0.066	29	0	0.000	0.091	0.015	-6.64	-124.92	0.00	-0.69
885000	0.024	55.814	0.152	32	0	0.000	0.037	0.058	-10.03	-136.32	0.00	0.00
886000	0.023	109.334	0.132	37	0	0.000	0.006	-0.070	-21.20	-155.94	0.01	0.00
887000	0.039	10.483	0.198	31	0	0.000	0.052	0.276	-13.69	-132.49	-0.00	0.00
888000	0.028	38.229	0.110	27	0	0.000	0.025	0.395	-3.89	-117.49	-0.03	0.00
889000	0.044	43.642	0.275	36	0	0.000	0.078	0.315	-31.91	-151.95	-0.00	0.00
890000	0.002	21.105	0.191	36	0	0.000	0.072	0.448	-18.25	-151.95	0.00	0.00
891000	0.013	15.909	0.065	36	0	0.000	0.052	0.598	-11.06	-151.95	-0.00	0.00
892000	0.011	18.660	0.105	26	0	0.000	0.054	-0.128	-16.93	-113.83	0.00	-0.48
893000	0.001	28.855	0.247	25	0	0.000	0.054	0.375	-18.98	-110.21	-0.00	0.00
894000	0.005	78.024	0.098	33	0	0.000	0.020	-0.184	-7.18	-140.19	0.00	-1.96
895000	0.004	31.263	0.118	31	0	0.000	0.100	-0.541	-15.73	-132.50	-0.00	0.68
896000	0.005	28.068	0.109	29	0	0.000	0.040	0.005	-17.69	-124.92	0.00	0.00
897000	0.008	204.899	0.105	23	0	0.000	0.046	-0.369	-13.22	-103.09	-0.00	0.76
898000	0.042	125.333	0.101	33	0	0.000	0.032	-0.187	-6.48	-140.19	-0.00	0.00
899000	0.000	312.507	0.095	25	0	0.000	0.072	-0.011	-5.24	-110.22	0.00	4.26
900000	0.001	22.090	0.306	25	0	0.000	0.038	0.245	-20.79	-110.21	-0.01	0.00
901000	0.028	35.077	0.216	27	0	0.000	0.059	0.971	-9.97	-117.49	0.00	-1.59
902000	0.003	11.704	0.080	25	0	0.000	0.026	-0.561	-13.38	-110.20	0.00	-0.69
903000	0.048	333.718	0.081	27	0	0.000	0.083	-0.418	-16.65	-117.54	-0.00	0.00
904000	0.010	295.195	0.243	27	0	0.000	0.054	-0.407	0.25	-117.53	0.00	-0.48
905000	0.006	113.325	0.071	26	0	0.000	0.070	-0.522	-10.35	-113.84	0.00	0.07
906000	0.001	27.207	0.062	25	0	0.000	0.033	-0.317	-1.13	-110.21	-0.00	-0.69
907000	0.002	12.869	0.125	30	0	0.000	0.060	-0.349	-10.49	-128.69	0.00	0.69
908000	0.008	46.069	0.071	29	0	0.000	0.071	-0.182	-3.89	-124.93	0.00	-0.57
909000	0.006	74.756	0.065	28	0	0.000	0.035	-0.313	-0.24	-121.19	0.00	0.00
910000	0.007	60.332	0.027	29	0	0.000	0.094	-0.222	-4.88	-124.94	0.00	-1.51
911000	0.063	37.729	0.087	30	0	0.000	0.067	-0.259	-4.97	-128.69	0.00	0.00
912000	0.038	34.770	0.138	24	0	0.000	0.068	0.154	-12.00	-106.62	0.00	-1.43
913000	0.015	28.962	0.068	25	0	0.000	0.074	0.127	-6.83	-110.21	0.00	-0.69
914000	0.004	30.172	0.182	22	0	0.000	0.067	0.471	-19.28	-99.57	0.00	-0.69
915000	0.030	40.804	0.177	27	0	0.000	0.015	0.240	-12.55	-117.50	0.00	0.00
916000	0.005	69.150	0.092	32	0	0.000	0.051	-0.263	-9.27	-136.33	-0.00	-0.69
917000	0.011	16.239	0.100	29	0	0.000	0.033	0.020	-11.78	-124.92	-0.00	0.69
918000	0.003	72.034	0.194	26	0	0.000	0.051	-1.441	-4.76	-113.83	0.00	0.00
919000	0.025	39.705	0.068	26	0	0.000	0.048	0.284	-15.01	-113.83	-0.00	1.65
920000	0.018	23.552	0.071	31	0	0.000	0.061	-0.235	-0.00	-132.49	0.00	0.00
921000	0.001	89.462	0.275	30	0	0.000	0.062	-3.163	-18.42	-128.70	-0.00	0.00
922000	0.008	112.139	0.110	32	0	0.000	0.067	0.223	-5.74	-136.33	-0.00	0.01
923000	0.027	105.347	0.098	30	0	0.000	0.056	-1.518	-13.40	-128.70	0.00	-0.42
924000	0.020	86.689	0.092	32	0	0.000	0.012	2.214	-13.84	-136.33	-0.00	0.00
925000	0.078	91.516	0.106	23	0	0.000	0.021	-0.120	0.33	-103.09	-0.00	1.44
926000	0.043	73.295	0.051	27	0	0.000	0.036	-0.359	-2.76	-117.51	-0.00	0.00
927000	0.019	69.406	0.071	28	0	0.000	0.020	-0.223	-13.65	-121.20	0.00	0.00
928000	0.023	66.275	0.047	30	0	0.000	0.095	-1.227	-15.74	-128.69	0.00	-0.01
929000	0.056	216.801	0.226	31	0	0.000	0.069	-0.983	-21.58	-132.50	-0.00	0.30
930000	0.009	166.349	0.107	28	0	0.000	0.056	0.206	-1.44	-121.20	0.00	-5.30
931000	0.004	26.599	0.036	30	0	0.000	0.059	-0.190	-8.11	-128.70	-0.00	0.50
932000	0.016	100.434	0.284	32	0	0.000	0.073	-0.119	-8.02	-136.33	-0.02	0.00
933000	0.015	50.058	0.119	23	0	0.000	0.070	1.113	1.37	-103.07	-0.00	0.00
934000	0.064	201.369	0.206	27	0	0.000	0.014	-0.030	-17.30	-117.53	-0.00	0.00
935000	0.022	28.594	0.113	28	0	0.000	0.053	-0.109	-22.00	-121.20	-0.00	0.00
936000	0.002	30.576	0.084	34	0	0.000	0.078	0.219	-9.30	-144.09	-0.00	0.74
937000	0.013	349.210	0.204	33	0	0.000	0.052	-1.506	-24.07	-140.29	-0.00	0.00
938000	0.021	135.645	0.048	27	0	0.000	0.072	-0.739	-11.30	-117.50	0.00	0.00
939000	0.003	103.316	0.055	25	0	0.000	0.047	-0.287	-0.52	-110.21	-0.00	0.00
940000	0.002	364.279	0.017	31	0	0.000	0.103	1.514	-0.87	-132.56	-0.00	0.00
941000	0.002	9.907	0.184	25	0	0.000	0.099	-0.159	-7.56	-110.20	0.00	-1.02
942000	0.052	42.070	0.057	28	0	0.000	0.079	-0.232	-13.96	-121.19	0.00	0.69
943000	0.020	865.122	0.048	30	0	0.000	0.048	-0.120	-7.01	-128.76	0.00	-1.08
944000	0.028	589.793	0.144	29	0	0.000	0.061	0.070	-7.69	-125.01	-0.12	0.00
945000	0.020	26.493	0.242	27	0	0.000	0.034	0.146	-8.95	-117.50	-0.00	0.00
946000	0.019	372.341	0.149	29	0	0.000	0.024	-0.139	-4.97	-125.00	0.00	0.69
947000	0.003	55.324	0.038	29	0	0.000	0.045	-0.108	-1.98	-124.93	0.00	-2.73
948000	0.005	419.714	0.133	31	0	0.000	0.064	-0.700	-12.60	-132.54	0.00	-1.16
949000	0.022	38.304	0.221	36	0	0.000	0.013	0.039	-11.76	-151.98	0.00	-0.78
950000	0.015	31.772	0.089	23	0	0.000	0.089	-0.618	-9.45	-103.08	-0.00	1.92
951000	0.064	30.201	0.103	26	0	0.000	0.035	-0.004	-11.33	-113.83	0.00	0.00
952000	0.002	36.389	0.119	30	0	0.000	0.054	-0.299	-8.03	-128.69	-0.00	0.00
953000	0.020	70.131	0.057	31	0	0.000	0.120	-0.148	-14.27	-132.50	-0.00	0.62
954000	0.028	707.515	0.037	26	0	0.000	0.067	-0.346	-7.71	-113.85	-0.01	0.00
955000	0.005	756.031	0.112	32	0	0.000	0.035	-0.292	-23.70	-136.36	0.00	0.00
956000	0.128	358.400	0.192	23	0	0.000	0.048	-0.340	-28.94	-103.09	-0.00	-0.69
957000	0.056	74.867	0.203	28	0	0.000	0.034	-0.243	-31.55	-121.20	0.00	-0.83
958000	0.015	12.092	0.132	34	0	0.000	0.071	0.007	-12.49	-144.08	-0.00	0.00
959000	0.036	31.379	0.047	30	0	0.000	0.056	-0.224	2.79	-128.69	0.00	0.00
960000	0.005	219.111	0.032	26	0	0.000	0.077	-2.419	-11.82	-113.86	0.00	-0.69
961000	0.065	55.577	0.066	23	0	0.000	0.077	0.037	-11.17	-103.08	-0.00	-0.69
962000	0.025	52.689	0.067	26	0	0.000	0.031	1.459	-0.67	-113.84	0.00	-1.30
963000	0.004	20.109	0.111	27	0	0.000	0.049	0.346	3.72	-117.49	-0.00	-0.69
964000	0.039	75.414	0.143	26	0	0.000	0.057	-0.493	-4.71	-113.83	-0.01	0.00
965000	0.008	48.259	0.057	33	0	0.000	0.045	-0.174	-2.31	-140.19	-0.00	-0.69
966000	0.038	47.667	0.106	33	0	0.000	0.011	0.461	-7.69	-140.19	-0.00	0.00
967000	0.012	23.547	0.121	28	0	0.000	0.054	0.198	2.72	-121.19	-0.00	0.00
968000	0.011	15.111	0.111	25	0	0.000	0.062	-0.203	-1.57	-110.20	0.00	0.69
969000	0.009	14.434	0.050	33	0	0.000	0.083	-0.578	-5.44	-140.18	0.00	-4.81
970000	0.033	33.081	0.158	28	0	0.000	0.070	-0.009	-6.83	-121.19	-0.01	0.00
971000	0.005	35.818	0.128	31	0	0.000	0.028	-0.394	3.81	-132.49	0.00	0.39
972000	0.007	48.594	0.064	33	0	0.000	0.045	-0.296	-2.06	-140.19	0.00	0.00
973000	0.000	43.005	0.058	29	0	0.000	0.125	0.510	-7.27	-124.92	0.02	0.00
974000	0.004	50.172	0.136	19	0	0.000	0.092	-0.375	-4.09	-89.35	-0.00	0.00
975000	0.001	21.309	0.100	26	0	0.000	0.041	-0.334	-0.06	-113.82	0.00	-2.88
976000	0.000	17.849	0.136	34	0	0.000	0.034	-0.501	-17.77	-144.08	0.00	-1.32
977000	0.006	39.634	0.041	31	0	0.000	0.055	-0.066	-2.45	-132.50	0.00	0.00
978000	0.012	52.389	0.030	31	0	0.000	0.066	0.232	-2.46	-132.50	-0.00	0.00
979000	0.042	47.854	0.048	23	0	0.000	0.078	0.485	2.25	-103.08	0.00	-6.01
980000	0.010	34.940	0.069	20	0	0.000	0.053	-0.561	6.06	-92.71	-0.00	0.00
981000	0.003	31.092	0.067	29	0	0.000	0.070	-0.731	-1.19	-124.93	0.00	0.69
982000	0.017	57.814	0.068	28	0	0.000	0.086	-0.822	-6.84	-121.19	-0.00	-0.69
983000	0.012	34.405	0.234	29	0	0.000	0.061	-0.941	-6.51	-124.93	-0.00	-0.69
984000	0.015	34.393	0.133	28	0	0.000	0.063	-0.005	-2.40	-121.19	0.00	-1.65
985000	0.007	46.597	0.099	28	0	0.000	0.055	0.091	-10.01	-121.19	-0.00	0.00
986000	0.047	19.117	0.128	27	0	0.000	0.088	-0.361	-13.64	-117.49	-0.00	0.00
987000	0.039	80.716	0.137	25	0	0.000	0.044	-0.219	7.15	-110.20	0.00	0.00
988000	0.041	70.900	0.122	26	0	0.000	0.045	0.034	0.14	-113.84	0.00	-1.52
989000	0.001	53.043	0.142	21	0	0.000	0.062	0.373	-17.81	-96.11	-0.00	0.00
990000	0.028	10.865	0.053	21	0	0.000	0.100	0.606	-2.51	-96.11	0.01	0.00
991000	0.006	127.202	0.057	28	0	0.000	0.036	-0.058	-9.91	-121.21	-0.00	-0.69
992000	0.001	51.681	0.082	33	0	0.000	0.074	0.412	-19.82	-140.19	-0.01	1.89
993000	0.005	29.200	0.149	35	0	0.000	0.057	0.336	-12.81	-148.00	0.00	-1.73
994000	0.001	52.242	0.065	25	0	0.000	0.032	-0.427	-2.13	-110.22	-0.00	0.00
995000	0.006	37.228	0.103	31	0	0.000	0.036	-0.438	-2.64	-132.50	0.00	0.69
996000	0.001	35.209	0.046	30	0	0.000	0.070	0.081	1.16	-128.69	-0.00	0.00
997000	0.006	17.037	0.037	30	0	0.000	0.083	-0.354	-0.74	-128.69	0.00	0.00
998000	0.020	63.843	0.132	21	0	0.000	0.060	0.046	4.37	-96.13	0.00	-1.10
999000	0.032	19.039	0.050	27	0	0.000	0.104	0.081	-9.55	-117.49	-0.03	0.00
1000000	0.012	121.072	0.033	29	0	0.000	0.096	0.618	-11.24	-124.94	0.02	0.00
