# Supplementary material for: Evolution of communication signals and information during species radiation
Source: Nat Commun. 2020 Oct 2;11:4970. doi: 10.1038/s41467-020-18772-3 (PMC7532446; doi:10.1038/s41467-020-18772-3)
Supplement: Supplementary file 7 — Source Data [file 41467_2020_18772_MOESM7_ESM.zip › Source_Data_Code_Garcia_etal/7_EvolRate_Models/relaxedBM.LD2/LD2.rjmcmc.log]

state	min	max	median	shifts	jumps	jumpvar	SE	root	lnL	lnLp	qlnL.p	qlnL.h
1000	0.042	48.335	1.046	41	0	0.000	0.437	0.794	-107.95	-172.11	-0.00	0.00
2000	0.008	28.535	1.299	29	0	0.000	0.459	0.893	-104.90	-124.92	-0.00	1.52
3000	0.006	16.135	1.041	36	0	0.000	0.415	0.926	-96.44	-151.95	0.00	-0.81
4000	0.053	82.832	1.052	42	0	0.000	0.444	-1.207	-111.88	-176.22	-0.00	0.58
5000	0.144	53.095	0.778	45	0	0.000	0.303	0.971	-116.60	-188.68	-0.00	0.00
6000	0.021	57.855	1.210	40	0	0.000	0.370	1.197	-106.05	-168.03	-0.00	0.00
7000	0.095	233.861	2.413	42	0	0.000	0.190	-0.399	-106.20	-176.26	-0.02	0.00
8000	0.004	128.295	1.144	41	0	0.000	0.382	-0.382	-106.64	-172.14	0.00	-1.83
9000	0.079	11.800	0.723	37	0	0.000	0.490	0.535	-105.73	-155.93	0.00	-4.94
10000	0.005	20.791	1.248	43	0	0.000	0.436	-0.047	-111.65	-180.34	0.00	-0.69
11000	0.043	20.444	1.810	36	0	0.000	0.241	-0.139	-105.39	-151.97	0.00	-0.69
12000	0.030	35.587	0.432	43	0	0.000	0.348	0.044	-107.29	-180.34	-0.05	0.00
13000	0.007	18.912	1.112	34	0	0.000	0.469	0.869	-108.01	-144.09	0.00	0.00
14000	0.064	71.689	1.618	50	0	0.000	0.377	0.235	-108.29	-209.85	0.00	0.69
15000	0.023	38.960	0.775	45	0	0.000	0.663	0.117	-110.25	-188.67	0.00	0.00
16000	0.001	16.995	0.924	37	0	0.000	0.342	0.657	-96.16	-155.93	-0.00	0.00
17000	0.061	23.809	1.504	38	0	0.000	0.243	0.213	-104.06	-159.94	-0.00	-0.69
18000	0.023	85.245	1.179	52	0	0.000	0.397	0.726	-106.91	-218.48	0.00	1.24
19000	0.023	18.966	1.540	45	0	0.000	0.327	0.826	-108.53	-188.67	0.00	0.69
20000	0.015	68.060	1.699	39	0	0.000	0.257	1.094	-106.88	-163.99	0.00	4.62
21000	0.004	17.818	0.550	38	0	0.000	0.485	0.869	-108.35	-159.93	0.00	-1.48
22000	0.002	35.463	1.545	35	0	0.000	0.376	-0.096	-102.06	-148.01	0.00	-0.42
23000	0.029	25.350	2.169	40	0	0.000	0.398	0.536	-102.14	-168.04	0.03	0.00
24000	0.017	72.965	1.390	48	0	0.000	0.338	0.576	-106.05	-201.33	0.00	0.00
25000	0.005	53.153	0.815	46	0	0.000	0.437	0.405	-107.65	-192.87	-0.00	-0.69
26000	0.001	29.182	1.412	49	0	0.000	0.301	-0.149	-102.28	-205.58	0.00	0.00
27000	0.113	26.504	1.575	45	0	0.000	0.347	1.077	-103.67	-188.67	0.00	0.00
28000	0.000	27.376	1.807	45	0	0.000	0.080	1.013	-100.62	-188.68	-0.00	0.70
29000	0.011	19.018	1.373	37	0	0.000	0.458	0.866	-105.91	-155.94	0.00	-2.74
30000	0.005	54.943	0.774	40	0	0.000	0.450	0.644	-104.21	-168.03	0.00	-4.44
31000	0.043	44.887	1.319	43	0	0.000	0.458	0.330	-104.57	-180.35	-0.00	-0.69
32000	0.231	85.458	1.452	43	0	0.000	0.219	0.348	-111.25	-180.38	0.00	-0.81
33000	0.120	136.433	1.501	43	0	0.000	0.332	1.098	-102.23	-180.35	-0.00	0.00
34000	0.051	30.436	0.640	40	0	0.000	0.444	-0.162	-104.51	-168.02	0.00	-2.36
35000	0.044	28.824	0.985	37	0	0.000	0.404	0.320	-100.05	-155.94	0.00	-1.54
36000	0.011	55.668	0.594	45	0	0.000	0.426	0.892	-108.70	-188.68	-0.00	1.24
37000	0.008	41.615	0.581	38	0	0.000	0.509	0.790	-100.07	-159.93	0.00	0.69
38000	0.035	66.910	1.264	52	0	0.000	0.386	0.623	-104.22	-218.48	0.00	-2.88
39000	0.016	51.375	1.330	46	0	0.000	0.361	-0.484	-106.00	-192.86	-0.00	0.57
40000	0.002	101.744	2.341	44	0	0.000	0.361	0.668	-114.32	-184.51	0.00	3.87
41000	0.014	48.639	1.157	38	0	0.000	0.419	1.458	-107.41	-159.94	-0.00	0.00
42000	0.017	349.314	3.816	39	0	0.000	0.328	2.213	-116.57	-164.05	-0.00	0.00
43000	0.089	181.570	1.037	42	0	0.000	0.357	0.756	-105.39	-176.24	0.00	0.00
44000	0.001	211.150	0.352	45	0	0.000	0.474	0.302	-111.99	-188.68	0.00	-8.69
45000	0.010	267.181	0.933	49	0	0.000	0.463	1.004	-114.38	-205.60	0.06	0.00
46000	0.019	29.814	0.874	41	0	0.000	0.520	1.483	-105.61	-172.11	0.00	0.00
47000	0.004	45.169	0.764	43	0	0.000	0.345	0.917	-104.71	-180.34	0.00	0.00
48000	0.001	85.981	2.360	40	0	0.000	0.268	0.579	-103.46	-168.07	0.00	4.73
49000	0.000	102.914	1.080	47	0	0.000	0.301	-0.911	-105.30	-197.09	0.00	0.00
50000	0.007	51.654	1.340	40	0	0.000	0.312	0.697	-106.93	-168.04	0.00	-0.69
51000	0.013	40.540	0.704	51	0	0.000	0.259	1.361	-104.89	-214.15	0.00	0.00
52000	0.002	36.375	0.550	49	0	0.000	0.440	1.007	-101.20	-205.56	0.00	-3.01
53000	0.001	21.168	1.889	37	0	0.000	0.357	1.258	-107.15	-155.95	0.00	0.00
54000	0.063	38.633	1.906	33	0	0.000	0.372	1.026	-102.19	-140.19	0.00	0.69
55000	0.060	198.897	1.924	46	0	0.000	0.212	0.834	-108.10	-192.93	-0.11	0.00
56000	0.014	8.784	0.633	42	0	0.000	0.432	0.394	-106.97	-176.20	-0.00	0.00
57000	0.000	11.037	0.864	43	0	0.000	0.398	0.532	-96.13	-180.33	0.01	0.00
58000	0.000	23.426	1.462	35	0	0.000	0.375	0.054	-102.69	-148.01	-0.03	0.00
59000	0.043	39.770	1.751	38	0	0.000	0.275	0.443	-100.01	-159.95	0.00	0.00
60000	0.056	15.549	2.190	44	0	0.000	0.352	-0.072	-108.62	-184.50	-0.01	1.17
61000	0.123	32.030	0.639	41	0	0.000	0.419	0.525	-105.21	-172.11	0.00	0.00
62000	0.002	104.287	0.669	39	0	0.000	0.504	1.026	-104.56	-163.97	0.00	0.00
63000	0.105	55.293	1.266	42	0	0.000	0.378	-0.115	-109.82	-176.23	-0.03	1.85
64000	0.007	18.744	0.830	45	0	0.000	0.286	0.206	-106.74	-188.66	-0.00	0.69
65000	0.097	47.076	0.825	36	0	0.000	0.391	1.342	-103.91	-151.96	-0.00	0.69
66000	0.079	81.477	1.756	36	0	0.000	0.385	0.335	-106.18	-151.96	-0.02	0.00
67000	0.013	62.786	1.178	41	0	0.000	0.351	0.456	-102.50	-172.11	0.00	0.00
68000	0.033	163.708	1.357	53	0	0.000	0.184	0.321	-110.48	-222.85	-0.00	0.00
69000	0.020	61.760	1.144	57	0	0.000	0.318	0.324	-102.48	-240.36	0.00	-0.69
70000	0.010	106.870	3.516	44	0	0.000	0.366	0.211	-108.46	-184.51	-0.00	0.00
71000	0.041	29.536	1.543	47	0	0.000	0.335	-0.129	-102.64	-197.08	-0.00	0.00
72000	0.020	97.574	0.636	46	0	0.000	0.413	0.613	-101.94	-192.86	-0.02	0.00
73000	0.020	19.430	0.794	40	0	0.000	0.324	0.452	-102.18	-168.02	-0.00	0.62
74000	0.037	45.456	2.875	51	0	0.000	0.168	-0.547	-102.75	-214.16	-0.00	1.48
75000	0.026	45.956	1.354	45	0	0.000	0.314	1.801	-107.69	-188.67	0.00	-2.55
76000	0.064	45.520	1.080	44	0	0.000	0.326	0.864	-104.27	-184.50	0.02	0.00
77000	0.047	53.033	1.490	43	0	0.000	0.234	-1.230	-108.43	-180.36	0.00	0.00
78000	0.016	20.418	0.594	33	0	0.000	0.513	-0.389	-111.42	-140.19	0.00	-1.28
79000	0.021	8.043	0.630	40	0	0.000	0.434	0.065	-107.30	-168.01	-0.00	0.00
80000	0.003	188.594	1.668	38	0	0.000	0.433	-0.301	-110.57	-159.96	-0.00	-0.69
81000	0.011	14.738	1.392	38	0	0.000	0.461	0.387	-106.61	-159.94	0.00	-0.18
82000	0.000	56.760	0.655	42	0	0.000	0.350	0.919	-97.52	-176.21	-0.00	0.00
83000	0.037	25.769	1.454	33	0	0.000	0.240	1.735	-107.51	-140.20	0.00	-0.51
84000	0.006	18.327	0.844	46	0	0.000	0.414	0.438	-101.52	-192.86	-0.05	0.00
85000	0.017	126.892	1.505	36	0	0.000	0.226	0.488	-106.40	-151.99	0.00	0.00
86000	0.008	32.158	1.348	42	0	0.000	0.297	0.688	-99.66	-176.23	0.00	-2.44
87000	0.021	62.533	1.665	42	0	0.000	0.432	0.618	-109.46	-176.23	0.00	0.00
88000	0.006	24.022	0.724	41	0	0.000	0.493	0.492	-108.15	-172.11	-0.00	0.60
89000	0.001	355.930	0.893	49	0	0.000	0.486	-0.699	-106.86	-205.62	-0.00	0.69
90000	0.000	13.211	0.751	40	0	0.000	0.385	1.220	-111.30	-168.02	0.00	-6.11
91000	0.050	114.376	1.657	45	0	0.000	0.377	0.344	-111.02	-188.68	0.00	-0.69
92000	0.039	15.425	0.841	37	0	0.000	0.460	0.142	-114.34	-155.93	-0.00	0.69
93000	0.002	38.874	0.605	49	0	0.000	0.399	0.499	-103.35	-205.57	0.00	-5.45
94000	0.049	13.216	0.794	44	0	0.000	0.549	0.557	-107.46	-184.49	-0.00	-0.69
95000	0.039	37.005	1.694	45	0	0.000	0.531	1.603	-111.09	-188.67	-0.00	-0.69
96000	0.002	96.923	0.561	42	0	0.000	0.373	1.003	-100.50	-176.22	0.00	0.00
97000	0.012	36.492	1.808	49	0	0.000	0.373	0.388	-105.07	-205.58	0.00	0.70
98000	0.027	169.053	0.942	45	0	0.000	0.284	0.217	-106.53	-188.70	-0.00	0.00
99000	0.002	11.656	0.348	40	0	0.000	0.556	0.564	-106.73	-168.01	0.02	0.00
100000	0.000	48.573	1.369	52	0	0.000	0.350	1.758	-102.22	-218.47	-0.00	0.00
101000	0.006	75.290	0.553	43	0	0.000	0.551	0.060	-101.67	-180.33	-0.00	-0.69
102000	0.044	186.102	0.879	39	0	0.000	0.347	0.921	-100.38	-163.99	0.00	0.00
103000	0.044	98.848	1.876	44	0	0.000	0.362	-0.035	-110.47	-184.52	0.00	0.00
104000	0.017	9.152	1.067	43	0	0.000	0.357	-0.202	-97.12	-180.33	0.00	0.69
105000	0.136	55.148	0.705	38	0	0.000	0.343	0.540	-96.08	-159.94	-0.00	0.00
106000	0.056	56.048	0.862	41	0	0.000	0.499	1.492	-103.95	-172.11	-0.00	0.69
107000	0.004	145.393	2.314	44	0	0.000	0.404	0.726	-112.23	-184.52	0.00	-3.50
108000	0.016	33.650	1.005	34	0	0.000	0.440	0.606	-105.44	-144.09	0.00	-0.97
109000	0.022	87.566	1.349	35	0	0.000	0.358	0.875	-102.25	-148.02	0.00	1.33
110000	0.010	58.150	0.503	44	0	0.000	0.448	0.271	-110.91	-184.49	0.00	0.69
111000	0.000	20.456	1.235	48	0	0.000	0.392	0.712	-114.48	-201.31	0.00	0.00
112000	0.001	8.865	1.410	39	0	0.000	0.398	0.103	-105.27	-163.97	0.00	0.00
113000	0.011	9.668	0.675	40	0	0.000	0.458	0.776	-100.02	-168.01	0.00	0.00
114000	0.003	126.243	1.364	41	0	0.000	0.340	0.738	-103.75	-172.12	0.00	0.00
115000	0.080	56.153	0.600	44	0	0.000	0.346	0.830	-109.56	-184.50	0.00	0.00
116000	0.007	21.877	0.650	38	0	0.000	0.451	0.664	-104.46	-159.95	-0.01	-0.69
117000	0.032	136.879	2.131	33	0	0.000	0.291	0.553	-106.86	-140.25	-0.02	1.21
118000	0.003	11.334	1.086	44	0	0.000	0.445	-0.094	-100.44	-184.48	0.00	0.00
119000	0.003	53.238	1.012	42	0	0.000	0.453	1.002	-103.43	-176.22	0.00	0.00
120000	0.027	35.984	0.829	38	0	0.000	0.581	0.386	-108.64	-159.93	0.00	-0.69
121000	0.001	18.744	1.058	44	0	0.000	0.348	0.912	-106.47	-184.48	0.00	-3.25
122000	0.019	27.615	1.135	39	0	0.000	0.349	0.569	-102.56	-163.97	-0.00	0.00
123000	0.041	73.547	1.191	39	0	0.000	0.341	1.288	-107.74	-163.97	0.02	0.00
124000	0.027	33.999	1.007	45	0	0.000	0.392	1.294	-113.21	-188.67	0.01	0.00
125000	0.050	55.932	1.111	44	0	0.000	0.336	1.482	-101.60	-184.50	0.00	-0.19
126000	0.215	134.621	0.978	43	0	0.000	0.326	0.298	-103.83	-180.36	0.00	0.00
127000	0.073	22.144	1.071	40	0	0.000	0.297	0.591	-101.89	-168.03	0.00	-1.59
128000	0.021	192.405	1.689	41	0	0.000	0.206	1.163	-104.16	-172.14	0.00	0.00
129000	0.001	41.093	1.096	39	0	0.000	0.414	0.216	-101.89	-163.98	0.00	3.45
130000	0.059	24.187	2.196	33	0	0.000	0.305	1.475	-101.11	-140.21	-0.00	0.82
131000	0.025	40.877	1.755	40	0	0.000	0.232	-0.593	-103.41	-168.04	-0.00	0.00
132000	0.026	53.689	1.468	44	0	0.000	0.493	1.324	-104.68	-184.50	0.00	2.61
133000	0.005	15.526	0.598	41	0	0.000	0.465	-0.072	-104.62	-172.10	0.00	0.00
134000	0.038	30.373	1.078	33	0	0.000	0.429	0.366	-101.23	-140.19	0.00	2.48
135000	0.000	42.941	1.741	42	0	0.000	0.373	-1.071	-107.98	-176.22	0.00	0.00
136000	0.001	127.410	1.643	44	0	0.000	0.356	0.798	-101.78	-184.50	0.00	-1.90
137000	0.023	67.480	0.710	45	0	0.000	0.285	-0.530	-106.73	-188.69	0.00	-0.24
138000	0.005	47.507	1.499	37	0	0.000	0.392	0.539	-98.34	-155.94	0.00	0.00
139000	0.083	50.172	1.999	36	0	0.000	0.267	1.112	-102.89	-151.97	0.00	3.97
140000	0.013	49.496	0.900	40	0	0.000	0.360	0.569	-93.58	-168.03	-0.00	0.00
141000	0.001	35.521	1.863	36	0	0.000	0.257	1.767	-107.52	-151.99	-0.00	0.00
142000	0.005	92.341	0.602	37	0	0.000	0.298	0.556	-100.23	-155.95	0.00	-0.57
143000	0.175	62.773	1.493	41	0	0.000	0.381	1.533	-105.18	-172.12	0.00	-1.32
144000	0.006	19.395	1.336	44	0	0.000	0.441	0.647	-108.58	-184.49	-0.00	0.00
145000	0.000	12.956	1.148	37	0	0.000	0.494	0.913	-104.89	-155.93	0.00	-1.38
146000	0.014	16.331	0.793	41	0	0.000	0.428	1.003	-102.89	-172.10	-0.00	-0.69
147000	0.065	54.902	0.919	39	0	0.000	0.281	0.630	-104.86	-163.97	-0.00	0.69
148000	0.007	106.086	1.581	42	0	0.000	0.252	-0.264	-101.72	-176.23	-0.00	-0.69
149000	0.017	14.990	0.765	34	0	0.000	0.426	0.240	-102.21	-144.08	-0.00	0.07
150000	0.025	62.188	1.511	42	0	0.000	0.358	0.748	-108.08	-176.24	-0.09	0.00
151000	0.000	15.523	0.573	53	0	0.000	0.668	0.137	-121.33	-222.80	0.00	0.00
152000	0.002	93.964	1.080	35	0	0.000	0.268	0.215	-102.55	-148.03	0.00	0.00
153000	0.078	40.984	1.536	45	0	0.000	0.122	0.452	-104.21	-188.67	0.00	0.44
154000	0.072	68.468	1.077	45	0	0.000	0.312	0.947	-96.74	-188.67	0.00	0.00
155000	0.016	94.035	1.099	41	0	0.000	0.448	0.654	-113.88	-172.13	0.00	-0.69
156000	0.047	120.232	0.915	36	0	0.000	0.410	-0.226	-106.82	-151.99	-0.00	-0.69
157000	0.002	319.657	1.840	45	0	0.000	0.265	-0.751	-102.45	-188.72	-0.00	0.00
158000	0.005	100.873	1.572	40	0	0.000	0.335	-0.045	-109.50	-168.05	-0.01	0.00
159000	0.093	90.981	1.478	40	0	0.000	0.397	-0.293	-106.06	-168.04	-0.00	0.00
160000	0.033	14.433	1.718	38	0	0.000	0.339	0.978	-103.90	-159.95	-0.00	0.79
161000	0.008	18.356	1.268	38	0	0.000	0.424	0.825	-100.31	-159.94	-0.00	-0.69
162000	0.013	18.660	1.088	38	0	0.000	0.403	0.442	-107.93	-159.94	0.00	0.69
163000	0.016	27.125	0.802	43	0	0.000	0.460	0.763	-105.55	-180.34	-0.00	1.67
164000	0.045	45.123	1.458	46	0	0.000	0.357	0.221	-105.84	-192.87	-0.00	0.00
165000	0.002	94.330	0.749	54	0	0.000	0.620	0.374	-115.34	-227.19	0.00	-8.00
166000	0.003	32.476	1.151	42	0	0.000	0.369	0.618	-103.25	-176.22	-0.00	0.00
167000	0.001	47.247	1.286	46	0	0.000	0.503	-0.391	-105.37	-192.87	0.00	0.00
168000	0.007	9.686	0.957	45	0	0.000	0.471	0.910	-101.51	-188.65	0.00	0.69
169000	0.003	43.209	2.320	41	0	0.000	0.332	0.738	-100.25	-172.12	0.00	0.00
170000	0.002	36.273	1.190	33	0	0.000	0.460	1.087	-106.81	-140.20	0.00	0.00
171000	0.043	30.406	1.047	49	0	0.000	0.349	1.212	-106.40	-205.58	0.00	0.00
172000	0.005	82.482	0.939	40	0	0.000	0.389	0.442	-103.06	-168.03	0.00	0.00
173000	0.013	56.738	0.764	46	0	0.000	0.448	0.646	-105.58	-192.86	-0.00	0.00
174000	0.046	76.238	0.794	40	0	0.000	0.368	-0.333	-108.98	-168.04	0.00	-0.02
175000	0.005	70.808	3.365	38	0	0.000	0.338	1.956	-105.11	-159.96	0.00	-3.07
176000	0.035	75.462	1.822	44	0	0.000	0.350	0.624	-103.10	-184.50	0.00	4.74
177000	0.035	170.704	1.645	37	0	0.000	0.263	0.531	-101.74	-155.96	-0.01	0.69
178000	0.094	179.618	1.540	44	0	0.000	0.343	0.806	-108.95	-184.53	-0.00	1.53
179000	0.016	112.323	0.858	41	0	0.000	0.356	2.311	-101.96	-172.13	0.00	-0.30
180000	0.090	94.304	1.246	42	0	0.000	0.372	-0.028	-108.92	-176.24	0.00	0.69
181000	0.045	56.979	1.757	36	0	0.000	0.231	-0.000	-104.32	-151.98	0.00	-1.39
182000	0.062	112.087	1.020	47	0	0.000	0.356	1.240	-104.23	-197.09	0.00	0.00
183000	0.021	9.962	0.489	34	0	0.000	0.465	0.615	-108.78	-144.08	0.00	0.69
184000	0.072	52.400	2.009	39	0	0.000	0.295	0.315	-102.20	-163.98	-0.00	0.00
185000	0.096	53.036	1.736	51	0	0.000	0.345	0.043	-105.00	-214.16	-0.00	1.02
186000	0.006	69.304	0.906	41	0	0.000	0.390	0.450	-101.72	-172.12	0.00	-0.60
187000	0.033	104.244	1.797	46	0	0.000	0.210	-0.003	-101.57	-192.88	0.04	0.00
188000	0.038	82.124	1.257	40	0	0.000	0.188	0.183	-98.96	-168.05	0.00	0.00
189000	0.007	87.825	1.712	48	0	0.000	0.155	0.407	-100.64	-201.34	-0.00	-0.69
190000	0.063	136.579	1.108	40	0	0.000	0.457	0.271	-105.75	-168.04	-0.05	0.00
191000	0.068	395.191	0.992	38	0	0.000	0.404	-0.046	-103.53	-159.98	0.00	3.72
192000	0.014	87.622	1.138	46	0	0.000	0.328	-0.040	-99.91	-192.88	0.00	-1.27
193000	0.005	14.350	0.402	46	0	0.000	0.472	-0.756	-105.63	-192.86	0.00	0.00
194000	0.047	63.803	1.441	36	0	0.000	0.336	1.092	-99.16	-151.97	0.00	0.69
195000	0.026	48.256	1.118	34	0	0.000	0.113	0.660	-102.64	-144.11	-0.00	0.00
196000	0.016	69.380	1.024	48	0	0.000	0.190	0.437	-100.16	-201.32	0.00	-1.93
197000	0.038	128.655	1.497	49	0	0.000	0.208	0.757	-102.70	-205.60	0.00	0.00
198000	0.147	30.838	1.581	45	0	0.000	0.469	0.602	-106.17	-188.67	0.00	0.28
199000	0.041	89.427	1.003	37	0	0.000	0.251	0.837	-106.60	-155.94	0.00	0.00
200000	0.024	71.489	1.312	43	0	0.000	0.250	0.358	-100.75	-180.36	0.00	-0.69
201000	0.036	97.987	1.780	36	0	0.000	0.375	0.650	-104.73	-152.00	-0.00	0.00
202000	0.061	13.870	1.441	43	0	0.000	0.460	0.363	-103.50	-180.33	0.00	0.00
203000	0.048	30.890	1.295	33	0	0.000	0.290	1.191	-106.94	-140.20	-0.00	-0.69
204000	0.092	34.005	1.487	43	0	0.000	0.310	-0.359	-108.82	-180.35	0.00	3.57
205000	0.177	105.517	0.750	44	0	0.000	0.376	0.572	-102.08	-184.49	0.00	-0.78
206000	0.016	55.036	1.844	52	0	0.000	0.197	-0.212	-103.52	-218.48	-0.00	-0.69
207000	0.075	27.615	1.201	41	0	0.000	0.419	0.908	-104.34	-172.11	-0.04	0.00
208000	0.282	93.443	1.321	38	0	0.000	0.465	1.815	-110.45	-159.96	0.00	4.79
209000	0.048	53.749	1.266	38	0	0.000	0.406	0.656	-102.80	-159.94	0.00	0.69
210000	0.019	26.808	1.100	43	0	0.000	0.348	0.356	-97.64	-180.34	-0.00	0.00
211000	0.005	25.983	0.318	37	0	0.000	0.417	0.316	-112.67	-155.93	-0.00	0.00
212000	0.037	32.489	1.755	36	0	0.000	0.439	0.091	-111.66	-151.98	0.00	1.87
213000	0.072	24.351	1.230	38	0	0.000	0.485	1.560	-107.87	-159.95	0.00	-0.62
214000	0.027	86.426	1.321	42	0	0.000	0.336	0.102	-103.78	-176.22	0.00	0.00
215000	0.019	39.785	0.822	37	0	0.000	0.402	-0.227	-110.34	-155.93	0.00	0.00
216000	0.016	49.984	1.863	43	0	0.000	0.340	0.604	-100.56	-180.35	0.00	-0.99
217000	0.095	60.222	1.692	41	0	0.000	0.470	0.669	-115.61	-172.13	-0.00	-0.69
218000	0.005	47.384	0.975	43	0	0.000	0.552	-0.108	-102.83	-180.33	0.00	0.00
219000	0.009	70.073	1.183	44	0	0.000	0.554	1.764	-114.77	-184.49	0.00	-1.05
220000	0.014	51.571	1.077	45	0	0.000	0.313	0.555	-109.49	-188.67	-0.00	0.69
221000	0.102	142.190	2.176	44	0	0.000	0.127	-0.356	-104.17	-184.53	-0.00	0.00
222000	0.211	55.081	1.655	38	0	0.000	0.210	0.905	-101.82	-159.96	-0.00	1.26
223000	0.084	15.507	1.607	32	0	0.000	0.417	0.678	-106.24	-136.33	-0.01	0.00
224000	0.074	31.752	1.206	44	0	0.000	0.303	1.952	-108.25	-184.50	0.00	0.00
225000	0.039	16.471	0.910	32	0	0.000	0.334	2.336	-102.42	-136.33	-0.02	0.00
226000	0.047	59.090	1.498	40	0	0.000	0.333	1.068	-100.47	-168.04	-0.00	0.39
227000	0.001	32.669	2.674	44	0	0.000	0.369	1.115	-110.62	-184.50	-0.00	-0.69
228000	0.001	64.459	1.222	44	0	0.000	0.496	0.351	-103.17	-184.49	0.00	0.00
229000	0.068	36.832	0.841	44	0	0.000	0.489	1.272	-106.85	-184.49	0.00	4.77
230000	0.133	52.434	1.766	46	0	0.000	0.195	0.969	-102.00	-192.88	-0.00	0.00
231000	0.020	109.966	2.346	40	0	0.000	0.353	1.008	-108.06	-168.05	-0.00	0.00
232000	0.020	45.380	1.626	43	0	0.000	0.264	1.148	-100.07	-180.34	-0.00	-0.69
233000	0.005	46.659	0.959	33	0	0.000	0.420	1.230	-109.40	-140.20	0.02	0.00
234000	0.004	32.622	0.949	44	0	0.000	0.448	0.992	-109.20	-184.50	0.00	-0.64
235000	0.000	43.297	0.836	46	0	0.000	0.557	1.174	-118.30	-192.87	0.00	0.00
236000	0.000	11.913	0.421	35	0	0.000	0.551	0.528	-106.21	-147.99	0.00	-0.89
237000	0.037	21.093	1.714	42	0	0.000	0.398	1.448	-108.90	-176.22	0.00	3.87
238000	0.148	74.082	1.297	44	0	0.000	0.378	-0.517	-105.41	-184.49	-0.00	0.00
239000	0.021	55.211	2.808	40	0	0.000	0.251	0.128	-104.99	-168.05	0.00	0.69
240000	0.077	43.404	1.133	35	0	0.000	0.298	0.549	-97.79	-148.01	-0.00	-0.69
241000	0.037	63.032	0.668	32	0	0.000	0.377	0.657	-102.11	-136.34	0.00	-0.69
242000	0.004	19.553	1.314	43	0	0.000	0.501	2.198	-108.33	-180.34	0.00	0.00
243000	0.034	56.811	1.658	40	0	0.000	0.302	-0.589	-101.34	-168.05	-0.00	0.69
244000	0.012	530.986	2.628	45	0	0.000	0.229	0.100	-113.82	-188.80	0.00	0.00
245000	0.043	83.871	1.472	51	0	0.000	0.268	-0.551	-118.79	-214.18	0.00	-1.69
246000	0.009	42.566	0.683	45	0	0.000	0.314	0.795	-100.87	-188.66	0.00	0.00
247000	0.009	45.645	1.594	42	0	0.000	0.353	0.611	-101.52	-176.21	0.00	0.00
248000	0.051	102.998	1.155	44	0	0.000	0.249	0.291	-115.13	-184.52	0.00	0.00
249000	0.040	230.531	0.978	44	0	0.000	0.461	-0.445	-111.79	-184.51	0.00	0.00
250000	0.002	28.292	1.495	40	0	0.000	0.264	-0.191	-99.26	-168.03	-0.00	0.00
251000	0.122	38.226	1.601	37	0	0.000	0.210	1.673	-105.53	-155.95	0.00	-4.20
252000	0.013	27.438	1.479	38	0	0.000	0.355	1.221	-101.78	-159.95	0.00	-0.56
253000	0.057	23.242	0.819	35	0	0.000	0.312	0.196	-105.68	-148.02	0.00	1.59
254000	0.002	71.715	1.505	41	0	0.000	0.277	0.834	-104.60	-172.13	-0.00	-0.69
255000	0.014	36.759	0.790	44	0	0.000	0.453	-0.352	-106.00	-184.49	0.01	0.00
256000	0.071	294.977	0.956	43	0	0.000	0.437	0.936	-110.90	-180.39	0.00	0.69
257000	0.005	21.829	1.100	41	0	0.000	0.414	0.911	-107.86	-172.11	0.00	0.00
258000	0.006	111.391	0.670	42	0	0.000	0.323	0.203	-104.79	-176.23	-0.00	0.00
259000	0.002	16.087	1.063	40	0	0.000	0.338	0.124	-98.55	-168.03	0.00	0.00
260000	0.020	22.736	0.729	42	0	0.000	0.364	-0.294	-109.76	-176.21	0.00	-0.64
261000	0.065	27.395	1.265	44	0	0.000	0.356	-0.370	-113.06	-184.49	0.00	0.00
262000	0.008	37.797	0.337	35	0	0.000	0.463	0.233	-109.84	-148.01	0.00	0.69
263000	0.072	13.475	0.785	47	0	0.000	0.632	1.041	-108.54	-197.06	0.00	-1.11
264000	0.035	27.107	0.827	33	0	0.000	0.656	0.863	-113.80	-140.19	0.00	-0.70
265000	0.083	92.591	0.723	38	0	0.000	0.350	-0.424	-102.59	-159.96	-0.07	0.00
266000	0.052	27.943	0.986	32	0	0.000	0.394	0.582	-99.87	-136.33	0.00	4.48
267000	0.057	57.858	1.689	45	0	0.000	0.252	1.779	-101.11	-188.68	0.00	-1.35
268000	0.010	113.900	1.049	39	0	0.000	0.282	0.316	-107.20	-163.98	0.00	0.00
269000	0.007	20.245	1.014	40	0	0.000	0.257	0.615	-103.25	-168.04	-0.00	0.00
270000	0.001	44.194	1.385	37	0	0.000	0.371	0.829	-99.69	-155.95	0.00	-1.76
271000	0.034	17.106	1.157	39	0	0.000	0.423	1.009	-104.24	-163.98	-0.00	-0.69
272000	0.022	23.963	1.185	43	0	0.000	0.499	-0.148	-106.44	-180.33	0.00	0.00
273000	0.001	12.052	1.377	45	0	0.000	0.468	0.529	-105.97	-188.66	0.00	-4.14
274000	0.019	60.266	1.312	51	0	0.000	0.457	-0.065	-109.32	-214.17	-0.00	0.79
275000	0.001	29.607	1.213	42	0	0.000	0.547	0.342	-109.25	-176.22	0.00	-0.69
276000	0.026	73.229	1.919	41	0	0.000	0.313	0.087	-102.99	-172.12	0.00	-0.69
277000	0.038	80.204	1.647	31	0	0.000	0.560	0.745	-106.82	-132.50	-0.00	0.00
278000	0.040	133.654	1.445	43	0	0.000	0.275	1.037	-106.29	-180.36	0.00	-0.75
279000	0.018	27.128	2.575	44	0	0.000	0.386	-0.332	-112.82	-184.51	0.00	-2.55
280000	0.013	170.674	1.332	42	0	0.000	0.452	1.015	-111.71	-176.27	0.00	0.00
281000	0.026	26.915	2.575	43	0	0.000	0.155	2.381	-106.45	-180.35	-0.00	0.24
282000	0.036	39.136	1.338	38	0	0.000	0.440	0.490	-105.64	-159.95	0.00	-0.69
283000	0.102	27.716	1.171	38	0	0.000	0.583	-0.400	-112.67	-159.94	-0.00	-0.69
284000	0.023	59.656	0.558	47	0	0.000	0.318	0.455	-99.81	-197.08	-0.00	0.00
285000	0.006	102.081	0.621	43	0	0.000	0.395	0.292	-106.77	-180.37	0.00	-2.08
286000	0.060	89.975	3.679	43	0	0.000	0.355	1.074	-112.46	-180.37	0.00	-0.69
287000	0.004	9.649	0.573	43	0	0.000	0.623	-0.428	-106.30	-180.33	-0.00	1.01
288000	0.014	19.447	0.988	47	0	0.000	0.405	0.008	-98.38	-197.07	0.00	-2.18
289000	0.008	22.531	1.137	40	0	0.000	0.380	0.003	-102.14	-168.02	-0.00	0.00
290000	0.003	16.645	0.468	42	0	0.000	0.382	0.205	-104.17	-176.20	0.00	3.57
291000	0.003	118.633	1.228	46	0	0.000	0.299	-0.773	-107.75	-192.87	0.01	0.00
292000	0.088	77.263	0.861	38	0	0.000	0.344	0.257	-102.09	-159.95	0.00	0.69
293000	0.052	82.891	1.989	45	0	0.000	0.312	0.418	-100.21	-188.69	-0.00	0.00
294000	0.004	16.582	1.349	45	0	0.000	0.538	0.111	-106.33	-188.66	-0.00	-0.69
295000	0.068	30.377	1.166	37	0	0.000	0.338	1.047	-100.38	-155.94	0.00	0.69
296000	0.055	215.400	1.677	41	0	0.000	0.248	0.932	-111.95	-172.13	-0.00	0.69
297000	0.003	26.244	0.657	42	0	0.000	0.530	0.861	-104.81	-176.20	0.00	0.00
298000	0.013	101.763	1.495	42	0	0.000	0.402	0.560	-107.71	-176.23	-0.00	0.69
299000	0.000	7.916	0.951	38	0	0.000	0.462	0.219	-106.13	-159.93	-0.00	0.10
300000	0.016	66.843	1.442	42	0	0.000	0.338	2.274	-111.51	-176.22	-0.00	-0.69
301000	0.102	47.288	3.021	41	0	0.000	0.248	0.664	-110.96	-172.14	0.00	0.00
302000	0.026	213.239	2.770	49	0	0.000	0.086	0.767	-105.47	-205.60	0.00	0.00
303000	0.003	834.223	1.316	44	0	0.000	0.390	1.925	-110.85	-184.53	0.00	-0.61
304000	0.000	7.476	0.513	41	0	0.000	0.549	0.401	-105.71	-172.09	0.00	-1.19
305000	0.034	36.878	1.186	49	0	0.000	0.222	1.616	-105.22	-205.57	-0.00	1.66
306000	0.001	103.389	0.955	44	0	0.000	0.418	0.883	-107.04	-184.50	0.00	0.93
307000	0.004	58.335	1.047	44	0	0.000	0.209	-0.204	-106.22	-184.49	0.00	0.69
308000	0.011	38.214	0.826	42	0	0.000	0.328	0.344	-102.68	-176.21	0.01	0.00
309000	0.055	36.193	0.983	51	0	0.000	0.540	1.100	-113.98	-214.15	-0.00	-0.69
310000	0.004	31.563	0.527	35	0	0.000	0.658	1.153	-109.62	-148.00	-0.00	0.69
311000	0.002	65.650	0.870	40	0	0.000	0.624	-1.089	-110.93	-168.03	0.00	0.00
312000	0.010	49.083	0.555	43	0	0.000	0.404	-0.299	-104.51	-180.35	-0.00	0.00
313000	0.002	24.926	0.817	38	0	0.000	0.436	0.940	-105.59	-159.94	-0.00	0.00
314000	0.016	80.219	1.203	35	0	0.000	0.335	0.392	-101.98	-148.01	0.00	1.13
315000	0.047	32.895	1.101	45	0	0.000	0.332	1.172	-106.81	-188.67	-0.00	0.00
316000	0.001	26.806	0.421	44	0	0.000	0.543	-0.476	-104.68	-184.48	0.00	-0.69
317000	0.003	42.784	1.206	38	0	0.000	0.363	0.949	-100.30	-159.94	-0.01	0.00
318000	0.029	10.450	1.170	35	0	0.000	0.462	0.776	-107.46	-148.01	0.00	-0.74
319000	0.019	28.621	1.419	39	0	0.000	0.382	1.047	-104.43	-163.98	0.00	-0.69
320000	0.020	115.233	1.627	43	0	0.000	0.342	0.003	-111.52	-180.36	-0.01	0.00
321000	0.002	24.900	0.757	46	0	0.000	0.437	-0.533	-117.24	-192.87	0.00	0.00
322000	0.009	16.618	2.273	46	0	0.000	0.361	-0.007	-113.34	-192.87	0.00	4.30
323000	0.011	52.430	0.825	43	0	0.000	0.321	-0.310	-106.96	-180.34	0.00	-3.56
324000	0.024	21.878	1.222	40	0	0.000	0.543	-0.232	-105.85	-168.02	0.00	0.00
325000	0.021	42.239	0.960	37	0	0.000	0.562	0.701	-108.91	-155.93	-0.00	0.00
326000	0.051	54.956	1.048	40	0	0.000	0.419	0.787	-102.46	-168.05	-0.00	0.00
327000	0.003	9.051	0.590	40	0	0.000	0.569	0.933	-107.86	-168.02	0.00	-5.52
328000	0.044	41.730	1.495	43	0	0.000	0.362	0.610	-102.10	-180.35	0.00	4.34
329000	0.006	109.429	1.320	40	0	0.000	0.300	0.861	-105.00	-168.04	0.00	-5.47
330000	0.156	69.892	1.657	42	0	0.000	0.167	-0.060	-104.74	-176.24	0.00	-0.55
331000	0.026	85.495	1.467	40	0	0.000	0.347	-0.050	-113.78	-168.07	0.06	0.00
332000	0.003	37.819	0.791	35	0	0.000	0.360	1.171	-105.85	-148.01	0.00	0.00
333000	0.007	78.162	2.535	45	0	0.000	0.229	0.389	-122.46	-188.73	0.00	4.38
334000	0.001	4.969	0.951	48	0	0.000	0.321	-0.240	-100.11	-201.30	-0.00	0.00
335000	0.055	116.503	1.755	40	0	0.000	0.373	0.643	-108.44	-168.04	-0.00	0.00
336000	0.041	170.955	1.006	40	0	0.000	0.308	0.148	-107.15	-168.05	0.00	-0.05
337000	0.067	65.337	1.282	37	0	0.000	0.367	0.160	-104.44	-155.95	0.00	0.00
338000	0.003	29.785	1.199	41	0	0.000	0.413	0.392	-102.45	-172.11	-0.01	-0.69
339000	0.001	29.875	1.660	43	0	0.000	0.347	0.095	-104.91	-180.35	0.00	0.00
340000	0.001	17.744	0.984	50	0	0.000	0.352	1.369	-107.03	-209.84	0.00	-0.59
341000	0.045	33.434	1.761	46	0	0.000	0.366	0.605	-109.92	-192.87	-0.00	0.00
342000	0.020	112.253	1.163	40	0	0.000	0.476	0.576	-106.01	-168.06	-0.00	0.69
343000	0.005	15.831	0.554	45	0	0.000	0.401	1.015	-100.28	-188.65	0.00	0.60
344000	0.000	34.185	1.017	48	0	0.000	0.343	1.161	-105.81	-201.33	0.00	0.00
345000	0.004	27.565	0.716	39	0	0.000	0.436	0.952	-102.31	-163.97	-0.00	0.00
346000	0.079	40.381	1.185	46	0	0.000	0.483	-0.128	-110.81	-192.87	0.00	0.00
347000	0.020	70.261	1.034	47	0	0.000	0.292	0.205	-101.59	-197.08	0.00	0.69
348000	0.025	22.476	1.155	42	0	0.000	0.292	-0.305	-105.88	-176.22	0.00	-2.57
349000	0.078	85.895	0.971	42	0	0.000	0.314	-0.253	-104.18	-176.22	0.00	0.00
350000	0.043	84.972	2.211	42	0	0.000	0.200	0.197	-105.75	-176.25	-0.00	-0.69
351000	0.005	8.706	1.062	42	0	0.000	0.450	0.124	-106.30	-176.20	-0.00	0.69
352000	0.016	27.298	1.130	40	0	0.000	0.467	0.697	-110.24	-168.03	0.00	3.88
353000	0.009	37.157	1.205	33	0	0.000	0.410	0.807	-104.44	-140.20	0.01	0.00
354000	0.004	40.033	0.482	39	0	0.000	0.389	0.666	-104.56	-163.97	0.00	0.00
355000	0.002	38.148	1.022	39	0	0.000	0.355	0.703	-104.02	-163.97	-0.00	0.00
356000	0.000	25.257	1.453	46	0	0.000	0.357	0.910	-103.56	-192.87	0.00	3.13
357000	0.148	125.801	1.699	36	0	0.000	0.337	-1.772	-108.27	-151.98	0.00	-1.47
358000	0.024	230.779	1.489	43	0	0.000	0.461	1.095	-114.76	-180.36	-0.00	-0.69
359000	0.024	46.477	1.317	44	0	0.000	0.326	0.779	-97.60	-184.50	0.00	0.00
360000	0.056	69.302	2.430	47	0	0.000	0.290	0.940	-109.87	-197.11	0.00	-2.59
361000	0.004	49.516	1.245	47	0	0.000	0.346	1.044	-107.48	-197.07	0.00	0.69
362000	0.010	70.495	1.429	47	0	0.000	0.351	1.104	-103.81	-197.09	0.00	0.00
363000	0.007	47.454	2.123	43	0	0.000	0.347	0.715	-106.03	-180.35	-0.00	0.00
364000	0.003	59.283	0.835	47	0	0.000	0.264	1.446	-101.94	-197.08	0.00	-1.67
365000	0.001	46.003	1.330	52	0	0.000	0.299	-1.326	-97.45	-218.48	-0.00	0.00
366000	0.057	25.215	1.127	42	0	0.000	0.389	-1.150	-107.90	-176.21	-0.00	0.00
367000	0.003	74.840	0.605	41	0	0.000	0.474	-0.653	-109.72	-172.11	0.00	0.00
368000	0.023	82.845	1.450	45	0	0.000	0.279	0.150	-100.98	-188.67	-0.00	1.41
369000	0.119	89.541	2.521	51	0	0.000	0.087	1.228	-115.91	-214.18	0.00	-1.88
370000	0.029	47.463	2.150	48	0	0.000	0.336	0.183	-111.54	-201.33	-0.00	0.00
371000	0.042	104.598	1.353	41	0	0.000	0.350	0.639	-97.10	-172.11	0.00	0.69
372000	0.016	18.893	1.305	43	0	0.000	0.453	0.533	-104.39	-180.34	0.00	0.00
373000	0.075	27.432	1.121	37	0	0.000	0.503	1.051	-106.62	-155.93	-0.00	-0.69
374000	0.017	47.851	1.591	53	0	0.000	0.388	-0.161	-107.96	-222.81	0.00	3.93
375000	0.017	59.177	1.453	38	0	0.000	0.380	0.115	-113.71	-159.97	-0.00	0.00
376000	0.001	139.971	1.524	42	0	0.000	0.411	-0.501	-109.51	-176.23	0.00	-0.01
377000	0.206	275.956	1.509	37	0	0.000	0.307	-0.546	-107.10	-155.99	0.00	1.88
378000	0.009	63.855	0.866	37	0	0.000	0.427	-0.317	-103.18	-155.94	0.00	-0.69
379000	0.000	68.532	0.698	45	0	0.000	0.380	0.303	-105.88	-188.66	0.00	0.00
380000	0.010	25.661	1.371	40	0	0.000	0.288	1.121	-104.28	-168.03	0.00	0.00
381000	0.057	84.995	1.496	42	0	0.000	0.422	-0.079	-102.07	-176.22	0.00	-2.87
382000	0.016	14.998	2.157	34	0	0.000	0.389	-0.316	-105.27	-144.10	-0.04	0.00
383000	0.001	54.074	1.555	42	0	0.000	0.408	0.236	-105.68	-176.22	-0.00	1.83
384000	0.001	18.119	0.899	40	0	0.000	0.507	0.591	-100.69	-168.02	0.00	2.50
385000	0.005	26.426	0.869	44	0	0.000	0.508	0.210	-104.37	-184.48	-0.00	0.00
386000	0.091	84.515	2.461	56	0	0.000	0.246	0.477	-108.61	-235.96	0.00	-1.81
387000	0.044	38.391	1.347	48	0	0.000	0.508	0.205	-106.78	-201.32	0.00	-1.60
388000	0.008	33.447	1.017	46	0	0.000	0.346	-0.011	-108.89	-192.86	0.00	-0.43
389000	0.311	128.757	1.942	49	0	0.000	0.256	-0.626	-107.29	-205.63	0.00	-2.98
390000	0.025	56.680	2.817	34	0	0.000	0.383	1.263	-113.00	-144.12	-0.00	-0.69
391000	0.039	29.884	0.764	38	0	0.000	0.336	-0.031	-103.02	-159.95	0.00	0.00
392000	0.122	33.549	0.547	46	0	0.000	0.370	0.598	-100.52	-192.86	0.00	0.00
393000	0.022	313.118	0.762	48	0	0.000	0.349	0.585	-102.82	-201.37	-0.00	0.00
394000	0.069	37.837	0.999	35	0	0.000	0.468	0.563	-108.79	-148.01	-0.00	0.69
395000	0.047	28.717	0.932	43	0	0.000	0.555	1.571	-115.83	-180.34	0.00	0.00
396000	0.003	55.965	0.913	44	0	0.000	0.438	-0.256	-103.84	-184.49	0.00	4.44
397000	0.024	37.479	1.165	47	0	0.000	0.405	0.795	-106.43	-197.08	0.00	-0.73
398000	0.032	26.858	1.642	39	0	0.000	0.351	-0.478	-108.10	-163.97	-0.00	0.00
399000	0.003	210.041	1.214	38	0	0.000	0.379	0.171	-99.78	-159.95	0.00	0.00
400000	0.144	60.465	1.029	44	0	0.000	0.431	0.698	-110.89	-184.50	-0.00	-0.69
401000	0.071	8.410	0.731	36	0	0.000	0.423	0.058	-104.87	-151.95	0.00	4.47
402000	0.061	47.533	0.772	45	0	0.000	0.439	-1.059	-106.21	-188.68	-0.01	0.69
403000	0.015	20.022	0.825	43	0	0.000	0.478	0.151	-105.83	-180.34	0.00	0.69
404000	0.007	17.409	0.615	47	0	0.000	0.444	1.456	-100.29	-197.07	0.00	-3.03
405000	0.021	34.850	1.072	43	0	0.000	0.301	1.598	-103.89	-180.34	0.00	0.00
406000	0.060	47.526	1.815	38	0	0.000	0.359	-0.368	-114.82	-159.96	-0.00	-0.69
407000	0.009	17.398	1.319	33	0	0.000	0.387	0.316	-103.71	-140.20	0.00	-1.01
408000	0.085	44.313	2.349	39	0	0.000	0.231	1.112	-103.16	-163.98	0.00	1.27
409000	0.022	38.199	1.236	43	0	0.000	0.373	-0.437	-106.50	-180.34	0.00	0.69
410000	0.029	126.823	1.087	44	0	0.000	0.382	0.479	-108.73	-184.51	0.00	-3.77
411000	0.047	80.096	0.899	40	0	0.000	0.483	0.180	-107.42	-168.03	0.00	0.00
412000	0.008	11.369	0.815	39	0	0.000	0.666	0.615	-109.81	-163.96	0.00	0.00
413000	0.022	13.705	0.909	39	0	0.000	0.537	0.848	-108.11	-163.97	-0.00	0.00
414000	0.044	50.828	3.227	38	0	0.000	0.390	-0.920	-107.54	-159.97	0.00	2.24
415000	0.011	31.282	1.536	46	0	0.000	0.298	0.335	-104.68	-192.88	-0.00	1.85
416000	0.005	34.916	1.095	44	0	0.000	0.358	1.024	-100.25	-184.49	0.00	-1.53
417000	0.002	56.344	1.068	41	0	0.000	0.311	-0.264	-103.71	-172.11	-0.01	1.70
418000	0.021	79.254	2.046	35	0	0.000	0.295	0.474	-108.80	-148.04	0.00	-0.95
419000	0.004	63.616	1.061	47	0	0.000	0.434	0.640	-107.08	-197.09	-0.00	0.00
420000	0.026	13.068	1.366	42	0	0.000	0.265	0.605	-103.63	-176.21	0.00	-3.31
421000	0.006	143.977	1.509	37	0	0.000	0.309	1.730	-104.91	-155.96	0.00	1.32
422000	0.003	131.167	1.981	46	0	0.000	0.251	1.067	-103.99	-192.89	0.00	-0.69
423000	0.026	61.040	1.313	42	0	0.000	0.383	0.301	-106.45	-176.23	-0.00	0.00
424000	0.014	18.971	0.729	38	0	0.000	0.374	0.077	-103.46	-159.95	0.00	1.15
425000	0.003	37.355	1.118	38	0	0.000	0.474	-0.394	-118.73	-159.94	-0.00	0.00
426000	0.117	99.326	1.714	45	0	0.000	0.337	0.243	-103.74	-188.68	0.00	-1.18
427000	0.004	27.975	0.609	44	0	0.000	0.536	1.147	-109.22	-184.48	0.00	0.49
428000	0.001	3.319	0.557	36	0	0.000	0.588	0.012	-109.03	-151.95	0.00	-0.69
429000	0.002	261.963	0.323	39	0	0.000	0.623	0.831	-110.82	-163.99	0.00	0.00
430000	0.000	317.053	1.302	39	0	0.000	0.225	1.525	-116.76	-164.02	0.00	2.26
431000	0.017	205.131	1.242	40	0	0.000	0.315	1.574	-109.06	-168.05	0.00	0.00
432000	0.000	37.978	0.917	47	0	0.000	0.385	0.847	-104.25	-197.07	0.00	0.00
433000	0.031	44.327	1.048	37	0	0.000	0.487	0.518	-111.25	-155.95	0.00	0.69
434000	0.021	26.084	0.773	41	0	0.000	0.472	0.146	-101.73	-172.10	0.00	3.71
435000	0.002	43.345	0.787	45	0	0.000	0.376	-1.155	-103.64	-188.66	0.00	-4.59
436000	0.016	32.925	1.007	38	0	0.000	0.330	2.563	-106.17	-159.95	0.00	-0.01
437000	0.094	71.625	1.394	40	0	0.000	0.382	0.191	-108.77	-168.04	-0.00	0.00
438000	0.037	183.680	1.158	43	0	0.000	0.353	0.903	-108.93	-180.35	0.00	0.69
439000	0.012	51.558	1.016	43	0	0.000	0.359	-0.144	-111.20	-180.34	0.00	-0.51
440000	0.004	24.351	0.597	41	0	0.000	0.455	0.657	-108.70	-172.10	0.00	0.00
441000	0.005	38.383	0.644	35	0	0.000	0.290	0.846	-99.56	-148.02	0.00	0.00
442000	0.021	58.947	0.837	47	0	0.000	0.417	-0.628	-104.03	-197.08	0.00	0.00
443000	0.053	54.961	1.655	41	0	0.000	0.225	-0.233	-108.54	-172.15	0.00	0.00
444000	0.002	53.106	1.056	49	0	0.000	0.406	0.357	-107.49	-205.57	0.00	0.00
445000	0.016	28.159	1.410	49	0	0.000	0.321	1.130	-101.75	-205.58	0.00	-4.93
446000	0.019	122.285	1.225	40	0	0.000	0.529	0.248	-107.87	-168.05	0.00	0.00
447000	0.009	34.979	1.260	41	0	0.000	0.258	1.061	-102.40	-172.10	0.00	0.00
448000	0.002	18.493	2.089	45	0	0.000	0.405	-0.405	-110.31	-188.67	0.02	0.00
449000	0.006	19.606	0.761	42	0	0.000	0.459	1.222	-103.47	-176.21	0.00	-4.37
450000	0.000	48.889	0.699	35	0	0.000	0.468	-0.459	-99.20	-148.02	-0.00	-0.69
451000	0.017	11.520	0.626	39	0	0.000	0.348	0.518	-105.47	-163.96	-0.00	0.00
452000	0.024	15.161	1.333	39	0	0.000	0.324	1.215	-103.34	-163.98	-0.01	0.00
453000	0.138	59.275	0.932	44	0	0.000	0.330	0.901	-106.14	-184.51	-0.00	0.00
454000	0.199	178.678	1.776	35	0	0.000	0.313	0.663	-110.96	-148.05	0.00	-1.11
455000	0.028	74.682	2.034	40	0	0.000	0.327	-0.695	-103.88	-168.05	-0.00	0.00
456000	0.004	137.965	1.546	49	0	0.000	0.345	1.429	-108.58	-205.60	0.03	0.00
457000	0.020	104.851	1.447	40	0	0.000	0.560	-0.324	-116.59	-168.04	0.00	3.34
458000	0.004	24.385	1.361	31	0	0.000	0.291	0.820	-107.07	-132.50	-0.00	0.00
459000	0.049	877.925	1.626	44	0	0.000	0.327	-0.410	-110.26	-184.55	0.00	0.00
460000	0.014	89.536	0.870	42	0	0.000	0.370	0.016	-107.37	-176.21	-0.00	0.00
461000	0.016	77.944	1.105	38	0	0.000	0.535	0.769	-108.33	-159.94	0.00	-1.99
462000	0.034	50.035	1.703	38	0	0.000	0.132	0.349	-104.95	-159.95	0.00	-0.69
463000	0.043	47.387	2.184	50	0	0.000	0.231	0.699	-104.19	-209.87	-0.05	0.00
464000	0.010	20.377	1.054	44	0	0.000	0.405	0.104	-99.55	-184.49	-0.00	-0.69
465000	0.003	283.139	1.832	43	0	0.000	0.265	1.366	-107.84	-180.40	0.00	4.87
466000	0.018	106.918	1.245	37	0	0.000	0.426	0.569	-102.30	-155.94	-0.00	1.28
467000	0.020	16.916	0.645	47	0	0.000	0.387	-0.002	-107.97	-197.07	0.00	0.00
468000	0.028	48.466	1.558	40	0	0.000	0.339	1.811	-104.49	-168.04	0.00	-0.69
469000	0.121	21.133	1.142	45	0	0.000	0.267	0.230	-102.19	-188.67	0.00	-4.84
470000	0.143	87.924	1.668	43	0	0.000	0.235	1.595	-103.16	-180.36	-0.00	0.00
471000	0.017	38.815	0.833	44	0	0.000	0.237	0.193	-102.43	-184.49	-0.00	-0.69
472000	0.003	61.641	1.281	40	0	0.000	0.277	1.068	-110.53	-168.04	0.00	-4.01
473000	0.048	91.445	1.632	44	0	0.000	0.307	-0.502	-98.29	-184.50	0.00	4.66
474000	0.009	34.308	0.854	50	0	0.000	0.353	-0.332	-102.50	-209.85	-0.00	-0.69
475000	0.038	17.773	1.107	38	0	0.000	0.510	0.318	-99.75	-159.94	0.00	4.62
476000	0.385	104.204	2.336	44	0	0.000	0.036	1.154	-107.68	-184.57	0.00	-1.57
477000	0.000	60.694	1.765	38	0	0.000	0.491	1.404	-112.62	-159.96	-0.01	0.00
478000	0.005	53.587	0.810	43	0	0.000	0.429	0.249	-102.74	-180.34	-0.00	-0.69
479000	0.012	62.629	0.711	41	0	0.000	0.362	0.568	-101.42	-172.11	-0.01	1.24
480000	0.008	67.509	1.847	48	0	0.000	0.301	0.458	-109.75	-201.36	0.00	-1.72
481000	0.009	66.868	0.972	36	0	0.000	0.341	1.401	-103.24	-151.98	0.00	-1.54
482000	0.141	86.381	1.800	40	0	0.000	0.287	0.738	-109.00	-168.04	0.00	-1.17
483000	0.062	107.985	1.632	47	0	0.000	0.257	0.889	-108.45	-197.11	0.00	0.00
484000	0.010	41.266	1.562	36	0	0.000	0.376	1.597	-101.71	-151.97	0.00	-0.78
485000	0.030	90.670	2.079	50	0	0.000	0.459	0.228	-117.62	-209.88	-0.04	0.00
486000	0.027	45.121	1.550	47	0	0.000	0.403	-0.170	-106.52	-197.09	0.00	0.00
487000	0.162	106.901	1.200	44	0	0.000	0.299	0.145	-103.24	-184.51	0.00	-0.55
488000	0.058	104.799	1.220	44	0	0.000	0.312	0.483	-106.59	-184.50	0.00	-2.64
489000	0.012	64.940	1.549	46	0	0.000	0.444	0.836	-115.56	-192.87	0.00	0.00
490000	0.007	29.118	1.125	48	0	0.000	0.415	-0.301	-104.23	-201.32	0.00	0.00
491000	0.010	34.665	1.308	38	0	0.000	0.276	0.612	-100.64	-159.94	0.00	0.00
492000	0.135	148.341	2.578	49	0	0.000	0.347	-2.171	-113.99	-205.60	-0.05	-0.69
493000	0.017	83.049	1.238	31	0	0.000	0.446	1.708	-107.43	-132.51	-0.03	0.00
494000	0.018	28.744	1.025	40	0	0.000	0.417	0.417	-101.73	-168.03	0.01	0.00
495000	0.021	95.583	0.575	32	0	0.000	0.409	1.069	-104.32	-136.34	-0.00	1.61
496000	0.022	39.821	0.805	45	0	0.000	0.400	-0.134	-100.37	-188.66	0.00	-1.51
497000	0.001	81.628	2.136	50	0	0.000	0.400	-0.114	-101.84	-209.86	0.00	-0.08
498000	0.097	161.185	0.927	37	0	0.000	0.274	-0.021	-100.49	-155.95	-0.00	-0.69
499000	0.020	157.113	0.813	43	0	0.000	0.647	-0.126	-110.82	-180.34	-0.02	0.00
500000	0.002	64.521	0.738	47	0	0.000	0.445	0.281	-104.76	-197.08	0.00	-2.12
501000	0.001	96.659	1.213	51	0	0.000	0.353	0.442	-101.89	-214.17	0.00	3.21
502000	0.012	62.780	1.641	52	0	0.000	0.435	0.133	-105.75	-218.47	0.00	0.00
503000	0.002	104.668	1.041	46	0	0.000	0.459	2.690	-101.04	-192.85	0.00	-1.88
504000	0.037	22.872	1.400	40	0	0.000	0.287	0.575	-95.80	-168.03	0.02	0.00
505000	0.135	15.552	1.082	39	0	0.000	0.345	1.167	-108.49	-163.96	-0.00	-0.69
506000	0.086	86.039	2.068	50	0	0.000	0.268	1.064	-117.98	-209.89	0.00	-1.75
507000	0.005	59.927	1.469	42	0	0.000	0.468	0.484	-105.06	-176.21	0.00	4.45
508000	0.045	18.299	1.029	44	0	0.000	0.476	1.145	-107.47	-184.49	0.00	-0.51
509000	0.017	25.809	1.300	41	0	0.000	0.420	0.912	-109.88	-172.11	-0.03	0.00
510000	0.003	117.065	0.795	35	0	0.000	0.343	0.290	-108.67	-148.04	0.00	-2.63
511000	0.038	62.231	1.076	43	0	0.000	0.287	0.468	-106.04	-180.34	0.00	-2.90
512000	0.131	129.721	1.846	39	0	0.000	0.050	0.710	-105.21	-164.00	-0.00	-0.69
513000	0.022	18.751	1.134	39	0	0.000	0.412	0.092	-103.39	-163.97	0.00	0.69
514000	0.066	52.587	0.244	38	0	0.000	0.407	1.747	-110.79	-159.94	0.00	0.00
515000	0.007	310.982	2.421	53	0	0.000	0.213	-0.220	-108.15	-222.84	0.00	0.00
516000	0.009	168.149	1.739	42	0	0.000	0.225	0.412	-111.61	-176.26	0.00	0.00
517000	0.313	42.216	1.489	39	0	0.000	0.333	0.153	-111.29	-163.98	0.00	-2.18
518000	0.087	31.379	2.196	47	0	0.000	0.091	1.286	-108.08	-197.11	-0.00	0.69
519000	0.017	78.883	3.052	48	0	0.000	0.361	0.598	-116.30	-201.35	0.00	-0.69
520000	0.001	12.236	1.193	46	0	0.000	0.488	1.232	-105.77	-192.86	0.00	-5.45
521000	0.003	25.829	1.466	47	0	0.000	0.402	0.897	-101.13	-197.08	-0.00	0.69
522000	0.033	19.194	1.635	44	0	0.000	0.256	1.967	-106.69	-184.50	0.00	0.61
523000	0.014	35.879	0.965	43	0	0.000	0.384	0.208	-102.11	-180.34	-0.00	-0.69
524000	0.012	68.903	1.093	45	0	0.000	0.355	0.081	-105.47	-188.66	-0.00	0.00
525000	0.009	33.839	1.012	45	0	0.000	0.448	0.741	-103.93	-188.65	-0.00	-0.69
526000	0.007	26.196	1.866	40	0	0.000	0.361	0.477	-112.74	-168.03	0.00	0.00
527000	0.000	11.232	1.962	42	0	0.000	0.456	0.476	-108.40	-176.21	-0.00	0.00
528000	0.002	30.247	0.857	45	0	0.000	0.370	0.050	-109.00	-188.67	-0.00	0.32
529000	0.027	84.201	0.663	35	0	0.000	0.258	0.420	-100.83	-148.02	-0.00	0.69
530000	0.033	33.996	1.292	43	0	0.000	0.479	0.550	-107.55	-180.34	-0.00	-0.69
531000	0.002	31.274	1.982	37	0	0.000	0.444	-0.342	-113.24	-155.96	0.00	0.17
532000	0.019	261.227	1.007	35	0	0.000	0.355	1.364	-104.68	-148.02	0.00	0.65
533000	0.004	36.567	0.618	47	0	0.000	0.302	-0.489	-100.86	-197.07	0.04	0.00
534000	0.014	11.400	0.585	40	0	0.000	0.503	-0.068	-103.11	-168.02	0.00	0.00
535000	0.134	15.254	1.133	39	0	0.000	0.291	0.638	-104.23	-163.98	0.00	0.00
536000	0.029	18.595	0.717	35	0	0.000	0.475	-0.446	-107.26	-148.01	0.00	-0.19
537000	0.041	106.353	1.131	41	0	0.000	0.263	1.150	-105.85	-172.12	-0.01	0.00
538000	0.205	25.141	1.552	43	0	0.000	0.405	-0.227	-107.85	-180.34	0.03	0.00
539000	0.013	41.419	1.130	43	0	0.000	0.341	0.712	-106.69	-180.35	0.00	0.02
540000	0.001	35.748	1.625	39	0	0.000	0.347	0.173	-95.21	-163.97	-0.00	1.89
541000	0.089	16.197	0.907	40	0	0.000	0.378	0.117	-107.55	-168.03	-0.00	0.00
542000	0.023	32.876	1.079	38	0	0.000	0.426	0.066	-107.75	-159.95	-0.00	1.47
543000	0.012	27.577	1.817	47	0	0.000	0.480	1.150	-113.02	-197.08	-0.00	-0.69
544000	0.004	30.804	0.944	44	0	0.000	0.500	0.104	-108.53	-184.49	0.00	-2.21
545000	0.069	247.897	2.411	48	0	0.000	0.479	1.300	-116.70	-201.36	0.00	0.00
546000	0.021	13.011	0.342	41	0	0.000	0.495	1.318	-108.65	-172.11	-0.00	0.11
547000	0.019	47.203	0.499	49	0	0.000	0.453	0.250	-107.18	-205.57	-0.00	-0.69
548000	0.077	31.717	1.396	36	0	0.000	0.459	1.327	-109.80	-151.96	-0.00	0.00
549000	0.180	261.197	1.317	48	0	0.000	0.436	0.542	-113.25	-201.34	-0.00	0.00
550000	0.104	98.118	2.373	40	0	0.000	0.306	-0.011	-110.99	-168.07	0.00	-0.66
551000	0.041	13.895	1.021	40	0	0.000	0.506	0.794	-100.71	-168.02	0.00	4.87
552000	0.029	8.508	1.072	39	0	0.000	0.393	1.340	-97.29	-163.97	0.00	4.79
553000	0.043	16.893	0.908	41	0	0.000	0.471	0.394	-106.24	-172.11	0.00	0.00
554000	0.050	104.523	0.809	46	0	0.000	0.328	1.371	-104.61	-192.86	0.00	-6.49
555000	0.011	37.018	1.208	45	0	0.000	0.184	0.908	-104.27	-188.68	-0.00	-0.69
556000	0.014	57.932	1.237	38	0	0.000	0.346	1.487	-97.79	-159.96	-0.00	0.00
557000	0.010	181.889	1.381	44	0	0.000	0.264	-0.323	-103.23	-184.53	0.00	-1.97
558000	0.010	24.919	0.636	38	0	0.000	0.496	0.815	-110.82	-159.94	-0.00	-0.69
559000	0.036	37.366	1.188	40	0	0.000	0.365	0.310	-102.31	-168.03	-0.03	0.00
560000	0.002	111.586	0.795	39	0	0.000	0.379	0.929	-102.13	-164.00	0.00	0.00
561000	0.005	59.033	0.995	43	0	0.000	0.410	0.350	-106.21	-180.36	0.00	0.00
562000	0.031	25.329	1.567	38	0	0.000	0.311	0.668	-101.45	-159.95	-0.00	0.00
563000	0.057	489.034	1.665	43	0	0.000	0.418	0.100	-107.78	-180.38	-0.00	0.00
564000	0.126	112.674	1.666	39	0	0.000	0.328	-0.490	-110.69	-163.99	-0.00	0.21
565000	0.065	100.657	1.391	43	0	0.000	0.411	0.458	-103.55	-180.35	-0.01	0.00
566000	0.000	23.200	0.723	42	0	0.000	0.519	0.400	-111.23	-176.21	0.00	-0.81
567000	0.003	52.089	1.059	38	0	0.000	0.447	-0.062	-103.42	-159.95	0.00	-4.30
568000	0.003	99.887	0.608	43	0	0.000	0.352	0.493	-108.74	-180.39	0.00	1.23
569000	0.005	66.707	1.000	38	0	0.000	0.202	1.306	-97.47	-159.96	0.00	0.69
570000	0.002	590.405	1.109	49	0	0.000	0.412	-0.638	-102.01	-205.59	0.00	-2.41
571000	0.081	82.676	1.099	44	0	0.000	0.225	1.750	-101.16	-184.51	-0.00	0.00
572000	0.077	42.023	0.870	49	0	0.000	0.338	0.662	-107.90	-205.59	0.00	2.93
573000	0.002	67.672	0.709	46	0	0.000	0.441	0.948	-102.60	-192.86	0.00	0.00
574000	0.004	15.565	0.476	38	0	0.000	0.466	-0.638	-108.63	-159.94	0.00	-0.69
575000	0.000	36.696	1.472	41	0	0.000	0.239	1.298	-106.68	-172.11	0.00	3.79
576000	0.019	60.929	0.912	41	0	0.000	0.534	1.234	-103.22	-172.11	-0.00	0.00
577000	0.024	52.011	1.354	34	0	0.000	0.170	0.184	-97.12	-144.12	-0.00	0.00
578000	0.017	111.580	1.005	44	0	0.000	0.294	-0.120	-99.13	-184.50	0.00	0.69
579000	0.215	44.951	1.210	41	0	0.000	0.255	0.768	-114.61	-172.14	0.00	-5.97
580000	0.005	24.366	2.388	45	0	0.000	0.320	1.049	-111.09	-188.67	0.00	0.00
581000	0.001	36.239	1.353	45	0	0.000	0.403	0.858	-111.11	-188.66	-0.00	0.69
582000	0.009	24.224	1.286	39	0	0.000	0.345	0.407	-110.53	-163.98	0.00	0.00
583000	0.042	42.888	1.076	40	0	0.000	0.479	0.567	-103.95	-168.03	0.00	0.00
584000	0.219	101.120	0.873	40	0	0.000	0.392	0.508	-104.46	-168.04	-0.00	-0.69
585000	0.121	485.356	1.908	45	0	0.000	0.276	0.186	-105.23	-188.70	0.00	-2.05
586000	0.017	49.897	1.140	44	0	0.000	0.405	0.369	-119.52	-184.51	0.00	0.00
587000	0.221	469.414	1.667	38	0	0.000	0.251	1.044	-117.17	-159.99	0.00	-1.59
588000	0.008	195.098	2.022	42	0	0.000	0.267	0.237	-105.12	-176.26	0.00	1.41
589000	0.109	100.659	1.621	39	0	0.000	0.233	0.557	-112.90	-164.00	0.00	0.00
590000	0.005	63.591	1.413	49	0	0.000	0.295	0.470	-102.70	-205.58	0.00	0.00
591000	0.013	63.036	0.772	42	0	0.000	0.507	-0.595	-109.66	-176.20	0.00	0.00
592000	0.004	60.877	1.389	37	0	0.000	0.393	0.383	-110.85	-155.95	0.04	0.00
593000	0.001	66.875	1.441	41	0	0.000	0.409	0.769	-108.15	-172.12	0.00	0.00
594000	0.002	15.693	1.146	46	0	0.000	0.368	0.169	-101.81	-192.86	0.00	-1.35
595000	0.025	34.185	1.384	48	0	0.000	0.293	1.625	-107.68	-201.32	0.00	-0.69
596000	0.012	90.467	0.372	45	0	0.000	0.557	0.704	-111.31	-188.66	-0.00	-0.69
597000	0.047	78.034	0.956	50	0	0.000	0.355	1.192	-102.71	-209.86	-0.00	-0.69
598000	0.011	25.228	1.636	43	0	0.000	0.235	-0.039	-93.42	-180.34	-0.00	0.00
599000	0.064	38.586	1.468	35	0	0.000	0.489	0.350	-109.11	-148.01	0.00	4.69
600000	0.011	28.702	0.622	39	0	0.000	0.539	0.928	-112.55	-163.97	0.00	-0.69
601000	0.021	6.887	1.546	42	0	0.000	0.422	1.231	-99.65	-176.20	0.00	-0.69
602000	0.004	27.224	0.878	37	0	0.000	0.439	1.438	-109.17	-155.94	0.00	0.00
603000	0.169	162.892	2.056	38	0	0.000	0.293	1.310	-106.11	-159.97	0.00	0.00
604000	0.003	28.484	1.440	51	0	0.000	0.350	1.453	-105.15	-214.15	0.01	0.00
605000	0.084	20.701	0.823	39	0	0.000	0.387	2.244	-107.54	-163.97	0.00	3.77
606000	0.059	16.125	1.582	39	0	0.000	0.504	0.961	-108.99	-163.98	0.00	-0.76
607000	0.003	11.159	0.922	41	0	0.000	0.605	0.465	-111.42	-172.10	0.00	0.00
608000	0.035	93.538	0.903	41	0	0.000	0.404	-0.103	-117.77	-172.14	-0.00	0.00
609000	0.004	13.103	1.861	37	0	0.000	0.512	0.072	-110.83	-155.94	-0.00	0.02
610000	0.007	11.289	0.763	39	0	0.000	0.432	1.119	-103.50	-163.96	0.00	0.00
611000	0.012	363.546	1.593	44	0	0.000	0.330	0.272	-111.79	-184.53	0.00	-2.35
612000	0.005	17.186	1.044	44	0	0.000	0.477	0.738	-107.77	-184.48	0.00	-0.69
613000	0.005	42.075	1.043	40	0	0.000	0.377	0.722	-100.43	-168.02	-0.00	0.69
614000	0.116	95.406	1.018	39	0	0.000	0.300	0.856	-108.16	-163.99	0.00	0.00
615000	0.068	40.433	0.862	46	0	0.000	0.319	0.101	-104.48	-192.86	-0.00	-0.69
616000	0.014	88.026	0.755	35	0	0.000	0.513	0.506	-113.78	-148.01	0.00	4.90
617000	0.000	37.972	2.025	42	0	0.000	0.415	0.926	-107.87	-176.22	0.03	0.00
618000	0.013	16.118	1.252	44	0	0.000	0.435	0.643	-97.62	-184.48	-0.01	0.00
619000	0.032	30.484	1.158	43	0	0.000	0.393	1.077	-99.99	-180.35	0.00	-5.44
620000	0.002	30.074	1.572	44	0	0.000	0.257	0.200	-100.01	-184.50	0.00	-3.09
621000	0.034	55.896	1.392	46	0	0.000	0.336	0.703	-99.78	-192.89	-0.00	-0.69
622000	0.020	608.871	1.258	47	0	0.000	0.201	0.869	-103.40	-197.11	-0.08	0.00
623000	0.009	27.848	0.789	40	0	0.000	0.637	0.259	-109.08	-168.02	-0.00	0.00
624000	0.018	25.595	1.073	36	0	0.000	0.444	0.956	-105.42	-151.96	0.00	0.00
625000	0.041	16.600	1.324	42	0	0.000	0.252	0.551	-102.67	-176.21	0.00	-2.97
626000	0.029	26.568	1.329	29	0	0.000	0.327	0.011	-107.15	-124.93	0.00	0.00
627000	0.000	37.778	0.971	39	0	0.000	0.296	1.158	-105.96	-163.98	0.00	-1.10
628000	0.009	68.756	0.911	42	0	0.000	0.403	1.086	-104.72	-176.22	0.00	4.49
629000	0.014	13.108	0.371	41	0	0.000	0.552	0.877	-107.38	-172.09	-0.00	0.00
630000	0.008	9.142	1.050	46	0	0.000	0.413	0.564	-99.27	-192.85	-0.01	0.00
631000	0.015	26.097	2.075	42	0	0.000	0.322	-0.545	-112.72	-176.22	-0.00	0.00
632000	0.052	64.619	1.913	53	0	0.000	0.350	0.905	-114.35	-222.83	0.00	-1.32
633000	0.010	119.340	1.379	47	0	0.000	0.456	0.584	-108.33	-197.10	0.00	0.00
634000	0.006	45.397	1.663	42	0	0.000	0.419	1.368	-111.43	-176.24	0.00	4.69
635000	0.004	41.043	1.107	41	0	0.000	0.401	0.057	-102.21	-172.11	-0.00	0.00
636000	0.010	14.285	1.449	41	0	0.000	0.252	0.078	-100.95	-172.10	0.00	-0.69
637000	0.170	15.045	1.638	37	0	0.000	0.416	0.483	-101.93	-155.94	-0.00	-0.69
638000	0.114	52.021	0.719	38	0	0.000	0.352	1.200	-101.96	-159.94	0.01	0.69
639000	0.043	138.760	0.726	40	0	0.000	0.365	2.047	-106.02	-168.03	0.00	-6.72
640000	0.013	20.771	1.277	36	0	0.000	0.425	0.598	-101.82	-151.96	0.00	-1.49
641000	0.140	19.357	1.330	41	0	0.000	0.400	0.911	-113.02	-172.11	0.00	0.00
642000	0.008	62.389	0.690	39	0	0.000	0.452	-0.050	-102.79	-163.97	0.00	-1.68
643000	0.036	33.282	1.595	42	0	0.000	0.292	0.747	-96.54	-176.22	0.00	0.00
644000	0.305	174.724	2.141	49	0	0.000	0.337	0.341	-108.50	-205.61	0.00	4.59
645000	0.035	28.996	0.900	41	0	0.000	0.420	0.518	-103.98	-172.11	-0.00	0.00
646000	0.045	28.472	0.780	33	0	0.000	0.412	1.092	-100.00	-140.20	0.00	0.69
647000	0.024	91.291	1.302	37	0	0.000	0.406	-0.182	-107.12	-155.95	0.00	-1.30
648000	0.047	11.284	2.442	30	0	0.000	0.361	0.049	-104.48	-128.71	-0.00	-0.69
649000	0.110	165.271	1.121	31	0	0.000	0.397	1.069	-102.31	-132.52	-0.01	0.92
650000	0.036	25.187	1.019	36	0	0.000	0.476	1.222	-108.77	-151.96	0.00	-2.65
651000	0.003	77.335	1.583	44	0	0.000	0.282	-0.308	-103.66	-184.51	0.00	0.42
652000	0.118	115.361	1.307	37	0	0.000	0.259	0.903	-105.85	-155.99	-0.00	0.14
653000	0.063	363.875	0.923	51	0	0.000	0.188	-0.242	-102.26	-214.20	0.00	-1.23
654000	0.117	86.592	2.596	45	0	0.000	0.277	0.184	-110.91	-188.71	-0.00	0.87
655000	0.037	38.286	1.050	33	0	0.000	0.324	0.472	-100.50	-140.20	-0.00	-0.69
656000	0.005	18.738	1.001	41	0	0.000	0.357	-0.020	-100.24	-172.11	-0.00	1.86
657000	0.003	25.479	1.025	43	0	0.000	0.343	1.257	-98.10	-180.34	0.00	-0.69
658000	0.001	21.502	0.519	49	0	0.000	0.366	-0.174	-102.62	-205.57	0.00	0.00
659000	0.020	39.274	1.122	41	0	0.000	0.404	0.788	-105.13	-172.11	-0.00	0.00
660000	0.001	10.320	1.888	43	0	0.000	0.475	0.678	-102.62	-180.34	0.00	-3.54
661000	0.000	63.911	0.852	37	0	0.000	0.383	0.350	-100.13	-155.94	0.01	0.00
662000	0.004	24.887	2.382	48	0	0.000	0.341	0.865	-106.87	-201.34	-0.07	0.00
663000	0.010	112.417	1.821	38	0	0.000	0.320	1.243	-110.69	-159.96	-0.00	0.00
664000	0.021	63.726	1.032	38	0	0.000	0.344	-0.192	-98.31	-159.95	0.00	-0.69
665000	0.002	48.590	2.049	37	0	0.000	0.470	-0.877	-111.20	-155.96	0.00	0.00
666000	0.004	72.261	1.560	38	0	0.000	0.441	0.868	-103.50	-159.97	0.00	-0.69
667000	0.049	27.450	1.100	43	0	0.000	0.432	1.721	-114.59	-180.36	-0.00	0.00
668000	0.000	70.035	1.146	31	0	0.000	0.349	2.315	-111.10	-132.50	0.01	0.00
669000	0.066	22.049	1.157	41	0	0.000	0.440	0.672	-108.99	-172.12	-0.01	-0.69
670000	0.006	7.179	0.906	43	0	0.000	0.564	0.489	-110.31	-180.33	0.00	-0.13
671000	0.003	12.384	1.134	35	0	0.000	0.370	0.150	-106.27	-148.01	-0.01	0.00
672000	0.009	17.536	0.602	38	0	0.000	0.465	0.255	-105.34	-159.94	0.00	-3.10
673000	0.001	41.119	1.363	38	0	0.000	0.479	0.228	-105.21	-159.94	0.00	3.00
674000	0.032	30.107	1.529	47	0	0.000	0.524	0.418	-113.19	-197.08	-0.00	0.00
675000	0.003	42.429	1.319	45	0	0.000	0.346	0.458	-106.76	-188.67	0.00	4.89
676000	0.006	58.924	2.750	41	0	0.000	0.181	0.756	-102.36	-172.12	-0.00	0.69
677000	0.023	147.332	1.113	42	0	0.000	0.255	0.088	-98.21	-176.21	0.00	-1.30
678000	0.052	15.755	1.025	43	0	0.000	0.374	-0.142	-103.81	-180.33	0.00	-1.89
679000	0.049	32.906	2.058	36	0	0.000	0.397	-0.015	-107.10	-151.96	0.00	2.90
680000	0.038	34.912	1.386	49	0	0.000	0.277	0.621	-109.99	-205.58	0.00	-2.00
681000	0.034	94.702	1.077	46	0	0.000	0.445	0.398	-109.02	-192.86	0.00	0.00
682000	0.005	22.244	0.578	47	0	0.000	0.416	-0.015	-107.60	-197.07	0.00	-3.81
683000	0.002	31.020	0.876	41	0	0.000	0.405	1.043	-102.34	-172.11	0.00	0.50
684000	0.004	28.389	1.650	35	0	0.000	0.397	1.309	-105.06	-148.02	-0.00	0.00
685000	0.072	51.247	1.865	36	0	0.000	0.245	2.092	-98.44	-151.98	-0.05	1.65
686000	0.107	88.693	1.523	43	0	0.000	0.309	0.432	-102.41	-180.35	-0.00	0.21
687000	0.011	22.990	1.238	39	0	0.000	0.393	-0.462	-104.79	-163.97	0.00	0.00
688000	0.014	70.404	0.816	46	0	0.000	0.360	-0.056	-104.27	-192.88	0.00	-1.32
689000	0.057	68.387	0.891	41	0	0.000	0.521	0.886	-104.61	-172.11	0.00	-0.95
690000	0.058	49.860	1.227	43	0	0.000	0.327	1.000	-108.11	-180.34	0.00	-2.78
691000	0.050	13.522	0.718	40	0	0.000	0.399	-0.191	-96.16	-168.03	-0.00	0.00
692000	0.011	5.451	0.583	35	0	0.000	0.683	0.342	-108.65	-148.00	0.00	1.15
693000	0.007	22.355	1.188	45	0	0.000	0.302	1.012	-97.10	-188.66	-0.00	1.15
694000	0.009	57.122	0.742	42	0	0.000	0.604	0.362	-108.53	-176.20	-0.01	0.00
695000	0.013	54.829	0.867	41	0	0.000	0.333	0.611	-101.30	-172.11	0.00	0.34
696000	0.029	39.927	1.082	44	0	0.000	0.243	-0.084	-102.81	-184.51	0.00	-2.42
697000	0.037	102.491	1.398	42	0	0.000	0.384	0.296	-112.37	-176.25	0.00	4.26
698000	0.031	103.277	0.640	42	0	0.000	0.445	0.975	-109.50	-176.22	0.00	-3.74
699000	0.005	45.890	1.431	43	0	0.000	0.287	-0.590	-112.26	-180.35	0.00	-3.16
700000	0.001	36.182	0.671	44	0	0.000	0.553	0.430	-108.39	-184.49	-0.00	0.69
701000	0.042	30.780	1.179	41	0	0.000	0.283	1.023	-107.16	-172.10	0.00	-2.55
702000	0.023	37.571	0.792	37	0	0.000	0.307	0.924	-99.92	-155.95	0.00	4.88
703000	0.054	63.913	1.013	40	0	0.000	0.483	0.849	-106.84	-168.02	0.00	3.88
704000	0.043	86.242	1.361	29	0	0.000	0.322	1.146	-102.90	-124.95	-0.00	0.23
705000	0.004	34.843	0.652	40	0	0.000	0.514	0.024	-111.47	-168.02	-0.03	0.00
706000	0.279	54.389	1.267	35	0	0.000	0.312	0.348	-107.84	-148.02	-0.00	0.00
707000	0.010	93.875	0.934	46	0	0.000	0.699	0.422	-115.06	-192.85	0.00	0.98
708000	0.000	58.150	1.476	38	0	0.000	0.371	1.306	-108.79	-159.95	0.00	3.40
709000	0.063	47.320	1.132	44	0	0.000	0.291	-0.095	-109.79	-184.51	0.00	-1.52
710000	0.021	25.825	0.692	48	0	0.000	0.451	0.121	-98.92	-201.31	-0.00	0.69
711000	0.001	175.617	1.962	35	0	0.000	0.378	1.206	-108.09	-148.04	0.00	-0.77
712000	0.102	60.867	1.370	40	0	0.000	0.292	-1.341	-105.09	-168.05	-0.00	0.00
713000	0.044	27.071	0.978	48	0	0.000	0.311	0.263	-106.14	-201.32	-0.00	0.69
714000	0.008	30.804	2.543	43	0	0.000	0.386	0.871	-105.86	-180.35	0.00	4.45
715000	0.075	193.791	3.163	44	0	0.000	0.238	0.595	-117.97	-184.57	0.00	0.69
716000	0.030	37.195	1.724	47	0	0.000	0.276	1.093	-110.03	-197.09	0.00	0.63
717000	0.148	111.476	1.565	40	0	0.000	0.416	0.223	-110.65	-168.04	0.02	0.00
718000	0.003	44.641	0.633	36	0	0.000	0.546	0.616	-106.62	-151.95	0.00	0.00
719000	0.010	27.306	1.166	39	0	0.000	0.349	0.136	-104.17	-163.97	0.00	0.30
720000	0.047	22.159	0.834	47	0	0.000	0.356	0.156	-104.23	-197.07	0.00	0.00
721000	0.007	207.759	1.033	46	0	0.000	0.397	-0.071	-109.64	-192.89	0.00	0.00
722000	0.014	35.188	1.346	42	0	0.000	0.637	0.729	-110.24	-176.21	0.00	0.00
723000	0.011	37.592	0.916	39	0	0.000	0.475	1.162	-108.58	-163.98	0.00	0.00
724000	0.087	86.986	0.801	38	0	0.000	0.429	-0.072	-113.79	-159.95	-0.00	-0.69
725000	0.005	33.880	0.515	41	0	0.000	0.364	0.746	-99.10	-172.10	0.00	-2.98
726000	0.096	81.203	2.013	46	0	0.000	0.169	0.451	-116.84	-192.88	0.00	0.00
727000	0.006	65.248	1.027	43	0	0.000	0.387	1.573	-114.31	-180.36	0.00	0.00
728000	0.005	103.236	1.143	45	0	0.000	0.358	0.425	-110.45	-188.68	0.00	0.00
729000	0.009	82.483	1.393	46	0	0.000	0.313	0.709	-106.75	-192.87	-0.00	0.69
730000	0.002	31.469	0.674	35	0	0.000	0.452	1.015	-105.07	-148.00	0.00	0.69
731000	0.000	29.418	1.308	37	0	0.000	0.381	2.243	-103.31	-155.95	-0.00	0.00
732000	0.001	1486.087	1.396	37	0	0.000	0.248	2.852	-100.56	-156.00	0.00	-0.78
733000	0.039	68.767	1.763	47	0	0.000	0.294	-0.917	-109.34	-197.10	-0.07	0.00
734000	0.001	13.848	0.553	34	0	0.000	0.686	0.078	-114.60	-144.07	0.00	-2.15
735000	0.000	9.330	0.394	46	0	0.000	0.619	1.147	-105.98	-192.85	-0.00	0.00
736000	0.103	25.865	1.393	36	0	0.000	0.342	0.088	-106.16	-151.97	-0.00	0.00
737000	0.059	72.950	1.436	39	0	0.000	0.422	0.500	-111.04	-163.98	0.00	-0.69
738000	0.003	5.241	1.307	43	0	0.000	0.660	-0.282	-111.46	-180.33	0.00	-4.38
739000	0.000	12.217	0.557	36	0	0.000	0.497	-0.072	-109.01	-151.95	-0.00	0.69
740000	0.038	15.435	1.006	39	0	0.000	0.222	1.695	-103.12	-163.98	0.00	-0.80
741000	0.065	37.758	1.971	42	0	0.000	0.318	1.673	-102.26	-176.21	0.00	0.69
742000	0.016	256.758	0.721	35	0	0.000	0.392	-0.207	-101.56	-148.07	-0.00	1.71
743000	0.017	886.917	0.680	38	0	0.000	0.387	0.762	-101.93	-160.00	-0.00	0.00
744000	0.002	113.262	1.858	48	0	0.000	0.391	1.499	-112.12	-201.35	-0.00	0.00
745000	0.036	54.122	1.989	43	0	0.000	0.294	1.133	-103.63	-180.35	-0.00	0.00
746000	0.014	78.628	0.832	35	0	0.000	0.348	0.904	-97.31	-148.02	0.01	0.00
747000	0.013	24.060	0.948	41	0	0.000	0.344	0.470	-109.04	-172.11	-0.00	0.00
748000	0.057	45.146	1.212	43	0	0.000	0.376	0.209	-107.69	-180.35	0.00	0.69
749000	0.001	49.182	0.729	44	0	0.000	0.441	0.564	-105.38	-184.49	0.00	0.00
750000	0.017	114.856	1.416	44	0	0.000	0.306	1.467	-114.34	-184.52	0.00	0.66
751000	0.052	15.550	1.223	46	0	0.000	0.348	0.832	-99.85	-192.86	-0.02	0.00
752000	0.031	13.607	1.283	44	0	0.000	0.437	0.787	-104.90	-184.49	0.00	0.00
753000	0.007	21.947	0.861	39	0	0.000	0.541	0.467	-102.38	-163.97	0.00	-0.55
754000	0.020	33.167	1.047	40	0	0.000	0.388	0.314	-102.87	-168.03	-0.03	0.00
755000	0.022	145.415	1.696	41	0	0.000	0.368	-0.001	-111.53	-172.14	-0.00	0.68
756000	0.017	19.241	0.680	43	0	0.000	0.390	0.320	-107.44	-180.33	-0.00	0.69
757000	0.004	53.549	1.589	50	0	0.000	0.297	-0.686	-114.99	-209.86	-0.00	0.00
758000	0.021	99.967	1.059	44	0	0.000	0.514	0.380	-110.92	-184.52	0.00	-1.07
759000	0.008	36.012	1.017	35	0	0.000	0.394	2.526	-109.89	-148.02	-0.03	0.00
760000	0.008	26.206	0.896	32	0	0.000	0.413	0.738	-102.17	-136.33	0.00	1.23
761000	0.021	80.650	1.537	35	0	0.000	0.353	0.308	-107.36	-148.03	0.00	0.00
762000	0.088	17.795	1.671	54	0	0.000	0.524	0.429	-110.18	-227.16	0.00	0.00
763000	0.013	16.838	1.213	47	0	0.000	0.541	0.773	-109.00	-197.07	-0.00	0.00
764000	0.000	47.301	1.079	48	0	0.000	0.295	-0.061	-105.31	-201.32	0.00	-0.41
765000	0.167	72.300	1.076	41	0	0.000	0.370	0.665	-109.04	-172.12	-0.03	-0.69
766000	0.039	52.246	1.326	48	0	0.000	0.133	0.760	-94.69	-201.32	-0.00	0.00
767000	0.109	61.183	1.261	40	0	0.000	0.310	0.966	-106.30	-168.05	-0.00	-0.69
768000	0.024	71.199	0.990	41	0	0.000	0.435	0.951	-100.67	-172.11	0.00	0.69
769000	0.150	39.447	1.387	42	0	0.000	0.308	-0.592	-110.31	-176.24	-0.00	0.69
770000	0.030	26.534	1.194	50	0	0.000	0.286	0.335	-107.28	-209.85	0.00	0.00
771000	0.106	85.302	2.390	46	0	0.000	0.195	-0.541	-103.32	-192.88	-0.00	1.48
772000	0.030	6.072	1.410	42	0	0.000	0.381	1.136	-105.31	-176.21	0.00	-1.75
773000	0.001	32.256	1.780	40	0	0.000	0.423	0.327	-112.90	-168.05	-0.00	-0.69
774000	0.001	38.159	1.166	42	0	0.000	0.296	0.090	-104.35	-176.21	-0.00	0.00
775000	0.010	29.041	1.188	39	0	0.000	0.363	1.249	-104.27	-163.98	0.00	-3.92
776000	0.050	24.399	1.063	36	0	0.000	0.425	1.082	-112.07	-151.98	0.00	-0.78
777000	0.020	33.760	1.508	46	0	0.000	0.229	1.589	-100.62	-192.87	0.00	-0.24
778000	0.033	18.896	0.622	50	0	0.000	0.371	0.399	-99.91	-209.85	0.00	-1.79
779000	0.007	62.519	0.978	33	0	0.000	0.437	0.215	-100.98	-140.19	-0.00	0.00
780000	0.003	138.302	1.352	42	0	0.000	0.452	0.783	-104.34	-176.23	0.00	-3.21
781000	0.030	39.157	1.489	44	0	0.000	0.436	1.283	-103.67	-184.49	-0.00	0.69
782000	0.013	175.841	1.962	38	0	0.000	0.140	0.886	-105.63	-160.00	0.00	0.00
783000	0.017	48.704	0.859	45	0	0.000	0.196	0.644	-96.77	-188.69	0.00	-0.98
784000	0.001	74.764	1.472	43	0	0.000	0.279	1.451	-96.11	-180.35	-0.00	-0.69
785000	0.006	318.313	1.655	46	0	0.000	0.206	0.842	-109.59	-192.93	0.00	0.00
786000	0.013	87.525	1.083	41	0	0.000	0.531	0.787	-109.62	-172.11	0.00	0.08
787000	0.183	60.665	1.076	34	0	0.000	0.266	0.674	-106.86	-144.09	0.00	0.00
788000	0.040	19.345	1.067	47	0	0.000	0.503	1.118	-104.88	-197.07	-0.00	0.00
789000	0.024	39.040	1.927	39	0	0.000	0.362	0.939	-107.64	-163.99	0.00	0.00
790000	0.002	27.830	1.068	44	0	0.000	0.411	0.538	-107.24	-184.48	0.00	-0.69
791000	0.006	69.826	1.110	47	0	0.000	0.311	0.372	-106.15	-197.09	0.00	-1.78
792000	0.008	102.430	1.459	49	0	0.000	0.183	0.071	-97.16	-205.60	0.00	-0.69
793000	0.077	118.176	1.421	51	0	0.000	0.065	-0.234	-100.78	-214.18	-0.00	-0.69
794000	0.027	64.204	1.178	45	0	0.000	0.345	1.619	-110.00	-188.68	0.02	0.00
795000	0.023	111.826	2.052	46	0	0.000	0.252	-0.851	-101.70	-192.88	-0.00	0.00
796000	0.047	32.754	1.068	39	0	0.000	0.239	1.839	-114.05	-163.98	0.00	0.69
797000	0.010	20.911	1.398	37	0	0.000	0.426	-0.391	-108.16	-155.94	-0.00	-0.69
798000	0.017	41.697	0.799	49	0	0.000	0.360	-1.055	-101.67	-205.60	0.00	-3.40
799000	0.023	22.840	0.646	42	0	0.000	0.576	0.781	-103.47	-176.20	-0.00	-0.69
800000	0.002	64.975	0.890	41	0	0.000	0.510	0.699	-102.72	-172.11	0.00	-0.69
801000	0.044	23.728	1.525	35	0	0.000	0.388	0.468	-109.92	-148.02	0.00	-1.22
802000	0.143	59.437	2.813	41	0	0.000	0.378	-0.435	-112.12	-172.13	0.00	-0.69
803000	0.005	11.111	0.886	38	0	0.000	0.518	1.202	-101.08	-159.93	-0.00	0.69
804000	0.016	80.250	1.125	44	0	0.000	0.360	0.837	-110.12	-184.51	0.00	0.00
805000	0.001	40.801	1.891	45	0	0.000	0.097	1.049	-104.97	-188.68	0.00	-1.44
806000	0.003	6.675	0.628	35	0	0.000	0.574	0.605	-105.65	-148.00	0.00	0.69
807000	0.009	28.509	1.214	41	0	0.000	0.363	0.815	-99.70	-172.10	0.00	0.00
808000	0.045	32.538	1.377	49	0	0.000	0.324	0.244	-107.61	-205.57	0.01	0.00
809000	0.016	27.814	1.585	44	0	0.000	0.431	0.038	-103.70	-184.50	0.00	-0.69
810000	0.010	43.116	1.057	38	0	0.000	0.362	0.485	-100.11	-159.94	0.00	-4.61
811000	0.010	18.632	0.917	39	0	0.000	0.453	1.104	-102.99	-163.96	-0.03	0.00
812000	0.060	51.118	1.037	36	0	0.000	0.451	0.726	-107.22	-151.97	-0.00	0.00
813000	0.185	165.787	0.735	50	0	0.000	0.375	0.141	-104.43	-209.89	0.00	-3.53
814000	0.062	7.892	0.924	35	0	0.000	0.454	0.289	-104.18	-148.00	-0.00	-0.69
815000	0.006	33.063	1.020	37	0	0.000	0.372	0.985	-103.45	-155.93	0.00	-2.62
816000	0.074	29.479	0.790	30	0	0.000	0.411	1.409	-102.72	-128.69	-0.00	0.69
817000	0.026	25.128	0.580	46	0	0.000	0.487	0.448	-101.76	-192.85	-0.00	-0.69
818000	0.026	18.252	1.336	40	0	0.000	0.368	0.772	-102.36	-168.03	0.00	0.00
819000	0.081	23.842	1.447	46	0	0.000	0.261	0.835	-108.47	-192.87	-0.00	-0.69
820000	0.225	71.094	1.637	42	0	0.000	0.238	-0.914	-112.99	-176.24	-0.00	0.00
821000	0.054	71.062	2.662	48	0	0.000	0.238	1.106	-114.67	-201.34	-0.01	1.04
822000	0.015	284.634	0.974	37	0	0.000	0.366	1.250	-111.73	-155.96	0.00	-0.65
823000	0.002	25.009	1.047	45	0	0.000	0.395	0.484	-104.95	-188.66	0.00	0.69
824000	0.041	70.270	1.800	44	0	0.000	0.330	0.857	-103.43	-184.51	0.00	0.00
825000	0.008	129.528	1.296	50	0	0.000	0.370	1.670	-110.00	-209.86	0.00	0.00
826000	0.124	42.837	1.977	43	0	0.000	0.181	0.572	-103.38	-180.35	0.00	0.00
827000	0.020	25.910	0.796	33	0	0.000	0.362	1.428	-99.06	-140.20	0.00	0.00
828000	0.057	85.980	2.083	39	0	0.000	0.124	0.296	-96.82	-164.00	0.00	-1.67
829000	0.043	30.239	1.045	38	0	0.000	0.371	0.692	-101.18	-159.94	0.00	1.02
830000	0.026	24.564	0.992	42	0	0.000	0.343	0.443	-102.85	-176.22	-0.00	0.71
831000	0.011	67.717	1.702	44	0	0.000	0.474	0.438	-116.49	-184.51	-0.00	0.00
832000	0.013	11.899	0.759	41	0	0.000	0.419	2.073	-109.64	-172.10	0.00	0.68
833000	0.007	57.566	1.721	48	0	0.000	0.305	1.188	-109.96	-201.37	0.00	-2.54
834000	0.024	123.164	0.665	40	0	0.000	0.521	0.014	-107.01	-168.02	0.00	0.00
835000	0.004	49.844	1.200	35	0	0.000	0.556	0.549	-110.12	-148.01	0.00	0.00
836000	0.070	53.812	1.186	43	0	0.000	0.309	0.188	-99.10	-180.34	0.00	-1.90
837000	0.016	49.577	1.904	41	0	0.000	0.351	0.715	-103.03	-172.12	0.00	-0.69
838000	0.004	33.260	0.669	41	0	0.000	0.554	0.544	-109.73	-172.11	0.00	-3.21
839000	0.023	15.459	1.523	42	0	0.000	0.339	0.707	-107.58	-176.21	-0.00	0.00
840000	0.017	82.864	1.254	32	0	0.000	0.501	0.842	-108.56	-136.33	0.00	3.74
841000	0.000	67.066	0.576	36	0	0.000	0.431	0.588	-102.11	-151.96	0.02	0.00
842000	0.008	53.750	0.771	40	0	0.000	0.460	0.824	-103.71	-168.05	-0.00	0.00
843000	0.142	22.570	1.082	37	0	0.000	0.234	1.004	-99.19	-155.95	0.00	-1.10
844000	0.024	56.079	1.198	49	0	0.000	0.351	0.941	-104.55	-205.58	0.00	0.00
845000	0.058	193.041	1.206	40	0	0.000	0.215	0.910	-111.93	-168.05	0.00	0.00
846000	0.044	30.676	0.842	44	0	0.000	0.256	0.388	-94.93	-184.49	0.00	0.00
847000	0.025	47.615	1.162	39	0	0.000	0.212	0.384	-95.17	-163.98	0.00	0.00
848000	0.094	124.080	1.838	39	0	0.000	0.314	0.360	-112.03	-164.00	-0.00	0.00
849000	0.037	19.441	1.247	39	0	0.000	0.469	2.118	-117.21	-163.98	0.00	-1.23
850000	0.010	15.627	1.294	40	0	0.000	0.393	0.660	-102.37	-168.02	0.00	0.00
851000	0.007	10.693	2.021	36	0	0.000	0.333	1.428	-100.42	-151.96	0.00	-2.76
852000	0.112	82.430	1.778	30	0	0.000	0.223	0.632	-97.46	-128.72	0.00	-2.93
853000	0.015	146.942	1.769	40	0	0.000	0.258	0.825	-103.33	-168.04	-0.00	0.75
854000	0.011	67.562	1.144	43	0	0.000	0.505	0.902	-108.20	-180.33	-0.00	-0.69
855000	0.016	24.622	0.970	45	0	0.000	0.407	0.265	-103.74	-188.66	0.00	-0.69
856000	0.008	51.037	0.780	34	0	0.000	0.395	0.857	-104.90	-144.10	-0.00	0.00
857000	0.009	42.362	0.880	48	0	0.000	0.367	-0.142	-102.50	-201.32	0.00	0.43
858000	0.018	46.043	2.737	40	0	0.000	0.112	-0.243	-106.52	-168.05	-0.00	0.00
859000	0.008	11.723	1.354	38	0	0.000	0.266	0.142	-98.52	-159.94	-0.00	-0.69
860000	0.045	121.792	1.648	42	0	0.000	0.315	0.733	-99.34	-176.23	-0.05	0.00
861000	0.003	34.166	0.698	49	0	0.000	0.429	-0.201	-108.47	-205.57	0.00	0.00
862000	0.007	30.652	2.095	32	0	0.000	0.370	0.496	-99.95	-136.33	0.00	-3.13
863000	0.020	145.608	1.354	45	0	0.000	0.369	0.150	-109.58	-188.69	0.00	0.00
864000	0.002	37.067	0.596	35	0	0.000	0.422	-0.260	-99.59	-148.00	-0.00	-0.69
865000	0.098	52.441	1.228	41	0	0.000	0.331	1.204	-110.15	-172.12	-0.00	-0.69
866000	0.010	12.678	1.570	44	0	0.000	0.516	0.232	-104.40	-184.49	0.00	0.00
867000	0.020	27.742	2.292	40	0	0.000	0.317	1.127	-109.01	-168.03	-0.00	-0.69
868000	0.008	6.973	0.680	38	0	0.000	0.397	0.256	-101.66	-159.94	-0.00	0.00
869000	0.001	21.955	0.589	31	0	0.000	0.402	0.833	-105.15	-132.50	0.00	0.00
870000	0.029	107.668	1.614	43	0	0.000	0.416	-0.621	-116.44	-180.36	0.04	0.00
871000	0.000	21.120	0.650	34	0	0.000	0.342	-0.290	-111.67	-144.09	0.00	-0.69
872000	0.026	65.078	1.700	48	0	0.000	0.388	1.429	-110.67	-201.33	0.00	4.76
873000	0.041	78.123	2.158	44	0	0.000	0.218	0.944	-107.20	-184.51	-0.00	-0.69
874000	0.053	136.189	1.795	42	0	0.000	0.274	0.750	-110.17	-176.24	-0.00	0.00
875000	0.014	82.955	2.126	44	0	0.000	0.152	0.860	-102.10	-184.52	0.00	0.00
876000	0.011	41.934	0.764	37	0	0.000	0.452	1.169	-103.65	-155.94	0.00	0.00
877000	0.025	108.118	1.432	37	0	0.000	0.367	0.540	-97.12	-155.95	-0.00	0.00
878000	0.004	15.173	0.904	41	0	0.000	0.366	2.073	-102.68	-172.10	0.00	0.00
879000	0.015	130.188	1.562	46	0	0.000	0.327	0.613	-107.16	-192.88	0.00	-0.69
880000	0.029	103.201	1.925	42	0	0.000	0.216	1.546	-102.58	-176.24	0.00	-2.56
881000	0.042	48.847	2.564	43	0	0.000	0.291	-0.480	-107.33	-180.36	0.00	-1.52
882000	0.010	172.838	1.898	45	0	0.000	0.126	-0.069	-100.27	-188.68	0.00	0.00
883000	0.027	25.927	0.705	48	0	0.000	0.419	-0.169	-101.00	-201.31	0.00	-1.28
884000	0.029	31.029	1.141	47	0	0.000	0.236	0.732	-103.79	-197.08	-0.00	0.69
885000	0.008	38.712	2.602	38	0	0.000	0.355	-0.505	-109.07	-159.95	0.00	-1.07
886000	0.009	116.737	1.330	38	0	0.000	0.358	0.677	-95.83	-159.94	0.00	0.00
887000	0.002	43.162	1.657	42	0	0.000	0.345	1.101	-113.42	-176.24	0.00	4.78
888000	0.009	51.388	1.612	48	0	0.000	0.458	0.755	-108.98	-201.32	0.00	0.73
889000	0.016	33.005	0.765	40	0	0.000	0.308	0.129	-100.36	-168.02	0.00	0.97
890000	0.026	32.448	0.939	36	0	0.000	0.367	0.048	-98.21	-151.96	0.00	0.46
891000	0.032	42.008	2.295	47	0	0.000	0.193	0.388	-106.33	-197.10	0.00	0.00
892000	0.029	23.252	1.218	40	0	0.000	0.337	1.322	-102.25	-168.03	0.00	-1.40
893000	0.052	101.187	0.847	44	0	0.000	0.383	0.223	-109.60	-184.50	-0.00	-0.69
894000	0.020	53.935	1.308	37	0	0.000	0.284	-0.130	-104.87	-155.95	-0.00	0.00
895000	0.088	37.497	1.057	47	0	0.000	0.479	1.456	-110.61	-197.08	0.00	3.69
896000	0.016	30.156	1.626	48	0	0.000	0.332	1.377	-107.86	-201.32	0.00	0.65
897000	0.082	66.693	1.739	48	0	0.000	0.332	0.813	-114.70	-201.34	-0.00	0.00
898000	0.008	61.132	1.648	45	0	0.000	0.268	0.353	-102.93	-188.68	0.00	-0.99
899000	0.035	51.722	0.976	41	0	0.000	0.389	0.596	-102.48	-172.12	0.00	0.00
900000	0.024	89.465	1.019	43	0	0.000	0.430	0.538	-104.24	-180.35	-0.00	-0.69
901000	0.169	67.138	2.087	35	0	0.000	0.333	3.554	-111.30	-148.05	-0.08	0.00
902000	0.095	52.671	1.669	37	0	0.000	0.381	0.609	-106.68	-155.94	0.00	-0.62
903000	0.005	93.974	1.152	38	0	0.000	0.382	0.187	-108.51	-159.96	0.00	-0.54
904000	0.053	40.181	1.425	37	0	0.000	0.291	-0.083	-105.83	-155.94	0.00	3.30
905000	0.002	17.856	2.436	37	0	0.000	0.453	1.680	-105.10	-155.94	0.00	0.00
906000	0.031	18.943	2.552	48	0	0.000	0.286	1.614	-105.38	-201.32	-0.00	0.00
907000	0.036	42.122	1.180	42	0	0.000	0.480	0.281	-106.66	-176.21	0.00	-0.53
908000	0.020	47.913	0.622	38	0	0.000	0.473	1.431	-115.39	-159.95	0.00	1.01
909000	0.058	71.455	1.389	49	0	0.000	0.253	1.239	-101.24	-205.59	0.00	-0.17
910000	0.019	76.811	1.546	50	0	0.000	0.378	1.591	-101.36	-209.86	0.00	0.00
911000	0.016	19.903	1.174	46	0	0.000	0.375	1.552	-102.35	-192.87	0.00	0.69
912000	0.002	544.162	0.952	44	0	0.000	0.484	0.395	-114.19	-184.55	-0.00	0.00
913000	0.014	70.615	1.181	45	0	0.000	0.346	1.045	-107.95	-188.68	0.00	0.00
914000	0.013	328.329	1.793	43	0	0.000	0.298	1.382	-111.60	-180.38	-0.00	-0.69
915000	0.025	66.642	1.622	45	0	0.000	0.458	0.950	-107.45	-188.68	0.00	-1.44
916000	0.023	20.796	0.884	33	0	0.000	0.483	0.033	-107.84	-140.20	-0.00	-0.69
917000	0.076	34.589	1.311	42	0	0.000	0.434	1.030	-106.16	-176.23	0.00	4.45
918000	0.200	68.027	0.884	37	0	0.000	0.378	0.933	-104.14	-155.95	-0.00	-0.69
919000	0.088	103.936	1.672	41	0	0.000	0.227	1.167	-108.34	-172.14	0.00	-0.69
920000	0.021	138.181	1.427	47	0	0.000	0.415	0.138	-113.70	-197.11	0.00	-0.75
921000	0.089	31.089	1.156	39	0	0.000	0.320	1.441	-101.56	-163.98	0.00	0.07
922000	0.004	125.025	1.904	46	0	0.000	0.307	3.207	-110.04	-192.89	-0.00	0.00
923000	0.008	61.108	1.853	43	0	0.000	0.480	0.419	-108.68	-180.35	0.00	0.00
924000	0.018	11.945	1.082	44	0	0.000	0.391	0.110	-101.52	-184.49	0.00	0.00
925000	0.216	44.980	1.191	44	0	0.000	0.381	1.455	-100.27	-184.49	0.00	-4.44
926000	0.100	34.782	0.911	38	0	0.000	0.274	-0.554	-102.59	-159.95	0.00	-2.12
927000	0.003	31.702	2.016	46	0	0.000	0.301	-0.148	-110.96	-192.87	0.03	0.00
928000	0.030	85.070	1.425	53	0	0.000	0.410	0.791	-110.19	-222.84	0.00	0.00
929000	0.070	582.131	1.057	52	0	0.000	0.165	-0.483	-100.87	-218.50	0.00	-4.51
930000	0.015	363.766	1.573	39	0	0.000	0.321	-0.210	-109.98	-164.00	0.00	-0.65
931000	0.003	63.542	1.472	45	0	0.000	0.212	1.293	-105.32	-188.68	-0.00	0.00
932000	0.044	23.395	1.432	36	0	0.000	0.215	0.682	-95.81	-151.96	0.00	4.22
933000	0.001	5.417	1.173	37	0	0.000	0.341	1.397	-99.67	-155.93	0.00	-0.98
934000	0.095	35.829	0.954	34	0	0.000	0.382	0.445	-104.91	-144.09	0.00	3.42
935000	0.038	32.315	1.309	36	0	0.000	0.359	1.096	-103.40	-151.96	0.00	-1.19
936000	0.002	23.798	0.839	39	0	0.000	0.510	0.508	-107.93	-163.97	0.00	0.00
937000	0.007	138.147	1.388	43	0	0.000	0.302	0.508	-103.25	-180.36	-0.00	0.00
938000	0.009	117.500	0.828	46	0	0.000	0.316	0.281	-97.00	-192.88	0.00	-4.45
939000	0.114	99.883	4.313	37	0	0.000	0.384	0.115	-114.19	-155.97	0.00	3.91
940000	0.015	106.945	0.640	41	0	0.000	0.442	1.244	-104.09	-172.11	-0.04	0.00
941000	0.015	40.100	1.453	37	0	0.000	0.349	0.975	-103.06	-155.94	-0.00	-0.69
942000	0.012	20.668	0.826	41	0	0.000	0.336	0.102	-105.29	-172.12	-0.00	0.00
943000	0.001	17.997	0.698	41	0	0.000	0.445	-0.170	-101.25	-172.10	-0.00	0.00
944000	0.015	63.679	0.889	47	0	0.000	0.284	0.597	-105.20	-197.11	-0.00	1.47
945000	0.034	90.655	1.743	43	0	0.000	0.311	0.755	-110.09	-180.36	0.00	0.69
946000	0.005	13.112	0.609	36	0	0.000	0.694	0.275	-113.88	-151.95	0.00	-0.69
947000	0.001	14.072	1.167	37	0	0.000	0.482	0.417	-103.16	-155.93	-0.00	0.61
948000	0.001	19.865	0.574	43	0	0.000	0.417	-0.178	-96.83	-180.34	0.00	-1.86
949000	0.000	18.843	1.078	34	0	0.000	0.371	0.047	-99.11	-144.09	0.00	-1.96
950000	0.022	71.425	0.946	38	0	0.000	0.377	0.337	-108.57	-159.95	-0.00	0.65
951000	0.070	99.926	1.757	43	0	0.000	0.362	0.323	-110.18	-180.38	0.00	0.00
952000	0.001	40.791	1.493	36	0	0.000	0.435	0.944	-112.82	-151.97	-0.00	0.00
953000	0.006	200.944	0.938	45	0	0.000	0.511	0.096	-104.20	-188.68	0.00	-0.80
954000	0.012	64.785	0.663	45	0	0.000	0.462	-0.227	-99.68	-188.66	0.00	-4.50
955000	0.021	35.332	1.228	38	0	0.000	0.454	0.997	-101.19	-159.94	-0.00	0.00
956000	0.130	19.155	0.942	33	0	0.000	0.441	0.939	-99.96	-140.19	0.00	1.31
957000	0.051	37.326	2.987	33	0	0.000	0.318	0.663	-109.74	-140.22	-0.00	0.00
958000	0.075	32.299	1.093	37	0	0.000	0.373	-0.297	-103.87	-155.95	-0.00	-0.69
959000	0.050	127.148	1.870	41	0	0.000	0.422	0.302	-112.06	-172.14	0.00	-0.74
960000	0.010	24.248	0.812	39	0	0.000	0.398	0.929	-97.96	-163.97	0.00	-0.69
961000	0.009	30.175	1.550	37	0	0.000	0.313	3.129	-102.87	-155.94	0.00	0.69
962000	0.001	34.209	1.333	41	0	0.000	0.375	0.749	-111.03	-172.12	0.00	0.00
963000	0.009	45.434	1.221	33	0	0.000	0.419	0.914	-103.86	-140.19	-0.00	0.00
964000	0.030	21.491	1.090	38	0	0.000	0.413	-0.205	-103.13	-159.94	-0.00	0.19
965000	0.054	77.779	1.653	40	0	0.000	0.287	-0.247	-101.65	-168.04	-0.00	0.55
966000	0.022	62.284	1.166	44	0	0.000	0.398	0.592	-113.79	-184.50	0.00	0.00
967000	0.094	75.910	0.605	39	0	0.000	0.325	0.122	-103.75	-163.99	-0.00	0.70
968000	0.010	158.673	0.897	39	0	0.000	0.368	0.889	-107.65	-164.00	0.00	3.07
969000	0.013	57.388	1.840	42	0	0.000	0.357	0.979	-106.65	-176.22	-0.00	0.69
970000	0.013	13.866	1.209	44	0	0.000	0.381	0.623	-105.59	-184.48	0.00	-2.84
971000	0.001	26.811	1.063	40	0	0.000	0.182	0.176	-112.11	-168.03	0.00	0.00
972000	0.019	25.323	1.018	37	0	0.000	0.414	-0.557	-103.80	-155.94	-0.00	0.00
973000	0.010	81.948	2.224	43	0	0.000	0.341	0.088	-111.50	-180.36	0.00	-0.69
974000	0.036	25.231	1.221	43	0	0.000	0.407	-0.206	-105.20	-180.34	0.00	-2.69
975000	0.027	50.610	1.347	38	0	0.000	0.399	1.370	-106.40	-159.95	0.00	-1.73
976000	0.038	86.836	1.438	35	0	0.000	0.394	-0.969	-111.14	-148.02	0.00	-0.69
977000	0.008	30.296	1.394	49	0	0.000	0.339	0.487	-104.45	-205.57	0.01	0.00
978000	0.007	45.481	0.816	41	0	0.000	0.405	0.498	-99.97	-172.11	0.00	-1.43
979000	0.010	32.078	0.766	32	0	0.000	0.558	0.803	-104.66	-136.32	-0.00	0.00
980000	0.015	121.870	1.058	41	0	0.000	0.220	-0.324	-102.26	-172.14	0.00	-0.69
981000	0.010	40.609	0.877	35	0	0.000	0.285	0.835	-88.00	-148.02	-0.00	-0.69
982000	0.017	58.434	1.425	43	0	0.000	0.269	0.113	-101.87	-180.35	-0.00	0.00
983000	0.003	100.469	1.435	44	0	0.000	0.366	1.531	-108.14	-184.50	-0.00	0.38
984000	0.012	52.120	0.478	38	0	0.000	0.376	0.362	-106.73	-159.94	0.00	0.00
985000	0.030	21.631	0.739	46	0	0.000	0.322	0.015	-110.71	-192.87	-0.00	0.00
986000	0.088	37.776	1.305	35	0	0.000	0.456	0.068	-108.71	-148.01	0.00	0.00
987000	0.079	214.633	1.894	47	0	0.000	0.070	0.651	-100.46	-197.11	0.00	2.35
988000	0.062	84.798	1.725	41	0	0.000	0.226	1.000	-110.23	-172.14	-0.00	-0.69
989000	0.043	459.237	1.035	37	0	0.000	0.332	0.579	-104.86	-155.96	0.00	-0.52
990000	0.108	33.824	1.211	36	0	0.000	0.461	0.029	-104.16	-151.96	-0.00	-0.69
991000	0.031	43.433	2.279	40	0	0.000	0.201	1.088	-110.13	-168.04	-0.00	0.00
992000	0.085	30.145	1.673	39	0	0.000	0.387	1.394	-102.88	-163.99	0.00	4.84
993000	0.037	123.963	0.677	38	0	0.000	0.296	0.368	-117.41	-159.98	0.00	-1.25
994000	0.199	130.435	0.485	34	0	0.000	0.382	-0.030	-103.30	-144.10	0.00	-0.68
995000	0.005	100.948	1.019	45	0	0.000	0.208	0.997	-108.44	-188.68	-0.00	0.00
996000	0.010	101.577	1.085	43	0	0.000	0.444	0.926	-110.40	-180.38	0.00	-2.00
997000	0.008	31.171	1.120	43	0	0.000	0.446	0.503	-103.01	-180.34	0.00	0.00
998000	0.021	24.725	1.800	47	0	0.000	0.278	0.196	-107.13	-197.10	0.00	-1.28
999000	0.065	54.936	1.348	40	0	0.000	0.381	0.196	-111.51	-168.04	0.00	-0.69
1000000	0.008	48.869	1.239	40	0	0.000	0.284	-1.085	-100.86	-168.04	-0.01	0.00
