# Supplementary material for: Evolution of communication signals and information during species radiation
Source: Nat Commun. 2020 Oct 2;11:4970. doi: 10.1038/s41467-020-18772-3 (PMC7532446; doi:10.1038/s41467-020-18772-3)
Supplement: Supplementary file 7 — Source Data [file 41467_2020_18772_MOESM7_ESM.zip › Source_Data_Code_Garcia_etal/7_EvolRate_Models/relaxedBM.LD3/LD3.rjmcmc.log]

state	min	max	median	shifts	jumps	jumpvar	SE	root	lnL	lnLp	qlnL.p	qlnL.h
1000	0.011	11.757	0.652	40	0	0.000	0.432	0.774	-93.49	-168.02	0.00	0.00
2000	0.001	18.013	1.133	37	0	0.000	0.328	0.589	-87.58	-155.94	0.00	-5.38
3000	0.004	11.269	0.624	40	0	0.000	0.320	0.456	-87.94	-168.02	-0.00	0.69
4000	0.044	37.033	0.760	45	0	0.000	0.223	0.820	-100.61	-188.67	0.00	0.00
5000	0.019	202.560	0.965	43	0	0.000	0.404	1.325	-104.91	-180.38	-0.00	1.27
6000	0.028	40.408	0.523	37	0	0.000	0.379	1.614	-89.44	-155.94	0.00	-4.19
7000	0.010	35.412	0.544	36	0	0.000	0.277	0.893	-91.99	-151.96	0.00	4.89
8000	0.004	40.571	0.249	40	0	0.000	0.515	0.276	-94.56	-168.02	0.00	-1.64
9000	0.016	66.837	0.719	46	0	0.000	0.485	1.189	-96.72	-192.86	0.00	0.00
10000	0.029	161.690	0.245	33	0	0.000	0.334	0.593	-94.42	-140.20	0.00	-6.55
11000	0.025	51.747	1.063	36	0	0.000	0.343	0.745	-90.44	-151.97	-0.00	-0.69
12000	0.003	144.571	0.894	34	0	0.000	0.242	0.941	-99.67	-144.13	0.00	0.00
13000	0.031	41.636	0.921	35	0	0.000	0.271	0.924	-91.23	-148.01	0.00	-0.55
14000	0.000	11.300	0.408	35	0	0.000	0.410	1.455	-94.22	-148.00	0.01	0.00
15000	0.000	33.702	0.201	35	0	0.000	0.420	0.514	-97.42	-148.01	0.00	-1.94
16000	0.011	9.461	1.327	31	0	0.000	0.363	0.522	-91.47	-132.49	0.00	0.69
17000	0.001	10.678	0.329	41	0	0.000	0.375	0.905	-89.45	-172.09	-0.00	0.00
18000	0.002	5.896	0.490	44	0	0.000	0.398	0.892	-93.75	-184.47	0.00	0.00
19000	0.054	36.055	0.300	38	0	0.000	0.442	0.747	-92.96	-159.93	0.00	4.62
20000	0.011	25.171	0.512	35	0	0.000	0.501	0.972	-92.08	-148.00	-0.00	0.44
21000	0.014	12.371	0.390	41	0	0.000	0.416	0.410	-89.92	-172.09	-0.00	0.00
22000	0.005	9.524	0.202	45	0	0.000	0.374	1.592	-87.39	-188.65	-0.00	0.00
23000	0.009	65.283	0.658	44	0	0.000	0.380	0.335	-89.39	-184.48	0.00	-1.34
24000	0.000	22.931	0.541	44	0	0.000	0.427	1.501	-90.95	-184.48	0.00	0.00
25000	0.000	26.990	0.814	33	0	0.000	0.573	-0.537	-101.92	-140.19	0.01	0.00
26000	0.047	86.110	0.657	32	0	0.000	0.293	0.236	-97.70	-136.35	0.00	0.69
27000	0.005	4.071	0.429	34	0	0.000	0.477	0.175	-92.27	-144.07	-0.01	0.00
28000	0.006	22.120	0.536	36	0	0.000	0.474	0.449	-87.74	-151.95	0.00	0.00
29000	0.006	5.537	0.371	30	0	0.000	0.405	0.675	-83.14	-128.68	0.00	-2.78
30000	0.009	11.998	0.834	36	0	0.000	0.326	0.434	-85.09	-151.95	0.00	-7.57
31000	0.001	3.165	0.276	34	0	0.000	0.445	0.793	-87.96	-144.07	0.00	-0.69
32000	0.000	27.835	0.471	32	0	0.000	0.428	0.892	-92.87	-136.32	-0.00	0.00
33000	0.008	11.283	0.641	35	0	0.000	0.328	1.519	-87.23	-148.00	0.00	0.00
34000	0.003	7.207	0.339	40	0	0.000	0.364	-0.103	-88.39	-168.01	0.00	0.00
35000	0.000	65.390	0.470	33	0	0.000	0.490	0.903	-91.33	-140.19	-0.00	0.00
36000	0.009	22.206	0.721	42	0	0.000	0.384	0.692	-84.03	-176.21	0.00	-4.29
37000	0.008	9.107	0.306	38	0	0.000	0.453	0.520	-90.76	-159.93	0.00	0.00
38000	0.000	4.875	0.340	43	0	0.000	0.331	1.028	-90.86	-180.32	0.00	0.00
39000	0.005	30.692	0.292	40	0	0.000	0.337	0.628	-89.26	-168.03	-0.00	0.69
40000	0.002	9.661	1.003	35	0	0.000	0.420	1.147	-89.61	-148.00	-0.01	1.48
41000	0.005	23.018	0.583	35	0	0.000	0.348	0.295	-89.75	-148.01	0.00	-1.74
42000	0.009	21.745	0.548	46	0	0.000	0.393	0.456	-92.65	-192.86	0.02	0.00
43000	0.010	35.310	1.385	43	0	0.000	0.259	-0.129	-91.41	-180.36	-0.01	-0.69
44000	0.072	14.024	0.887	42	0	0.000	0.421	0.747	-94.49	-176.20	-0.00	0.00
45000	0.040	25.965	1.443	38	0	0.000	0.216	1.838	-99.13	-159.95	-0.00	0.00
46000	0.064	19.077	0.458	45	0	0.000	0.307	0.636	-89.55	-188.66	0.00	0.01
47000	0.065	45.094	1.872	42	0	0.000	0.108	-0.835	-87.69	-176.23	-0.00	0.00
48000	0.023	100.007	1.109	41	0	0.000	0.158	0.459	-80.25	-172.13	0.00	-1.83
49000	0.131	74.734	1.035	35	0	0.000	0.208	1.332	-94.40	-148.05	-0.00	0.00
50000	0.007	69.842	1.252	40	0	0.000	0.351	0.770	-108.24	-168.03	0.00	-0.49
51000	0.015	10.587	0.501	38	0	0.000	0.432	1.479	-86.90	-159.93	0.00	3.72
52000	0.027	107.920	0.994	30	0	0.000	0.374	0.645	-93.67	-128.70	0.00	-1.96
53000	0.031	52.441	1.062	37	0	0.000	0.322	1.594	-96.26	-155.94	0.00	0.00
54000	0.016	27.536	0.706	42	0	0.000	0.288	1.290	-85.79	-176.21	0.00	-2.73
55000	0.019	15.888	1.130	45	0	0.000	0.390	1.273	-92.58	-188.66	-0.00	0.00
56000	0.008	4.415	1.252	33	0	0.000	0.361	1.320	-95.86	-140.18	-0.00	0.00
57000	0.007	70.379	1.573	39	0	0.000	0.220	1.606	-95.15	-163.99	0.00	-1.79
58000	0.085	163.625	1.100	42	0	0.000	0.300	-0.438	-94.26	-176.23	0.02	0.00
59000	0.002	46.575	0.792	44	0	0.000	0.589	0.020	-106.45	-184.48	0.00	-0.69
60000	0.001	13.588	0.896	39	0	0.000	0.325	0.209	-84.56	-163.97	-0.00	0.00
61000	0.049	22.142	0.867	34	0	0.000	0.402	0.462	-91.30	-144.09	0.00	0.00
62000	0.005	15.990	0.535	38	0	0.000	0.461	1.524	-91.71	-159.93	-0.00	0.00
63000	0.001	203.826	0.919	36	0	0.000	0.362	1.630	-93.99	-151.96	0.00	-1.67
64000	0.011	70.612	1.031	33	0	0.000	0.292	-0.547	-93.21	-140.20	0.00	-4.57
65000	0.043	87.852	1.270	39	0	0.000	0.520	1.149	-103.85	-163.98	-0.00	-0.69
66000	0.082	62.702	0.739	35	0	0.000	0.330	0.379	-92.05	-148.02	0.00	3.26
67000	0.076	160.756	2.122	44	0	0.000	0.193	0.951	-96.36	-184.53	-0.00	0.64
68000	0.004	9.270	0.604	32	0	0.000	0.425	0.711	-87.94	-136.32	-0.00	1.13
69000	0.030	53.014	0.754	43	0	0.000	0.347	1.112	-97.27	-180.34	0.00	-1.63
70000	0.015	44.500	0.891	32	0	0.000	0.296	0.641	-96.61	-136.33	0.00	-0.69
71000	0.012	11.220	1.033	39	0	0.000	0.288	0.921	-87.41	-163.97	0.00	0.92
72000	0.072	46.578	1.094	39	0	0.000	0.243	0.019	-97.84	-163.97	-0.00	-0.69
73000	0.028	13.580	1.091	40	0	0.000	0.362	0.141	-88.15	-168.02	-0.00	0.00
74000	0.024	617.995	1.409	46	0	0.000	0.023	0.665	-89.87	-192.89	0.00	0.50
75000	0.002	4.878	0.694	43	0	0.000	0.403	0.552	-89.97	-180.33	0.00	-0.69
76000	0.011	11.957	0.631	41	0	0.000	0.254	0.521	-86.21	-172.10	0.00	0.00
77000	0.089	41.575	0.920	40	0	0.000	0.371	1.582	-93.31	-168.02	0.00	4.19
78000	0.016	35.287	0.872	37	0	0.000	0.346	0.931	-94.48	-155.94	0.00	0.00
79000	0.000	5.057	0.225	37	0	0.000	0.487	0.505	-89.10	-155.92	-0.00	0.00
80000	0.000	48.113	1.284	37	0	0.000	0.387	1.380	-98.38	-155.95	0.00	-1.20
81000	0.003	23.369	0.385	40	0	0.000	0.366	0.367	-86.01	-168.02	0.00	0.00
82000	0.128	39.165	1.565	41	0	0.000	0.065	1.141	-87.02	-172.12	-0.00	0.00
83000	0.077	144.130	2.325	49	0	0.000	0.027	1.792	-99.11	-205.61	-0.00	0.00
84000	0.003	361.819	0.920	42	0	0.000	0.278	1.736	-97.68	-176.23	0.00	-0.77
85000	0.001	28.543	0.503	41	0	0.000	0.461	0.727	-95.72	-172.09	0.00	-0.69
86000	0.021	34.201	0.905	38	0	0.000	0.429	1.262	-94.64	-159.94	0.00	3.20
87000	0.190	35.334	0.931	39	0	0.000	0.290	0.428	-92.19	-163.97	-0.00	0.96
88000	0.009	31.075	0.770	51	0	0.000	0.114	-0.159	-84.00	-214.15	0.00	0.00
89000	0.006	19.292	0.968	44	0	0.000	0.199	0.348	-91.80	-184.48	0.00	-1.16
90000	0.002	25.740	0.603	41	0	0.000	0.360	0.975	-91.11	-172.10	-0.00	0.69
91000	0.003	34.993	0.400	35	0	0.000	0.420	1.086	-86.90	-148.00	0.00	0.89
92000	0.043	29.199	0.467	41	0	0.000	0.389	1.828	-94.81	-172.10	-0.00	0.00
93000	0.005	40.616	1.108	37	0	0.000	0.313	1.793	-98.05	-155.94	0.00	1.08
94000	0.105	233.702	1.723	39	0	0.000	0.349	-0.237	-108.36	-164.00	0.00	-0.04
95000	0.023	171.617	0.640	34	0	0.000	0.412	0.386	-94.61	-144.09	0.00	-2.17
96000	0.021	18.790	0.728	38	0	0.000	0.394	0.420	-82.58	-159.93	0.00	0.00
97000	0.111	14.495	1.731	30	0	0.000	0.335	1.042	-93.00	-128.70	0.00	0.00
98000	0.003	97.774	0.494	31	0	0.000	0.433	1.070	-87.27	-132.50	0.01	0.00
99000	0.015	42.318	1.129	38	0	0.000	0.327	0.976	-95.77	-159.95	-0.00	0.00
100000	0.028	54.895	0.577	30	0	0.000	0.351	0.735	-86.29	-128.70	0.00	-2.82
101000	0.042	22.735	0.758	32	0	0.000	0.359	0.997	-86.28	-136.32	0.00	0.00
102000	0.146	43.485	1.368	43	0	0.000	0.325	1.393	-98.94	-180.34	-0.00	0.00
103000	0.028	26.038	0.602	39	0	0.000	0.394	0.642	-89.92	-163.96	-0.00	1.18
104000	0.001	14.495	0.371	35	0	0.000	0.383	0.448	-80.44	-148.00	0.00	0.84
105000	0.038	16.409	0.664	39	0	0.000	0.283	1.244	-93.37	-163.97	0.00	-0.06
106000	0.002	67.837	0.671	37	0	0.000	0.388	0.119	-92.95	-155.94	-0.00	-0.69
107000	0.008	42.713	2.215	40	0	0.000	0.237	0.193	-93.54	-168.04	0.00	-1.75
108000	0.004	72.615	1.744	38	0	0.000	0.209	0.262	-89.47	-159.95	-0.01	0.00
109000	0.002	13.001	0.555	32	0	0.000	0.430	1.274	-86.99	-136.32	0.00	-5.08
110000	0.004	4.068	0.800	35	0	0.000	0.442	1.166	-90.71	-148.00	0.00	-1.74
111000	0.006	11.754	0.529	41	0	0.000	0.464	0.137	-90.30	-172.09	0.00	0.00
112000	0.080	218.294	1.599	40	0	0.000	0.303	0.552	-95.99	-168.06	0.00	-0.50
113000	0.001	27.775	1.165	40	0	0.000	0.311	0.885	-91.64	-168.02	0.00	0.00
114000	0.006	13.658	0.877	43	0	0.000	0.328	1.213	-85.49	-180.33	0.00	-0.69
115000	0.007	149.690	0.708	41	0	0.000	0.405	0.163	-89.32	-172.11	0.00	0.00
116000	0.042	10.785	0.729	38	0	0.000	0.340	0.229	-87.15	-159.93	-0.00	1.17
117000	0.000	19.514	0.441	36	0	0.000	0.379	0.561	-85.10	-151.95	-0.00	0.00
118000	0.002	32.743	0.742	35	0	0.000	0.374	0.611	-93.15	-148.01	-0.00	0.00
119000	0.022	99.780	1.517	40	0	0.000	0.311	1.102	-92.25	-168.04	-0.01	0.00
120000	0.001	15.369	1.040	42	0	0.000	0.286	0.170	-85.36	-176.20	-0.00	0.00
121000	0.011	19.211	0.139	38	0	0.000	0.528	0.929	-93.48	-159.92	0.01	0.00
122000	0.002	7.915	0.618	42	0	0.000	0.378	0.559	-87.51	-176.20	0.00	-1.91
123000	0.028	25.493	0.642	36	0	0.000	0.381	0.520	-88.75	-151.95	0.00	0.00
124000	0.005	18.471	0.432	45	0	0.000	0.384	1.249	-87.18	-188.66	0.00	0.96
125000	0.001	22.640	0.582	32	0	0.000	0.375	0.564	-90.51	-136.33	-0.00	0.55
126000	0.001	12.055	0.267	42	0	0.000	0.573	0.356	-95.39	-176.20	0.01	0.00
127000	0.001	23.983	1.645	40	0	0.000	0.440	1.182	-100.00	-168.03	-0.03	0.00
128000	0.039	26.681	2.209	40	0	0.000	0.222	1.202	-98.07	-168.05	0.00	-2.50
129000	0.047	21.445	1.147	45	0	0.000	0.313	0.729	-99.48	-188.66	0.00	-0.69
130000	0.021	115.335	1.481	35	0	0.000	0.287	0.138	-98.82	-148.03	0.00	0.00
131000	0.009	10.742	0.773	34	0	0.000	0.380	1.709	-90.98	-144.08	-0.00	0.69
132000	0.001	18.933	0.952	38	0	0.000	0.320	-0.081	-92.46	-159.94	0.00	-0.28
133000	0.011	22.839	0.683	40	0	0.000	0.340	0.508	-86.57	-168.01	0.00	-0.69
134000	0.012	46.796	0.382	32	0	0.000	0.408	0.989	-90.61	-136.34	-0.00	0.00
135000	0.051	12.868	0.403	32	0	0.000	0.395	0.945	-89.01	-136.32	0.00	-5.17
136000	0.025	45.563	0.921	33	0	0.000	0.380	0.887	-87.95	-140.19	0.00	3.09
137000	0.002	18.424	0.945	42	0	0.000	0.400	0.676	-97.69	-176.21	0.01	0.00
138000	0.050	46.482	0.954	42	0	0.000	0.325	0.513	-91.52	-176.22	0.00	4.69
139000	0.030	12.294	0.651	38	0	0.000	0.358	0.568	-86.44	-159.93	-0.00	0.11
140000	0.006	21.317	0.637	37	0	0.000	0.396	0.947	-86.24	-155.93	-0.00	0.00
141000	0.000	26.292	0.413	38	0	0.000	0.318	0.207	-83.39	-159.93	0.00	-8.36
142000	0.054	10.762	0.927	36	0	0.000	0.320	0.517	-88.36	-151.95	-0.00	1.02
143000	0.001	55.273	0.936	37	0	0.000	0.334	0.498	-96.33	-155.94	0.00	-4.27
144000	0.061	118.310	1.357	42	0	0.000	0.176	1.532	-93.26	-176.24	-0.00	-0.69
145000	0.018	192.686	0.510	44	0	0.000	0.395	0.272	-100.49	-184.50	-0.00	0.63
146000	0.001	45.449	0.859	44	0	0.000	0.459	1.408	-96.24	-184.49	0.00	-1.46
147000	0.082	64.515	0.913	39	0	0.000	0.098	0.507	-97.06	-163.99	-0.03	0.00
148000	0.009	36.564	0.436	38	0	0.000	0.286	1.023	-83.69	-159.94	0.00	0.00
149000	0.122	28.406	1.080	43	0	0.000	0.155	1.122	-96.41	-180.35	0.00	0.00
150000	0.107	38.845	4.113	44	0	0.000	0.342	0.055	-106.31	-184.52	-0.00	-0.69
151000	0.001	22.424	0.597	38	0	0.000	0.345	0.506	-89.16	-159.93	0.00	-6.91
152000	0.021	18.865	0.417	41	0	0.000	0.415	0.688	-87.90	-172.10	0.01	0.00
153000	0.001	19.246	0.602	31	0	0.000	0.442	0.837	-91.73	-132.49	-0.00	0.00
154000	0.000	49.466	0.499	39	0	0.000	0.320	1.403	-91.62	-163.97	0.00	-2.61
155000	0.008	90.512	0.624	32	0	0.000	0.392	0.818	-87.84	-136.33	0.00	0.00
156000	0.002	52.377	1.097	45	0	0.000	0.348	-0.034	-99.77	-188.67	-0.00	0.00
157000	0.009	37.005	1.123	47	0	0.000	0.348	1.840	-94.74	-197.08	-0.00	1.54
158000	0.063	127.578	1.892	36	0	0.000	0.033	0.735	-101.33	-151.99	0.00	0.69
159000	0.061	39.955	1.260	40	0	0.000	0.238	1.036	-86.40	-168.04	-0.00	0.00
160000	0.029	30.616	1.711	43	0	0.000	0.154	0.582	-88.67	-180.35	-0.00	0.00
161000	0.068	41.896	1.627	39	0	0.000	0.355	0.376	-96.86	-163.99	0.00	-1.48
162000	0.014	31.820	0.810	37	0	0.000	0.405	0.437	-93.50	-155.93	-0.00	0.64
163000	0.026	53.648	1.313	39	0	0.000	0.251	0.814	-90.74	-163.97	-0.00	0.00
164000	0.012	17.323	0.938	47	0	0.000	0.278	1.508	-91.31	-197.07	-0.00	0.00
165000	0.004	37.143	0.772	40	0	0.000	0.426	1.297	-91.90	-168.03	-0.00	0.00
166000	0.006	13.568	0.337	35	0	0.000	0.472	0.625	-92.02	-148.00	0.00	0.00
167000	0.026	19.165	0.434	35	0	0.000	0.313	0.339	-86.31	-148.00	0.00	0.00
168000	0.016	19.197	0.897	44	0	0.000	0.536	0.906	-97.28	-184.49	0.00	-4.39
169000	0.018	46.862	0.331	42	0	0.000	0.466	0.575	-94.65	-176.21	0.00	3.71
170000	0.027	24.843	0.630	35	0	0.000	0.429	0.817	-97.79	-148.00	0.00	-0.45
171000	0.008	16.661	0.508	38	0	0.000	0.383	0.403	-90.03	-159.93	0.00	0.00
172000	0.003	36.404	0.469	38	0	0.000	0.324	1.505	-85.15	-159.94	-0.00	0.05
173000	0.008	7.245	0.422	33	0	0.000	0.530	1.079	-90.46	-140.19	-0.00	0.00
174000	0.000	20.571	1.411	37	0	0.000	0.287	-0.122	-96.73	-155.93	0.00	-0.69
175000	0.029	15.169	0.653	37	0	0.000	0.440	1.225	-86.72	-155.93	-0.00	0.00
176000	0.002	13.735	0.482	34	0	0.000	0.349	0.770	-91.23	-144.08	-0.00	0.00
177000	0.008	11.662	1.040	37	0	0.000	0.370	2.030	-92.69	-155.93	0.00	-0.75
178000	0.019	32.635	0.774	37	0	0.000	0.313	0.872	-85.93	-155.94	0.00	-2.56
179000	0.034	230.620	0.813	43	0	0.000	0.305	1.684	-100.54	-180.38	0.00	0.00
180000	0.000	73.301	1.187	36	0	0.000	0.389	1.203	-100.15	-151.96	0.00	-0.56
181000	0.015	106.735	0.731	30	0	0.000	0.477	0.439	-100.05	-128.70	0.00	-0.93
182000	0.018	48.087	1.371	35	0	0.000	0.331	0.614	-98.72	-148.02	-0.01	0.69
183000	0.000	24.554	0.284	42	0	0.000	0.439	0.456	-86.78	-176.20	0.00	4.83
184000	0.004	3.102	0.231	33	0	0.000	0.454	0.589	-82.62	-140.18	0.00	-1.26
185000	0.001	22.581	0.557	31	0	0.000	0.408	1.326	-86.20	-132.49	0.00	0.00
186000	0.001	6.181	0.482	37	0	0.000	0.408	0.433	-88.64	-155.93	0.00	0.00
187000	0.249	62.154	1.198	33	0	0.000	0.492	0.407	-106.33	-140.21	0.00	0.00
188000	0.046	59.480	0.591	42	0	0.000	0.409	1.013	-93.47	-176.22	0.00	-0.71
189000	0.145	56.524	0.917	34	0	0.000	0.395	0.339	-97.43	-144.10	0.00	3.81
190000	0.004	27.131	1.117	29	0	0.000	0.363	1.367	-94.24	-124.93	0.00	4.90
191000	0.013	202.456	0.751	45	0	0.000	0.227	-0.339	-99.93	-188.69	0.00	0.33
192000	0.002	15.766	0.626	35	0	0.000	0.501	1.815	-96.09	-148.00	0.00	0.00
193000	0.002	13.731	0.654	37	0	0.000	0.352	0.389	-92.52	-155.93	0.00	-6.31
194000	0.002	36.415	0.661	45	0	0.000	0.314	0.665	-91.25	-188.66	-0.00	0.69
195000	0.084	49.691	1.350	44	0	0.000	0.116	0.770	-89.72	-184.50	0.00	-2.17
196000	0.005	42.215	1.073	43	0	0.000	0.193	0.984	-91.88	-180.34	0.00	-1.41
197000	0.044	22.343	1.132	35	0	0.000	0.356	2.169	-97.41	-148.01	0.00	0.00
198000	0.043	26.055	0.867	42	0	0.000	0.260	0.644	-89.64	-176.21	0.00	-1.80
199000	0.002	17.526	0.463	35	0	0.000	0.475	1.718	-90.43	-147.99	0.00	-3.27
200000	0.014	13.386	0.546	36	0	0.000	0.340	0.622	-82.72	-151.95	0.00	-7.73
201000	0.162	27.116	1.993	36	0	0.000	0.274	0.105	-85.80	-151.96	0.00	0.00
202000	0.007	9.404	0.278	41	0	0.000	0.411	0.713	-93.25	-172.09	-0.00	-0.69
203000	0.008	21.017	0.513	41	0	0.000	0.305	0.677	-89.95	-172.10	-0.00	0.98
204000	0.002	27.762	1.587	41	0	0.000	0.308	0.141	-95.85	-172.12	0.00	-0.90
205000	0.007	19.148	0.593	41	0	0.000	0.495	0.757	-88.81	-172.10	0.00	0.00
206000	0.010	17.843	0.440	35	0	0.000	0.351	0.693	-86.34	-148.01	-0.00	0.00
207000	0.041	28.237	1.244	37	0	0.000	0.248	0.359	-89.30	-155.94	0.00	-0.96
208000	0.030	16.447	0.645	38	0	0.000	0.341	1.394	-87.39	-159.93	0.00	-3.81
209000	0.007	15.450	0.576	37	0	0.000	0.428	0.790	-85.26	-155.92	0.01	0.00
210000	0.000	8.089	0.282	35	0	0.000	0.445	0.656	-96.64	-148.00	0.01	0.00
211000	0.006	27.271	1.302	43	0	0.000	0.331	1.901	-88.17	-180.34	0.00	-1.18
212000	0.006	5.505	0.256	37	0	0.000	0.456	0.723	-86.71	-155.92	0.01	0.00
213000	0.006	26.832	0.364	36	0	0.000	0.359	1.033	-89.86	-151.95	0.00	0.00
214000	0.003	74.359	1.211	45	0	0.000	0.359	1.006	-90.75	-188.66	0.00	2.87
215000	0.044	105.649	0.672	33	0	0.000	0.302	1.515	-82.77	-140.19	0.02	0.00
216000	0.110	31.089	2.268	32	0	0.000	0.272	0.158	-99.29	-136.34	0.00	4.81
217000	0.001	17.389	1.297	40	0	0.000	0.378	1.084	-91.61	-168.02	-0.00	-0.69
218000	0.000	11.770	0.258	29	0	0.000	0.538	1.152	-93.39	-124.91	-0.00	0.00
219000	0.019	11.069	0.268	34	0	0.000	0.445	0.462	-85.36	-144.07	-0.00	1.27
220000	0.009	13.288	0.541	34	0	0.000	0.385	1.423	-86.88	-144.08	0.00	-0.69
221000	0.019	10.138	0.310	37	0	0.000	0.399	0.560	-89.85	-155.93	-0.00	0.00
222000	0.023	11.004	0.739	37	0	0.000	0.372	0.712	-83.04	-155.93	0.00	-2.20
223000	0.053	13.034	0.469	37	0	0.000	0.415	-0.073	-90.99	-155.92	0.00	-3.16
224000	0.032	24.297	0.688	31	0	0.000	0.520	0.634	-94.09	-132.49	-0.00	0.00
225000	0.003	37.516	0.611	33	0	0.000	0.263	0.530	-86.19	-140.19	-0.00	0.69
226000	0.012	24.158	0.413	37	0	0.000	0.365	2.033	-94.60	-155.94	0.00	-3.61
227000	0.066	21.924	0.881	38	0	0.000	0.382	1.054	-93.01	-159.95	0.00	-0.69
228000	0.003	16.007	0.539	39	0	0.000	0.439	0.624	-90.72	-163.96	0.00	-0.80
229000	0.013	29.084	0.694	40	0	0.000	0.387	0.436	-85.33	-168.02	-0.00	0.00
230000	0.042	30.401	0.959	34	0	0.000	0.305	0.180	-93.43	-144.09	0.00	-0.69
231000	0.010	37.416	0.592	37	0	0.000	0.429	-0.268	-96.29	-155.93	0.01	0.00
232000	0.108	50.114	0.523	30	0	0.000	0.397	0.527	-93.02	-128.69	-0.02	0.00
233000	0.004	21.956	0.673	50	0	0.000	0.373	1.097	-93.02	-209.84	0.00	-0.69
234000	0.000	37.008	0.686	33	0	0.000	0.350	1.355	-88.83	-140.18	-0.00	0.00
235000	0.040	38.645	0.935	47	0	0.000	0.320	0.693	-97.72	-197.08	-0.00	0.00
236000	0.032	28.515	0.926	40	0	0.000	0.372	0.922	-85.14	-168.02	0.00	0.00
237000	0.010	9.322	0.701	27	0	0.000	0.486	0.938	-94.08	-117.49	-0.00	0.00
238000	0.199	50.389	1.004	37	0	0.000	0.213	0.757	-87.45	-155.94	0.00	0.69
239000	0.070	29.734	0.664	32	0	0.000	0.489	1.314	-94.28	-136.33	0.00	-2.34
240000	0.066	15.723	0.547	26	0	0.000	0.448	0.570	-91.87	-113.82	-0.00	0.00
241000	0.000	44.853	0.558	29	0	0.000	0.460	-0.267	-97.97	-124.93	0.00	0.40
242000	0.025	20.690	0.588	41	0	0.000	0.346	0.524	-93.69	-172.10	0.00	-0.69
243000	0.013	27.376	0.289	35	0	0.000	0.437	1.166	-82.82	-147.99	0.01	0.00
244000	0.004	13.563	0.246	32	0	0.000	0.330	0.446	-85.23	-136.32	-0.01	0.00
245000	0.001	602.179	1.391	45	0	0.000	0.248	1.244	-92.30	-188.70	0.00	0.00
246000	0.004	55.829	1.946	45	0	0.000	0.197	-0.350	-95.78	-188.69	-0.00	0.56
247000	0.001	58.490	0.827	28	0	0.000	0.319	0.569	-88.72	-121.20	-0.00	0.00
248000	0.107	26.716	0.707	35	0	0.000	0.076	0.662	-94.64	-148.02	0.00	0.00
249000	0.010	109.900	0.869	41	0	0.000	0.171	1.478	-85.89	-172.14	0.00	-0.29
250000	0.003	42.809	0.683	44	0	0.000	0.336	1.207	-83.67	-184.48	-0.00	1.24
251000	0.011	72.092	0.523	45	0	0.000	0.338	0.428	-83.83	-188.66	0.00	-2.57
252000	0.001	26.453	1.017	39	0	0.000	0.354	0.982	-93.64	-163.97	0.00	-1.34
253000	0.034	19.277	2.198	37	0	0.000	0.247	0.644	-98.19	-155.95	0.00	-1.80
254000	0.029	77.577	0.722	40	0	0.000	0.264	0.267	-88.20	-168.04	0.00	-0.94
255000	0.002	140.368	0.582	40	0	0.000	0.383	0.936	-93.01	-168.03	0.00	4.19
256000	0.000	95.004	0.993	37	0	0.000	0.524	-0.074	-103.72	-155.94	-0.00	0.69
257000	0.031	67.989	1.163	39	0	0.000	0.336	1.373	-93.91	-163.97	0.00	0.00
258000	0.008	30.034	0.398	39	0	0.000	0.284	0.561	-82.78	-163.97	0.00	0.00
259000	0.014	6.191	0.947	39	0	0.000	0.363	1.865	-90.37	-163.96	0.00	1.96
260000	0.017	12.033	0.246	38	0	0.000	0.459	0.330	-80.71	-159.93	0.00	0.00
261000	0.001	24.853	0.519	38	0	0.000	0.398	2.092	-94.02	-159.93	0.00	4.32
262000	0.031	43.708	0.595	43	0	0.000	0.413	1.166	-96.30	-180.34	0.00	-0.20
263000	0.014	14.404	0.626	42	0	0.000	0.502	1.002	-93.85	-176.20	0.00	-0.69
264000	0.036	48.634	0.447	43	0	0.000	0.285	0.977	-91.04	-180.34	-0.00	0.00
265000	0.008	146.870	0.820	48	0	0.000	0.419	0.765	-95.50	-201.32	-0.00	0.00
266000	0.017	23.137	1.494	46	0	0.000	0.243	1.439	-90.97	-192.85	0.00	0.00
267000	0.025	47.928	1.852	39	0	0.000	0.242	1.397	-89.18	-163.98	0.00	0.69
268000	0.028	44.049	1.638	39	0	0.000	0.253	1.199	-91.53	-163.98	-0.03	0.00
269000	0.007	11.563	0.225	33	0	0.000	0.375	0.655	-99.03	-140.18	-0.00	0.00
270000	0.026	65.323	1.143	45	0	0.000	0.420	0.368	-98.40	-188.67	0.00	4.68
271000	0.005	45.659	0.782	37	0	0.000	0.356	0.305	-97.08	-155.94	0.02	0.00
272000	0.004	25.325	0.547	39	0	0.000	0.401	0.325	-82.18	-163.96	-0.00	-0.69
273000	0.003	16.227	0.574	37	0	0.000	0.452	1.572	-92.30	-155.93	0.00	-0.69
274000	0.022	7.303	0.460	31	0	0.000	0.478	0.787	-90.63	-132.49	0.00	-4.90
275000	0.106	126.028	0.409	33	0	0.000	0.432	1.016	-92.23	-140.21	0.00	-0.69
276000	0.000	18.976	0.863	32	0	0.000	0.458	0.797	-95.20	-136.32	-0.02	0.00
277000	0.000	6.670	0.227	37	0	0.000	0.384	1.305	-94.37	-155.92	0.00	-0.75
278000	0.013	30.365	0.283	35	0	0.000	0.373	0.765	-86.16	-148.00	0.00	0.00
279000	0.004	6.336	0.337	36	0	0.000	0.491	0.261	-85.36	-151.95	0.00	0.00
280000	0.008	38.856	0.503	33	0	0.000	0.284	1.230	-87.38	-140.20	0.00	0.69
281000	0.133	27.526	1.470	38	0	0.000	0.348	1.148	-95.13	-159.95	-0.00	0.69
282000	0.009	32.546	0.762	31	0	0.000	0.362	0.936	-101.63	-132.49	0.00	0.00
283000	0.000	71.096	0.594	33	0	0.000	0.412	1.011	-91.52	-140.19	0.00	0.82
284000	0.001	9.536	0.581	31	0	0.000	0.454	0.561	-93.11	-132.49	-0.00	0.00
285000	0.014	35.660	1.570	38	0	0.000	0.401	0.283	-95.13	-159.94	0.00	-0.43
286000	0.057	30.787	0.759	37	0	0.000	0.269	2.279	-85.58	-155.93	0.00	0.69
287000	0.006	91.166	0.522	39	0	0.000	0.307	1.678	-88.71	-163.98	0.00	0.00
288000	0.014	39.190	0.578	49	0	0.000	0.393	1.079	-96.34	-205.57	-0.00	-0.69
289000	0.001	12.477	0.246	40	0	0.000	0.566	1.003	-93.40	-168.01	0.00	4.07
290000	0.009	29.100	0.761	39	0	0.000	0.388	0.075	-85.31	-163.97	-0.00	0.00
291000	0.011	9.704	0.544	41	0	0.000	0.438	1.205	-89.53	-172.10	0.00	-0.69
292000	0.001	22.406	0.499	44	0	0.000	0.387	0.302	-88.88	-184.48	0.01	0.00
293000	0.009	71.279	1.001	37	0	0.000	0.381	1.626	-90.37	-155.94	-0.00	1.68
294000	0.011	3.431	0.477	36	0	0.000	0.401	0.901	-91.12	-151.94	-0.00	0.00
295000	0.004	19.240	0.464	36	0	0.000	0.541	1.077	-92.19	-151.95	0.00	-0.97
296000	0.010	14.458	0.329	43	0	0.000	0.480	0.896	-94.56	-180.33	0.00	0.00
297000	0.009	67.734	0.947	37	0	0.000	0.249	0.889	-86.66	-155.95	0.00	-1.98
298000	0.001	18.168	0.786	36	0	0.000	0.515	0.955	-98.35	-151.95	-0.00	0.00
299000	0.001	34.384	0.777	41	0	0.000	0.448	1.393	-95.53	-172.10	-0.00	1.13
300000	0.000	34.950	0.569	37	0	0.000	0.331	0.731	-87.39	-155.93	-0.00	-0.69
301000	0.004	22.041	0.478	41	0	0.000	0.402	1.402	-93.26	-172.10	0.00	-1.45
302000	0.005	9.870	0.485	35	0	0.000	0.412	0.372	-88.22	-147.99	-0.00	1.69
303000	0.037	21.712	0.626	38	0	0.000	0.476	0.756	-88.04	-159.93	0.00	0.00
304000	0.007	11.487	0.668	38	0	0.000	0.347	0.406	-81.93	-159.93	-0.00	0.00
305000	0.001	22.264	0.587	45	0	0.000	0.306	0.853	-86.32	-188.66	0.00	3.78
306000	0.007	157.280	0.681	45	0	0.000	0.315	0.157	-94.82	-188.66	0.00	0.00
307000	0.007	24.672	1.812	40	0	0.000	0.383	0.905	-102.02	-168.03	0.00	0.00
308000	0.004	10.482	0.466	36	0	0.000	0.428	0.274	-97.30	-151.95	-0.00	1.99
309000	0.000	39.620	1.407	40	0	0.000	0.259	1.408	-91.47	-168.04	-0.00	1.59
310000	0.003	32.070	0.696	43	0	0.000	0.334	0.929	-86.84	-180.34	-0.00	0.00
311000	0.009	14.735	0.246	40	0	0.000	0.388	1.240	-95.33	-168.03	0.00	4.25
312000	0.002	13.533	0.284	43	0	0.000	0.557	0.328	-90.87	-180.33	0.00	0.02
313000	0.006	12.836	0.125	31	0	0.000	0.534	0.159	-89.62	-132.48	-0.00	1.11
314000	0.000	6.547	0.552	38	0	0.000	0.484	0.277	-90.66	-159.93	0.00	0.69
315000	0.080	42.781	1.176	40	0	0.000	0.253	0.790	-95.18	-168.03	0.00	-0.69
316000	0.032	53.859	0.791	40	0	0.000	0.334	1.208	-91.85	-168.03	0.00	-0.69
317000	0.002	19.220	0.350	34	0	0.000	0.394	-0.052	-88.72	-144.07	0.00	0.00
318000	0.039	6.905	0.485	35	0	0.000	0.365	1.749	-95.39	-148.00	0.00	0.00
319000	0.011	42.456	0.563	43	0	0.000	0.453	0.233	-93.96	-180.35	0.00	0.00
320000	0.015	66.145	0.916	48	0	0.000	0.206	0.532	-79.63	-201.32	0.00	-2.37
321000	0.042	119.034	0.947	45	0	0.000	0.149	1.062	-96.64	-188.70	-0.00	1.23
322000	0.000	20.972	0.618	42	0	0.000	0.424	0.400	-85.97	-176.20	-0.00	0.00
323000	0.142	46.817	0.893	38	0	0.000	0.127	0.185	-84.73	-159.95	-0.00	-0.69
324000	0.169	40.775	1.602	47	0	0.000	0.026	0.789	-90.41	-197.09	0.00	-0.07
325000	0.027	72.220	2.057	39	0	0.000	0.090	1.098	-90.25	-163.99	0.00	0.69
326000	0.006	70.650	1.359	39	0	0.000	0.284	1.262	-89.17	-163.98	-0.00	0.00
327000	0.009	11.613	1.051	45	0	0.000	0.239	1.382	-85.05	-188.66	-0.00	0.00
328000	0.013	58.883	0.998	37	0	0.000	0.393	0.803	-94.16	-155.93	-0.00	1.68
329000	0.009	21.114	0.620	40	0	0.000	0.417	1.072	-90.56	-168.02	0.00	0.00
330000	0.002	5.535	0.593	35	0	0.000	0.537	0.831	-93.09	-148.00	0.00	-1.29
331000	0.005	11.472	1.386	38	0	0.000	0.381	0.841	-92.83	-159.94	-0.00	0.00
332000	0.000	7.296	0.756	37	0	0.000	0.571	1.071	-92.36	-155.92	-0.00	1.30
333000	0.011	69.092	1.131	40	0	0.000	0.423	0.590	-89.42	-168.02	0.00	0.00
334000	0.002	17.410	0.112	36	0	0.000	0.413	0.314	-83.97	-151.95	-0.00	0.00
335000	0.000	6.528	0.570	36	0	0.000	0.420	0.256	-88.44	-151.95	0.00	0.00
336000	0.041	24.327	0.724	43	0	0.000	0.244	0.056	-85.54	-180.33	-0.00	0.00
337000	0.151	39.602	1.212	41	0	0.000	0.316	1.055	-92.21	-172.11	-0.04	0.00
338000	0.026	83.437	2.062	44	0	0.000	0.053	0.735	-96.43	-184.52	0.00	0.00
339000	0.053	129.053	1.208	45	0	0.000	0.125	0.678	-77.11	-188.68	0.00	0.00
340000	0.042	24.927	1.219	44	0	0.000	0.238	1.646	-89.32	-184.49	0.00	-0.83
341000	0.009	26.052	0.452	36	0	0.000	0.277	1.004	-89.88	-151.95	0.00	0.00
342000	0.002	15.845	1.039	31	0	0.000	0.473	0.925	-94.06	-132.49	0.00	4.73
343000	0.002	84.486	0.447	35	0	0.000	0.308	0.898	-89.53	-148.01	-0.00	-0.69
344000	0.002	50.824	0.931	42	0	0.000	0.353	0.401	-94.93	-176.21	-0.00	0.00
345000	0.000	31.751	0.746	44	0	0.000	0.415	0.787	-93.83	-184.49	-0.00	0.00
346000	0.006	9.569	0.467	37	0	0.000	0.385	0.402	-88.03	-155.93	0.00	4.89
347000	0.010	10.625	1.350	41	0	0.000	0.303	0.621	-93.85	-172.11	0.00	4.82
348000	0.002	6.138	0.249	34	0	0.000	0.388	0.721	-81.42	-144.07	0.00	0.00
349000	0.019	20.376	0.554	37	0	0.000	0.258	1.576	-90.38	-155.93	0.00	0.00
350000	0.003	8.425	0.627	34	0	0.000	0.328	0.486	-90.70	-144.08	0.00	0.68
351000	0.002	111.767	1.015	43	0	0.000	0.361	1.681	-94.83	-180.35	-0.00	0.00
352000	0.000	42.369	0.766	37	0	0.000	0.342	1.123	-93.14	-155.94	-0.00	-0.69
353000	0.015	13.055	0.541	39	0	0.000	0.546	0.891	-97.66	-163.96	-0.00	0.00
354000	0.010	16.017	1.121	40	0	0.000	0.324	0.416	-90.11	-168.03	-0.00	0.00
355000	0.031	14.717	0.685	34	0	0.000	0.365	1.259	-88.41	-144.08	0.00	-0.01
356000	0.002	12.257	0.877	38	0	0.000	0.291	-0.174	-91.01	-159.93	0.00	-0.69
357000	0.036	34.965	0.590	38	0	0.000	0.435	1.502	-96.52	-159.94	0.00	0.69
358000	0.003	17.250	0.999	32	0	0.000	0.400	0.597	-90.98	-136.32	0.00	-10.05
359000	0.008	32.302	0.827	43	0	0.000	0.323	0.072	-94.13	-180.34	-0.00	0.69
360000	0.010	14.282	0.974	35	0	0.000	0.426	1.677	-88.60	-148.00	-0.00	0.00
361000	0.011	46.609	1.212	40	0	0.000	0.353	1.589	-98.45	-168.03	0.00	-0.69
362000	0.007	26.999	0.931	36	0	0.000	0.303	1.141	-94.54	-151.96	-0.00	0.00
363000	0.013	19.934	0.544	49	0	0.000	0.473	1.009	-90.99	-205.57	0.00	-0.69
364000	0.001	29.768	0.432	38	0	0.000	0.450	0.480	-89.01	-159.93	-0.03	0.00
365000	0.005	68.903	0.676	37	0	0.000	0.363	0.297	-92.48	-155.94	0.00	-0.69
366000	0.009	10.276	0.440	37	0	0.000	0.332	1.551	-90.00	-155.93	-0.00	0.00
367000	0.058	36.835	1.982	38	0	0.000	0.266	1.787	-92.61	-159.96	-0.00	0.00
368000	0.004	10.715	0.822	40	0	0.000	0.353	-0.026	-85.39	-168.02	-0.00	0.00
369000	0.002	42.860	0.580	42	0	0.000	0.451	0.274	-92.52	-176.20	0.00	0.00
370000	0.016	7.729	0.780	31	0	0.000	0.382	0.491	-89.27	-132.49	-0.00	-0.69
371000	0.014	4.010	0.338	30	0	0.000	0.391	0.216	-87.88	-128.69	-0.00	0.00
372000	0.000	29.842	0.866	36	0	0.000	0.265	1.429	-86.67	-151.95	-0.02	0.00
373000	0.036	18.270	0.826	45	0	0.000	0.325	0.347	-90.64	-188.65	0.00	-0.31
374000	0.006	35.713	0.417	39	0	0.000	0.283	0.683	-84.41	-163.97	0.00	-2.18
375000	0.008	10.708	0.904	38	0	0.000	0.401	0.033	-91.36	-159.93	-0.00	-0.69
376000	0.000	11.961	0.350	47	0	0.000	0.485	1.699	-88.71	-197.06	-0.00	0.00
377000	0.001	34.180	2.833	38	0	0.000	0.350	0.301	-104.38	-159.96	-0.01	1.23
378000	0.101	29.941	0.978	46	0	0.000	0.222	1.139	-88.53	-192.85	0.00	-1.68
379000	0.030	17.857	0.515	37	0	0.000	0.323	1.467	-89.93	-155.93	0.00	-0.42
380000	0.017	18.175	0.436	35	0	0.000	0.341	0.827	-83.65	-148.00	-0.02	0.00
381000	0.005	20.419	1.239	33	0	0.000	0.278	0.228	-90.05	-140.19	0.00	4.31
382000	0.027	6.951	0.428	40	0	0.000	0.476	0.032	-87.11	-168.01	0.00	4.46
383000	0.004	10.658	0.691	38	0	0.000	0.304	0.277	-95.43	-159.94	-0.00	0.69
384000	0.002	14.709	0.501	46	0	0.000	0.390	0.928	-94.53	-192.84	0.00	-1.64
385000	0.021	58.510	1.031	36	0	0.000	0.390	0.617	-90.79	-151.95	0.00	0.55
386000	0.001	21.920	0.733	34	0	0.000	0.390	0.679	-87.08	-144.08	0.00	4.84
387000	0.091	15.054	0.981	37	0	0.000	0.198	0.714	-84.60	-155.94	0.00	0.57
388000	0.027	54.612	0.651	39	0	0.000	0.416	0.660	-93.88	-163.98	0.00	-2.79
389000	0.008	44.716	0.989	36	0	0.000	0.255	-0.596	-83.53	-151.96	0.00	-3.05
390000	0.006	44.697	0.861	39	0	0.000	0.282	1.373	-90.20	-163.98	-0.00	0.00
391000	0.008	29.743	1.151	36	0	0.000	0.424	1.327	-92.50	-151.96	0.00	-0.75
392000	0.001	24.447	1.021	39	0	0.000	0.335	1.070	-97.51	-163.97	0.00	0.00
393000	0.014	27.384	0.802	35	0	0.000	0.275	0.255	-87.49	-148.00	-0.00	0.00
394000	0.009	32.047	0.900	42	0	0.000	0.189	-0.798	-80.85	-176.22	0.00	-0.69
395000	0.056	33.312	1.228	44	0	0.000	0.434	1.684	-93.60	-184.49	0.00	-0.75
396000	0.005	27.933	0.704	38	0	0.000	0.286	0.105	-92.21	-159.94	-0.00	-0.69
397000	0.004	73.315	1.255	40	0	0.000	0.322	0.802	-89.08	-168.04	-0.00	-0.69
398000	0.002	40.467	1.046	46	0	0.000	0.353	1.981	-94.04	-192.85	0.00	0.00
399000	0.015	109.837	0.798	39	0	0.000	0.312	-0.045	-95.16	-163.98	-0.00	0.69
400000	0.011	60.234	0.294	39	0	0.000	0.418	2.091	-95.23	-163.97	0.00	-1.60
401000	0.000	18.365	0.734	35	0	0.000	0.398	0.360	-88.71	-148.00	-0.02	0.00
402000	0.008	14.107	2.815	28	0	0.000	0.304	-0.073	-99.40	-121.20	0.00	3.75
403000	0.015	28.215	0.448	35	0	0.000	0.470	0.669	-91.59	-148.00	0.00	0.00
404000	0.040	15.027	0.556	37	0	0.000	0.393	0.874	-94.07	-155.93	-0.00	0.69
405000	0.030	44.214	0.683	43	0	0.000	0.282	2.393	-85.55	-180.34	-0.00	0.00
406000	0.005	278.293	0.755	34	0	0.000	0.393	1.700	-92.12	-144.10	0.00	-1.99
407000	0.055	23.345	0.861	33	0	0.000	0.339	1.126	-95.05	-140.19	-0.00	0.00
408000	0.017	13.980	0.772	28	0	0.000	0.275	0.738	-87.83	-121.19	-0.00	0.00
409000	0.001	77.518	0.831	35	0	0.000	0.365	0.435	-93.94	-148.00	0.00	-1.63
410000	0.022	8.893	0.480	34	0	0.000	0.355	0.383	-86.68	-144.07	-0.00	1.61
411000	0.023	36.143	1.590	46	0	0.000	0.238	1.129	-112.25	-192.88	-0.00	0.00
412000	0.000	18.892	0.320	34	0	0.000	0.546	1.342	-96.23	-144.08	0.00	0.00
413000	0.003	29.305	1.030	37	0	0.000	0.307	0.820	-84.27	-155.93	-0.00	-0.69
414000	0.015	77.808	0.369	37	0	0.000	0.237	0.322	-83.60	-155.94	-0.00	-0.69
415000	0.012	30.238	0.652	42	0	0.000	0.391	0.335	-89.77	-176.21	0.00	0.00
416000	0.020	10.497	0.687	45	0	0.000	0.339	0.869	-97.38	-188.66	0.01	0.00
417000	0.013	68.833	1.808	38	0	0.000	0.364	2.350	-99.67	-159.97	0.00	4.79
418000	0.003	21.143	0.949	36	0	0.000	0.381	1.122	-93.38	-151.96	0.00	-2.27
419000	0.006	10.871	0.489	46	0	0.000	0.349	2.217	-91.53	-192.85	0.00	4.74
420000	0.003	32.207	1.178	38	0	0.000	0.286	1.254	-86.89	-159.95	-0.00	0.00
421000	0.016	8.014	0.331	35	0	0.000	0.404	0.658	-84.79	-148.00	-0.01	0.00
422000	0.025	13.453	1.186	43	0	0.000	0.440	1.598	-95.38	-180.33	0.00	-1.97
423000	0.002	116.880	1.044	34	0	0.000	0.433	0.465	-95.38	-144.09	0.00	1.99
424000	0.000	35.531	0.728	34	0	0.000	0.425	2.297	-93.30	-144.08	0.00	-1.42
425000	0.011	59.242	0.706	35	0	0.000	0.443	0.656	-92.97	-148.01	-0.02	0.00
426000	0.003	42.735	0.742	45	0	0.000	0.364	0.020	-92.19	-188.66	0.00	-3.06
427000	0.031	30.841	1.053	34	0	0.000	0.394	1.445	-93.97	-144.09	0.00	0.00
428000	0.056	74.663	1.185	35	0	0.000	0.114	1.007	-96.42	-148.02	0.00	-1.83
429000	0.003	8.840	0.281	44	0	0.000	0.568	0.506	-91.03	-184.47	0.00	0.00
430000	0.029	162.761	0.797	41	0	0.000	0.157	0.529	-94.40	-172.12	0.00	-0.04
431000	0.006	18.020	1.435	32	0	0.000	0.322	0.406	-90.99	-136.33	-0.00	0.69
432000	0.003	25.130	0.434	34	0	0.000	0.466	1.212	-89.54	-144.08	0.00	4.16
433000	0.001	6.775	0.502	39	0	0.000	0.372	0.720	-86.41	-163.96	0.00	-2.98
434000	0.013	8.471	0.656	35	0	0.000	0.424	1.421	-92.10	-148.00	-0.01	1.61
435000	0.008	27.983	0.590	36	0	0.000	0.323	1.786	-93.17	-151.96	0.00	-5.10
436000	0.004	26.736	0.286	39	0	0.000	0.326	0.257	-86.11	-163.97	0.00	-1.55
437000	0.000	4.292	0.384	39	0	0.000	0.484	0.664	-85.05	-163.95	-0.00	0.00
438000	0.032	10.271	1.198	35	0	0.000	0.469	0.498	-95.88	-148.00	0.00	0.00
439000	0.000	100.410	0.657	37	0	0.000	0.378	0.459	-88.16	-155.94	-0.00	0.00
440000	0.007	28.360	0.413	38	0	0.000	0.406	0.439	-87.04	-159.93	0.00	-1.57
441000	0.012	75.162	0.938	40	0	0.000	0.379	0.710	-97.90	-168.04	0.00	-1.34
442000	0.001	4.422	0.299	42	0	0.000	0.309	1.333	-83.34	-176.19	-0.00	-0.69
443000	0.001	48.792	0.436	43	0	0.000	0.324	0.880	-81.59	-180.34	0.00	-2.22
444000	0.038	160.440	0.228	38	0	0.000	0.460	1.388	-92.03	-159.94	0.00	-1.39
445000	0.007	132.370	1.329	45	0	0.000	0.375	1.189	-92.91	-188.67	-0.00	0.93
446000	0.000	46.815	0.771	32	0	0.000	0.451	-0.060	-98.18	-136.34	0.00	-1.36
447000	0.002	11.568	0.420	38	0	0.000	0.526	0.286	-92.05	-159.93	-0.00	0.00
448000	0.012	14.819	1.145	44	0	0.000	0.392	0.502	-91.76	-184.48	-0.00	0.00
449000	0.009	31.871	0.177	37	0	0.000	0.470	1.597	-92.05	-155.93	0.00	-2.96
450000	0.011	81.810	0.612	38	0	0.000	0.394	1.014	-86.63	-159.94	0.00	-1.54
451000	0.026	48.242	1.125	34	0	0.000	0.261	1.047	-87.59	-144.10	-0.06	0.00
452000	0.022	13.228	0.419	43	0	0.000	0.366	0.517	-89.05	-180.33	0.00	-5.73
453000	0.016	27.776	0.555	46	0	0.000	0.443	1.080	-96.59	-192.85	0.00	-4.58
454000	0.005	99.436	0.787	36	0	0.000	0.058	0.012	-79.38	-151.96	0.00	-0.69
455000	0.033	1190.771	0.465	49	0	0.000	0.297	0.248	-89.91	-205.62	0.00	3.37
456000	0.022	44.834	1.267	40	0	0.000	0.335	1.490	-93.50	-168.03	0.00	0.65
457000	0.017	12.237	0.454	32	0	0.000	0.330	0.391	-84.94	-136.33	0.01	0.00
458000	0.000	13.249	0.526	37	0	0.000	0.363	0.816	-90.11	-155.92	0.00	0.00
459000	0.016	17.926	0.536	40	0	0.000	0.416	-0.061	-89.98	-168.02	0.00	-2.69
460000	0.004	35.047	0.958	38	0	0.000	0.490	0.109	-99.74	-159.95	-0.00	-0.69
461000	0.027	54.807	1.546	42	0	0.000	0.367	0.968	-93.81	-176.21	0.00	0.00
462000	0.007	33.463	0.595	34	0	0.000	0.454	0.676	-94.45	-144.09	-0.00	0.00
463000	0.002	45.949	0.665	43	0	0.000	0.368	1.949	-90.52	-180.33	-0.00	-0.69
464000	0.000	19.644	0.295	36	0	0.000	0.417	0.039	-81.54	-151.94	0.00	-0.69
465000	0.001	61.755	0.221	41	0	0.000	0.488	1.137	-91.74	-172.10	0.00	0.69
466000	0.013	33.188	0.866	32	0	0.000	0.349	0.550	-90.34	-136.34	-0.00	1.82
467000	0.000	102.251	0.716	44	0	0.000	0.348	0.160	-93.59	-184.50	0.00	-2.87
468000	0.014	36.047	0.884	41	0	0.000	0.348	0.905	-90.40	-172.11	0.00	-0.11
469000	0.080	30.277	1.689	34	0	0.000	0.301	0.567	-97.24	-144.09	-0.00	1.70
470000	0.006	9.378	0.448	39	0	0.000	0.397	1.043	-92.40	-163.96	0.00	0.00
471000	0.036	288.117	0.221	45	0	0.000	0.503	0.499	-97.04	-188.68	0.00	-3.32
472000	0.010	34.294	0.563	43	0	0.000	0.379	0.610	-87.69	-180.33	0.00	-0.69
473000	0.000	60.659	0.377	38	0	0.000	0.368	0.878	-97.64	-159.95	-0.00	-0.69
474000	0.214	21.258	1.029	32	0	0.000	0.290	0.108	-93.68	-136.33	-0.03	0.00
475000	0.013	21.267	1.015	50	0	0.000	0.315	-1.024	-96.33	-209.85	0.00	0.00
476000	0.003	41.039	0.604	39	0	0.000	0.337	1.133	-92.12	-163.97	0.00	0.00
477000	0.003	9.832	0.429	43	0	0.000	0.406	0.941	-82.80	-180.33	0.00	-5.80
478000	0.003	13.768	0.410	39	0	0.000	0.404	0.720	-92.51	-163.96	-0.00	0.00
479000	0.032	11.786	1.081	32	0	0.000	0.342	1.233	-91.58	-136.33	-0.00	0.00
480000	0.039	27.245	1.533	31	0	0.000	0.330	1.410	-96.35	-132.51	0.00	0.97
481000	0.016	14.314	0.440	35	0	0.000	0.275	1.515	-85.36	-148.00	-0.00	0.69
482000	0.005	18.240	0.252	41	0	0.000	0.337	0.126	-87.09	-172.09	0.00	-2.15
483000	0.027	5.484	0.435	40	0	0.000	0.415	1.756	-89.67	-168.01	-0.00	1.09
484000	0.020	24.319	0.220	34	0	0.000	0.358	1.235	-77.55	-144.07	0.00	-0.32
485000	0.004	284.372	1.192	43	0	0.000	0.104	0.311	-89.44	-180.38	0.00	-5.27
486000	0.027	70.482	2.348	38	0	0.000	0.180	-0.315	-98.68	-159.97	0.00	0.00
487000	0.020	15.607	0.424	41	0	0.000	0.349	0.760	-87.08	-172.10	-0.00	-0.69
488000	0.021	515.756	1.168	23	0	0.000	0.381	-0.021	-93.42	-103.10	0.00	0.00
489000	0.001	31.096	0.318	38	0	0.000	0.401	0.413	-89.87	-159.94	0.00	-1.96
490000	0.058	69.502	0.399	36	0	0.000	0.407	0.859	-91.66	-151.96	0.03	0.00
491000	0.065	30.258	0.410	38	0	0.000	0.353	1.126	-87.99	-159.94	0.00	0.00
492000	0.123	15.165	1.227	38	0	0.000	0.384	0.719	-93.47	-159.94	0.00	-0.69
493000	0.006	10.931	0.607	36	0	0.000	0.451	1.130	-88.21	-151.95	-0.00	1.59
494000	0.002	35.732	0.730	40	0	0.000	0.391	0.839	-93.65	-168.02	0.00	0.45
495000	0.013	3.634	0.678	31	0	0.000	0.395	0.631	-87.12	-132.49	0.00	-2.77
496000	0.042	28.760	1.013	37	0	0.000	0.288	0.628	-94.55	-155.94	-0.00	0.91
497000	0.003	25.123	1.242	44	0	0.000	0.390	0.894	-94.08	-184.49	-0.03	0.00
498000	0.005	10.109	0.318	42	0	0.000	0.331	1.198	-90.95	-176.20	0.00	2.98
499000	0.019	33.491	0.622	31	0	0.000	0.475	0.688	-89.01	-132.50	0.00	-4.04
500000	0.025	6.928	0.535	37	0	0.000	0.434	0.377	-90.88	-155.93	0.00	0.69
501000	0.004	56.772	0.989	42	0	0.000	0.398	0.291	-92.43	-176.22	0.00	-1.82
502000	0.011	50.336	0.676	48	0	0.000	0.398	1.358	-94.55	-201.31	0.00	-1.49
503000	0.005	24.307	0.836	32	0	0.000	0.396	1.083	-93.73	-136.32	-0.00	0.29
504000	0.003	31.838	0.657	46	0	0.000	0.436	0.645	-88.85	-192.85	0.00	0.00
505000	0.014	41.880	0.893	40	0	0.000	0.303	0.447	-86.02	-168.02	-0.00	0.00
506000	0.060	33.905	1.110	43	0	0.000	0.230	0.178	-85.24	-180.34	0.00	-0.60
507000	0.013	8.986	0.402	36	0	0.000	0.481	0.399	-87.61	-151.95	0.00	4.63
508000	0.046	147.435	1.425	46	0	0.000	0.184	2.107	-102.86	-192.87	-0.00	0.00
509000	0.023	178.867	1.129	41	0	0.000	0.329	1.555	-112.84	-172.14	-0.10	0.00
510000	0.017	7.141	0.407	34	0	0.000	0.375	1.394	-85.93	-144.08	0.00	-2.47
511000	0.027	27.427	0.790	45	0	0.000	0.331	1.851	-89.58	-188.66	-0.00	0.37
512000	0.036	76.520	0.729	33	0	0.000	0.313	0.460	-93.32	-140.21	0.00	1.89
513000	0.004	32.743	1.097	36	0	0.000	0.501	1.476	-95.81	-151.95	-0.00	0.69
514000	0.003	28.885	0.329	44	0	0.000	0.484	0.059	-89.72	-184.47	-0.00	-0.69
515000	0.043	99.686	1.253	42	0	0.000	0.336	0.586	-95.92	-176.21	0.00	-0.17
516000	0.023	126.203	0.428	41	0	0.000	0.254	0.685	-91.91	-172.10	0.00	0.00
517000	0.012	23.520	0.721	38	0	0.000	0.376	1.695	-95.84	-159.93	0.00	0.00
518000	0.021	7.562	0.338	40	0	0.000	0.346	1.058	-79.92	-168.01	0.00	-1.21
519000	0.001	42.499	0.485	37	0	0.000	0.395	1.082	-92.12	-155.94	0.00	-1.50
520000	0.052	129.617	1.615	38	0	0.000	0.297	1.748	-98.21	-159.96	-0.00	0.00
521000	0.000	40.359	0.409	44	0	0.000	0.433	0.396	-97.37	-184.48	0.00	1.44
522000	0.003	20.588	0.253	35	0	0.000	0.338	1.037	-90.73	-148.00	0.00	-3.30
523000	0.001	59.309	0.424	36	0	0.000	0.421	0.926	-93.42	-151.96	0.00	2.62
524000	0.002	37.003	0.759	32	0	0.000	0.362	1.322	-87.74	-136.32	-0.00	-0.69
525000	0.001	12.113	1.189	35	0	0.000	0.330	1.603	-92.81	-148.00	-0.00	1.86
526000	0.001	63.329	0.433	31	0	0.000	0.346	0.500	-92.78	-132.49	0.00	0.00
527000	0.106	32.069	0.626	30	0	0.000	0.429	1.496	-89.67	-128.69	0.00	-1.82
528000	0.001	12.718	0.539	38	0	0.000	0.461	0.872	-93.15	-159.93	0.00	0.00
529000	0.002	42.340	0.689	40	0	0.000	0.252	0.674	-98.31	-168.04	-0.00	0.69
530000	0.087	80.449	0.486	33	0	0.000	0.312	1.222	-84.20	-140.19	-0.00	0.00
531000	0.013	48.640	0.704	30	0	0.000	0.341	0.162	-89.26	-128.69	0.00	-0.69
532000	0.040	96.300	1.483	35	0	0.000	0.224	0.355	-91.86	-148.02	0.00	-0.69
533000	0.016	12.185	0.800	43	0	0.000	0.269	0.166	-84.44	-180.33	0.00	4.83
534000	0.032	35.459	0.730	42	0	0.000	0.338	1.152	-96.05	-176.20	0.00	-0.25
535000	0.015	37.772	0.788	28	0	0.000	0.498	0.981	-89.20	-121.19	0.00	-0.69
536000	0.015	14.633	0.463	31	0	0.000	0.433	0.855	-85.61	-132.49	0.00	-3.15
537000	0.005	71.859	0.793	43	0	0.000	0.384	-0.524	-90.68	-180.35	0.00	-0.09
538000	0.002	41.317	1.759	37	0	0.000	0.019	0.321	-81.85	-155.95	-0.00	0.00
539000	0.005	46.786	0.261	42	0	0.000	0.327	0.046	-83.56	-176.22	-0.00	-0.69
540000	0.039	47.129	0.695	39	0	0.000	0.378	0.491	-86.15	-163.97	0.00	4.03
541000	0.074	44.167	0.986	32	0	0.000	0.247	0.346	-89.20	-136.34	0.00	0.00
542000	0.001	382.048	1.056	38	0	0.000	0.412	0.194	-92.50	-159.96	0.00	3.74
543000	0.001	21.969	0.959	39	0	0.000	0.481	0.080	-93.57	-163.96	0.00	-0.69
544000	0.006	80.303	0.469	40	0	0.000	0.343	0.714	-85.56	-168.02	0.00	0.00
545000	0.076	85.470	1.303	35	0	0.000	0.307	0.064	-93.31	-148.05	0.00	-0.69
546000	0.014	50.646	0.359	36	0	0.000	0.418	0.997	-83.75	-151.96	0.00	0.00
547000	0.004	19.496	0.523	32	0	0.000	0.457	1.843	-91.04	-136.33	-0.00	-0.69
548000	0.003	61.239	1.016	38	0	0.000	0.386	0.480	-85.93	-159.94	0.00	-2.69
549000	0.015	5.981	0.330	40	0	0.000	0.393	1.698	-96.52	-168.01	0.00	3.19
550000	0.000	183.495	2.574	31	0	0.000	0.294	0.739	-96.60	-132.52	0.00	3.54
551000	0.000	22.288	1.030	41	0	0.000	0.370	1.149	-88.97	-172.10	-0.00	0.27
552000	0.001	35.141	0.977	39	0	0.000	0.385	0.396	-91.60	-163.96	0.00	-0.69
553000	0.009	13.447	0.326	46	0	0.000	0.442	0.701	-88.39	-192.84	0.00	-1.92
554000	0.020	40.734	1.004	49	0	0.000	0.383	0.997	-91.71	-205.57	-0.00	0.00
555000	0.011	20.941	0.503	35	0	0.000	0.560	0.715	-96.41	-148.00	0.00	4.85
556000	0.001	103.889	0.563	44	0	0.000	0.428	0.161	-94.15	-184.49	-0.01	-0.69
557000	0.014	18.992	1.141	43	0	0.000	0.361	1.036	-90.14	-180.34	-0.04	0.00
558000	0.003	13.843	1.124	37	0	0.000	0.350	0.432	-85.30	-155.93	-0.00	0.69
559000	0.015	70.148	0.499	47	0	0.000	0.266	0.818	-96.42	-197.07	0.00	0.00
560000	0.026	14.998	0.614	39	0	0.000	0.335	0.353	-97.21	-163.96	0.00	-0.13
561000	0.006	91.087	0.638	43	0	0.000	0.457	0.428	-90.97	-180.34	-0.00	0.00
562000	0.006	26.011	0.761	42	0	0.000	0.361	0.772	-93.52	-176.20	0.00	0.48
563000	0.009	6.558	1.090	38	0	0.000	0.354	0.112	-93.27	-159.94	0.00	4.62
564000	0.011	19.590	1.516	30	0	0.000	0.390	0.417	-96.50	-128.70	0.00	0.87
565000	0.091	12.753	1.306	33	0	0.000	0.390	0.629	-89.25	-140.19	-0.00	-0.69
566000	0.008	11.672	0.459	44	0	0.000	0.445	0.520	-89.53	-184.47	0.00	0.00
567000	0.006	59.630	0.336	42	0	0.000	0.347	1.567	-82.98	-176.22	-0.00	0.00
568000	0.003	27.472	0.555	41	0	0.000	0.356	0.629	-88.57	-172.11	-0.00	0.00
569000	0.006	42.458	0.467	47	0	0.000	0.420	-0.010	-91.85	-197.09	-0.00	0.00
570000	0.009	13.022	0.514	31	0	0.000	0.386	1.012	-83.16	-132.49	0.00	-0.30
571000	0.100	22.534	1.963	41	0	0.000	0.204	-0.011	-93.83	-172.12	-0.00	0.00
572000	0.148	142.087	1.372	45	0	0.000	0.016	0.346	-97.45	-188.71	0.00	-0.69
573000	0.078	29.661	0.835	39	0	0.000	0.325	-0.050	-89.82	-163.97	0.00	0.00
574000	0.005	13.566	0.970	39	0	0.000	0.281	0.342	-83.69	-163.97	0.00	-2.01
575000	0.005	12.981	0.555	43	0	0.000	0.552	0.832	-99.40	-180.32	0.00	0.12
576000	0.001	5.890	0.478	27	0	0.000	0.345	1.109	-93.28	-117.48	0.00	3.68
577000	0.067	119.143	0.424	31	0	0.000	0.380	0.713	-86.42	-132.52	-0.04	0.00
578000	0.002	14.249	0.920	36	0	0.000	0.343	1.286	-91.17	-151.96	-0.00	0.00
579000	0.000	5.008	0.663	47	0	0.000	0.429	0.033	-93.05	-197.06	0.01	0.00
580000	0.027	51.081	0.340	41	0	0.000	0.411	0.827	-83.79	-172.10	-0.01	0.00
581000	0.021	57.192	0.463	41	0	0.000	0.404	0.781	-91.03	-172.11	-0.00	0.05
582000	0.021	63.578	0.838	28	0	0.000	0.348	0.424	-94.93	-121.20	-0.00	-0.69
583000	0.036	57.114	0.649	39	0	0.000	0.316	0.020	-92.35	-163.97	0.00	0.00
584000	0.005	98.710	0.464	47	0	0.000	0.356	0.295	-93.89	-197.09	0.00	-2.97
585000	0.003	32.656	0.919	42	0	0.000	0.375	0.520	-84.30	-176.21	0.00	-4.91
586000	0.078	60.822	1.174	27	0	0.000	0.331	0.544	-91.80	-117.50	-0.00	0.41
587000	0.032	28.410	1.637	35	0	0.000	0.409	3.019	-106.34	-148.02	0.01	-0.69
588000	0.029	42.859	1.227	41	0	0.000	0.419	1.025	-96.60	-172.12	-0.00	0.00
589000	0.001	9.451	0.321	37	0	0.000	0.475	1.692	-89.58	-155.93	0.00	-0.69
590000	0.005	32.940	0.698	38	0	0.000	0.320	0.411	-91.15	-159.93	0.00	0.00
591000	0.120	35.570	0.935	41	0	0.000	0.351	0.440	-101.02	-172.11	0.00	1.62
592000	0.003	34.493	0.605	35	0	0.000	0.350	-0.363	-91.95	-148.01	0.00	-0.34
593000	0.043	82.082	1.432	47	0	0.000	0.356	0.994	-98.59	-197.10	0.00	-4.43
594000	0.006	15.362	0.755	37	0	0.000	0.294	-2.842	-95.67	-155.94	0.00	4.71
595000	0.009	31.585	0.239	37	0	0.000	0.344	1.178	-86.86	-155.93	-0.00	0.00
596000	0.008	9.892	0.352	36	0	0.000	0.375	0.693	-84.39	-151.94	0.00	0.00
597000	0.041	22.761	0.390	34	0	0.000	0.473	1.219	-91.18	-144.08	0.00	-0.69
598000	0.002	38.097	1.217	33	0	0.000	0.302	1.532	-93.56	-140.19	-0.00	-0.69
599000	0.007	14.809	0.642	37	0	0.000	0.335	-0.096	-89.24	-155.94	-0.00	0.00
600000	0.053	42.408	1.937	38	0	0.000	0.304	0.673	-85.37	-159.94	0.00	0.00
601000	0.009	26.311	0.533	36	0	0.000	0.388	0.243	-99.42	-151.96	0.00	0.00
602000	0.001	6.506	0.228	37	0	0.000	0.493	0.500	-88.61	-155.92	-0.00	0.00
603000	0.018	13.908	0.337	33	0	0.000	0.489	0.559	-90.40	-140.18	0.00	0.00
604000	0.012	7.187	0.441	35	0	0.000	0.337	1.325	-97.95	-148.00	0.00	-3.79
605000	0.023	23.317	1.231	39	0	0.000	0.330	1.144	-92.65	-163.97	0.00	-0.82
606000	0.010	16.128	0.570	44	0	0.000	0.332	0.287	-89.81	-184.48	-0.00	0.00
607000	0.034	21.530	0.897	41	0	0.000	0.358	0.169	-89.25	-172.11	0.00	-0.28
608000	0.006	53.532	0.862	31	0	0.000	0.397	0.625	-98.56	-132.51	0.00	-0.69
609000	0.003	5.914	0.229	43	0	0.000	0.385	0.346	-81.29	-180.32	0.00	-0.60
610000	0.015	87.930	0.591	36	0	0.000	0.507	-0.051	-101.06	-151.96	-0.00	1.83
611000	0.051	30.523	0.623	41	0	0.000	0.375	0.571	-84.70	-172.10	0.00	-0.65
612000	0.039	120.321	0.460	47	0	0.000	0.299	0.972	-85.33	-197.08	0.00	-0.21
613000	0.035	14.777	1.100	42	0	0.000	0.290	0.733	-91.21	-176.21	0.00	-0.13
614000	0.001	10.177	0.923	40	0	0.000	0.221	0.808	-85.04	-168.03	0.00	-0.69
615000	0.022	13.429	0.597	43	0	0.000	0.382	0.990	-90.32	-180.33	0.00	0.69
616000	0.017	20.290	1.232	45	0	0.000	0.222	0.456	-89.84	-188.66	0.00	0.00
617000	0.017	19.977	0.472	35	0	0.000	0.395	1.203	-87.04	-148.00	-0.00	0.00
618000	0.015	17.698	0.572	33	0	0.000	0.374	0.582	-85.10	-140.19	0.00	-0.77
619000	0.014	13.741	0.543	38	0	0.000	0.278	1.039	-86.38	-159.93	-0.00	-0.69
620000	0.017	13.978	0.643	39	0	0.000	0.359	1.592	-88.83	-163.96	0.00	-0.35
621000	0.001	17.609	0.630	44	0	0.000	0.486	0.609	-98.26	-184.49	0.00	0.00
622000	0.000	27.720	0.555	33	0	0.000	0.347	0.803	-91.97	-140.19	0.00	0.00
623000	0.009	17.465	1.101	46	0	0.000	0.317	1.681	-96.92	-192.85	-0.00	0.00
624000	0.018	71.272	1.421	42	0	0.000	0.131	1.393	-86.17	-176.23	0.00	0.40
625000	0.015	30.758	0.948	42	0	0.000	0.324	0.579	-86.95	-176.20	-0.00	-0.69
626000	0.008	20.481	0.827	31	0	0.000	0.457	0.054	-99.13	-132.49	0.00	-1.01
627000	0.001	16.103	0.640	35	0	0.000	0.249	1.947	-83.35	-148.00	-0.03	0.00
628000	0.033	96.921	1.877	49	0	0.000	0.263	1.685	-98.31	-205.58	0.00	-2.85
629000	0.008	104.337	1.341	42	0	0.000	0.263	0.449	-93.22	-176.22	-0.00	0.00
630000	0.005	54.605	1.077	41	0	0.000	0.482	1.272	-99.91	-172.11	0.00	0.00
631000	0.000	23.453	0.582	36	0	0.000	0.388	0.432	-85.79	-151.95	-0.00	0.00
632000	0.053	36.202	0.301	40	0	0.000	0.504	0.175	-94.67	-168.03	0.00	0.00
633000	0.011	12.228	0.542	37	0	0.000	0.440	1.075	-99.76	-155.93	-0.00	0.25
634000	0.043	37.989	1.007	37	0	0.000	0.311	0.848	-85.79	-155.94	0.00	-0.69
635000	0.000	46.872	0.747	40	0	0.000	0.325	0.518	-87.35	-168.02	0.00	0.00
636000	0.015	15.807	0.823	38	0	0.000	0.428	1.149	-91.29	-159.94	-0.00	0.00
637000	0.047	26.326	0.814	37	0	0.000	0.301	0.611	-91.12	-155.94	-0.00	1.10
638000	0.019	18.490	0.856	40	0	0.000	0.452	1.439	-99.76	-168.02	0.00	-0.69
639000	0.152	17.282	0.694	42	0	0.000	0.206	0.940	-94.88	-176.20	0.00	-0.69
640000	0.013	53.257	1.169	44	0	0.000	0.370	0.592	-95.20	-184.49	0.00	-3.29
641000	0.001	33.369	1.608	41	0	0.000	0.395	1.222	-99.92	-172.11	0.00	-0.69
642000	0.001	16.660	0.305	34	0	0.000	0.463	0.633	-94.91	-144.08	0.01	0.00
643000	0.003	32.441	1.017	39	0	0.000	0.458	1.460	-92.02	-163.96	-0.00	0.48
644000	0.006	29.720	0.310	37	0	0.000	0.350	0.805	-85.46	-155.93	-0.00	-0.69
645000	0.036	29.422	1.484	38	0	0.000	0.316	0.838	-89.86	-159.94	-0.00	0.00
646000	0.154	39.937	0.444	36	0	0.000	0.341	1.077	-95.49	-151.98	-0.02	0.00
647000	0.004	29.886	1.375	35	0	0.000	0.280	-0.241	-92.78	-148.01	0.00	0.00
648000	0.047	64.991	0.986	44	0	0.000	0.315	1.313	-101.41	-184.50	-0.04	0.00
649000	0.003	34.663	1.508	41	0	0.000	0.358	0.583	-95.97	-172.11	0.00	-1.67
650000	0.001	37.052	0.407	38	0	0.000	0.377	1.045	-84.64	-159.93	0.00	-1.76
651000	0.044	53.119	1.977	47	0	0.000	0.310	0.810	-101.23	-197.10	0.00	-0.69
652000	0.000	9.346	0.431	35	0	0.000	0.408	0.863	-89.81	-148.00	0.00	0.00
653000	0.019	25.250	0.385	41	0	0.000	0.440	0.577	-90.07	-172.10	0.00	0.00
654000	0.011	9.385	0.668	31	0	0.000	0.476	0.212	-95.30	-132.49	-0.01	1.78
655000	0.008	48.703	1.009	39	0	0.000	0.345	0.831	-93.58	-163.98	-0.00	0.00
656000	0.012	24.879	0.946	38	0	0.000	0.366	1.871	-91.98	-159.93	0.00	-1.28
657000	0.000	24.622	0.554	43	0	0.000	0.439	-0.037	-92.65	-180.34	-0.00	0.69
658000	0.005	47.553	0.673	45	0	0.000	0.354	-0.219	-90.14	-188.66	0.00	-0.69
659000	0.007	135.466	0.615	45	0	0.000	0.295	0.762	-97.36	-188.69	0.00	-0.80
660000	0.003	24.369	0.693	38	0	0.000	0.332	0.365	-92.17	-159.95	-0.00	1.45
661000	0.005	18.523	0.379	45	0	0.000	0.422	0.945	-88.97	-188.65	-0.00	0.00
662000	0.003	11.520	0.637	44	0	0.000	0.461	0.816	-94.23	-184.48	0.00	-0.69
663000	0.001	17.879	0.178	35	0	0.000	0.411	0.306	-89.41	-147.99	0.01	0.00
664000	0.006	42.146	0.339	38	0	0.000	0.566	0.324	-101.28	-159.94	-0.00	0.00
665000	0.000	64.502	0.751	37	0	0.000	0.511	0.763	-98.59	-155.94	-0.00	0.00
666000	0.001	9.872	0.330	38	0	0.000	0.479	0.811	-89.80	-159.93	-0.00	0.00
667000	0.002	751.535	0.389	28	0	0.000	0.434	1.547	-101.45	-121.24	0.00	0.00
668000	0.000	35.783	0.512	49	0	0.000	0.355	0.921	-90.08	-205.56	-0.00	0.69
669000	0.002	37.359	0.563	38	0	0.000	0.391	0.491	-84.81	-159.93	0.01	0.00
670000	0.010	29.813	0.736	46	0	0.000	0.162	1.846	-81.38	-192.85	0.00	-2.99
671000	0.010	19.785	0.596	40	0	0.000	0.293	1.362	-80.71	-168.02	0.00	0.00
672000	0.001	78.928	0.829	40	0	0.000	0.481	0.818	-94.29	-168.02	0.00	0.69
673000	0.010	53.618	0.563	38	0	0.000	0.304	0.442	-99.53	-159.95	-0.00	0.70
674000	0.015	34.823	0.685	45	0	0.000	0.267	0.712	-85.72	-188.66	-0.00	0.00
675000	0.027	22.097	0.649	46	0	0.000	0.310	1.049	-83.84	-192.85	0.00	0.00
676000	0.006	326.359	0.562	36	0	0.000	0.326	0.056	-96.84	-151.99	-0.00	-0.69
677000	0.014	12.607	0.607	36	0	0.000	0.468	0.110	-85.38	-151.95	0.00	-3.54
678000	0.061	54.894	0.768	33	0	0.000	0.295	0.508	-85.38	-140.20	0.00	-1.61
679000	0.001	29.550	0.289	41	0	0.000	0.428	0.887	-91.07	-172.10	-0.00	-0.69
680000	0.007	39.028	1.316	41	0	0.000	0.210	2.431	-97.50	-172.12	-0.00	0.00
681000	0.001	56.879	0.724	33	0	0.000	0.400	1.199	-89.15	-140.19	0.00	1.55
682000	0.001	7.362	0.432	32	0	0.000	0.396	0.317	-84.86	-136.32	0.00	-4.82
683000	0.006	19.436	0.528	39	0	0.000	0.326	0.465	-85.28	-163.96	0.00	0.00
684000	0.022	50.762	0.404	47	0	0.000	0.380	0.313	-89.23	-197.07	0.00	-0.62
685000	0.002	11.286	0.331	39	0	0.000	0.493	1.542	-97.33	-163.96	-0.00	0.00
686000	0.001	25.231	0.308	34	0	0.000	0.559	0.858	-95.71	-144.08	-0.00	0.00
687000	0.010	23.276	0.800	39	0	0.000	0.313	0.927	-81.17	-163.97	0.00	-0.69
688000	0.030	15.149	0.614	36	0	0.000	0.334	0.796	-86.49	-151.95	-0.00	-0.69
689000	0.156	27.351	1.194	39	0	0.000	0.189	0.721	-88.98	-163.98	0.00	0.00
690000	0.009	42.115	1.395	45	0	0.000	0.072	1.196	-94.58	-188.69	0.00	-1.40
691000	0.004	34.931	1.857	45	0	0.000	0.178	0.572	-91.00	-188.68	-0.00	0.00
692000	0.017	9.107	0.405	43	0	0.000	0.472	2.262	-90.69	-180.33	0.00	3.57
693000	0.001	40.805	0.375	37	0	0.000	0.432	1.227	-92.05	-155.93	-0.03	0.00
694000	0.014	18.684	0.661	39	0	0.000	0.443	0.859	-89.88	-163.96	0.00	-0.98
695000	0.005	27.227	1.155	36	0	0.000	0.411	0.694	-87.07	-151.95	0.00	0.00
696000	0.007	78.569	1.274	38	0	0.000	0.429	1.390	-89.82	-159.94	-0.02	0.00
697000	0.047	8.991	0.209	32	0	0.000	0.453	0.459	-86.00	-136.32	0.00	-0.69
698000	0.011	23.064	0.724	33	0	0.000	0.446	0.981	-90.97	-140.19	0.00	-0.69
699000	0.008	4.917	0.567	37	0	0.000	0.357	-0.602	-87.70	-155.92	-0.00	0.00
700000	0.001	9.221	0.505	36	0	0.000	0.281	0.115	-89.26	-151.95	0.00	0.00
701000	0.003	96.386	0.417	41	0	0.000	0.335	0.000	-90.16	-172.11	-0.00	0.00
702000	0.003	45.144	1.371	41	0	0.000	0.436	0.433	-92.83	-172.10	0.00	4.78
703000	0.007	13.794	0.814	36	0	0.000	0.323	0.033	-95.48	-151.96	-0.00	0.00
704000	0.028	18.381	0.902	38	0	0.000	0.315	0.647	-92.92	-159.94	0.00	0.00
705000	0.006	13.921	0.718	35	0	0.000	0.336	-0.135	-90.66	-148.00	0.00	3.53
706000	0.018	17.571	1.051	38	0	0.000	0.234	1.368	-94.56	-159.94	0.00	-4.24
707000	0.001	7.948	0.234	42	0	0.000	0.460	0.695	-90.07	-176.20	0.00	-0.69
708000	0.007	8.442	0.606	29	0	0.000	0.343	2.085	-89.40	-124.92	-0.00	0.69
709000	0.028	47.839	0.404	35	0	0.000	0.414	1.145	-97.03	-148.01	-0.00	1.48
710000	0.011	38.098	0.423	45	0	0.000	0.345	2.295	-90.16	-188.66	0.00	0.69
711000	0.026	28.787	0.626	31	0	0.000	0.347	0.763	-84.80	-132.49	-0.00	0.00
712000	0.023	16.962	0.721	34	0	0.000	0.460	0.551	-88.33	-144.08	0.00	0.00
713000	0.040	34.326	1.425	34	0	0.000	0.262	1.517	-96.61	-144.09	-0.02	1.45
714000	0.003	83.083	1.243	38	0	0.000	0.262	0.763	-90.05	-159.96	-0.00	0.00
715000	0.016	118.060	1.529	41	0	0.000	0.264	0.844	-91.18	-172.12	-0.00	-0.69
716000	0.075	21.261	0.415	34	0	0.000	0.361	1.050	-90.89	-144.08	0.00	-2.31
717000	0.015	7.014	0.446	33	0	0.000	0.370	0.723	-85.15	-140.18	-0.00	0.69
718000	0.004	8.123	0.865	37	0	0.000	0.341	1.352	-91.16	-155.93	0.00	-3.80
719000	0.005	50.366	0.170	39	0	0.000	0.457	0.691	-98.41	-163.98	0.03	0.00
720000	0.001	60.103	0.827	38	0	0.000	0.296	-0.222	-89.49	-159.94	0.00	-0.69
721000	0.010	33.910	1.183	41	0	0.000	0.217	0.489	-85.14	-172.11	-0.00	0.00
722000	0.192	52.905	1.775	38	0	0.000	0.157	0.396	-93.28	-159.95	-0.00	-0.69
723000	0.078	112.666	1.730	51	0	0.000	0.204	0.612	-87.35	-214.16	-0.00	0.00
724000	0.031	21.661	0.272	37	0	0.000	0.522	0.753	-97.09	-155.92	0.00	-1.72
725000	0.007	9.490	0.647	36	0	0.000	0.343	0.998	-84.99	-151.95	0.00	0.00
726000	0.007	15.031	1.068	34	0	0.000	0.247	0.995	-87.22	-144.08	0.00	-0.65
727000	0.005	21.547	0.639	34	0	0.000	0.328	0.166	-90.71	-144.08	0.00	-0.19
728000	0.001	46.241	0.665	31	0	0.000	0.326	1.263	-90.41	-132.50	-0.00	-0.69
729000	0.029	27.045	0.791	36	0	0.000	0.388	1.128	-93.40	-151.95	0.00	0.00
730000	0.001	10.257	0.516	31	0	0.000	0.397	1.392	-89.26	-132.49	-0.00	-0.69
731000	0.201	21.051	1.641	39	0	0.000	0.184	1.871	-93.80	-163.98	-0.00	-0.69
732000	0.094	24.489	0.759	39	0	0.000	0.194	0.262	-86.05	-163.96	0.00	4.86
733000	0.002	36.780	1.255	39	0	0.000	0.481	1.037	-95.93	-163.97	0.00	-0.09
734000	0.001	6.035	0.169	40	0	0.000	0.391	1.330	-91.11	-168.01	0.00	0.00
735000	0.017	37.461	0.673	31	0	0.000	0.300	-0.875	-82.96	-132.50	0.00	0.00
736000	0.003	233.018	1.741	39	0	0.000	0.138	1.780	-94.69	-164.02	-0.00	0.65
737000	0.330	48.630	1.334	45	0	0.000	0.294	0.897	-98.13	-188.67	-0.00	0.69
738000	0.024	50.813	1.923	41	0	0.000	0.236	1.202	-96.61	-172.12	0.00	0.00
739000	0.002	25.317	0.227	45	0	0.000	0.460	0.982	-89.27	-188.65	0.00	-2.82
740000	0.014	8.598	1.204	32	0	0.000	0.477	1.117	-94.22	-136.32	0.00	-0.19
741000	0.021	27.796	0.667	36	0	0.000	0.370	1.640	-92.79	-151.96	0.00	-1.60
742000	0.001	34.021	0.591	38	0	0.000	0.349	0.677	-89.11	-159.95	0.00	-2.93
743000	0.015	13.207	1.323	36	0	0.000	0.429	0.999	-96.82	-151.96	0.00	-0.69
744000	0.007	101.687	0.999	34	0	0.000	0.306	0.855	-90.08	-144.09	-0.00	-0.69
745000	0.043	129.053	1.300	38	0	0.000	0.348	0.610	-94.67	-159.95	0.00	-0.69
746000	0.006	55.185	1.017	44	0	0.000	0.251	0.806	-89.42	-184.49	-0.00	0.69
747000	0.025	142.810	0.598	39	0	0.000	0.328	0.573	-80.02	-163.99	-0.01	-0.69
748000	0.003	25.403	0.809	35	0	0.000	0.285	0.552	-86.30	-148.01	0.00	0.00
749000	0.008	9.820	0.239	39	0	0.000	0.380	0.089	-85.88	-163.96	-0.00	-0.69
750000	0.020	27.311	1.545	38	0	0.000	0.275	0.524	-88.17	-159.94	-0.02	0.00
751000	0.024	69.460	1.045	43	0	0.000	0.223	-0.117	-91.74	-180.34	0.00	-1.43
752000	0.047	8.013	0.798	37	0	0.000	0.294	-0.346	-86.03	-155.93	-0.00	0.00
753000	0.001	19.787	0.084	44	0	0.000	0.435	0.297	-89.89	-184.48	-0.00	0.00
754000	0.012	16.724	0.412	40	0	0.000	0.435	0.945	-93.97	-168.01	0.00	0.06
755000	0.003	3.435	0.348	39	0	0.000	0.388	1.094	-86.89	-163.96	0.00	-0.69
756000	0.000	8.170	0.960	36	0	0.000	0.321	1.423	-95.93	-151.95	0.00	-1.83
757000	0.117	22.710	1.277	33	0	0.000	0.386	1.175	-95.34	-140.20	-0.00	-0.69
758000	0.008	43.809	0.421	36	0	0.000	0.291	0.619	-83.87	-151.96	-0.01	0.00
759000	0.008	24.275	1.282	44	0	0.000	0.277	1.334	-87.11	-184.49	0.00	-0.69
760000	0.093	42.461	0.729	43	0	0.000	0.467	0.084	-98.98	-180.34	0.00	-1.46
761000	0.000	16.843	0.520	39	0	0.000	0.394	0.812	-85.56	-163.96	0.00	3.68
762000	0.019	480.610	1.941	32	0	0.000	0.063	1.465	-98.44	-136.37	-0.00	-0.69
763000	0.012	43.629	0.664	43	0	0.000	0.279	0.788	-88.48	-180.35	0.00	-0.69
764000	0.018	15.978	0.732	36	0	0.000	0.377	0.427	-88.34	-151.95	0.00	0.17
765000	0.001	51.124	0.379	33	0	0.000	0.364	0.754	-87.92	-140.20	0.00	-1.28
766000	0.014	49.259	1.077	41	0	0.000	0.185	0.186	-98.29	-172.12	0.02	0.00
767000	0.013	12.175	0.485	42	0	0.000	0.370	0.742	-89.81	-176.20	0.01	0.00
768000	0.027	53.111	0.822	42	0	0.000	0.368	0.485	-91.35	-176.22	0.00	0.00
769000	0.006	25.954	0.994	38	0	0.000	0.392	0.849	-92.02	-159.93	0.00	0.00
770000	0.000	28.246	0.286	39	0	0.000	0.406	0.333	-91.92	-163.96	0.00	0.00
771000	0.004	27.822	0.612	37	0	0.000	0.400	0.634	-86.25	-155.93	0.00	0.00
772000	0.022	11.290	0.686	42	0	0.000	0.322	1.493	-87.15	-176.21	-0.00	0.00
773000	0.001	57.910	0.541	38	0	0.000	0.378	0.847	-87.44	-159.94	-0.02	0.00
774000	0.013	70.186	1.729	36	0	0.000	0.327	0.679	-93.73	-151.97	-0.00	-0.69
775000	0.014	24.568	1.008	38	0	0.000	0.261	0.992	-94.28	-159.94	-0.00	0.00
776000	0.014	28.733	1.239	40	0	0.000	0.198	0.522	-95.14	-168.04	0.00	0.00
777000	0.022	62.347	0.344	33	0	0.000	0.286	0.932	-80.44	-140.19	0.00	-0.27
778000	0.052	58.742	0.877	38	0	0.000	0.304	0.194	-88.69	-159.94	-0.00	0.50
779000	0.023	27.319	0.654	40	0	0.000	0.370	1.510	-88.06	-168.03	-0.01	1.87
780000	0.034	40.214	0.491	40	0	0.000	0.342	1.002	-95.03	-168.04	0.00	0.00
781000	0.009	46.402	1.531	34	0	0.000	0.357	1.092	-92.62	-144.09	-0.00	0.69
782000	0.017	22.382	0.993	45	0	0.000	0.180	0.230	-82.76	-188.67	-0.00	-0.69
783000	0.019	64.985	1.320	46	0	0.000	0.114	1.211	-87.61	-192.86	-0.00	0.00
784000	0.193	45.330	1.204	40	0	0.000	0.023	0.918	-97.01	-168.04	0.00	0.69
785000	0.014	34.361	0.903	41	0	0.000	0.303	0.621	-84.99	-172.10	0.00	-3.13
786000	0.053	76.130	0.996	40	0	0.000	0.364	0.215	-103.92	-168.04	0.00	4.46
787000	0.016	7.965	0.369	42	0	0.000	0.346	0.885	-91.36	-176.19	0.00	-4.81
788000	0.004	24.493	0.521	40	0	0.000	0.429	0.244	-94.55	-168.02	-0.00	0.00
789000	0.000	94.368	1.034	37	0	0.000	0.345	1.278	-94.17	-155.93	-0.00	0.00
790000	0.006	16.222	1.023	41	0	0.000	0.385	0.764	-87.98	-172.10	0.00	-0.69
791000	0.047	56.288	1.161	42	0	0.000	0.110	0.313	-89.21	-176.23	0.00	0.00
792000	0.070	13.239	0.466	28	0	0.000	0.458	0.718	-85.92	-121.18	0.00	4.69
793000	0.029	20.291	0.919	27	0	0.000	0.321	1.256	-93.15	-117.50	0.00	0.00
794000	0.057	72.182	1.814	39	0	0.000	0.351	0.672	-101.06	-163.99	0.00	0.00
795000	0.008	14.133	0.697	37	0	0.000	0.306	0.886	-94.41	-155.93	0.00	-1.83
796000	0.003	3.844	0.232	37	0	0.000	0.493	1.206	-87.65	-155.92	0.00	-2.76
797000	0.001	18.938	0.294	38	0	0.000	0.487	0.258	-95.60	-159.93	-0.00	-0.69
798000	0.055	36.640	0.815	37	0	0.000	0.324	0.782	-95.03	-155.94	-0.05	0.00
799000	0.017	55.759	0.941	36	0	0.000	0.312	0.940	-90.45	-151.96	0.00	-2.28
800000	0.000	8.931	0.379	37	0	0.000	0.444	0.143	-87.12	-155.92	0.00	-1.94
801000	0.001	37.800	1.507	40	0	0.000	0.421	-0.139	-97.39	-168.03	-0.00	0.16
802000	0.005	9.334	0.389	43	0	0.000	0.464	0.834	-86.40	-180.33	-0.00	-0.69
803000	0.031	43.670	0.821	44	0	0.000	0.330	0.841	-88.97	-184.49	-0.00	0.00
804000	0.001	25.276	0.452	38	0	0.000	0.318	0.899	-84.55	-159.94	-0.01	0.00
805000	0.003	27.826	1.743	36	0	0.000	0.369	0.302	-95.54	-151.96	0.00	4.67
806000	0.005	12.068	0.445	43	0	0.000	0.303	1.079	-82.26	-180.33	-0.03	0.00
807000	0.006	18.731	0.569	41	0	0.000	0.494	0.696	-89.12	-172.10	0.00	-3.70
808000	0.005	23.123	0.962	34	0	0.000	0.459	0.277	-96.25	-144.08	0.00	0.69
809000	0.006	41.647	1.020	33	0	0.000	0.417	0.190	-94.89	-140.19	-0.00	0.00
810000	0.008	39.866	0.591	40	0	0.000	0.550	1.570	-96.94	-168.02	0.00	4.59
811000	0.002	111.475	1.208	38	0	0.000	0.316	0.376	-97.51	-159.96	-0.00	1.58
812000	0.155	52.361	0.482	36	0	0.000	0.219	0.934	-95.55	-151.97	0.00	0.00
813000	0.009	16.309	0.570	35	0	0.000	0.335	0.317	-86.50	-148.00	-0.00	0.00
814000	0.012	71.851	0.576	42	0	0.000	0.406	0.484	-94.60	-176.21	-0.00	0.00
815000	0.001	170.950	0.473	44	0	0.000	0.441	0.442	-97.51	-184.50	-0.00	-0.69
816000	0.000	4.330	0.289	33	0	0.000	0.583	0.948	-90.80	-140.18	0.00	-0.10
817000	0.004	32.492	0.571	33	0	0.000	0.521	1.121	-87.83	-140.19	-0.00	0.26
818000	0.000	64.991	0.652	42	0	0.000	0.198	0.450	-88.81	-176.22	0.00	0.00
819000	0.011	155.094	0.496	42	0	0.000	0.506	-0.260	-98.99	-176.25	0.00	-1.78
820000	0.014	12.541	0.434	37	0	0.000	0.475	0.155	-85.37	-155.93	-0.00	0.00
821000	0.011	7.179	0.942	34	0	0.000	0.455	0.463	-87.47	-144.08	-0.00	0.54
822000	0.004	15.421	0.685	37	0	0.000	0.287	1.243	-91.77	-155.93	0.00	0.00
823000	0.000	26.188	0.752	43	0	0.000	0.297	0.791	-85.95	-180.34	0.00	0.00
824000	0.003	49.396	0.946	40	0	0.000	0.253	0.807	-96.09	-168.04	0.00	1.31
825000	0.001	10.936	0.349	40	0	0.000	0.463	0.377	-95.77	-168.01	0.00	-0.69
826000	0.029	31.972	0.830	28	0	0.000	0.396	1.642	-87.73	-121.19	-0.00	0.00
827000	0.254	96.860	1.149	33	0	0.000	0.336	1.148	-93.61	-140.21	0.00	0.00
828000	0.011	42.274	0.784	41	0	0.000	0.255	0.001	-92.57	-172.10	0.00	0.00
829000	0.002	38.101	0.970	37	0	0.000	0.420	0.978	-93.35	-155.93	0.00	0.00
830000	0.017	19.919	0.945	35	0	0.000	0.444	0.411	-88.90	-148.01	-0.00	0.00
831000	0.000	19.618	0.572	38	0	0.000	0.530	0.691	-102.60	-159.93	0.00	-3.91
832000	0.068	266.245	1.357	49	0	0.000	0.270	1.050	-104.30	-205.60	0.00	-2.20
833000	0.004	3.257	0.166	37	0	0.000	0.526	1.575	-91.67	-155.92	-0.00	-0.69
834000	0.022	106.653	1.272	43	0	0.000	0.430	1.179	-97.38	-180.34	0.00	-0.69
835000	0.004	14.901	0.561	37	0	0.000	0.376	0.908	-94.12	-155.93	0.00	-1.81
836000	0.016	24.928	0.381	35	0	0.000	0.438	0.517	-89.84	-148.00	-0.00	-0.69
837000	0.026	26.769	0.499	33	0	0.000	0.268	0.440	-88.51	-140.19	-0.00	0.69
838000	0.014	41.314	0.707	30	0	0.000	0.412	-0.250	-97.68	-128.70	0.00	-0.52
839000	0.000	11.159	0.398	29	0	0.000	0.467	1.315	-91.88	-124.92	0.00	-0.69
840000	0.043	33.298	0.651	36	0	0.000	0.410	0.881	-87.83	-151.96	-0.00	0.00
841000	0.039	40.355	1.570	42	0	0.000	0.276	0.815	-95.55	-176.22	0.00	-5.68
842000	0.004	20.464	0.606	37	0	0.000	0.336	0.569	-87.74	-155.93	-0.01	0.00
843000	0.008	6.819	0.776	37	0	0.000	0.528	0.699	-94.21	-155.93	0.00	0.00
844000	0.012	30.752	1.274	42	0	0.000	0.353	0.642	-93.79	-176.22	-0.00	0.00
845000	0.021	22.454	0.620	43	0	0.000	0.561	0.286	-103.16	-180.34	0.00	-0.69
846000	0.003	21.995	0.840	48	0	0.000	0.349	1.435	-92.65	-201.31	0.00	-1.47
847000	0.007	183.877	0.645	31	0	0.000	0.296	1.307	-87.78	-132.50	-0.00	0.69
848000	0.005	28.787	0.752	39	0	0.000	0.380	0.726	-94.53	-163.97	-0.00	-0.69
849000	0.011	18.285	0.693	37	0	0.000	0.346	0.505	-91.21	-155.94	0.02	0.00
850000	0.005	64.140	0.720	33	0	0.000	0.349	-0.036	-90.06	-140.19	0.00	0.30
851000	0.011	6.510	1.226	34	0	0.000	0.340	0.555	-87.54	-144.08	-0.00	-0.69
852000	0.027	48.926	0.687	50	0	0.000	0.337	0.271	-96.73	-209.86	0.00	0.00
853000	0.004	8.651	0.691	36	0	0.000	0.404	1.309	-89.64	-151.95	0.00	-0.69
854000	0.006	53.486	0.618	30	0	0.000	0.414	0.301	-92.16	-128.70	-0.01	-0.69
855000	0.010	40.586	0.616	45	0	0.000	0.442	1.982	-92.17	-188.66	0.00	-3.89
856000	0.013	39.125	1.298	34	0	0.000	0.285	1.013	-89.63	-144.09	0.00	0.00
857000	0.001	13.209	0.230	41	0	0.000	0.496	0.464	-87.98	-172.10	-0.00	0.00
858000	0.000	15.877	0.669	38	0	0.000	0.528	0.742	-93.93	-159.93	-0.00	0.00
859000	0.010	19.246	1.340	36	0	0.000	0.401	0.513	-90.92	-151.96	-0.00	0.00
860000	0.046	18.825	1.534	37	0	0.000	0.375	0.332	-96.74	-155.95	0.00	1.56
861000	0.014	26.434	0.745	30	0	0.000	0.355	1.544	-89.00	-128.69	-0.00	-0.69
862000	0.013	19.794	0.256	37	0	0.000	0.301	0.879	-86.67	-155.93	0.00	-0.69
863000	0.017	31.230	1.147	39	0	0.000	0.461	0.526	-97.56	-163.97	-0.04	0.00
864000	0.000	122.223	0.526	46	0	0.000	0.496	0.376	-96.45	-192.86	0.00	3.70
865000	0.000	15.526	0.220	42	0	0.000	0.410	0.641	-90.90	-176.20	0.00	-1.31
866000	0.013	23.713	1.246	30	0	0.000	0.323	1.059	-84.82	-128.69	0.00	0.00
867000	0.044	61.660	0.820	42	0	0.000	0.137	0.875	-92.55	-176.21	0.00	-1.59
868000	0.058	409.268	1.594	41	0	0.000	0.271	-0.227	-95.37	-172.13	-0.00	-0.69
869000	0.020	46.527	0.668	43	0	0.000	0.328	0.963	-85.45	-180.34	0.00	0.69
870000	0.001	22.545	0.154	35	0	0.000	0.479	1.844	-87.71	-148.00	-0.00	-0.69
871000	0.014	110.844	0.575	31	0	0.000	0.323	2.144	-93.88	-132.50	0.00	0.69
872000	0.015	21.354	1.603	37	0	0.000	0.330	1.879	-94.50	-155.95	0.00	0.00
873000	0.028	53.188	1.295	36	0	0.000	0.323	0.606	-101.87	-151.96	0.00	-0.69
874000	0.018	8.643	0.422	35	0	0.000	0.483	0.507	-95.38	-147.99	0.00	0.55
875000	0.001	6.626	0.328	36	0	0.000	0.488	1.930	-92.46	-151.95	0.00	0.00
876000	0.001	16.999	0.600	34	0	0.000	0.388	0.651	-85.13	-144.07	-0.00	0.00
877000	0.047	53.624	0.459	41	0	0.000	0.434	1.238	-107.18	-172.11	0.00	0.00
878000	0.005	17.630	0.581	39	0	0.000	0.382	1.219	-86.79	-163.96	0.00	0.00
879000	0.019	17.115	0.692	39	0	0.000	0.370	0.599	-90.34	-163.96	-0.00	1.15
880000	0.001	4.193	0.456	41	0	0.000	0.455	0.396	-88.04	-172.09	0.00	-0.71
881000	0.008	43.132	0.603	34	0	0.000	0.348	1.525	-93.88	-144.08	0.00	-2.55
882000	0.003	27.511	0.901	33	0	0.000	0.443	1.209	-94.20	-140.19	0.00	0.00
883000	0.015	29.466	1.211	33	0	0.000	0.352	1.766	-93.84	-140.20	0.00	4.86
884000	0.010	3.114	0.103	36	0	0.000	0.560	0.285	-93.81	-151.94	0.00	-4.57
885000	0.009	89.686	1.241	42	0	0.000	0.417	1.456	-101.65	-176.23	0.00	-0.69
886000	0.003	11.496	0.274	44	0	0.000	0.429	0.926	-91.35	-184.48	-0.00	0.76
887000	0.010	145.867	0.779	32	0	0.000	0.504	1.109	-93.70	-136.33	0.00	-3.25
888000	0.003	138.856	0.544	40	0	0.000	0.395	0.469	-87.43	-168.04	-0.00	0.00
889000	0.005	6.405	0.514	35	0	0.000	0.467	0.002	-84.91	-148.00	-0.01	0.00
890000	0.007	26.918	0.599	33	0	0.000	0.359	0.645	-85.84	-140.18	0.00	0.00
891000	0.005	36.646	0.987	38	0	0.000	0.394	0.644	-97.65	-159.94	-0.00	-0.69
892000	0.001	8.585	0.342	35	0	0.000	0.394	0.338	-94.47	-148.00	-0.00	0.00
893000	0.009	106.467	0.701	39	0	0.000	0.452	0.686	-95.82	-163.97	-0.00	0.69
894000	0.007	8.965	0.613	35	0	0.000	0.418	0.888	-86.59	-148.00	-0.00	0.00
895000	0.025	12.967	0.905	34	0	0.000	0.387	1.265	-91.76	-144.08	-0.00	0.15
896000	0.000	13.934	0.240	48	0	0.000	0.368	0.528	-87.56	-201.30	0.00	0.69
897000	0.003	31.750	0.539	40	0	0.000	0.407	0.188	-89.74	-168.02	-0.00	0.00
898000	0.004	48.225	0.472	39	0	0.000	0.363	0.333	-86.86	-163.97	0.00	-3.65
899000	0.002	6.450	0.260	30	0	0.000	0.473	0.750	-85.71	-128.69	-0.00	-0.69
900000	0.024	13.056	0.891	39	0	0.000	0.315	-0.022	-85.40	-163.97	0.00	0.00
901000	0.023	9.311	0.553	47	0	0.000	0.365	0.290	-90.66	-197.06	0.00	0.69
902000	0.019	25.587	0.583	28	0	0.000	0.396	0.241	-91.52	-121.19	-0.00	0.00
903000	0.017	26.513	0.182	32	0	0.000	0.395	0.433	-83.73	-136.32	-0.00	0.00
904000	0.001	14.160	0.914	42	0	0.000	0.355	1.751	-92.00	-176.21	0.00	-0.99
905000	0.021	48.322	1.012	42	0	0.000	0.324	1.384	-93.09	-176.21	0.00	-2.43
906000	0.069	80.907	1.535	35	0	0.000	0.102	-0.600	-87.96	-148.02	0.00	-3.88
907000	0.014	15.262	1.279	38	0	0.000	0.211	0.667	-93.78	-159.94	0.00	0.00
908000	0.012	5.583	0.445	35	0	0.000	0.466	0.435	-93.43	-148.00	0.00	4.91
909000	0.003	16.063	0.276	39	0	0.000	0.422	0.619	-81.41	-163.96	0.00	1.06
910000	0.029	20.035	0.302	38	0	0.000	0.409	0.562	-88.92	-159.93	-0.01	0.00
911000	0.020	15.879	1.157	37	0	0.000	0.266	0.459	-91.60	-155.94	-0.00	0.00
912000	0.007	74.214	0.595	33	0	0.000	0.361	1.339	-85.41	-140.19	-0.01	0.00
913000	0.025	39.977	0.419	36	0	0.000	0.442	0.486	-91.03	-151.95	0.01	0.00
914000	0.009	99.174	1.076	53	0	0.000	0.134	1.704	-86.00	-222.82	0.00	-0.97
915000	0.151	54.003	1.726	43	0	0.000	0.119	0.666	-102.65	-180.36	0.00	-1.00
916000	0.020	64.526	1.158	33	0	0.000	0.268	0.941	-87.28	-140.20	-0.00	-0.69
917000	0.023	11.851	0.522	37	0	0.000	0.415	0.040	-88.86	-155.93	-0.00	0.00
918000	0.000	21.637	0.405	37	0	0.000	0.446	0.304	-92.37	-155.93	-0.00	0.00
919000	0.023	50.190	0.663	34	0	0.000	0.295	1.278	-89.64	-144.09	0.00	0.69
920000	0.036	21.164	0.690	37	0	0.000	0.215	0.999	-96.91	-155.94	0.00	-1.36
921000	0.015	79.656	1.269	40	0	0.000	0.016	0.597	-95.12	-168.05	0.01	0.00
922000	0.054	8.212	1.050	38	0	0.000	0.377	-0.116	-94.93	-159.93	-0.00	0.00
923000	0.004	43.691	0.510	32	0	0.000	0.330	0.571	-82.27	-136.32	0.00	0.00
924000	0.077	35.997	2.096	37	0	0.000	0.309	0.545	-93.71	-155.94	0.00	0.00
925000	0.019	25.003	1.115	36	0	0.000	0.362	1.077	-91.93	-151.95	0.00	-0.69
926000	0.094	13.019	1.351	37	0	0.000	0.308	0.882	-89.92	-155.94	-0.00	0.53
927000	0.076	40.122	1.273	44	0	0.000	0.183	0.316	-91.56	-184.50	-0.06	0.00
928000	0.022	49.174	0.481	40	0	0.000	0.378	0.360	-93.28	-168.05	0.00	-0.69
929000	0.001	100.908	0.494	40	0	0.000	0.269	0.293	-79.33	-168.03	0.00	0.00
930000	0.010	35.321	0.808	39	0	0.000	0.329	0.405	-79.67	-163.96	0.00	-3.00
931000	0.029	78.493	0.990	41	0	0.000	0.372	2.169	-95.59	-172.11	-0.00	0.00
932000	0.004	29.176	0.398	36	0	0.000	0.496	1.429	-92.59	-151.96	-0.00	0.00
933000	0.000	20.911	0.763	39	0	0.000	0.436	0.903	-89.37	-163.96	0.00	1.47
934000	0.027	6.820	0.309	35	0	0.000	0.495	0.295	-88.05	-148.00	0.00	-0.59
935000	0.037	16.393	0.740	45	0	0.000	0.426	2.100	-91.37	-188.65	0.00	-0.86
936000	0.067	90.370	1.177	35	0	0.000	0.358	0.920	-90.23	-148.01	0.00	0.00
937000	0.031	33.999	1.412	38	0	0.000	0.374	0.351	-93.49	-159.94	0.00	0.00
938000	0.026	26.782	1.109	39	0	0.000	0.235	-0.525	-92.92	-163.96	0.00	0.78
939000	0.011	41.643	0.680	38	0	0.000	0.409	0.309	-85.80	-159.94	-0.00	-0.69
940000	0.008	75.127	1.501	30	0	0.000	0.419	0.979	-99.37	-128.71	-0.00	0.00
941000	0.066	86.917	0.427	32	0	0.000	0.417	0.601	-82.50	-136.32	0.00	-1.96
942000	0.016	59.577	0.720	36	0	0.000	0.301	0.644	-87.04	-151.96	0.00	-1.35
943000	0.008	45.009	0.478	35	0	0.000	0.339	0.266	-84.91	-148.00	0.00	-0.73
944000	0.042	16.206	0.857	40	0	0.000	0.389	0.825	-98.38	-168.03	-0.00	0.00
945000	0.013	13.702	1.164	40	0	0.000	0.401	0.122	-93.19	-168.02	-0.00	0.00
946000	0.007	13.221	1.320	32	0	0.000	0.448	0.627	-94.94	-136.33	-0.00	0.00
947000	0.002	67.036	0.884	38	0	0.000	0.325	0.281	-91.88	-159.95	0.00	-1.97
948000	0.040	4.360	0.423	32	0	0.000	0.323	1.132	-85.78	-136.32	0.00	-2.99
949000	0.002	150.963	1.689	35	0	0.000	0.336	0.316	-94.33	-148.02	-0.00	0.00
950000	0.019	34.578	0.511	41	0	0.000	0.318	1.381	-85.81	-172.10	0.00	-0.59
951000	0.004	48.784	0.932	43	0	0.000	0.379	1.170	-102.37	-180.36	0.00	-2.72
952000	0.010	12.233	0.397	41	0	0.000	0.417	1.160	-87.75	-172.09	0.00	-0.07
953000	0.001	42.106	1.398	37	0	0.000	0.324	-0.051	-93.83	-155.94	0.00	-0.69
954000	0.017	19.259	1.082	40	0	0.000	0.272	0.976	-88.29	-168.02	0.00	0.00
955000	0.000	5.510	0.510	41	0	0.000	0.566	0.581	-95.81	-172.09	0.00	-5.66
956000	0.005	29.351	0.837	46	0	0.000	0.320	1.561	-89.38	-192.85	-0.00	0.00
957000	0.010	25.786	1.008	38	0	0.000	0.341	1.424	-93.72	-159.93	0.00	0.00
958000	0.004	30.811	0.521	38	0	0.000	0.443	0.894	-90.62	-159.93	0.00	-2.63
959000	0.009	21.350	0.863	44	0	0.000	0.267	0.196	-91.22	-184.49	0.00	0.48
960000	0.072	71.474	0.805	37	0	0.000	0.341	0.846	-82.82	-155.94	0.00	-0.69
961000	0.040	15.034	0.748	31	0	0.000	0.399	1.950	-88.28	-132.49	-0.00	0.00
962000	0.002	5.016	0.232	36	0	0.000	0.380	0.487	-81.80	-151.95	0.00	0.00
963000	0.000	13.263	0.899	47	0	0.000	0.230	0.806	-86.18	-197.07	0.00	0.00
964000	0.021	51.594	0.919	39	0	0.000	0.431	0.226	-95.90	-163.97	0.00	4.86
965000	0.003	34.666	0.088	35	0	0.000	0.527	0.847	-91.18	-148.00	0.00	0.00
966000	0.001	7.010	0.127	36	0	0.000	0.435	0.262	-85.82	-151.94	0.00	0.00
967000	0.021	5.169	0.596	37	0	0.000	0.463	0.676	-86.52	-155.92	0.00	-3.39
968000	0.007	42.842	0.968	40	0	0.000	0.386	0.820	-104.14	-168.04	-0.00	0.04
969000	0.047	50.260	0.467	47	0	0.000	0.375	0.858	-96.16	-197.08	-0.00	0.00
970000	0.021	43.760	1.083	35	0	0.000	0.409	1.245	-101.10	-148.01	0.00	-0.44
971000	0.003	12.504	0.334	40	0	0.000	0.467	1.115	-92.15	-168.01	0.00	-2.97
972000	0.001	33.849	0.868	41	0	0.000	0.255	0.813	-91.74	-172.11	0.00	1.36
973000	0.020	20.054	0.638	33	0	0.000	0.459	1.479	-91.09	-140.19	-0.00	0.00
974000	0.006	14.407	1.204	36	0	0.000	0.321	0.521	-89.44	-151.96	0.00	0.00
975000	0.001	5.174	0.686	32	0	0.000	0.398	0.647	-91.18	-136.32	0.00	4.57
976000	0.000	66.552	0.808	44	0	0.000	0.353	0.924	-87.92	-184.50	0.00	-1.70
977000	0.001	23.548	0.513	46	0	0.000	0.406	1.025	-102.90	-192.86	0.00	-0.69
978000	0.005	11.907	0.574	42	0	0.000	0.371	-0.224	-87.89	-176.20	0.00	0.69
979000	0.051	59.424	0.535	37	0	0.000	0.335	0.561	-89.01	-155.94	-0.00	0.03
980000	0.019	81.794	0.765	36	0	0.000	0.383	0.824	-89.82	-151.96	-0.00	0.00
981000	0.002	42.022	0.145	43	0	0.000	0.425	0.505	-84.91	-180.34	0.00	0.00
982000	0.002	23.899	0.350	34	0	0.000	0.478	0.324	-90.14	-144.08	0.00	3.17
983000	0.061	20.820	1.082	32	0	0.000	0.290	1.589	-88.93	-136.33	0.00	-0.69
984000	0.002	29.447	0.663	42	0	0.000	0.331	0.513	-82.39	-176.21	-0.00	0.00
985000	0.001	10.431	0.194	36	0	0.000	0.459	0.229	-95.28	-151.94	-0.00	0.00
986000	0.001	21.624	0.592	29	0	0.000	0.451	0.343	-89.95	-124.92	-0.00	0.00
987000	0.017	20.925	0.522	42	0	0.000	0.481	1.067	-93.39	-176.20	0.00	-2.66
988000	0.007	56.623	0.691	33	0	0.000	0.292	0.135	-86.64	-140.20	0.00	4.07
989000	0.030	48.209	0.680	46	0	0.000	0.250	1.273	-79.73	-192.85	-0.00	0.00
990000	0.016	12.487	0.394	37	0	0.000	0.450	0.501	-87.65	-155.92	-0.00	-0.69
991000	0.002	25.932	0.883	42	0	0.000	0.283	0.239	-86.09	-176.20	0.00	-0.72
992000	0.084	22.322	0.778	38	0	0.000	0.371	0.770	-90.72	-159.94	0.00	-0.17
993000	0.005	74.146	0.407	45	0	0.000	0.366	2.006	-88.23	-188.66	0.00	-3.24
994000	0.057	51.376	1.205	40	0	0.000	0.387	0.616	-99.67	-168.05	0.00	-2.25
995000	0.005	59.851	0.743	50	0	0.000	0.375	1.084	-91.13	-209.85	0.00	0.00
996000	0.013	37.472	0.598	40	0	0.000	0.495	1.371	-96.84	-168.02	-0.00	0.00
997000	0.006	13.123	0.614	45	0	0.000	0.480	1.331	-98.17	-188.65	0.00	4.68
998000	0.002	15.216	1.116	37	0	0.000	0.371	1.073	-90.60	-155.93	-0.00	0.00
999000	0.001	30.874	0.296	37	0	0.000	0.504	1.185	-92.46	-155.93	-0.00	0.18
1000000	0.001	21.781	1.098	31	0	0.000	0.311	0.317	-93.03	-132.50	-0.01	1.06
