# Supplementary material for: Evolution of communication signals and information during species radiation
Source: Nat Commun. 2020 Oct 2;11:4970. doi: 10.1038/s41467-020-18772-3 (PMC7532446; doi:10.1038/s41467-020-18772-3)
Supplement: Supplementary file 7 — Source Data [file 41467_2020_18772_MOESM7_ESM.zip › Source_Data_Code_Garcia_etal/7_EvolRate_Models/relaxedBM.LD4/LD4.rjmcmc.log]

state	min	max	median	shifts	jumps	jumpvar	SE	root	lnL	lnLp	qlnL.p	qlnL.h
1000	0.005	330.059	0.780	46	0	0.000	0.525	0.178	-115.71	-192.93	-0.04	0.00
2000	0.023	62.306	0.817	50	0	0.000	0.571	-0.342	-113.64	-209.86	0.00	-0.69
3000	0.026	18.939	1.211	43	0	0.000	0.653	0.502	-119.60	-180.35	0.00	0.00
4000	0.143	45.574	1.961	46	0	0.000	0.137	1.349	-120.49	-192.91	-0.00	0.00
5000	0.014	91.681	1.260	45	0	0.000	0.422	-0.360	-113.99	-188.67	-0.00	-0.69
6000	0.003	20.266	0.823	41	0	0.000	0.610	-0.248	-117.08	-172.10	-0.00	0.00
7000	0.021	45.993	1.186	31	0	0.000	0.497	0.126	-117.67	-132.50	-0.00	1.06
8000	0.003	620.435	1.391	45	0	0.000	0.400	-0.100	-111.46	-188.71	0.00	-0.49
9000	0.001	37.790	1.335	47	0	0.000	0.618	0.478	-117.72	-197.08	-0.00	0.00
10000	0.007	167.540	1.375	47	0	0.000	0.273	-0.027	-108.59	-197.12	0.00	0.00
11000	0.023	125.065	1.050	43	0	0.000	0.516	-0.298	-117.54	-180.36	0.00	0.69
12000	0.012	92.586	2.144	45	0	0.000	0.565	0.121	-123.31	-188.69	0.00	0.77
13000	0.019	61.627	1.312	50	0	0.000	0.541	-0.842	-123.48	-209.86	0.00	3.42
14000	0.005	45.725	0.819	38	0	0.000	0.447	-0.088	-112.47	-159.95	0.00	0.00
15000	0.003	9.535	0.375	38	0	0.000	0.629	-0.190	-119.42	-159.92	-0.00	-0.69
16000	0.000	14.583	0.974	30	0	0.000	0.659	0.180	-118.82	-128.69	-0.02	0.00
17000	0.130	48.707	2.189	38	0	0.000	0.374	-0.838	-111.30	-159.98	0.00	0.69
18000	0.001	2.731	0.206	42	0	0.000	0.662	-0.204	-123.80	-176.19	0.00	-1.12
19000	0.008	39.400	0.964	46	0	0.000	0.627	0.494	-121.37	-192.86	0.00	0.00
20000	0.024	46.793	0.897	36	0	0.000	0.667	0.978	-120.03	-151.96	0.00	1.60
21000	0.019	94.262	1.119	39	0	0.000	0.369	-0.089	-107.22	-163.99	0.00	0.88
22000	0.017	221.292	1.602	39	0	0.000	0.429	0.436	-112.90	-164.01	0.00	-0.10
23000	0.012	13.527	1.238	33	0	0.000	0.443	0.802	-110.70	-140.19	-0.00	0.69
24000	0.039	157.888	1.241	41	0	0.000	0.353	-0.042	-117.23	-172.12	-0.00	0.00
25000	0.000	11.173	0.590	38	0	0.000	0.561	0.093	-113.09	-159.93	0.00	-1.44
26000	0.023	22.841	1.789	44	0	0.000	0.555	0.146	-121.27	-184.50	-0.00	-0.69
27000	0.024	57.070	1.742	36	0	0.000	0.367	-0.348	-117.80	-151.97	0.00	0.00
28000	0.016	45.300	1.760	43	0	0.000	0.421	0.120	-113.77	-180.36	0.00	4.25
29000	0.044	157.110	1.740	39	0	0.000	0.539	-0.158	-119.51	-164.01	0.00	4.88
30000	0.004	6.719	0.809	37	0	0.000	0.665	-0.419	-118.94	-155.93	0.00	-5.29
31000	0.023	21.261	0.926	47	0	0.000	0.515	-0.776	-113.72	-197.08	0.00	-3.59
32000	0.015	27.124	1.301	41	0	0.000	0.750	-0.353	-124.35	-172.10	0.00	-0.69
33000	0.098	84.224	1.025	41	0	0.000	0.467	0.456	-111.43	-172.13	0.00	0.00
34000	0.001	79.984	1.594	43	0	0.000	0.463	0.643	-126.81	-180.37	0.00	-0.83
35000	0.061	29.324	0.476	37	0	0.000	0.594	0.082	-119.51	-155.94	0.00	0.00
36000	0.036	80.603	1.342	42	0	0.000	0.361	-0.150	-118.40	-176.25	0.00	-2.95
37000	0.111	130.979	1.303	47	0	0.000	0.563	0.757	-122.50	-197.10	0.00	4.59
38000	0.127	40.175	0.899	37	0	0.000	0.347	-0.166	-114.39	-155.94	0.00	0.69
39000	0.047	100.111	1.328	37	0	0.000	0.449	-0.202	-117.00	-155.95	0.00	1.63
40000	0.003	85.083	1.025	46	0	0.000	0.561	0.146	-118.35	-192.86	0.00	-1.50
41000	0.009	61.167	0.848	43	0	0.000	0.486	-0.130	-113.35	-180.35	0.00	0.00
42000	0.011	7.943	1.006	38	0	0.000	0.715	-0.220	-118.11	-159.93	-0.00	0.00
43000	0.011	38.420	1.331	46	0	0.000	0.402	-0.135	-114.22	-192.86	-0.00	-0.69
44000	0.003	28.656	1.005	40	0	0.000	0.725	-0.121	-118.60	-168.03	-0.00	0.69
45000	0.017	63.287	2.615	47	0	0.000	0.318	0.542	-115.81	-197.10	0.00	0.69
46000	0.049	32.281	2.035	44	0	0.000	0.550	-0.302	-115.04	-184.49	0.00	0.00
47000	0.001	53.688	1.258	41	0	0.000	0.542	0.716	-127.02	-172.11	0.00	-8.40
48000	0.093	32.055	1.367	39	0	0.000	0.387	0.109	-110.12	-163.99	0.00	-1.37
49000	0.023	54.781	0.925	39	0	0.000	0.559	0.123	-114.83	-163.98	0.00	0.69
50000	0.003	9.163	0.129	44	0	0.000	0.664	-0.202	-120.37	-184.47	0.00	-2.31
51000	0.027	106.578	0.935	37	0	0.000	0.562	0.075	-117.83	-155.95	-0.06	0.00
52000	0.006	34.436	1.242	51	0	0.000	0.628	0.621	-126.13	-214.15	0.00	0.00
53000	0.003	9.729	1.166	35	0	0.000	0.762	-0.150	-119.18	-148.01	-0.00	0.00
54000	0.073	397.669	1.266	42	0	0.000	0.457	-0.606	-117.05	-176.25	0.00	0.31
55000	0.021	41.284	0.764	43	0	0.000	0.390	0.049	-111.34	-180.34	0.00	3.79
56000	0.023	64.922	1.189	45	0	0.000	0.356	0.180	-114.74	-188.68	-0.00	0.00
57000	0.237	134.253	0.886	44	0	0.000	0.388	-0.068	-110.83	-184.50	0.00	4.06
58000	0.024	31.442	0.713	51	0	0.000	0.480	0.521	-112.51	-214.14	0.00	-1.44
59000	0.009	30.514	0.769	41	0	0.000	0.534	0.804	-115.97	-172.10	0.00	-1.05
60000	0.038	19.970	2.113	38	0	0.000	0.412	-0.471	-123.06	-159.95	-0.00	0.00
61000	0.046	167.302	1.414	47	0	0.000	0.219	0.022	-115.90	-197.10	-0.00	-0.69
62000	0.030	17.667	0.715	44	0	0.000	0.423	-0.064	-118.72	-184.48	0.00	-1.32
63000	0.000	14.079	0.677	46	0	0.000	0.662	-0.683	-115.85	-192.85	0.00	0.69
64000	0.061	75.646	0.789	40	0	0.000	0.519	-0.169	-114.37	-168.03	-0.00	0.69
65000	0.050	50.975	1.141	41	0	0.000	0.364	0.352	-107.99	-172.11	0.00	-0.69
66000	0.048	165.929	2.959	49	0	0.000	0.238	-0.142	-116.17	-205.62	-0.00	-0.69
67000	0.158	219.613	1.956	49	0	0.000	0.227	0.363	-120.49	-205.63	0.00	-1.28
68000	0.017	30.385	1.042	52	0	0.000	0.771	0.290	-120.85	-218.47	0.00	3.23
69000	0.040	30.917	1.038	45	0	0.000	0.407	-0.489	-108.71	-188.68	0.00	-1.51
70000	0.086	74.167	1.082	45	0	0.000	0.374	-0.489	-119.88	-188.68	-0.00	0.31
71000	0.000	3.849	0.236	35	0	0.000	0.811	0.312	-120.38	-147.99	0.01	0.00
72000	0.011	174.586	1.847	41	0	0.000	0.139	0.108	-105.90	-172.18	0.00	0.00
73000	0.002	207.372	1.536	50	0	0.000	0.410	-0.205	-110.96	-209.90	-0.11	0.00
74000	0.007	60.072	0.570	43	0	0.000	0.523	-0.570	-110.12	-180.34	0.00	0.00
75000	0.013	13.864	0.844	49	0	0.000	0.574	0.168	-117.48	-205.56	-0.00	0.00
76000	0.036	109.150	1.988	39	0	0.000	0.349	0.042	-113.69	-164.02	-0.00	0.00
77000	0.003	104.010	1.857	49	0	0.000	0.371	0.073	-109.51	-205.60	0.00	-0.69
78000	0.144	41.801	0.918	44	0	0.000	0.379	-0.963	-113.56	-184.51	0.00	0.00
79000	0.080	40.037	1.313	38	0	0.000	0.540	0.668	-122.52	-159.94	0.00	-0.35
80000	0.002	415.490	0.788	43	0	0.000	0.779	-0.068	-126.08	-180.36	0.00	-1.75
81000	0.082	249.873	0.961	44	0	0.000	0.519	-1.267	-118.45	-184.50	0.00	4.82
82000	0.010	32.409	1.861	40	0	0.000	0.437	-0.223	-110.57	-168.04	0.00	0.00
83000	0.021	43.787	0.946	44	0	0.000	0.628	0.774	-113.50	-184.49	0.00	4.77
84000	0.051	79.161	2.296	41	0	0.000	0.394	-0.612	-124.62	-172.15	0.00	0.00
85000	0.040	37.791	0.850	43	0	0.000	0.539	0.159	-114.68	-180.36	0.01	0.00
86000	0.009	35.657	1.604	46	0	0.000	0.551	0.542	-111.68	-192.88	0.00	0.55
87000	0.104	56.172	1.110	43	0	0.000	0.582	-0.030	-116.17	-180.35	0.00	0.00
88000	0.012	46.003	0.474	36	0	0.000	0.516	-0.309	-114.17	-151.96	0.00	0.00
89000	0.003	39.362	0.641	44	0	0.000	0.679	0.599	-120.19	-184.49	0.00	-1.45
90000	0.085	103.558	1.214	49	0	0.000	0.490	1.273	-119.50	-205.59	0.00	0.00
91000	0.035	27.241	1.054	38	0	0.000	0.491	-0.099	-114.49	-159.94	-0.00	0.00
92000	0.002	14.439	0.541	37	0	0.000	0.706	1.522	-127.14	-155.93	0.00	0.00
93000	0.017	79.568	1.182	44	0	0.000	0.651	-0.574	-122.15	-184.49	0.00	0.00
94000	0.035	275.683	1.393	38	0	0.000	0.402	0.570	-115.89	-160.01	0.00	0.00
95000	0.090	184.217	1.557	44	0	0.000	0.361	0.051	-119.46	-184.55	-0.06	1.98
96000	0.052	58.049	2.260	40	0	0.000	0.472	-0.306	-122.32	-168.06	0.00	-1.74
97000	0.008	41.533	1.235	46	0	0.000	0.333	-0.806	-114.70	-192.87	0.00	0.69
98000	0.005	13.184	0.262	39	0	0.000	0.624	0.249	-115.29	-163.96	0.00	0.00
99000	0.039	40.119	1.197	36	0	0.000	0.465	0.037	-108.50	-151.96	-0.00	0.00
100000	0.038	87.170	1.558	45	0	0.000	0.480	-0.098	-117.21	-188.70	0.00	4.77
101000	0.003	25.653	1.170	43	0	0.000	0.491	-0.541	-112.12	-180.34	0.00	0.00
102000	0.005	72.622	0.490	54	0	0.000	0.490	-0.368	-126.39	-227.15	-0.00	0.00
103000	0.031	86.786	0.960	44	0	0.000	0.468	0.499	-121.14	-184.50	0.00	0.38
104000	0.073	60.690	1.172	46	0	0.000	0.451	-0.186	-114.56	-192.86	-0.01	0.00
105000	0.006	38.965	1.083	47	0	0.000	0.422	-0.243	-119.22	-197.09	0.00	0.77
106000	0.043	422.023	1.318	52	0	0.000	0.547	-0.613	-122.03	-218.54	-0.09	0.00
107000	0.055	17.528	0.930	43	0	0.000	0.437	0.155	-111.54	-180.34	-0.00	0.00
108000	0.097	65.996	1.021	41	0	0.000	0.526	0.368	-120.36	-172.12	0.00	0.00
109000	0.003	53.702	1.183	47	0	0.000	0.414	0.303	-109.89	-197.08	0.00	4.38
110000	0.031	3.570	0.951	36	0	0.000	0.648	-0.030	-117.93	-151.95	0.00	0.69
111000	0.028	35.040	0.632	42	0	0.000	0.727	-0.215	-120.00	-176.21	0.00	-1.44
112000	0.170	164.755	1.621	37	0	0.000	0.550	0.601	-117.96	-155.96	-0.00	0.00
113000	0.004	38.303	1.441	41	0	0.000	0.738	0.287	-121.85	-172.11	0.00	-1.35
114000	0.005	110.151	1.867	50	0	0.000	0.435	0.913	-115.82	-209.88	0.00	0.00
115000	0.012	31.215	0.969	51	0	0.000	0.482	-0.901	-121.64	-214.15	0.00	-1.94
116000	0.018	19.392	2.140	39	0	0.000	0.455	0.235	-119.22	-163.97	-0.00	0.97
117000	0.062	437.700	2.110	46	0	0.000	0.358	-0.843	-117.52	-192.89	0.00	-0.27
118000	0.002	361.525	2.188	46	0	0.000	0.612	0.115	-121.31	-192.88	-0.00	1.93
119000	0.003	50.744	1.099	41	0	0.000	0.435	0.128	-115.20	-172.12	-0.00	1.78
120000	0.013	222.610	1.458	37	0	0.000	0.476	0.098	-118.81	-155.98	-0.00	0.00
121000	0.160	101.243	1.549	44	0	0.000	0.508	0.484	-129.79	-184.53	0.00	-0.50
122000	0.001	38.976	0.687	38	0	0.000	0.567	-0.413	-121.79	-159.93	0.00	-4.17
123000	0.007	30.739	0.981	40	0	0.000	0.553	-0.447	-113.80	-168.03	0.00	-2.00
124000	0.106	172.282	1.464	48	0	0.000	0.514	0.268	-128.30	-201.36	0.01	0.00
125000	0.018	97.880	1.193	41	0	0.000	0.441	-0.446	-117.11	-172.14	0.00	1.83
126000	0.034	349.484	2.738	45	0	0.000	0.324	-0.038	-114.10	-188.70	-0.10	0.00
127000	0.003	69.443	0.738	43	0	0.000	0.429	0.022	-109.98	-180.36	-0.00	0.00
128000	0.039	167.283	1.268	34	0	0.000	0.249	-0.493	-112.28	-144.12	0.00	0.00
129000	0.148	79.965	1.184	45	0	0.000	0.355	0.164	-124.57	-188.70	0.00	-0.69
130000	0.005	69.763	1.312	41	0	0.000	0.455	0.190	-118.00	-172.15	0.00	0.00
131000	0.024	106.553	1.073	40	0	0.000	0.628	0.471	-114.77	-168.04	0.00	-0.33
132000	0.030	8.956	1.066	40	0	0.000	0.606	-0.593	-120.00	-168.02	0.00	-4.60
133000	0.016	31.141	0.532	47	0	0.000	0.755	-0.364	-121.85	-197.07	-0.00	0.00
134000	0.040	110.168	0.815	37	0	0.000	0.534	-0.513	-119.26	-155.95	0.00	-0.70
135000	0.004	8.589	1.273	33	0	0.000	0.878	-0.922	-126.37	-140.19	-0.03	0.00
136000	0.023	37.699	1.056	38	0	0.000	0.485	0.012	-116.63	-159.95	0.00	-3.66
137000	0.058	33.463	0.486	45	0	0.000	0.623	0.283	-116.99	-188.66	0.00	0.02
138000	0.062	88.881	1.551	46	0	0.000	0.473	-0.156	-115.52	-192.87	-0.00	0.00
139000	0.007	420.636	0.816	46	0	0.000	0.423	0.173	-118.98	-192.93	-0.00	-0.69
140000	0.001	45.110	1.685	44	0	0.000	0.570	0.449	-115.51	-184.50	-0.01	0.62
141000	0.030	63.222	1.401	51	0	0.000	0.471	0.540	-115.32	-214.16	-0.00	0.00
142000	0.000	12.596	0.668	39	0	0.000	0.719	-0.770	-121.30	-163.96	-0.00	-0.69
143000	0.002	17.534	0.706	44	0	0.000	0.722	0.773	-122.53	-184.48	0.00	-1.83
144000	0.040	17.986	0.782	37	0	0.000	0.380	-0.044	-115.94	-155.94	0.00	-1.87
145000	0.005	54.365	0.622	33	0	0.000	0.601	-0.292	-125.35	-140.19	-0.04	0.00
146000	0.021	263.033	1.244	53	0	0.000	0.348	-0.240	-126.03	-222.86	0.00	3.88
147000	0.003	9.287	0.441	33	0	0.000	0.691	-0.495	-115.95	-140.18	0.00	-0.69
148000	0.050	89.683	2.317	39	0	0.000	0.457	0.012	-114.98	-164.01	0.00	0.00
149000	0.272	121.223	1.006	35	0	0.000	0.277	-0.731	-113.88	-148.04	0.00	0.00
150000	0.006	49.469	1.323	43	0	0.000	0.505	1.381	-128.29	-180.38	-0.00	0.04
151000	0.002	27.857	0.689	40	0	0.000	0.627	0.245	-116.45	-168.04	0.00	-6.34
152000	0.007	18.147	1.046	47	0	0.000	0.514	0.275	-112.70	-197.08	-0.00	0.00
153000	0.073	82.929	1.525	46	0	0.000	0.416	-0.268	-107.87	-192.87	0.00	-1.96
154000	0.127	80.598	2.103	37	0	0.000	0.376	-0.074	-119.26	-155.96	-0.00	0.69
155000	0.047	40.081	2.082	43	0	0.000	0.387	-0.150	-114.68	-180.36	0.00	-0.69
156000	0.052	42.333	2.023	45	0	0.000	0.360	-0.260	-113.73	-188.68	-0.03	0.00
157000	0.030	42.767	2.246	42	0	0.000	0.291	0.369	-110.47	-176.23	-0.00	0.00
158000	0.002	1330.845	1.526	53	0	0.000	0.279	-0.084	-121.73	-222.92	-0.00	0.00
159000	0.010	38.225	0.453	49	0	0.000	0.548	-0.180	-124.04	-205.56	0.02	0.00
160000	0.009	132.613	0.789	36	0	0.000	0.496	-0.176	-121.28	-151.98	0.00	0.00
161000	0.006	40.748	1.459	41	0	0.000	0.419	-0.211	-115.23	-172.12	-0.00	0.00
162000	0.005	198.380	1.948	50	0	0.000	0.355	0.702	-119.62	-209.92	0.00	0.00
163000	0.010	61.114	1.608	46	0	0.000	0.461	0.751	-117.03	-192.87	0.00	-4.74
164000	0.083	71.262	1.499	31	0	0.000	0.543	-0.493	-112.11	-132.51	0.00	4.41
165000	0.052	36.832	1.029	47	0	0.000	0.481	0.512	-112.80	-197.09	-0.00	0.20
166000	0.043	37.294	1.570	50	0	0.000	0.387	-0.450	-113.93	-209.85	-0.00	-0.69
167000	0.016	162.732	1.370	38	0	0.000	0.424	-0.399	-124.03	-159.96	0.00	-0.69
168000	0.152	161.635	1.774	41	0	0.000	0.312	-0.442	-118.12	-172.13	0.00	0.11
169000	0.033	53.813	1.631	42	0	0.000	0.272	-0.262	-117.65	-176.24	0.01	-1.18
170000	0.001	47.720	0.743	45	0	0.000	0.501	-0.193	-109.36	-188.67	0.00	-0.66
171000	0.026	15.979	0.971	36	0	0.000	0.451	0.505	-124.43	-151.97	-0.01	1.09
172000	0.007	49.886	0.744	45	0	0.000	0.519	0.180	-111.71	-188.66	0.00	0.00
173000	0.047	38.818	0.771	34	0	0.000	0.605	-0.110	-114.50	-144.08	-0.00	0.18
174000	0.010	108.300	0.885	45	0	0.000	0.220	-0.345	-109.20	-188.70	0.01	0.00
175000	0.004	12.360	0.896	44	0	0.000	0.907	-0.469	-125.87	-184.48	0.00	-0.46
176000	0.000	113.774	1.930	38	0	0.000	0.451	-0.049	-114.54	-159.96	-0.01	1.86
177000	0.034	69.066	0.312	38	0	0.000	0.808	-1.055	-125.28	-159.94	0.00	1.61
178000	0.011	50.752	2.200	45	0	0.000	0.474	1.885	-122.31	-188.67	0.00	4.37
179000	0.004	34.025	0.812	51	0	0.000	0.465	0.276	-113.48	-214.15	0.00	-1.82
180000	0.046	56.154	0.824	39	0	0.000	0.568	-0.128	-118.18	-163.97	0.00	-2.03
181000	0.026	7.301	0.635	35	0	0.000	0.725	-0.035	-119.62	-148.00	0.00	3.78
182000	0.001	24.379	1.275	38	0	0.000	0.298	-0.090	-107.78	-159.95	0.00	0.00
183000	0.029	24.270	2.109	39	0	0.000	0.432	-0.075	-118.89	-163.99	0.00	0.00
184000	0.011	28.086	1.278	45	0	0.000	0.519	0.128	-112.26	-188.67	-0.01	0.00
185000	0.005	241.993	1.129	44	0	0.000	0.536	-1.075	-122.42	-184.52	-0.00	0.00
186000	0.000	31.512	0.499	46	0	0.000	0.624	-0.419	-116.10	-192.85	0.00	0.00
187000	0.033	99.134	2.311	48	0	0.000	0.222	-0.204	-116.83	-201.38	0.00	0.00
188000	0.019	26.674	1.662	39	0	0.000	0.499	0.310	-115.36	-163.98	0.00	0.00
189000	0.041	662.131	1.071	39	0	0.000	0.445	-0.211	-117.96	-164.03	0.00	0.00
190000	0.018	12.678	1.655	34	0	0.000	0.476	-0.156	-114.56	-144.09	-0.00	0.69
191000	0.001	19.555	0.678	36	0	0.000	0.695	-0.786	-118.47	-151.95	0.00	-0.69
192000	0.008	20.261	1.256	45	0	0.000	0.460	-0.212	-109.64	-188.66	0.02	0.00
193000	0.007	44.980	0.795	38	0	0.000	0.566	0.538	-118.27	-159.94	-0.00	0.16
194000	0.031	148.223	1.022	33	0	0.000	0.353	-0.143	-116.83	-140.23	0.00	-2.23
195000	0.148	607.880	1.905	36	0	0.000	0.454	0.054	-121.45	-152.05	0.00	0.00
196000	0.003	12.759	0.647	48	0	0.000	0.579	0.489	-113.82	-201.30	0.00	-1.09
197000	0.004	14.459	1.613	46	0	0.000	0.392	0.588	-119.09	-192.86	-0.00	0.00
198000	0.191	36.248	2.265	42	0	0.000	0.199	-1.525	-119.72	-176.24	-0.00	0.00
199000	0.003	431.418	0.446	48	0	0.000	0.656	-0.459	-118.39	-201.32	-0.00	0.00
200000	0.001	14.166	0.904	36	0	0.000	0.655	-0.140	-114.67	-151.96	0.00	-1.13
201000	0.004	15.305	1.320	39	0	0.000	0.440	0.019	-113.35	-163.97	0.02	0.00
202000	0.000	44.691	1.008	38	0	0.000	0.685	-0.150	-125.63	-159.95	0.00	-2.65
203000	0.010	127.277	1.403	43	0	0.000	0.594	-0.737	-121.13	-180.35	0.00	-2.03
204000	0.076	81.928	1.291	42	0	0.000	0.421	-0.044	-114.65	-176.22	0.00	0.00
205000	0.002	124.015	0.928	49	0	0.000	0.414	-0.032	-112.45	-205.58	0.03	0.00
206000	0.054	65.204	1.096	45	0	0.000	0.372	-1.219	-119.99	-188.70	0.00	1.61
207000	0.003	15.025	0.670	43	0	0.000	0.623	0.054	-118.37	-180.33	0.00	-1.28
208000	0.002	51.931	1.929	39	0	0.000	0.587	0.256	-115.46	-163.98	0.00	-0.69
209000	0.101	102.962	1.459	49	0	0.000	0.243	0.052	-111.59	-205.60	0.00	4.16
210000	0.004	41.642	0.479	42	0	0.000	0.687	-0.700	-116.91	-176.21	0.00	-1.45
211000	0.022	102.141	0.434	39	0	0.000	0.478	-0.620	-127.08	-163.98	0.01	0.00
212000	0.000	248.018	1.208	40	0	0.000	0.561	0.293	-120.99	-168.04	0.00	-2.56
213000	0.012	22.414	0.787	41	0	0.000	0.739	-0.042	-117.21	-172.10	0.00	0.00
214000	0.007	82.107	1.496	44	0	0.000	0.417	0.720	-121.87	-184.51	0.00	-0.95
215000	0.021	39.664	0.909	44	0	0.000	0.438	-0.088	-114.32	-184.51	0.01	-1.89
216000	0.010	21.737	0.491	41	0	0.000	0.562	-0.395	-118.16	-172.10	-0.00	0.00
217000	0.010	23.885	1.394	32	0	0.000	0.497	-0.523	-110.26	-136.33	0.00	-1.52
218000	0.076	55.185	2.309	48	0	0.000	0.389	0.288	-117.44	-201.34	-0.00	0.00
219000	0.046	104.609	1.387	32	0	0.000	0.360	0.196	-115.92	-136.35	0.00	-1.10
220000	0.063	38.647	1.051	45	0	0.000	0.451	-0.063	-116.03	-188.67	0.00	-0.69
221000	0.030	348.937	1.712	48	0	0.000	0.330	-0.613	-114.68	-201.35	-0.00	-0.69
222000	0.016	53.013	1.935	47	0	0.000	0.328	0.050	-115.69	-197.10	0.00	0.00
223000	0.062	29.173	1.117	37	0	0.000	0.458	-0.672	-115.60	-155.95	0.00	-4.52
224000	0.011	39.360	1.348	43	0	0.000	0.463	-0.456	-114.43	-180.35	-0.00	0.00
225000	0.002	146.173	1.775	47	0	0.000	0.217	-1.045	-111.89	-197.11	0.03	0.00
226000	0.003	69.995	3.550	43	0	0.000	0.370	-1.071	-119.36	-180.37	0.00	0.00
227000	0.070	37.498	0.645	38	0	0.000	0.669	0.096	-117.42	-159.94	-0.00	0.00
228000	0.009	191.787	1.455	37	0	0.000	0.508	-1.806	-116.27	-155.96	-0.00	0.16
229000	0.001	56.528	1.117	38	0	0.000	0.596	0.420	-120.04	-159.96	-0.07	0.00
230000	0.002	49.705	0.805	40	0	0.000	0.436	-0.767	-114.58	-168.03	-0.00	0.69
231000	0.133	22.248	1.530	41	0	0.000	0.632	0.251	-125.40	-172.11	0.00	-0.44
232000	0.042	53.662	1.002	43	0	0.000	0.511	0.179	-116.96	-180.35	0.00	4.72
233000	0.001	38.477	0.491	41	0	0.000	0.530	0.730	-117.41	-172.10	0.00	1.10
234000	0.051	56.069	0.993	40	0	0.000	0.438	0.035	-111.45	-168.04	0.00	-5.02
235000	0.027	385.681	2.046	46	0	0.000	0.489	0.644	-117.80	-192.89	0.00	-3.42
236000	0.001	145.663	0.588	38	0	0.000	0.421	-0.194	-112.93	-160.00	0.00	0.00
237000	0.019	69.142	1.631	51	0	0.000	0.697	0.140	-120.79	-214.15	-0.00	1.04
238000	0.011	69.454	0.956	42	0	0.000	0.595	-0.159	-117.29	-176.21	-0.00	0.00
239000	0.016	17.277	1.454	45	0	0.000	0.612	-0.027	-115.70	-188.66	-0.00	0.00
240000	0.114	110.556	0.978	30	0	0.000	0.559	-0.731	-115.63	-128.72	0.00	0.00
241000	0.064	25.921	1.193	44	0	0.000	0.482	0.329	-117.08	-184.50	0.00	-1.73
242000	0.002	73.634	1.154	45	0	0.000	0.409	-0.824	-112.88	-188.70	0.04	0.00
243000	0.023	128.518	1.848	44	0	0.000	0.469	1.125	-115.22	-184.51	0.00	1.99
244000	0.031	43.751	3.383	32	0	0.000	0.307	0.632	-124.38	-136.38	0.00	-0.11
245000	0.002	22.291	0.617	41	0	0.000	0.582	0.116	-116.49	-172.10	0.00	4.38
246000	0.007	24.598	0.882	44	0	0.000	0.529	-0.564	-115.91	-184.49	-0.00	0.00
247000	0.089	130.234	2.138	45	0	0.000	0.539	-0.347	-121.35	-188.68	0.00	0.00
248000	0.013	22.291	1.469	42	0	0.000	0.451	0.007	-113.85	-176.21	0.00	0.00
249000	0.003	22.309	0.442	37	0	0.000	0.545	-0.510	-118.27	-155.93	0.00	-0.69
250000	0.157	30.900	1.508	47	0	0.000	0.464	1.048	-118.63	-197.09	0.00	-1.09
251000	0.060	109.942	2.616	45	0	0.000	0.257	0.470	-118.97	-188.70	0.00	3.18
252000	0.206	36.658	2.135	41	0	0.000	0.342	0.279	-106.16	-172.13	0.00	0.00
253000	0.055	47.886	1.167	53	0	0.000	0.665	-0.816	-125.35	-222.82	0.00	0.00
254000	0.024	31.733	0.786	45	0	0.000	0.532	0.391	-119.51	-188.67	0.00	0.00
255000	0.005	78.616	0.930	48	0	0.000	0.648	0.386	-123.53	-201.32	0.00	0.37
256000	0.001	67.896	0.263	37	0	0.000	0.642	0.190	-126.80	-155.95	0.00	1.07
257000	0.001	15.467	1.301	45	0	0.000	0.642	-0.446	-121.04	-188.66	-0.00	-0.69
258000	0.004	93.867	2.188	46	0	0.000	0.682	0.264	-120.94	-192.87	0.00	0.00
259000	0.048	31.398	1.738	48	0	0.000	0.367	0.584	-114.24	-201.32	0.00	0.00
260000	0.022	24.002	0.362	42	0	0.000	0.649	-0.037	-115.41	-176.20	0.00	-1.09
261000	0.001	21.688	1.161	39	0	0.000	0.533	-0.282	-113.32	-163.97	0.00	4.04
262000	0.056	80.163	1.039	42	0	0.000	0.465	0.130	-111.89	-176.23	-0.00	0.00
263000	0.005	12.895	0.508	35	0	0.000	0.725	-0.115	-115.99	-147.99	0.02	0.00
264000	0.032	33.368	1.102	45	0	0.000	0.553	-0.517	-121.11	-188.67	0.00	-1.39
265000	0.024	9.346	0.801	37	0	0.000	0.626	-0.013	-113.61	-155.93	0.00	-0.69
266000	0.013	21.372	1.509	44	0	0.000	0.659	0.592	-121.14	-184.50	0.00	0.51
267000	0.006	23.686	1.232	47	0	0.000	0.497	-0.226	-125.25	-197.09	-0.00	0.00
268000	0.077	26.529	0.616	37	0	0.000	0.662	0.393	-120.57	-155.93	0.00	0.69
269000	0.069	42.589	1.221	38	0	0.000	0.510	0.098	-118.65	-159.95	0.01	0.00
270000	0.009	43.636	1.425	38	0	0.000	0.547	0.366	-123.89	-159.94	0.00	0.00
271000	0.018	46.822	1.078	39	0	0.000	0.718	-0.080	-122.48	-163.98	0.00	-1.32
272000	0.000	74.833	0.498	39	0	0.000	0.443	0.009	-113.51	-163.97	0.00	0.00
273000	0.029	17.496	1.366	37	0	0.000	0.356	-0.053	-110.21	-155.95	-0.00	0.00
274000	0.010	17.850	1.264	34	0	0.000	0.727	-0.036	-118.87	-144.08	-0.01	1.11
275000	0.008	93.119	1.363	44	0	0.000	0.272	0.015	-116.61	-184.51	0.00	-0.69
276000	0.040	57.067	2.023	44	0	0.000	0.451	-0.264	-121.51	-184.51	0.00	-0.66
277000	0.050	48.796	1.156	34	0	0.000	0.600	-0.792	-123.82	-144.10	0.00	-2.19
278000	0.003	17.238	0.333	44	0	0.000	0.763	-0.057	-122.83	-184.48	-0.00	-0.69
279000	0.008	43.189	0.759	44	0	0.000	0.561	-1.032	-120.31	-184.50	0.00	0.00
280000	0.010	145.612	0.967	47	0	0.000	0.352	-0.422	-110.30	-197.10	-0.00	0.00
281000	0.001	35.127	0.871	43	0	0.000	0.500	-0.041	-120.67	-180.34	0.00	-0.37
282000	0.003	104.201	1.662	52	0	0.000	0.323	0.301	-109.68	-218.50	-0.00	0.00
283000	0.030	55.064	0.994	53	0	0.000	0.413	-0.486	-115.23	-222.81	0.00	0.00
284000	0.013	21.730	0.977	35	0	0.000	0.724	0.050	-114.55	-148.01	-0.00	1.03
285000	0.003	20.650	0.798	45	0	0.000	0.563	-0.030	-114.43	-188.66	0.00	-3.12
286000	0.008	17.055	0.795	37	0	0.000	0.612	0.934	-119.26	-155.93	0.00	0.00
287000	0.049	147.720	0.894	41	0	0.000	0.416	-0.405	-116.12	-172.13	0.00	0.00
288000	0.006	199.423	0.975	37	0	0.000	0.444	0.143	-115.91	-156.01	0.00	0.00
289000	0.002	18.343	1.011	37	0	0.000	0.606	-0.040	-117.53	-155.94	0.00	4.76
290000	0.008	1792.940	1.104	39	0	0.000	0.574	-0.718	-117.94	-164.04	0.00	-1.62
291000	0.002	73.670	0.949	39	0	0.000	0.511	-0.136	-113.91	-163.98	-0.00	1.05
292000	0.000	23.850	0.824	33	0	0.000	0.684	-0.093	-118.77	-140.19	-0.00	0.00
293000	0.000	64.848	2.062	47	0	0.000	0.543	0.126	-116.52	-197.09	0.00	-0.75
294000	0.019	39.209	1.404	48	0	0.000	0.380	-0.247	-110.70	-201.33	-0.00	-0.69
295000	0.013	585.828	1.140	36	0	0.000	0.359	-1.351	-111.17	-152.02	0.00	0.00
296000	0.009	218.607	1.728	35	0	0.000	0.327	-0.080	-119.57	-148.03	-0.00	-0.69
297000	0.023	69.423	0.644	42	0	0.000	0.507	0.847	-120.40	-176.22	0.00	0.00
298000	0.008	61.377	1.282	42	0	0.000	0.485	-0.565	-115.88	-176.22	0.00	-0.41
299000	0.053	43.029	0.548	43	0	0.000	0.554	-0.460	-122.84	-180.33	0.00	-0.46
300000	0.074	47.034	1.569	39	0	0.000	0.342	0.506	-113.99	-163.99	-0.00	-0.69
301000	0.026	53.879	1.335	39	0	0.000	0.381	-0.514	-117.42	-164.00	0.00	0.00
302000	0.015	84.585	1.505	43	0	0.000	0.257	0.209	-113.41	-180.36	0.00	0.00
303000	0.033	64.812	1.988	49	0	0.000	0.071	-0.462	-113.19	-205.63	-0.00	0.00
304000	0.101	64.058	1.474	39	0	0.000	0.239	1.103	-116.95	-164.00	0.00	-0.69
305000	0.030	50.400	1.517	48	0	0.000	0.522	0.098	-119.73	-201.33	0.00	-1.14
306000	0.002	29.371	0.988	41	0	0.000	0.631	-0.218	-120.97	-172.11	0.00	-1.59
307000	0.014	14.107	1.034	42	0	0.000	0.681	-0.456	-116.79	-176.21	0.00	0.00
308000	0.003	79.148	1.430	37	0	0.000	0.618	0.280	-119.18	-155.96	0.00	0.26
309000	0.038	54.990	1.133	47	0	0.000	0.143	0.313	-106.06	-197.13	-0.00	0.69
310000	0.317	427.934	2.208	45	0	0.000	0.463	0.054	-133.27	-188.74	-0.00	0.00
311000	0.006	102.911	0.858	42	0	0.000	0.675	1.021	-128.09	-176.22	-0.00	0.69
312000	0.110	53.375	1.758	45	0	0.000	0.359	-0.045	-118.05	-188.69	0.00	0.69
313000	0.034	26.439	0.895	44	0	0.000	0.564	-0.181	-114.44	-184.49	0.00	-0.69
314000	0.108	66.104	1.578	43	0	0.000	0.292	-0.636	-108.12	-180.36	0.00	-1.90
315000	0.057	29.491	0.980	37	0	0.000	0.543	-0.113	-108.07	-155.94	-0.00	0.00
316000	0.030	41.541	1.518	45	0	0.000	0.448	-0.771	-119.35	-188.68	0.00	-2.14
317000	0.002	101.163	3.692	48	0	0.000	0.408	-0.431	-121.67	-201.35	0.00	-1.32
318000	0.014	84.980	1.212	42	0	0.000	0.548	-0.229	-120.58	-176.22	0.00	0.69
319000	0.075	315.877	1.336	42	0	0.000	0.246	-0.799	-111.89	-176.26	0.00	4.35
320000	0.050	174.091	1.496	42	0	0.000	0.455	0.105	-117.93	-176.23	-0.00	0.00
321000	0.075	13.904	0.888	44	0	0.000	0.610	-0.467	-114.61	-184.48	-0.00	0.00
322000	0.021	13.649	0.677	39	0	0.000	0.559	0.029	-118.64	-163.96	-0.00	0.00
323000	0.044	35.787	1.389	47	0	0.000	0.510	0.342	-115.60	-197.07	0.00	0.00
324000	0.035	18.757	1.285	41	0	0.000	0.466	0.385	-117.93	-172.10	0.00	3.34
325000	0.019	17.131	1.657	42	0	0.000	0.504	-0.279	-114.21	-176.21	0.01	0.00
326000	0.002	16.305	0.519	34	0	0.000	0.827	-0.648	-121.90	-144.08	0.01	0.00
327000	0.076	63.985	1.885	45	0	0.000	0.568	-0.471	-123.90	-188.68	0.00	0.00
328000	0.020	45.575	1.728	36	0	0.000	0.600	-0.200	-119.48	-151.97	-0.00	1.37
329000	0.003	50.483	1.167	42	0	0.000	0.516	-0.954	-112.99	-176.22	0.00	-0.69
330000	0.096	158.383	0.751	43	0	0.000	0.497	0.634	-122.44	-180.36	0.00	0.69
331000	0.081	39.479	1.591	38	0	0.000	0.393	-0.469	-111.37	-159.96	0.00	0.69
332000	0.016	46.444	1.743	31	0	0.000	0.368	-0.016	-117.07	-132.50	0.00	0.00
333000	0.056	90.824	1.178	45	0	0.000	0.358	-0.427	-108.85	-188.68	-0.00	0.00
334000	0.024	49.274	0.952	34	0	0.000	0.610	-0.524	-118.32	-144.09	0.01	0.00
335000	0.041	97.712	1.311	43	0	0.000	0.524	-1.182	-121.99	-180.37	0.00	0.00
336000	0.140	119.849	2.417	48	0	0.000	0.316	-0.278	-122.06	-201.38	0.00	0.00
337000	0.006	18.534	1.044	34	0	0.000	0.625	-0.046	-117.50	-144.10	-0.00	-0.69
338000	0.007	26.956	0.588	49	0	0.000	0.721	-0.406	-119.73	-205.56	0.00	0.69
339000	0.009	125.058	1.135	48	0	0.000	0.438	-0.158	-123.94	-201.35	-0.00	-0.69
340000	0.070	37.294	0.353	41	0	0.000	0.410	-0.334	-113.50	-172.12	0.01	0.00
341000	0.007	26.734	1.325	46	0	0.000	0.308	-0.007	-111.83	-192.87	-0.00	0.00
342000	0.021	95.261	1.009	49	0	0.000	0.512	-0.998	-118.80	-205.59	0.00	-0.31
343000	0.008	143.844	0.777	47	0	0.000	0.516	-0.449	-114.66	-197.08	0.00	0.69
344000	0.008	79.384	2.309	33	0	0.000	0.333	-0.142	-111.77	-140.23	0.00	-1.60
345000	0.006	35.112	1.034	43	0	0.000	0.356	-0.290	-107.57	-180.34	-0.00	-0.69
346000	0.151	78.915	1.649	47	0	0.000	0.317	-0.777	-118.38	-197.11	0.00	4.43
347000	0.024	66.863	1.343	42	0	0.000	0.498	-0.373	-114.06	-176.21	0.00	0.74
348000	0.071	188.554	1.691	45	0	0.000	0.158	-0.394	-118.22	-188.74	0.00	-0.69
349000	0.082	72.333	1.639	48	0	0.000	0.298	0.515	-120.82	-201.34	-0.07	0.00
350000	0.074	37.763	1.472	40	0	0.000	0.382	-1.781	-119.63	-168.04	-0.00	0.00
351000	0.030	80.631	3.047	54	0	0.000	0.502	-0.460	-124.95	-227.19	0.00	0.00
352000	0.016	57.119	0.343	49	0	0.000	0.794	-0.564	-119.90	-205.56	-0.00	0.00
353000	0.004	12.123	0.853	33	0	0.000	0.645	0.517	-118.23	-140.19	0.01	0.00
354000	0.013	65.559	1.210	45	0	0.000	0.455	-0.264	-120.81	-188.69	0.03	0.00
355000	0.015	25.095	0.882	46	0	0.000	0.653	-0.771	-120.42	-192.87	0.00	0.00
356000	0.088	87.167	0.904	42	0	0.000	0.524	-0.724	-121.74	-176.24	0.00	-1.61
357000	0.011	116.268	1.005	45	0	0.000	0.440	-0.426	-106.83	-188.67	0.00	2.56
358000	0.010	56.612	1.307	42	0	0.000	0.251	-0.091	-107.78	-176.22	0.00	0.00
359000	0.026	41.249	1.794	51	0	0.000	0.259	0.004	-122.63	-214.17	0.00	0.22
360000	0.028	23.588	2.381	48	0	0.000	0.444	-0.133	-118.39	-201.32	0.00	0.69
361000	0.010	115.784	1.107	50	0	0.000	0.451	-0.139	-126.08	-209.89	-0.00	0.00
362000	0.007	220.870	1.320	46	0	0.000	0.403	0.406	-114.31	-192.88	0.00	4.77
363000	0.005	37.912	1.071	50	0	0.000	0.537	-0.781	-121.05	-209.86	0.00	-2.11
364000	0.013	39.232	0.785	40	0	0.000	0.540	-0.462	-119.16	-168.02	-0.00	0.00
365000	0.001	26.251	0.983	42	0	0.000	0.702	1.231	-120.86	-176.21	0.00	0.69
366000	0.002	16.668	1.856	38	0	0.000	0.475	0.765	-115.60	-159.94	0.00	0.00
367000	0.016	68.861	0.536	42	0	0.000	0.432	1.180	-127.38	-176.22	0.00	-1.92
368000	0.027	98.171	1.460	44	0	0.000	0.432	-0.310	-117.09	-184.51	0.03	0.00
369000	0.011	53.237	1.457	45	0	0.000	0.526	0.318	-118.16	-188.68	0.00	0.33
370000	0.005	40.432	1.087	41	0	0.000	0.662	0.337	-122.10	-172.10	0.00	0.00
371000	0.060	134.014	1.259	43	0	0.000	0.565	-0.234	-116.02	-180.34	-0.01	0.00
372000	0.003	16.382	0.861	44	0	0.000	0.555	0.394	-121.72	-184.48	-0.00	0.69
373000	0.062	88.667	3.016	39	0	0.000	0.365	-0.280	-107.05	-164.00	0.00	-0.69
374000	0.007	226.324	1.632	44	0	0.000	0.298	-1.313	-126.66	-184.60	0.00	0.00
375000	0.042	128.116	1.802	42	0	0.000	0.308	0.875	-109.34	-176.24	0.00	0.00
376000	0.078	667.897	2.506	51	0	0.000	0.171	-0.532	-120.64	-214.22	0.00	0.00
377000	0.002	62.120	0.742	37	0	0.000	0.417	-0.355	-114.75	-155.96	-0.00	0.00
378000	0.001	72.880	1.228	44	0	0.000	0.506	0.830	-113.82	-184.50	-0.00	0.42
379000	0.032	123.181	1.098	39	0	0.000	0.337	-0.691	-114.42	-164.00	0.00	0.06
380000	0.008	81.085	1.311	41	0	0.000	0.342	-0.974	-107.44	-172.13	0.00	0.00
381000	0.066	121.965	1.488	40	0	0.000	0.397	-1.438	-111.63	-168.06	-0.00	0.54
382000	0.085	25.655	1.663	39	0	0.000	0.283	0.549	-117.61	-163.98	0.00	0.77
383000	0.023	36.979	0.887	36	0	0.000	0.616	-0.097	-113.31	-151.96	-0.00	0.00
384000	0.001	24.762	1.551	40	0	0.000	0.455	-0.490	-121.87	-168.05	0.00	-0.24
385000	0.001	54.175	1.318	43	0	0.000	0.435	0.600	-117.54	-180.36	-0.00	-0.69
386000	0.045	157.674	1.014	40	0	0.000	0.392	-0.348	-103.78	-168.06	0.00	-1.12
387000	0.048	38.443	1.364	39	0	0.000	0.386	-0.643	-116.78	-163.98	-0.00	0.00
388000	0.008	31.280	0.712	39	0	0.000	0.523	0.447	-127.86	-163.98	0.00	-0.69
389000	0.003	14.612	0.943	43	0	0.000	0.500	0.143	-119.26	-180.34	-0.00	0.00
390000	0.005	209.131	2.554	47	0	0.000	0.247	-0.736	-117.50	-197.17	0.00	-0.69
391000	0.021	24.530	1.042	39	0	0.000	0.369	-0.370	-111.05	-163.97	-0.00	0.00
392000	0.014	184.294	1.947	51	0	0.000	0.326	0.348	-121.32	-214.19	0.00	-0.69
393000	0.003	120.846	0.966	45	0	0.000	0.378	-0.205	-124.87	-188.71	0.00	0.68
394000	0.060	14.429	2.652	39	0	0.000	0.483	-0.057	-117.81	-163.99	0.00	1.55
395000	0.014	27.924	0.605	43	0	0.000	0.623	-0.244	-118.70	-180.34	0.00	-4.56
396000	0.057	45.022	1.200	44	0	0.000	0.312	0.017	-112.39	-184.51	-0.01	1.22
397000	0.004	30.434	1.106	40	0	0.000	0.738	-0.018	-121.32	-168.02	-0.01	0.00
398000	0.001	7.129	0.705	40	0	0.000	0.703	-0.065	-119.00	-168.01	-0.00	0.69
399000	0.064	65.684	1.503	38	0	0.000	0.447	-0.355	-115.04	-159.96	0.00	3.95
400000	0.020	35.287	1.424	35	0	0.000	0.491	0.215	-117.89	-148.03	-0.00	-0.69
401000	0.034	21.546	1.243	46	0	0.000	0.361	0.290	-113.70	-192.86	0.00	-0.35
402000	0.166	92.504	1.041	36	0	0.000	0.439	0.374	-109.89	-151.97	-0.00	0.21
403000	0.089	71.727	2.435	51	0	0.000	0.272	-0.690	-121.92	-214.18	0.00	-1.86
404000	0.021	35.471	1.586	33	0	0.000	0.409	0.147	-110.29	-140.21	-0.00	-0.69
405000	0.015	13.502	0.533	40	0	0.000	0.497	-0.554	-115.14	-168.02	0.00	-5.61
406000	0.022	35.899	0.413	41	0	0.000	0.638	-0.030	-118.20	-172.10	0.01	0.00
407000	0.001	37.165	1.908	46	0	0.000	0.520	-0.435	-125.27	-192.88	0.00	-2.36
408000	0.065	27.251	0.911	43	0	0.000	0.198	0.306	-105.99	-180.35	0.00	-3.93
409000	0.142	207.400	2.544	46	0	0.000	0.280	-0.015	-126.95	-192.96	-0.00	-0.69
410000	0.036	144.084	1.218	41	0	0.000	0.144	-0.141	-111.81	-172.13	0.00	-1.39
411000	0.096	54.628	1.988	42	0	0.000	0.276	0.878	-110.90	-176.24	-0.01	0.00
412000	0.261	33.237	1.198	46	0	0.000	0.211	0.324	-114.00	-192.89	0.00	0.69
413000	0.095	158.306	1.695	48	0	0.000	0.346	0.850	-113.86	-201.34	0.00	0.00
414000	0.226	726.830	1.602	40	0	0.000	0.284	-0.059	-114.89	-168.14	0.00	0.00
415000	0.052	95.121	1.188	43	0	0.000	0.470	-0.142	-115.96	-180.36	-0.00	0.00
416000	0.074	22.631	1.493	44	0	0.000	0.476	0.018	-114.10	-184.49	-0.00	0.00
417000	0.014	29.396	1.039	43	0	0.000	0.368	-1.222	-111.08	-180.35	-0.00	-0.69
418000	0.017	29.446	1.279	46	0	0.000	0.535	-0.054	-119.11	-192.87	0.00	0.28
419000	0.006	80.588	1.454	51	0	0.000	0.384	-0.133	-113.40	-214.17	0.00	-0.69
420000	0.017	36.886	1.405	41	0	0.000	0.631	-0.052	-120.31	-172.12	0.00	-0.69
421000	0.025	41.904	0.737	44	0	0.000	0.465	0.194	-116.45	-184.49	0.00	0.00
422000	0.037	93.615	1.673	40	0	0.000	0.447	0.318	-115.79	-168.03	0.00	-4.60
423000	0.002	51.562	0.217	51	0	0.000	0.633	0.026	-123.14	-214.15	-0.00	-0.69
424000	0.025	60.081	1.293	46	0	0.000	0.592	-0.321	-125.39	-192.87	-0.00	1.02
425000	0.001	60.805	0.876	43	0	0.000	0.636	-0.031	-115.37	-180.34	0.00	4.01
426000	0.000	273.019	0.858	44	0	0.000	0.505	-0.038	-111.35	-184.51	0.00	0.69
427000	0.079	73.597	1.050	41	0	0.000	0.445	0.278	-112.13	-172.12	-0.00	1.75
428000	0.011	130.938	0.875	37	0	0.000	0.650	-0.102	-118.68	-155.96	0.03	0.00
429000	0.007	34.294	1.080	46	0	0.000	0.476	0.031	-122.42	-192.86	-0.00	0.00
430000	0.008	58.858	1.079	50	0	0.000	0.565	0.388	-119.71	-209.87	0.00	-0.69
431000	0.012	94.715	1.306	45	0	0.000	0.530	0.368	-113.70	-188.67	0.00	-0.26
432000	0.025	51.316	0.970	43	0	0.000	0.486	0.886	-111.90	-180.34	-0.00	0.69
433000	0.182	215.627	2.532	41	0	0.000	0.025	-0.766	-107.62	-172.21	0.00	-3.39
434000	0.009	280.949	1.644	42	0	0.000	0.058	0.565	-111.95	-176.27	0.00	-1.38
435000	0.043	67.135	2.233	58	0	0.000	0.049	0.786	-115.61	-244.79	-0.00	0.00
436000	0.009	76.242	2.125	51	0	0.000	0.356	0.188	-118.59	-214.18	0.00	0.00
437000	0.084	99.351	0.861	43	0	0.000	0.410	-1.513	-111.49	-180.37	0.00	4.89
438000	0.037	30.205	1.529	45	0	0.000	0.421	0.215	-111.00	-188.67	0.00	0.00
439000	0.010	169.166	0.792	44	0	0.000	0.402	-0.044	-110.85	-184.51	0.00	-1.77
440000	0.033	19.935	1.469	41	0	0.000	0.435	-0.201	-123.45	-172.11	-0.00	0.00
441000	0.012	581.504	1.711	43	0	0.000	0.611	-0.164	-124.02	-180.40	-0.00	0.00
442000	0.011	123.658	0.508	39	0	0.000	0.711	-0.279	-117.09	-163.97	0.00	3.80
443000	0.003	65.816	1.054	36	0	0.000	0.336	0.106	-109.62	-151.98	0.00	0.00
444000	0.034	169.519	1.335	46	0	0.000	0.388	0.090	-108.57	-192.91	-0.08	0.00
445000	0.039	25.270	0.222	41	0	0.000	0.737	0.015	-118.12	-172.11	0.00	0.69
446000	0.191	109.514	2.365	41	0	0.000	0.420	0.054	-114.35	-172.12	-0.00	0.00
447000	0.029	55.476	1.202	42	0	0.000	0.298	0.529	-112.45	-176.24	0.00	-1.40
448000	0.019	93.300	0.846	41	0	0.000	0.427	-0.104	-113.05	-172.12	-0.00	-0.69
449000	0.074	96.110	1.662	46	0	0.000	0.226	0.117	-119.20	-192.92	0.00	0.00
450000	0.113	392.968	1.769	44	0	0.000	0.274	-0.115	-119.95	-184.58	-0.00	0.00
451000	0.042	363.468	4.026	43	0	0.000	0.350	1.487	-118.52	-180.40	0.00	-2.75
452000	0.014	46.856	2.042	47	0	0.000	0.253	0.565	-109.28	-197.10	-0.01	-0.69
453000	0.013	139.531	1.998	48	0	0.000	0.292	-0.765	-118.87	-201.36	-0.01	0.00
454000	0.041	109.984	3.774	42	0	0.000	0.177	0.397	-112.98	-176.27	-0.00	0.00
455000	0.005	53.458	0.593	44	0	0.000	0.673	0.333	-121.90	-184.49	0.00	-0.69
456000	0.006	57.453	1.132	39	0	0.000	0.615	1.040	-124.83	-163.99	-0.00	0.00
457000	0.006	73.101	1.030	48	0	0.000	0.433	-0.157	-109.91	-201.32	0.00	-0.69
458000	0.006	28.906	0.788	35	0	0.000	0.359	-0.829	-109.87	-148.01	0.00	0.00
459000	0.005	25.327	1.214	47	0	0.000	0.583	-0.163	-115.09	-197.08	-0.00	0.23
460000	0.001	45.352	1.936	44	0	0.000	0.449	-0.770	-113.27	-184.50	-0.00	0.69
461000	0.053	195.364	1.505	49	0	0.000	0.258	-0.453	-112.78	-205.64	-0.00	-0.69
462000	0.012	24.424	0.999	50	0	0.000	0.671	-0.708	-119.87	-209.85	-0.00	0.57
463000	0.002	81.459	0.791	33	0	0.000	0.815	-0.605	-124.08	-140.22	0.00	-2.78
464000	0.099	228.469	1.289	39	0	0.000	0.412	-0.316	-112.90	-164.02	0.00	-1.63
465000	0.002	509.873	2.152	40	0	0.000	0.436	0.454	-118.85	-168.06	0.00	4.19
466000	0.016	164.040	1.380	43	0	0.000	0.370	-0.454	-110.50	-180.38	0.00	-3.56
467000	0.027	124.748	2.078	44	0	0.000	0.359	-0.049	-108.71	-184.53	0.00	4.78
468000	0.064	42.165	2.304	39	0	0.000	0.197	-0.344	-117.19	-164.00	0.00	0.00
469000	0.002	5.764	0.393	39	0	0.000	0.733	0.464	-122.99	-163.95	0.00	4.73
470000	0.004	13.844	0.634	35	0	0.000	0.642	0.153	-124.43	-148.00	-0.01	1.86
471000	0.000	16.417	0.811	42	0	0.000	0.500	-0.051	-113.30	-176.21	0.00	0.00
472000	0.002	60.670	1.795	43	0	0.000	0.393	0.009	-112.41	-180.35	-0.00	0.69
473000	0.019	13.894	1.258	38	0	0.000	0.442	0.344	-115.45	-159.95	0.00	-3.04
474000	0.026	48.392	0.862	47	0	0.000	0.355	0.684	-118.03	-197.08	0.00	0.05
475000	0.224	62.006	2.055	52	0	0.000	0.315	0.082	-126.52	-218.50	-0.00	0.00
476000	0.002	105.053	2.496	42	0	0.000	0.377	-1.019	-118.95	-176.26	-0.01	-0.69
477000	0.005	78.245	1.612	38	0	0.000	0.179	0.525	-106.03	-159.96	0.00	0.00
478000	0.030	79.442	1.960	43	0	0.000	0.077	0.440	-104.70	-180.38	0.00	-0.04
479000	0.017	21.989	1.449	46	0	0.000	0.685	-0.369	-115.71	-192.86	0.00	0.00
480000	0.141	39.793	1.071	38	0	0.000	0.458	-0.753	-118.74	-159.95	-0.00	0.00
481000	0.003	103.423	0.741	50	0	0.000	0.512	0.317	-117.84	-209.85	0.01	0.00
482000	0.095	111.409	0.766	45	0	0.000	0.415	0.323	-115.81	-188.68	-0.06	0.00
483000	0.026	41.448	0.618	48	0	0.000	0.644	-0.060	-115.88	-201.31	0.00	-0.72
484000	0.017	108.093	1.525	41	0	0.000	0.394	-0.238	-116.62	-172.12	-0.00	0.70
485000	0.014	37.209	0.802	34	0	0.000	0.707	0.426	-120.79	-144.10	0.00	-2.41
486000	0.005	55.325	0.813	45	0	0.000	0.545	-0.506	-122.11	-188.67	0.00	0.00
487000	0.009	53.343	1.529	43	0	0.000	0.568	-0.485	-121.92	-180.34	0.02	0.00
488000	0.024	35.540	1.911	48	0	0.000	0.429	1.158	-115.55	-201.33	0.00	0.74
489000	0.016	58.887	0.947	41	0	0.000	0.609	-0.563	-120.52	-172.11	0.01	0.00
490000	0.015	44.707	1.799	38	0	0.000	0.538	-0.913	-117.13	-159.95	0.00	0.00
491000	0.000	43.539	1.344	44	0	0.000	0.610	0.116	-114.82	-184.50	0.00	0.00
492000	0.044	45.018	1.218	44	0	0.000	0.520	1.118	-114.00	-184.49	0.00	-1.80
493000	0.116	32.726	1.759	33	0	0.000	0.456	0.300	-114.38	-140.20	0.00	4.21
494000	0.008	78.852	0.992	36	0	0.000	0.416	-1.172	-119.87	-151.98	0.00	-0.69
495000	0.017	29.721	1.329	50	0	0.000	0.586	0.147	-118.36	-209.86	0.00	-3.59
496000	0.029	54.614	0.943	45	0	0.000	0.586	-0.736	-126.06	-188.69	-0.00	1.20
497000	0.023	89.955	0.618	48	0	0.000	0.530	0.317	-122.39	-201.33	0.00	0.00
498000	0.023	45.355	0.889	33	0	0.000	0.345	-0.404	-107.71	-140.20	-0.00	0.00
499000	0.120	235.085	3.101	42	0	0.000	0.181	-0.382	-115.52	-176.26	-0.00	0.00
500000	0.058	130.734	0.833	41	0	0.000	0.493	0.147	-118.44	-172.11	0.00	-0.69
501000	0.018	9.428	0.444	40	0	0.000	0.641	0.557	-115.72	-168.02	-0.00	0.00
502000	0.179	69.202	1.033	43	0	0.000	0.470	-0.260	-121.93	-180.35	0.00	-1.17
503000	0.005	51.773	0.545	35	0	0.000	0.645	-0.143	-120.19	-148.00	0.00	0.00
504000	0.005	26.088	0.175	32	0	0.000	0.684	-0.031	-118.88	-136.33	-0.01	0.00
505000	0.004	74.378	0.660	41	0	0.000	0.499	0.125	-115.55	-172.12	0.00	0.69
506000	0.107	72.366	1.611	42	0	0.000	0.242	-0.332	-108.83	-176.25	0.00	0.69
507000	0.001	6.983	0.642	47	0	0.000	0.591	-0.007	-115.89	-197.06	0.00	0.00
508000	0.000	14.328	0.259	37	0	0.000	0.710	0.039	-127.94	-155.93	0.00	0.00
509000	0.001	43.768	0.718	43	0	0.000	0.535	0.276	-119.33	-180.35	0.04	0.00
510000	0.027	54.394	1.490	43	0	0.000	0.297	0.436	-101.77	-180.36	-0.00	1.25
511000	0.106	52.949	0.864	51	0	0.000	0.360	-0.910	-112.75	-214.16	0.01	0.00
512000	0.067	75.654	1.815	45	0	0.000	0.405	0.838	-119.46	-188.70	-0.00	0.00
513000	0.007	40.862	1.492	51	0	0.000	0.507	0.249	-112.70	-214.15	0.00	-1.13
514000	0.002	10.329	1.079	28	0	0.000	0.598	-0.294	-119.21	-121.19	-0.00	0.00
515000	0.023	20.300	0.759	37	0	0.000	0.732	-0.389	-119.98	-155.94	0.00	-1.04
516000	0.002	37.865	1.508	44	0	0.000	0.507	0.431	-124.15	-184.49	0.00	4.15
517000	0.031	317.961	0.825	35	0	0.000	0.490	0.828	-123.68	-148.08	-0.02	0.00
518000	0.014	153.243	1.584	45	0	0.000	0.368	0.246	-109.63	-188.68	-0.00	0.00
519000	0.050	25.346	1.877	37	0	0.000	0.382	0.027	-124.62	-155.95	-0.00	0.00
520000	0.067	76.430	0.719	44	0	0.000	0.633	-0.064	-118.25	-184.50	0.00	2.56
521000	0.033	213.316	0.544	31	0	0.000	0.485	0.013	-116.72	-132.53	-0.00	0.69
522000	0.008	17.591	1.708	39	0	0.000	0.403	0.069	-107.53	-163.97	-0.02	0.00
523000	0.008	37.683	2.080	52	0	0.000	0.275	-1.084	-119.87	-218.48	0.00	-0.69
524000	0.005	12.388	1.020	32	0	0.000	0.475	0.222	-112.32	-136.33	0.00	-3.27
525000	0.000	42.194	1.141	37	0	0.000	0.636	-0.126	-124.32	-155.94	-0.00	0.26
526000	0.003	23.415	0.878	34	0	0.000	0.549	0.514	-120.42	-144.08	0.00	-0.69
527000	0.114	46.546	1.452	40	0	0.000	0.409	-0.378	-112.72	-168.04	0.00	-5.52
528000	0.164	75.600	1.846	45	0	0.000	0.274	-0.292	-110.44	-188.70	0.00	-1.02
529000	0.062	47.650	1.298	48	0	0.000	0.280	-0.190	-102.88	-201.32	-0.05	0.00
530000	0.035	43.782	1.553	43	0	0.000	0.530	-0.500	-119.03	-180.35	-0.00	1.20
531000	0.095	323.810	1.570	41	0	0.000	0.548	0.022	-112.79	-172.14	-0.00	1.29
532000	0.150	49.605	2.920	31	0	0.000	0.385	0.509	-119.64	-132.52	0.00	0.08
533000	0.003	23.336	1.187	44	0	0.000	0.345	-0.151	-116.01	-184.49	-0.00	-0.69
534000	0.013	47.586	1.053	41	0	0.000	0.494	-0.318	-106.15	-172.11	0.00	4.45
535000	0.032	86.770	3.283	41	0	0.000	0.548	0.070	-126.29	-172.15	-0.00	-0.69
536000	0.190	36.712	2.034	34	0	0.000	0.358	0.844	-114.53	-144.10	0.00	-0.18
537000	0.196	76.755	1.643	42	0	0.000	0.261	0.071	-109.47	-176.25	0.00	-1.71
538000	0.025	79.810	3.294	40	0	0.000	0.237	-0.450	-117.43	-168.10	-0.01	-0.69
539000	0.020	14.749	1.717	43	0	0.000	0.485	0.276	-121.14	-180.34	0.00	-1.80
540000	0.002	3.970	0.564	37	0	0.000	0.595	-0.359	-116.88	-155.92	0.00	0.69
541000	0.013	12.943	0.997	40	0	0.000	0.734	-0.375	-123.16	-168.02	0.00	0.00
542000	0.000	50.992	0.839	43	0	0.000	0.531	-0.814	-114.21	-180.34	0.00	-3.71
543000	0.199	168.973	2.246	36	0	0.000	0.187	0.157	-115.35	-152.06	0.00	-1.72
544000	0.002	105.682	2.456	46	0	0.000	0.335	0.119	-123.45	-192.89	0.00	0.00
545000	0.004	173.763	2.008	50	0	0.000	0.443	0.316	-112.73	-209.88	0.00	0.00
546000	0.072	68.196	0.933	46	0	0.000	0.546	-0.538	-118.14	-192.89	-0.00	0.52
547000	0.001	28.619	1.265	37	0	0.000	0.554	0.012	-111.64	-155.93	-0.00	0.69
548000	0.020	32.012	1.013	44	0	0.000	0.567	-0.831	-119.60	-184.49	0.00	0.00
549000	0.002	42.862	0.678	48	0	0.000	0.594	0.286	-118.01	-201.31	0.00	-1.77
550000	0.003	141.139	0.745	42	0	0.000	0.401	-0.037	-117.29	-176.24	0.00	0.00
551000	0.051	68.571	0.940	42	0	0.000	0.432	0.009	-117.88	-176.21	0.00	0.80
552000	0.003	12.578	0.993	39	0	0.000	0.705	-1.022	-124.23	-163.96	0.00	-0.69
553000	0.009	37.544	0.864	39	0	0.000	0.631	0.001	-116.58	-163.97	0.00	-1.56
554000	0.133	76.918	1.042	49	0	0.000	0.432	-0.795	-122.27	-205.62	0.00	0.00
555000	0.018	35.323	1.076	38	0	0.000	0.544	-0.783	-116.98	-159.95	-0.00	0.69
556000	0.071	61.554	1.261	43	0	0.000	0.409	-0.685	-122.39	-180.34	0.00	4.18
557000	0.008	28.282	1.575	45	0	0.000	0.322	0.192	-111.22	-188.68	0.00	1.75
558000	0.014	42.271	0.614	34	0	0.000	0.476	-0.461	-115.10	-144.11	-0.08	0.00
559000	0.004	82.682	1.436	52	0	0.000	0.387	0.500	-116.62	-218.48	0.00	-0.52
560000	0.002	50.676	0.897	41	0	0.000	0.406	-0.140	-108.63	-172.11	-0.00	0.00
561000	0.003	33.533	1.755	40	0	0.000	0.568	-0.251	-125.09	-168.04	0.00	-9.50
562000	0.020	20.632	1.262	42	0	0.000	0.402	-0.414	-115.86	-176.21	0.00	-5.32
563000	0.008	24.369	1.643	46	0	0.000	0.588	-0.441	-118.89	-192.86	0.00	0.00
564000	0.036	117.121	1.671	49	0	0.000	0.221	-0.393	-119.72	-205.60	0.00	-0.07
565000	0.082	72.659	1.840	40	0	0.000	0.264	0.454	-118.33	-168.05	0.00	-5.05
566000	0.017	57.201	2.219	44	0	0.000	0.233	-1.373	-116.64	-184.52	0.00	-0.69
567000	0.190	229.839	2.322	42	0	0.000	0.185	0.032	-120.04	-176.29	0.00	0.12
568000	0.003	110.113	1.029	47	0	0.000	0.362	-0.555	-111.69	-197.09	-0.00	1.87
569000	0.022	19.536	1.102	40	0	0.000	0.361	-0.027	-110.47	-168.03	0.00	-1.16
570000	0.070	87.754	1.365	51	0	0.000	0.371	0.744	-112.40	-214.17	0.00	0.00
571000	0.011	37.039	0.959	47	0	0.000	0.605	-0.469	-119.72	-197.09	0.00	0.00
572000	0.064	26.222	0.640	38	0	0.000	0.560	-0.170	-118.79	-159.95	0.00	0.00
573000	0.037	34.038	1.026	45	0	0.000	0.414	0.077	-117.09	-188.67	-0.05	0.00
574000	0.055	158.073	0.914	39	0	0.000	0.430	-0.182	-117.66	-163.98	0.00	-1.04
575000	0.061	75.811	0.897	42	0	0.000	0.394	0.829	-117.75	-176.24	-0.00	0.00
576000	0.034	20.336	1.476	43	0	0.000	0.604	0.023	-117.71	-180.35	0.00	-1.09
577000	0.071	138.166	1.602	52	0	0.000	0.540	-0.308	-121.03	-218.50	0.00	-0.09
578000	0.113	50.009	2.056	38	0	0.000	0.365	-1.004	-115.00	-159.97	-0.08	0.00
579000	0.008	102.033	1.172	41	0	0.000	0.637	-0.327	-119.77	-172.12	-0.02	1.44
580000	0.000	48.346	0.747	45	0	0.000	0.675	0.252	-115.85	-188.66	0.00	-3.79
581000	0.036	363.444	0.998	42	0	0.000	0.510	-0.395	-111.71	-176.24	0.00	0.00
582000	0.034	145.713	1.881	44	0	0.000	0.388	0.089	-123.21	-184.51	-0.00	0.00
583000	0.007	18.035	0.910	43	0	0.000	0.546	0.426	-115.39	-180.34	0.00	-2.24
584000	0.019	67.419	1.944	46	0	0.000	0.415	-0.070	-115.84	-192.88	0.00	0.18
585000	0.025	108.826	1.321	45	0	0.000	0.382	0.380	-118.30	-188.69	-0.00	-0.69
586000	0.010	24.715	1.774	47	0	0.000	0.672	-0.624	-120.30	-197.08	-0.00	0.00
587000	0.071	19.430	0.995	44	0	0.000	0.486	-0.321	-114.47	-184.49	0.00	0.69
588000	0.001	12.196	0.875	42	0	0.000	0.537	0.173	-114.92	-176.22	0.00	-0.33
589000	0.027	300.106	0.942	40	0	0.000	0.299	-0.160	-108.87	-168.05	0.00	3.03
590000	0.005	14.611	1.850	39	0	0.000	0.459	0.059	-111.47	-163.98	0.00	-1.65
591000	0.006	6.384	0.816	36	0	0.000	0.682	-0.143	-119.95	-151.95	0.00	-0.99
592000	0.041	32.535	1.034	48	0	0.000	0.518	-0.002	-116.00	-201.31	0.00	0.00
593000	0.047	61.120	1.374	44	0	0.000	0.503	-0.609	-125.47	-184.52	-0.00	0.00
594000	0.013	62.518	2.009	41	0	0.000	0.525	0.036	-111.62	-172.11	-0.00	0.00
595000	0.011	185.671	0.636	46	0	0.000	0.547	0.086	-118.71	-192.88	0.00	-0.69
596000	0.021	19.625	0.432	45	0	0.000	0.691	0.354	-117.53	-188.65	-0.00	-0.69
597000	0.007	25.343	0.649	34	0	0.000	0.570	-0.436	-116.28	-144.08	-0.00	1.94
598000	0.000	15.625	0.685	36	0	0.000	0.798	0.231	-119.70	-151.95	0.00	-0.69
599000	0.005	22.859	1.492	42	0	0.000	0.340	0.549	-110.21	-176.22	0.00	0.69
600000	0.107	60.931	1.583	41	0	0.000	0.235	-0.193	-114.31	-172.14	0.00	0.00
601000	0.034	36.537	0.887	37	0	0.000	0.447	0.782	-112.83	-155.94	0.00	-0.41
602000	0.006	75.910	0.662	40	0	0.000	0.818	0.312	-128.05	-168.03	-0.00	0.69
603000	0.001	21.491	0.528	39	0	0.000	0.650	-0.176	-121.33	-163.96	0.00	-0.06
604000	0.001	238.981	0.950	39	0	0.000	0.559	-0.266	-121.27	-164.01	-0.03	0.00
605000	0.016	37.864	1.735	41	0	0.000	0.386	0.075	-109.45	-172.11	0.00	0.69
606000	0.032	843.144	2.252	40	0	0.000	0.465	-0.137	-118.57	-168.08	-0.00	0.00
607000	0.027	186.958	1.163	47	0	0.000	0.441	0.104	-127.12	-197.14	-0.00	1.25
608000	0.000	9.938	0.230	36	0	0.000	0.732	-0.499	-121.23	-151.95	0.00	0.47
609000	0.000	13.572	0.888	39	0	0.000	0.590	-0.520	-114.37	-163.96	-0.00	0.00
610000	0.005	49.728	0.691	50	0	0.000	0.544	0.212	-111.41	-209.85	0.00	0.00
611000	0.038	52.018	1.122	46	0	0.000	0.608	0.451	-125.97	-192.87	-0.00	0.69
612000	0.203	58.441	2.587	48	0	0.000	0.400	0.379	-120.71	-201.35	0.00	-1.33
613000	0.060	117.928	2.433	41	0	0.000	0.242	-0.245	-118.50	-172.13	-0.07	0.00
614000	0.014	63.162	1.248	46	0	0.000	0.436	-0.198	-102.98	-192.86	0.01	0.00
615000	0.006	120.580	3.486	40	0	0.000	0.295	0.083	-116.50	-168.05	0.00	0.00
616000	0.000	71.916	0.948	36	0	0.000	0.731	-0.143	-117.25	-151.96	0.00	-3.00
617000	0.000	10.272	0.318	36	0	0.000	0.675	0.309	-118.91	-151.95	0.00	0.00
618000	0.027	65.271	1.300	39	0	0.000	0.694	0.179	-123.75	-163.97	0.00	-1.73
619000	0.019	416.640	1.532	43	0	0.000	0.081	0.949	-129.30	-180.40	0.00	2.54
620000	0.200	57.266	0.896	37	0	0.000	0.481	-0.041	-117.49	-155.95	0.00	4.32
621000	0.035	79.734	1.873	43	0	0.000	0.465	0.241	-111.20	-180.35	-0.00	-0.69
622000	0.002	21.245	0.353	53	0	0.000	0.675	-0.631	-118.84	-222.79	0.00	4.57
623000	0.003	37.241	2.059	44	0	0.000	0.603	-0.093	-124.79	-184.50	0.00	0.00
624000	0.005	34.234	0.958	45	0	0.000	0.437	-0.312	-121.70	-188.68	-0.00	0.00
625000	0.054	44.407	2.594	49	0	0.000	0.299	-0.489	-122.43	-205.60	-0.00	0.00
626000	0.001	25.185	0.462	53	0	0.000	0.623	-0.644	-120.02	-222.79	-0.00	-0.69
627000	0.030	45.689	1.540	36	0	0.000	0.300	-0.769	-110.80	-151.99	0.00	-2.52
628000	0.012	28.560	0.838	41	0	0.000	0.529	-0.381	-118.41	-172.10	0.00	-2.97
629000	0.017	94.429	1.803	42	0	0.000	0.554	0.459	-118.06	-176.22	0.00	1.94
630000	0.015	32.193	1.134	50	0	0.000	0.383	-0.225	-117.82	-209.87	0.00	-0.69
631000	0.039	14.872	0.705	54	0	0.000	0.503	-0.084	-117.30	-227.15	0.00	0.00
632000	0.009	15.203	0.846	41	0	0.000	0.438	-0.066	-111.01	-172.10	-0.00	0.00
633000	0.024	34.104	1.549	38	0	0.000	0.449	-0.520	-113.58	-159.95	-0.00	-0.69
634000	0.005	83.596	1.074	55	0	0.000	0.336	0.431	-111.75	-231.56	0.00	0.00
635000	0.019	68.617	1.138	45	0	0.000	0.509	-0.451	-118.53	-188.67	-0.00	0.00
636000	0.009	69.981	1.510	39	0	0.000	0.450	-0.268	-116.53	-163.99	-0.00	-0.69
637000	0.027	11.022	0.363	41	0	0.000	0.661	0.891	-126.65	-172.09	0.03	0.00
638000	0.005	23.435	1.016	31	0	0.000	0.462	0.355	-113.55	-132.51	-0.00	0.00
639000	0.090	89.777	1.243	38	0	0.000	0.414	0.539	-116.79	-159.95	0.00	0.90
640000	0.037	69.113	1.279	40	0	0.000	0.459	-0.037	-123.08	-168.06	0.00	0.16
641000	0.021	32.736	0.796	37	0	0.000	0.747	0.068	-126.07	-155.94	0.02	0.00
642000	0.005	71.107	0.750	45	0	0.000	0.600	0.084	-117.58	-188.66	0.01	0.00
643000	0.001	18.248	0.610	39	0	0.000	0.577	0.138	-113.29	-163.97	-0.00	0.00
644000	0.013	51.112	2.476	47	0	0.000	0.319	0.563	-111.22	-197.09	0.00	0.69
645000	0.020	184.976	2.004	38	0	0.000	0.344	0.011	-114.65	-159.98	-0.01	0.00
646000	0.012	14.863	0.671	37	0	0.000	0.728	0.296	-120.18	-155.93	0.00	0.00
647000	0.002	22.543	0.869	37	0	0.000	0.734	-0.208	-118.69	-155.93	-0.00	0.00
648000	0.099	41.874	0.878	46	0	0.000	0.505	-0.183	-116.41	-192.87	0.00	0.69
649000	0.010	20.178	0.797	34	0	0.000	0.522	0.246	-114.10	-144.08	0.00	0.00
650000	0.001	33.474	0.863	41	0	0.000	0.683	0.421	-119.70	-172.11	0.00	-1.74
651000	0.020	101.478	1.427	45	0	0.000	0.514	-0.525	-122.53	-188.69	0.00	0.00
652000	0.008	15.384	0.884	45	0	0.000	0.568	0.277	-117.21	-188.66	-0.02	0.00
653000	0.009	84.600	1.658	31	0	0.000	0.613	0.907	-120.38	-132.50	0.00	0.00
654000	0.041	183.212	1.951	43	0	0.000	0.479	-0.686	-117.16	-180.39	0.00	-1.44
655000	0.016	73.365	1.009	35	0	0.000	0.324	-0.060	-108.35	-148.04	0.00	2.07
656000	0.034	34.321	1.022	45	0	0.000	0.485	1.035	-123.38	-188.67	0.00	0.00
657000	0.001	26.047	0.727	38	0	0.000	0.640	-0.109	-116.40	-159.94	0.00	-0.69
658000	0.085	38.641	1.209	39	0	0.000	0.598	-0.227	-122.17	-163.99	-0.00	0.00
659000	0.005	17.795	1.036	41	0	0.000	0.554	-0.115	-115.65	-172.10	0.00	3.97
660000	0.020	14.023	0.409	42	0	0.000	0.699	0.052	-117.02	-176.20	-0.00	0.69
661000	0.028	33.729	1.151	43	0	0.000	0.580	-0.130	-113.98	-180.35	-0.00	0.00
662000	0.025	59.430	1.613	44	0	0.000	0.441	-0.020	-115.09	-184.50	0.00	-0.69
663000	0.003	114.546	0.680	46	0	0.000	0.537	0.320	-117.50	-192.87	0.00	0.00
664000	0.043	22.924	0.792	48	0	0.000	0.448	0.083	-111.08	-201.32	-0.00	0.00
665000	0.020	66.211	0.771	46	0	0.000	0.538	0.125	-118.18	-192.87	0.00	-0.69
666000	0.050	7.018	1.064	34	0	0.000	0.825	-0.380	-123.21	-144.08	0.00	-0.69
667000	0.060	16.839	0.897	47	0	0.000	0.503	0.245	-112.26	-197.07	0.00	-0.09
668000	0.024	120.106	1.071	39	0	0.000	0.466	-0.346	-110.89	-164.00	0.00	-4.07
669000	0.009	28.591	1.434	40	0	0.000	0.490	-0.171	-117.36	-168.04	0.00	-0.04
670000	0.000	36.666	2.491	39	0	0.000	0.544	-0.231	-114.75	-163.99	-0.00	0.00
671000	0.044	46.818	1.494	46	0	0.000	0.205	-0.379	-100.43	-192.87	-0.00	0.77
672000	0.043	56.968	1.557	43	0	0.000	0.339	-0.033	-110.74	-180.35	0.00	0.00
673000	0.001	25.315	1.674	42	0	0.000	0.472	-0.072	-119.22	-176.23	0.00	-4.35
674000	0.016	166.702	0.980	37	0	0.000	0.674	0.184	-119.27	-155.97	0.00	0.24
675000	0.050	32.919	2.378	41	0	0.000	0.419	-0.294	-112.02	-172.12	0.03	0.00
676000	0.065	118.152	0.740	39	0	0.000	0.323	0.080	-113.58	-164.01	0.00	-1.66
677000	0.003	59.636	1.005	43	0	0.000	0.562	-0.468	-118.23	-180.35	0.00	-4.80
678000	0.179	188.118	1.102	48	0	0.000	0.569	-0.185	-122.92	-201.34	-0.00	0.00
679000	0.021	200.236	2.237	43	0	0.000	0.281	-0.167	-119.11	-180.38	0.00	0.00
680000	0.076	12.731	1.398	38	0	0.000	0.579	0.570	-123.55	-159.94	0.00	0.00
681000	0.032	40.432	0.638	42	0	0.000	0.517	-0.865	-119.69	-176.21	0.00	0.00
682000	0.015	48.626	0.816	38	0	0.000	0.319	0.127	-107.48	-159.95	0.00	-0.69
683000	0.030	35.564	0.898	43	0	0.000	0.390	-0.662	-113.98	-180.34	0.00	0.00
684000	0.042	98.232	0.837	36	0	0.000	0.458	0.074	-117.22	-151.98	0.00	4.47
685000	0.004	66.511	1.067	45	0	0.000	0.541	-0.802	-115.53	-188.66	0.00	-0.41
686000	0.017	355.329	1.045	46	0	0.000	0.275	-0.651	-110.43	-192.91	0.00	-3.19
687000	0.016	47.791	2.890	43	0	0.000	0.281	0.182	-115.52	-180.38	-0.00	-0.69
688000	0.005	66.779	0.520	40	0	0.000	0.639	-0.511	-118.60	-168.02	-0.00	1.30
689000	0.007	67.067	0.905	38	0	0.000	0.581	-0.817	-123.79	-159.98	-0.00	0.00
690000	0.086	23.380	1.962	41	0	0.000	0.475	-0.044	-113.81	-172.12	-0.00	0.51
691000	0.026	62.065	1.406	55	0	0.000	0.413	-0.520	-118.54	-231.56	0.00	-1.05
692000	0.078	44.605	0.821	49	0	0.000	0.644	0.180	-114.19	-205.57	-0.03	0.00
693000	0.020	376.706	2.286	37	0	0.000	0.331	-0.489	-114.83	-156.01	0.00	-5.72
694000	0.005	233.130	1.327	44	0	0.000	0.540	-0.511	-123.52	-184.52	0.00	-0.66
695000	0.006	60.168	0.788	39	0	0.000	0.359	0.504	-107.87	-163.98	0.00	0.77
696000	0.022	219.026	2.082	47	0	0.000	0.370	-0.082	-115.91	-197.13	0.00	0.00
697000	0.091	87.329	2.334	56	0	0.000	0.229	-0.402	-117.64	-235.97	-0.00	0.00
698000	0.052	88.733	1.192	42	0	0.000	0.347	0.847	-117.86	-176.23	-0.00	0.00
699000	0.048	81.578	1.218	50	0	0.000	0.475	0.120	-110.24	-209.86	-0.00	1.49
700000	0.054	83.861	1.112	42	0	0.000	0.419	-1.030	-111.69	-176.22	-0.00	0.00
701000	0.104	78.027	1.633	53	0	0.000	0.392	-1.426	-123.23	-222.82	0.00	3.84
702000	0.002	47.434	1.543	39	0	0.000	0.562	-1.026	-124.91	-163.97	0.00	-0.62
703000	0.000	132.889	1.645	51	0	0.000	0.497	-0.718	-129.17	-214.23	0.00	-1.39
704000	0.019	41.864	1.112	42	0	0.000	0.527	-0.270	-116.55	-176.23	0.00	-1.78
705000	0.067	244.025	0.939	47	0	0.000	0.424	-0.472	-119.90	-197.11	0.00	0.00
706000	0.005	145.052	1.011	39	0	0.000	0.439	-0.085	-114.41	-163.98	0.00	0.00
707000	0.016	60.548	0.622	39	0	0.000	0.574	-0.097	-118.09	-163.98	-0.00	0.19
708000	0.018	62.231	0.537	43	0	0.000	0.596	-0.272	-112.79	-180.35	-0.03	0.00
709000	0.003	327.262	1.061	40	0	0.000	0.504	0.166	-115.15	-168.09	-0.00	0.00
710000	0.043	30.008	1.717	42	0	0.000	0.538	0.297	-121.34	-176.21	0.00	-5.25
711000	0.007	34.612	1.295	50	0	0.000	0.700	0.083	-120.34	-209.85	0.00	0.00
712000	0.001	12.731	1.552	44	0	0.000	0.436	-0.344	-114.64	-184.49	0.00	-1.94
713000	0.016	25.397	0.987	38	0	0.000	0.494	-0.128	-111.60	-159.95	0.00	0.00
714000	0.005	20.750	1.220	39	0	0.000	0.544	-0.855	-124.53	-163.97	0.00	-2.23
715000	0.038	109.936	1.391	41	0	0.000	0.610	0.266	-122.11	-172.13	-0.00	0.00
716000	0.086	145.314	0.752	42	0	0.000	0.521	0.877	-123.09	-176.23	0.00	-0.54
717000	0.002	20.914	0.747	38	0	0.000	0.654	-0.664	-113.62	-159.94	-0.00	0.00
718000	0.068	39.973	0.900	46	0	0.000	0.489	-1.025	-121.80	-192.87	0.00	0.00
719000	0.007	14.463	0.761	37	0	0.000	0.559	-0.171	-117.12	-155.94	0.00	3.25
720000	0.011	47.375	1.578	48	0	0.000	0.475	-0.437	-118.12	-201.32	0.00	0.00
721000	0.016	26.416	1.377	41	0	0.000	0.523	0.476	-116.00	-172.11	0.00	-1.90
722000	0.078	45.089	0.767	42	0	0.000	0.366	-0.216	-111.87	-176.24	0.00	-0.49
723000	0.029	69.370	1.693	36	0	0.000	0.441	0.114	-114.99	-151.97	0.00	2.87
724000	0.092	134.458	1.798	43	0	0.000	0.358	0.726	-117.70	-180.38	-0.01	-0.69
725000	0.060	588.070	2.770	39	0	0.000	0.484	-0.365	-121.37	-164.07	-0.05	0.00
726000	0.017	72.381	0.983	49	0	0.000	0.363	0.601	-119.29	-205.60	-0.00	-0.69
727000	0.014	192.936	1.711	51	0	0.000	0.397	0.380	-112.01	-214.18	0.00	0.00
728000	0.012	110.403	0.738	53	0	0.000	0.309	-0.105	-112.23	-222.83	0.00	-0.17
729000	0.001	50.538	0.697	44	0	0.000	0.392	0.265	-120.11	-184.50	-0.00	0.45
730000	0.001	38.062	1.027	46	0	0.000	0.380	-0.494	-121.28	-192.87	0.00	0.00
731000	0.027	16.653	0.938	46	0	0.000	0.583	-0.187	-112.52	-192.85	-0.00	0.46
732000	0.054	75.896	0.978	39	0	0.000	0.428	-0.212	-112.59	-163.97	0.00	-2.15
733000	0.106	50.615	2.925	40	0	0.000	0.539	0.036	-123.32	-168.06	0.00	-2.35
734000	0.034	31.130	1.410	37	0	0.000	0.510	-0.239	-116.01	-155.94	0.00	4.91
735000	0.003	15.019	0.810	37	0	0.000	0.670	0.119	-116.38	-155.93	-0.02	0.00
736000	0.013	70.502	1.318	49	0	0.000	0.560	-0.283	-125.90	-205.60	-0.00	0.00
737000	0.006	16.077	0.468	35	0	0.000	0.707	-0.409	-121.74	-148.00	0.00	-1.01
738000	0.005	250.518	1.288	46	0	0.000	0.523	0.072	-119.79	-192.88	0.00	0.00
739000	0.006	39.831	0.953	37	0	0.000	0.676	-0.544	-120.97	-155.94	0.00	0.00
740000	0.112	40.074	0.838	46	0	0.000	0.482	-0.500	-123.16	-192.87	0.00	-2.94
741000	0.000	12.157	0.740	40	0	0.000	0.622	0.384	-112.70	-168.02	0.00	-4.00
742000	0.006	9.481	1.185	38	0	0.000	0.678	0.129	-119.99	-159.93	0.00	-0.99
743000	0.052	30.682	1.307	40	0	0.000	0.480	-0.810	-111.15	-168.02	0.01	0.00
744000	0.043	35.043	1.021	45	0	0.000	0.437	-0.753	-113.99	-188.67	0.00	0.69
745000	0.040	31.498	2.040	44	0	0.000	0.432	0.862	-123.67	-184.50	0.00	-3.33
746000	0.020	55.553	1.133	47	0	0.000	0.492	0.004	-111.11	-197.09	0.00	4.88
747000	0.138	524.921	2.545	48	0	0.000	0.251	0.026	-120.58	-201.39	0.00	-0.69
748000	0.084	29.022	1.222	43	0	0.000	0.425	0.396	-112.96	-180.34	0.00	-4.15
749000	0.010	4.499	0.679	31	0	0.000	0.613	0.106	-115.24	-132.49	0.00	0.00
750000	0.027	21.898	1.247	35	0	0.000	0.503	0.872	-120.31	-148.02	-0.00	0.00
751000	0.142	52.168	1.370	36	0	0.000	0.477	0.179	-117.40	-151.99	0.00	2.31
752000	0.005	169.312	0.761	47	0	0.000	0.430	0.740	-109.69	-197.09	0.01	0.00
753000	0.009	32.073	0.909	47	0	0.000	0.615	-0.281	-114.38	-197.08	0.00	0.00
754000	0.011	27.319	0.313	38	0	0.000	0.601	-0.942	-123.57	-159.94	-0.00	1.63
755000	0.021	55.583	2.334	47	0	0.000	0.453	-0.168	-118.73	-197.09	0.00	0.00
756000	0.017	119.442	0.623	43	0	0.000	0.553	0.185	-119.95	-180.35	0.00	0.00
757000	0.045	3.737	0.347	35	0	0.000	0.593	0.813	-117.29	-148.00	0.00	-3.09
758000	0.003	50.768	1.070	43	0	0.000	0.575	0.397	-114.98	-180.34	0.00	0.27
759000	0.002	42.143	2.189	45	0	0.000	0.453	-0.043	-120.06	-188.69	-0.00	0.39
760000	0.007	83.037	1.655	46	0	0.000	0.375	-0.619	-121.03	-192.87	0.02	0.00
761000	0.153	48.546	1.951	39	0	0.000	0.344	-0.558	-117.91	-163.98	0.00	-1.05
762000	0.020	28.660	1.064	44	0	0.000	0.431	0.060	-109.39	-184.50	-0.00	0.00
763000	0.126	53.578	0.633	38	0	0.000	0.444	-0.998	-115.00	-159.95	0.00	-0.16
764000	0.005	53.950	1.241	43	0	0.000	0.610	-0.081	-114.66	-180.34	-0.00	-0.69
765000	0.012	24.539	1.303	38	0	0.000	0.442	-0.092	-116.61	-159.94	-0.00	1.07
766000	0.018	67.879	1.197	45	0	0.000	0.537	-0.123	-112.64	-188.68	0.00	0.69
767000	0.009	75.291	1.067	44	0	0.000	0.171	-0.566	-116.86	-184.54	0.00	0.00
768000	0.215	91.062	2.043	40	0	0.000	0.349	0.841	-117.93	-168.04	0.00	0.00
769000	0.066	114.656	1.428	42	0	0.000	0.591	-0.661	-128.61	-176.25	0.00	-1.95
770000	0.009	14.247	1.021	43	0	0.000	0.722	0.292	-122.14	-180.33	0.00	0.00
771000	0.000	18.825	0.775	41	0	0.000	0.692	-0.489	-118.17	-172.11	-0.01	1.20
772000	0.001	95.634	1.735	42	0	0.000	0.601	-1.087	-122.04	-176.23	-0.07	0.00
773000	0.018	310.303	1.810	38	0	0.000	0.418	-0.029	-116.61	-159.97	0.00	0.00
774000	0.015	8.323	1.191	36	0	0.000	0.465	-0.143	-112.21	-151.96	-0.04	0.00
775000	0.007	98.869	1.475	44	0	0.000	0.549	0.398	-120.00	-184.51	0.00	3.78
776000	0.029	34.418	1.752	47	0	0.000	0.398	-1.440	-128.30	-197.09	-0.00	1.42
777000	0.029	48.360	1.355	48	0	0.000	0.448	-0.187	-114.55	-201.34	0.00	-1.56
778000	0.008	514.794	0.480	40	0	0.000	0.518	-0.197	-116.06	-168.09	0.00	0.00
779000	0.193	91.207	1.816	42	0	0.000	0.448	1.893	-123.30	-176.24	-0.00	0.00
780000	0.015	10.991	0.962	44	0	0.000	0.582	0.100	-115.69	-184.48	-0.00	0.00
781000	0.000	70.562	1.110	47	0	0.000	0.710	-0.286	-121.93	-197.07	0.00	0.00
782000	0.001	112.150	1.545	51	0	0.000	0.401	0.319	-114.41	-214.17	-0.00	0.00
783000	0.057	237.595	1.872	45	0	0.000	0.444	0.545	-125.95	-188.70	0.00	0.69
784000	0.032	40.910	0.933	37	0	0.000	0.472	-0.608	-116.64	-155.94	0.00	0.69
785000	0.038	66.572	1.701	43	0	0.000	0.451	0.597	-121.22	-180.36	-0.00	0.35
786000	0.001	43.043	1.454	33	0	0.000	0.518	0.054	-111.97	-140.20	0.00	0.00
787000	0.006	165.939	2.694	39	0	0.000	0.394	-0.538	-119.78	-164.08	-0.00	0.98
788000	0.028	26.984	1.668	38	0	0.000	0.388	0.168	-115.36	-159.95	0.00	0.00
789000	0.052	19.303	2.359	38	0	0.000	0.380	-0.460	-113.24	-159.95	0.00	-0.12
790000	0.099	16.074	1.526	38	0	0.000	0.573	-0.098	-113.48	-159.94	0.00	-0.69
791000	0.077	16.413	0.822	40	0	0.000	0.732	-0.473	-117.69	-168.01	-0.00	-0.69
792000	0.020	37.752	2.093	41	0	0.000	0.537	-0.411	-113.65	-172.12	0.03	0.00
793000	0.157	76.963	1.511	40	0	0.000	0.691	-0.583	-126.24	-168.04	0.00	0.00
794000	0.085	95.443	1.589	43	0	0.000	0.400	-0.129	-114.21	-180.37	0.00	-0.69
795000	0.319	177.703	2.563	44	0	0.000	0.283	-0.981	-120.98	-184.56	0.07	0.00
796000	0.020	490.143	2.985	31	0	0.000	0.323	0.405	-116.13	-132.74	-0.00	0.00
797000	0.064	35.634	1.122	30	0	0.000	0.419	0.392	-120.36	-128.71	0.00	4.81
798000	0.013	73.816	0.967	46	0	0.000	0.388	0.288	-111.35	-192.86	-0.00	0.00
799000	0.034	78.464	0.864	48	0	0.000	0.469	0.307	-110.06	-201.32	0.00	0.69
800000	0.067	82.866	0.958	43	0	0.000	0.398	0.469	-104.86	-180.35	0.00	4.63
801000	0.163	13.845	1.032	31	0	0.000	0.543	0.752	-116.26	-132.50	0.01	0.00
802000	0.047	29.990	1.350	35	0	0.000	0.572	-0.567	-119.02	-148.02	-0.00	0.69
803000	0.030	43.181	1.619	40	0	0.000	0.418	-1.728	-125.96	-168.04	0.00	-0.69
804000	0.029	23.934	1.701	39	0	0.000	0.619	-0.742	-125.95	-163.99	-0.01	1.80
805000	0.015	99.879	1.352	42	0	0.000	0.398	-0.449	-114.80	-176.25	-0.00	0.00
806000	0.062	16.725	1.812	41	0	0.000	0.412	0.556	-119.86	-172.12	-0.00	0.69
807000	0.001	49.776	1.165	40	0	0.000	0.603	-0.077	-118.50	-168.03	0.00	0.33
808000	0.041	44.150	1.206	41	0	0.000	0.534	-0.717	-114.23	-172.12	-0.00	0.00
809000	0.002	43.150	0.558	45	0	0.000	0.386	0.040	-114.27	-188.66	0.01	0.00
810000	0.022	32.969	1.322	45	0	0.000	0.495	-0.615	-117.11	-188.68	0.00	0.00
811000	0.008	41.160	1.117	44	0	0.000	0.382	0.289	-112.09	-184.50	-0.00	0.08
812000	0.002	3.882	0.390	39	0	0.000	0.746	0.477	-122.51	-163.95	-0.00	0.00
813000	0.002	32.412	1.218	36	0	0.000	0.526	0.156	-120.86	-151.97	0.00	-0.69
814000	0.001	24.143	0.377	46	0	0.000	0.607	-0.264	-114.58	-192.86	-0.00	-0.69
815000	0.004	22.914	0.801	41	0	0.000	0.607	-0.369	-117.17	-172.11	0.00	-1.53
816000	0.045	35.283	1.033	40	0	0.000	0.665	0.168	-118.10	-168.03	0.00	-0.33
817000	0.031	66.304	1.155	45	0	0.000	0.480	-0.209	-106.56	-188.67	0.00	-1.58
818000	0.020	17.266	1.705	39	0	0.000	0.434	-0.236	-107.84	-163.99	-0.00	0.00
819000	0.023	28.005	0.561	39	0	0.000	0.540	-0.034	-110.20	-163.98	0.00	4.44
820000	0.037	55.411	1.887	44	0	0.000	0.245	0.184	-114.55	-184.52	0.00	0.00
821000	0.044	49.709	1.514	51	0	0.000	0.375	-0.326	-113.20	-214.18	0.00	4.64
822000	0.204	265.132	2.773	47	0	0.000	0.346	0.103	-115.67	-197.14	0.00	-0.84
823000	0.065	71.198	1.586	41	0	0.000	0.497	0.374	-114.46	-172.14	-0.00	0.00
824000	0.005	21.177	0.738	43	0	0.000	0.704	-0.042	-123.97	-180.33	0.00	-1.68
825000	0.001	8.960	1.544	35	0	0.000	0.655	-0.848	-120.57	-148.01	0.00	-1.69
826000	0.032	36.476	1.009	40	0	0.000	0.426	-0.108	-115.24	-168.04	0.00	-4.13
827000	0.010	15.223	0.923	44	0	0.000	0.657	0.264	-115.36	-184.48	0.00	0.00
828000	0.118	159.228	1.933	43	0	0.000	0.378	-0.304	-118.44	-180.38	0.06	0.00
829000	0.047	47.702	1.096	37	0	0.000	0.264	0.333	-114.12	-155.94	-0.00	0.00
830000	0.014	35.872	0.745	37	0	0.000	0.614	-1.881	-121.87	-155.93	-0.03	0.00
831000	0.019	54.709	1.466	39	0	0.000	0.496	-0.445	-109.82	-163.98	-0.00	0.00
832000	0.145	24.129	1.852	41	0	0.000	0.479	0.623	-119.83	-172.13	-0.00	1.07
833000	0.145	69.881	1.981	44	0	0.000	0.334	-0.137	-113.28	-184.51	-0.08	0.00
834000	0.038	46.591	1.159	43	0	0.000	0.511	0.233	-113.79	-180.35	0.00	-2.55
835000	0.046	27.652	0.804	49	0	0.000	0.415	-0.546	-108.61	-205.57	0.02	0.00
836000	0.063	68.084	1.032	45	0	0.000	0.436	-0.173	-112.91	-188.68	-0.02	0.00
837000	0.018	21.931	1.206	44	0	0.000	0.584	-0.547	-119.93	-184.50	0.00	1.34
838000	0.041	28.776	1.266	38	0	0.000	0.395	-0.888	-116.85	-159.95	0.00	0.00
839000	0.021	29.842	1.598	43	0	0.000	0.506	-1.824	-120.49	-180.34	-0.00	0.00
840000	0.021	55.880	1.727	40	0	0.000	0.409	-0.115	-114.52	-168.04	0.00	-0.84
841000	0.112	43.894	1.984	45	0	0.000	0.387	-0.193	-115.56	-188.68	0.00	0.00
842000	0.024	6.891	0.836	45	0	0.000	0.496	-0.809	-118.63	-188.65	0.00	-1.99
843000	0.000	82.633	1.819	47	0	0.000	0.430	-0.294	-116.40	-197.10	-0.00	1.89
844000	0.010	14.848	1.140	44	0	0.000	0.661	-0.151	-118.36	-184.49	0.00	-1.42
845000	0.005	22.673	1.269	36	0	0.000	0.444	0.297	-111.87	-151.97	0.00	0.00
846000	0.005	7.248	1.354	34	0	0.000	0.533	-0.097	-112.53	-144.08	0.00	2.97
847000	0.000	15.840	1.223	48	0	0.000	0.676	0.642	-120.53	-201.31	0.00	0.00
848000	0.011	66.720	0.800	47	0	0.000	0.755	0.070	-127.70	-197.08	-0.00	-0.69
849000	0.027	41.950	1.036	42	0	0.000	0.705	-0.260	-120.20	-176.22	0.00	-1.31
850000	0.047	36.853	1.474	36	0	0.000	0.392	-0.866	-120.44	-151.97	0.00	-0.67
851000	0.021	80.870	1.136	41	0	0.000	0.477	-0.172	-115.25	-172.12	0.00	-0.69
852000	0.140	92.643	1.119	36	0	0.000	0.460	0.328	-118.63	-151.98	-0.01	-0.69
853000	0.023	27.693	0.942	48	0	0.000	0.639	-0.314	-116.73	-201.31	-0.00	0.00
854000	0.078	81.790	1.453	41	0	0.000	0.417	-0.537	-114.05	-172.13	0.00	-0.39
855000	0.005	326.599	0.893	44	0	0.000	0.530	-0.232	-114.93	-184.51	0.00	0.00
856000	0.007	60.036	1.372	35	0	0.000	0.554	-0.608	-114.15	-148.01	0.00	-3.59
857000	0.017	32.598	1.566	40	0	0.000	0.349	1.562	-119.00	-168.06	0.00	0.41
858000	0.008	43.464	1.285	50	0	0.000	0.712	-0.891	-119.95	-209.86	0.00	0.00
859000	0.017	27.597	2.295	42	0	0.000	0.395	-0.054	-112.51	-176.23	-0.01	0.00
860000	0.038	24.996	0.769	36	0	0.000	0.548	0.197	-114.51	-151.97	-0.00	0.00
861000	0.043	13.917	1.103	38	0	0.000	0.582	-0.205	-112.80	-159.94	0.00	-3.86
862000	0.020	124.274	0.715	42	0	0.000	0.510	-0.174	-115.08	-176.23	0.00	0.00
863000	0.000	4.904	0.387	41	0	0.000	0.694	-0.131	-118.09	-172.09	-0.00	0.00
864000	0.016	96.232	1.203	45	0	0.000	0.451	0.894	-117.90	-188.70	-0.00	-0.69
865000	0.076	49.682	1.674	50	0	0.000	0.325	-0.500	-113.19	-209.88	0.00	-0.41
866000	0.024	112.017	1.811	38	0	0.000	0.433	0.152	-112.07	-159.97	-0.00	-0.69
867000	0.081	48.221	1.139	41	0	0.000	0.436	-0.461	-116.47	-172.12	0.00	0.00
868000	0.001	51.097	1.696	48	0	0.000	0.392	0.431	-123.48	-201.35	0.00	-0.69
869000	0.005	5.483	0.427	38	0	0.000	0.635	0.298	-120.62	-159.93	-0.00	0.69
870000	0.064	117.572	1.682	37	0	0.000	0.514	-0.715	-119.12	-155.96	-0.00	0.00
871000	0.036	164.985	0.970	35	0	0.000	0.312	0.224	-125.50	-148.03	0.00	0.00
872000	0.015	34.541	0.864	44	0	0.000	0.571	-0.273	-117.73	-184.51	0.00	-4.17
873000	0.006	88.921	1.293	41	0	0.000	0.417	-0.712	-106.15	-172.12	0.00	-0.27
874000	0.006	255.604	1.931	36	0	0.000	0.153	-0.291	-118.64	-152.06	0.00	0.69
875000	0.025	77.988	2.658	45	0	0.000	0.171	0.816	-113.88	-188.72	0.00	0.00
876000	0.012	28.343	0.998	45	0	0.000	0.596	-0.235	-114.73	-188.66	0.00	0.00
877000	0.020	149.469	1.347	45	0	0.000	0.392	0.510	-121.57	-188.68	0.00	-1.54
878000	0.006	65.020	0.780	34	0	0.000	0.418	-0.173	-109.24	-144.10	0.03	0.00
879000	0.005	57.940	1.873	43	0	0.000	0.460	-0.100	-113.46	-180.35	-0.00	0.00
880000	0.008	17.205	0.419	39	0	0.000	0.806	-0.541	-125.97	-163.97	0.00	-0.23
881000	0.001	85.616	0.898	48	0	0.000	0.588	0.126	-117.21	-201.33	-0.00	0.75
882000	0.003	196.533	0.741	36	0	0.000	0.562	0.571	-116.29	-151.99	0.00	0.00
883000	0.065	114.909	1.607	37	0	0.000	0.327	-0.154	-102.93	-155.95	0.00	0.00
884000	0.086	53.023	2.262	40	0	0.000	0.338	0.738	-114.14	-168.04	0.00	-1.62
885000	0.087	16.579	1.286	43	0	0.000	0.356	-0.058	-112.84	-180.35	0.03	0.00
886000	0.008	92.563	1.418	38	0	0.000	0.476	1.063	-111.57	-159.95	0.00	0.00
887000	0.040	161.164	0.936	42	0	0.000	0.384	-0.063	-106.22	-176.28	0.00	0.00
888000	0.042	67.118	1.408	55	0	0.000	0.415	0.089	-115.08	-231.54	-0.06	0.00
889000	0.041	42.770	1.309	40	0	0.000	0.479	0.476	-116.33	-168.03	-0.00	0.00
890000	0.035	61.973	1.070	51	0	0.000	0.398	1.323	-126.60	-214.17	0.00	-2.25
891000	0.004	22.286	1.106	50	0	0.000	0.573	-0.052	-125.36	-209.85	0.00	0.00
892000	0.025	58.600	1.469	46	0	0.000	0.196	-0.899	-112.53	-192.89	0.00	-3.37
893000	0.018	289.231	2.640	48	0	0.000	0.282	0.549	-120.11	-201.38	-0.02	1.61
894000	0.038	50.007	1.149	48	0	0.000	0.616	0.081	-121.76	-201.32	0.00	0.69
895000	0.017	25.275	0.724	37	0	0.000	0.620	-0.151	-119.32	-155.94	-0.00	-0.69
896000	0.049	22.007	1.705	44	0	0.000	0.498	-0.124	-117.10	-184.50	-0.00	0.00
897000	0.016	238.049	1.865	47	0	0.000	0.381	0.342	-121.19	-197.12	-0.12	0.00
898000	0.019	39.444	2.433	47	0	0.000	0.331	0.280	-113.79	-197.10	0.00	0.00
899000	0.067	78.737	1.872	40	0	0.000	0.477	-0.184	-122.91	-168.05	0.00	-0.12
900000	0.009	91.089	0.904	48	0	0.000	0.544	-0.759	-114.94	-201.32	0.00	-3.15
901000	0.011	66.979	0.565	41	0	0.000	0.560	-0.200	-115.36	-172.11	0.02	0.00
902000	0.014	40.636	1.645	43	0	0.000	0.415	-0.553	-109.56	-180.35	-0.00	0.65
903000	0.013	12.766	1.698	33	0	0.000	0.381	1.066	-116.23	-140.19	0.00	0.00
904000	0.012	41.877	1.284	40	0	0.000	0.450	0.142	-119.37	-168.03	-0.00	0.00
905000	0.016	75.193	1.849	52	0	0.000	0.597	-0.488	-123.26	-218.48	-0.01	0.00
906000	0.011	16.628	1.535	46	0	0.000	0.468	-0.565	-120.59	-192.87	0.00	-1.03
907000	0.002	91.608	0.736	39	0	0.000	0.533	0.080	-121.31	-163.97	0.00	4.79
908000	0.024	59.140	3.165	42	0	0.000	0.464	0.012	-119.67	-176.24	-0.02	0.00
909000	0.203	223.719	1.324	37	0	0.000	0.436	0.634	-118.77	-155.96	-0.00	0.76
910000	0.104	168.959	3.263	46	0	0.000	0.402	1.464	-126.91	-192.93	-0.00	0.00
911000	0.014	114.593	1.634	40	0	0.000	0.398	0.031	-116.76	-168.05	0.00	4.41
912000	0.033	65.023	0.774	35	0	0.000	0.634	0.203	-114.82	-148.01	0.00	0.00
913000	0.031	125.222	0.967	39	0	0.000	0.494	-0.395	-113.30	-163.99	0.04	0.00
914000	0.014	61.600	1.486	40	0	0.000	0.407	-0.032	-114.71	-168.06	-0.00	0.00
915000	0.058	106.098	1.078	52	0	0.000	0.464	-0.720	-123.15	-218.49	0.00	-1.82
916000	0.009	155.801	1.044	47	0	0.000	0.773	-0.017	-121.10	-197.09	-0.00	-0.69
917000	0.003	36.312	1.387	39	0	0.000	0.452	-0.423	-110.88	-163.98	0.00	3.20
918000	0.068	177.606	1.059	33	0	0.000	0.415	0.534	-117.50	-140.21	-0.00	0.00
919000	0.002	25.334	0.706	45	0	0.000	0.560	0.630	-117.64	-188.66	0.00	0.00
920000	0.007	61.950	1.127	52	0	0.000	0.437	-0.185	-114.25	-218.48	-0.06	0.00
921000	0.034	32.079	1.621	47	0	0.000	0.364	-0.231	-115.61	-197.08	-0.00	0.00
922000	0.001	45.944	0.879	44	0	0.000	0.687	-0.823	-121.50	-184.49	0.00	-0.69
923000	0.009	17.974	0.897	49	0	0.000	0.502	-0.073	-116.08	-205.58	0.00	0.00
924000	0.036	146.394	1.486	46	0	0.000	0.474	-1.277	-118.86	-192.87	-0.00	1.15
925000	0.005	35.334	1.241	39	0	0.000	0.337	0.085	-106.79	-163.98	0.00	0.00
926000	0.003	106.212	0.784	42	0	0.000	0.587	0.357	-116.09	-176.22	0.00	0.00
927000	0.054	47.504	1.928	42	0	0.000	0.639	-1.010	-127.26	-176.24	0.00	-1.91
928000	0.005	9.017	0.182	46	0	0.000	0.808	-0.211	-120.96	-192.84	0.00	0.00
929000	0.001	61.080	0.846	39	0	0.000	0.546	-0.843	-117.66	-163.98	-0.00	-0.69
930000	0.010	39.745	1.062	43	0	0.000	0.459	-0.052	-117.36	-180.36	-0.00	-0.69
931000	0.166	83.830	1.537	42	0	0.000	0.297	0.139	-118.39	-176.24	-0.02	1.67
932000	0.035	46.548	2.538	50	0	0.000	0.444	-0.192	-121.44	-209.90	0.00	4.86
933000	0.062	158.252	1.401	35	0	0.000	0.392	0.475	-110.22	-148.04	-0.00	0.00
934000	0.011	28.559	0.696	41	0	0.000	0.522	-0.135	-114.50	-172.10	0.00	0.96
935000	0.059	28.604	1.283	37	0	0.000	0.615	-0.424	-122.54	-155.94	-0.00	-0.69
936000	0.005	61.352	1.007	45	0	0.000	0.552	-0.188	-112.42	-188.66	0.00	0.00
937000	0.001	50.367	1.264	47	0	0.000	0.489	-0.591	-122.34	-197.09	0.00	0.00
938000	0.020	39.543	1.242	47	0	0.000	0.430	-0.433	-114.01	-197.09	0.00	-0.07
939000	0.010	65.790	0.870	42	0	0.000	0.401	-0.639	-114.02	-176.23	-0.00	0.00
940000	0.016	38.700	1.922	40	0	0.000	0.464	0.770	-116.49	-168.03	-0.00	1.88
941000	0.005	44.786	0.712	38	0	0.000	0.460	-0.490	-118.17	-159.94	-0.00	-0.69
942000	0.004	203.739	1.841	39	0	0.000	0.603	0.920	-125.27	-163.99	-0.04	0.00
943000	0.052	22.448	0.824	48	0	0.000	0.475	0.115	-116.16	-201.31	0.00	-1.32
944000	0.008	17.400	0.973	45	0	0.000	0.409	0.914	-108.59	-188.67	0.00	-1.01
945000	0.058	96.354	2.126	49	0	0.000	0.269	-0.048	-113.57	-205.60	0.00	-2.14
946000	0.014	17.922	1.519	45	0	0.000	0.375	-0.798	-119.79	-188.67	0.00	-0.60
947000	0.003	699.802	1.612	38	0	0.000	0.467	0.204	-115.02	-159.99	0.00	0.69
948000	0.084	80.073	0.990	46	0	0.000	0.424	-0.168	-110.50	-192.88	0.00	0.00
949000	0.015	240.720	0.832	43	0	0.000	0.485	-0.320	-106.97	-180.36	0.00	-0.06
950000	0.013	108.782	1.517	32	0	0.000	0.383	0.987	-120.28	-136.37	-0.00	-0.69
951000	0.096	43.391	1.272	42	0	0.000	0.520	0.043	-123.76	-176.23	-0.00	-0.69
952000	0.016	35.458	1.328	41	0	0.000	0.737	-1.039	-124.34	-172.12	-0.00	0.00
953000	0.000	27.813	0.347	35	0	0.000	0.667	-0.076	-119.94	-148.01	0.00	0.69
954000	0.003	8.988	0.520	44	0	0.000	0.776	-0.167	-120.55	-184.48	0.00	4.88
955000	0.006	79.494	1.725	41	0	0.000	0.459	0.211	-122.71	-172.14	-0.09	0.00
956000	0.094	31.207	1.988	44	0	0.000	0.507	-0.813	-119.87	-184.50	-0.01	0.88
957000	0.014	12.869	0.654	40	0	0.000	0.610	-0.661	-115.88	-168.02	0.00	0.00
958000	0.095	47.690	1.490	38	0	0.000	0.546	0.144	-119.86	-159.95	0.00	0.69
959000	0.069	46.900	1.778	43	0	0.000	0.295	0.121	-119.76	-180.35	0.03	0.00
960000	0.021	25.460	1.675	44	0	0.000	0.351	-0.079	-110.78	-184.49	-0.00	0.00
961000	0.036	596.968	1.435	48	0	0.000	0.331	-0.042	-112.16	-201.35	-0.01	-0.69
962000	0.047	59.915	1.145	44	0	0.000	0.627	0.485	-120.19	-184.50	-0.00	0.76
963000	0.006	37.509	1.560	43	0	0.000	0.474	-0.769	-121.88	-180.34	-0.00	0.86
964000	0.159	23.540	1.369	37	0	0.000	0.480	0.020	-115.18	-155.94	-0.01	0.00
965000	0.015	21.631	1.032	42	0	0.000	0.508	-0.341	-121.12	-176.20	0.01	0.00
966000	0.100	148.746	1.984	48	0	0.000	0.551	0.148	-121.49	-201.36	0.00	-0.69
967000	0.014	27.414	1.636	43	0	0.000	0.290	-0.349	-118.58	-180.35	-0.00	-0.69
968000	0.030	223.809	0.846	39	0	0.000	0.371	-0.487	-108.83	-163.99	-0.02	-0.69
969000	0.020	208.591	2.256	49	0	0.000	0.324	0.122	-113.49	-205.61	-0.00	-0.69
970000	0.039	60.261	1.426	45	0	0.000	0.419	-0.006	-117.19	-188.68	0.00	-0.69
971000	0.045	28.447	1.226	36	0	0.000	0.412	0.979	-112.51	-151.96	-0.00	-0.69
972000	0.023	77.013	1.720	47	0	0.000	0.307	-0.131	-114.65	-197.10	0.00	0.00
973000	0.013	53.617	1.239	39	0	0.000	0.567	0.097	-120.19	-163.98	0.00	0.00
974000	0.086	83.166	0.734	43	0	0.000	0.381	-0.353	-107.23	-180.34	0.00	-0.46
975000	0.047	20.006	1.564	39	0	0.000	0.639	-0.255	-116.56	-163.97	0.00	3.72
976000	0.002	17.182	0.691	38	0	0.000	0.496	0.469	-118.67	-159.94	0.00	-0.69
977000	0.032	148.767	1.511	43	0	0.000	0.297	-0.343	-110.76	-180.38	0.00	-0.34
978000	0.042	12.627	0.762	46	0	0.000	0.448	-0.148	-110.28	-192.86	0.00	-2.32
979000	0.042	110.242	0.489	47	0	0.000	0.388	0.949	-111.70	-197.09	0.00	3.77
980000	0.038	116.486	1.019	30	0	0.000	0.548	-0.779	-117.07	-128.72	0.00	0.00
981000	0.170	51.205	1.070	40	0	0.000	0.394	-0.095	-104.21	-168.05	0.00	0.69
982000	0.015	45.029	0.720	41	0	0.000	0.533	-0.310	-111.96	-172.11	-0.00	0.00
983000	0.023	53.231	1.042	40	0	0.000	0.571	-0.537	-117.17	-168.03	0.00	-0.69
984000	0.148	117.700	2.933	46	0	0.000	0.288	-0.240	-123.50	-192.92	0.00	0.03
985000	0.087	103.324	1.749	45	0	0.000	0.214	-0.702	-118.49	-188.73	0.00	0.69
986000	0.017	13.348	0.711	50	0	0.000	0.652	-0.163	-121.82	-209.84	0.00	-1.15
987000	0.001	102.251	2.382	36	0	0.000	0.615	1.222	-121.56	-151.97	0.00	0.00
988000	0.001	28.653	0.915	41	0	0.000	0.440	0.392	-114.19	-172.11	-0.00	0.00
989000	0.016	515.000	1.588	42	0	0.000	0.382	-0.014	-116.12	-176.33	-0.01	0.00
990000	0.006	354.592	1.116	43	0	0.000	0.182	0.042	-113.01	-180.42	-0.00	0.00
991000	0.057	290.540	1.662	52	0	0.000	0.146	-0.679	-102.01	-218.50	-0.04	0.00
992000	0.088	335.314	3.343	44	0	0.000	0.277	0.142	-121.09	-184.58	0.00	-1.16
993000	0.061	34.688	1.000	44	0	0.000	0.323	0.634	-110.84	-184.49	0.00	-2.28
994000	0.034	61.416	1.928	44	0	0.000	0.292	0.241	-108.57	-184.52	0.00	-1.62
995000	0.111	37.871	1.667	44	0	0.000	0.423	-1.095	-124.37	-184.53	-0.00	-0.69
996000	0.029	28.021	0.793	42	0	0.000	0.654	-0.305	-115.40	-176.21	0.00	-0.24
997000	0.003	6.649	0.650	37	0	0.000	0.552	0.178	-108.20	-155.93	-0.00	0.00
998000	0.076	67.143	1.477	42	0	0.000	0.568	-0.391	-120.83	-176.22	0.00	-2.05
999000	0.045	225.875	1.582	45	0	0.000	0.451	1.116	-119.42	-188.70	-0.00	0.69
1000000	0.002	38.550	0.654	38	0	0.000	0.596	-0.271	-113.13	-159.94	0.00	-0.55
