# Supplementary material for: Evolution of communication signals and information during species radiation
Source: Nat Commun. 2020 Oct 2;11:4970. doi: 10.1038/s41467-020-18772-3 (PMC7532446; doi:10.1038/s41467-020-18772-3)
Supplement: Supplementary file 7 — Source Data [file 41467_2020_18772_MOESM7_ESM.zip › Source_Data_Code_Garcia_etal/7_EvolRate_Models/relaxedBM.LD5/LD5.rjmcmc.log]

state	min	max	median	shifts	jumps	jumpvar	SE	root	lnL	lnLp	qlnL.p	qlnL.h
1000	0.045	145.751	0.970	38	0	0.000	0.271	0.533	-101.17	-159.96	0.00	0.00
2000	0.014	40.229	1.403	51	0	0.000	0.250	0.263	-102.78	-214.16	0.00	0.00
3000	0.344	102.026	1.653	34	0	0.000	0.222	-0.264	-99.54	-144.13	-0.00	-0.69
4000	0.004	61.188	1.466	50	0	0.000	0.250	-0.157	-94.30	-209.88	0.00	0.69
5000	0.044	161.834	1.393	47	0	0.000	0.226	-0.039	-101.00	-197.11	0.00	-0.69
6000	0.007	410.998	2.257	53	0	0.000	0.260	0.813	-109.96	-222.83	0.00	0.00
7000	0.113	268.900	1.155	49	0	0.000	0.184	-0.784	-112.72	-205.62	0.00	0.00
8000	0.029	28.765	1.417	39	0	0.000	0.274	-0.341	-101.18	-163.98	0.00	-1.53
9000	0.188	58.305	1.268	41	0	0.000	0.065	-1.307	-108.95	-172.12	0.02	0.00
10000	0.016	44.568	0.557	45	0	0.000	0.270	-0.408	-95.13	-188.70	-0.00	0.00
11000	0.052	117.465	1.405	39	0	0.000	0.328	0.051	-101.26	-164.02	0.00	-0.93
12000	0.042	80.919	1.093	44	0	0.000	0.420	0.288	-110.76	-184.50	0.00	0.00
13000	0.010	46.082	0.563	28	0	0.000	0.409	0.636	-115.49	-121.26	0.00	-6.51
14000	0.023	96.738	1.402	51	0	0.000	0.316	0.306	-101.85	-214.18	-0.00	-0.69
15000	0.005	21.953	1.514	41	0	0.000	0.251	-0.423	-95.48	-172.12	0.00	4.90
16000	0.068	755.882	1.298	45	0	0.000	0.189	-0.255	-110.10	-188.76	0.00	3.63
17000	0.022	163.142	1.241	46	0	0.000	0.345	-0.388	-115.23	-192.88	0.00	-1.70
18000	0.071	59.191	3.196	49	0	0.000	0.185	1.604	-111.62	-205.63	-0.00	-0.69
19000	0.010	340.790	2.451	52	0	0.000	0.156	0.077	-107.41	-218.56	0.00	0.00
20000	0.010	65.111	1.779	38	0	0.000	0.015	-0.237	-101.77	-159.97	0.02	0.00
21000	0.066	14.993	0.247	46	0	0.000	0.408	-0.605	-102.77	-192.86	-0.00	0.00
22000	0.052	73.974	1.694	44	0	0.000	0.411	0.243	-117.73	-184.53	0.00	4.77
23000	0.020	50.896	1.082	48	0	0.000	0.447	0.612	-114.32	-201.32	-0.00	0.00
24000	0.001	69.749	0.772	33	0	0.000	0.489	0.445	-100.66	-140.21	-0.00	0.00
25000	0.017	228.657	4.037	40	0	0.000	0.211	-1.747	-111.50	-168.09	0.00	3.97
26000	0.146	428.717	2.537	44	0	0.000	0.248	0.060	-111.29	-184.54	0.00	-1.84
27000	0.007	214.994	2.330	57	0	0.000	0.007	0.069	-87.54	-240.38	0.00	-0.11
28000	0.011	441.479	1.730	50	0	0.000	0.177	1.087	-110.86	-209.92	0.00	0.69
29000	0.123	28.711	1.780	30	0	0.000	0.194	-1.659	-98.44	-128.71	0.00	-3.32
30000	0.038	705.723	0.994	35	0	0.000	0.326	0.020	-105.69	-148.07	0.00	3.75
31000	0.009	100.079	0.469	40	0	0.000	0.361	0.001	-91.54	-168.03	0.00	0.00
32000	0.020	59.909	1.551	48	0	0.000	0.428	-0.220	-109.86	-201.33	-0.08	0.00
33000	0.000	27.773	1.585	49	0	0.000	0.297	-0.648	-103.97	-205.59	0.00	-8.47
34000	0.049	25.365	0.583	45	0	0.000	0.258	-0.490	-93.18	-188.67	0.00	0.00
35000	0.017	14.005	0.694	45	0	0.000	0.426	-0.463	-102.15	-188.66	-0.00	1.33
36000	0.009	126.915	1.587	42	0	0.000	0.062	-0.511	-100.04	-176.23	0.00	4.38
37000	0.089	41.081	1.625	35	0	0.000	0.368	-0.544	-106.93	-148.03	0.00	4.33
38000	0.037	32.329	1.348	37	0	0.000	0.384	0.424	-103.17	-155.94	-0.00	-0.69
39000	0.009	43.437	1.930	43	0	0.000	0.205	-0.812	-105.56	-180.36	-0.00	0.00
40000	0.005	28.165	1.962	46	0	0.000	0.295	-1.269	-100.86	-192.87	-0.00	0.69
41000	0.010	69.856	1.815	46	0	0.000	0.220	-0.384	-96.97	-192.88	0.00	0.00
42000	0.120	25.408	1.219	39	0	0.000	0.181	0.775	-102.03	-163.99	0.03	0.00
43000	0.008	25.123	1.705	39	0	0.000	0.316	-0.374	-104.86	-163.98	0.00	4.91
44000	0.058	58.125	1.295	36	0	0.000	0.212	-0.004	-100.45	-151.99	-0.00	0.00
45000	0.008	98.354	2.119	43	0	0.000	0.366	0.252	-110.45	-180.37	0.00	4.40
46000	0.000	273.976	1.377	43	0	0.000	0.203	-0.400	-103.61	-180.43	0.00	-0.69
47000	0.011	46.449	0.935	39	0	0.000	0.462	0.068	-110.96	-163.97	0.00	-1.13
48000	0.001	66.797	1.245	44	0	0.000	0.432	-0.041	-121.47	-184.50	0.00	-2.88
49000	0.012	101.865	0.595	43	0	0.000	0.430	0.105	-113.95	-180.35	-0.00	-0.69
50000	0.024	53.986	2.590	42	0	0.000	0.296	-1.675	-108.63	-176.23	-0.00	-0.69
51000	0.059	188.110	1.182	44	0	0.000	0.271	-0.757	-95.81	-184.52	0.00	-0.86
52000	0.007	35.607	1.458	42	0	0.000	0.138	-1.969	-95.31	-176.22	0.00	0.00
53000	0.001	46.502	1.692	47	0	0.000	0.035	-0.952	-95.72	-197.11	0.00	0.00
54000	0.056	97.230	2.018	45	0	0.000	0.011	0.893	-83.19	-188.70	0.00	-2.85
55000	0.009	71.720	2.061	36	0	0.000	0.158	-1.218	-93.56	-151.98	0.00	0.00
56000	0.009	194.284	1.746	56	0	0.000	0.040	-1.031	-100.99	-235.98	0.00	-3.79
57000	0.005	252.574	2.694	45	0	0.000	0.036	-0.266	-92.22	-188.73	0.00	0.00
58000	0.120	129.043	2.654	43	0	0.000	0.087	1.239	-110.06	-180.40	0.00	-0.87
59000	0.001	191.299	1.611	56	0	0.000	0.139	-0.821	-121.49	-235.98	-0.00	0.00
60000	0.058	37.771	2.529	43	0	0.000	0.257	-0.060	-109.26	-180.36	0.00	3.87
61000	0.051	103.987	1.394	38	0	0.000	0.124	-0.252	-105.04	-159.99	-0.00	0.62
62000	0.019	49.052	1.338	45	0	0.000	0.023	0.409	-101.76	-188.69	-0.00	-0.69
63000	0.060	51.116	0.766	48	0	0.000	0.271	-1.368	-96.97	-201.32	0.00	-1.28
64000	0.030	37.129	1.138	42	0	0.000	0.348	-0.687	-100.53	-176.21	-0.00	1.27
65000	0.006	111.275	1.502	43	0	0.000	0.024	-0.064	-77.41	-180.40	-0.00	0.00
66000	0.003	208.236	1.136	43	0	0.000	0.080	-0.764	-89.32	-180.40	-0.15	0.00
67000	0.001	46.740	2.238	49	0	0.000	0.232	-1.404	-105.55	-205.60	0.00	-0.69
68000	0.001	104.726	1.385	52	0	0.000	0.423	-0.622	-109.11	-218.50	0.00	-0.78
69000	0.018	469.290	1.723	48	0	0.000	0.015	0.291	-86.06	-201.35	-0.05	0.00
70000	0.015	166.206	1.756	51	0	0.000	0.044	-0.057	-87.48	-214.19	0.00	-0.64
71000	0.009	187.911	0.723	43	0	0.000	0.412	0.098	-100.66	-180.35	-0.00	0.00
72000	0.137	25.056	1.452	40	0	0.000	0.398	-0.124	-110.55	-168.03	0.00	-0.69
73000	0.303	178.332	2.085	40	0	0.000	0.246	-1.123	-111.97	-168.07	0.00	1.21
74000	0.031	37.592	0.528	30	0	0.000	0.439	0.099	-102.40	-128.70	0.00	0.00
75000	0.174	130.998	1.394	51	0	0.000	0.297	0.456	-119.16	-214.18	0.05	0.00
76000	0.032	48.709	1.914	42	0	0.000	0.304	-0.518	-101.55	-176.23	0.00	-4.06
77000	0.045	92.232	1.325	50	0	0.000	0.202	-0.780	-100.24	-209.86	0.00	-2.16
78000	0.018	327.518	3.102	37	0	0.000	0.239	-0.487	-102.25	-156.01	-0.11	0.00
79000	0.002	53.821	1.561	45	0	0.000	0.286	0.444	-99.08	-188.68	0.00	-0.69
80000	0.022	213.085	1.223	41	0	0.000	0.095	-0.097	-98.63	-172.19	0.00	-0.03
81000	0.000	63.884	1.941	43	0	0.000	0.151	-0.202	-95.18	-180.36	-0.00	0.00
82000	0.215	64.620	1.796	47	0	0.000	0.116	1.402	-111.34	-197.10	-0.00	0.00
83000	0.010	33.220	4.120	40	0	0.000	0.053	-1.670	-94.64	-168.06	0.00	3.03
84000	0.037	136.660	1.417	42	0	0.000	0.028	-0.965	-83.31	-176.26	-0.00	0.00
85000	0.007	379.749	2.289	49	0	0.000	0.005	0.431	-90.93	-205.64	0.00	-2.05
86000	0.001	187.701	1.569	48	0	0.000	0.063	1.786	-98.16	-201.36	-0.00	1.38
87000	0.042	1682.194	2.093	56	0	0.000	0.076	0.417	-109.86	-236.10	0.02	-1.93
88000	0.041	54.464	1.318	45	0	0.000	0.094	0.056	-94.96	-188.70	-0.00	0.00
89000	0.008	31.147	1.215	43	0	0.000	0.049	-0.501	-81.18	-180.36	0.00	4.77
90000	0.055	37.708	1.943	38	0	0.000	0.023	-0.649	-84.30	-159.96	-0.00	0.47
91000	0.019	112.402	1.452	42	0	0.000	0.074	1.910	-89.77	-176.25	-0.00	-0.69
92000	0.040	3833.703	1.434	45	0	0.000	0.217	-0.810	-99.04	-188.76	-0.00	0.00
93000	0.009	222.628	1.479	41	0	0.000	0.334	-0.569	-102.86	-172.15	0.02	0.00
94000	0.015	193.410	1.381	52	0	0.000	0.392	0.798	-109.57	-218.49	0.00	0.00
95000	0.024	46.013	2.117	37	0	0.000	0.151	-2.342	-102.21	-155.96	0.00	0.00
96000	0.085	50.168	1.966	45	0	0.000	0.418	0.161	-109.09	-188.68	0.00	0.38
97000	0.154	111.226	2.182	49	0	0.000	0.299	-0.679	-109.61	-205.60	0.00	-0.69
98000	0.011	172.320	2.773	38	0	0.000	0.324	0.289	-107.34	-159.97	0.00	-1.50
99000	0.024	70.884	2.000	39	0	0.000	0.362	-0.326	-104.57	-164.00	-0.00	0.00
100000	0.019	15.496	0.911	48	0	0.000	0.305	-0.509	-90.64	-201.31	0.00	0.00
101000	0.086	13.256	1.510	44	0	0.000	0.360	-0.832	-105.85	-184.49	0.00	0.00
102000	0.035	58.993	1.417	49	0	0.000	0.172	-0.734	-109.23	-205.59	-0.01	-0.69
103000	0.033	226.642	2.386	45	0	0.000	0.410	-1.084	-120.16	-188.69	-0.01	0.69
104000	0.012	87.286	1.118	40	0	0.000	0.414	0.963	-107.43	-168.05	-0.00	0.00
105000	0.028	181.587	1.026	44	0	0.000	0.326	-0.136	-102.21	-184.51	0.00	0.00
106000	0.008	18.370	1.054	43	0	0.000	0.199	0.927	-93.30	-180.35	0.00	4.83
107000	0.125	28.792	1.756	42	0	0.000	0.071	-0.862	-110.88	-176.23	0.00	0.00
108000	0.026	48.080	1.333	46	0	0.000	0.128	0.524	-81.79	-192.88	0.00	-1.28
109000	0.017	92.212	1.105	42	0	0.000	0.037	-0.205	-75.45	-176.25	0.00	-1.57
110000	0.006	111.390	1.849	46	0	0.000	0.044	-0.815	-85.85	-192.90	-0.11	0.00
111000	0.052	181.540	1.748	44	0	0.000	0.028	-0.092	-94.20	-184.55	0.00	4.44
112000	0.043	127.961	1.913	47	0	0.000	0.096	-0.397	-98.53	-197.12	-0.00	-0.69
113000	0.042	324.068	1.813	45	0	0.000	0.201	1.467	-110.23	-188.73	0.00	4.44
114000	0.027	90.181	1.653	38	0	0.000	0.257	0.756	-95.94	-159.98	0.00	-0.27
115000	0.010	159.554	1.233	43	0	0.000	0.072	-0.964	-91.21	-180.39	-0.00	0.69
116000	0.023	112.984	1.007	38	0	0.000	0.061	-0.416	-88.69	-160.02	-0.00	0.00
117000	0.016	242.562	1.756	41	0	0.000	0.201	-1.797	-88.88	-172.13	0.00	-2.67
118000	0.003	62.362	1.106	46	0	0.000	0.206	0.391	-103.33	-192.89	0.00	1.02
119000	0.009	31.805	1.222	38	0	0.000	0.329	-0.169	-108.70	-159.95	0.00	-0.90
120000	0.034	45.677	1.548	39	0	0.000	0.262	0.261	-101.67	-163.98	-0.00	0.69
121000	0.056	38.053	1.284	43	0	0.000	0.148	-0.489	-100.61	-180.37	0.00	-6.07
122000	0.155	178.043	1.595	37	0	0.000	0.427	0.891	-111.54	-155.96	0.00	0.69
123000	0.106	79.264	2.035	46	0	0.000	0.338	0.197	-120.23	-192.87	0.00	0.00
124000	0.031	22.148	1.493	43	0	0.000	0.212	-0.378	-108.95	-180.34	-0.00	-0.69
125000	0.019	145.479	1.647	43	0	0.000	0.227	0.518	-106.36	-180.39	-0.00	0.00
126000	0.056	106.659	1.842	45	0	0.000	0.150	-0.369	-100.45	-188.70	0.00	-1.71
127000	0.081	86.595	4.056	38	0	0.000	0.247	-1.679	-115.08	-160.00	0.00	0.69
128000	0.015	188.512	0.691	45	0	0.000	0.343	1.549	-104.18	-188.70	0.00	0.00
129000	0.018	131.819	0.871	42	0	0.000	0.400	0.876	-110.67	-176.26	0.00	-0.46
130000	0.017	51.800	1.007	42	0	0.000	0.394	0.251	-98.41	-176.21	0.00	-1.12
131000	0.002	137.183	1.690	45	0	0.000	0.258	-1.215	-106.35	-188.69	0.00	0.00
132000	0.059	78.262	1.196	41	0	0.000	0.202	3.425	-101.83	-172.12	0.00	-0.70
133000	0.025	16.233	0.584	40	0	0.000	0.547	-0.259	-107.73	-168.02	0.00	-0.69
134000	0.015	113.699	1.616	43	0	0.000	0.185	-0.963	-101.37	-180.39	0.00	2.88
135000	0.005	33.681	1.801	40	0	0.000	0.140	-0.262	-92.07	-168.04	0.00	-3.60
136000	0.096	89.664	1.535	53	0	0.000	0.043	-1.066	-105.24	-222.86	0.00	-0.69
137000	0.068	237.016	1.206	44	0	0.000	0.168	0.007	-104.96	-184.52	0.00	0.00
138000	0.095	107.107	2.537	43	0	0.000	0.078	0.224	-96.97	-180.36	0.00	-3.25
139000	0.094	68.126	1.898	49	0	0.000	0.261	-0.984	-100.61	-205.59	0.00	0.00
140000	0.011	68.617	1.933	37	0	0.000	0.322	0.184	-95.49	-155.95	-0.00	-0.69
141000	0.002	80.342	2.005	40	0	0.000	0.215	-0.830	-104.35	-168.04	0.00	2.70
142000	0.023	103.861	1.682	49	0	0.000	0.209	-0.285	-109.28	-205.63	-0.13	0.00
143000	0.003	126.215	1.431	42	0	0.000	0.276	0.389	-99.11	-176.24	-0.00	0.00
144000	0.019	56.103	1.538	35	0	0.000	0.189	-0.892	-101.97	-148.03	-0.05	0.00
145000	0.318	59.178	0.933	45	0	0.000	0.078	-0.160	-95.59	-188.68	-0.00	1.67
146000	0.017	363.796	0.938	40	0	0.000	0.098	-1.022	-90.51	-168.09	-0.00	0.00
147000	0.002	500.720	1.240	45	0	0.000	0.075	0.192	-81.15	-188.72	-0.00	0.00
148000	0.020	123.709	1.459	38	0	0.000	0.105	0.389	-80.29	-159.96	0.00	0.00
149000	0.010	72.371	1.257	45	0	0.000	0.043	-0.710	-83.64	-188.68	0.00	0.69
150000	0.011	175.515	1.144	45	0	0.000	0.027	-0.303	-90.24	-188.72	0.00	-0.69
151000	0.019	412.295	1.744	47	0	0.000	0.012	0.020	-83.94	-197.14	0.00	-3.30
152000	0.014	218.095	1.634	38	0	0.000	0.017	-1.507	-87.50	-159.98	0.00	0.00
153000	0.053	121.880	0.798	44	0	0.000	0.055	-0.027	-81.89	-184.55	0.00	0.69
154000	0.006	123.856	1.455	44	0	0.000	0.122	0.212	-100.29	-184.55	0.00	-0.69
155000	0.086	51.811	1.295	46	0	0.000	0.258	0.392	-106.20	-192.87	0.00	0.00
156000	0.020	72.284	2.535	42	0	0.000	0.435	-0.679	-117.99	-176.24	0.00	0.00
157000	0.132	165.024	0.976	42	0	0.000	0.240	-0.148	-99.82	-176.23	-0.00	1.70
158000	0.049	153.306	1.260	48	0	0.000	0.254	0.325	-100.74	-201.35	0.00	-2.25
159000	0.047	58.538	0.551	42	0	0.000	0.222	-0.039	-99.96	-176.22	0.00	-1.53
160000	0.193	185.823	1.992	39	0	0.000	0.005	-1.142	-90.83	-164.02	0.00	3.40
161000	0.005	216.821	3.140	42	0	0.000	0.114	0.726	-94.44	-176.26	0.00	0.44
162000	0.064	63.425	1.495	37	0	0.000	0.278	0.006	-102.22	-155.96	-0.01	0.00
163000	0.002	57.313	1.395	47	0	0.000	0.120	-1.704	-100.17	-197.09	-0.00	-0.69
164000	0.013	101.889	1.871	43	0	0.000	0.002	0.819	-92.23	-180.38	-0.02	1.96
165000	0.006	149.515	1.350	42	0	0.000	0.024	-0.753	-74.27	-176.25	0.00	-1.98
166000	0.009	262.889	1.404	42	0	0.000	0.067	-0.182	-88.40	-176.25	0.00	0.69
167000	0.006	70.007	0.979	36	0	0.000	0.043	-0.885	-87.65	-151.98	0.00	-1.65
168000	0.016	27.838	2.313	41	0	0.000	0.262	-1.065	-98.10	-172.12	0.00	-0.69
169000	0.001	1122.728	1.579	41	0	0.000	0.121	-0.817	-101.90	-172.18	-0.00	0.00
170000	0.002	571.547	1.303	46	0	0.000	0.224	0.454	-100.52	-192.93	-0.10	-0.69
171000	0.022	171.410	0.506	41	0	0.000	0.486	0.282	-102.84	-172.12	0.00	-0.50
172000	0.140	206.656	1.515	44	0	0.000	0.181	0.987	-103.84	-184.52	0.00	0.00
173000	0.017	140.990	1.089	42	0	0.000	0.072	-0.861	-96.13	-176.27	-0.00	-0.69
174000	0.002	169.399	1.418	49	0	0.000	0.011	-0.408	-85.54	-205.65	0.00	-0.24
175000	0.024	288.786	1.144	51	0	0.000	0.036	0.376	-89.68	-214.26	0.00	4.47
176000	0.008	523.446	2.783	43	0	0.000	0.122	1.607	-91.50	-180.41	-0.01	1.87
177000	0.075	85.142	0.532	36	0	0.000	0.340	-0.616	-105.99	-151.97	0.00	0.00
178000	0.053	46.967	1.242	45	0	0.000	0.328	0.027	-109.26	-188.67	0.00	-1.60
179000	0.002	58.683	1.507	55	0	0.000	0.077	-0.382	-97.87	-231.55	0.00	0.00
180000	0.016	23.676	0.838	41	0	0.000	0.321	-1.379	-107.49	-172.11	0.00	0.00
181000	0.028	166.891	1.195	45	0	0.000	0.117	-0.580	-99.79	-188.72	0.00	0.00
182000	0.050	128.184	1.150	34	0	0.000	0.182	-0.584	-93.13	-144.13	0.00	0.00
183000	0.008	173.676	3.697	51	0	0.000	0.008	0.232	-102.83	-214.23	0.00	-1.43
184000	0.012	337.636	1.534	47	0	0.000	0.356	-0.816	-108.76	-197.10	-0.08	0.00
185000	0.045	222.045	1.273	50	0	0.000	0.400	-1.022	-106.69	-209.89	-0.00	0.00
186000	0.004	43.479	1.121	42	0	0.000	0.507	-1.547	-110.12	-176.22	-0.00	-0.69
187000	0.010	18.431	0.869	42	0	0.000	0.309	-1.327	-103.48	-176.21	-0.00	0.00
188000	0.010	189.542	1.969	45	0	0.000	0.209	-0.226	-96.77	-188.70	0.00	-2.82
189000	0.065	49.654	0.979	42	0	0.000	0.310	-0.344	-93.20	-176.22	-0.00	0.00
190000	0.008	142.954	1.614	44	0	0.000	0.201	-1.930	-102.32	-184.52	0.00	-3.11
191000	0.018	292.796	1.314	43	0	0.000	0.170	-0.615	-84.33	-180.40	0.00	-0.69
192000	0.011	42.608	0.731	42	0	0.000	0.232	-0.059	-97.99	-176.22	-0.00	0.00
193000	0.165	158.354	1.196	40	0	0.000	0.399	0.308	-120.27	-168.10	0.00	-0.54
194000	0.047	44.158	1.163	40	0	0.000	0.299	-0.819	-100.66	-168.05	0.00	-1.69
195000	0.009	30.079	1.033	41	0	0.000	0.364	-0.089	-100.78	-172.11	-0.00	-0.69
196000	0.059	47.627	1.049	38	0	0.000	0.357	-0.818	-98.89	-159.95	0.00	0.54
197000	0.018	192.235	1.396	51	0	0.000	0.211	-1.150	-96.45	-214.20	0.00	0.00
198000	0.032	38.915	2.040	43	0	0.000	0.249	0.885	-107.88	-180.36	-0.00	0.00
199000	0.003	12.883	0.800	46	0	0.000	0.377	-0.320	-103.96	-192.86	0.01	0.00
200000	0.006	26.690	2.417	51	0	0.000	0.278	0.196	-108.22	-214.16	0.03	0.00
201000	0.061	392.536	1.802	45	0	0.000	0.378	0.656	-115.59	-188.71	0.00	-1.09
202000	0.029	69.695	0.995	36	0	0.000	0.256	-0.243	-98.93	-151.98	0.00	0.69
203000	0.002	41.856	1.498	40	0	0.000	0.052	-0.565	-87.19	-168.06	0.00	0.00
204000	0.004	79.860	1.561	49	0	0.000	0.159	0.650	-92.02	-205.61	0.00	-4.12
205000	0.012	276.585	1.139	40	0	0.000	0.140	-0.068	-90.67	-168.11	-0.06	0.00
206000	0.001	428.001	2.201	47	0	0.000	0.027	0.692	-92.38	-197.12	0.00	-3.18
207000	0.005	353.835	2.812	41	0	0.000	0.012	-0.211	-105.97	-172.18	0.00	-1.12
208000	0.000	200.798	1.141	46	0	0.000	0.048	1.088	-85.76	-192.92	0.00	-0.69
209000	0.055	33.196	0.948	44	0	0.000	0.261	0.505	-100.49	-184.51	0.00	4.82
210000	0.026	148.985	1.248	46	0	0.000	0.189	1.169	-120.20	-192.93	0.00	-1.21
211000	0.024	82.677	0.880	44	0	0.000	0.178	-0.143	-101.35	-184.52	-0.01	-0.69
212000	0.015	73.031	1.677	50	0	0.000	0.137	-1.762	-104.27	-209.87	-0.00	0.00
213000	0.064	25.169	1.300	40	0	0.000	0.303	-0.637	-98.92	-168.03	0.00	-0.30
214000	0.156	144.543	2.162	47	0	0.000	0.073	0.160	-98.74	-197.10	0.00	-0.69
215000	0.018	112.365	1.032	38	0	0.000	0.265	-0.716	-105.58	-159.98	-0.10	0.00
216000	0.011	1387.538	1.875	38	0	0.000	0.239	0.517	-98.03	-160.02	0.00	-1.34
217000	0.094	710.591	2.097	37	0	0.000	0.041	0.876	-107.52	-156.03	-0.00	0.00
218000	0.038	187.809	1.108	49	0	0.000	0.082	0.421	-100.62	-205.64	0.04	0.00
219000	0.034	78.188	1.609	50	0	0.000	0.251	-1.567	-94.80	-209.88	0.00	-4.37
220000	0.247	105.481	1.820	53	0	0.000	0.043	-0.217	-102.28	-222.85	0.00	0.69
221000	0.156	33.648	2.132	51	0	0.000	0.252	-0.119	-108.79	-214.17	0.00	-1.64
222000	0.050	55.519	0.952	44	0	0.000	0.114	0.364	-96.22	-184.51	0.00	1.24
223000	0.004	61.174	0.821	35	0	0.000	0.026	-2.449	-83.67	-148.06	0.00	-0.69
224000	0.005	62.001	2.109	37	0	0.000	0.012	0.017	-84.74	-155.95	0.00	3.65
225000	0.096	80.028	1.434	46	0	0.000	0.038	1.097	-106.37	-192.91	-0.00	-0.69
226000	0.003	270.306	4.382	45	0	0.000	0.034	-0.644	-99.99	-188.77	-0.00	1.71
227000	0.011	335.943	1.564	50	0	0.000	0.029	0.235	-80.81	-209.92	0.00	-4.66
228000	0.055	331.731	2.772	42	0	0.000	0.004	-1.089	-93.21	-176.28	0.00	1.05
229000	0.009	338.220	2.167	47	0	0.000	0.026	-0.311	-80.92	-197.13	0.00	0.00
230000	0.010	142.827	2.427	47	0	0.000	0.033	-2.954	-96.02	-197.14	0.00	0.00
231000	0.021	175.248	2.194	45	0	0.000	0.082	0.145	-89.48	-188.71	0.00	0.00
232000	0.082	117.081	1.312	43	0	0.000	0.079	-0.086	-97.30	-180.37	0.00	0.00
233000	0.030	44.799	1.887	34	0	0.000	0.194	-0.531	-111.39	-144.11	0.00	0.00
234000	0.071	47.025	1.073	45	0	0.000	0.170	-0.871	-92.36	-188.68	-0.00	0.69
235000	0.009	412.630	1.086	51	0	0.000	0.389	-0.297	-98.64	-214.18	-0.00	0.00
236000	0.002	102.964	1.094	48	0	0.000	0.339	-0.449	-105.83	-201.32	0.00	-1.09
237000	0.007	44.940	1.383	44	0	0.000	0.335	-1.114	-105.89	-184.51	0.00	0.00
238000	0.006	132.956	1.672	48	0	0.000	0.315	0.110	-108.35	-201.34	-0.00	0.00
239000	0.004	56.190	0.988	40	0	0.000	0.300	-1.848	-103.82	-168.03	0.00	-1.52
240000	0.041	86.860	2.483	45	0	0.000	0.170	-0.897	-102.55	-188.70	-0.10	0.00
241000	0.023	23.447	1.730	47	0	0.000	0.318	0.628	-112.59	-197.08	0.00	-1.81
242000	0.011	58.004	1.050	39	0	0.000	0.149	-0.730	-84.91	-163.98	0.00	-1.87
243000	0.071	164.481	1.239	46	0	0.000	0.238	0.075	-108.30	-192.89	-0.00	0.00
244000	0.075	316.581	0.493	36	0	0.000	0.350	-0.556	-106.60	-152.00	-0.01	1.55
245000	0.007	33.909	0.698	42	0	0.000	0.271	-0.453	-95.13	-176.21	0.00	-3.89
246000	0.014	29.862	0.830	41	0	0.000	0.186	-0.503	-86.21	-172.11	0.00	-0.30
247000	0.011	102.919	1.278	47	0	0.000	0.244	0.361	-90.74	-197.09	-0.00	0.69
248000	0.062	37.816	0.774	51	0	0.000	0.248	0.188	-102.26	-214.16	0.00	-0.87
249000	0.031	254.281	0.897	45	0	0.000	0.320	0.008	-116.31	-188.73	0.00	-0.18
250000	0.028	83.991	1.980	40	0	0.000	0.493	-0.998	-117.07	-168.03	0.00	4.90
251000	0.013	17.640	2.395	37	0	0.000	0.300	-0.750	-108.69	-155.94	-0.00	0.00
252000	0.074	705.504	1.225	37	0	0.000	0.279	0.052	-105.60	-156.04	0.00	-1.62
253000	0.025	106.058	2.015	44	0	0.000	0.268	0.026	-103.24	-184.54	0.00	-0.03
254000	0.046	27.489	0.729	40	0	0.000	0.383	-0.866	-103.11	-168.03	0.00	0.00
255000	0.038	53.754	1.634	45	0	0.000	0.384	-0.132	-113.17	-188.69	0.00	0.00
256000	0.132	53.149	1.625	45	0	0.000	0.439	-2.068	-109.55	-188.68	0.00	-0.99
257000	0.002	273.326	0.930	45	0	0.000	0.295	-0.345	-101.91	-188.69	-0.00	1.74
258000	0.026	70.654	0.829	32	0	0.000	0.304	0.374	-102.96	-136.35	0.02	0.00
259000	0.002	17.982	0.733	44	0	0.000	0.415	-0.271	-102.62	-184.49	-0.00	1.05
260000	0.086	56.549	2.670	44	0	0.000	0.193	0.298	-106.61	-184.52	0.00	0.00
261000	0.003	11.451	1.039	44	0	0.000	0.545	-0.689	-110.45	-184.48	-0.00	-0.69
262000	0.036	54.015	1.986	40	0	0.000	0.409	-1.291	-106.91	-168.05	0.00	-1.07
263000	0.037	48.398	2.389	42	0	0.000	0.227	-1.671	-112.91	-176.27	0.00	0.00
264000	0.026	62.955	1.282	52	0	0.000	0.115	-1.291	-94.49	-218.48	0.00	-3.89
265000	0.003	200.203	0.408	45	0	0.000	0.451	-0.373	-110.56	-188.71	-0.00	0.69
266000	0.033	261.808	0.503	39	0	0.000	0.387	-0.098	-97.48	-163.99	-0.00	0.00
267000	0.013	112.525	1.437	48	0	0.000	0.239	-0.623	-98.66	-201.35	-0.00	0.00
268000	0.025	80.418	2.463	43	0	0.000	0.063	-1.261	-87.18	-180.37	-0.00	0.69
269000	0.036	124.974	2.862	35	0	0.000	0.040	-1.078	-91.01	-148.05	0.00	4.01
270000	0.036	50.516	1.860	47	0	0.000	0.018	-0.993	-91.81	-197.11	0.00	4.43
271000	0.032	24.227	1.286	36	0	0.000	0.216	-0.278	-86.33	-151.96	-0.05	0.00
272000	0.026	198.273	1.454	40	0	0.000	0.251	0.131	-90.90	-168.06	0.00	0.00
273000	0.044	853.412	1.494	44	0	0.000	0.167	0.206	-89.38	-184.60	-0.01	1.43
274000	0.012	248.415	2.242	46	0	0.000	0.079	0.953	-83.30	-192.93	-0.07	0.00
275000	0.001	83.890	1.575	41	0	0.000	0.016	-0.224	-87.70	-172.14	-0.02	0.00
276000	0.001	112.851	0.599	47	0	0.000	0.057	0.905	-77.19	-197.12	-0.00	0.69
277000	0.007	749.362	2.133	47	0	0.000	0.025	-0.363	-94.68	-197.19	-0.00	-0.69
278000	0.008	82.435	1.988	50	0	0.000	0.075	-2.631	-87.15	-209.88	0.00	0.00
279000	0.013	468.405	0.998	42	0	0.000	0.023	0.151	-83.27	-176.31	-0.00	0.00
280000	0.012	275.085	2.513	37	0	0.000	0.002	0.237	-93.69	-156.07	0.00	-1.06
281000	0.010	44.052	1.799	39	0	0.000	0.060	0.139	-82.49	-164.00	0.00	0.00
282000	0.005	60.816	1.970	45	0	0.000	0.074	0.849	-105.33	-188.70	-0.01	1.65
283000	0.100	144.171	1.395	52	0	0.000	0.248	-0.169	-112.99	-218.51	0.00	0.00
284000	0.004	636.306	1.718	48	0	0.000	0.043	-0.744	-90.97	-201.40	-0.00	0.00
285000	0.004	429.259	0.935	51	0	0.000	0.009	0.253	-101.26	-214.26	0.00	0.00
286000	0.017	433.952	0.926	40	0	0.000	0.027	-0.579	-99.84	-168.17	0.00	1.10
287000	0.030	146.008	2.246	42	0	0.000	0.174	1.183	-104.11	-176.25	0.00	-4.01
288000	0.001	187.810	1.580	39	0	0.000	0.016	-0.446	-86.29	-164.00	-0.00	0.00
289000	0.007	1067.138	1.695	41	0	0.000	0.036	-0.965	-89.89	-172.18	-0.00	0.00
290000	0.005	206.512	2.049	49	0	0.000	0.018	-1.877	-86.25	-205.63	0.00	-1.15
291000	0.002	56.900	1.642	47	0	0.000	0.048	-1.380	-98.16	-197.10	-0.00	0.00
292000	0.000	332.403	1.111	46	0	0.000	0.063	0.794	-99.37	-192.95	0.00	0.00
293000	0.000	151.597	1.293	38	0	0.000	0.034	0.085	-89.78	-159.99	0.00	1.52
294000	0.001	942.523	1.488	52	0	0.000	0.056	-0.756	-90.82	-218.54	-0.00	0.00
295000	0.003	82.584	1.276	46	0	0.000	0.042	-0.719	-81.69	-192.91	-0.00	0.00
296000	0.006	199.782	1.620	40	0	0.000	0.004	0.040	-84.98	-168.08	0.00	-0.05
297000	0.000	362.861	2.286	46	0	0.000	0.045	-0.349	-88.42	-192.95	0.00	0.00
298000	0.002	642.657	0.780	41	0	0.000	0.141	-0.852	-90.98	-172.21	0.00	-0.69
299000	0.047	371.009	2.055	47	0	0.000	0.016	-0.280	-109.77	-197.13	0.00	0.00
300000	0.017	53.724	1.777	56	0	0.000	0.193	-1.226	-109.98	-235.95	-0.00	0.00
301000	0.003	21.462	1.495	50	0	0.000	0.401	-0.182	-107.93	-209.85	0.00	-1.96
302000	0.050	47.213	0.770	48	0	0.000	0.292	-0.757	-90.21	-201.31	0.00	-1.21
303000	0.006	93.492	1.689	45	0	0.000	0.061	-0.411	-91.69	-188.69	-0.00	0.00
304000	0.055	74.228	1.728	35	0	0.000	0.061	0.289	-87.65	-148.04	0.00	0.00
305000	0.057	44.620	0.728	38	0	0.000	0.175	0.585	-83.43	-159.95	0.01	0.00
306000	0.036	206.674	2.559	46	0	0.000	0.080	-1.696	-96.31	-192.93	0.00	-3.10
307000	0.004	97.380	1.385	47	0	0.000	0.027	-0.247	-81.66	-197.11	0.00	-1.10
308000	0.005	78.482	1.633	49	0	0.000	0.041	-2.719	-88.73	-205.60	0.00	0.00
309000	0.004	68.421	0.906	49	0	0.000	0.016	0.165	-87.85	-205.60	0.00	0.00
310000	0.002	78.215	0.608	46	0	0.000	0.024	0.612	-86.85	-192.89	0.00	4.50
311000	0.002	1129.556	3.147	41	0	0.000	0.041	-0.851	-89.91	-172.19	0.00	0.00
312000	0.010	123.729	1.343	41	0	0.000	0.064	0.575	-92.27	-172.15	-0.00	0.00
313000	0.059	43.799	1.034	46	0	0.000	0.136	0.014	-99.06	-192.88	0.00	-1.18
314000	0.006	26.970	0.695	41	0	0.000	0.231	-0.478	-86.21	-172.11	0.00	0.62
315000	0.136	71.740	3.099	44	0	0.000	0.131	0.485	-98.66	-184.53	0.00	0.00
316000	0.073	81.861	1.266	39	0	0.000	0.093	-0.739	-89.54	-163.99	-0.00	-0.69
317000	0.046	256.421	1.337	45	0	0.000	0.085	-2.298	-91.40	-188.72	-0.00	0.85
318000	0.008	71.901	1.648	44	0	0.000	0.010	-0.836	-105.63	-184.54	0.02	0.00
319000	0.028	133.638	1.936	38	0	0.000	0.002	-0.339	-93.18	-160.00	0.00	0.00
320000	0.038	162.881	1.612	46	0	0.000	0.004	-0.297	-82.07	-192.91	0.00	0.00
321000	0.025	88.578	1.744	36	0	0.000	0.062	0.704	-79.23	-152.00	-0.00	0.28
322000	0.059	35.653	1.222	38	0	0.000	0.378	0.092	-95.74	-159.96	-0.06	0.00
323000	0.007	362.132	1.220	39	0	0.000	0.241	-0.190	-103.26	-164.00	0.00	4.89
324000	0.256	89.956	1.376	44	0	0.000	0.155	-0.364	-106.30	-184.54	0.00	0.00
325000	0.025	284.899	2.371	40	0	0.000	0.087	-0.259	-97.53	-168.12	0.00	0.00
326000	0.007	100.293	1.656	50	0	0.000	0.264	0.897	-98.24	-209.92	0.00	4.05
327000	0.029	378.620	1.116	35	0	0.000	0.111	-0.349	-84.69	-148.07	0.00	-0.56
328000	0.024	62.502	1.651	45	0	0.000	0.049	0.103	-90.12	-188.70	0.00	0.00
329000	0.011	68.061	2.024	46	0	0.000	0.018	0.240	-96.31	-192.89	0.00	0.32
330000	0.094	31.449	0.948	38	0	0.000	0.312	-0.181	-94.12	-159.94	-0.00	0.00
331000	0.036	420.284	2.544	47	0	0.000	0.005	-1.354	-92.33	-197.14	0.00	-0.06
332000	0.010	602.922	1.873	43	0	0.000	0.016	0.512	-71.24	-180.39	-0.00	0.69
333000	0.011	121.313	2.086	39	0	0.000	0.033	-1.246	-84.46	-164.01	-0.00	0.00
334000	0.015	604.530	2.544	45	0	0.000	0.000	0.391	-106.27	-188.78	0.00	-4.37
335000	0.072	109.706	2.135	49	0	0.000	0.019	-1.285	-82.63	-205.62	0.04	0.00
336000	0.028	27.634	1.574	43	0	0.000	0.021	-0.416	-88.26	-180.35	-0.00	0.00
337000	0.002	187.256	1.325	49	0	0.000	0.073	-0.359	-86.92	-205.61	-0.00	0.00
338000	0.010	106.400	1.516	45	0	0.000	0.107	0.404	-77.96	-188.68	-0.00	1.41
339000	0.026	93.676	0.884	45	0	0.000	0.007	-1.162	-89.65	-188.69	0.00	3.87
340000	0.023	201.736	2.621	49	0	0.000	0.263	-0.233	-105.70	-205.63	-0.06	0.00
341000	0.039	441.500	2.337	53	0	0.000	0.361	0.944	-111.11	-222.87	0.00	0.20
342000	0.025	36.780	1.217	41	0	0.000	0.202	-0.347	-105.65	-172.14	-0.00	-0.69
343000	0.026	182.243	1.677	44	0	0.000	0.279	-0.794	-106.28	-184.53	-0.00	-0.69
344000	0.022	46.296	0.817	41	0	0.000	0.294	-2.150	-105.07	-172.11	0.00	-5.15
345000	0.019	289.745	1.148	39	0	0.000	0.473	0.298	-101.01	-164.00	-0.01	-0.69
346000	0.053	458.595	0.758	50	0	0.000	0.278	-0.231	-102.47	-209.92	-0.02	0.00
347000	0.060	45.744	1.363	42	0	0.000	0.223	-1.110	-101.62	-176.26	0.00	0.00
348000	0.127	56.813	0.966	51	0	0.000	0.118	0.082	-97.27	-214.17	0.00	-1.46
349000	0.000	82.791	1.598	50	0	0.000	0.134	-1.522	-100.68	-209.90	0.00	-6.86
350000	0.004	542.628	1.014	39	0	0.000	0.147	-0.197	-87.90	-164.03	-0.00	0.76
351000	0.042	305.434	1.378	47	0	0.000	0.056	0.423	-90.25	-197.14	-0.00	0.00
352000	0.064	188.843	1.719	48	0	0.000	0.070	0.326	-91.60	-201.38	0.00	-1.19
353000	0.026	841.180	2.429	45	0	0.000	0.002	-0.032	-95.36	-188.79	0.00	-3.56
354000	0.024	70.322	0.886	53	0	0.000	0.166	0.179	-88.37	-222.83	-0.00	-0.69
355000	0.020	91.568	1.925	50	0	0.000	0.108	-0.027	-87.02	-209.91	-0.01	-0.69
356000	0.116	190.297	0.647	51	0	0.000	0.216	-0.146	-93.43	-214.17	-0.00	0.00
357000	0.121	61.748	1.787	44	0	0.000	0.337	-0.099	-109.29	-184.50	0.00	0.00
358000	0.171	25.394	1.174	35	0	0.000	0.431	-0.962	-104.59	-148.02	-0.00	0.00
359000	0.014	156.126	1.442	39	0	0.000	0.284	-0.470	-107.96	-164.02	0.00	4.79
360000	0.032	21.756	1.698	40	0	0.000	0.421	-0.712	-104.39	-168.04	-0.00	1.08
361000	0.003	40.307	1.100	38	0	0.000	0.153	0.002	-91.17	-159.95	-0.00	0.69
362000	0.121	59.252	1.732	52	0	0.000	0.268	-0.519	-104.95	-218.49	-0.00	0.00
363000	0.000	255.018	1.982	47	0	0.000	0.210	-1.013	-99.81	-197.11	0.00	-3.51
364000	0.002	409.505	2.481	41	0	0.000	0.297	-0.483	-115.37	-172.15	0.00	0.00
365000	0.068	4281.789	1.867	40	0	0.000	0.161	-0.214	-108.66	-168.13	0.00	0.00
366000	0.014	2256.485	2.545	44	0	0.000	0.264	1.250	-125.39	-184.63	-0.00	0.00
367000	0.003	34.607	1.351	39	0	0.000	0.236	0.852	-98.66	-163.98	0.00	0.41
368000	0.016	442.668	1.546	50	0	0.000	0.213	-0.393	-101.36	-209.94	0.00	0.00
369000	0.019	163.957	1.431	49	0	0.000	0.188	-0.393	-100.59	-205.60	-0.00	1.80
370000	0.004	58.870	1.214	44	0	0.000	0.247	3.060	-106.75	-184.51	0.00	0.00
371000	0.042	220.013	1.145	48	0	0.000	0.228	-0.741	-96.25	-201.34	0.00	-1.94
372000	0.023	461.960	0.837	42	0	0.000	0.167	0.973	-88.89	-176.25	0.00	0.00
373000	0.002	71.058	0.880	42	0	0.000	0.205	-0.849	-87.71	-176.22	0.00	-1.06
374000	0.097	52.666	1.266	37	0	0.000	0.284	-1.130	-112.87	-155.94	0.00	-0.69
375000	0.003	106.832	1.121	44	0	0.000	0.156	-0.317	-98.82	-184.52	0.00	-1.68
376000	0.026	481.533	2.818	43	0	0.000	0.062	-0.078	-114.71	-180.41	-0.00	0.07
377000	0.007	15.925	1.550	41	0	0.000	0.185	-0.685	-99.20	-172.12	0.00	-1.01
378000	0.003	44.697	0.769	47	0	0.000	0.173	-0.274	-93.94	-197.08	0.00	0.00
379000	0.269	55.478	1.568	40	0	0.000	0.286	0.760	-103.80	-168.04	0.00	0.69
380000	0.019	60.567	1.496	41	0	0.000	0.389	-0.352	-101.15	-172.11	0.00	0.00
381000	0.041	99.602	0.966	43	0	0.000	0.271	-0.148	-107.70	-180.36	-0.00	1.58
382000	0.052	122.842	2.142	43	0	0.000	0.290	-1.085	-112.86	-180.39	0.00	-1.99
383000	0.124	43.887	0.796	48	0	0.000	0.250	-0.761	-99.75	-201.33	0.00	-0.48
384000	0.006	73.232	2.079	51	0	0.000	0.073	0.635	-100.58	-214.20	0.00	0.00
385000	0.040	80.384	1.787	41	0	0.000	0.179	0.208	-100.29	-172.13	0.00	-3.06
386000	0.002	214.077	0.880	49	0	0.000	0.294	1.390	-107.31	-205.60	0.00	0.00
387000	0.069	96.309	0.536	42	0	0.000	0.268	0.094	-94.03	-176.24	-0.01	-0.69
388000	0.004	46.968	1.253	46	0	0.000	0.043	-0.012	-84.12	-192.87	0.03	0.00
389000	0.000	327.424	2.376	48	0	0.000	0.024	-0.499	-99.56	-201.40	-0.00	-0.69
390000	0.008	101.324	2.066	42	0	0.000	0.002	1.242	-99.20	-176.28	-0.00	0.00
391000	0.001	148.531	2.044	47	0	0.000	0.177	0.172	-89.84	-197.13	-0.00	-0.69
392000	0.005	158.581	2.167	51	0	0.000	0.202	-0.560	-105.06	-214.19	0.00	-2.46
393000	0.126	119.576	1.546	56	0	0.000	0.016	-1.150	-112.14	-236.01	-0.00	0.00
394000	0.054	217.776	2.255	52	0	0.000	0.023	-1.247	-117.60	-218.55	0.00	0.00
395000	0.007	136.424	2.122	52	0	0.000	0.018	0.089	-84.89	-218.49	0.00	0.09
396000	0.004	186.891	1.014	47	0	0.000	0.281	0.745	-110.24	-197.09	0.00	0.00
397000	0.020	117.944	1.315	48	0	0.000	0.231	-0.600	-100.29	-201.35	0.00	0.00
398000	0.090	27.486	1.383	47	0	0.000	0.222	0.718	-100.20	-197.08	-0.00	-0.69
399000	0.006	42.727	1.816	45	0	0.000	0.203	-0.920	-100.85	-188.69	0.00	-2.87
400000	0.079	154.663	1.047	50	0	0.000	0.412	0.326	-109.54	-209.89	0.00	0.27
401000	0.318	97.051	1.562	45	0	0.000	0.374	-1.056	-114.61	-188.70	-0.00	0.00
402000	0.044	63.222	1.256	55	0	0.000	0.266	-1.216	-110.74	-231.54	0.00	0.00
403000	0.011	54.061	1.351	45	0	0.000	0.287	-0.634	-104.26	-188.67	0.00	0.74
404000	0.029	43.288	1.033	40	0	0.000	0.366	-0.448	-102.23	-168.04	0.00	3.29
405000	0.036	169.941	1.525	40	0	0.000	0.179	-1.017	-98.16	-168.06	0.00	-2.55
406000	0.021	72.537	1.291	35	0	0.000	0.206	-0.955	-93.69	-148.04	-0.00	-0.69
407000	0.014	530.873	0.874	49	0	0.000	0.249	-0.371	-94.55	-205.61	0.03	0.00
408000	0.041	49.134	1.902	37	0	0.000	0.177	-0.234	-85.02	-155.95	-0.00	1.48
409000	0.007	267.572	1.863	46	0	0.000	0.090	0.205	-98.03	-192.90	-0.00	-0.69
410000	0.003	31.064	0.764	45	0	0.000	0.291	-0.435	-102.89	-188.66	-0.00	0.00
411000	0.025	80.980	1.654	41	0	0.000	0.223	-0.908	-104.36	-172.12	0.00	0.00
412000	0.122	63.880	1.288	38	0	0.000	0.101	-1.340	-93.00	-159.95	0.00	0.28
413000	0.014	218.067	1.117	44	0	0.000	0.117	-0.185	-97.94	-184.54	0.00	0.00
414000	0.033	166.103	3.258	50	0	0.000	0.186	-1.041	-112.96	-209.93	-0.00	0.34
415000	0.025	56.152	0.800	34	0	0.000	0.641	-1.189	-115.90	-144.09	-0.00	0.69
416000	0.051	46.240	1.148	44	0	0.000	0.245	-1.037	-109.04	-184.51	0.00	-1.14
417000	0.001	11.732	0.740	42	0	0.000	0.409	-0.084	-95.59	-176.20	0.00	-0.63
418000	0.001	306.597	1.575	43	0	0.000	0.245	-0.443	-103.18	-180.36	0.00	0.00
419000	0.025	84.811	0.768	50	0	0.000	0.325	-0.597	-97.61	-209.88	-0.05	0.00
420000	0.011	62.840	1.393	39	0	0.000	0.332	0.248	-104.52	-163.98	-0.00	0.69
421000	0.194	224.934	3.302	35	0	0.000	0.069	-0.931	-105.18	-148.06	-0.04	0.00
422000	0.006	225.351	1.459	37	0	0.000	0.221	-2.646	-117.12	-155.99	0.00	-0.56
423000	0.017	162.952	1.604	54	0	0.000	0.272	-1.245	-112.20	-227.19	-0.00	-0.69
424000	0.056	209.819	1.527	39	0	0.000	0.135	-0.357	-109.45	-164.00	0.00	0.00
425000	0.003	279.467	1.943	49	0	0.000	0.245	-0.884	-111.58	-205.67	-0.00	0.00
426000	0.062	66.176	1.041	52	0	0.000	0.245	-0.694	-115.90	-218.50	0.00	-0.97
427000	0.029	170.885	1.183	43	0	0.000	0.237	-0.310	-97.16	-180.36	-0.00	0.46
428000	0.069	78.851	1.758	55	0	0.000	0.309	0.568	-106.20	-231.55	-0.00	1.21
429000	0.037	37.062	1.402	41	0	0.000	0.328	-0.768	-104.33	-172.11	0.00	0.00
430000	0.015	54.968	1.445	43	0	0.000	0.043	-0.633	-81.49	-180.38	0.00	-2.87
431000	0.001	68.617	1.771	47	0	0.000	0.025	-0.176	-85.98	-197.11	0.00	-0.43
432000	0.013	50.501	2.061	43	0	0.000	0.015	0.199	-92.51	-180.37	0.00	-0.41
433000	0.012	194.323	1.476	43	0	0.000	0.037	-0.889	-93.93	-180.38	0.00	0.05
434000	0.004	445.615	2.399	42	0	0.000	0.027	0.164	-106.03	-176.30	-0.00	-0.69
435000	0.033	231.401	1.509	44	0	0.000	0.070	-0.084	-84.40	-184.54	0.00	0.00
436000	0.041	66.504	0.592	35	0	0.000	0.023	-0.171	-95.17	-148.04	0.00	1.46
437000	0.003	181.194	1.565	50	0	0.000	0.200	-0.148	-102.85	-209.88	-0.00	0.00
438000	0.104	168.450	1.411	49	0	0.000	0.243	-2.462	-109.75	-205.60	-0.00	-0.69
439000	0.012	57.222	1.413	48	0	0.000	0.512	-0.522	-125.00	-201.33	-0.00	1.45
440000	0.060	29.123	0.688	46	0	0.000	0.330	-0.024	-100.09	-192.86	0.00	-1.99
441000	0.086	106.232	1.478	42	0	0.000	0.220	0.412	-98.81	-176.23	0.00	1.23
442000	0.139	79.571	1.800	47	0	0.000	0.429	0.178	-112.88	-197.10	0.00	0.40
443000	0.574	46.794	1.002	34	0	0.000	0.186	0.763	-108.35	-144.11	-0.00	0.00
444000	0.009	66.864	2.048	43	0	0.000	0.206	-1.205	-100.64	-180.36	-0.03	0.00
445000	0.046	69.535	1.696	49	0	0.000	0.169	-0.656	-114.61	-205.60	0.00	4.43
446000	0.026	88.257	0.641	46	0	0.000	0.427	-1.112	-101.55	-192.86	0.00	-1.92
447000	0.061	29.737	3.553	35	0	0.000	0.192	-0.848	-97.00	-148.03	0.00	-4.71
448000	0.053	122.043	1.571	46	0	0.000	0.285	-0.026	-100.50	-192.88	0.00	0.00
449000	0.001	559.170	0.883	50	0	0.000	0.166	-0.938	-91.38	-209.91	0.00	-3.75
450000	0.027	178.010	1.884	39	0	0.000	0.102	0.876	-92.10	-164.00	0.00	1.02
451000	0.006	204.642	0.795	44	0	0.000	0.162	1.078	-86.55	-184.53	0.00	-2.21
452000	0.044	84.707	1.168	46	0	0.000	0.270	0.461	-103.34	-192.89	0.00	0.00
453000	0.000	92.469	1.109	41	0	0.000	0.052	-0.239	-97.02	-172.17	0.00	-0.28
454000	0.035	95.435	3.677	39	0	0.000	0.074	-0.192	-105.39	-164.02	-0.00	0.00
455000	0.110	101.718	1.722	49	0	0.000	0.076	-0.195	-106.81	-205.61	-0.00	0.00
456000	0.003	47.202	1.766	47	0	0.000	0.033	-0.780	-93.29	-197.12	-0.01	1.52
457000	0.037	809.455	0.923	50	0	0.000	0.205	0.056	-94.72	-209.92	0.00	0.00
458000	0.029	247.481	2.247	47	0	0.000	0.025	-1.399	-81.39	-197.11	0.00	0.00
459000	0.002	83.222	2.404	48	0	0.000	0.044	-2.695	-92.96	-201.37	-0.01	-0.69
460000	0.007	124.415	1.828	44	0	0.000	0.072	0.360	-92.69	-184.54	-0.00	-0.69
461000	0.056	378.233	1.288	46	0	0.000	0.041	-0.132	-97.15	-192.93	0.04	0.00
462000	0.038	134.408	1.915	42	0	0.000	0.085	-0.252	-114.43	-176.29	0.00	-4.39
463000	0.067	74.879	2.842	41	0	0.000	0.133	-0.497	-95.40	-172.15	-0.00	0.69
464000	0.002	61.990	2.021	48	0	0.000	0.042	0.462	-94.37	-201.37	-0.00	0.34
465000	0.003	173.457	1.916	38	0	0.000	0.008	-0.049	-89.19	-159.99	-0.00	0.00
466000	0.034	16.168	1.573	36	0	0.000	0.295	0.189	-96.53	-151.96	-0.00	0.46
467000	0.179	127.262	1.452	42	0	0.000	0.300	-0.072	-99.01	-176.24	0.00	4.07
468000	0.034	149.486	1.419	39	0	0.000	0.024	-0.709	-96.76	-164.00	-0.00	0.00
469000	0.016	128.783	2.271	40	0	0.000	0.203	0.466	-86.36	-168.05	0.00	0.00
470000	0.006	136.885	1.486	43	0	0.000	0.156	-0.907	-87.61	-180.38	-0.01	0.00
471000	0.073	116.562	1.513	53	0	0.000	0.134	0.343	-105.08	-222.85	0.00	3.20
472000	0.029	79.331	2.310	41	0	0.000	0.088	0.448	-102.01	-172.12	0.00	0.00
473000	0.044	43.279	1.048	38	0	0.000	0.359	-1.214	-100.76	-159.95	0.00	1.67
474000	0.004	142.058	1.317	47	0	0.000	0.117	0.626	-86.30	-197.12	0.00	0.00
475000	0.110	462.760	1.562	45	0	0.000	0.173	-0.905	-110.69	-188.73	0.00	-0.05
476000	0.035	122.497	2.608	40	0	0.000	0.255	0.898	-105.91	-168.06	-0.00	0.00
477000	0.044	89.167	1.232	49	0	0.000	0.362	-0.046	-107.16	-205.58	0.00	0.00
478000	0.008	147.161	1.486	44	0	0.000	0.171	-0.425	-96.06	-184.53	0.00	-0.83
479000	0.039	111.844	1.828	38	0	0.000	0.135	-0.053	-89.52	-160.00	0.00	0.00
480000	0.010	157.051	1.264	43	0	0.000	0.017	0.523	-90.81	-180.39	-0.00	0.00
481000	0.000	84.596	2.256	47	0	0.000	0.029	0.082	-102.31	-197.15	0.00	0.00
482000	0.000	261.590	1.405	48	0	0.000	0.034	-0.638	-80.19	-201.39	0.00	-2.65
483000	0.000	135.014	0.840	47	0	0.000	0.029	-0.297	-96.22	-197.14	0.00	-8.64
484000	0.007	164.993	2.197	50	0	0.000	0.019	0.036	-81.91	-209.88	0.00	-1.60
485000	0.018	56.377	1.966	39	0	0.000	0.003	-0.018	-90.55	-164.00	0.02	0.00
486000	0.003	129.505	1.968	38	0	0.000	0.020	-1.011	-97.19	-160.02	0.00	0.00
487000	0.013	43.800	2.544	47	0	0.000	0.030	-0.080	-82.17	-197.11	-0.00	0.00
488000	0.031	38.184	1.362	42	0	0.000	0.096	-0.048	-88.98	-176.23	0.00	4.61
489000	0.049	323.641	1.299	40	0	0.000	0.122	-0.042	-91.93	-168.09	-0.00	0.69
490000	0.016	32.725	0.603	41	0	0.000	0.470	0.372	-113.28	-172.11	0.00	-5.96
491000	0.044	55.459	0.927	37	0	0.000	0.346	-1.779	-105.77	-155.94	-0.00	-0.69
492000	0.015	92.335	1.039	47	0	0.000	0.305	-0.271	-92.54	-197.09	0.00	0.00
493000	0.007	35.434	1.416	43	0	0.000	0.508	0.185	-110.32	-180.34	-0.01	0.91
494000	0.006	139.497	0.909	43	0	0.000	0.262	-0.318	-102.81	-180.41	-0.00	0.00
495000	0.073	129.590	1.933	43	0	0.000	0.143	-0.151	-105.42	-180.39	-0.08	0.00
496000	0.026	33.760	0.809	42	0	0.000	0.261	0.178	-94.12	-176.22	0.00	-2.23
497000	0.314	204.649	1.975	32	0	0.000	0.148	-0.311	-120.71	-136.38	-0.00	0.00
498000	0.016	237.238	1.755	45	0	0.000	0.050	0.412	-89.52	-188.71	-0.00	0.00
499000	0.034	227.704	2.186	36	0	0.000	0.066	-1.042	-91.17	-152.04	-0.00	1.50
500000	0.211	51.231	1.056	37	0	0.000	0.203	0.207	-98.97	-155.95	0.00	-2.63
501000	0.010	46.820	0.368	48	0	0.000	0.250	-0.057	-82.72	-201.31	0.00	-3.20
502000	0.018	30.615	0.481	45	0	0.000	0.154	-0.453	-80.66	-188.67	-0.01	1.88
503000	0.032	53.582	1.424	37	0	0.000	0.149	0.339	-85.87	-155.95	0.00	-3.08
504000	0.089	281.389	1.558	46	0	0.000	0.233	0.175	-104.73	-192.91	0.00	-1.10
505000	0.013	50.169	0.593	39	0	0.000	0.403	0.853	-95.52	-163.97	0.02	0.00
506000	0.014	164.926	0.974	47	0	0.000	0.183	-0.693	-91.98	-197.11	-0.00	0.00
507000	0.006	31.056	0.684	38	0	0.000	0.408	1.846	-110.07	-159.94	0.00	-0.01
508000	0.001	40.081	1.269	36	0	0.000	0.121	0.295	-103.91	-151.98	0.00	0.00
509000	0.058	64.417	0.934	48	0	0.000	0.172	0.247	-98.45	-201.33	-0.00	0.00
510000	0.082	58.221	1.456	42	0	0.000	0.197	-1.113	-100.94	-176.22	-0.00	-0.69
511000	0.006	193.177	0.451	44	0	0.000	0.307	0.719	-101.20	-184.54	0.03	0.00
512000	0.003	18.727	0.592	42	0	0.000	0.383	0.855	-96.10	-176.21	-0.00	-0.69
513000	0.016	92.088	1.524	56	0	0.000	0.037	-1.035	-92.87	-235.96	0.00	-5.80
514000	0.013	204.528	1.952	44	0	0.000	0.067	-0.039	-103.40	-184.54	0.00	-6.73
515000	0.000	98.635	2.825	39	0	0.000	0.035	-0.970	-89.49	-164.00	0.00	0.02
516000	0.029	165.559	1.391	47	0	0.000	0.079	0.881	-97.06	-197.13	-0.00	0.37
517000	0.017	74.600	1.206	41	0	0.000	0.053	-0.160	-76.20	-172.14	-0.03	0.00
518000	0.037	151.796	1.582	46	0	0.000	0.097	0.425	-98.28	-192.91	0.00	0.00
519000	0.004	704.646	1.833	48	0	0.000	0.192	0.834	-112.94	-201.36	0.00	0.00
520000	0.027	62.728	0.542	43	0	0.000	0.218	-0.562	-88.60	-180.35	0.00	0.00
521000	0.020	24.759	2.269	46	0	0.000	0.371	1.264	-118.87	-192.89	0.00	4.77
522000	0.022	97.728	3.160	46	0	0.000	0.125	0.901	-117.36	-192.90	0.00	4.11
523000	0.018	93.749	1.658	53	0	0.000	0.107	1.041	-97.91	-222.85	0.00	1.57
524000	0.023	133.631	1.499	40	0	0.000	0.014	-0.362	-85.72	-168.05	0.00	0.00
525000	0.002	119.378	2.027	43	0	0.000	0.020	-0.281	-93.66	-180.39	-0.00	-0.69
526000	0.004	80.986	0.832	46	0	0.000	0.187	-0.357	-83.45	-192.88	0.00	0.00
527000	0.052	134.357	1.749	42	0	0.000	0.016	0.892	-105.50	-176.26	0.00	0.00
528000	0.004	229.975	0.979	35	0	0.000	0.136	3.013	-98.26	-148.09	-0.00	-0.69
529000	0.164	97.184	1.356	47	0	0.000	0.102	-0.009	-95.65	-197.13	-0.00	1.32
530000	0.082	28.622	0.617	36	0	0.000	0.422	0.041	-102.08	-151.97	0.00	0.00
531000	0.023	120.251	1.819	44	0	0.000	0.202	0.041	-111.26	-184.54	0.00	-0.17
532000	0.011	37.338	1.615	45	0	0.000	0.197	0.118	-91.08	-188.68	0.00	3.96
533000	0.034	536.305	2.535	51	0	0.000	0.001	-0.023	-85.92	-214.22	0.00	2.85
534000	0.020	79.872	1.940	50	0	0.000	0.370	-0.082	-120.88	-209.88	0.00	0.00
535000	0.007	79.030	1.440	50	0	0.000	0.199	1.132	-100.35	-209.90	-0.00	0.00
536000	0.089	146.267	0.721	34	0	0.000	0.445	0.201	-114.09	-144.11	0.00	0.00
537000	0.010	52.121	1.484	42	0	0.000	0.381	-0.519	-99.08	-176.22	0.00	-3.17
538000	0.023	120.911	2.535	43	0	0.000	0.178	-2.306	-98.36	-180.37	-0.00	0.69
539000	0.009	31.332	0.995	42	0	0.000	0.367	-1.947	-112.51	-176.22	0.00	-3.74
540000	0.002	46.079	1.385	40	0	0.000	0.208	-2.276	-98.77	-168.05	0.00	-1.61
541000	0.066	39.909	1.799	39	0	0.000	0.213	-0.381	-98.33	-163.99	0.00	-2.64
542000	0.084	57.421	1.512	38	0	0.000	0.094	0.550	-96.28	-159.98	0.00	-0.69
543000	0.012	103.277	1.021	40	0	0.000	0.111	-0.936	-93.30	-168.08	0.00	0.00
544000	0.002	964.920	1.177	38	0	0.000	0.013	-0.483	-88.00	-160.07	0.00	-1.21
545000	0.016	323.237	1.802	50	0	0.000	0.162	0.757	-110.70	-209.92	-0.00	0.00
546000	0.147	58.938	0.961	40	0	0.000	0.221	0.737	-102.28	-168.05	0.00	0.00
547000	0.018	64.668	1.041	43	0	0.000	0.294	0.691	-97.01	-180.37	-0.00	0.00
548000	0.028	74.296	3.243	44	0	0.000	0.215	0.847	-106.08	-184.51	0.00	2.36
549000	0.033	11.302	0.545	42	0	0.000	0.381	-0.731	-97.94	-176.20	0.00	0.69
550000	0.038	201.620	0.695	46	0	0.000	0.315	0.110	-110.67	-192.93	0.00	0.00
551000	0.001	49.561	0.523	40	0	0.000	0.338	-1.371	-99.12	-168.03	0.00	-0.69
552000	0.129	30.296	0.829	38	0	0.000	0.428	-0.578	-121.18	-159.95	-0.00	-0.69
553000	0.064	92.014	1.544	36	0	0.000	0.210	0.615	-107.77	-151.99	-0.00	0.69
554000	0.116	224.832	2.515	45	0	0.000	0.039	0.022	-113.79	-188.75	-0.00	0.00
555000	0.026	20.049	1.484	41	0	0.000	0.359	0.221	-97.84	-172.10	-0.00	1.10
556000	0.007	99.659	1.777	47	0	0.000	0.012	-0.252	-107.00	-197.11	-0.01	1.14
557000	0.006	128.914	2.405	47	0	0.000	0.018	-0.384	-105.61	-197.16	0.00	4.76
558000	0.064	280.746	1.593	44	0	0.000	0.304	-1.092	-106.82	-184.56	0.00	4.77
559000	0.032	54.314	1.418	46	0	0.000	0.241	0.550	-105.98	-192.87	0.00	4.60
560000	0.440	52.488	2.150	41	0	0.000	0.135	-1.821	-107.71	-172.12	-0.00	0.69
561000	0.080	199.209	0.832	49	0	0.000	0.295	-0.661	-109.63	-205.59	0.00	-0.45
562000	0.001	97.427	2.722	41	0	0.000	0.160	-0.456	-101.01	-172.15	0.00	-0.98
563000	0.007	67.725	1.554	45	0	0.000	0.132	-0.005	-90.67	-188.68	0.00	-0.69
564000	0.001	33.684	1.847	40	0	0.000	0.131	-0.540	-87.31	-168.03	0.02	0.00
565000	0.145	52.370	0.769	37	0	0.000	0.139	0.640	-97.99	-155.97	-0.00	1.41
566000	0.127	63.185	1.525	42	0	0.000	0.210	-0.443	-100.22	-176.22	-0.00	1.95
567000	0.147	77.700	1.063	41	0	0.000	0.260	2.137	-97.73	-172.12	-0.00	0.00
568000	0.003	81.688	1.370	49	0	0.000	0.264	0.256	-98.25	-205.60	0.00	0.69
569000	0.048	38.350	1.262	50	0	0.000	0.246	0.155	-99.73	-209.87	0.00	3.04
570000	0.021	70.186	3.305	32	0	0.000	0.017	-1.278	-108.36	-136.37	0.00	0.00
571000	0.627	66.385	1.345	34	0	0.000	0.249	-0.406	-107.89	-144.13	0.00	3.99
572000	0.046	113.091	1.954	39	0	0.000	0.233	-0.258	-104.48	-164.00	0.00	-0.34
573000	0.049	67.853	1.432	43	0	0.000	0.283	-2.493	-97.02	-180.36	-0.00	-0.69
574000	0.085	634.111	2.922	38	0	0.000	0.128	0.176	-105.18	-160.00	0.00	-1.46
575000	0.143	288.879	1.104	32	0	0.000	0.369	-0.857	-111.85	-136.36	0.00	4.21
576000	0.201	59.737	3.541	42	0	0.000	0.188	0.115	-106.06	-176.24	-0.00	0.00
577000	0.003	95.364	1.933	41	0	0.000	0.191	-1.611	-111.15	-172.13	0.00	-0.69
578000	0.009	236.963	1.320	46	0	0.000	0.283	-0.516	-105.24	-192.90	-0.00	0.69
579000	0.058	97.962	1.236	37	0	0.000	0.190	-0.436	-90.72	-155.95	0.00	3.89
580000	0.026	138.533	1.496	45	0	0.000	0.274	-0.050	-100.60	-188.68	0.00	0.69
581000	0.020	59.946	0.894	52	0	0.000	0.288	0.302	-96.78	-218.50	0.00	4.42
582000	0.026	59.090	0.789	39	0	0.000	0.225	-0.497	-100.42	-163.98	0.00	-1.71
583000	0.003	62.944	1.458	41	0	0.000	0.497	0.113	-106.04	-172.12	-0.00	0.69
584000	0.002	550.819	1.014	42	0	0.000	0.139	-0.619	-101.12	-176.26	0.00	-2.03
585000	0.002	21.742	1.711	34	0	0.000	0.270	0.732	-100.56	-144.09	-0.00	-0.69
586000	0.091	486.343	1.852	49	0	0.000	0.260	0.002	-114.24	-205.67	-0.00	1.54
587000	0.046	251.204	1.413	47	0	0.000	0.228	-1.349	-104.62	-197.13	0.00	0.00
588000	0.020	99.454	0.835	55	0	0.000	0.170	-0.223	-88.17	-231.56	0.00	-0.41
589000	0.019	17.093	1.337	39	0	0.000	0.338	-0.516	-104.42	-163.98	0.00	0.00
590000	0.050	27.031	0.817	40	0	0.000	0.243	0.780	-106.26	-168.02	0.00	-0.80
591000	0.040	165.389	0.984	43	0	0.000	0.374	-0.613	-112.14	-180.39	-0.13	0.00
592000	0.027	84.995	2.067	40	0	0.000	0.051	-0.755	-93.01	-168.05	0.00	-1.95
593000	0.003	373.022	1.847	41	0	0.000	0.128	0.767	-96.43	-172.14	-0.00	0.00
594000	0.016	415.718	2.039	47	0	0.000	0.172	0.380	-101.83	-197.16	-0.00	0.00
595000	0.054	62.981	1.311	43	0	0.000	0.215	-0.133	-96.09	-180.35	0.00	0.00
596000	0.060	373.712	1.080	41	0	0.000	0.253	-0.236	-102.39	-172.14	0.00	0.17
597000	0.000	423.302	1.644	46	0	0.000	0.435	-0.112	-117.58	-192.91	-0.01	-0.69
598000	0.006	29.220	1.139	39	0	0.000	0.416	-0.805	-101.84	-163.98	0.00	0.00
599000	0.070	176.267	0.925	41	0	0.000	0.321	-0.178	-101.49	-172.12	-0.00	0.00
600000	0.056	27.523	2.103	35	0	0.000	0.179	0.086	-101.68	-148.02	0.00	0.00
601000	0.021	80.852	0.861	36	0	0.000	0.605	0.431	-114.63	-151.96	0.00	-0.69
602000	0.001	26.955	0.795	46	0	0.000	0.424	-0.417	-103.52	-192.86	0.00	0.00
603000	0.007	350.523	1.514	50	0	0.000	0.111	0.440	-95.20	-209.93	0.00	-1.23
604000	0.007	70.332	3.953	45	0	0.000	0.024	1.334	-105.43	-188.70	0.00	4.89
605000	0.021	147.430	2.017	45	0	0.000	0.061	0.066	-92.95	-188.70	0.00	0.00
606000	0.024	71.762	1.952	44	0	0.000	0.012	-0.008	-86.26	-184.54	-0.00	0.00
607000	0.038	160.588	1.472	41	0	0.000	0.064	0.379	-83.32	-172.14	0.05	0.00
608000	0.010	71.935	1.485	44	0	0.000	0.111	0.301	-82.83	-184.52	0.00	-0.69
609000	0.115	1115.277	1.098	46	0	0.000	0.057	0.971	-95.99	-193.00	0.00	-2.34
610000	0.060	225.024	1.759	49	0	0.000	0.036	0.154	-90.33	-205.65	0.00	0.00
611000	0.007	117.897	0.700	47	0	0.000	0.019	-0.620	-82.66	-197.10	-0.00	0.00
612000	0.013	1600.055	1.909	40	0	0.000	0.005	-0.045	-88.75	-168.18	0.00	0.00
613000	0.049	1323.354	1.329	45	0	0.000	0.118	0.143	-90.94	-188.81	-0.00	-0.69
614000	0.025	769.578	0.898	40	0	0.000	0.177	0.347	-102.66	-168.16	0.00	-0.69
615000	0.017	49.798	1.632	43	0	0.000	0.411	-0.474	-110.76	-180.35	-0.00	1.94
616000	0.050	33.449	1.170	38	0	0.000	0.369	0.791	-101.77	-159.95	-0.00	0.00
617000	0.010	302.887	1.814	42	0	0.000	0.212	0.122	-106.78	-176.25	0.00	0.00
618000	0.003	155.688	1.074	50	0	0.000	0.153	-0.924	-89.94	-209.87	0.00	0.00
619000	0.008	1048.513	1.028	44	0	0.000	0.311	0.347	-97.12	-184.57	0.00	-0.13
620000	0.020	167.773	1.877	38	0	0.000	0.117	-0.645	-99.12	-159.99	0.00	-0.69
621000	0.023	53.010	2.039	38	0	0.000	0.253	-0.711	-104.15	-159.98	0.00	2.74
622000	0.043	17.526	0.856	37	0	0.000	0.502	0.268	-106.18	-155.93	0.00	4.84
623000	0.013	43.739	0.656	49	0	0.000	0.447	-0.793	-106.05	-205.58	-0.00	-0.69
624000	0.046	556.508	3.125	45	0	0.000	0.307	-0.353	-111.95	-188.75	0.00	0.69
625000	0.084	127.059	1.376	47	0	0.000	0.225	-0.980	-108.60	-197.10	0.00	0.00
626000	0.014	69.062	2.360	38	0	0.000	0.046	0.104	-93.30	-159.97	0.00	-2.34
627000	0.049	87.017	2.060	37	0	0.000	0.022	1.777	-88.43	-155.98	-0.01	1.99
628000	0.123	25.066	0.719	35	0	0.000	0.251	-0.099	-90.99	-148.01	0.00	-1.51
629000	0.057	93.723	1.261	36	0	0.000	0.240	-0.116	-103.11	-151.98	0.00	2.80
630000	0.011	413.795	1.180	49	0	0.000	0.199	-1.609	-114.09	-205.68	0.00	-0.02
631000	0.083	148.960	2.565	32	0	0.000	0.402	-0.816	-110.02	-136.35	0.00	-0.15
632000	0.036	44.939	1.320	45	0	0.000	0.296	-0.624	-101.85	-188.69	-0.00	-0.69
633000	0.008	172.558	0.899	41	0	0.000	0.322	-1.325	-111.27	-172.18	0.00	-1.21
634000	0.039	54.403	1.274	42	0	0.000	0.422	0.420	-112.05	-176.23	-0.00	0.00
635000	0.001	116.803	2.557	46	0	0.000	0.340	0.163	-104.15	-192.88	0.00	0.00
636000	0.000	85.584	1.161	46	0	0.000	0.448	0.194	-111.20	-192.87	0.00	0.00
637000	0.012	14.797	1.153	38	0	0.000	0.348	-0.487	-97.40	-159.94	-0.00	-0.69
638000	0.001	428.832	1.513	40	0	0.000	0.334	0.318	-100.46	-168.11	0.00	0.00
639000	0.003	63.335	1.565	47	0	0.000	0.375	0.703	-106.79	-197.09	0.00	0.69
640000	0.009	159.056	1.381	42	0	0.000	0.627	-0.183	-122.90	-176.22	0.00	-0.69
641000	0.063	104.252	0.637	42	0	0.000	0.290	-0.870	-103.28	-176.22	0.00	0.00
642000	0.139	213.591	0.668	49	0	0.000	0.146	0.059	-94.54	-205.61	0.00	-3.17
643000	0.006	48.064	2.111	46	0	0.000	0.270	-0.907	-100.78	-192.88	-0.00	0.32
644000	0.039	24.953	0.663	42	0	0.000	0.305	-0.159	-93.07	-176.21	-0.00	0.69
645000	0.071	41.537	1.171	37	0	0.000	0.263	0.237	-96.23	-155.95	-0.00	1.82
646000	0.011	45.909	0.500	36	0	0.000	0.351	-0.070	-91.19	-151.96	-0.00	0.69
647000	0.003	10.721	0.798	40	0	0.000	0.346	-0.727	-96.03	-168.02	0.00	0.00
648000	0.034	64.989	1.233	48	0	0.000	0.143	-0.259	-98.06	-201.33	-0.04	0.00
649000	0.038	239.979	1.155	48	0	0.000	0.191	0.322	-107.82	-201.36	-0.03	0.00
650000	0.007	64.580	1.264	44	0	0.000	0.250	0.078	-93.18	-184.51	-0.08	0.00
651000	0.109	258.708	1.024	45	0	0.000	0.140	0.158	-98.35	-188.72	0.00	0.00
652000	0.038	178.400	1.321	42	0	0.000	0.037	-0.455	-90.74	-176.25	0.00	0.00
653000	0.130	174.594	2.485	43	0	0.000	0.241	0.098	-118.36	-180.39	-0.01	-0.69
654000	0.009	64.227	1.180	47	0	0.000	0.287	-0.587	-104.16	-197.09	0.01	0.00
655000	0.120	67.302	2.173	48	0	0.000	0.089	-3.035	-98.77	-201.37	0.00	-1.90
656000	0.000	563.020	1.677	41	0	0.000	0.115	-0.801	-97.16	-172.21	-0.00	0.00
657000	0.000	316.081	3.277	46	0	0.000	0.036	-0.303	-97.47	-193.01	0.01	0.00
658000	0.000	123.409	2.809	43	0	0.000	0.033	-0.906	-91.85	-180.37	0.00	-4.43
659000	0.000	3289.689	1.764	44	0	0.000	0.100	1.758	-97.01	-184.59	-0.00	1.37
660000	0.045	173.838	1.528	50	0	0.000	0.234	-0.251	-112.78	-209.89	0.00	1.65
661000	0.090	33.721	2.075	41	0	0.000	0.053	-0.114	-95.70	-172.13	0.00	0.00
662000	0.044	97.696	1.090	44	0	0.000	0.273	-0.607	-107.69	-184.51	0.02	0.00
663000	0.073	73.043	1.881	46	0	0.000	0.077	0.864	-101.70	-192.89	0.00	4.17
664000	0.001	42.197	2.632	40	0	0.000	0.136	-0.604	-103.28	-168.05	0.00	-0.63
665000	0.000	740.881	3.258	48	0	0.000	0.046	-1.268	-114.78	-201.44	0.00	4.16
666000	0.001	89.891	1.321	44	0	0.000	0.305	-0.052	-105.85	-184.52	0.00	0.00
667000	0.099	78.020	1.548	52	0	0.000	0.367	1.255	-111.12	-218.50	-0.01	-0.69
668000	0.029	73.829	2.596	49	0	0.000	0.311	-0.460	-113.88	-205.59	-0.00	0.00
669000	0.069	52.273	1.673	42	0	0.000	0.345	-1.305	-112.76	-176.21	0.00	0.69
670000	0.119	61.384	1.125	45	0	0.000	0.408	-0.090	-109.73	-188.69	-0.02	0.00
671000	0.081	465.775	1.398	41	0	0.000	0.211	-1.304	-113.39	-172.16	0.00	4.78
672000	0.049	76.952	1.770	48	0	0.000	0.278	0.537	-108.01	-201.33	-0.00	0.00
673000	0.001	161.091	2.208	38	0	0.000	0.188	-0.679	-108.23	-160.03	0.00	0.00
674000	0.001	98.642	1.357	47	0	0.000	0.306	0.096	-95.25	-197.11	-0.00	0.00
675000	0.003	43.001	0.795	45	0	0.000	0.505	-0.247	-115.14	-188.66	-0.00	0.00
676000	0.106	47.662	0.996	37	0	0.000	0.296	-1.383	-108.06	-155.96	0.00	0.21
677000	0.107	79.312	1.086	39	0	0.000	0.230	-1.261	-100.10	-164.02	0.00	-0.78
678000	0.066	53.817	1.600	47	0	0.000	0.278	-1.797	-104.89	-197.08	0.00	-0.26
679000	0.088	77.874	2.294	42	0	0.000	0.292	0.366	-108.66	-176.24	0.00	-0.10
680000	0.005	88.694	0.824	44	0	0.000	0.402	-0.623	-104.62	-184.49	-0.00	-0.69
681000	0.124	42.590	0.810	49	0	0.000	0.181	0.064	-92.85	-205.58	0.00	4.87
682000	0.026	22.776	1.689	41	0	0.000	0.343	0.637	-91.10	-172.11	0.00	0.69
683000	0.003	45.616	0.944	46	0	0.000	0.263	-1.152	-88.84	-192.87	0.00	-1.74
684000	0.057	28.019	0.919	40	0	0.000	0.407	-0.268	-108.31	-168.03	-0.00	0.00
685000	0.014	45.473	1.720	42	0	0.000	0.223	0.598	-101.58	-176.22	-0.00	1.33
686000	0.004	120.622	0.640	39	0	0.000	0.501	1.057	-97.93	-163.98	0.00	0.00
687000	0.023	112.696	0.595	42	0	0.000	0.286	0.214	-93.20	-176.24	-0.00	0.14
688000	0.046	74.630	1.750	46	0	0.000	0.057	0.463	-84.52	-192.88	0.00	0.00
689000	0.014	457.897	1.435	45	0	0.000	0.035	-0.289	-89.14	-188.71	-0.00	0.00
690000	0.054	114.936	1.696	43	0	0.000	0.283	-1.332	-107.18	-180.38	-0.06	0.00
691000	0.067	108.810	0.840	40	0	0.000	0.202	-0.668	-93.39	-168.05	0.00	0.00
692000	0.011	44.824	0.383	37	0	0.000	0.414	-0.018	-98.75	-155.94	0.00	-0.24
693000	0.037	637.295	1.414	39	0	0.000	0.277	0.380	-90.84	-164.03	-0.00	0.77
694000	0.021	59.807	1.078	43	0	0.000	0.366	0.242	-103.40	-180.36	0.00	-1.89
695000	0.015	36.233	1.065	47	0	0.000	0.305	-0.769	-97.14	-197.09	0.00	0.00
696000	0.030	82.773	1.503	36	0	0.000	0.497	0.840	-116.37	-151.96	-0.04	0.00
697000	0.038	49.184	1.432	36	0	0.000	0.301	-0.340	-97.33	-151.97	-0.00	0.00
698000	0.048	111.194	0.929	39	0	0.000	0.270	0.038	-95.53	-163.99	-0.00	0.00
699000	0.007	210.659	1.017	54	0	0.000	0.157	0.494	-97.70	-227.21	0.00	-0.81
700000	0.068	60.418	1.625	42	0	0.000	0.044	-1.203	-106.26	-176.24	0.00	-1.07
701000	0.011	63.330	2.858	49	0	0.000	0.013	-1.578	-97.70	-205.62	-0.11	0.00
702000	0.002	158.391	1.448	52	0	0.000	0.044	-0.977	-88.74	-218.50	-0.00	-0.69
703000	0.008	42.434	1.100	51	0	0.000	0.023	-0.202	-86.99	-214.17	0.00	-0.20
704000	0.011	237.620	1.654	45	0	0.000	0.008	0.397	-91.28	-188.77	0.00	0.00
705000	0.014	440.557	1.156	40	0	0.000	0.128	-0.527	-99.12	-168.14	-0.00	0.10
706000	0.018	353.612	3.084	42	0	0.000	0.301	-0.336	-106.36	-176.28	0.01	-1.31
707000	0.105	59.635	1.410	43	0	0.000	0.096	0.397	-96.44	-180.41	-0.01	0.69
708000	0.001	76.588	0.500	50	0	0.000	0.285	0.153	-99.89	-209.88	-0.00	0.00
709000	0.017	112.138	1.150	45	0	0.000	0.141	0.094	-96.20	-188.68	0.00	-1.58
710000	0.026	39.699	0.730	52	0	0.000	0.393	-0.083	-105.58	-218.48	-0.00	0.09
711000	0.043	30.483	2.485	38	0	0.000	0.292	0.280	-111.05	-159.96	0.00	-0.40
712000	0.028	83.810	1.850	41	0	0.000	0.300	-1.302	-102.05	-172.12	0.00	4.61
713000	0.182	82.873	1.125	46	0	0.000	0.029	0.836	-98.39	-192.89	0.00	0.69
714000	0.005	562.306	2.072	48	0	0.000	0.187	0.491	-101.49	-201.38	0.00	-1.64
715000	0.016	33.501	0.763	44	0	0.000	0.395	-1.628	-95.44	-184.50	0.00	2.06
716000	0.008	30.345	0.884	48	0	0.000	0.436	-0.227	-109.82	-201.31	-0.00	1.88
717000	0.011	47.693	0.958	45	0	0.000	0.416	-1.313	-110.96	-188.67	-0.00	0.00
718000	0.162	45.017	1.746	47	0	0.000	0.282	-1.661	-111.98	-197.09	-0.00	-0.69
719000	0.001	88.554	1.281	42	0	0.000	0.166	-2.097	-89.70	-176.23	-0.00	0.00
720000	0.030	72.768	2.252	37	0	0.000	0.271	-0.432	-99.01	-155.96	0.00	0.00
721000	0.015	44.968	1.103	46	0	0.000	0.357	-0.344	-99.74	-192.86	0.00	-1.85
722000	0.005	31.837	1.028	46	0	0.000	0.469	-1.516	-110.37	-192.87	-0.00	0.00
723000	0.006	83.424	1.572	46	0	0.000	0.289	0.385	-108.88	-192.87	0.00	0.00
724000	0.009	105.798	1.239	45	0	0.000	0.258	1.635	-112.94	-188.68	-0.00	0.00
725000	0.011	46.341	1.132	48	0	0.000	0.314	0.650	-95.79	-201.32	0.00	-5.84
726000	0.003	80.841	2.028	52	0	0.000	0.136	-1.407	-97.79	-218.50	-0.00	0.00
727000	0.001	47.481	1.722	47	0	0.000	0.136	0.249	-83.37	-197.09	-0.00	0.00
728000	0.020	59.163	2.738	41	0	0.000	0.088	0.545	-85.71	-172.16	-0.00	0.00
729000	0.052	296.174	1.135	47	0	0.000	0.283	0.691	-111.00	-197.13	-0.00	0.00
730000	0.004	34.794	1.972	40	0	0.000	0.408	0.036	-101.57	-168.04	-0.03	0.00
731000	0.042	136.354	1.791	42	0	0.000	0.223	0.072	-106.86	-176.25	0.00	0.00
732000	0.300	27.702	1.407	35	0	0.000	0.223	0.208	-111.95	-148.03	0.00	-4.31
733000	0.003	343.281	1.022	50	0	0.000	0.038	-0.269	-89.28	-209.92	-0.00	0.00
734000	0.001	52.433	0.814	50	0	0.000	0.008	-0.410	-79.80	-209.88	0.00	0.00
735000	0.005	36.960	1.235	45	0	0.000	0.000	0.007	-86.66	-188.68	-0.04	0.00
736000	0.003	113.172	1.573	43	0	0.000	0.012	-0.795	-93.26	-180.38	-0.00	0.00
737000	0.000	156.465	1.390	55	0	0.000	0.118	-0.356	-96.64	-231.55	-0.00	0.31
738000	0.008	94.823	1.599	46	0	0.000	0.221	0.084	-111.74	-192.89	-0.00	0.00
739000	0.053	11.283	0.426	43	0	0.000	0.490	-0.192	-111.55	-180.33	0.01	0.00
740000	0.039	809.380	1.122	41	0	0.000	0.214	0.538	-102.00	-172.18	0.00	1.08
741000	0.014	137.175	1.636	45	0	0.000	0.233	-0.156	-107.20	-188.69	0.00	-1.75
742000	0.017	66.717	0.629	45	0	0.000	0.254	0.133	-94.12	-188.66	0.00	0.69
743000	0.003	188.564	0.613	50	0	0.000	0.261	-1.084	-99.85	-209.91	0.08	0.00
744000	0.015	47.686	1.152	41	0	0.000	0.175	-0.460	-85.08	-172.11	0.00	0.00
745000	0.007	69.193	2.547	38	0	0.000	0.248	-0.170	-103.50	-159.96	-0.00	0.00
746000	0.010	20.055	0.356	40	0	0.000	0.280	-0.178	-97.37	-168.03	-0.00	0.00
747000	0.146	54.934	1.675	45	0	0.000	0.258	-0.842	-110.28	-188.68	0.00	0.00
748000	0.130	73.833	1.174	44	0	0.000	0.072	-0.677	-101.92	-184.53	0.00	-0.59
749000	0.052	91.432	3.874	36	0	0.000	0.062	-0.060	-97.90	-152.01	0.00	3.01
750000	0.033	223.717	1.055	43	0	0.000	0.204	0.310	-94.87	-180.38	-0.00	0.00
751000	0.187	220.364	2.020	46	0	0.000	0.087	0.220	-98.51	-192.90	0.00	-0.69
752000	0.162	31.610	1.243	37	0	0.000	0.324	-1.461	-105.69	-155.95	0.00	-0.22
753000	0.028	42.387	0.984	43	0	0.000	0.309	-0.051	-98.25	-180.36	-0.00	1.30
754000	0.002	16.039	1.290	41	0	0.000	0.360	0.693	-100.94	-172.11	0.00	0.00
755000	0.004	32.982	0.571	37	0	0.000	0.480	-0.086	-108.55	-155.94	0.01	0.00
756000	0.081	47.631	1.508	43	0	0.000	0.238	0.032	-104.11	-180.35	-0.00	0.69
757000	0.037	69.478	1.281	45	0	0.000	0.206	0.051	-105.74	-188.68	0.00	0.00
758000	0.264	262.777	1.084	42	0	0.000	0.230	-0.019	-100.80	-176.24	-0.03	0.00
759000	0.014	36.532	0.861	39	0	0.000	0.162	-1.703	-99.71	-163.99	0.00	0.00
760000	0.046	59.599	1.932	42	0	0.000	0.017	-0.117	-92.29	-176.24	-0.09	0.00
761000	0.007	89.369	1.161	44	0	0.000	0.070	-0.044	-85.84	-184.54	0.00	-2.66
762000	0.046	1149.860	2.668	53	0	0.000	0.155	-0.794	-108.87	-222.95	0.00	-0.75
763000	0.048	1083.033	2.025	45	0	0.000	0.213	0.644	-104.08	-188.77	-0.00	0.61
764000	0.244	97.986	1.503	43	0	0.000	0.418	-0.139	-111.83	-180.37	0.00	4.77
765000	0.022	98.771	1.323	38	0	0.000	0.358	-0.177	-110.18	-159.97	-0.00	0.17
766000	0.071	69.407	1.059	44	0	0.000	0.344	-1.948	-107.49	-184.53	0.00	3.78
767000	0.007	33.719	1.267	44	0	0.000	0.448	0.639	-116.39	-184.51	-0.00	1.65
768000	0.001	19.797	0.441	42	0	0.000	0.507	-0.034	-107.58	-176.21	0.00	0.51
769000	0.007	48.728	1.604	36	0	0.000	0.181	-0.271	-94.07	-151.97	0.00	0.84
770000	0.027	83.326	1.074	41	0	0.000	0.179	-0.098	-98.43	-172.13	0.00	-0.69
771000	0.087	93.425	1.002	42	0	0.000	0.174	-0.390	-98.25	-176.29	-0.00	0.00
772000	0.025	74.442	1.684	40	0	0.000	0.202	-0.056	-93.52	-168.05	-0.00	0.00
773000	0.015	90.008	1.826	35	0	0.000	0.132	-1.050	-99.25	-148.06	0.00	0.69
774000	0.010	99.675	1.001	44	0	0.000	0.222	-0.439	-98.10	-184.51	-0.00	-0.69
775000	0.061	47.679	1.174	41	0	0.000	0.298	-1.053	-103.36	-172.12	0.00	-2.51
776000	0.115	25.565	1.410	43	0	0.000	0.354	-1.457	-106.04	-180.35	0.00	0.00
777000	0.050	60.424	3.493	48	0	0.000	0.094	-0.676	-110.20	-201.35	-0.00	0.69
778000	0.003	156.034	0.939	49	0	0.000	0.129	0.273	-95.71	-205.62	-0.00	0.00
779000	0.026	64.090	1.571	48	0	0.000	0.197	-0.859	-95.64	-201.34	0.00	-1.49
780000	0.202	67.520	1.154	43	0	0.000	0.129	-0.730	-109.77	-180.38	-0.00	1.30
781000	0.023	135.261	1.764	36	0	0.000	0.205	0.194	-96.34	-151.99	0.00	4.47
782000	0.083	24.294	0.789	33	0	0.000	0.327	-0.028	-106.73	-140.19	0.00	0.00
783000	0.253	40.512	1.426	35	0	0.000	0.203	-0.290	-103.62	-148.04	-0.00	1.23
784000	0.112	79.339	1.662	43	0	0.000	0.355	-0.232	-108.81	-180.35	-0.00	0.00
785000	0.010	73.846	0.859	42	0	0.000	0.279	0.501	-96.91	-176.23	0.00	-4.38
786000	0.019	91.207	1.608	46	0	0.000	0.294	0.240	-94.29	-192.86	0.00	0.87
787000	0.001	18.208	0.867	44	0	0.000	0.372	-0.354	-94.67	-184.49	-0.00	-0.69
788000	0.056	51.323	1.439	38	0	0.000	0.244	-0.010	-106.26	-159.96	0.01	0.00
789000	0.010	24.147	1.308	51	0	0.000	0.382	0.085	-105.13	-214.15	0.00	-1.48
790000	0.015	96.316	1.181	43	0	0.000	0.129	0.342	-95.80	-180.35	-0.02	0.00
791000	0.015	74.954	1.506	45	0	0.000	0.068	-0.692	-106.54	-188.68	0.00	-0.69
792000	0.014	63.691	2.092	53	0	0.000	0.271	-0.023	-105.97	-222.84	-0.00	-0.69
793000	0.009	45.122	0.777	46	0	0.000	0.328	-1.453	-113.35	-192.86	0.00	-0.12
794000	0.096	65.241	1.082	41	0	0.000	0.194	-1.499	-99.69	-172.12	-0.00	0.49
795000	0.033	121.271	1.262	44	0	0.000	0.126	0.796	-99.88	-184.54	-0.01	1.17
796000	0.006	105.835	1.076	42	0	0.000	0.077	0.117	-88.91	-176.26	-0.00	0.00
797000	0.034	76.606	1.015	41	0	0.000	0.034	0.409	-82.02	-172.15	-0.00	0.00
798000	0.028	170.802	2.574	45	0	0.000	0.010	1.114	-89.09	-188.71	-0.00	-0.69
799000	0.004	103.111	2.216	41	0	0.000	0.036	-1.844	-96.10	-172.20	0.00	0.00
800000	0.017	110.653	1.863	50	0	0.000	0.014	1.024	-107.95	-209.98	0.00	-5.07
801000	0.043	37.477	0.848	49	0	0.000	0.149	0.305	-95.21	-205.58	-0.00	-0.69
802000	0.032	38.668	1.789	36	0	0.000	0.194	0.426	-102.74	-151.98	0.03	0.00
803000	0.015	75.935	0.966	36	0	0.000	0.137	-0.603	-97.30	-152.01	-0.00	0.00
804000	0.018	198.827	0.973	41	0	0.000	0.232	0.725	-94.39	-172.15	-0.00	-0.69
805000	0.011	44.403	1.405	35	0	0.000	0.379	-0.118	-103.63	-148.02	0.00	-1.29
806000	0.066	223.623	0.948	52	0	0.000	0.289	-0.440	-103.79	-218.51	-0.01	0.00
807000	0.058	136.586	1.665	43	0	0.000	0.195	-2.008	-93.78	-180.35	0.00	-0.93
808000	0.004	36.367	0.836	41	0	0.000	0.305	0.297	-97.22	-172.10	0.00	0.00
809000	0.006	24.193	1.013	50	0	0.000	0.219	-0.075	-94.61	-209.86	-0.00	0.21
810000	0.057	65.733	1.301	40	0	0.000	0.366	0.449	-106.07	-168.05	0.00	-1.53
811000	0.055	87.016	1.457	40	0	0.000	0.116	0.174	-84.10	-168.06	0.00	-1.38
812000	0.009	236.189	1.342	42	0	0.000	0.163	0.218	-84.43	-176.25	0.00	4.74
813000	0.004	30.066	1.498	38	0	0.000	0.194	0.335	-83.05	-159.94	0.00	-0.69
814000	0.092	45.489	2.981	37	0	0.000	0.123	0.115	-106.10	-155.96	0.00	0.00
815000	0.042	45.640	1.326	43	0	0.000	0.193	-0.175	-95.11	-180.35	0.00	0.00
816000	0.050	261.448	1.494	43	0	0.000	0.141	-1.175	-94.73	-180.39	-0.00	-0.69
817000	0.006	106.431	1.796	40	0	0.000	0.094	0.194	-96.04	-168.10	-0.00	0.00
818000	0.036	358.833	3.114	46	0	0.000	0.118	0.664	-113.86	-192.97	0.00	0.00
819000	0.023	142.917	0.867	46	0	0.000	0.175	0.212	-94.14	-192.91	0.00	4.52
820000	0.017	49.025	1.997	47	0	0.000	0.091	0.831	-94.36	-197.10	0.00	-3.93
821000	0.021	170.455	0.850	47	0	0.000	0.196	0.031	-114.72	-197.14	-0.00	0.00
822000	0.044	53.519	1.658	51	0	0.000	0.405	0.799	-117.69	-214.17	-0.00	-0.69
823000	0.057	67.859	1.105	46	0	0.000	0.264	0.165	-92.50	-192.87	-0.00	0.00
824000	0.013	15.510	1.525	42	0	0.000	0.472	-0.103	-112.67	-176.21	0.00	-2.41
825000	0.031	28.741	0.803	43	0	0.000	0.226	-0.348	-102.62	-180.35	0.00	0.00
826000	0.007	24.428	1.560	43	0	0.000	0.140	-0.988	-91.45	-180.35	0.01	0.00
827000	0.041	172.376	2.074	46	0	0.000	0.075	0.181	-90.98	-192.90	0.00	0.00
828000	0.143	172.663	2.108	44	0	0.000	0.128	0.395	-113.59	-184.56	-0.00	0.40
829000	0.053	109.611	1.059	43	0	0.000	0.294	-0.567	-107.22	-180.37	0.00	4.18
830000	0.068	231.275	3.379	49	0	0.000	0.136	-1.189	-106.91	-205.64	0.00	-1.30
831000	0.020	51.121	1.178	47	0	0.000	0.251	0.876	-97.62	-197.08	-0.00	-0.69
832000	0.013	65.507	1.412	34	0	0.000	0.179	-0.569	-103.89	-144.13	0.00	0.00
833000	0.006	113.888	1.522	43	0	0.000	0.380	0.359	-112.15	-180.35	0.00	0.00
834000	0.016	60.450	1.241	42	0	0.000	0.277	-0.262	-93.93	-176.23	0.00	-0.34
835000	0.002	12.802	0.561	38	0	0.000	0.335	-0.233	-106.84	-159.94	0.00	0.00
836000	0.017	88.752	1.507	42	0	0.000	0.329	-1.814	-111.32	-176.22	0.00	0.00
837000	0.024	47.594	1.233	44	0	0.000	0.286	-1.166	-94.21	-184.50	0.03	0.00
838000	0.037	117.076	1.925	38	0	0.000	0.077	-0.262	-89.06	-159.98	0.00	-0.69
839000	0.010	91.008	1.691	42	0	0.000	0.004	-0.452	-87.89	-176.26	0.00	-4.51
840000	0.005	82.456	0.876	42	0	0.000	0.035	-0.596	-85.36	-176.25	0.00	0.58
841000	0.011	174.103	2.277	49	0	0.000	0.073	0.075	-82.29	-205.63	0.00	-0.69
842000	0.002	51.591	0.521	52	0	0.000	0.098	-0.527	-97.55	-218.47	0.00	-3.74
843000	0.201	47.631	1.800	36	0	0.000	0.419	-1.227	-114.73	-151.99	0.00	3.58
844000	0.061	75.075	1.344	37	0	0.000	0.248	0.524	-96.53	-155.95	0.00	3.35
845000	0.099	43.524	0.533	41	0	0.000	0.442	-1.869	-102.78	-172.12	0.00	-1.77
846000	0.050	57.319	1.504	51	0	0.000	0.317	-1.004	-102.25	-214.17	-0.00	-0.69
847000	0.050	81.001	0.935	49	0	0.000	0.366	-0.289	-108.97	-205.58	0.00	0.00
848000	0.036	45.074	1.123	42	0	0.000	0.224	-1.344	-114.10	-176.22	0.00	0.00
849000	0.021	35.467	1.437	49	0	0.000	0.280	0.776	-107.78	-205.60	-0.00	1.35
850000	0.004	288.946	0.796	41	0	0.000	0.421	-1.716	-111.06	-172.14	0.00	0.00
851000	0.002	371.676	0.847	46	0	0.000	0.281	-0.280	-98.93	-192.90	0.00	-1.00
852000	0.002	89.223	1.803	48	0	0.000	0.255	-0.775	-102.72	-201.35	0.00	1.00
853000	0.013	352.720	1.423	49	0	0.000	0.033	0.548	-92.43	-205.63	0.00	-0.14
854000	0.016	447.558	0.985	42	0	0.000	0.279	0.682	-88.19	-176.25	0.00	-2.41
855000	0.040	54.559	1.024	49	0	0.000	0.139	-0.425	-100.86	-205.59	0.00	-0.63
856000	0.047	36.400	1.133	39	0	0.000	0.305	0.498	-103.95	-164.00	-0.00	0.71
857000	0.004	19.035	0.551	40	0	0.000	0.439	-0.226	-105.50	-168.02	-0.00	0.00
858000	0.058	66.283	1.155	43	0	0.000	0.330	-0.745	-103.36	-180.35	-0.01	1.88
859000	0.003	142.263	1.995	48	0	0.000	0.177	0.831	-104.59	-201.35	-0.00	-0.69
860000	0.011	807.449	2.975	41	0	0.000	0.019	-1.019	-103.70	-172.29	-0.00	0.00
861000	0.011	210.480	1.432	46	0	0.000	0.027	-0.779	-91.22	-192.98	-0.00	-0.69
862000	0.036	38.124	0.588	40	0	0.000	0.310	-1.811	-101.49	-168.03	0.00	0.00
863000	0.042	56.493	0.765	36	0	0.000	0.224	-1.120	-92.85	-151.97	0.00	-1.86
864000	0.084	129.779	1.417	48	0	0.000	0.094	-1.402	-111.12	-201.40	0.00	1.25
865000	0.167	311.368	1.391	40	0	0.000	0.238	-1.243	-116.45	-168.09	-0.00	0.00
866000	0.005	104.203	0.980	40	0	0.000	0.594	1.272	-123.39	-168.05	0.00	0.00
867000	0.010	27.369	1.695	46	0	0.000	0.234	-0.298	-100.88	-192.86	0.00	-1.16
868000	0.059	66.494	2.266	45	0	0.000	0.265	-0.378	-103.17	-188.71	0.00	0.38
869000	0.003	141.439	1.252	38	0	0.000	0.162	1.248	-103.66	-159.97	0.00	4.19
870000	0.017	17.809	2.437	30	0	0.000	0.334	-1.810	-104.34	-128.70	-0.00	0.69
871000	0.016	355.325	2.512	50	0	0.000	0.096	-0.347	-108.33	-209.91	-0.00	0.00
872000	0.004	157.756	1.220	48	0	0.000	0.468	0.117	-110.21	-201.33	-0.00	0.00
873000	0.025	88.656	0.649	40	0	0.000	0.460	-1.381	-107.60	-168.04	0.00	-2.71
874000	0.006	22.788	0.410	41	0	0.000	0.394	-0.593	-100.20	-172.10	0.00	0.00
875000	0.010	31.563	0.525	38	0	0.000	0.339	-0.110	-106.73	-159.95	-0.00	1.47
876000	0.025	14.405	1.186	47	0	0.000	0.244	-1.054	-110.18	-197.08	0.00	0.00
877000	0.004	57.709	0.425	41	0	0.000	0.205	-0.818	-107.04	-172.12	0.00	0.00
878000	0.010	51.245	1.881	38	0	0.000	0.179	0.573	-105.46	-159.97	-0.01	1.71
879000	0.084	102.147	1.079	53	0	0.000	0.136	-1.025	-97.83	-222.86	0.00	-1.71
880000	0.008	204.415	0.996	34	0	0.000	0.317	0.444	-98.62	-144.13	-0.00	0.98
881000	0.010	123.002	0.626	38	0	0.000	0.240	-0.324	-98.42	-159.96	-0.00	-0.69
882000	0.000	46.499	0.821	42	0	0.000	0.180	-0.241	-87.93	-176.24	-0.00	-0.69
883000	0.052	41.142	0.937	44	0	0.000	0.408	2.154	-103.41	-184.51	-0.00	0.28
884000	0.057	43.265	1.127	45	0	0.000	0.223	-0.187	-93.81	-188.68	0.00	0.00
885000	0.095	366.517	1.389	42	0	0.000	0.230	-0.322	-97.08	-176.28	-0.05	0.00
886000	0.048	131.624	0.690	47	0	0.000	0.158	-1.152	-88.90	-197.11	0.00	-0.18
887000	0.030	42.082	1.786	37	0	0.000	0.108	0.227	-96.50	-155.97	0.00	-1.17
888000	0.029	28.180	0.684	41	0	0.000	0.259	0.057	-94.16	-172.11	0.00	-0.13
889000	0.010	99.941	1.928	44	0	0.000	0.210	-0.445	-106.51	-184.51	0.00	0.00
890000	0.062	39.914	1.383	38	0	0.000	0.233	-0.215	-107.67	-159.95	0.00	4.69
891000	0.212	68.682	1.306	42	0	0.000	0.184	0.489	-108.38	-176.25	0.00	-0.20
892000	0.121	89.787	2.010	42	0	0.000	0.200	0.118	-108.48	-176.25	0.00	0.95
893000	0.001	39.353	1.439	39	0	0.000	0.427	0.369	-106.82	-163.97	0.00	1.40
894000	0.156	38.286	1.156	34	0	0.000	0.420	-0.285	-101.46	-144.10	0.00	0.00
895000	0.029	71.987	1.726	41	0	0.000	0.201	-0.586	-97.96	-172.13	0.00	-1.04
896000	0.089	185.415	1.174	39	0	0.000	0.247	-0.400	-101.48	-164.00	-0.01	0.69
897000	0.048	23.184	1.159	35	0	0.000	0.354	0.350	-109.35	-148.01	-0.00	0.00
898000	0.023	30.511	0.599	43	0	0.000	0.414	0.736	-100.27	-180.33	0.00	0.00
899000	0.038	1381.618	1.774	35	0	0.000	0.163	0.496	-91.22	-148.08	0.00	-0.85
900000	0.025	185.293	1.090	42	0	0.000	0.234	0.887	-92.08	-176.25	-0.00	-0.69
901000	0.002	121.784	0.775	44	0	0.000	0.049	-1.285	-83.51	-184.52	0.02	0.00
902000	0.000	134.084	2.018	37	0	0.000	0.059	0.236	-89.67	-155.99	-0.00	0.00
903000	0.002	292.268	2.205	45	0	0.000	0.008	1.378	-95.44	-188.72	0.00	0.69
904000	0.000	112.071	1.148	42	0	0.000	0.036	-1.053	-82.30	-176.27	0.00	4.90
905000	0.035	203.655	2.061	45	0	0.000	0.002	0.258	-96.09	-188.74	0.00	-1.74
906000	0.020	156.718	3.396	42	0	0.000	0.031	-0.273	-94.63	-176.28	-0.01	0.62
907000	0.037	46.592	2.166	41	0	0.000	0.113	0.373	-93.63	-172.13	0.00	-0.44
908000	0.058	34.442	2.378	38	0	0.000	0.063	0.968	-100.68	-159.96	-0.00	-0.69
909000	0.005	114.402	1.479	46	0	0.000	0.144	1.124	-88.03	-192.91	-0.00	0.79
910000	0.006	310.805	1.481	54	0	0.000	0.173	-1.106	-98.42	-227.23	-0.00	0.00
911000	0.017	25.466	1.017	57	0	0.000	0.355	-1.424	-101.53	-240.34	-0.00	0.69
912000	0.033	69.902	1.024	45	0	0.000	0.285	-0.312	-94.09	-188.67	0.00	-3.23
913000	0.105	93.365	4.929	40	0	0.000	0.028	1.117	-114.23	-168.10	0.00	2.82
914000	0.075	43.019	1.521	48	0	0.000	0.420	-0.426	-107.57	-201.33	-0.00	0.73
915000	0.030	71.202	1.461	46	0	0.000	0.217	0.224	-96.84	-192.87	0.00	-2.18
916000	0.017	34.825	1.647	41	0	0.000	0.335	0.028	-94.13	-172.12	-0.02	0.00
917000	0.003	123.312	2.177	42	0	0.000	0.211	-1.642	-112.84	-176.26	0.00	0.00
918000	0.027	42.286	1.556	44	0	0.000	0.117	-0.084	-95.89	-184.51	-0.00	0.00
919000	0.020	129.495	3.519	42	0	0.000	0.170	-0.287	-106.60	-176.26	-0.01	-0.69
920000	0.018	69.490	1.659	47	0	0.000	0.130	0.066	-100.70	-197.11	0.00	3.62
921000	0.054	636.334	1.639	46	0	0.000	0.127	-2.061	-102.87	-192.94	0.00	4.77
922000	0.012	15.254	0.799	47	0	0.000	0.238	0.597	-103.42	-197.07	0.00	0.00
923000	0.065	55.841	1.453	43	0	0.000	0.304	0.412	-102.77	-180.35	-0.00	-0.69
924000	0.030	39.177	1.316	42	0	0.000	0.310	-0.696	-114.70	-176.22	0.00	0.69
925000	0.067	51.648	2.257	38	0	0.000	0.233	0.730	-107.14	-159.97	-0.00	1.68
926000	0.084	435.795	2.757	51	0	0.000	0.175	0.066	-112.64	-214.23	0.00	-2.29
927000	0.034	57.305	1.204	51	0	0.000	0.401	-0.364	-112.09	-214.17	0.00	0.00
928000	0.018	86.733	1.190	53	0	0.000	0.262	-0.247	-104.00	-222.83	0.00	-0.94
929000	0.095	40.462	1.469	41	0	0.000	0.238	-1.026	-106.70	-172.12	0.00	-4.55
930000	0.189	46.883	1.713	48	0	0.000	0.218	0.043	-108.01	-201.35	0.00	0.00
931000	0.074	197.068	1.296	43	0	0.000	0.287	0.559	-106.04	-180.39	0.00	-1.19
932000	0.001	180.276	2.186	38	0	0.000	0.305	1.254	-116.85	-159.96	0.02	0.00
933000	0.030	173.958	1.681	47	0	0.000	0.125	0.581	-101.46	-197.12	-0.00	0.69
934000	0.039	96.298	0.842	49	0	0.000	0.158	0.480	-101.31	-205.64	0.00	0.00
935000	0.123	151.381	2.800	51	0	0.000	0.101	-0.719	-103.07	-214.18	0.00	2.57
936000	0.006	31.858	0.789	51	0	0.000	0.159	1.270	-96.31	-214.15	-0.00	0.00
937000	0.007	17.695	1.327	42	0	0.000	0.478	0.117	-110.50	-176.21	0.00	4.74
938000	0.002	33.387	1.035	39	0	0.000	0.273	0.142	-105.16	-163.98	-0.00	0.81
939000	0.008	25.178	0.957	49	0	0.000	0.300	0.900	-103.70	-205.57	0.00	-0.97
940000	0.021	69.216	1.098	40	0	0.000	0.246	-0.629	-101.71	-168.06	0.00	0.00
941000	0.033	62.877	1.388	42	0	0.000	0.209	-0.921	-102.13	-176.24	0.00	-0.69
942000	0.063	15.969	0.960	40	0	0.000	0.049	-0.834	-99.61	-168.03	-0.00	-0.69
943000	0.014	51.846	1.980	45	0	0.000	0.195	-0.522	-97.99	-188.68	0.00	-1.18
944000	0.071	37.445	1.038	38	0	0.000	0.326	0.420	-105.01	-159.95	0.00	0.00
945000	0.092	33.584	1.277	49	0	0.000	0.379	-0.590	-108.46	-205.58	0.00	-0.32
946000	0.077	37.873	1.508	38	0	0.000	0.367	-0.594	-116.11	-159.94	0.00	0.00
947000	0.017	147.506	1.008	49	0	0.000	0.385	-0.625	-119.46	-205.62	0.00	-0.42
948000	0.029	49.227	1.572	44	0	0.000	0.185	0.247	-102.96	-184.52	0.00	-4.08
949000	0.015	26.904	0.836	39	0	0.000	0.282	-0.069	-95.32	-163.97	0.00	0.00
950000	0.081	36.587	1.338	39	0	0.000	0.406	-0.876	-100.88	-163.98	0.00	2.44
951000	0.145	83.788	0.678	40	0	0.000	0.418	-0.624	-103.74	-168.06	0.00	0.00
952000	0.068	120.139	2.086	48	0	0.000	0.568	0.894	-120.52	-201.34	0.00	2.00
953000	0.140	70.375	2.500	43	0	0.000	0.348	-0.818	-108.94	-180.36	-0.00	0.00
954000	0.135	38.601	0.823	38	0	0.000	0.430	-0.769	-107.70	-159.95	0.00	0.00
955000	0.015	107.162	1.334	44	0	0.000	0.170	0.618	-94.39	-184.52	-0.00	0.00
956000	0.042	164.845	1.177	44	0	0.000	0.091	-0.128	-81.44	-184.52	-0.00	0.00
957000	0.057	307.123	1.001	40	0	0.000	0.046	-1.494	-95.47	-168.11	0.00	0.00
958000	0.016	109.525	1.147	39	0	0.000	0.230	-0.425	-101.69	-164.01	-0.00	1.76
959000	0.003	101.955	0.941	44	0	0.000	0.370	-1.016	-116.39	-184.50	0.00	-0.69
960000	0.216	95.637	2.572	39	0	0.000	0.006	-0.070	-100.89	-163.99	0.00	-2.98
961000	0.130	44.726	1.494	46	0	0.000	0.203	-1.610	-92.96	-192.87	0.00	-1.98
962000	0.004	125.837	2.345	30	0	0.000	0.066	-0.505	-84.39	-128.74	-0.10	0.00
963000	0.000	337.696	1.085	42	0	0.000	0.081	-0.342	-94.12	-176.26	-0.09	0.00
964000	0.019	111.003	1.732	41	0	0.000	0.157	0.069	-109.65	-172.13	0.04	0.00
965000	0.003	756.513	1.597	41	0	0.000	0.052	-0.193	-108.73	-172.33	0.00	-1.37
966000	0.071	276.711	2.245	51	0	0.000	0.164	0.604	-108.23	-214.23	-0.00	0.00
967000	0.043	31.487	0.564	44	0	0.000	0.523	-0.274	-105.52	-184.49	-0.00	-0.69
968000	0.006	49.520	1.145	47	0	0.000	0.326	-0.203	-106.09	-197.09	0.00	-0.28
969000	0.106	156.389	2.002	44	0	0.000	0.276	0.525	-111.50	-184.56	-0.15	0.00
970000	0.034	22.853	1.446	38	0	0.000	0.469	-0.898	-110.76	-159.95	0.00	0.69
971000	0.070	26.027	1.046	42	0	0.000	0.093	-0.335	-98.01	-176.23	0.00	0.00
972000	0.032	53.537	1.329	41	0	0.000	0.215	0.972	-103.43	-172.13	0.00	0.00
973000	0.021	44.463	1.184	41	0	0.000	0.306	-0.112	-111.09	-172.12	0.00	0.00
974000	0.108	20.332	0.396	41	0	0.000	0.519	-0.133	-103.52	-172.11	0.00	-3.48
975000	0.024	280.083	2.239	48	0	0.000	0.022	1.416	-94.57	-201.42	-0.00	0.69
976000	0.006	476.553	1.756	48	0	0.000	0.152	-0.788	-96.05	-201.36	0.00	4.05
977000	0.003	53.925	1.949	42	0	0.000	0.041	-0.194	-98.06	-176.26	0.00	0.69
978000	0.002	142.527	1.546	47	0	0.000	0.105	-0.570	-94.21	-197.13	-0.00	0.69
979000	0.037	205.175	0.828	46	0	0.000	0.366	-0.769	-103.81	-192.88	0.00	0.00
980000	0.054	92.704	1.447	43	0	0.000	0.148	-0.245	-84.00	-180.36	0.00	3.28
981000	0.015	72.007	2.561	43	0	0.000	0.160	-0.279	-100.30	-180.39	0.00	-1.11
982000	0.008	180.303	3.121	42	0	0.000	0.118	1.989	-114.18	-176.27	-0.00	0.00
983000	0.030	75.115	1.313	41	0	0.000	0.293	-1.614	-108.46	-172.13	0.00	0.00
984000	0.044	108.180	3.377	44	0	0.000	0.260	-1.365	-111.22	-184.53	0.00	0.00
985000	0.027	166.342	0.849	47	0	0.000	0.438	0.212	-113.88	-197.12	0.05	0.00
986000	0.132	80.190	1.562	45	0	0.000	0.338	-1.874	-103.37	-188.70	0.00	-2.51
987000	0.287	53.603	2.896	38	0	0.000	0.305	0.365	-111.52	-159.97	-0.00	0.00
988000	0.161	66.127	3.075	39	0	0.000	0.054	-0.228	-92.82	-164.01	0.00	0.00
989000	0.009	80.783	2.094	46	0	0.000	0.021	-0.214	-91.79	-192.89	0.00	-1.20
990000	0.035	469.278	2.054	37	0	0.000	0.064	0.238	-91.68	-155.99	0.00	-0.03
991000	0.012	158.848	1.471	44	0	0.000	0.009	-0.079	-79.20	-184.53	-0.00	0.00
992000	0.078	209.818	2.157	46	0	0.000	0.040	0.233	-93.48	-192.92	0.00	1.34
993000	0.010	90.692	2.206	50	0	0.000	0.021	0.552	-91.11	-209.91	0.00	-1.92
994000	0.006	90.031	1.650	46	0	0.000	0.033	0.420	-89.93	-192.92	0.00	-1.03
995000	0.000	851.490	1.811	43	0	0.000	0.033	1.047	-94.59	-180.49	0.00	0.00
996000	0.004	72.684	2.052	42	0	0.000	0.020	0.228	-85.30	-176.25	0.00	0.00
997000	0.000	123.809	0.906	40	0	0.000	0.029	-0.234	-84.28	-168.06	0.00	-0.77
998000	0.000	70.626	1.879	42	0	0.000	0.030	-0.239	-88.51	-176.26	0.00	0.00
999000	0.002	55.399	2.400	50	0	0.000	0.064	-0.075	-95.32	-209.89	0.00	4.28
1000000	0.006	97.843	2.562	46	0	0.000	0.020	-1.008	-97.32	-192.90	0.00	4.88
