# Supplementary material for: Evolution of communication signals and information during species radiation
Source: Nat Commun. 2020 Oct 2;11:4970. doi: 10.1038/s41467-020-18772-3 (PMC7532446; doi:10.1038/s41467-020-18772-3)
Supplement: Supplementary file 7 — Source Data [file 41467_2020_18772_MOESM7_ESM.zip › Source_Data_Code_Garcia_etal/7_EvolRate_Models/relaxedBM.LD6/LD6.rjmcmc.log]

state	min	max	median	shifts	jumps	jumpvar	SE	root	lnL	lnLp	qlnL.p	qlnL.h
1000	0.018	16.483	0.726	42	0	0.000	0.532	-0.243	-113.83	-176.20	-0.00	0.00
2000	0.068	43.180	0.780	45	0	0.000	0.647	-0.562	-120.61	-188.68	-0.00	0.69
3000	0.027	12.852	1.153	42	0	0.000	0.566	-0.149	-116.02	-176.20	0.00	-4.75
4000	0.019	24.913	1.380	48	0	0.000	0.481	-0.470	-121.59	-201.31	0.00	-4.05
5000	0.044	43.490	1.554	46	0	0.000	0.403	-0.966	-116.85	-192.88	0.00	0.00
6000	0.012	19.387	0.769	45	0	0.000	0.512	0.599	-110.95	-188.65	0.00	0.00
7000	0.005	262.853	0.989	35	0	0.000	0.544	0.340	-111.45	-148.03	-0.00	0.00
8000	0.027	64.960	0.937	44	0	0.000	0.337	-0.275	-102.55	-184.50	0.00	-3.74
9000	0.011	26.712	0.901	38	0	0.000	0.397	0.560	-106.02	-159.94	0.00	-2.82
10000	0.001	74.351	0.912	37	0	0.000	0.355	-0.332	-111.54	-155.95	0.00	3.98
11000	0.022	158.714	1.940	42	0	0.000	0.444	-3.632	-142.37	-176.28	-0.00	0.00
12000	0.002	7.466	0.942	38	0	0.000	0.801	-0.516	-123.42	-159.93	-0.00	0.00
13000	0.001	22.899	0.486	36	0	0.000	0.624	0.252	-115.91	-151.95	-0.00	0.00
14000	0.014	338.450	0.672	41	0	0.000	0.534	-0.056	-113.02	-172.14	0.00	-1.89
15000	0.022	88.896	1.275	45	0	0.000	0.577	-0.793	-122.64	-188.69	0.00	-0.43
16000	0.008	21.144	0.931	43	0	0.000	0.548	0.109	-114.81	-180.34	-0.00	0.00
17000	0.025	23.763	0.866	33	0	0.000	0.550	0.375	-111.63	-140.19	0.00	-3.39
18000	0.079	18.817	0.549	43	0	0.000	0.534	0.473	-122.56	-180.33	0.00	0.00
19000	0.006	24.362	2.149	42	0	0.000	0.568	0.211	-122.68	-176.22	0.00	1.47
20000	0.008	14.814	0.834	36	0	0.000	0.692	-0.225	-119.64	-151.95	0.00	0.00
21000	0.005	21.364	0.814	38	0	0.000	0.458	-0.406	-116.58	-159.93	0.00	0.69
22000	0.026	13.424	0.798	43	0	0.000	0.593	0.244	-107.53	-180.33	0.00	-2.56
23000	0.011	15.646	0.679	44	0	0.000	0.553	-0.328	-110.83	-184.48	0.00	-0.69
24000	0.015	53.750	1.081	49	0	0.000	0.517	-0.014	-113.69	-205.58	-0.00	0.00
25000	0.006	24.597	0.469	52	0	0.000	0.619	0.332	-114.75	-218.47	0.00	0.69
26000	0.007	43.477	0.957	49	0	0.000	0.460	0.176	-113.54	-205.58	0.00	0.00
27000	0.020	26.915	0.746	37	0	0.000	0.530	-0.150	-108.29	-155.95	-0.00	-0.69
28000	0.002	32.337	0.790	45	0	0.000	0.517	-0.372	-112.88	-188.67	0.00	1.44
29000	0.010	27.288	0.475	46	0	0.000	0.487	-0.278	-107.11	-192.86	-0.01	0.00
30000	0.000	14.405	0.333	49	0	0.000	0.530	-0.119	-107.90	-205.56	0.02	0.00
31000	0.021	68.482	0.688	48	0	0.000	0.514	-0.420	-116.61	-201.31	-0.00	0.00
32000	0.001	39.110	0.871	40	0	0.000	0.533	-0.844	-124.72	-168.02	-0.00	1.07
33000	0.022	41.984	0.726	45	0	0.000	0.487	-0.106	-102.71	-188.66	0.00	-4.98
34000	0.059	17.161	1.216	42	0	0.000	0.404	0.141	-111.01	-176.22	0.00	-1.11
35000	0.001	26.627	0.693	43	0	0.000	0.555	0.212	-114.78	-180.33	-0.00	1.19
36000	0.030	28.046	0.969	43	0	0.000	0.361	0.197	-123.36	-180.36	-0.03	0.00
37000	0.017	20.882	1.715	41	0	0.000	0.509	-0.856	-115.24	-172.11	0.00	-0.21
38000	0.010	45.471	1.244	31	0	0.000	0.512	0.126	-111.95	-132.51	0.00	0.00
39000	0.151	21.177	1.681	34	0	0.000	0.566	0.485	-113.51	-144.09	0.00	0.00
40000	0.005	41.746	1.009	40	0	0.000	0.644	-0.224	-116.04	-168.03	-0.00	0.00
41000	0.153	23.099	1.123	40	0	0.000	0.566	0.049	-119.42	-168.03	-0.00	-0.69
42000	0.000	5.988	0.536	36	0	0.000	0.687	-0.666	-119.08	-151.94	0.00	-0.25
43000	0.001	27.311	2.231	39	0	0.000	0.567	1.218	-116.90	-163.99	-0.00	-0.69
44000	0.001	41.664	0.972	47	0	0.000	0.472	0.041	-109.98	-197.08	-0.00	0.00
45000	0.005	33.275	1.338	51	0	0.000	0.359	-0.092	-111.90	-214.16	-0.00	0.00
46000	0.006	437.863	1.122	41	0	0.000	0.394	-0.367	-102.17	-172.13	0.00	-0.14
47000	0.023	19.190	0.678	38	0	0.000	0.679	-0.192	-118.28	-159.93	0.01	0.00
48000	0.003	23.668	1.138	41	0	0.000	0.630	-0.042	-128.45	-172.11	0.00	-1.91
49000	0.011	60.952	1.707	46	0	0.000	0.519	-1.191	-119.80	-192.88	0.00	0.00
50000	0.062	29.868	0.550	34	0	0.000	0.401	-0.015	-103.09	-144.10	0.00	0.69
51000	0.016	44.677	1.241	42	0	0.000	0.335	-0.359	-115.48	-176.21	0.01	0.00
52000	0.044	23.389	0.325	37	0	0.000	0.754	-0.186	-123.23	-155.92	0.00	0.00
53000	0.041	88.561	1.642	43	0	0.000	0.375	0.342	-109.95	-180.35	-0.00	0.00
54000	0.056	84.065	1.213	42	0	0.000	0.386	0.229	-110.64	-176.22	0.00	-1.30
55000	0.082	32.465	1.028	39	0	0.000	0.435	0.039	-110.00	-163.98	0.00	0.00
56000	0.040	75.231	0.760	43	0	0.000	0.542	0.411	-111.25	-180.35	-0.00	-0.69
57000	0.003	72.909	0.787	37	0	0.000	0.568	0.631	-118.06	-155.93	-0.00	0.00
58000	0.014	55.074	0.731	49	0	0.000	0.474	-0.075	-108.07	-205.58	0.00	-2.59
59000	0.003	71.857	1.147	41	0	0.000	0.364	-0.322	-106.55	-172.11	0.00	0.00
60000	0.005	49.601	0.921	40	0	0.000	0.493	-0.517	-114.16	-168.03	0.00	-0.50
61000	0.143	56.988	1.428	39	0	0.000	0.493	-0.300	-116.01	-163.98	0.00	-0.66
62000	0.036	18.507	0.540	41	0	0.000	0.500	0.467	-115.98	-172.10	0.00	0.69
63000	0.002	26.827	0.839	34	0	0.000	0.433	-0.082	-109.01	-144.09	0.00	4.04
64000	0.006	6.095	0.276	34	0	0.000	0.768	-0.019	-116.99	-144.07	0.00	0.00
65000	0.004	270.455	2.190	41	0	0.000	0.347	-0.623	-110.09	-172.13	0.00	-4.70
66000	0.022	57.140	1.364	37	0	0.000	0.487	-0.154	-116.09	-155.94	-0.00	0.00
67000	0.001	97.313	0.708	36	0	0.000	0.553	-2.282	-121.17	-151.97	0.00	0.69
68000	0.000	48.130	1.359	35	0	0.000	0.553	-0.697	-113.28	-148.01	-0.00	0.00
69000	0.001	57.964	1.087	43	0	0.000	0.433	0.209	-110.03	-180.35	-0.00	0.00
70000	0.009	23.621	1.735	40	0	0.000	0.452	-0.925	-111.73	-168.04	-0.00	0.00
71000	0.042	68.398	0.337	45	0	0.000	0.575	-0.330	-104.56	-188.67	0.00	-0.84
72000	0.040	46.372	0.755	41	0	0.000	0.491	-0.114	-111.34	-172.11	-0.00	-0.69
73000	0.046	57.547	1.975	45	0	0.000	0.403	-0.211	-113.88	-188.68	-0.00	-0.69
74000	0.002	14.169	0.311	49	0	0.000	0.725	-0.050	-116.09	-205.56	0.00	-5.69
75000	0.017	132.432	1.134	35	0	0.000	0.465	-0.857	-116.97	-148.05	0.00	0.00
76000	0.055	51.344	0.665	41	0	0.000	0.558	-0.039	-110.55	-172.11	0.00	0.00
77000	0.018	133.938	0.577	45	0	0.000	0.502	0.245	-112.55	-188.66	0.00	4.89
78000	0.110	83.528	1.200	43	0	0.000	0.559	-0.405	-118.26	-180.38	-0.00	0.00
79000	0.001	43.009	1.155	45	0	0.000	0.473	-0.170	-113.06	-188.68	0.00	0.69
80000	0.047	30.008	1.339	43	0	0.000	0.400	0.004	-111.29	-180.36	0.00	3.87
81000	0.041	42.100	1.365	45	0	0.000	0.450	0.292	-113.34	-188.68	-0.03	0.00
82000	0.031	13.088	0.813	46	0	0.000	0.478	-0.571	-114.64	-192.85	0.00	0.00
83000	0.056	16.948	0.950	44	0	0.000	0.574	-0.380	-116.32	-184.48	-0.00	0.00
84000	0.029	13.923	0.783	37	0	0.000	0.668	-0.835	-124.96	-155.93	0.00	-1.35
85000	0.034	58.351	1.090	42	0	0.000	0.609	0.089	-115.76	-176.21	0.00	-1.52
86000	0.032	41.014	0.555	44	0	0.000	0.458	-0.298	-112.95	-184.51	0.00	0.00
87000	0.018	38.409	0.998	50	0	0.000	0.583	0.056	-117.51	-209.85	0.00	-5.04
88000	0.030	103.711	0.970	38	0	0.000	0.366	-0.404	-108.64	-159.95	0.00	-1.87
89000	0.038	83.403	0.318	46	0	0.000	0.426	-0.081	-104.25	-192.86	0.00	-0.14
90000	0.100	51.954	0.871	46	0	0.000	0.455	0.176	-111.55	-192.86	0.00	-0.74
91000	0.031	88.313	0.654	40	0	0.000	0.548	-0.129	-114.14	-168.02	-0.00	0.00
92000	0.022	64.247	0.929	39	0	0.000	0.473	0.579	-120.29	-163.98	0.00	-2.84
93000	0.006	21.596	0.397	44	0	0.000	0.561	-0.226	-122.03	-184.48	0.01	0.00
94000	0.002	19.472	0.569	41	0	0.000	0.737	0.329	-118.31	-172.10	0.00	0.96
95000	0.027	26.745	0.648	45	0	0.000	0.682	-0.198	-116.32	-188.66	0.00	-2.47
96000	0.053	42.955	0.766	37	0	0.000	0.534	0.777	-117.61	-155.94	-0.00	1.87
97000	0.001	6.375	0.278	43	0	0.000	0.761	0.066	-118.28	-180.32	0.00	-3.06
98000	0.000	28.792	0.330	41	0	0.000	0.695	-0.152	-114.07	-172.10	0.00	-0.69
99000	0.112	92.226	1.158	50	0	0.000	0.399	0.535	-111.10	-209.90	0.00	0.69
100000	0.009	69.069	1.068	50	0	0.000	0.457	-0.048	-111.39	-209.88	0.00	-3.81
101000	0.019	36.445	0.674	42	0	0.000	0.488	-0.066	-104.08	-176.21	0.00	0.00
102000	0.008	43.379	2.666	45	0	0.000	0.456	-0.222	-115.40	-188.69	0.00	0.00
103000	0.001	12.317	1.081	43	0	0.000	0.633	0.012	-117.60	-180.34	0.00	-0.24
104000	0.002	8.960	0.373	37	0	0.000	0.733	-0.250	-113.21	-155.92	-0.00	0.00
105000	0.006	5.182	0.514	35	0	0.000	0.689	0.181	-116.16	-148.00	0.00	0.00
106000	0.007	89.157	1.165	44	0	0.000	0.477	-0.340	-110.20	-184.50	0.00	-0.55
107000	0.003	20.702	1.234	44	0	0.000	0.413	0.487	-107.35	-184.50	0.00	-2.57
108000	0.117	38.582	1.821	46	0	0.000	0.449	0.940	-114.82	-192.87	0.00	-2.87
109000	0.001	40.141	0.463	41	0	0.000	0.600	0.043	-115.17	-172.10	-0.00	0.00
110000	0.031	13.603	0.282	29	0	0.000	0.771	0.921	-120.75	-124.92	0.01	0.00
111000	0.028	64.345	1.007	40	0	0.000	0.513	0.319	-105.02	-168.03	-0.00	-0.69
112000	0.096	102.882	1.085	45	0	0.000	0.547	0.104	-116.00	-188.70	0.00	0.00
113000	0.116	44.913	0.841	35	0	0.000	0.412	0.034	-116.91	-148.05	-0.00	-0.69
114000	0.009	107.680	1.403	30	0	0.000	0.492	0.458	-113.90	-128.71	0.00	-0.69
115000	0.004	28.538	0.829	40	0	0.000	0.328	-0.272	-107.06	-168.03	0.02	0.00
116000	0.013	26.156	0.516	44	0	0.000	0.597	-0.200	-118.06	-184.48	0.00	-0.65
117000	0.000	72.202	0.612	33	0	0.000	0.553	0.331	-109.96	-140.20	-0.00	0.69
118000	0.000	47.600	0.939	47	0	0.000	0.422	-0.300	-111.33	-197.08	0.00	0.00
119000	0.023	87.538	0.776	43	0	0.000	0.418	-0.155	-115.40	-180.35	0.00	3.79
120000	0.001	28.527	1.028	34	0	0.000	0.788	-0.483	-121.12	-144.08	0.00	0.00
121000	0.025	164.875	0.798	40	0	0.000	0.534	0.243	-110.62	-168.05	-0.00	-0.69
122000	0.009	37.746	0.791	37	0	0.000	0.559	1.393	-107.85	-155.94	0.00	-5.75
123000	0.076	68.099	0.792	38	0	0.000	0.543	-0.463	-115.94	-159.95	0.02	0.00
124000	0.029	30.171	1.163	46	0	0.000	0.625	1.477	-125.86	-192.87	-0.00	0.00
125000	0.001	86.311	0.805	45	0	0.000	0.528	-0.351	-111.76	-188.66	0.00	-1.42
126000	0.017	113.336	1.831	44	0	0.000	0.610	1.206	-118.94	-184.51	0.00	-1.59
127000	0.002	191.706	1.082	31	0	0.000	0.444	-0.041	-106.29	-132.53	0.00	0.00
128000	0.011	49.320	0.344	43	0	0.000	0.517	-0.054	-116.09	-180.33	-0.00	0.00
129000	0.107	10.374	0.783	40	0	0.000	0.440	0.573	-110.05	-168.02	0.00	-1.16
130000	0.013	167.423	1.355	37	0	0.000	0.418	0.210	-108.17	-155.98	0.00	0.30
131000	0.019	27.460	1.678	32	0	0.000	0.415	-0.381	-116.84	-136.34	0.00	0.00
132000	0.005	67.540	0.419	33	0	0.000	0.754	-0.145	-119.69	-140.18	0.00	-1.42
133000	0.010	106.218	0.904	42	0	0.000	0.447	0.038	-109.08	-176.22	-0.00	0.00
134000	0.048	50.106	1.068	44	0	0.000	0.505	0.354	-122.97	-184.50	0.00	-0.98
135000	0.022	78.962	1.316	48	0	0.000	0.500	0.373	-117.16	-201.32	-0.00	0.00
136000	0.006	24.275	0.552	43	0	0.000	0.491	-0.514	-109.17	-180.34	0.00	4.89
137000	0.011	33.708	1.184	38	0	0.000	0.711	0.112	-116.35	-159.94	-0.01	1.40
138000	0.028	67.613	0.694	43	0	0.000	0.508	0.214	-115.78	-180.35	-0.00	-0.69
139000	0.032	39.733	0.904	43	0	0.000	0.547	-0.116	-118.65	-180.35	-0.00	0.00
140000	0.003	4.455	0.105	40	0	0.000	0.759	0.160	-117.46	-168.01	0.00	2.99
141000	0.008	65.564	0.912	35	0	0.000	0.667	0.003	-125.34	-148.01	-0.00	0.00
142000	0.004	29.484	1.143	38	0	0.000	0.632	-0.108	-116.18	-159.95	-0.00	0.00
143000	0.001	14.484	0.641	38	0	0.000	0.467	1.130	-111.56	-159.94	0.00	0.00
144000	0.045	59.223	0.987	39	0	0.000	0.395	-0.946	-128.35	-163.98	0.00	0.63
145000	0.057	27.703	0.707	48	0	0.000	0.601	0.887	-116.09	-201.31	-0.00	0.69
146000	0.000	11.460	0.364	40	0	0.000	0.716	-0.006	-120.87	-168.01	0.00	0.00
147000	0.004	41.726	1.005	39	0	0.000	0.413	0.381	-115.34	-163.98	-0.00	0.00
148000	0.000	20.877	1.534	48	0	0.000	0.419	0.946	-112.24	-201.32	0.03	0.00
149000	0.002	139.142	1.603	44	0	0.000	0.464	0.162	-120.78	-184.50	0.00	0.00
150000	0.009	11.052	0.742	35	0	0.000	0.638	0.358	-119.57	-148.00	0.00	-4.44
151000	0.001	193.756	0.461	47	0	0.000	0.588	0.322	-113.22	-197.11	-0.00	-0.69
152000	0.004	35.703	1.323	48	0	0.000	0.443	-0.780	-123.55	-201.33	-0.00	0.00
153000	0.000	14.170	0.584	35	0	0.000	0.750	-0.020	-121.04	-148.00	-0.00	0.00
154000	0.000	26.803	0.412	37	0	0.000	0.868	0.359	-120.36	-155.92	0.00	-0.89
155000	0.001	246.504	1.327	42	0	0.000	0.403	0.715	-121.73	-176.25	0.00	0.00
156000	0.018	17.099	0.592	35	0	0.000	0.518	-0.851	-116.38	-148.00	0.00	3.90
157000	0.030	91.432	1.066	48	0	0.000	0.488	-0.997	-119.15	-201.34	-0.00	-0.69
158000	0.006	27.538	1.557	40	0	0.000	0.324	0.251	-111.68	-168.05	0.00	4.46
159000	0.014	151.511	0.962	51	0	0.000	0.524	0.590	-115.71	-214.16	-0.00	0.00
160000	0.016	37.618	1.190	38	0	0.000	0.546	0.622	-115.12	-159.94	0.00	-2.43
161000	0.075	11.682	1.256	41	0	0.000	0.474	0.225	-115.16	-172.11	0.00	-2.05
162000	0.018	32.855	0.627	42	0	0.000	0.684	0.196	-121.73	-176.21	0.00	0.00
163000	0.010	30.033	1.293	42	0	0.000	0.637	0.451	-119.95	-176.20	-0.00	0.00
164000	0.002	31.187	0.599	48	0	0.000	0.677	0.351	-115.57	-201.31	0.00	-0.90
165000	0.029	68.537	1.354	45	0	0.000	0.446	-0.527	-115.25	-188.69	-0.01	1.87
166000	0.012	27.261	1.232	43	0	0.000	0.489	0.578	-111.61	-180.34	0.01	0.00
167000	0.001	15.987	0.800	38	0	0.000	0.441	0.555	-110.99	-159.94	0.00	-0.69
168000	0.000	20.545	1.291	44	0	0.000	0.295	-2.050	-113.48	-184.50	0.00	0.00
169000	0.024	29.182	0.434	41	0	0.000	0.393	0.370	-106.94	-172.11	0.00	0.00
170000	0.035	206.239	1.337	41	0	0.000	0.439	-0.264	-108.21	-172.12	-0.00	-0.69
171000	0.005	45.839	0.993	43	0	0.000	0.275	0.085	-107.54	-180.35	0.00	-1.60
172000	0.002	39.961	1.062	40	0	0.000	0.581	1.507	-122.52	-168.05	0.00	3.85
173000	0.153	75.834	1.873	39	0	0.000	0.548	0.294	-118.96	-163.98	0.00	0.43
174000	0.059	48.148	0.879	39	0	0.000	0.564	-0.618	-115.26	-163.99	0.00	-0.90
175000	0.014	31.887	0.855	36	0	0.000	0.583	0.283	-112.04	-151.96	-0.00	-0.69
176000	0.017	29.167	0.961	42	0	0.000	0.499	-0.401	-112.15	-176.22	-0.00	0.00
177000	0.003	140.002	1.438	41	0	0.000	0.333	0.917	-110.20	-172.12	-0.00	0.00
178000	0.009	58.232	1.237	43	0	0.000	0.447	-0.132	-111.51	-180.35	0.00	0.00
179000	0.037	108.489	1.080	36	0	0.000	0.375	1.060	-108.06	-151.98	0.00	-1.83
180000	0.002	220.435	0.582	37	0	0.000	0.368	-0.105	-109.95	-155.97	0.00	0.69
181000	0.010	64.320	1.192	31	0	0.000	0.518	0.704	-114.43	-132.51	0.00	0.00
182000	0.038	94.756	1.101	42	0	0.000	0.516	-0.103	-113.62	-176.24	0.00	-4.41
183000	0.012	42.015	1.776	39	0	0.000	0.442	0.001	-112.36	-163.98	-0.00	1.01
184000	0.006	28.118	0.845	44	0	0.000	0.419	-0.279	-112.33	-184.49	-0.00	0.00
185000	0.019	32.122	1.313	40	0	0.000	0.431	-0.222	-109.22	-168.03	-0.00	0.00
186000	0.004	166.747	1.000	44	0	0.000	0.468	-0.042	-115.74	-184.50	0.00	-1.86
187000	0.017	26.600	0.684	42	0	0.000	0.534	0.519	-115.82	-176.21	0.00	-1.53
188000	0.036	32.009	0.290	39	0	0.000	0.643	-0.105	-118.86	-163.96	-0.00	0.00
189000	0.002	43.499	0.900	46	0	0.000	0.610	0.268	-113.23	-192.87	0.00	0.00
190000	0.010	8.672	0.691	35	0	0.000	0.669	-0.139	-116.20	-148.00	-0.00	0.00
191000	0.011	21.876	1.413	36	0	0.000	0.485	-0.103	-115.00	-151.96	0.00	0.00
192000	0.005	42.312	0.789	43	0	0.000	0.513	-0.558	-110.17	-180.35	0.00	-3.16
193000	0.026	43.621	1.321	46	0	0.000	0.368	-0.025	-116.31	-192.87	0.00	4.88
194000	0.001	55.657	0.507	36	0	0.000	0.851	-0.436	-125.56	-151.96	-0.02	0.00
195000	0.023	191.342	1.923	37	0	0.000	0.519	-0.142	-115.79	-155.96	0.00	0.00
196000	0.011	50.661	1.629	37	0	0.000	0.565	0.005	-117.16	-155.95	-0.00	0.00
197000	0.000	37.670	0.605	42	0	0.000	0.656	0.133	-116.93	-176.21	0.00	-2.24
198000	0.028	41.400	1.206	42	0	0.000	0.413	-0.110	-110.87	-176.22	0.00	0.00
199000	0.054	67.344	2.209	46	0	0.000	0.401	0.321	-114.63	-192.87	-0.03	0.00
200000	0.008	173.570	1.424	44	0	0.000	0.584	0.683	-116.16	-184.50	-0.00	0.00
201000	0.033	34.527	1.191	40	0	0.000	0.432	-0.342	-121.98	-168.04	-0.02	0.00
202000	0.003	83.620	0.795	43	0	0.000	0.620	0.278	-120.31	-180.35	-0.00	-0.69
203000	0.000	15.372	1.096	39	0	0.000	0.446	0.397	-110.07	-163.97	0.00	0.00
204000	0.002	21.074	0.594	45	0	0.000	0.441	-0.261	-114.16	-188.66	0.00	-0.69
205000	0.035	17.726	1.836	39	0	0.000	0.441	0.188	-110.21	-163.98	0.00	0.69
206000	0.032	21.064	1.545	37	0	0.000	0.500	0.618	-115.82	-155.94	-0.05	0.00
207000	0.092	92.542	0.723	41	0	0.000	0.567	-0.113	-112.30	-172.12	0.00	-2.52
208000	0.035	283.094	1.320	45	0	0.000	0.285	-0.336	-108.42	-188.72	0.00	0.53
209000	0.023	22.249	0.937	34	0	0.000	0.555	0.778	-117.15	-144.08	-0.00	0.00
210000	0.073	29.083	1.184	43	0	0.000	0.520	-0.152	-118.26	-180.35	-0.00	0.00
211000	0.219	37.289	1.239	39	0	0.000	0.344	0.545	-107.98	-163.99	0.00	0.00
212000	0.026	18.124	0.718	37	0	0.000	0.527	0.137	-115.30	-155.94	-0.00	1.76
213000	0.015	124.497	1.228	45	0	0.000	0.533	-0.393	-113.16	-188.69	-0.00	0.69
214000	0.137	272.327	0.960	36	0	0.000	0.460	-0.500	-119.82	-152.00	0.00	2.06
215000	0.024	96.845	0.461	45	0	0.000	0.609	0.152	-116.18	-188.66	-0.00	-0.69
216000	0.005	32.661	1.165	38	0	0.000	0.507	0.660	-109.60	-159.95	0.00	-0.77
217000	0.008	35.089	0.390	32	0	0.000	0.488	0.055	-107.01	-136.33	0.00	0.69
218000	0.114	165.938	0.847	50	0	0.000	0.480	-0.493	-120.17	-209.88	-0.10	0.00
219000	0.027	19.335	1.105	55	0	0.000	0.508	0.403	-109.44	-231.53	0.00	-4.37
220000	0.095	83.161	1.349	42	0	0.000	0.444	0.333	-112.63	-176.23	0.00	0.69
221000	0.002	16.469	0.968	37	0	0.000	0.576	0.398	-113.71	-155.93	-0.02	0.00
222000	0.025	76.658	1.288	50	0	0.000	0.308	-0.934	-107.73	-209.87	-0.02	0.69
223000	0.001	25.093	0.868	48	0	0.000	0.342	0.142	-111.42	-201.32	0.00	-3.12
224000	0.026	167.004	1.085	43	0	0.000	0.589	0.577	-120.42	-180.39	-0.00	-0.69
225000	0.001	71.848	0.221	36	0	0.000	0.871	0.100	-122.90	-151.96	0.00	-1.50
226000	0.088	17.264	1.553	33	0	0.000	0.467	0.319	-105.19	-140.19	-0.00	1.27
227000	0.012	42.644	1.069	46	0	0.000	0.505	0.398	-112.43	-192.86	-0.00	1.62
228000	0.062	67.077	1.008	40	0	0.000	0.447	0.031	-110.52	-168.05	0.02	0.00
229000	0.046	195.854	0.685	38	0	0.000	0.595	-0.378	-112.28	-159.95	-0.00	0.32
230000	0.002	67.509	0.310	45	0	0.000	0.548	0.722	-110.26	-188.66	0.00	-0.69
231000	0.014	41.622	0.836	48	0	0.000	0.451	0.589	-113.30	-201.33	0.00	-0.69
232000	0.032	42.947	1.312	34	0	0.000	0.476	-0.573	-111.55	-144.10	0.00	0.00
233000	0.073	122.055	1.601	38	0	0.000	0.444	-1.062	-124.01	-159.95	-0.02	1.46
234000	0.011	48.984	0.412	39	0	0.000	0.576	-0.237	-114.90	-163.98	0.00	-1.47
235000	0.009	45.709	0.827	47	0	0.000	0.494	0.153	-103.20	-197.08	-0.00	1.84
236000	0.021	73.043	0.913	35	0	0.000	0.823	0.785	-121.96	-148.01	-0.00	0.00
237000	0.008	76.394	0.812	44	0	0.000	0.678	0.217	-121.56	-184.49	-0.00	-0.69
238000	0.010	89.749	1.380	50	0	0.000	0.428	0.059	-118.66	-209.88	-0.00	-0.69
239000	0.013	81.148	1.263	39	0	0.000	0.648	-1.340	-124.41	-164.00	0.00	-1.95
240000	0.001	29.850	0.828	39	0	0.000	0.537	-0.096	-113.82	-163.97	0.00	-1.11
241000	0.006	54.000	0.434	34	0	0.000	0.565	-0.202	-116.13	-144.09	0.00	4.21
242000	0.005	24.797	0.639	36	0	0.000	0.469	-0.222	-108.68	-151.97	0.00	0.00
243000	0.043	43.672	1.315	37	0	0.000	0.460	0.737	-129.29	-155.95	0.00	2.69
244000	0.001	32.360	1.358	41	0	0.000	0.621	0.074	-119.55	-172.12	-0.00	-0.69
245000	0.002	22.271	0.455	40	0	0.000	0.666	0.034	-109.02	-168.02	-0.00	-0.69
246000	0.007	19.203	0.991	39	0	0.000	0.588	0.141	-118.52	-163.97	0.00	-0.39
247000	0.003	183.935	0.521	40	0	0.000	0.465	-0.242	-112.01	-168.04	0.00	0.00
248000	0.000	4.478	0.520	31	0	0.000	0.595	0.496	-111.14	-132.49	-0.00	0.00
249000	0.046	111.349	1.118	44	0	0.000	0.470	0.611	-117.54	-184.52	-0.03	0.00
250000	0.024	506.184	0.901	42	0	0.000	0.448	-0.434	-118.93	-176.30	-0.00	0.00
251000	0.005	98.801	0.444	37	0	0.000	0.536	-0.347	-113.07	-155.94	0.00	-4.76
252000	0.011	138.148	0.826	43	0	0.000	0.332	-0.616	-109.31	-180.36	-0.02	-0.69
253000	0.001	60.433	0.764	47	0	0.000	0.390	-0.130	-110.44	-197.09	0.00	-0.03
254000	0.062	30.656	2.141	48	0	0.000	0.333	-0.105	-110.49	-201.34	-0.00	0.90
255000	0.046	34.431	0.517	41	0	0.000	0.603	-0.037	-118.73	-172.10	-0.00	0.69
256000	0.013	36.331	0.668	40	0	0.000	0.530	0.322	-111.29	-168.04	-0.00	0.00
257000	0.086	43.418	1.733	45	0	0.000	0.381	-0.157	-112.27	-188.68	-0.00	0.00
258000	0.005	17.278	0.905	37	0	0.000	0.633	-0.174	-121.85	-155.94	0.00	-2.52
259000	0.006	22.523	1.199	42	0	0.000	0.501	1.074	-106.45	-176.22	-0.00	-0.69
260000	0.085	118.926	0.491	40	0	0.000	0.525	0.061	-117.99	-168.04	0.00	4.08
261000	0.024	130.485	1.016	39	0	0.000	0.348	-0.175	-114.09	-163.98	0.00	0.63
262000	0.041	45.456	0.479	25	0	0.000	0.455	-0.171	-103.60	-110.22	0.00	0.69
263000	0.001	38.997	0.908	39	0	0.000	0.743	-0.190	-123.32	-163.98	-0.00	0.00
264000	0.125	31.364	1.797	34	0	0.000	0.572	-0.115	-118.69	-144.09	-0.00	1.35
265000	0.017	39.875	0.623	44	0	0.000	0.525	-0.142	-117.50	-184.49	-0.02	0.00
266000	0.015	53.631	0.534	41	0	0.000	0.381	-0.359	-105.25	-172.11	-0.00	-0.69
267000	0.014	578.431	0.210	40	0	0.000	0.457	0.253	-110.59	-168.06	0.00	-1.82
268000	0.156	335.240	1.349	45	0	0.000	0.481	0.575	-117.25	-188.72	0.00	-0.69
269000	0.046	30.863	1.500	32	0	0.000	0.608	0.291	-116.42	-136.34	-0.00	0.00
270000	0.050	43.728	0.737	34	0	0.000	0.432	-0.558	-116.35	-144.09	0.00	0.00
271000	0.001	25.389	1.029	38	0	0.000	0.502	0.127	-111.46	-159.95	0.00	-2.97
272000	0.013	145.324	0.594	45	0	0.000	0.469	-0.310	-108.84	-188.68	0.00	0.69
273000	0.002	12.174	0.555	40	0	0.000	0.744	0.223	-116.42	-168.01	0.00	0.00
274000	0.195	49.616	1.139	35	0	0.000	0.402	-0.519	-116.38	-148.04	-0.00	0.00
275000	0.001	27.654	0.952	41	0	0.000	0.436	-0.394	-117.33	-172.11	-0.00	0.00
276000	0.000	14.891	0.709	36	0	0.000	0.351	-0.449	-106.56	-151.96	0.00	-0.04
277000	0.108	94.422	2.056	46	0	0.000	0.448	-0.492	-116.01	-192.88	0.03	0.00
278000	0.000	14.095	0.608	42	0	0.000	0.671	0.024	-119.68	-176.20	0.00	-0.69
279000	0.001	21.563	0.528	44	0	0.000	0.610	0.371	-111.46	-184.49	0.00	0.00
280000	0.077	53.495	1.379	43	0	0.000	0.745	0.250	-125.34	-180.37	0.00	-1.53
281000	0.021	57.528	1.171	41	0	0.000	0.410	1.114	-110.27	-172.14	0.00	0.17
282000	0.013	23.847	0.992	31	0	0.000	0.525	-0.328	-111.26	-132.50	0.00	-1.56
283000	0.073	378.462	1.588	48	0	0.000	0.424	-0.075	-115.83	-201.36	0.00	-0.36
284000	0.007	617.144	0.471	44	0	0.000	0.576	-0.204	-109.54	-184.51	-0.00	0.00
285000	0.019	83.953	1.152	38	0	0.000	0.694	-0.183	-116.78	-159.96	-0.00	0.00
286000	0.029	68.714	1.327	47	0	0.000	0.415	0.052	-127.49	-197.11	0.00	-0.39
287000	0.002	431.046	1.936	45	0	0.000	0.411	-0.344	-116.25	-188.70	0.00	-0.46
288000	0.002	65.797	1.255	41	0	0.000	0.442	1.229	-112.49	-172.13	0.00	-0.33
289000	0.009	11.939	1.028	46	0	0.000	0.659	0.164	-119.77	-192.85	-0.00	0.00
290000	0.007	60.797	0.901	47	0	0.000	0.573	0.388	-123.15	-197.09	-0.00	0.00
291000	0.012	23.820	0.620	46	0	0.000	0.460	-0.297	-117.95	-192.86	0.00	-4.13
292000	0.015	41.390	2.434	36	0	0.000	0.424	0.613	-114.49	-151.98	0.00	-4.30
293000	0.149	19.896	0.926	40	0	0.000	0.494	-0.514	-114.13	-168.02	0.00	0.00
294000	0.044	53.906	0.478	42	0	0.000	0.725	0.402	-114.46	-176.21	-0.00	0.69
295000	0.002	6.229	0.904	39	0	0.000	0.606	-0.092	-116.49	-163.96	0.00	-0.36
296000	0.012	66.969	2.508	36	0	0.000	0.357	-0.922	-122.08	-151.99	-0.00	-0.69
297000	0.007	48.718	0.767	37	0	0.000	0.488	-0.034	-116.06	-155.93	-0.00	0.00
298000	0.089	28.193	1.504	39	0	0.000	0.741	-0.219	-120.53	-163.97	-0.00	-0.69
299000	0.100	116.579	1.299	31	0	0.000	0.691	-0.346	-118.51	-132.51	0.00	0.00
300000	0.145	72.106	0.683	34	0	0.000	0.654	-0.355	-118.95	-144.09	-0.00	0.00
301000	0.004	28.936	1.048	48	0	0.000	0.607	-0.147	-113.55	-201.31	0.00	0.00
302000	0.002	15.012	0.539	39	0	0.000	0.599	0.188	-114.13	-163.96	0.00	2.92
303000	0.006	27.471	0.660	32	0	0.000	0.765	0.376	-120.89	-136.34	-0.00	-0.69
304000	0.003	83.644	0.773	41	0	0.000	0.520	0.188	-108.32	-172.11	0.00	-0.69
305000	0.091	16.400	0.948	34	0	0.000	0.489	-0.205	-107.66	-144.10	-0.00	0.00
306000	0.257	21.029	1.035	36	0	0.000	0.490	-0.340	-112.59	-151.97	0.00	-0.97
307000	0.084	31.989	0.907	40	0	0.000	0.537	0.183	-120.94	-168.03	0.00	0.69
308000	0.017	44.313	0.808	46	0	0.000	0.492	-0.147	-106.67	-192.87	0.00	-1.54
309000	0.005	33.466	0.747	43	0	0.000	0.494	0.732	-112.41	-180.35	-0.00	0.00
310000	0.000	107.303	1.071	43	0	0.000	0.523	-0.119	-119.44	-180.37	-0.01	1.51
311000	0.009	25.148	0.884	34	0	0.000	0.460	-0.883	-111.69	-144.08	0.00	0.00
312000	0.002	23.330	1.753	45	0	0.000	0.390	-0.285	-109.83	-188.67	-0.00	0.00
313000	0.009	26.871	0.505	41	0	0.000	0.582	0.039	-114.58	-172.10	0.00	0.69
314000	0.011	61.780	0.914	40	0	0.000	0.522	0.162	-106.59	-168.04	-0.03	0.00
315000	0.001	51.786	0.765	48	0	0.000	0.447	0.469	-122.33	-201.32	-0.06	0.00
316000	0.001	21.038	1.306	47	0	0.000	0.503	1.079	-121.68	-197.07	-0.00	-0.69
317000	0.026	40.687	0.576	44	0	0.000	0.593	-0.266	-108.65	-184.49	0.00	4.77
318000	0.211	46.868	1.899	41	0	0.000	0.357	0.277	-114.69	-172.14	0.00	0.00
319000	0.002	18.231	0.726	45	0	0.000	0.505	-0.005	-119.21	-188.65	0.00	-1.10
320000	0.004	20.705	2.269	37	0	0.000	0.625	0.169	-122.54	-155.95	-0.00	0.00
321000	0.005	406.679	1.037	52	0	0.000	0.472	-0.157	-122.71	-218.48	0.00	0.00
322000	0.012	52.033	1.337	34	0	0.000	0.648	-0.293	-117.58	-144.09	0.00	-0.19
323000	0.006	50.559	1.208	45	0	0.000	0.478	-0.053	-117.40	-188.67	0.00	0.00
324000	0.023	74.561	0.834	43	0	0.000	0.501	0.346	-110.06	-180.34	-0.00	0.53
325000	0.020	15.473	1.941	49	0	0.000	0.617	0.233	-120.34	-205.57	0.00	-1.41
326000	0.008	33.747	1.350	38	0	0.000	0.449	-0.724	-110.39	-159.94	-0.00	-0.69
327000	0.007	59.296	0.696	46	0	0.000	0.547	0.453	-117.30	-192.88	0.00	0.00
328000	0.021	31.393	1.478	50	0	0.000	0.479	0.008	-116.45	-209.85	0.00	0.00
329000	0.021	40.926	1.284	36	0	0.000	0.592	-0.411	-117.93	-151.96	-0.00	0.00
330000	0.009	33.551	0.832	42	0	0.000	0.470	-0.573	-112.46	-176.21	0.00	1.18
331000	0.002	69.611	2.240	51	0	0.000	0.347	0.344	-121.46	-214.17	-0.02	0.00
332000	0.122	110.137	2.689	44	0	0.000	0.447	-0.245	-125.94	-184.56	-0.00	0.69
333000	0.030	25.232	0.778	48	0	0.000	0.381	-0.254	-107.50	-201.32	-0.00	0.00
334000	0.034	41.223	1.445	43	0	0.000	0.391	0.789	-120.39	-180.34	0.00	0.00
335000	0.042	58.234	1.022	44	0	0.000	0.608	-0.015	-110.27	-184.50	0.00	-1.53
336000	0.010	9.019	0.710	36	0	0.000	0.804	0.371	-116.23	-151.95	-0.00	0.66
337000	0.050	16.027	0.833	45	0	0.000	0.488	-0.330	-109.29	-188.66	0.00	-0.91
338000	0.039	107.647	1.530	42	0	0.000	0.449	0.785	-115.78	-176.23	0.00	0.69
339000	0.001	44.124	0.504	48	0	0.000	0.629	-0.341	-120.77	-201.30	0.00	0.00
340000	0.001	175.290	1.091	32	0	0.000	0.472	-0.326	-117.22	-136.35	0.00	0.69
341000	0.069	224.166	2.212	52	0	0.000	0.470	-0.725	-129.97	-218.53	0.00	-0.07
342000	0.006	9.438	0.343	42	0	0.000	0.681	0.034	-117.57	-176.20	0.00	-2.96
343000	0.137	134.982	0.878	42	0	0.000	0.568	0.287	-119.43	-176.25	-0.00	-0.69
344000	0.015	13.375	0.239	39	0	0.000	0.697	-0.032	-119.83	-163.96	0.00	-3.01
345000	0.000	52.321	0.528	40	0	0.000	0.706	-0.331	-119.69	-168.02	-0.00	-0.69
346000	0.002	44.818	0.908	42	0	0.000	0.567	0.011	-113.25	-176.21	0.00	0.69
347000	0.001	57.586	0.773	37	0	0.000	0.562	-0.054	-122.59	-155.95	0.00	1.07
348000	0.003	16.799	0.227	42	0	0.000	0.590	0.429	-123.62	-176.20	0.00	-0.69
349000	0.000	78.619	0.242	32	0	0.000	0.723	0.291	-115.69	-136.32	0.01	0.00
350000	0.000	161.599	1.562	45	0	0.000	0.498	-0.375	-115.93	-188.72	-0.11	0.00
351000	0.012	59.865	0.238	41	0	0.000	0.436	-0.239	-105.55	-172.12	0.00	-0.89
352000	0.001	21.253	0.638	41	0	0.000	0.536	-0.051	-117.31	-172.11	0.00	0.00
353000	0.031	54.851	0.943	46	0	0.000	0.499	0.482	-127.23	-192.88	-0.01	1.77
354000	0.039	8.811	0.683	40	0	0.000	0.644	0.468	-116.91	-168.02	-0.00	0.00
355000	0.004	63.370	1.057	32	0	0.000	0.422	-0.519	-111.75	-136.33	0.00	0.00
356000	0.020	40.143	0.305	39	0	0.000	0.544	-0.050	-105.33	-163.97	0.00	-1.96
357000	0.061	151.383	0.837	41	0	0.000	0.349	0.628	-111.66	-172.12	0.00	-2.50
358000	0.064	61.737	0.752	31	0	0.000	0.366	0.398	-105.92	-132.51	0.02	0.00
359000	0.008	127.237	0.529	46	0	0.000	0.516	-0.799	-110.03	-192.88	0.00	-0.63
360000	0.024	22.831	0.839	42	0	0.000	0.604	0.273	-117.27	-176.21	0.00	0.00
361000	0.101	75.204	1.323	46	0	0.000	0.526	1.822	-130.22	-192.87	0.00	0.00
362000	0.017	431.562	1.026	45	0	0.000	0.314	0.074	-103.64	-188.70	-0.00	0.00
363000	0.000	15.830	0.764	42	0	0.000	0.354	-0.339	-107.97	-176.21	-0.00	1.53
364000	0.013	29.484	1.150	38	0	0.000	0.523	-0.503	-118.73	-159.96	0.03	0.00
365000	0.014	15.123	1.448	43	0	0.000	0.649	-0.856	-120.11	-180.33	0.00	4.22
366000	0.009	38.150	0.624	41	0	0.000	0.502	0.128	-111.07	-172.11	0.00	1.05
367000	0.002	128.313	2.255	41	0	0.000	0.572	0.485	-126.45	-172.13	0.00	0.00
368000	0.002	34.935	1.318	35	0	0.000	0.462	-0.347	-106.08	-148.02	0.00	-8.83
369000	0.014	96.708	0.644	44	0	0.000	0.677	0.514	-124.34	-184.49	0.00	0.00
370000	0.053	72.651	0.561	46	0	0.000	0.511	0.670	-118.87	-192.86	-0.00	0.00
371000	0.023	90.100	0.556	37	0	0.000	0.807	-0.626	-127.91	-155.94	0.00	3.89
372000	0.001	81.649	3.884	39	0	0.000	0.331	1.228	-125.07	-164.02	-0.00	0.00
373000	0.062	55.317	0.960	36	0	0.000	0.354	0.170	-109.95	-151.97	-0.04	0.00
374000	0.001	286.515	1.064	43	0	0.000	0.467	2.044	-114.38	-180.37	0.00	0.00
375000	0.022	27.065	0.567	36	0	0.000	0.679	-0.683	-120.79	-151.95	0.00	-1.38
376000	0.010	10.458	0.792	32	0	0.000	0.736	-0.340	-120.40	-136.32	0.00	-0.48
377000	0.097	148.987	1.003	42	0	0.000	0.595	-0.362	-117.65	-176.22	0.00	-2.42
378000	0.016	33.363	0.860	40	0	0.000	0.669	0.483	-125.30	-168.02	-0.00	0.00
379000	0.004	97.133	1.273	51	0	0.000	0.419	0.066	-115.37	-214.19	0.00	-0.84
380000	0.005	24.098	1.175	33	0	0.000	0.546	0.184	-116.90	-140.19	0.00	3.90
381000	0.042	77.091	0.340	39	0	0.000	0.498	-0.006	-109.86	-163.98	0.00	-0.70
382000	0.016	19.566	0.824	42	0	0.000	0.465	0.673	-113.99	-176.21	-0.00	0.00
383000	0.004	36.091	0.877	36	0	0.000	0.526	0.008	-120.56	-151.95	0.01	0.00
384000	0.004	26.704	0.811	49	0	0.000	0.448	0.642	-111.11	-205.58	0.00	0.00
385000	0.001	12.142	0.277	35	0	0.000	0.718	-0.302	-112.55	-148.00	0.00	1.65
386000	0.001	11.892	0.189	36	0	0.000	0.760	-0.032	-113.08	-151.95	-0.00	0.00
387000	0.002	39.601	2.255	39	0	0.000	0.521	1.044	-120.64	-164.00	0.00	-1.70
388000	0.003	59.173	0.879	36	0	0.000	0.611	-0.141	-114.29	-151.96	0.00	0.00
389000	0.117	27.231	1.062	45	0	0.000	0.439	-1.072	-121.12	-188.67	-0.00	0.61
390000	0.018	62.360	0.816	41	0	0.000	0.458	-0.351	-110.79	-172.10	0.00	0.00
391000	0.003	10.030	0.458	40	0	0.000	0.621	0.217	-118.73	-168.01	-0.00	-0.69
392000	0.028	20.979	1.012	44	0	0.000	0.681	-0.109	-118.77	-184.49	-0.00	0.00
393000	0.001	19.430	1.500	34	0	0.000	0.692	0.590	-119.70	-144.08	0.00	-0.69
394000	0.003	47.708	0.590	50	0	0.000	0.593	0.475	-119.87	-209.85	-0.00	0.69
395000	0.010	32.650	0.444	36	0	0.000	0.685	-0.169	-113.92	-151.95	-0.00	0.00
396000	0.039	34.252	1.214	43	0	0.000	0.471	0.125	-112.06	-180.34	0.00	0.69
397000	0.075	115.232	1.354	47	0	0.000	0.365	-0.299	-128.29	-197.10	0.00	2.02
398000	0.002	27.623	0.703	34	0	0.000	0.845	-0.488	-116.58	-144.08	0.00	-2.49
399000	0.018	22.884	1.238	35	0	0.000	0.559	0.008	-115.65	-148.02	-0.00	0.00
400000	0.002	76.410	1.198	36	0	0.000	0.521	-0.067	-111.14	-151.97	0.00	3.08
401000	0.001	49.432	0.763	40	0	0.000	0.273	-0.162	-108.26	-168.05	-0.02	1.39
402000	0.070	16.292	0.883	41	0	0.000	0.377	-0.759	-108.67	-172.11	0.00	4.88
403000	0.056	180.990	1.619	49	0	0.000	0.092	0.668	-110.50	-205.63	0.00	0.08
404000	0.023	127.478	1.845	45	0	0.000	0.397	-0.019	-115.83	-188.70	0.00	-1.37
405000	0.049	40.564	2.325	37	0	0.000	0.420	-0.364	-110.55	-155.96	0.00	4.20
406000	0.006	309.852	0.781	36	0	0.000	0.562	-0.013	-111.04	-151.98	0.00	-0.34
407000	0.021	72.136	1.484	47	0	0.000	0.396	-0.980	-113.87	-197.12	-0.00	0.00
408000	0.122	92.428	0.670	48	0	0.000	0.464	0.101	-105.92	-201.33	0.00	0.00
409000	0.098	87.901	0.813	40	0	0.000	0.337	0.498	-105.83	-168.03	-0.00	-0.69
410000	0.016	47.601	0.862	46	0	0.000	0.437	-1.264	-113.75	-192.86	0.00	-2.01
411000	0.042	42.722	1.030	41	0	0.000	0.432	0.263	-112.88	-172.11	0.00	0.00
412000	0.085	68.451	1.245	42	0	0.000	0.420	-0.023	-115.07	-176.23	-0.00	0.43
413000	0.051	155.622	0.753	45	0	0.000	0.423	-0.422	-110.04	-188.68	0.00	0.00
414000	0.006	33.749	0.558	42	0	0.000	0.527	0.873	-110.27	-176.20	0.00	-3.02
415000	0.038	587.774	1.104	45	0	0.000	0.387	0.081	-109.36	-188.70	-0.00	0.18
416000	0.002	27.315	1.267	43	0	0.000	0.540	-0.058	-110.11	-180.34	0.00	0.00
417000	0.025	59.713	1.319	44	0	0.000	0.427	-0.109	-114.50	-184.51	0.00	0.00
418000	0.028	54.761	1.098	45	0	0.000	0.475	-0.845	-118.16	-188.69	0.04	0.00
419000	0.018	19.557	0.488	34	0	0.000	0.622	-0.141	-118.25	-144.08	0.00	-3.92
420000	0.014	29.871	0.970	38	0	0.000	0.651	0.061	-122.15	-159.94	-0.01	1.84
421000	0.006	21.801	0.531	38	0	0.000	0.693	0.285	-118.76	-159.93	0.01	0.00
422000	0.011	26.875	0.550	39	0	0.000	0.537	-0.280	-110.97	-163.96	0.00	-1.58
423000	0.010	118.125	0.636	31	0	0.000	0.437	-0.331	-120.81	-132.55	0.00	0.69
424000	0.008	42.263	1.426	40	0	0.000	0.481	0.023	-104.78	-168.03	-0.00	0.69
425000	0.052	69.724	1.607	38	0	0.000	0.263	1.014	-120.65	-159.96	-0.00	0.00
426000	0.040	108.447	0.877	42	0	0.000	0.393	0.756	-119.69	-176.25	0.00	-2.53
427000	0.032	70.156	0.655	44	0	0.000	0.428	-0.338	-107.07	-184.50	0.00	0.00
428000	0.123	11.818	0.816	36	0	0.000	0.433	0.174	-113.91	-151.96	0.00	1.09
429000	0.053	78.887	0.863	37	0	0.000	0.540	-0.501	-108.29	-155.94	0.00	-1.00
430000	0.196	22.162	0.801	50	0	0.000	0.485	0.541	-113.20	-209.85	0.00	0.69
431000	0.011	46.271	0.871	38	0	0.000	0.280	0.728	-111.45	-159.94	0.00	0.69
432000	0.023	164.282	0.747	54	0	0.000	0.393	-0.444	-115.12	-227.17	0.00	0.00
433000	0.009	17.427	0.809	43	0	0.000	0.665	-1.201	-116.86	-180.33	0.00	-0.88
434000	0.002	25.917	0.670	38	0	0.000	0.404	-0.434	-107.51	-159.94	0.00	0.00
435000	0.109	23.772	1.234	46	0	0.000	0.423	0.332	-118.50	-192.86	0.00	-3.82
436000	0.019	49.123	0.583	45	0	0.000	0.449	0.294	-111.44	-188.67	0.00	4.44
437000	0.001	107.430	0.622	48	0	0.000	0.477	1.192	-113.13	-201.31	-0.00	0.69
438000	0.010	17.901	0.771	48	0	0.000	0.630	-0.165	-119.77	-201.30	0.00	-1.01
439000	0.021	57.655	0.900	43	0	0.000	0.530	-0.029	-120.49	-180.34	0.00	-3.27
440000	0.001	129.486	0.396	36	0	0.000	0.719	-0.140	-118.89	-151.95	0.00	-0.69
441000	0.019	82.723	1.134	38	0	0.000	0.539	-0.002	-113.54	-159.97	-0.00	0.12
442000	0.004	11.738	0.145	42	0	0.000	0.632	-0.229	-117.96	-176.19	-0.00	-0.69
443000	0.005	40.024	1.007	44	0	0.000	0.502	1.049	-118.14	-184.49	-0.00	0.00
444000	0.037	62.819	1.271	48	0	0.000	0.395	0.271	-109.58	-201.35	-0.00	1.87
445000	0.007	51.910	1.062	42	0	0.000	0.512	0.564	-117.00	-176.23	-0.00	0.00
446000	0.008	61.142	0.731	43	0	0.000	0.462	-0.074	-111.28	-180.34	0.02	0.00
447000	0.061	48.421	1.323	46	0	0.000	0.306	-0.206	-107.17	-192.87	0.00	0.36
448000	0.107	173.012	1.818	41	0	0.000	0.230	0.074	-119.32	-172.16	0.00	3.57
449000	0.020	53.086	1.101	45	0	0.000	0.449	-0.608	-114.28	-188.67	-0.00	0.46
450000	0.045	58.844	0.685	44	0	0.000	0.432	0.248	-108.02	-184.49	0.00	0.69
451000	0.038	100.824	1.353	43	0	0.000	0.324	0.051	-111.65	-180.35	0.00	0.60
452000	0.132	107.916	2.144	44	0	0.000	0.295	-0.323	-120.82	-184.53	-0.00	0.00
453000	0.019	76.744	1.813	54	0	0.000	0.237	-0.281	-108.36	-227.18	0.00	-1.49
454000	0.082	86.614	1.424	47	0	0.000	0.418	-0.408	-112.65	-197.11	0.00	0.00
455000	0.041	50.591	0.331	39	0	0.000	0.476	-0.374	-103.08	-164.00	0.00	0.00
456000	0.034	152.028	0.464	43	0	0.000	0.544	-0.188	-114.85	-180.34	0.00	0.00
457000	0.070	157.129	1.168	39	0	0.000	0.353	0.627	-114.18	-163.99	-0.00	0.69
458000	0.055	93.614	2.113	41	0	0.000	0.396	-0.503	-114.14	-172.14	0.00	-0.04
459000	0.025	202.755	0.833	45	0	0.000	0.486	-0.552	-113.35	-188.70	0.02	0.00
460000	0.008	83.986	1.032	43	0	0.000	0.438	-0.709	-120.35	-180.37	0.00	0.10
461000	0.039	27.685	1.174	46	0	0.000	0.448	1.393	-111.84	-192.87	0.00	-0.69
462000	0.016	19.818	0.761	40	0	0.000	0.586	0.392	-120.49	-168.02	0.00	-0.48
463000	0.039	56.847	1.255	51	0	0.000	0.421	-1.032	-107.68	-214.16	0.00	0.00
464000	0.006	25.793	0.995	43	0	0.000	0.576	-0.401	-113.42	-180.34	0.00	-0.69
465000	0.015	42.330	0.941	42	0	0.000	0.534	-0.159	-114.31	-176.22	-0.00	-0.69
466000	0.003	47.373	0.577	37	0	0.000	0.521	-0.001	-107.13	-155.96	0.00	-1.03
467000	0.033	30.281	0.544	39	0	0.000	0.524	-0.127	-110.50	-163.98	0.00	-1.80
468000	0.076	23.304	0.819	40	0	0.000	0.502	-0.068	-112.69	-168.03	0.00	-1.30
469000	0.001	41.810	1.132	34	0	0.000	0.448	0.921	-107.86	-144.10	-0.00	0.00
470000	0.021	25.625	1.112	44	0	0.000	0.481	-0.575	-112.27	-184.50	0.00	-4.63
471000	0.023	25.132	0.519	43	0	0.000	0.511	-0.388	-111.81	-180.33	0.00	0.00
472000	0.108	37.297	1.491	43	0	0.000	0.426	0.422	-115.13	-180.35	-0.00	0.00
473000	0.002	3.340	0.579	35	0	0.000	0.781	0.609	-119.90	-147.99	-0.00	0.00
474000	0.000	6.891	1.030	34	0	0.000	0.649	0.720	-120.54	-144.08	-0.01	0.00
475000	0.019	26.508	0.833	35	0	0.000	0.379	-0.012	-110.95	-148.01	-0.00	-0.69
476000	0.015	14.063	0.893	41	0	0.000	0.483	0.354	-107.00	-172.11	0.00	-4.16
477000	0.028	36.835	1.201	36	0	0.000	0.335	-0.009	-112.05	-151.97	0.00	0.00
478000	0.004	54.943	1.803	37	0	0.000	0.508	-0.562	-113.54	-155.95	0.00	0.00
479000	0.073	30.891	1.477	45	0	0.000	0.392	-0.434	-110.77	-188.67	0.00	0.00
480000	0.004	8.349	0.321	48	0	0.000	0.657	1.024	-122.18	-201.29	-0.00	0.00
481000	0.006	21.188	1.317	51	0	0.000	0.563	-0.111	-110.68	-214.15	0.00	0.69
482000	0.005	87.938	1.243	39	0	0.000	0.531	-0.004	-116.05	-163.98	-0.05	0.00
483000	0.011	53.806	0.633	33	0	0.000	0.464	0.133	-103.97	-140.20	0.00	-1.15
484000	0.026	49.238	2.831	41	0	0.000	0.473	0.052	-122.89	-172.16	0.00	0.00
485000	0.000	16.567	1.241	38	0	0.000	0.470	-0.465	-107.63	-159.94	0.00	3.30
486000	0.055	32.033	1.140	44	0	0.000	0.310	0.334	-117.11	-184.49	0.00	4.35
487000	0.193	39.669	1.091	32	0	0.000	0.435	-0.083	-109.87	-136.35	-0.00	-0.69
488000	0.011	44.099	0.402	33	0	0.000	0.598	0.172	-110.25	-140.20	0.00	-0.04
489000	0.001	85.934	0.883	41	0	0.000	0.472	-0.393	-114.39	-172.12	-0.00	0.00
490000	0.073	58.098	0.834	43	0	0.000	0.428	-0.396	-108.72	-180.36	-0.00	0.00
491000	0.109	32.189	1.530	40	0	0.000	0.467	0.059	-118.99	-168.05	0.00	0.69
492000	0.010	143.041	1.566	38	0	0.000	0.431	-0.147	-116.98	-159.96	0.00	-4.51
493000	0.023	60.527	1.078	48	0	0.000	0.602	-0.162	-114.27	-201.34	-0.07	0.00
494000	0.009	20.358	0.466	47	0	0.000	0.588	-0.026	-114.43	-197.07	0.00	0.00
495000	0.165	104.465	1.052	47	0	0.000	0.470	0.517	-122.09	-197.10	0.00	-2.53
496000	0.058	34.259	0.617	50	0	0.000	0.474	1.396	-123.54	-209.84	0.03	0.00
497000	0.001	23.759	0.759	37	0	0.000	0.685	0.597	-117.26	-155.93	-0.00	0.00
498000	0.124	30.099	1.569	51	0	0.000	0.486	0.021	-125.94	-214.16	0.00	0.00
499000	0.020	32.041	0.891	38	0	0.000	0.666	-0.444	-116.01	-159.94	0.00	-0.06
500000	0.002	40.503	0.836	37	0	0.000	0.811	-0.018	-119.54	-155.94	-0.03	0.00
501000	0.007	37.819	1.474	41	0	0.000	0.536	-0.223	-113.62	-172.11	-0.00	0.69
502000	0.000	58.661	1.110	49	0	0.000	0.542	-0.080	-119.09	-205.58	0.00	0.00
503000	0.007	21.287	0.308	40	0	0.000	0.604	-0.198	-112.11	-168.03	-0.00	0.00
504000	0.026	11.075	0.326	43	0	0.000	0.748	0.537	-118.86	-180.33	-0.00	0.17
505000	0.006	6.080	0.491	34	0	0.000	0.676	0.087	-117.87	-144.08	-0.00	0.00
506000	0.005	20.764	0.952	37	0	0.000	0.660	-0.098	-119.79	-155.93	0.00	-2.98
507000	0.017	22.814	0.821	35	0	0.000	0.651	0.238	-120.26	-148.01	0.00	-0.69
508000	0.005	127.698	0.679	40	0	0.000	0.482	0.111	-113.76	-168.04	0.00	-5.07
509000	0.006	23.263	0.757	50	0	0.000	0.502	0.041	-115.84	-209.85	-0.01	0.00
510000	0.001	24.748	0.465	35	0	0.000	0.828	-0.119	-117.37	-148.00	0.00	0.08
511000	0.001	30.434	0.579	42	0	0.000	0.628	0.616	-124.46	-176.20	0.00	-3.61
512000	0.001	15.002	1.291	42	0	0.000	0.646	0.391	-114.70	-176.21	-0.00	0.00
513000	0.001	58.940	0.308	41	0	0.000	0.687	0.022	-118.53	-172.10	0.00	-3.37
514000	0.005	222.500	1.419	43	0	0.000	0.303	0.070	-112.93	-180.37	0.00	0.00
515000	0.083	56.114	1.482	42	0	0.000	0.377	0.154	-101.04	-176.23	-0.03	0.00
516000	0.063	60.261	1.808	41	0	0.000	0.438	0.091	-122.47	-172.15	-0.01	0.00
517000	0.002	44.043	1.209	43	0	0.000	0.440	0.702	-120.26	-180.36	-0.00	0.00
518000	0.113	87.732	1.752	41	0	0.000	0.401	0.578	-127.28	-172.14	-0.00	0.68
519000	0.008	203.315	0.940	39	0	0.000	0.439	-0.476	-108.91	-164.00	0.00	-0.22
520000	0.015	22.195	1.563	46	0	0.000	0.496	-0.659	-112.37	-192.87	0.00	0.78
521000	0.019	31.093	0.981	46	0	0.000	0.542	-0.208	-121.71	-192.86	0.00	3.95
522000	0.033	43.333	1.238	45	0	0.000	0.554	0.456	-119.39	-188.68	0.00	0.00
523000	0.012	26.771	0.757	44	0	0.000	0.467	-0.058	-105.06	-184.48	-0.00	0.00
524000	0.027	954.592	1.136	44	0	0.000	0.467	-0.122	-109.67	-184.57	0.01	0.00
525000	0.001	221.749	0.927	48	0	0.000	0.518	-0.613	-113.62	-201.35	-0.00	-0.69
526000	0.213	100.001	1.157	39	0	0.000	0.331	0.085	-119.94	-164.01	0.00	0.00
527000	0.011	61.917	1.935	35	0	0.000	0.499	-0.701	-119.22	-148.03	0.00	-0.69
528000	0.015	58.178	1.097	37	0	0.000	0.566	-0.984	-119.24	-155.94	0.00	-4.92
529000	0.004	69.918	1.247	42	0	0.000	0.473	0.880	-109.58	-176.24	0.00	0.00
530000	0.040	66.418	0.974	42	0	0.000	0.354	0.509	-102.35	-176.23	-0.00	0.00
531000	0.019	45.596	0.648	43	0	0.000	0.443	-0.127	-109.97	-180.35	-0.00	1.76
532000	0.034	19.120	0.524	46	0	0.000	0.378	0.222	-108.75	-192.85	0.00	-2.40
533000	0.003	119.845	1.787	34	0	0.000	0.443	0.430	-117.10	-144.11	0.04	0.00
534000	0.139	85.781	1.341	43	0	0.000	0.322	-0.674	-108.10	-180.37	-0.00	0.00
535000	0.004	32.586	1.005	38	0	0.000	0.468	0.119	-109.90	-159.95	0.00	-0.69
536000	0.019	62.650	2.259	54	0	0.000	0.356	0.425	-119.72	-227.19	0.00	-1.55
537000	0.030	96.931	0.882	43	0	0.000	0.535	0.796	-120.97	-180.36	-0.00	0.00
538000	0.027	21.132	1.555	47	0	0.000	0.417	0.960	-113.79	-197.08	-0.00	0.00
539000	0.227	81.793	2.481	43	0	0.000	0.395	0.984	-115.46	-180.37	0.00	0.00
540000	0.074	25.102	1.813	37	0	0.000	0.428	0.639	-111.07	-155.94	0.00	-1.92
541000	0.031	102.333	0.533	41	0	0.000	0.574	-0.302	-113.43	-172.13	-0.00	0.00
542000	0.006	49.019	1.273	48	0	0.000	0.504	0.692	-120.50	-201.32	-0.00	-0.69
543000	0.041	171.058	0.780	51	0	0.000	0.533	0.035	-106.90	-214.16	0.00	0.00
544000	0.012	19.673	1.205	39	0	0.000	0.522	-0.400	-112.53	-163.97	0.00	0.37
545000	0.170	72.990	0.467	35	0	0.000	0.535	-0.232	-111.43	-148.02	-0.02	-0.69
546000	0.114	30.351	1.920	44	0	0.000	0.492	-0.117	-117.75	-184.50	0.00	-0.69
547000	0.017	15.425	0.841	42	0	0.000	0.498	-0.022	-109.33	-176.21	0.00	-1.98
548000	0.009	18.781	0.568	45	0	0.000	0.655	0.002	-115.54	-188.65	0.00	-2.63
549000	0.027	22.002	1.067	38	0	0.000	0.401	-0.219	-109.43	-159.96	-0.00	0.00
550000	0.000	15.729	0.964	34	0	0.000	0.721	-0.239	-113.86	-144.09	0.00	0.00
551000	0.061	96.663	1.147	41	0	0.000	0.468	0.071	-119.11	-172.14	0.00	2.42
552000	0.000	22.367	0.201	34	0	0.000	0.583	-0.005	-110.62	-144.08	-0.00	0.00
553000	0.001	19.001	1.261	39	0	0.000	0.550	-0.433	-112.19	-163.99	0.00	-9.76
554000	0.114	64.299	1.915	47	0	0.000	0.503	0.327	-123.94	-197.12	-0.00	0.21
555000	0.014	51.530	0.954	41	0	0.000	0.536	1.043	-117.76	-172.11	0.00	0.69
556000	0.001	6.276	0.686	44	0	0.000	0.621	0.073	-117.42	-184.48	0.00	0.00
557000	0.057	63.874	0.534	52	0	0.000	0.503	-0.216	-107.39	-218.49	-0.00	1.25
558000	0.008	95.701	0.609	45	0	0.000	0.400	-0.088	-107.98	-188.68	-0.03	0.00
559000	0.087	127.369	2.123	49	0	0.000	0.448	-0.117	-119.06	-205.62	-0.00	0.89
560000	0.021	16.504	0.448	41	0	0.000	0.669	0.560	-112.92	-172.10	-0.00	0.00
561000	0.009	7.778	0.821	46	0	0.000	0.561	0.640	-115.14	-192.85	-0.00	0.69
562000	0.032	97.226	1.180	41	0	0.000	0.504	0.060	-105.87	-172.13	0.00	0.00
563000	0.007	30.697	0.558	42	0	0.000	0.389	-0.066	-101.59	-176.22	0.00	0.00
564000	0.063	19.504	0.787	48	0	0.000	0.478	0.098	-113.15	-201.31	0.00	0.00
565000	0.031	43.260	0.670	44	0	0.000	0.512	-0.497	-110.46	-184.49	-0.00	0.00
566000	0.016	33.841	0.617	38	0	0.000	0.575	-0.462	-112.68	-159.94	0.00	0.00
567000	0.009	14.102	0.950	44	0	0.000	0.517	-0.307	-110.39	-184.49	0.01	-1.81
568000	0.001	6.878	0.211	40	0	0.000	0.807	-0.095	-118.56	-168.01	-0.00	0.00
569000	0.033	76.567	0.555	37	0	0.000	0.497	0.313	-113.48	-155.96	-0.00	0.00
570000	0.005	17.583	0.636	46	0	0.000	0.628	-0.063	-111.91	-192.86	0.00	0.00
571000	0.030	52.077	0.957	41	0	0.000	0.462	0.188	-114.04	-172.12	-0.00	0.00
572000	0.062	162.723	1.393	43	0	0.000	0.295	0.521	-115.64	-180.38	0.00	3.87
573000	0.019	53.250	1.287	38	0	0.000	0.442	-0.141	-105.71	-159.96	-0.02	0.00
574000	0.006	445.454	0.791	46	0	0.000	0.409	0.076	-114.22	-192.89	0.00	-2.11
575000	0.101	304.186	1.043	45	0	0.000	0.330	-0.347	-111.73	-188.70	0.00	4.22
576000	0.014	16.305	0.738	45	0	0.000	0.587	-0.074	-105.13	-188.66	0.00	0.69
577000	0.061	53.179	1.377	46	0	0.000	0.439	-0.560	-114.45	-192.87	0.00	0.00
578000	0.019	192.090	0.430	52	0	0.000	0.556	0.298	-116.13	-218.47	0.00	-3.76
579000	0.000	43.476	0.113	36	0	0.000	0.777	-0.094	-118.17	-151.95	0.00	-4.55
580000	0.013	23.123	0.664	33	0	0.000	0.684	0.099	-117.98	-140.18	0.00	0.00
581000	0.107	132.097	1.360	42	0	0.000	0.487	0.450	-120.96	-176.25	0.06	0.00
582000	0.011	15.697	0.775	40	0	0.000	0.556	0.328	-117.30	-168.02	0.00	0.00
583000	0.001	63.692	0.986	36	0	0.000	0.652	-0.226	-111.11	-151.98	0.00	4.47
584000	0.001	43.867	0.740	34	0	0.000	0.586	-0.593	-113.95	-144.09	0.00	1.95
585000	0.020	40.093	0.587	39	0	0.000	0.590	0.047	-117.54	-163.98	-0.00	0.00
586000	0.003	29.241	0.695	42	0	0.000	0.628	-0.079	-113.09	-176.22	0.00	-1.62
587000	0.084	67.427	0.974	48	0	0.000	0.412	0.600	-112.21	-201.33	0.00	0.69
588000	0.094	48.659	0.803	38	0	0.000	0.447	1.505	-111.77	-159.95	0.00	-0.69
589000	0.002	18.333	0.893	39	0	0.000	0.626	-0.120	-119.75	-163.97	0.00	0.00
590000	0.001	10.240	1.274	41	0	0.000	0.477	0.051	-108.35	-172.10	0.00	0.80
591000	0.112	21.299	0.704	40	0	0.000	0.532	0.157	-110.85	-168.02	-0.01	0.00
592000	0.008	16.184	0.655	51	0	0.000	0.674	-1.062	-117.92	-214.14	0.00	-1.08
593000	0.006	20.596	0.679	37	0	0.000	0.537	0.108	-112.23	-155.93	-0.00	0.00
594000	0.007	342.447	0.455	36	0	0.000	0.669	0.276	-115.03	-151.97	0.00	0.31
595000	0.026	348.527	1.074	37	0	0.000	0.515	0.112	-114.75	-156.01	0.00	-0.35
596000	0.001	34.550	0.832	44	0	0.000	0.411	0.516	-120.80	-184.51	-0.00	0.00
597000	0.000	11.151	0.713	38	0	0.000	0.912	-0.058	-122.88	-159.93	-0.00	0.69
598000	0.007	25.857	1.032	35	0	0.000	0.658	-0.143	-122.69	-148.01	0.00	0.00
599000	0.000	252.539	1.858	34	0	0.000	0.412	-0.009	-111.06	-144.12	-0.00	0.00
600000	0.015	31.534	0.789	38	0	0.000	0.550	0.438	-109.03	-159.94	0.00	-3.08
601000	0.037	123.825	0.993	47	0	0.000	0.440	-0.164	-114.90	-197.09	0.00	0.00
602000	0.016	44.443	1.938	46	0	0.000	0.444	0.848	-113.99	-192.88	0.00	0.69
603000	0.001	72.308	0.401	32	0	0.000	0.444	-0.806	-119.20	-136.33	0.00	4.00
604000	0.030	12.773	0.492	36	0	0.000	0.401	0.038	-101.82	-151.96	0.00	-1.31
605000	0.006	26.180	1.366	40	0	0.000	0.480	-0.118	-117.54	-168.03	0.00	-0.62
606000	0.026	43.802	1.418	35	0	0.000	0.684	-1.873	-130.28	-148.01	0.00	0.00
607000	0.064	136.120	0.917	46	0	0.000	0.275	0.020	-103.20	-192.87	0.00	4.72
608000	0.001	49.615	0.630	39	0	0.000	0.439	0.604	-118.42	-163.97	-0.00	-0.69
609000	0.055	80.584	1.661	40	0	0.000	0.629	-0.287	-123.58	-168.04	0.00	0.00
610000	0.000	6.911	0.664	38	0	0.000	0.719	-0.502	-113.03	-159.93	0.00	0.58
611000	0.039	53.150	1.203	41	0	0.000	0.368	0.975	-115.91	-172.12	0.00	-0.69
612000	0.053	66.122	1.364	35	0	0.000	0.431	-0.002	-111.29	-148.04	-0.07	0.00
613000	0.009	257.291	0.894	39	0	0.000	0.638	-0.199	-114.92	-164.00	-0.00	0.00
614000	0.003	5.445	0.126	35	0	0.000	0.665	-0.147	-118.31	-147.99	0.00	0.69
615000	0.013	7.404	0.374	38	0	0.000	0.667	0.107	-120.35	-159.93	0.00	4.21
616000	0.014	53.096	0.566	44	0	0.000	0.523	0.263	-108.88	-184.49	0.00	0.69
617000	0.001	93.147	0.927	43	0	0.000	0.538	-0.565	-116.44	-180.35	-0.03	0.00
618000	0.058	43.382	0.632	44	0	0.000	0.502	0.317	-111.38	-184.49	-0.00	0.69
619000	0.018	63.352	1.734	45	0	0.000	0.414	0.508	-114.47	-188.69	0.00	-1.68
620000	0.047	15.892	1.397	41	0	0.000	0.746	0.457	-121.05	-172.10	0.00	-6.12
621000	0.000	11.695	0.535	40	0	0.000	0.765	0.133	-114.72	-168.02	0.00	3.79
622000	0.074	28.196	1.505	28	0	0.000	0.644	0.050	-118.49	-121.19	-0.00	-0.69
623000	0.006	149.408	0.852	43	0	0.000	0.464	0.869	-104.68	-180.35	0.00	0.00
624000	0.000	20.728	0.264	42	0	0.000	0.431	0.308	-107.59	-176.21	0.00	0.00
625000	0.028	28.673	0.630	41	0	0.000	0.439	-0.522	-107.35	-172.11	0.00	-1.67
626000	0.019	87.279	0.739	50	0	0.000	0.417	0.012	-111.51	-209.86	0.00	3.48
627000	0.003	9.064	0.585	41	0	0.000	0.691	0.010	-124.78	-172.09	-0.00	-0.69
628000	0.034	109.382	1.540	41	0	0.000	0.241	-0.218	-115.27	-172.14	-0.00	-0.69
629000	0.054	151.249	1.402	47	0	0.000	0.576	-0.277	-121.83	-197.12	0.00	0.00
630000	0.004	10.839	0.297	36	0	0.000	0.847	-0.267	-121.15	-151.94	-0.00	0.00
631000	0.063	21.290	1.362	39	0	0.000	0.534	0.357	-112.40	-163.98	0.00	0.69
632000	0.028	35.817	0.927	45	0	0.000	0.675	0.004	-114.61	-188.67	0.00	-0.69
633000	0.009	26.812	0.878	36	0	0.000	0.659	0.035	-121.72	-151.96	0.00	0.00
634000	0.011	66.595	0.698	41	0	0.000	0.588	0.185	-114.67	-172.10	0.00	0.69
635000	0.013	46.320	0.914	46	0	0.000	0.504	-0.229	-117.49	-192.86	-0.00	0.00
636000	0.077	26.906	0.796	43	0	0.000	0.518	0.025	-118.87	-180.34	-0.00	0.00
637000	0.106	30.538	0.864	40	0	0.000	0.476	-0.060	-111.43	-168.04	0.00	4.70
638000	0.035	11.332	0.329	31	0	0.000	0.558	0.024	-109.74	-132.49	0.00	0.00
639000	0.001	260.890	0.935	36	0	0.000	0.456	0.299	-115.08	-151.98	0.00	0.69
640000	0.080	25.012	1.840	36	0	0.000	0.599	-0.004	-125.31	-151.97	-0.00	0.00
641000	0.071	22.540	0.631	43	0	0.000	0.513	-0.172	-111.69	-180.34	0.00	-1.65
642000	0.005	75.372	0.885	47	0	0.000	0.380	-1.234	-120.35	-197.09	-0.00	0.00
643000	0.013	9.631	0.385	32	0	0.000	0.737	-0.072	-118.64	-136.32	0.00	-0.69
644000	0.001	26.189	0.224	43	0	0.000	0.694	-0.034	-114.30	-180.32	0.00	0.00
645000	0.001	27.447	0.844	44	0	0.000	0.534	-0.890	-113.68	-184.50	-0.00	-0.69
646000	0.006	67.427	0.772	39	0	0.000	0.402	0.000	-115.16	-164.00	0.00	-1.95
647000	0.146	65.226	1.496	38	0	0.000	0.382	-0.035	-116.05	-159.96	0.00	-1.95
648000	0.003	36.190	0.927	39	0	0.000	0.665	-0.077	-117.43	-163.97	-0.00	-0.69
649000	0.002	110.447	1.087	44	0	0.000	0.443	-0.094	-118.76	-184.51	0.00	-2.77
650000	0.041	1283.377	1.815	46	0	0.000	0.429	-0.438	-124.81	-192.92	0.00	0.69
651000	0.026	33.029	0.978	38	0	0.000	0.568	-0.568	-117.73	-159.94	0.00	-1.89
652000	0.003	145.025	0.515	46	0	0.000	0.426	-0.000	-118.33	-192.88	0.00	-1.64
653000	0.004	14.258	1.043	38	0	0.000	0.608	0.610	-116.34	-159.94	-0.00	-0.69
654000	0.024	10.755	1.617	38	0	0.000	0.504	-1.369	-116.23	-159.94	0.00	4.84
655000	0.099	27.233	1.125	44	0	0.000	0.461	0.008	-108.07	-184.49	0.00	-1.31
656000	0.013	6.230	0.830	40	0	0.000	0.601	-0.176	-121.68	-168.01	0.00	-0.58
657000	0.059	182.170	0.882	40	0	0.000	0.314	-0.346	-105.18	-168.04	0.00	-0.80
658000	0.002	65.652	1.756	45	0	0.000	0.360	0.252	-113.21	-188.68	0.00	4.89
659000	0.004	13.604	0.848	41	0	0.000	0.681	-0.130	-118.34	-172.10	-0.01	0.00
660000	0.022	7.540	0.813	40	0	0.000	0.686	0.524	-115.32	-168.02	0.00	0.00
661000	0.020	115.582	0.773	38	0	0.000	0.351	-0.111	-115.34	-160.01	0.00	3.98
662000	0.018	18.871	0.369	40	0	0.000	0.727	-0.035	-121.19	-168.02	0.01	0.00
663000	0.003	24.623	0.827	43	0	0.000	0.400	0.019	-113.28	-180.35	0.00	-1.20
664000	0.081	91.432	0.664	47	0	0.000	0.529	-0.115	-110.08	-197.08	0.00	0.00
665000	0.011	47.872	0.710	43	0	0.000	0.671	-0.101	-122.81	-180.33	0.00	-1.76
666000	0.008	5.351	0.520	42	0	0.000	0.561	-0.337	-118.81	-176.20	-0.00	0.00
667000	0.045	16.969	1.154	45	0	0.000	0.538	0.442	-111.01	-188.67	0.00	-0.54
668000	0.001	88.387	1.164	40	0	0.000	0.468	-0.057	-108.94	-168.04	0.02	0.00
669000	0.002	82.275	0.725	42	0	0.000	0.521	-0.226	-116.44	-176.22	0.00	0.33
670000	0.023	34.746	0.939	37	0	0.000	0.708	-0.677	-123.21	-155.93	-0.03	0.00
671000	0.001	39.338	1.442	44	0	0.000	0.371	0.291	-107.52	-184.50	-0.00	0.31
672000	0.013	17.471	0.763	41	0	0.000	0.534	-0.242	-115.36	-172.11	-0.00	0.00
673000	0.001	46.341	0.826	46	0	0.000	0.780	0.129	-120.41	-192.86	0.00	-1.11
674000	0.001	91.451	1.469	47	0	0.000	0.482	0.239	-111.81	-197.10	0.00	-1.21
675000	0.001	10.269	0.648	46	0	0.000	0.565	-0.488	-110.67	-192.85	0.00	3.59
676000	0.008	30.988	0.793	43	0	0.000	0.613	0.254	-109.06	-180.34	-0.00	-0.69
677000	0.027	124.260	0.969	50	0	0.000	0.573	-0.325	-112.05	-209.86	0.00	0.00
678000	0.023	24.171	0.703	38	0	0.000	0.543	-0.282	-115.42	-159.94	0.00	2.00
679000	0.000	6.997	0.384	33	0	0.000	0.787	0.316	-119.56	-140.18	0.00	0.00
680000	0.013	66.787	0.457	43	0	0.000	0.523	0.017	-111.27	-180.35	-0.00	0.00
681000	0.011	213.084	0.318	41	0	0.000	0.460	0.085	-111.21	-172.12	0.00	-1.04
682000	0.021	14.309	0.530	44	0	0.000	0.602	-0.343	-117.33	-184.48	-0.00	-0.69
683000	0.009	17.943	0.430	40	0	0.000	0.526	0.034	-112.81	-168.01	0.00	-0.69
684000	0.005	46.232	1.349	39	0	0.000	0.456	-0.122	-105.78	-163.98	0.00	-1.03
685000	0.055	39.274	0.860	45	0	0.000	0.460	-0.510	-122.24	-188.68	-0.00	-0.69
686000	0.003	5.194	0.501	37	0	0.000	0.615	-0.167	-114.40	-155.92	0.00	-1.76
687000	0.004	45.118	0.565	39	0	0.000	0.444	-0.037	-111.22	-163.97	-0.01	0.00
688000	0.007	16.112	0.266	43	0	0.000	0.923	0.527	-124.75	-180.32	-0.00	0.61
689000	0.054	133.049	1.334	38	0	0.000	0.417	-0.733	-109.12	-159.96	0.00	0.69
690000	0.039	20.908	0.945	33	0	0.000	0.446	-0.542	-114.81	-140.20	-0.00	0.00
691000	0.018	29.919	1.097	44	0	0.000	0.398	-0.545	-110.59	-184.51	0.00	-1.05
692000	0.004	89.734	1.663	40	0	0.000	0.415	0.907	-108.97	-168.03	0.00	0.00
693000	0.044	39.921	2.002	38	0	0.000	0.463	0.347	-114.18	-159.96	-0.05	0.00
694000	0.027	41.587	1.529	47	0	0.000	0.369	-0.563	-113.79	-197.09	0.00	0.69
695000	0.002	50.821	0.835	44	0	0.000	0.496	-0.615	-114.45	-184.49	0.00	-1.33
696000	0.011	47.762	0.906	47	0	0.000	0.560	0.390	-115.70	-197.07	-0.00	0.00
697000	0.006	67.302	0.979	40	0	0.000	0.646	-0.965	-121.26	-168.02	0.01	0.00
698000	0.006	6.931	0.888	44	0	0.000	0.598	-0.171	-110.08	-184.48	-0.00	0.88
699000	0.006	37.441	0.841	43	0	0.000	0.553	-0.093	-112.35	-180.34	-0.00	0.10
700000	0.017	62.593	0.707	34	0	0.000	0.405	0.421	-112.58	-144.10	-0.00	0.00
701000	0.111	34.408	0.604	38	0	0.000	0.552	-0.256	-120.85	-159.93	0.01	0.00
702000	0.042	28.940	0.762	35	0	0.000	0.460	0.344	-110.52	-148.02	-0.00	-0.69
703000	0.030	70.359	1.523	44	0	0.000	0.371	0.070	-108.37	-184.52	0.00	-4.10
704000	0.107	22.850	1.438	35	0	0.000	0.325	-0.444	-104.37	-148.02	-0.02	1.93
705000	0.100	79.297	1.427	35	0	0.000	0.478	0.142	-116.87	-148.04	-0.00	0.00
706000	0.004	28.593	0.809	40	0	0.000	0.536	-0.404	-109.34	-168.02	0.00	4.84
707000	0.045	435.860	0.325	43	0	0.000	0.375	-0.060	-108.53	-180.37	0.00	-2.66
708000	0.010	376.392	1.694	43	0	0.000	0.504	0.824	-114.69	-180.38	0.00	-3.77
709000	0.005	29.107	1.294	52	0	0.000	0.477	0.215	-117.31	-218.47	0.00	0.00
710000	0.023	9.288	1.159	48	0	0.000	0.475	-0.215	-111.17	-201.31	-0.00	1.20
711000	0.014	42.840	1.126	32	0	0.000	0.469	-0.158	-112.01	-136.36	0.00	3.23
712000	0.072	175.713	0.879	37	0	0.000	0.560	0.431	-112.34	-155.95	0.00	0.03
713000	0.017	128.938	0.541	42	0	0.000	0.556	0.253	-112.71	-176.23	0.00	-2.97
714000	0.002	31.017	0.688	35	0	0.000	0.671	-0.076	-122.92	-148.00	0.00	-1.49
715000	0.094	147.403	1.120	36	0	0.000	0.467	0.709	-122.66	-151.98	0.00	0.00
716000	0.002	59.187	0.886	43	0	0.000	0.480	-0.264	-112.57	-180.35	0.00	0.00
717000	0.118	35.455	1.712	42	0	0.000	0.274	-0.006	-106.46	-176.23	-0.00	0.00
718000	0.077	378.727	1.091	38	0	0.000	0.290	0.072	-108.13	-159.97	0.00	4.08
719000	0.087	54.347	1.158	38	0	0.000	0.363	-0.739	-106.29	-159.96	0.00	0.00
720000	0.040	55.084	0.779	43	0	0.000	0.471	0.287	-113.45	-180.34	0.00	4.85
721000	0.002	51.870	1.078	38	0	0.000	0.395	-0.272	-103.14	-159.95	-0.01	1.21
722000	0.044	36.584	1.482	52	0	0.000	0.439	-0.142	-117.93	-218.47	0.00	3.94
723000	0.042	99.973	0.751	43	0	0.000	0.577	0.301	-114.27	-180.34	-0.00	0.69
724000	0.003	38.554	0.618	44	0	0.000	0.821	0.900	-121.69	-184.48	0.00	-0.19
725000	0.018	35.202	0.230	36	0	0.000	0.730	0.285	-117.42	-151.95	-0.00	0.00
726000	0.003	73.448	0.998	44	0	0.000	0.604	-0.081	-111.13	-184.50	0.00	-0.69
727000	0.025	778.246	0.990	44	0	0.000	0.477	-0.435	-121.66	-184.55	0.00	-0.65
728000	0.006	93.442	1.778	34	0	0.000	0.626	0.201	-121.99	-144.10	0.00	-4.59
729000	0.064	35.050	1.204	41	0	0.000	0.387	0.150	-111.12	-172.12	0.00	0.00
730000	0.011	100.764	1.010	48	0	0.000	0.570	-0.184	-119.15	-201.34	0.00	-0.69
731000	0.001	3.950	0.197	41	0	0.000	0.688	-0.379	-124.28	-172.09	0.00	0.00
732000	0.138	30.075	0.758	38	0	0.000	0.563	-0.256	-113.21	-159.94	0.00	0.63
733000	0.057	28.575	1.375	49	0	0.000	0.495	-0.041	-114.90	-205.57	0.00	-0.97
734000	0.040	30.054	0.450	41	0	0.000	0.530	-0.095	-114.47	-172.10	0.00	0.00
735000	0.008	62.068	0.834	45	0	0.000	0.739	0.278	-117.54	-188.67	-0.02	-0.69
736000	0.063	32.809	1.202	41	0	0.000	0.399	0.045	-112.06	-172.11	0.00	-0.69
737000	0.002	55.573	1.094	42	0	0.000	0.553	-0.404	-108.02	-176.22	-0.00	0.00
738000	0.007	15.056	0.548	42	0	0.000	0.480	0.037	-111.18	-176.21	-0.00	-0.69
739000	0.002	27.944	0.796	43	0	0.000	0.616	0.051	-114.47	-180.35	0.00	3.71
740000	0.020	87.980	0.545	37	0	0.000	0.531	0.022	-109.19	-155.97	0.00	-0.64
741000	0.000	17.275	0.349	42	0	0.000	0.599	-0.123	-111.91	-176.21	0.01	0.00
742000	0.034	12.372	1.327	34	0	0.000	0.731	-0.340	-123.80	-144.08	-0.00	0.00
743000	0.001	31.518	0.553	40	0	0.000	0.748	-0.836	-117.57	-168.02	-0.00	0.00
744000	0.001	8.120	0.192	34	0	0.000	0.839	-0.795	-119.86	-144.07	0.00	-0.98
745000	0.000	47.338	0.987	42	0	0.000	0.541	-0.069	-111.79	-176.22	0.00	0.00
746000	0.000	69.353	0.480	44	0	0.000	0.517	0.186	-111.46	-184.49	0.00	-2.09
747000	0.005	165.297	1.195	41	0	0.000	0.473	-0.348	-113.52	-172.11	0.00	-0.10
748000	0.054	8.437	0.809	42	0	0.000	0.553	0.575	-110.63	-176.20	0.00	0.00
749000	0.012	446.178	1.122	41	0	0.000	0.419	0.335	-117.23	-172.17	-0.00	0.00
750000	0.000	94.812	1.033	48	0	0.000	0.479	-0.094	-110.34	-201.33	0.00	-2.67
751000	0.088	33.614	1.165	43	0	0.000	0.499	-0.233	-114.01	-180.35	0.00	-0.69
752000	0.017	69.785	0.508	42	0	0.000	0.483	0.018	-121.10	-176.25	0.00	4.45
753000	0.010	19.511	0.539	42	0	0.000	0.711	-0.754	-123.01	-176.21	0.00	0.69
754000	0.002	34.029	0.792	36	0	0.000	0.627	0.084	-121.64	-151.95	0.00	0.00
755000	0.016	78.868	1.003	40	0	0.000	0.536	0.152	-117.24	-168.03	0.00	-3.65
756000	0.083	133.591	1.615	43	0	0.000	0.357	-0.067	-110.49	-180.37	0.00	-0.08
757000	0.003	52.796	1.391	44	0	0.000	0.378	-0.192	-115.46	-184.49	0.00	-1.52
758000	0.009	24.234	0.498	48	0	0.000	0.559	-0.378	-113.44	-201.30	-0.00	0.00
759000	0.024	15.558	0.828	45	0	0.000	0.582	-0.265	-110.74	-188.66	0.00	-0.39
760000	0.013	6.254	0.288	41	0	0.000	0.678	0.274	-111.03	-172.09	0.00	-1.54
761000	0.028	18.489	1.385	43	0	0.000	0.608	0.342	-109.99	-180.35	0.00	-2.80
762000	0.027	18.475	1.260	38	0	0.000	0.577	-0.320	-118.73	-159.94	0.00	-0.20
763000	0.009	16.511	0.860	37	0	0.000	0.426	-0.120	-101.11	-155.94	0.00	-2.43
764000	0.045	151.674	0.952	44	0	0.000	0.348	-0.022	-116.67	-184.52	0.00	-0.69
765000	0.022	30.701	1.290	42	0	0.000	0.628	0.485	-116.16	-176.22	-0.00	1.26
766000	0.036	196.269	1.276	40	0	0.000	0.474	-2.073	-119.56	-168.10	0.01	0.00
767000	0.063	80.157	1.004	43	0	0.000	0.413	-0.348	-109.14	-180.37	0.00	3.28
768000	0.050	143.360	2.574	58	0	0.000	0.413	0.447	-124.50	-244.81	-0.00	0.00
769000	0.007	39.749	1.142	39	0	0.000	0.494	-0.275	-119.08	-163.97	-0.05	0.00
770000	0.005	55.160	0.723	31	0	0.000	0.758	-1.131	-123.76	-132.49	-0.00	1.25
771000	0.012	52.692	1.438	41	0	0.000	0.450	0.098	-121.81	-172.13	0.00	0.00
772000	0.020	262.870	2.101	41	0	0.000	0.312	-0.017	-115.00	-172.13	0.00	-0.69
773000	0.000	213.034	1.730	52	0	0.000	0.222	0.217	-117.16	-218.61	0.00	0.00
774000	0.009	105.343	0.721	38	0	0.000	0.496	-0.594	-116.49	-159.99	0.00	-0.69
775000	0.004	48.497	0.695	39	0	0.000	0.536	0.125	-112.98	-163.98	0.00	0.00
776000	0.007	43.613	1.137	34	0	0.000	0.618	-0.620	-114.31	-144.11	-0.00	0.00
777000	0.071	344.675	1.003	41	0	0.000	0.498	-0.359	-113.97	-172.14	-0.00	0.00
778000	0.008	54.431	0.658	50	0	0.000	0.447	-0.556	-120.24	-209.86	-0.00	1.55
779000	0.000	8.298	0.621	37	0	0.000	0.763	0.490	-115.75	-155.93	0.00	-1.62
780000	0.004	120.751	0.315	47	0	0.000	0.574	-0.125	-122.27	-197.08	0.00	-0.69
781000	0.019	201.930	1.019	43	0	0.000	0.524	-0.509	-116.00	-180.36	0.00	-0.35
782000	0.000	18.854	0.465	41	0	0.000	0.540	-0.106	-122.54	-172.10	0.00	0.00
783000	0.005	82.726	0.302	43	0	0.000	0.456	-0.891	-107.01	-180.36	-0.00	0.00
784000	0.034	96.712	1.084	42	0	0.000	0.462	-0.356	-119.91	-176.23	0.00	-1.91
785000	0.014	68.151	0.901	48	0	0.000	0.456	-0.236	-123.26	-201.31	0.00	-3.46
786000	0.142	23.097	1.048	31	0	0.000	0.640	-0.618	-121.75	-132.50	0.00	0.00
787000	0.002	25.196	0.712	34	0	0.000	0.756	-1.061	-121.18	-144.08	-0.00	0.00
788000	0.000	19.307	0.198	36	0	0.000	0.747	0.169	-113.30	-151.95	0.00	-1.59
789000	0.028	84.617	0.834	37	0	0.000	0.424	-0.022	-111.87	-155.95	0.00	4.83
790000	0.009	24.349	1.093	48	0	0.000	0.536	-0.710	-116.82	-201.33	-0.00	0.00
791000	0.027	15.896	1.587	37	0	0.000	0.488	-0.246	-110.02	-155.94	0.00	4.82
792000	0.141	162.862	3.341	38	0	0.000	0.540	-0.923	-122.33	-159.98	0.00	0.36
793000	0.001	92.095	1.107	42	0	0.000	0.483	-0.054	-107.01	-176.22	0.00	-4.37
794000	0.017	47.627	1.452	37	0	0.000	0.474	-0.468	-110.01	-155.94	-0.01	0.00
795000	0.037	20.447	1.045	36	0	0.000	0.778	-0.083	-120.22	-151.96	0.00	4.68
796000	0.004	47.351	0.459	49	0	0.000	0.504	0.236	-110.99	-205.58	0.00	0.00
797000	0.018	75.162	0.589	45	0	0.000	0.455	0.274	-108.25	-188.67	-0.00	-0.69
798000	0.038	31.803	2.705	43	0	0.000	0.487	-0.370	-124.23	-180.36	-0.00	0.00
799000	0.003	65.164	0.994	43	0	0.000	0.472	1.096	-115.09	-180.35	-0.00	-0.69
800000	0.000	48.564	1.267	36	0	0.000	0.437	0.479	-117.19	-151.97	-0.05	0.00
801000	0.088	74.752	1.360	45	0	0.000	0.418	-0.026	-114.15	-188.69	-0.01	1.74
802000	0.001	36.189	0.300	41	0	0.000	0.672	-0.110	-110.04	-172.12	-0.00	-0.69
803000	0.047	16.978	0.632	46	0	0.000	0.563	-0.439	-115.92	-192.86	-0.03	0.00
804000	0.000	17.140	0.309	44	0	0.000	0.556	-0.803	-115.26	-184.48	0.00	0.00
805000	0.018	11.546	0.756	26	0	0.000	0.801	0.648	-122.13	-113.83	0.00	-2.08
806000	0.018	37.647	0.551	41	0	0.000	0.469	0.274	-106.79	-172.11	0.00	-0.79
807000	0.064	14.243	0.741	39	0	0.000	0.653	-0.469	-116.81	-163.96	0.00	0.00
808000	0.000	234.609	0.460	37	0	0.000	0.670	0.191	-117.88	-155.95	0.00	4.87
809000	0.008	71.024	0.541	37	0	0.000	0.561	-0.007	-127.09	-155.93	0.00	0.95
810000	0.018	42.033	0.959	41	0	0.000	0.521	0.492	-109.73	-172.11	-0.00	0.00
811000	0.008	26.698	1.047	46	0	0.000	0.568	0.326	-116.39	-192.85	-0.00	0.00
812000	0.015	62.456	1.456	43	0	0.000	0.564	0.027	-123.62	-180.35	-0.00	-0.69
813000	0.002	39.955	0.278	42	0	0.000	0.549	0.056	-113.66	-176.20	0.00	-4.16
814000	0.007	12.161	1.400	44	0	0.000	0.411	-0.173	-104.79	-184.49	0.00	4.89
815000	0.019	17.168	0.464	40	0	0.000	0.548	-0.037	-106.40	-168.01	-0.00	0.00
816000	0.054	186.461	1.266	41	0	0.000	0.354	0.325	-114.34	-172.14	-0.00	0.00
817000	0.046	38.194	1.534	39	0	0.000	0.443	0.222	-112.69	-163.99	0.00	-0.69
818000	0.042	75.673	0.968	44	0	0.000	0.815	0.148	-124.74	-184.50	-0.00	0.00
819000	0.000	89.983	1.070	36	0	0.000	0.592	-0.806	-118.82	-151.99	0.00	-4.05
820000	0.030	45.403	1.126	43	0	0.000	0.502	0.144	-107.97	-180.34	-0.00	0.00
821000	0.006	6.258	0.747	44	0	0.000	0.703	-0.524	-117.33	-184.48	-0.00	0.00
822000	0.105	130.163	1.226	45	0	0.000	0.399	-1.381	-113.68	-188.70	-0.00	0.53
823000	0.039	63.571	0.766	31	0	0.000	0.349	-0.262	-104.87	-132.53	-0.00	-0.69
824000	0.040	121.498	1.567	41	0	0.000	0.419	-0.171	-113.04	-172.13	-0.00	0.00
825000	0.357	58.301	0.734	35	0	0.000	0.764	-0.543	-117.56	-148.01	0.00	0.37
826000	0.074	221.181	0.682	40	0	0.000	0.611	0.171	-118.23	-168.05	0.00	-1.30
827000	0.022	46.064	1.384	36	0	0.000	0.591	-0.449	-121.36	-151.98	0.00	0.00
828000	0.023	112.888	1.444	46	0	0.000	0.430	1.905	-118.45	-192.88	0.00	3.56
829000	0.001	48.733	1.187	45	0	0.000	0.651	-0.556	-123.17	-188.67	-0.00	1.31
830000	0.080	25.980	1.186	33	0	0.000	0.362	-0.626	-117.72	-140.20	0.00	4.86
831000	0.007	67.894	1.283	37	0	0.000	0.491	0.052	-107.78	-155.95	-0.00	0.08
832000	0.016	41.570	1.302	47	0	0.000	0.584	0.827	-118.78	-197.09	0.00	0.00
833000	0.017	61.498	1.461	41	0	0.000	0.410	0.039	-114.54	-172.14	0.00	-1.15
834000	0.020	51.859	0.793	36	0	0.000	0.512	1.165	-114.89	-151.97	0.00	-5.04
835000	0.006	15.253	0.477	34	0	0.000	0.722	-0.176	-112.66	-144.08	0.00	0.00
836000	0.022	52.763	1.148	39	0	0.000	0.469	-0.425	-109.75	-163.98	0.00	-1.37
837000	0.049	820.903	1.763	49	0	0.000	0.450	0.746	-120.18	-205.68	0.00	-0.70
838000	0.003	21.337	0.750	40	0	0.000	0.501	0.163	-110.60	-168.03	0.00	0.00
839000	0.022	59.669	0.636	47	0	0.000	0.440	0.033	-103.32	-197.09	0.00	-1.35
840000	0.038	61.451	1.353	36	0	0.000	0.583	-1.042	-116.27	-151.98	0.00	0.00
841000	0.003	14.701	1.146	39	0	0.000	0.419	-0.244	-113.32	-163.96	0.00	3.98
842000	0.046	71.738	0.570	39	0	0.000	0.470	-0.243	-113.77	-163.99	0.00	3.33
843000	0.009	40.308	0.871	38	0	0.000	0.345	0.236	-114.08	-159.95	-0.04	0.00
844000	0.019	22.211	0.872	44	0	0.000	0.658	-0.371	-117.71	-184.49	0.00	-3.13
845000	0.005	46.256	0.610	37	0	0.000	0.553	-0.076	-117.36	-155.93	0.00	4.79
846000	0.008	32.468	0.375	36	0	0.000	0.634	0.010	-114.08	-151.96	0.00	-0.69
847000	0.000	115.601	0.793	43	0	0.000	0.398	0.919	-122.87	-180.37	0.00	0.00
848000	0.077	37.559	1.233	46	0	0.000	0.392	0.734	-117.53	-192.87	0.00	0.69
849000	0.016	19.608	0.818	43	0	0.000	0.515	-0.072	-109.47	-180.33	0.00	-1.39
850000	0.019	16.301	0.806	34	0	0.000	0.605	-0.017	-111.65	-144.08	-0.00	0.16
851000	0.097	450.235	2.222	41	0	0.000	0.364	0.136	-117.78	-172.20	0.00	0.00
852000	0.025	53.951	1.175	49	0	0.000	0.484	0.749	-118.02	-205.59	0.00	0.00
853000	0.115	69.820	1.159	39	0	0.000	0.600	-0.290	-118.05	-163.99	-0.00	0.00
854000	0.009	19.772	0.888	36	0	0.000	0.549	-0.525	-118.04	-151.96	-0.03	0.00
855000	0.003	47.611	2.570	38	0	0.000	0.397	1.112	-121.67	-159.97	-0.01	0.71
856000	0.034	25.939	0.409	43	0	0.000	0.531	-0.026	-102.50	-180.34	0.00	-1.80
857000	0.105	52.691	1.073	45	0	0.000	0.455	0.249	-111.85	-188.67	0.00	-1.96
858000	0.031	27.275	1.170	47	0	0.000	0.463	-0.006	-123.48	-197.08	0.00	-2.03
859000	0.001	134.015	0.534	46	0	0.000	0.624	-0.002	-111.53	-192.87	0.00	-0.69
860000	0.043	7.542	0.785	42	0	0.000	0.511	0.037	-110.49	-176.21	0.00	-1.01
861000	0.005	14.480	0.454	44	0	0.000	0.612	0.353	-117.07	-184.48	0.00	-1.64
862000	0.001	55.376	1.203	46	0	0.000	0.555	1.186	-120.33	-192.88	0.00	0.00
863000	0.002	13.645	1.865	37	0	0.000	0.595	0.185	-118.44	-155.94	-0.00	0.00
864000	0.030	34.376	1.236	42	0	0.000	0.518	-1.270	-120.40	-176.23	0.00	0.00
865000	0.015	17.832	1.526	37	0	0.000	0.514	0.093	-117.18	-155.94	0.02	0.00
866000	0.020	17.888	1.243	41	0	0.000	0.483	0.836	-113.04	-172.11	0.00	-1.57
867000	0.008	88.748	2.398	40	0	0.000	0.376	0.572	-113.66	-168.06	-0.00	0.00
868000	0.066	59.180	0.721	37	0	0.000	0.513	0.130	-107.09	-155.94	-0.00	0.00
869000	0.000	8.627	0.903	33	0	0.000	0.702	-0.246	-117.33	-140.19	0.00	0.00
870000	0.002	14.809	0.221	36	0	0.000	0.559	0.188	-105.33	-151.95	-0.00	0.00
871000	0.005	100.875	0.956	37	0	0.000	0.352	-0.571	-109.35	-155.97	0.00	-1.22
872000	0.004	19.712	0.366	38	0	0.000	0.796	-0.379	-120.35	-159.93	-0.00	0.00
873000	0.000	22.350	0.392	38	0	0.000	0.696	0.037	-115.34	-159.93	0.00	-4.23
874000	0.001	38.547	0.272	41	0	0.000	0.532	-0.352	-105.02	-172.10	0.00	-0.69
875000	0.040	53.095	1.625	41	0	0.000	0.333	0.064	-108.42	-172.13	0.00	0.69
876000	0.012	41.480	2.528	41	0	0.000	0.438	0.179	-109.01	-172.12	-0.00	0.00
877000	0.038	33.873	1.006	43	0	0.000	0.578	-0.237	-119.03	-180.36	0.00	4.87
878000	0.004	20.924	0.723	34	0	0.000	0.739	-0.264	-119.22	-144.08	-0.00	0.00
879000	0.007	34.167	1.399	47	0	0.000	0.623	1.111	-118.26	-197.07	0.00	-0.89
880000	0.029	12.166	0.815	29	0	0.000	0.567	0.166	-106.14	-124.93	0.00	-0.69
881000	0.018	109.622	0.945	45	0	0.000	0.453	0.667	-110.11	-188.68	-0.00	-0.69
882000	0.028	26.242	1.674	43	0	0.000	0.446	0.161	-112.82	-180.35	-0.00	1.49
883000	0.052	61.557	0.999	38	0	0.000	0.587	0.293	-116.85	-159.95	-0.00	-0.69
884000	0.020	24.408	1.311	32	0	0.000	0.524	-0.579	-108.41	-136.33	0.00	-0.82
885000	0.073	31.981	1.562	44	0	0.000	0.506	0.313	-119.66	-184.49	-0.00	0.00
886000	0.008	35.633	0.908	38	0	0.000	0.645	0.665	-110.58	-159.94	0.00	1.04
887000	0.035	114.621	1.779	49	0	0.000	0.447	0.069	-114.84	-205.61	0.00	-0.69
888000	0.001	20.130	0.395	47	0	0.000	0.704	0.008	-114.56	-197.06	-0.00	0.00
889000	0.033	272.450	1.691	38	0	0.000	0.650	0.306	-116.60	-159.95	0.00	-3.42
890000	0.082	53.947	1.470	43	0	0.000	0.479	-0.008	-111.26	-180.35	0.00	-1.86
891000	0.049	25.986	1.013	37	0	0.000	0.472	-1.685	-117.94	-155.94	0.00	-3.00
892000	0.031	14.085	1.140	43	0	0.000	0.699	0.571	-117.02	-180.33	-0.00	0.69
893000	0.179	9.549	0.849	44	0	0.000	0.409	0.129	-112.53	-184.48	-0.00	-0.69
894000	0.013	8.870	0.273	49	0	0.000	0.520	-0.007	-114.74	-205.56	0.00	0.00
895000	0.019	78.007	1.516	31	0	0.000	0.695	0.039	-120.01	-132.50	0.00	0.00
896000	0.002	56.213	0.769	45	0	0.000	0.580	0.588	-116.87	-188.67	0.00	0.00
897000	0.000	85.684	0.879	36	0	0.000	0.716	-0.037	-119.66	-151.97	0.00	0.96
898000	0.000	287.609	0.447	40	0	0.000	0.693	0.152	-123.21	-168.04	-0.00	0.00
899000	0.000	6.253	0.198	40	0	0.000	0.751	-0.064	-122.88	-168.01	0.00	-0.84
900000	0.002	96.328	1.829	51	0	0.000	0.551	0.221	-123.11	-214.16	0.00	0.69
901000	0.004	33.533	0.440	40	0	0.000	0.547	-0.115	-111.78	-168.02	0.00	0.69
902000	0.012	66.874	0.617	40	0	0.000	0.549	0.486	-105.54	-168.03	0.00	-1.28
903000	0.001	25.423	0.272	40	0	0.000	0.791	-0.354	-118.83	-168.01	0.00	-0.42
904000	0.022	37.101	0.837	41	0	0.000	0.513	0.472	-111.20	-172.11	0.00	0.00
905000	0.050	46.545	1.117	43	0	0.000	0.550	-0.090	-116.61	-180.36	-0.00	-0.69
906000	0.022	25.056	1.389	36	0	0.000	0.620	0.586	-113.93	-151.96	0.00	-7.93
907000	0.034	43.279	0.370	44	0	0.000	0.548	-0.308	-109.01	-184.50	-0.00	-0.69
908000	0.033	125.161	1.837	43	0	0.000	0.495	-0.808	-116.60	-180.36	0.00	-0.64
909000	0.038	10.051	0.789	26	0	0.000	0.682	-0.607	-116.33	-113.83	0.00	-0.69
910000	0.059	51.835	0.737	35	0	0.000	0.461	0.284	-100.21	-148.02	0.00	4.82
911000	0.073	52.974	1.702	42	0	0.000	0.487	0.131	-109.58	-176.23	-0.01	-0.69
912000	0.028	52.828	0.678	47	0	0.000	0.475	-0.307	-121.05	-197.08	-0.00	-0.69
913000	0.010	23.114	0.794	48	0	0.000	0.558	-0.539	-114.52	-201.31	0.00	-1.97
914000	0.002	30.475	0.816	44	0	0.000	0.647	-0.298	-114.19	-184.48	0.01	0.00
915000	0.000	27.572	1.023	41	0	0.000	0.558	0.629	-108.24	-172.11	0.00	-0.69
916000	0.001	14.824	0.288	41	0	0.000	0.671	0.416	-114.30	-172.10	0.00	0.00
917000	0.044	76.119	2.004	44	0	0.000	0.493	2.019	-121.90	-184.50	0.00	4.18
918000	0.004	61.413	1.028	45	0	0.000	0.386	-0.545	-109.36	-188.67	0.00	0.00
919000	0.043	182.193	1.154	34	0	0.000	0.561	0.311	-115.86	-144.11	0.00	-1.12
920000	0.025	168.943	1.793	39	0	0.000	0.527	0.401	-115.60	-164.00	0.00	-2.23
921000	0.000	334.588	0.345	47	0	0.000	0.558	0.360	-106.41	-197.09	-0.00	0.00
922000	0.031	55.475	1.615	44	0	0.000	0.499	-0.699	-115.16	-184.51	0.00	0.00
923000	0.003	79.720	0.750	42	0	0.000	0.635	-0.919	-115.87	-176.24	0.00	-8.86
924000	0.081	74.923	3.029	36	0	0.000	0.374	0.036	-106.47	-151.99	0.00	-0.69
925000	0.018	29.231	0.713	46	0	0.000	0.462	0.255	-111.16	-192.86	0.00	0.00
926000	0.121	62.973	0.678	43	0	0.000	0.330	-0.374	-114.04	-180.38	0.00	2.41
927000	0.003	13.704	0.940	44	0	0.000	0.527	0.285	-109.49	-184.48	0.00	4.60
928000	0.022	8.152	0.455	32	0	0.000	0.705	-0.070	-110.10	-136.33	-0.00	-0.69
929000	0.022	45.644	0.859	41	0	0.000	0.564	0.396	-115.70	-172.11	-0.00	0.00
930000	0.126	17.540	1.495	39	0	0.000	0.475	-0.755	-110.11	-163.98	0.00	-0.54
931000	0.014	57.954	0.609	34	0	0.000	0.645	0.048	-117.30	-144.09	-0.00	0.00
932000	0.091	28.145	1.176	39	0	0.000	0.481	0.914	-118.17	-163.97	0.00	0.00
933000	0.001	26.873	0.469	36	0	0.000	0.665	0.533	-116.22	-151.96	-0.00	0.00
934000	0.004	16.053	0.460	36	0	0.000	0.704	-0.023	-116.87	-151.95	0.00	-2.71
935000	0.004	57.310	1.144	38	0	0.000	0.511	-0.067	-113.90	-159.94	0.00	-3.00
936000	0.099	41.753	0.977	46	0	0.000	0.302	0.225	-118.43	-192.87	-0.00	1.59
937000	0.003	163.421	0.601	39	0	0.000	0.473	0.128	-111.16	-164.00	0.00	-0.71
938000	0.051	112.187	2.096	42	0	0.000	0.313	-0.123	-108.67	-176.25	0.00	0.97
939000	0.064	22.693	0.885	43	0	0.000	0.544	-0.472	-109.58	-180.34	-0.00	-0.69
940000	0.040	58.414	1.237	41	0	0.000	0.461	-0.689	-113.99	-172.11	0.00	-0.69
941000	0.004	73.232	1.865	44	0	0.000	0.452	0.327	-118.04	-184.50	-0.00	1.10
942000	0.056	22.868	1.259	37	0	0.000	0.617	-0.025	-119.38	-155.95	-0.06	0.00
943000	0.005	42.552	0.575	42	0	0.000	0.566	-0.357	-112.62	-176.22	0.00	0.00
944000	0.044	45.287	0.974	38	0	0.000	0.397	0.145	-105.33	-159.95	-0.00	0.00
945000	0.021	37.574	0.828	40	0	0.000	0.300	0.036	-99.68	-168.04	-0.00	0.00
946000	0.009	352.731	1.119	47	0	0.000	0.468	0.115	-114.98	-197.10	-0.00	0.00
947000	0.005	45.081	0.949	46	0	0.000	0.398	0.948	-116.66	-192.87	-0.00	0.00
948000	0.003	53.038	1.158	48	0	0.000	0.447	-0.111	-123.24	-201.32	-0.00	0.00
949000	0.001	25.121	0.775	42	0	0.000	0.647	0.824	-118.13	-176.20	-0.00	0.00
950000	0.004	44.606	1.297	43	0	0.000	0.468	-0.772	-119.32	-180.35	-0.01	0.00
951000	0.016	104.414	1.340	41	0	0.000	0.602	-0.188	-110.22	-172.12	-0.01	-0.69
952000	0.005	65.737	0.689	44	0	0.000	0.441	-0.205	-108.52	-184.52	-0.00	0.38
953000	0.003	31.361	0.630	34	0	0.000	0.578	0.213	-110.78	-144.09	0.00	0.00
954000	0.018	238.959	0.522	37	0	0.000	0.417	0.086	-110.81	-155.96	0.00	0.38
955000	0.091	58.090	2.046	46	0	0.000	0.476	0.386	-110.57	-192.87	-0.07	0.00
956000	0.000	11.628	0.237	38	0	0.000	0.782	0.118	-113.19	-159.92	-0.00	0.00
957000	0.000	13.301	0.609	38	0	0.000	0.817	0.208	-119.93	-159.93	0.00	-1.59
958000	0.015	79.396	0.996	42	0	0.000	0.438	0.183	-123.33	-176.23	-0.00	0.00
959000	0.065	60.482	1.277	39	0	0.000	0.579	0.294	-115.07	-163.98	0.00	-0.69
960000	0.056	52.225	0.647	34	0	0.000	0.626	0.010	-119.41	-144.08	0.00	0.00
961000	0.012	355.648	2.525	41	0	0.000	0.476	0.124	-115.69	-172.15	-0.01	1.90
962000	0.009	28.867	0.799	39	0	0.000	0.442	0.105	-121.21	-163.98	0.00	0.00
963000	0.006	27.523	0.846	39	0	0.000	0.558	0.004	-115.89	-163.97	0.00	-2.80
964000	0.001	104.885	0.755	45	0	0.000	0.550	-0.375	-106.07	-188.67	0.00	0.00
965000	0.007	39.117	0.868	43	0	0.000	0.492	0.090	-113.04	-180.34	-0.00	0.20
966000	0.005	66.208	0.531	45	0	0.000	0.600	0.040	-115.77	-188.66	0.00	-0.69
967000	0.000	13.181	0.529	50	0	0.000	0.522	-0.481	-116.48	-209.85	0.00	0.00
968000	0.003	28.278	0.407	41	0	0.000	0.596	-0.628	-116.95	-172.09	0.00	-3.77
969000	0.147	21.492	1.097	44	0	0.000	0.438	0.367	-108.48	-184.49	-0.00	-0.69
970000	0.017	42.319	0.780	43	0	0.000	0.481	-0.111	-104.08	-180.35	-0.00	0.00
971000	0.005	244.128	0.545	35	0	0.000	0.631	-0.091	-110.53	-148.03	0.00	0.00
972000	0.004	42.079	0.411	49	0	0.000	0.544	-0.620	-116.99	-205.57	-0.00	-0.69
973000	0.037	9.631	0.300	43	0	0.000	0.576	0.408	-116.87	-180.32	0.00	0.69
974000	0.001	28.403	1.131	56	0	0.000	0.534	0.517	-116.46	-235.92	0.00	0.69
975000	0.000	269.618	0.958	51	0	0.000	0.597	0.100	-112.31	-214.18	0.00	-0.69
976000	0.002	13.199	0.262	36	0	0.000	0.688	0.203	-113.85	-151.95	-0.00	0.56
977000	0.000	69.715	1.331	48	0	0.000	0.502	0.316	-116.71	-201.33	0.00	-3.97
978000	0.001	42.920	0.541	47	0	0.000	0.725	-0.465	-117.35	-197.07	0.00	-1.60
979000	0.017	17.217	0.649	38	0	0.000	0.606	-0.407	-118.06	-159.93	-0.03	0.00
980000	0.003	57.245	0.899	41	0	0.000	0.602	-0.505	-116.69	-172.11	0.00	-0.21
981000	0.022	46.628	0.864	41	0	0.000	0.415	0.149	-106.20	-172.12	0.00	0.00
982000	0.004	44.141	1.035	48	0	0.000	0.439	-0.176	-113.18	-201.33	0.00	0.00
983000	0.052	144.543	2.075	52	0	0.000	0.353	-1.264	-123.03	-218.55	-0.00	0.00
984000	0.004	21.361	1.510	44	0	0.000	0.702	-0.024	-119.35	-184.50	0.00	0.00
985000	0.003	74.933	1.047	41	0	0.000	0.419	-1.179	-120.74	-172.14	-0.00	1.07
986000	0.012	30.248	0.696	42	0	0.000	0.458	0.662	-117.29	-176.22	-0.00	0.00
987000	0.020	40.699	1.200	46	0	0.000	0.353	-0.024	-122.51	-192.87	0.00	0.00
988000	0.003	15.832	0.760	37	0	0.000	0.538	-0.028	-113.85	-155.94	-0.00	0.00
989000	0.033	47.418	0.434	36	0	0.000	0.553	-0.052	-109.07	-151.98	0.00	-0.87
990000	0.038	81.411	0.350	40	0	0.000	0.631	-0.205	-111.81	-168.04	-0.00	0.00
991000	0.016	29.247	0.714	40	0	0.000	0.522	-0.472	-109.74	-168.02	0.00	0.00
992000	0.005	150.504	0.374	44	0	0.000	0.547	0.028	-115.96	-184.52	0.00	0.69
993000	0.052	26.839	1.000	37	0	0.000	0.379	-0.137	-108.12	-155.93	0.00	0.00
994000	0.006	17.318	0.793	38	0	0.000	0.495	-0.283	-115.40	-159.93	-0.00	0.00
995000	0.095	70.674	0.547	33	0	0.000	0.573	-0.073	-114.20	-140.21	0.00	-2.16
996000	0.197	49.720	2.037	42	0	0.000	0.530	0.423	-121.84	-176.23	0.00	0.00
997000	0.072	140.434	0.607	36	0	0.000	0.560	0.180	-107.57	-151.99	0.03	0.00
998000	0.001	40.456	1.285	41	0	0.000	0.438	-0.188	-116.75	-172.13	0.00	0.00
999000	0.002	51.595	0.557	34	0	0.000	0.688	-0.051	-115.81	-144.08	-0.00	0.00
1000000	0.002	41.860	0.410	44	0	0.000	0.447	0.011	-103.60	-184.50	0.00	-1.17
