# Supplementary material for: Evolution of communication signals and information during species radiation
Source: Nat Commun. 2020 Oct 2;11:4970. doi: 10.1038/s41467-020-18772-3 (PMC7532446; doi:10.1038/s41467-020-18772-3)
Supplement: Supplementary file 7 — Source Data [file 41467_2020_18772_MOESM7_ESM.zip › Source_Data_Code_Garcia_etal/7_EvolRate_Models/relaxedBM.localInfo/localInfo.rjmcmc.log]

state	min	max	median	shifts	jumps	jumpvar	SE	root	lnL	lnLp	qlnL.p	qlnL.h
1000	0.009	11.834	0.473	33	0	0.000	0.315	3.520	-81.85	-140.18	0.00	0.00
2000	0.004	10.108	0.487	43	0	0.000	0.362	3.902	-87.46	-180.34	0.02	0.00
3000	0.024	264.639	0.675	38	0	0.000	0.248	3.231	-97.04	-159.96	0.00	-0.89
4000	0.006	20.058	0.777	42	0	0.000	0.177	3.315	-85.14	-176.21	-0.00	0.69
5000	0.034	28.773	1.256	39	0	0.000	0.290	3.125	-84.14	-163.98	0.00	0.69
6000	0.033	37.164	1.150	39	0	0.000	0.302	3.469	-84.95	-163.97	0.00	1.99
7000	0.016	19.906	0.284	39	0	0.000	0.360	3.313	-86.27	-163.96	-0.00	-0.69
8000	0.064	25.709	1.127	33	0	0.000	0.286	3.493	-83.68	-140.20	0.00	1.48
9000	0.003	36.362	0.342	32	0	0.000	0.406	2.720	-87.24	-136.32	0.00	-3.26
10000	0.000	37.822	0.878	37	0	0.000	0.325	4.383	-85.73	-155.93	0.00	0.36
11000	0.000	4.283	0.890	31	0	0.000	0.320	3.114	-84.57	-132.49	-0.00	0.69
12000	0.006	21.196	0.430	38	0	0.000	0.249	3.957	-88.47	-159.94	0.00	0.00
13000	0.001	35.973	1.370	35	0	0.000	0.286	2.371	-87.25	-148.01	0.00	-6.03
14000	0.025	34.387	1.402	36	0	0.000	0.143	3.088	-82.50	-151.97	-0.00	0.00
15000	0.009	25.222	0.810	35	0	0.000	0.239	2.526	-83.95	-148.01	-0.00	0.00
16000	0.037	63.647	1.162	40	0	0.000	0.185	2.888	-88.27	-168.04	-0.00	0.00
17000	0.017	270.620	0.778	38	0	0.000	0.253	4.160	-86.94	-159.98	-0.00	0.00
18000	0.018	20.977	1.454	35	0	0.000	0.249	3.184	-83.72	-148.01	-0.00	-0.69
19000	0.019	14.867	0.779	41	0	0.000	0.253	2.867	-87.82	-172.10	0.00	-0.69
20000	0.011	65.987	1.392	42	0	0.000	0.153	2.768	-87.47	-176.22	0.00	0.00
21000	0.007	47.142	0.585	40	0	0.000	0.257	1.986	-86.83	-168.03	0.00	-0.05
22000	0.032	157.467	0.514	43	0	0.000	0.312	4.198	-86.31	-180.34	-0.00	0.00
23000	0.067	107.804	1.152	38	0	0.000	0.312	3.019	-95.32	-159.95	0.01	0.00
24000	0.006	11.608	0.396	41	0	0.000	0.316	2.898	-81.57	-172.10	-0.00	1.49
25000	0.214	14.025	1.185	33	0	0.000	0.215	2.985	-83.31	-140.19	0.01	-1.72
26000	0.013	12.683	0.335	42	0	0.000	0.314	3.579	-74.57	-176.20	0.00	-3.11
27000	0.014	43.870	1.235	42	0	0.000	0.330	2.569	-91.07	-176.21	0.00	-1.41
28000	0.007	77.647	1.632	41	0	0.000	0.242	3.848	-85.77	-172.12	0.00	4.73
29000	0.043	112.610	1.849	38	0	0.000	0.062	3.644	-94.41	-159.97	-0.00	-0.69
30000	0.023	17.488	0.270	37	0	0.000	0.398	3.297	-87.73	-155.93	0.00	-0.92
31000	0.006	87.042	0.450	37	0	0.000	0.382	3.719	-85.99	-155.93	-0.00	-0.69
32000	0.009	21.685	1.099	41	0	0.000	0.419	2.601	-90.26	-172.10	0.00	0.00
33000	0.009	18.583	0.850	42	0	0.000	0.217	1.925	-82.73	-176.20	0.00	0.00
34000	0.007	646.872	0.939	41	0	0.000	0.361	3.089	-88.81	-172.13	0.00	-3.22
35000	0.032	95.855	1.554	41	0	0.000	0.485	2.554	-107.71	-172.14	-0.00	0.00
36000	0.003	30.360	0.671	39	0	0.000	0.260	3.701	-78.84	-163.96	0.00	0.00
37000	0.030	91.316	2.060	41	0	0.000	0.174	2.132	-96.46	-172.15	0.00	0.00
38000	0.013	33.070	0.931	38	0	0.000	0.365	2.672	-83.43	-159.94	0.00	0.00
39000	0.003	28.122	0.971	39	0	0.000	0.394	3.056	-87.25	-163.97	0.00	0.00
40000	0.005	69.767	0.947	40	0	0.000	0.360	2.962	-89.89	-168.03	-0.00	0.00
41000	0.013	27.127	1.264	29	0	0.000	0.296	3.209	-85.90	-124.92	0.00	0.00
42000	0.011	22.549	1.119	38	0	0.000	0.275	2.205	-81.95	-159.93	0.00	-1.58
43000	0.020	44.340	0.864	49	0	0.000	0.218	4.171	-88.87	-205.58	0.00	-3.51
44000	0.045	55.530	0.567	38	0	0.000	0.282	1.685	-87.99	-159.94	-0.00	0.00
45000	0.033	48.232	1.403	37	0	0.000	0.263	2.328	-89.14	-155.94	0.00	1.35
46000	0.018	15.343	1.724	49	0	0.000	0.046	2.750	-84.37	-205.58	-0.02	0.00
47000	0.020	12.268	1.604	42	0	0.000	0.190	2.480	-80.55	-176.21	-0.00	0.00
48000	0.008	12.054	0.641	42	0	0.000	0.291	2.810	-90.38	-176.20	-0.00	0.00
49000	0.014	30.856	1.164	42	0	0.000	0.287	2.511	-89.48	-176.21	0.00	0.00
50000	0.008	38.499	0.612	37	0	0.000	0.281	3.004	-77.54	-155.93	0.00	0.00
51000	0.019	22.725	0.673	36	0	0.000	0.321	2.145	-85.89	-151.95	-0.00	-0.69
52000	0.053	82.828	0.979	40	0	0.000	0.227	3.751	-84.79	-168.03	-0.00	0.00
53000	0.025	71.264	1.301	43	0	0.000	0.195	3.107	-88.14	-180.35	0.00	-1.82
54000	0.013	14.219	1.356	41	0	0.000	0.245	3.288	-86.37	-172.10	0.00	-5.59
55000	0.092	147.199	1.430	39	0	0.000	0.222	2.083	-88.99	-163.99	-0.00	0.00
56000	0.055	13.210	0.771	43	0	0.000	0.282	3.625	-83.31	-180.34	0.00	0.00
57000	0.003	55.487	1.684	36	0	0.000	0.191	3.618	-88.72	-151.97	0.00	4.90
58000	0.002	97.236	0.608	37	0	0.000	0.153	2.327	-89.41	-155.94	0.01	0.00
59000	0.000	5.557	0.450	41	0	0.000	0.348	2.316	-87.72	-172.10	0.00	4.31
60000	0.012	80.589	1.003	30	0	0.000	0.333	2.663	-89.46	-128.71	0.00	-0.83
61000	0.038	30.045	1.325	33	0	0.000	0.091	2.549	-78.82	-140.20	0.00	4.87
62000	0.016	47.818	1.051	39	0	0.000	0.316	3.376	-84.22	-163.97	0.00	0.00
63000	0.018	18.107	0.549	43	0	0.000	0.220	1.825	-79.68	-180.33	-0.00	0.69
64000	0.007	35.917	1.936	33	0	0.000	0.139	2.473	-81.15	-140.20	-0.00	0.00
65000	0.002	40.288	0.439	36	0	0.000	0.500	3.038	-94.45	-151.96	0.00	-3.69
66000	0.008	67.401	1.956	27	0	0.000	0.300	3.320	-88.18	-117.50	0.00	0.00
67000	0.031	84.037	0.709	44	0	0.000	0.171	2.524	-78.78	-184.49	0.00	0.00
68000	0.033	24.059	1.079	35	0	0.000	0.066	3.063	-76.82	-148.02	-0.00	-0.69
69000	0.001	18.758	1.391	42	0	0.000	0.150	3.067	-88.17	-176.22	-0.00	0.00
70000	0.001	26.548	1.139	34	0	0.000	0.212	3.382	-81.28	-144.08	0.00	0.43
71000	0.105	58.667	1.310	32	0	0.000	0.234	2.887	-83.77	-136.34	0.00	-1.69
72000	0.008	57.312	0.748	37	0	0.000	0.221	2.576	-87.56	-155.93	0.00	0.00
73000	0.004	24.862	0.871	41	0	0.000	0.347	3.797	-88.53	-172.10	-0.00	0.00
74000	0.119	45.628	1.605	34	0	0.000	0.229	3.063	-88.18	-144.10	0.00	0.00
75000	0.046	300.672	1.679	36	0	0.000	0.133	2.671	-79.93	-151.98	-0.00	-0.69
76000	0.030	37.136	1.033	43	0	0.000	0.191	3.346	-79.80	-180.34	-0.02	1.90
77000	0.039	20.306	0.766	35	0	0.000	0.165	2.834	-82.31	-148.01	0.00	-1.86
78000	0.002	51.786	1.333	36	0	0.000	0.336	2.938	-84.05	-151.95	-0.00	0.00
79000	0.014	102.727	0.701	35	0	0.000	0.325	2.558	-79.77	-148.01	-0.00	0.00
80000	0.016	21.347	0.762	42	0	0.000	0.306	2.636	-85.13	-176.21	-0.00	-0.69
81000	0.025	4.796	0.495	36	0	0.000	0.369	2.308	-90.66	-151.95	0.00	0.00
82000	0.004	34.813	0.707	38	0	0.000	0.403	3.520	-92.48	-159.94	-0.01	0.69
83000	0.022	17.447	1.632	35	0	0.000	0.082	4.896	-83.11	-148.01	-0.00	0.00
84000	0.017	23.745	0.613	37	0	0.000	0.166	3.647	-84.93	-155.93	-0.00	-0.69
85000	0.005	31.237	1.739	33	0	0.000	0.253	3.655	-91.31	-140.20	0.00	0.00
86000	0.036	16.901	0.938	37	0	0.000	0.277	2.782	-91.60	-155.93	-0.00	0.00
87000	0.182	125.390	1.623	37	0	0.000	0.095	2.945	-85.16	-155.96	-0.00	-0.69
88000	0.083	20.670	1.333	42	0	0.000	0.230	3.748	-84.04	-176.21	-0.00	0.69
89000	0.020	6.980	0.867	34	0	0.000	0.368	2.052	-83.96	-144.08	0.00	0.00
90000	0.017	52.464	0.628	39	0	0.000	0.263	2.374	-86.40	-163.97	-0.00	0.69
91000	0.021	59.843	0.679	41	0	0.000	0.246	3.763	-97.22	-172.12	0.00	2.21
92000	0.079	121.734	1.367	40	0	0.000	0.112	3.084	-77.93	-168.04	0.00	-1.03
93000	0.046	20.696	1.589	40	0	0.000	0.003	2.790	-80.92	-168.03	0.00	0.00
94000	0.091	14.105	1.464	35	0	0.000	0.291	3.739	-85.64	-148.01	-0.00	0.00
95000	0.000	91.869	1.165	38	0	0.000	0.172	3.221	-82.32	-159.97	-0.00	-0.69
96000	0.070	11.765	1.856	39	0	0.000	0.330	3.362	-85.89	-163.97	-0.00	0.00
97000	0.012	31.981	0.761	39	0	0.000	0.163	4.220	-77.55	-163.97	0.00	-1.09
98000	0.001	37.101	0.579	42	0	0.000	0.230	2.327	-79.03	-176.21	0.00	0.00
99000	0.005	105.824	1.087	43	0	0.000	0.312	3.172	-80.43	-180.34	0.00	4.25
100000	0.000	22.904	0.545	40	0	0.000	0.252	2.884	-79.90	-168.02	0.00	-12.62
101000	0.000	19.456	0.312	41	0	0.000	0.331	3.529	-82.76	-172.10	-0.00	0.00
102000	0.017	20.704	1.454	30	0	0.000	0.256	1.946	-89.46	-128.69	-0.00	0.00
103000	0.002	10.438	0.984	37	0	0.000	0.226	1.292	-87.90	-155.93	-0.00	0.77
104000	0.003	49.936	0.658	40	0	0.000	0.313	2.259	-88.97	-168.02	-0.00	-0.69
105000	0.025	328.659	0.997	39	0	0.000	0.278	2.766	-94.29	-164.02	0.00	-0.21
106000	0.019	60.268	1.068	43	0	0.000	0.206	2.978	-82.11	-180.34	-0.00	0.00
107000	0.007	48.982	0.684	37	0	0.000	0.360	4.159	-97.22	-155.95	-0.00	0.00
108000	0.010	88.107	1.318	41	0	0.000	0.259	3.455	-97.97	-172.13	-0.00	0.00
109000	0.006	18.049	0.987	35	0	0.000	0.230	3.273	-78.60	-148.00	0.00	4.83
110000	0.005	19.777	0.680	35	0	0.000	0.245	3.913	-82.95	-148.00	-0.00	0.00
111000	0.014	8.674	0.414	35	0	0.000	0.286	3.136	-75.10	-148.00	0.00	-5.08
112000	0.023	107.044	1.902	38	0	0.000	0.268	3.892	-89.32	-159.95	0.00	-0.69
113000	0.000	55.959	1.236	38	0	0.000	0.248	3.938	-77.54	-159.95	0.00	0.00
114000	0.005	9.171	0.709	32	0	0.000	0.256	3.457	-79.36	-136.32	0.00	-0.69
115000	0.049	404.837	1.188	37	0	0.000	0.289	3.352	-88.75	-155.96	-0.00	0.00
116000	0.060	95.192	1.006	42	0	0.000	0.252	1.947	-100.41	-176.24	-0.00	-0.69
117000	0.051	436.063	0.842	43	0	0.000	0.247	2.905	-94.83	-180.38	0.00	1.69
118000	0.003	84.269	0.683	38	0	0.000	0.317	3.281	-81.65	-159.94	-0.00	1.57
119000	0.046	67.849	2.113	31	0	0.000	0.139	2.888	-75.08	-132.51	-0.01	-0.69
120000	0.123	25.377	1.344	40	0	0.000	0.156	3.036	-84.13	-168.03	0.00	-1.01
121000	0.033	55.704	1.384	43	0	0.000	0.122	2.499	-92.19	-180.36	0.00	4.77
122000	0.001	72.960	1.051	35	0	0.000	0.336	3.674	-89.79	-148.01	0.00	1.09
123000	0.006	48.849	0.630	39	0	0.000	0.295	2.437	-91.09	-163.97	0.00	-2.59
124000	0.021	28.906	0.921	42	0	0.000	0.219	2.581	-91.72	-176.22	0.00	0.96
125000	0.001	46.808	1.551	34	0	0.000	0.194	3.006	-91.99	-144.11	-0.01	0.00
126000	0.031	39.412	2.496	44	0	0.000	0.199	2.585	-95.39	-184.50	0.00	0.00
127000	0.095	81.475	1.224	44	0	0.000	0.264	2.981	-84.24	-184.50	0.03	0.00
128000	0.042	59.817	2.101	40	0	0.000	0.208	1.458	-93.75	-168.04	0.00	-0.12
129000	0.070	49.707	1.705	47	0	0.000	0.264	3.592	-87.69	-197.08	-0.00	0.00
130000	0.002	13.198	1.418	46	0	0.000	0.205	2.749	-84.06	-192.85	0.00	-0.69
131000	0.003	29.172	1.074	43	0	0.000	0.284	3.617	-81.95	-180.34	0.00	0.00
132000	0.014	34.526	1.823	42	0	0.000	0.192	2.494	-91.05	-176.22	-0.00	-0.69
133000	0.009	5.815	0.314	34	0	0.000	0.392	4.234	-86.58	-144.07	0.00	0.69
134000	0.026	28.887	0.677	37	0	0.000	0.335	2.535	-90.42	-155.93	0.00	1.89
135000	0.002	38.765	1.152	47	0	0.000	0.290	3.048	-90.48	-197.08	0.00	-3.93
136000	0.135	61.765	2.546	42	0	0.000	0.114	4.071	-97.87	-176.25	-0.00	0.00
137000	0.027	26.034	1.438	34	0	0.000	0.266	3.145	-97.46	-144.09	-0.00	0.00
138000	0.011	96.852	0.772	36	0	0.000	0.308	2.674	-77.51	-151.96	-0.00	1.48
139000	0.006	43.574	0.620	30	0	0.000	0.311	3.681	-82.18	-128.70	-0.00	0.71
140000	0.022	13.083	1.068	37	0	0.000	0.261	2.577	-75.80	-155.93	-0.00	0.00
141000	0.007	128.040	1.825	44	0	0.000	0.359	3.321	-100.79	-184.51	0.00	0.00
142000	0.014	53.244	1.382	43	0	0.000	0.228	3.606	-97.73	-180.35	0.00	2.72
143000	0.000	18.682	1.372	40	0	0.000	0.254	3.251	-77.27	-168.02	0.00	-3.31
144000	0.006	20.417	0.724	32	0	0.000	0.343	2.028	-85.91	-136.33	0.00	0.00
145000	0.010	36.974	1.367	35	0	0.000	0.256	2.836	-78.63	-148.01	0.00	0.00
146000	0.020	9.394	1.306	41	0	0.000	0.316	3.958	-90.33	-172.11	0.00	-0.69
147000	0.024	51.308	1.112	36	0	0.000	0.247	3.129	-88.54	-151.95	0.00	-1.37
148000	0.033	5.652	0.764	28	0	0.000	0.332	2.427	-85.32	-121.18	0.00	3.90
149000	0.009	35.602	0.506	34	0	0.000	0.350	3.284	-93.00	-144.09	0.00	-0.14
150000	0.056	113.092	1.645	41	0	0.000	0.074	2.930	-84.05	-172.16	-0.00	0.00
151000	0.030	33.273	0.668	42	0	0.000	0.202	1.737	-86.50	-176.22	-0.00	-0.69
152000	0.078	27.771	2.007	37	0	0.000	0.174	1.858	-93.07	-155.95	-0.00	0.00
153000	0.002	49.065	0.826	41	0	0.000	0.313	2.501	-94.45	-172.12	0.00	0.00
154000	0.018	62.133	1.048	38	0	0.000	0.293	2.288	-90.85	-159.95	0.00	1.17
155000	0.024	157.143	2.262	50	0	0.000	0.100	3.146	-90.41	-209.89	0.00	-3.85
156000	0.046	53.616	1.639	42	0	0.000	0.015	2.957	-82.48	-176.23	-0.00	0.00
157000	0.009	116.669	0.776	41	0	0.000	0.171	2.914	-84.53	-172.12	0.00	-0.66
158000	0.062	34.672	0.857	41	0	0.000	0.315	2.334	-93.43	-172.13	-0.00	0.00
159000	0.028	27.431	0.972	45	0	0.000	0.231	2.753	-88.78	-188.66	0.00	-1.62
160000	0.013	27.206	0.859	39	0	0.000	0.443	2.915	-90.62	-163.97	-0.00	0.69
161000	0.011	15.130	0.681	36	0	0.000	0.266	3.376	-86.85	-151.95	-0.00	0.00
162000	0.008	36.301	1.802	36	0	0.000	0.228	3.031	-89.79	-151.96	-0.00	0.00
163000	0.013	37.842	0.218	34	0	0.000	0.379	2.903	-82.97	-144.08	0.00	0.00
164000	0.039	18.486	1.300	42	0	0.000	0.087	1.915	-87.32	-176.22	0.00	0.69
165000	0.006	16.945	0.915	36	0	0.000	0.386	2.118	-87.97	-151.95	0.00	-1.01
166000	0.038	49.414	1.201	43	0	0.000	0.336	2.808	-87.12	-180.34	-0.01	1.87
167000	0.012	58.025	0.793	32	0	0.000	0.325	3.153	-88.33	-136.33	-0.00	-0.69
168000	0.002	19.797	0.567	32	0	0.000	0.345	2.442	-84.02	-136.33	0.00	-1.98
169000	0.004	62.647	2.354	31	0	0.000	0.275	1.978	-90.43	-132.54	0.00	-3.70
170000	0.016	167.363	0.721	42	0	0.000	0.296	3.173	-85.37	-176.22	0.00	0.00
171000	0.029	50.925	0.888	39	0	0.000	0.265	2.177	-90.20	-163.97	0.00	0.69
172000	0.022	24.353	0.992	38	0	0.000	0.166	2.669	-80.79	-159.94	0.00	0.00
173000	0.022	20.951	0.867	42	0	0.000	0.251	2.369	-87.99	-176.21	-0.00	1.04
174000	0.002	39.233	0.769	36	0	0.000	0.295	3.727	-80.33	-151.95	0.00	0.00
175000	0.004	66.121	1.021	35	0	0.000	0.258	3.150	-76.01	-148.00	0.00	-2.91
176000	0.071	20.918	1.488	35	0	0.000	0.218	3.077	-82.53	-148.01	-0.00	0.80
177000	0.056	23.165	1.179	36	0	0.000	0.250	2.519	-88.08	-151.96	0.00	-1.00
178000	0.055	48.949	1.198	38	0	0.000	0.246	3.819	-93.86	-159.95	0.00	0.00
179000	0.033	115.260	0.947	36	0	0.000	0.384	1.679	-91.09	-151.99	-0.00	0.69
180000	0.005	20.442	0.474	42	0	0.000	0.257	2.607	-83.66	-176.21	-0.00	0.00
181000	0.021	75.944	1.012	40	0	0.000	0.316	2.810	-91.93	-168.04	0.00	-0.69
182000	0.006	10.582	0.558	36	0	0.000	0.469	3.281	-91.13	-151.95	-0.00	0.00
183000	0.003	7.378	1.040	37	0	0.000	0.333	3.442	-90.92	-155.93	0.00	-1.44
184000	0.009	31.706	0.765	32	0	0.000	0.257	2.847	-91.95	-136.33	0.00	0.00
185000	0.042	37.378	1.024	36	0	0.000	0.276	1.999	-83.36	-151.95	0.00	-0.69
186000	0.001	19.123	0.534	37	0	0.000	0.266	3.081	-82.51	-155.93	0.00	0.00
187000	0.001	7.219	0.497	43	0	0.000	0.302	3.217	-89.79	-180.33	-0.00	0.00
188000	0.006	10.717	0.587	41	0	0.000	0.379	2.625	-83.34	-172.09	0.00	-7.37
189000	0.004	33.233	0.850	35	0	0.000	0.369	2.951	-92.84	-148.01	0.00	2.80
190000	0.000	22.502	0.640	40	0	0.000	0.278	2.395	-79.02	-168.02	0.00	0.69
191000	0.001	14.390	1.006	47	0	0.000	0.148	2.892	-82.97	-197.07	-0.00	-0.69
192000	0.123	24.278	1.564	35	0	0.000	0.284	2.559	-93.74	-148.01	0.00	3.99
193000	0.006	32.187	0.862	40	0	0.000	0.292	2.677	-87.91	-168.02	0.00	-0.67
194000	0.030	8.367	0.595	35	0	0.000	0.308	3.260	-82.21	-148.00	-0.00	0.69
195000	0.036	27.127	0.934	42	0	0.000	0.310	4.126	-92.33	-176.22	0.00	0.69
196000	0.002	259.658	1.278	44	0	0.000	0.252	3.987	-85.90	-184.50	0.00	0.00
197000	0.010	15.339	1.184	32	0	0.000	0.258	2.423	-88.41	-136.33	0.00	-1.33
198000	0.001	80.929	2.029	34	0	0.000	0.286	3.386	-95.89	-144.11	-0.00	0.00
199000	0.038	46.490	1.088	38	0	0.000	0.251	2.677	-91.06	-159.95	-0.00	0.00
200000	0.008	125.614	1.771	47	0	0.000	0.085	3.208	-88.35	-197.10	0.00	-4.63
201000	0.020	14.835	0.909	35	0	0.000	0.275	1.736	-82.01	-148.00	0.00	0.00
202000	0.005	12.871	1.004	40	0	0.000	0.199	2.636	-78.63	-168.02	-0.00	0.00
203000	0.014	38.236	0.806	39	0	0.000	0.300	2.973	-91.28	-163.98	0.00	3.29
204000	0.019	24.458	1.301	44	0	0.000	0.120	3.242	-84.52	-184.50	0.00	0.00
205000	0.050	64.599	0.929	43	0	0.000	0.318	2.486	-87.33	-180.34	0.00	0.46
206000	0.005	52.076	0.468	40	0	0.000	0.268	2.457	-77.20	-168.02	-0.00	0.45
207000	0.064	22.420	0.914	35	0	0.000	0.242	2.644	-90.08	-148.00	0.00	0.00
208000	0.029	21.174	0.574	30	0	0.000	0.322	2.900	-91.09	-128.69	-0.00	0.62
209000	0.043	25.699	0.907	37	0	0.000	0.162	1.279	-89.75	-155.94	0.00	0.00
210000	0.009	8.072	1.248	39	0	0.000	0.271	2.643	-91.76	-163.97	-0.00	0.69
211000	0.004	10.035	0.475	37	0	0.000	0.245	2.803	-85.36	-155.93	-0.00	0.69
212000	0.001	8.619	0.350	30	0	0.000	0.238	3.465	-78.42	-128.69	-0.00	0.00
213000	0.002	26.625	0.704	44	0	0.000	0.291	2.503	-81.38	-184.48	0.00	0.00
214000	0.009	20.939	1.308	36	0	0.000	0.395	3.567	-88.04	-151.96	-0.00	0.00
215000	0.004	12.336	1.395	38	0	0.000	0.275	3.996	-92.90	-159.94	0.00	0.00
216000	0.023	15.223	0.768	39	0	0.000	0.344	2.427	-85.00	-163.97	0.00	-3.07
217000	0.044	54.745	0.793	38	0	0.000	0.359	2.860	-92.16	-159.95	-0.00	0.00
218000	0.042	23.576	0.634	40	0	0.000	0.338	3.328	-89.70	-168.02	0.00	-0.30
219000	0.023	21.329	1.096	33	0	0.000	0.322	2.718	-82.93	-140.19	0.00	0.00
220000	0.080	55.445	1.741	36	0	0.000	0.340	3.812	-87.68	-151.97	-0.00	0.00
221000	0.015	31.839	0.629	30	0	0.000	0.277	2.639	-89.48	-128.69	-0.00	0.00
222000	0.014	46.101	1.383	39	0	0.000	0.257	1.754	-95.74	-163.98	0.00	-4.39
223000	0.009	28.436	0.545	33	0	0.000	0.353	3.312	-83.17	-140.19	-0.00	0.00
224000	0.017	43.228	1.488	33	0	0.000	0.158	3.101	-91.63	-140.21	0.00	0.00
225000	0.054	82.871	1.362	45	0	0.000	0.439	3.218	-93.22	-188.67	0.00	0.00
226000	0.002	30.140	0.941	40	0	0.000	0.321	2.624	-94.97	-168.03	0.00	-1.37
227000	0.014	24.419	0.850	37	0	0.000	0.467	3.964	-96.90	-155.93	0.00	-2.13
228000	0.001	29.222	1.144	42	0	0.000	0.343	2.549	-88.96	-176.21	0.00	0.00
229000	0.054	56.443	1.096	39	0	0.000	0.260	3.678	-87.02	-163.97	0.00	0.00
230000	0.007	31.310	1.802	37	0	0.000	0.281	2.595	-94.56	-155.95	-0.00	0.00
231000	0.005	6.608	0.517	45	0	0.000	0.387	2.561	-84.23	-188.65	-0.00	0.00
232000	0.026	10.840	1.352	32	0	0.000	0.293	3.248	-88.45	-136.32	-0.00	0.69
233000	0.002	38.521	1.711	38	0	0.000	0.255	2.779	-90.02	-159.95	0.00	-3.18
234000	0.011	41.555	0.580	38	0	0.000	0.304	3.730	-80.80	-159.95	0.00	4.19
235000	0.016	28.271	1.229	41	0	0.000	0.168	3.553	-81.10	-172.11	-0.00	0.00
236000	0.099	49.845	0.968	38	0	0.000	0.086	1.494	-80.69	-159.94	-0.04	0.00
237000	0.023	30.456	1.642	44	0	0.000	0.065	2.742	-84.24	-184.49	-0.00	1.20
238000	0.009	12.734	0.654	52	0	0.000	0.205	3.293	-90.16	-218.46	-0.00	0.69
239000	0.001	25.376	0.846	39	0	0.000	0.283	2.971	-89.08	-163.97	-0.00	0.00
240000	0.036	133.249	1.244	45	0	0.000	0.245	1.896	-86.37	-188.68	0.00	-0.22
241000	0.089	11.697	1.167	34	0	0.000	0.245	2.511	-85.45	-144.09	0.00	1.70
242000	0.006	31.285	0.495	29	0	0.000	0.399	2.833	-94.13	-124.93	0.00	0.50
243000	0.002	22.477	0.998	39	0	0.000	0.277	3.162	-82.04	-163.96	-0.03	0.00
244000	0.001	12.065	1.044	41	0	0.000	0.334	3.443	-86.98	-172.10	0.00	-0.69
245000	0.163	58.963	1.603	41	0	0.000	0.158	2.700	-97.00	-172.13	0.00	0.69
246000	0.005	8.258	0.965	30	0	0.000	0.278	2.641	-84.39	-128.69	-0.00	0.00
247000	0.022	105.177	0.959	36	0	0.000	0.257	2.917	-86.37	-151.97	0.00	0.00
248000	0.043	10.889	0.803	40	0	0.000	0.152	3.745	-81.17	-168.02	-0.00	0.00
249000	0.008	68.475	2.063	43	0	0.000	0.088	3.331	-85.68	-180.36	-0.01	0.69
250000	0.058	76.933	1.900	45	0	0.000	0.052	2.752	-78.45	-188.68	0.00	1.03
251000	0.021	19.228	0.636	36	0	0.000	0.273	2.980	-78.73	-151.96	0.00	-0.69
252000	0.014	40.647	0.723	41	0	0.000	0.271	3.573	-90.36	-172.11	-0.00	0.00
253000	0.100	66.631	1.655	42	0	0.000	0.288	2.490	-89.38	-176.23	-0.00	0.69
254000	0.063	12.521	1.290	32	0	0.000	0.064	1.697	-73.50	-136.33	0.00	-0.34
255000	0.005	28.936	1.124	37	0	0.000	0.159	3.078	-73.67	-155.94	0.00	-3.31
256000	0.003	92.136	0.978	32	0	0.000	0.159	3.399	-80.58	-136.35	0.00	0.00
257000	0.025	119.156	1.534	39	0	0.000	0.124	3.810	-73.53	-163.98	-0.00	0.00
258000	0.041	117.499	1.449	44	0	0.000	0.047	2.500	-80.74	-184.51	0.00	-1.47
259000	0.029	20.443	0.566	40	0	0.000	0.255	1.600	-81.83	-168.03	0.00	0.00
260000	0.034	234.874	1.521	41	0	0.000	0.230	2.490	-96.62	-172.12	-0.01	1.60
261000	0.083	62.659	1.523	43	0	0.000	0.074	3.444	-90.49	-180.35	0.00	0.00
262000	0.004	19.301	1.148	36	0	0.000	0.372	1.179	-89.32	-151.96	-0.00	0.69
263000	0.020	26.340	0.530	32	0	0.000	0.314	2.613	-83.27	-136.33	0.00	0.69
264000	0.064	176.080	1.306	40	0	0.000	0.331	2.738	-85.34	-168.05	-0.01	0.00
265000	0.003	196.063	1.237	43	0	0.000	0.125	3.762	-96.34	-180.39	-0.00	0.00
266000	0.034	19.116	0.982	37	0	0.000	0.330	3.643	-84.03	-155.93	0.00	-0.69
267000	0.006	33.059	1.021	36	0	0.000	0.319	2.919	-90.29	-151.96	-0.00	0.69
268000	0.005	19.810	0.786	37	0	0.000	0.217	2.434	-85.94	-155.93	-0.02	0.00
269000	0.017	15.315	1.060	32	0	0.000	0.338	2.663	-84.23	-136.33	-0.00	0.00
270000	0.022	62.587	0.803	44	0	0.000	0.217	1.176	-86.61	-184.51	0.00	0.00
271000	0.082	47.941	1.122	38	0	0.000	0.257	2.653	-84.72	-159.94	-0.00	0.00
272000	0.031	37.050	1.650	44	0	0.000	0.120	2.717	-82.11	-184.50	0.00	3.56
273000	0.002	32.944	1.658	36	0	0.000	0.176	3.128	-86.21	-151.97	0.00	0.00
274000	0.005	30.401	1.250	38	0	0.000	0.279	3.084	-86.80	-159.94	0.00	0.69
275000	0.000	35.778	1.379	29	0	0.000	0.189	1.326	-85.63	-124.93	-0.01	0.00
276000	0.041	35.807	0.913	38	0	0.000	0.119	2.081	-82.40	-159.95	-0.00	0.00
277000	0.205	15.382	1.297	41	0	0.000	0.166	3.090	-86.97	-172.11	0.00	-1.32
278000	0.013	47.538	0.641	39	0	0.000	0.335	3.282	-97.07	-163.97	0.00	0.00
279000	0.000	30.946	0.627	40	0	0.000	0.355	3.054	-84.68	-168.03	0.00	-0.69
280000	0.015	173.641	1.597	38	0	0.000	0.340	3.043	-92.11	-159.95	0.00	-1.14
281000	0.006	31.954	1.085	37	0	0.000	0.246	2.644	-91.54	-155.94	0.00	-0.10
282000	0.001	20.354	0.407	37	0	0.000	0.303	3.695	-74.76	-155.93	-0.00	0.00
283000	0.021	189.550	0.440	41	0	0.000	0.382	2.693	-96.30	-172.11	-0.00	0.00
284000	0.008	21.476	0.407	38	0	0.000	0.262	3.951	-84.33	-159.93	0.00	-1.53
285000	0.002	27.006	0.957	41	0	0.000	0.348	2.937	-87.29	-172.11	-0.00	0.00
286000	0.000	184.535	0.730	43	0	0.000	0.256	2.834	-88.19	-180.34	-0.00	0.27
287000	0.011	6.568	0.507	35	0	0.000	0.366	2.261	-84.95	-147.99	0.00	-0.54
288000	0.081	79.177	1.661	36	0	0.000	0.216	3.516	-87.14	-151.97	-0.00	0.00
289000	0.003	31.492	0.567	38	0	0.000	0.530	3.526	-93.45	-159.94	0.00	0.00
290000	0.000	4.481	0.671	40	0	0.000	0.206	2.683	-81.09	-168.02	0.00	-0.69
291000	0.020	43.084	2.217	43	0	0.000	0.186	2.610	-95.07	-180.34	0.00	-4.09
292000	0.014	34.175	0.776	41	0	0.000	0.214	3.617	-88.21	-172.12	0.00	-0.53
293000	0.014	82.012	1.033	50	0	0.000	0.306	3.180	-93.68	-209.86	0.00	0.00
294000	0.001	36.032	0.768	49	0	0.000	0.352	2.156	-91.01	-205.57	-0.00	0.00
295000	0.003	12.877	0.616	49	0	0.000	0.350	3.100	-78.33	-205.56	0.00	-0.96
296000	0.003	34.815	1.186	41	0	0.000	0.257	1.265	-89.98	-172.11	0.00	0.00
297000	0.017	8.980	1.065	38	0	0.000	0.290	3.663	-82.28	-159.94	0.00	-1.88
298000	0.052	7.724	0.687	35	0	0.000	0.327	2.943	-85.26	-148.00	0.00	-2.74
299000	0.024	23.075	0.634	37	0	0.000	0.277	3.712	-88.56	-155.93	-0.00	0.69
300000	0.005	11.355	0.642	41	0	0.000	0.335	3.684	-90.13	-172.09	-0.00	0.00
301000	0.001	17.666	0.661	35	0	0.000	0.341	2.695	-87.24	-148.00	0.00	-0.01
302000	0.137	20.700	1.671	40	0	0.000	0.237	3.278	-86.34	-168.02	0.00	0.00
303000	0.074	142.063	0.822	33	0	0.000	0.309	3.100	-90.36	-140.21	0.00	0.00
304000	0.004	16.241	0.898	36	0	0.000	0.256	1.476	-86.17	-151.96	0.00	0.00
305000	0.007	34.949	1.806	42	0	0.000	0.053	2.880	-78.15	-176.22	0.00	-1.91
306000	0.118	26.215	1.587	47	0	0.000	0.219	2.277	-86.04	-197.08	-0.00	0.00
307000	0.034	47.004	0.627	40	0	0.000	0.290	1.522	-85.32	-168.03	0.00	-1.14
308000	0.166	104.017	1.081	28	0	0.000	0.331	2.934	-93.22	-121.22	-0.00	0.11
309000	0.001	88.124	1.081	37	0	0.000	0.278	2.338	-86.31	-155.94	0.00	0.00
310000	0.031	23.736	0.939	37	0	0.000	0.249	4.244	-87.36	-155.93	0.00	0.00
311000	0.019	40.567	0.296	37	0	0.000	0.332	1.895	-81.43	-155.95	0.00	0.00
312000	0.013	23.850	1.331	33	0	0.000	0.285	3.179	-86.03	-140.19	-0.00	1.18
313000	0.052	26.463	1.687	31	0	0.000	0.103	3.084	-82.79	-132.51	-0.00	-0.69
314000	0.040	9.885	0.639	34	0	0.000	0.326	3.070	-85.72	-144.08	0.00	1.89
315000	0.014	47.702	1.159	41	0	0.000	0.231	2.729	-85.18	-172.11	0.00	0.00
316000	0.148	85.762	0.779	31	0	0.000	0.242	3.822	-88.84	-132.51	0.03	0.00
317000	0.089	147.375	1.696	36	0	0.000	0.305	3.279	-90.90	-151.97	0.04	0.00
318000	0.006	14.680	0.447	36	0	0.000	0.310	3.305	-78.19	-151.95	-0.00	1.82
319000	0.001	15.817	0.787	37	0	0.000	0.358	3.071	-83.99	-155.93	0.00	-2.64
320000	0.003	95.169	1.795	34	0	0.000	0.247	2.945	-92.00	-144.09	0.03	0.00
321000	0.053	75.208	0.858	36	0	0.000	0.262	2.388	-80.98	-151.96	0.00	0.00
322000	0.014	14.620	1.010	34	0	0.000	0.354	1.954	-83.10	-144.08	0.00	4.90
323000	0.020	47.801	0.599	41	0	0.000	0.343	2.812	-81.98	-172.10	-0.00	-0.69
324000	0.004	10.439	0.614	36	0	0.000	0.342	3.723	-85.39	-151.95	0.00	-1.61
325000	0.032	461.201	1.371	31	0	0.000	0.273	3.355	-85.19	-132.52	0.00	-1.79
326000	0.005	36.733	2.047	35	0	0.000	0.261	3.250	-89.74	-148.01	-0.00	0.00
327000	0.059	85.317	1.075	44	0	0.000	0.136	4.367	-92.12	-184.51	0.00	-1.52
328000	0.007	16.898	0.672	39	0	0.000	0.216	2.697	-74.83	-163.97	-0.00	0.00
329000	0.018	33.957	0.756	34	0	0.000	0.288	2.660	-89.51	-144.10	0.00	-1.04
330000	0.032	10.072	0.953	38	0	0.000	0.427	3.335	-94.05	-159.94	-0.00	1.32
331000	0.098	27.039	1.011	32	0	0.000	0.263	3.402	-91.55	-136.33	-0.00	0.00
332000	0.006	109.731	1.054	42	0	0.000	0.270	2.696	-81.34	-176.22	0.00	-1.82
333000	0.037	17.379	0.969	39	0	0.000	0.329	3.435	-87.00	-163.97	0.00	4.46
334000	0.020	17.263	0.760	30	0	0.000	0.295	2.060	-84.51	-128.69	0.00	0.00
335000	0.055	35.756	1.642	42	0	0.000	0.327	1.941	-92.19	-176.21	-0.00	-0.69
336000	0.009	34.934	1.294	32	0	0.000	0.185	3.038	-93.78	-136.33	-0.00	-0.69
337000	0.002	12.470	0.808	44	0	0.000	0.252	2.702	-87.53	-184.48	-0.00	0.00
338000	0.023	50.177	1.635	33	0	0.000	0.324	3.173	-90.02	-140.20	-0.00	0.00
339000	0.003	59.718	0.754	27	0	0.000	0.300	2.181	-85.70	-117.49	0.00	0.00
340000	0.020	209.380	1.220	35	0	0.000	0.288	1.700	-83.82	-148.02	0.00	-0.20
341000	0.113	9.557	1.174	33	0	0.000	0.218	2.857	-85.70	-140.19	-0.01	1.99
342000	0.012	41.927	1.265	37	0	0.000	0.262	1.948	-94.77	-155.94	0.00	0.87
343000	0.002	63.297	0.658	27	0	0.000	0.262	2.806	-82.97	-117.49	0.00	1.36
344000	0.030	22.933	0.478	37	0	0.000	0.344	2.819	-85.60	-155.93	-0.00	0.00
345000	0.024	58.231	0.880	35	0	0.000	0.273	2.693	-84.75	-148.00	0.00	0.69
346000	0.012	52.094	0.824	38	0	0.000	0.269	3.009	-81.50	-159.94	0.00	-0.50
347000	0.027	48.792	1.175	38	0	0.000	0.287	2.759	-89.79	-159.95	-0.00	1.38
348000	0.019	14.902	0.519	37	0	0.000	0.270	2.761	-84.61	-155.93	0.00	0.00
349000	0.011	13.578	0.750	39	0	0.000	0.275	2.984	-83.41	-163.96	0.00	0.00
350000	0.002	29.307	0.981	46	0	0.000	0.294	1.719	-91.32	-192.86	-0.00	0.00
351000	0.048	34.482	1.178	45	0	0.000	0.260	2.333	-79.28	-188.67	-0.00	0.00
352000	0.003	19.460	0.640	43	0	0.000	0.284	3.139	-88.52	-180.33	-0.00	0.69
353000	0.001	76.922	0.897	37	0	0.000	0.331	3.597	-82.14	-155.93	0.00	-0.69
354000	0.001	19.843	0.558	40	0	0.000	0.265	2.951	-81.33	-168.01	-0.00	0.00
355000	0.026	72.566	0.668	35	0	0.000	0.299	3.318	-96.41	-148.01	0.00	-0.69
356000	0.000	22.503	1.031	27	0	0.000	0.288	3.676	-86.72	-117.49	-0.00	1.89
357000	0.036	17.048	0.852	39	0	0.000	0.279	2.826	-87.87	-163.96	-0.00	0.48
358000	0.000	106.186	0.773	39	0	0.000	0.286	3.695	-84.68	-163.97	0.00	-0.52
359000	0.029	33.921	1.893	39	0	0.000	0.218	2.826	-89.53	-163.99	-0.00	0.00
360000	0.026	35.172	0.605	30	0	0.000	0.245	3.492	-89.58	-128.71	0.00	-0.16
361000	0.008	6.253	0.679	39	0	0.000	0.254	2.750	-90.77	-163.96	0.00	0.00
362000	0.037	155.082	1.652	35	0	0.000	0.370	3.339	-96.11	-148.04	0.00	0.00
363000	0.001	48.761	0.898	43	0	0.000	0.265	2.685	-88.27	-180.34	-0.00	0.00
364000	0.009	24.254	1.373	34	0	0.000	0.285	2.415	-91.02	-144.09	-0.04	0.00
365000	0.023	34.958	1.561	28	0	0.000	0.252	2.718	-86.44	-121.19	-0.00	1.40
366000	0.025	16.084	0.653	35	0	0.000	0.177	1.975	-83.86	-148.00	0.00	-0.57
367000	0.016	23.727	1.263	38	0	0.000	0.226	2.415	-85.90	-159.94	-0.00	0.00
368000	0.012	16.758	0.789	44	0	0.000	0.226	1.388	-79.96	-184.48	-0.02	0.00
369000	0.035	36.216	1.019	42	0	0.000	0.299	2.732	-87.89	-176.21	0.00	-1.05
370000	0.009	98.793	1.420	40	0	0.000	0.345	3.467	-87.27	-168.03	-0.00	0.40
371000	0.002	17.296	0.454	31	0	0.000	0.472	2.822	-92.32	-132.49	-0.00	0.33
372000	0.000	23.576	0.729	40	0	0.000	0.311	2.889	-82.47	-168.02	-0.00	0.00
373000	0.007	20.131	1.242	32	0	0.000	0.253	2.535	-81.23	-136.32	-0.01	1.78
374000	0.006	96.765	0.211	41	0	0.000	0.253	2.858	-79.37	-172.10	0.00	-0.69
375000	0.004	22.595	1.241	39	0	0.000	0.358	3.394	-93.60	-163.97	0.00	0.00
376000	0.009	83.451	0.961	36	0	0.000	0.345	3.307	-89.18	-151.96	-0.00	0.69
377000	0.017	106.996	0.616	42	0	0.000	0.220	2.704	-80.37	-176.23	0.00	-6.60
378000	0.093	18.966	0.774	32	0	0.000	0.244	3.420	-84.32	-136.33	0.00	-2.50
379000	0.030	61.896	2.245	32	0	0.000	0.183	3.134	-88.79	-136.34	0.00	0.69
380000	0.032	9.907	1.234	31	0	0.000	0.276	2.269	-88.01	-132.50	-0.00	0.69
381000	0.072	11.761	0.942	36	0	0.000	0.179	2.794	-79.15	-151.95	0.00	0.00
382000	0.065	20.921	1.005	33	0	0.000	0.169	3.396	-83.54	-140.20	0.00	1.14
383000	0.029	30.138	0.652	42	0	0.000	0.334	3.256	-94.32	-176.22	0.00	0.00
384000	0.000	26.608	0.295	39	0	0.000	0.317	3.279	-79.16	-163.97	-0.00	0.00
385000	0.018	26.651	0.413	29	0	0.000	0.444	3.715	-83.43	-124.92	-0.00	-0.69
386000	0.003	26.953	0.800	34	0	0.000	0.330	2.154	-93.66	-144.09	-0.00	0.69
387000	0.005	16.921	0.568	43	0	0.000	0.430	2.495	-88.72	-180.33	-0.00	0.69
388000	0.003	12.243	0.476	41	0	0.000	0.397	2.439	-90.85	-172.10	-0.00	1.53
389000	0.026	13.651	0.777	38	0	0.000	0.274	2.948	-86.39	-159.93	0.00	0.00
390000	0.012	36.711	0.965	34	0	0.000	0.326	3.366	-89.44	-144.09	-0.00	0.69
391000	0.003	22.612	1.019	41	0	0.000	0.312	3.826	-92.24	-172.11	-0.02	0.00
392000	0.017	40.895	0.405	32	0	0.000	0.376	2.470	-82.57	-136.32	-0.00	0.00
393000	0.010	152.578	1.049	39	0	0.000	0.240	2.755	-86.53	-163.98	0.00	-1.20
394000	0.020	20.571	1.572	38	0	0.000	0.075	2.261	-82.74	-159.94	-0.05	0.00
395000	0.135	18.555	1.207	30	0	0.000	0.277	3.704	-85.78	-128.70	0.00	4.49
396000	0.010	15.799	1.814	39	0	0.000	0.279	2.862	-92.04	-163.97	-0.00	0.64
397000	0.006	30.625	0.517	40	0	0.000	0.362	2.914	-95.25	-168.03	-0.00	0.00
398000	0.035	10.940	0.990	33	0	0.000	0.343	3.382	-89.12	-140.19	0.00	0.18
399000	0.080	98.761	1.059	30	0	0.000	0.281	2.996	-88.69	-128.70	0.02	0.00
400000	0.072	55.186	0.943	35	0	0.000	0.258	2.921	-86.79	-148.01	-0.04	0.00
401000	0.001	15.830	0.544	30	0	0.000	0.320	3.727	-83.12	-128.68	0.00	4.81
402000	0.011	21.642	1.116	43	0	0.000	0.225	3.620	-86.66	-180.34	-0.00	0.00
403000	0.009	46.809	1.024	48	0	0.000	0.103	3.379	-84.40	-201.33	0.00	0.00
404000	0.267	267.471	1.405	35	0	0.000	0.012	2.561	-84.32	-148.05	0.00	0.00
405000	0.174	17.797	1.051	41	0	0.000	0.370	3.346	-91.53	-172.11	0.00	0.00
406000	0.010	77.574	0.697	35	0	0.000	0.318	1.937	-88.16	-148.01	-0.01	0.00
407000	0.005	32.814	0.682	43	0	0.000	0.529	2.873	-94.43	-180.33	-0.00	0.00
408000	0.000	61.905	0.746	37	0	0.000	0.283	3.389	-80.45	-155.93	-0.00	0.69
409000	0.083	59.811	1.564	40	0	0.000	0.011	2.832	-87.81	-168.04	-0.00	0.16
410000	0.042	49.213	0.617	42	0	0.000	0.247	2.650	-87.98	-176.21	0.02	0.00
411000	0.031	110.389	1.049	32	0	0.000	0.342	2.113	-87.28	-136.33	-0.01	0.00
412000	0.001	13.187	0.484	42	0	0.000	0.423	3.786	-88.57	-176.20	0.00	-1.45
413000	0.004	72.413	0.908	42	0	0.000	0.300	2.820	-84.07	-176.21	-0.00	0.00
414000	0.004	8.073	0.353	36	0	0.000	0.410	3.534	-83.04	-151.95	-0.00	-0.69
415000	0.000	30.648	1.146	37	0	0.000	0.313	3.402	-85.82	-155.93	0.00	0.00
416000	0.006	182.438	1.718	38	0	0.000	0.208	3.275	-84.41	-159.98	-0.01	0.00
417000	0.023	76.352	1.772	40	0	0.000	0.159	1.962	-87.60	-168.05	-0.00	0.09
418000	0.020	20.952	1.633	37	0	0.000	0.205	3.498	-84.79	-155.95	-0.00	0.69
419000	0.000	20.982	1.168	39	0	0.000	0.242	3.027	-79.55	-163.96	0.00	0.00
420000	0.024	45.454	0.700	37	0	0.000	0.258	2.903	-87.26	-155.95	0.00	1.06
421000	0.002	21.151	1.188	40	0	0.000	0.195	2.891	-83.24	-168.02	0.00	-0.69
422000	0.004	44.253	0.955	38	0	0.000	0.274	4.284	-96.23	-159.95	0.00	-0.69
423000	0.003	45.384	1.194	38	0	0.000	0.212	3.327	-90.66	-159.95	-0.00	0.00
424000	0.000	19.628	1.101	37	0	0.000	0.236	3.237	-88.15	-155.94	-0.00	0.00
425000	0.160	53.409	1.214	34	0	0.000	0.068	3.163	-82.92	-144.10	0.00	0.00
426000	0.015	21.962	1.017	38	0	0.000	0.244	3.070	-89.45	-159.95	0.00	0.00
427000	0.001	34.339	1.491	39	0	0.000	0.117	2.270	-88.75	-163.97	0.00	-1.40
428000	0.022	13.538	1.208	32	0	0.000	0.154	1.414	-86.35	-136.33	-0.00	0.00
429000	0.013	25.921	0.779	33	0	0.000	0.413	1.922	-92.26	-140.19	0.00	0.24
430000	0.002	27.750	0.571	35	0	0.000	0.482	3.520	-90.95	-148.00	0.00	0.69
431000	0.105	118.525	0.639	39	0	0.000	0.195	2.835	-86.49	-164.00	0.00	-2.86
432000	0.019	74.567	0.880	36	0	0.000	0.284	3.675	-85.20	-151.97	0.00	-0.69
433000	0.007	22.991	0.493	39	0	0.000	0.410	2.527	-93.51	-163.96	-0.00	0.00
434000	0.095	93.408	1.802	33	0	0.000	0.199	2.475	-88.90	-140.22	0.00	-0.69
435000	0.031	11.976	1.222	32	0	0.000	0.360	1.691	-88.38	-136.33	-0.00	0.00
436000	0.003	18.429	1.164	39	0	0.000	0.389	3.011	-88.82	-163.97	-0.00	0.00
437000	0.155	66.352	1.390	36	0	0.000	0.061	2.904	-90.64	-151.97	0.00	0.00
438000	0.005	3.069	0.368	35	0	0.000	0.362	2.904	-84.24	-147.99	0.00	-0.94
439000	0.028	67.197	0.955	30	0	0.000	0.121	3.560	-84.46	-128.71	0.00	1.76
440000	0.011	21.356	1.341	45	0	0.000	0.108	3.097	-73.90	-188.67	0.00	-1.54
441000	0.040	341.842	1.849	34	0	0.000	0.202	2.313	-87.96	-144.11	0.00	-0.69
442000	0.009	15.177	1.408	38	0	0.000	0.235	1.924	-83.86	-159.94	0.00	0.00
443000	0.036	42.832	2.306	34	0	0.000	0.194	3.387	-80.41	-144.10	0.00	4.17
444000	0.005	15.889	0.246	44	0	0.000	0.220	3.398	-89.83	-184.48	0.00	-0.23
445000	0.140	18.965	0.939	31	0	0.000	0.206	3.269	-85.67	-132.50	-0.02	0.00
446000	0.030	104.750	1.315	44	0	0.000	0.179	2.913	-92.55	-184.51	0.00	-2.03
447000	0.016	72.099	1.081	39	0	0.000	0.441	3.750	-101.41	-163.98	-0.01	1.96
448000	0.002	7.005	0.800	46	0	0.000	0.275	2.309	-83.68	-192.85	0.00	-1.40
449000	0.011	19.270	0.670	38	0	0.000	0.264	3.308	-85.67	-159.94	0.00	0.00
450000	0.025	56.512	1.292	37	0	0.000	0.129	3.071	-82.03	-155.95	-0.00	0.00
451000	0.027	23.510	1.022	45	0	0.000	0.307	4.092	-89.58	-188.66	-0.00	0.00
452000	0.033	91.785	1.091	45	0	0.000	0.127	2.626	-79.43	-188.69	-0.00	0.00
453000	0.021	442.967	2.289	48	0	0.000	0.017	3.214	-84.56	-201.36	0.00	-0.69
454000	0.023	55.532	1.530	35	0	0.000	0.167	2.737	-79.59	-148.02	0.00	0.02
455000	0.057	232.495	1.672	29	0	0.000	0.080	2.841	-84.59	-124.97	-0.00	0.00
456000	0.002	19.774	1.383	39	0	0.000	0.285	2.952	-85.96	-163.97	0.00	-0.69
457000	0.003	18.726	1.243	33	0	0.000	0.296	3.597	-84.28	-140.19	0.00	-1.69
458000	0.078	114.597	2.053	35	0	0.000	0.199	3.193	-95.37	-148.02	-0.00	0.47
459000	0.124	66.591	1.251	38	0	0.000	0.128	2.982	-79.27	-159.94	0.00	0.00
460000	0.015	110.940	0.812	43	0	0.000	0.123	2.849	-73.90	-180.34	0.00	-1.92
461000	0.099	736.652	2.912	39	0	0.000	0.086	3.042	-89.40	-164.05	0.00	-1.09
462000	0.018	142.720	1.300	43	0	0.000	0.144	2.659	-88.58	-180.39	0.00	-1.79
463000	0.024	20.642	1.140	45	0	0.000	0.265	2.601	-89.85	-188.66	0.00	1.38
464000	0.023	19.429	0.669	40	0	0.000	0.307	2.850	-89.58	-168.02	0.02	0.00
465000	0.073	20.414	0.573	39	0	0.000	0.339	2.816	-92.49	-163.97	-0.00	0.00
466000	0.002	17.575	0.357	42	0	0.000	0.331	3.282	-84.29	-176.20	0.00	0.00
467000	0.004	46.738	0.726	34	0	0.000	0.270	2.718	-85.68	-144.08	-0.00	-0.69
468000	0.112	50.046	1.264	39	0	0.000	0.226	2.395	-91.24	-163.98	0.01	0.00
469000	0.001	10.563	0.758	41	0	0.000	0.327	3.000	-87.82	-172.09	0.00	0.53
470000	0.002	31.066	0.548	32	0	0.000	0.405	2.558	-94.54	-136.32	0.00	0.69
471000	0.001	14.603	0.678	37	0	0.000	0.336	4.556	-89.02	-155.93	-0.00	0.00
472000	0.059	56.262	0.797	41	0	0.000	0.298	3.036	-92.71	-172.11	-0.00	0.00
473000	0.057	33.927	1.307	43	0	0.000	0.310	1.499	-93.57	-180.36	-0.00	1.45
474000	0.027	10.458	0.469	38	0	0.000	0.298	3.924	-81.58	-159.93	-0.00	0.69
475000	0.011	17.310	0.647	41	0	0.000	0.265	3.189	-77.40	-172.10	-0.00	0.00
476000	0.034	22.881	0.412	32	0	0.000	0.356	2.477	-80.32	-136.32	0.00	-0.19
477000	0.086	22.233	1.019	42	0	0.000	0.420	3.001	-87.23	-176.21	-0.00	-0.69
478000	0.005	116.605	1.078	37	0	0.000	0.261	3.237	-85.28	-155.94	-0.00	-0.69
479000	0.058	55.689	0.809	31	0	0.000	0.265	3.574	-91.39	-132.50	0.00	0.00
480000	0.009	32.545	1.842	31	0	0.000	0.095	4.050	-75.36	-132.52	-0.00	-0.69
481000	0.026	49.143	1.348	35	0	0.000	0.115	2.180	-86.94	-148.04	0.03	0.00
482000	0.034	13.064	0.563	33	0	0.000	0.340	2.849	-85.19	-140.18	0.00	-0.47
483000	0.056	65.619	1.411	36	0	0.000	0.180	3.028	-83.69	-151.97	-0.00	-0.69
484000	0.029	141.483	0.802	42	0	0.000	0.315	2.822	-96.25	-176.22	-0.00	0.00
485000	0.003	35.869	1.270	36	0	0.000	0.290	2.599	-81.66	-151.96	0.00	0.00
486000	0.105	83.256	1.841	48	0	0.000	0.184	1.227	-89.48	-201.33	-0.00	0.00
487000	0.005	8.854	0.684	43	0	0.000	0.331	3.953	-93.77	-180.33	0.00	-4.31
488000	0.000	29.734	0.627	43	0	0.000	0.327	3.652	-81.85	-180.33	0.00	-2.23
489000	0.002	34.452	0.989	38	0	0.000	0.327	2.649	-84.79	-159.94	0.00	-0.69
490000	0.062	94.822	0.964	42	0	0.000	0.165	3.176	-85.48	-176.23	-0.00	1.53
491000	0.027	85.381	0.576	45	0	0.000	0.312	2.195	-84.42	-188.67	-0.00	-0.69
492000	0.001	9.222	1.469	39	0	0.000	0.256	2.852	-87.33	-163.97	0.00	-0.46
493000	0.000	2.454	0.330	37	0	0.000	0.369	3.039	-81.95	-155.92	-0.00	-0.69
494000	0.011	33.738	0.586	39	0	0.000	0.374	3.383	-84.93	-163.97	0.00	0.00
495000	0.004	15.999	1.103	30	0	0.000	0.382	3.057	-90.94	-128.69	-0.00	1.54
496000	0.017	35.549	0.709	44	0	0.000	0.231	2.826	-83.59	-184.49	0.00	-1.64
497000	0.007	14.225	1.141	39	0	0.000	0.311	3.224	-90.02	-163.97	-0.00	0.00
498000	0.000	23.388	0.862	38	0	0.000	0.223	2.711	-83.23	-159.94	0.00	1.12
499000	0.095	154.527	1.991	42	0	0.000	0.145	2.772	-99.59	-176.25	0.00	-1.95
500000	0.000	22.597	1.068	36	0	0.000	0.279	2.909	-88.11	-151.96	0.00	0.69
501000	0.010	31.474	1.118	50	0	0.000	0.258	2.202	-88.19	-209.85	0.00	1.31
502000	0.007	58.360	0.580	36	0	0.000	0.354	3.235	-89.10	-151.96	0.00	-0.91
503000	0.000	31.762	1.333	40	0	0.000	0.215	3.915	-81.94	-168.02	0.00	-0.36
504000	0.031	87.140	0.730	46	0	0.000	0.190	1.458	-81.22	-192.86	0.00	0.00
505000	0.018	24.204	1.045	39	0	0.000	0.251	2.825	-78.23	-163.98	0.00	-3.11
506000	0.001	6.984	0.986	39	0	0.000	0.446	3.843	-91.21	-163.96	0.00	0.00
507000	0.009	57.777	1.177	47	0	0.000	0.389	3.117	-91.89	-197.08	-0.00	0.00
508000	0.003	13.116	0.561	41	0	0.000	0.377	1.414	-94.43	-172.10	0.00	0.69
509000	0.027	41.692	0.768	38	0	0.000	0.273	3.401	-88.82	-159.95	-0.00	0.00
510000	0.011	82.995	0.406	37	0	0.000	0.234	3.408	-82.59	-155.94	-0.00	-0.69
511000	0.001	59.510	0.950	42	0	0.000	0.350	2.964	-90.43	-176.23	0.00	-1.02
512000	0.065	90.898	0.606	30	0	0.000	0.285	3.310	-85.33	-128.70	0.00	0.00
513000	0.020	610.205	0.890	40	0	0.000	0.265	3.086	-95.83	-168.08	-0.00	1.43
514000	0.022	9.308	0.824	31	0	0.000	0.415	3.575	-85.04	-132.49	-0.00	0.69
515000	0.050	105.550	1.871	37	0	0.000	0.218	2.203	-94.85	-155.95	-0.00	0.00
516000	0.010	27.234	0.579	46	0	0.000	0.249	2.170	-75.93	-192.85	0.00	-0.69
517000	0.039	12.236	0.916	33	0	0.000	0.256	1.915	-82.95	-140.18	0.00	0.00
518000	0.004	37.580	0.817	40	0	0.000	0.343	1.960	-85.96	-168.03	-0.00	0.00
519000	0.011	17.080	0.586	37	0	0.000	0.322	2.284	-86.96	-155.93	0.00	0.00
520000	0.001	26.427	0.878	35	0	0.000	0.296	3.002	-86.17	-148.00	0.00	-1.37
521000	0.022	18.840	0.806	36	0	0.000	0.199	4.242	-86.83	-151.96	0.00	-5.13
522000	0.035	31.673	0.938	44	0	0.000	0.320	2.401	-89.37	-184.48	0.01	0.00
523000	0.026	14.712	0.673	47	0	0.000	0.260	4.842	-89.00	-197.07	-0.00	0.00
524000	0.013	14.203	1.175	35	0	0.000	0.285	3.132	-78.18	-148.00	-0.00	-0.69
525000	0.032	40.272	0.590	40	0	0.000	0.301	3.214	-86.72	-168.02	0.00	0.00
526000	0.002	46.326	1.176	39	0	0.000	0.408	3.034	-94.10	-163.98	-0.00	0.57
527000	0.006	64.472	0.821	38	0	0.000	0.431	2.440	-96.89	-159.94	0.00	-2.47
528000	0.013	16.007	1.046	40	0	0.000	0.329	3.009	-82.95	-168.02	0.00	-0.69
529000	0.055	117.960	0.433	35	0	0.000	0.308	2.761	-85.29	-148.01	-0.00	0.00
530000	0.006	49.264	0.709	36	0	0.000	0.203	2.861	-86.50	-151.96	0.00	0.00
531000	0.006	10.563	0.982	38	0	0.000	0.441	3.477	-89.17	-159.93	0.00	3.65
532000	0.002	62.635	1.846	40	0	0.000	0.357	2.564	-98.15	-168.05	-0.00	0.00
533000	0.001	8.218	0.543	40	0	0.000	0.322	3.138	-84.16	-168.02	-0.00	-0.69
534000	0.066	14.872	1.234	37	0	0.000	0.357	3.257	-88.62	-155.93	-0.00	0.00
535000	0.004	30.211	0.921	41	0	0.000	0.383	2.636	-90.40	-172.10	-0.01	0.00
536000	0.002	12.685	1.027	37	0	0.000	0.224	2.762	-78.25	-155.93	0.00	-4.88
537000	0.025	15.574	0.729	33	0	0.000	0.370	2.075	-86.29	-140.19	0.00	-0.69
538000	0.008	355.319	1.250	40	0	0.000	0.283	1.880	-91.28	-168.06	0.00	-5.38
539000	0.018	15.520	0.941	33	0	0.000	0.202	3.350	-83.50	-140.19	-0.00	0.69
540000	0.048	18.091	1.319	35	0	0.000	0.266	2.814	-90.99	-148.01	0.00	-0.69
541000	0.019	53.004	1.269	40	0	0.000	0.256	2.333	-83.26	-168.03	-0.00	1.29
542000	0.019	23.469	0.784	34	0	0.000	0.344	2.426	-91.05	-144.09	0.00	-0.63
543000	0.047	155.177	1.960	31	0	0.000	0.310	2.992	-94.18	-132.51	0.00	-1.01
544000	0.014	226.427	1.614	40	0	0.000	0.236	1.885	-92.92	-168.06	-0.00	0.69
545000	0.007	18.822	0.469	42	0	0.000	0.344	3.125	-88.02	-176.20	0.00	-5.06
546000	0.010	15.510	0.512	42	0	0.000	0.292	3.174	-90.57	-176.20	0.00	-3.63
547000	0.018	37.010	1.246	42	0	0.000	0.276	2.396	-91.32	-176.23	-0.00	0.00
548000	0.012	69.167	1.639	39	0	0.000	0.226	3.283	-84.34	-163.97	0.00	0.00
549000	0.049	17.139	0.461	41	0	0.000	0.305	1.438	-89.32	-172.10	-0.00	0.00
550000	0.042	34.587	1.047	41	0	0.000	0.174	2.941	-79.75	-172.10	-0.00	0.00
551000	0.120	68.844	2.264	33	0	0.000	0.134	3.317	-84.98	-140.21	0.00	-2.07
552000	0.017	11.676	1.003	35	0	0.000	0.234	2.567	-72.69	-148.00	0.00	-5.61
553000	0.011	25.302	1.271	35	0	0.000	0.210	2.759	-93.57	-148.02	-0.00	-0.69
554000	0.015	43.251	1.406	40	0	0.000	0.075	2.373	-83.07	-168.03	-0.00	-0.69
555000	0.015	65.146	1.231	40	0	0.000	0.275	2.971	-86.09	-168.04	-0.00	1.54
556000	0.033	45.610	1.378	46	0	0.000	0.363	3.728	-103.09	-192.88	-0.00	0.00
557000	0.003	108.666	0.801	51	0	0.000	0.303	2.847	-92.27	-214.15	0.00	-0.69
558000	0.010	52.695	0.906	43	0	0.000	0.243	2.122	-89.22	-180.35	0.00	-1.10
559000	0.002	37.781	1.508	41	0	0.000	0.053	3.102	-88.62	-172.11	-0.00	0.00
560000	0.004	99.657	1.491	43	0	0.000	0.135	3.115	-91.20	-180.37	-0.00	0.00
561000	0.023	65.564	0.545	40	0	0.000	0.262	3.205	-79.99	-168.02	-0.00	0.69
562000	0.050	28.444	1.818	38	0	0.000	0.316	3.773	-93.03	-159.94	-0.00	-0.69
563000	0.006	92.469	0.604	41	0	0.000	0.261	3.321	-80.32	-172.10	0.00	-1.62
564000	0.019	16.751	1.503	40	0	0.000	0.300	2.503	-90.51	-168.03	0.00	-3.89
565000	0.003	57.280	0.843	40	0	0.000	0.350	3.779	-88.75	-168.03	0.00	0.00
566000	0.002	31.240	0.709	37	0	0.000	0.271	2.464	-82.09	-155.94	0.00	0.00
567000	0.001	13.516	1.176	36	0	0.000	0.217	2.514	-81.30	-151.96	0.00	-3.59
568000	0.008	56.902	0.887	49	0	0.000	0.228	3.706	-87.65	-205.57	0.00	-2.54
569000	0.004	30.031	0.651	36	0	0.000	0.333	3.254	-86.06	-151.96	-0.00	0.00
570000	0.002	68.122	1.185	47	0	0.000	0.374	2.216	-94.12	-197.07	-0.02	0.00
571000	0.077	39.936	1.851	34	0	0.000	0.303	3.257	-93.38	-144.09	0.00	4.07
572000	0.014	42.517	1.147	35	0	0.000	0.235	2.070	-87.43	-148.01	-0.00	1.00
573000	0.016	56.685	0.967	38	0	0.000	0.197	2.147	-81.03	-159.94	0.00	-4.90
574000	0.038	63.512	0.840	30	0	0.000	0.168	2.559	-86.04	-128.71	0.00	-4.32
575000	0.001	31.757	1.360	43	0	0.000	0.321	3.142	-89.80	-180.34	-0.04	0.00
576000	0.026	69.646	0.864	34	0	0.000	0.186	2.776	-79.76	-144.11	-0.01	0.00
577000	0.003	57.978	1.604	41	0	0.000	0.293	2.980	-89.87	-172.11	0.00	0.00
578000	0.004	31.132	1.494	32	0	0.000	0.221	2.021	-82.91	-136.33	-0.00	0.00
579000	0.000	25.476	0.481	40	0	0.000	0.402	2.924	-81.18	-168.01	0.00	-0.56
580000	0.002	95.525	1.501	39	0	0.000	0.230	2.397	-86.49	-163.99	-0.00	0.00
581000	0.016	29.252	0.438	32	0	0.000	0.398	2.794	-88.85	-136.32	0.00	-0.40
582000	0.107	38.140	1.067	40	0	0.000	0.257	1.852	-87.35	-168.03	-0.00	1.30
583000	0.052	133.100	1.324	46	0	0.000	0.358	3.843	-95.37	-192.87	0.00	0.00
584000	0.029	24.295	0.589	39	0	0.000	0.286	2.927	-81.80	-163.96	0.00	4.66
585000	0.003	68.736	0.726	41	0	0.000	0.219	2.735	-89.36	-172.12	0.00	-2.57
586000	0.007	28.725	1.034	44	0	0.000	0.156	2.900	-88.61	-184.50	0.00	0.00
587000	0.006	10.319	0.641	45	0	0.000	0.401	3.506	-89.60	-188.65	0.00	0.00
588000	0.007	51.101	2.812	45	0	0.000	0.325	2.952	-95.73	-188.69	0.00	-2.52
589000	0.060	137.513	1.783	38	0	0.000	0.130	3.139	-96.00	-159.97	0.00	-0.77
590000	0.025	40.917	0.659	39	0	0.000	0.300	1.867	-80.45	-163.97	0.00	0.00
591000	0.040	57.476	0.844	32	0	0.000	0.233	3.283	-91.44	-136.33	-0.00	0.00
592000	0.072	20.926	0.565	25	0	0.000	0.245	2.292	-82.67	-110.20	0.00	0.00
593000	0.037	25.511	0.832	44	0	0.000	0.277	2.476	-80.73	-184.48	0.00	-0.46
594000	0.008	9.135	1.500	37	0	0.000	0.192	1.269	-83.71	-155.93	-0.00	0.00
595000	0.057	72.821	1.323	40	0	0.000	0.207	1.649	-96.34	-168.04	-0.06	0.00
596000	0.010	13.253	0.416	37	0	0.000	0.385	3.604	-88.44	-155.93	0.00	4.82
597000	0.018	45.855	1.523	41	0	0.000	0.315	3.427	-89.80	-172.11	-0.00	0.00
598000	0.023	17.332	0.513	30	0	0.000	0.295	3.145	-86.40	-128.68	0.00	0.00
599000	0.005	17.894	1.224	32	0	0.000	0.224	2.467	-79.53	-136.33	-0.00	0.00
600000	0.003	37.675	0.877	39	0	0.000	0.208	2.881	-75.87	-163.97	0.00	-2.12
601000	0.001	18.086	1.559	42	0	0.000	0.232	1.232	-90.42	-176.22	0.00	0.00
602000	0.139	47.001	0.697	35	0	0.000	0.329	2.873	-84.37	-148.01	0.00	-1.92
603000	0.021	29.736	1.009	38	0	0.000	0.306	3.049	-84.26	-159.94	0.00	3.16
604000	0.008	37.661	0.718	42	0	0.000	0.293	2.334	-87.84	-176.20	0.00	0.00
605000	0.001	41.262	0.962	40	0	0.000	0.215	2.949	-83.86	-168.03	-0.00	-0.69
606000	0.001	10.925	1.862	31	0	0.000	0.338	3.816	-91.57	-132.50	-0.00	0.00
607000	0.011	28.249	1.259	37	0	0.000	0.187	2.121	-84.93	-155.93	-0.00	0.00
608000	0.019	98.845	1.040	38	0	0.000	0.223	3.287	-80.22	-159.95	-0.00	0.09
609000	0.036	5.015	0.419	38	0	0.000	0.378	3.094	-87.09	-159.93	0.00	-1.37
610000	0.044	52.109	0.969	29	0	0.000	0.272	2.532	-85.87	-124.94	-0.00	0.69
611000	0.060	14.145	1.203	41	0	0.000	0.368	3.095	-90.13	-172.10	-0.00	0.18
612000	0.008	35.834	1.246	35	0	0.000	0.259	2.814	-82.36	-148.01	-0.00	0.01
613000	0.043	5.569	0.582	30	0	0.000	0.403	3.583	-86.95	-128.69	0.00	-1.34
614000	0.034	39.985	1.126	34	0	0.000	0.247	2.358	-89.61	-144.10	-0.00	-0.69
615000	0.040	38.290	0.754	39	0	0.000	0.232	2.745	-85.55	-163.97	-0.00	0.00
616000	0.037	70.211	2.817	50	0	0.000	0.096	2.625	-90.48	-209.87	0.00	-1.43
617000	0.014	26.039	1.046	42	0	0.000	0.318	2.716	-87.68	-176.21	-0.00	0.00
618000	0.028	26.291	0.622	43	0	0.000	0.359	3.043	-95.57	-180.33	0.01	0.00
619000	0.006	11.940	0.603	42	0	0.000	0.401	3.078	-88.82	-176.20	-0.00	0.00
620000	0.030	51.203	1.040	37	0	0.000	0.216	3.653	-90.08	-155.97	0.00	4.60
621000	0.035	75.750	1.480	36	0	0.000	0.275	3.940	-85.19	-151.96	-0.01	0.00
622000	0.053	45.300	1.551	33	0	0.000	0.237	2.367	-95.35	-140.21	-0.00	0.00
623000	0.015	31.173	1.069	30	0	0.000	0.224	3.307	-81.47	-128.71	-0.00	0.00
624000	0.017	33.100	1.005	32	0	0.000	0.329	2.314	-85.66	-136.33	0.00	0.00
625000	0.017	17.933	1.056	36	0	0.000	0.196	3.676	-81.70	-151.97	-0.00	0.69
626000	0.001	14.725	0.613	35	0	0.000	0.382	2.648	-84.29	-148.00	0.00	0.06
627000	0.014	14.440	0.749	38	0	0.000	0.335	2.145	-83.56	-159.93	0.00	-2.43
628000	0.154	59.090	1.112	35	0	0.000	0.326	3.087	-92.06	-148.01	0.00	0.00
629000	0.025	17.147	0.548	37	0	0.000	0.324	2.158	-83.10	-155.93	0.00	0.00
630000	0.003	83.357	1.082	36	0	0.000	0.226	2.146	-85.94	-151.97	-0.00	0.00
631000	0.056	19.602	0.816	37	0	0.000	0.265	3.056	-83.77	-155.93	-0.00	0.00
632000	0.007	57.785	1.469	37	0	0.000	0.283	3.445	-87.34	-155.94	0.00	0.00
633000	0.070	45.777	0.524	42	0	0.000	0.263	1.506	-93.35	-176.22	0.00	-0.45
634000	0.017	5.166	1.083	35	0	0.000	0.288	1.532	-90.84	-148.00	0.00	0.00
635000	0.014	153.186	0.929	39	0	0.000	0.270	2.926	-87.48	-163.99	0.00	-4.93
636000	0.002	9.722	1.103	34	0	0.000	0.294	2.054	-87.58	-144.09	0.00	-3.57
637000	0.000	32.434	0.671	36	0	0.000	0.327	3.746	-84.41	-151.95	0.01	0.00
638000	0.000	32.219	0.635	38	0	0.000	0.505	3.630	-89.99	-159.93	0.00	0.69
639000	0.000	62.141	1.002	48	0	0.000	0.141	2.683	-76.46	-201.32	0.00	0.00
640000	0.003	54.051	1.269	40	0	0.000	0.062	3.578	-70.10	-168.04	-0.00	0.54
641000	0.053	40.893	1.001	40	0	0.000	0.036	3.056	-76.94	-168.04	0.00	-0.69
642000	0.063	53.783	1.216	39	0	0.000	0.213	3.203	-88.33	-163.99	0.00	0.69
643000	0.011	69.517	0.841	42	0	0.000	0.342	2.264	-98.19	-176.22	-0.00	0.00
644000	0.021	7.649	1.185	34	0	0.000	0.237	3.860	-81.34	-144.08	0.00	-0.43
645000	0.010	49.123	1.407	44	0	0.000	0.261	2.835	-86.86	-184.49	-0.01	-0.69
646000	0.007	168.279	1.051	48	0	0.000	0.203	2.337	-82.53	-201.33	0.00	0.00
647000	0.049	24.698	0.638	44	0	0.000	0.452	1.963	-92.49	-184.49	0.00	-2.42
648000	0.079	83.799	0.993	46	0	0.000	0.138	1.705	-88.09	-192.89	0.02	0.00
649000	0.035	71.896	1.654	38	0	0.000	0.116	1.835	-86.53	-159.95	0.00	0.94
650000	0.011	88.133	0.856	34	0	0.000	0.178	2.606	-87.51	-144.11	0.00	-1.95
651000	0.008	88.149	0.807	36	0	0.000	0.317	3.459	-95.82	-151.96	0.00	-0.92
652000	0.010	72.650	1.470	40	0	0.000	0.185	2.362	-101.18	-168.08	-0.00	0.00
653000	0.027	19.747	0.694	38	0	0.000	0.322	2.924	-78.99	-159.93	0.00	-1.02
654000	0.003	26.212	0.699	40	0	0.000	0.297	2.527	-79.90	-168.02	0.00	-1.66
655000	0.011	13.036	0.769	41	0	0.000	0.215	2.757	-81.20	-172.10	-0.00	-0.69
656000	0.008	22.126	1.698	42	0	0.000	0.117	1.760	-82.41	-176.22	0.00	0.00
657000	0.018	52.647	1.465	30	0	0.000	0.125	2.023	-80.24	-128.70	-0.04	0.00
658000	0.021	45.278	1.343	37	0	0.000	0.176	3.445	-76.43	-155.93	0.00	0.00
659000	0.012	13.087	0.430	32	0	0.000	0.271	3.616	-87.43	-136.32	-0.00	0.00
660000	0.040	17.370	0.754	36	0	0.000	0.282	3.500	-84.93	-151.95	0.00	0.00
661000	0.047	21.689	1.134	35	0	0.000	0.277	3.599	-98.43	-148.01	0.00	-0.69
662000	0.001	35.877	0.901	34	0	0.000	0.262	1.106	-89.90	-144.09	-0.00	0.00
663000	0.008	27.266	1.330	40	0	0.000	0.196	2.985	-84.90	-168.03	0.00	0.69
664000	0.014	12.028	0.818	39	0	0.000	0.185	2.983	-86.22	-163.96	0.00	-0.69
665000	0.015	12.630	0.544	38	0	0.000	0.343	3.860	-80.06	-159.93	0.00	0.00
666000	0.001	129.077	0.768	32	0	0.000	0.228	3.002	-85.94	-136.34	0.00	-1.76
667000	0.004	34.665	0.885	40	0	0.000	0.408	3.824	-85.52	-168.02	0.00	0.76
668000	0.026	91.054	0.896	41	0	0.000	0.279	2.850	-86.96	-172.10	-0.00	-0.69
669000	0.057	7.864	1.176	37	0	0.000	0.306	3.430	-85.65	-155.93	0.00	-0.20
670000	0.017	68.518	1.054	41	0	0.000	0.171	3.365	-85.98	-172.11	0.00	-1.83
671000	0.026	76.648	0.445	36	0	0.000	0.233	2.985	-77.74	-151.96	-0.00	0.00
672000	0.037	41.606	1.608	40	0	0.000	0.221	2.809	-80.09	-168.04	0.00	0.82
673000	0.040	20.979	1.533	44	0	0.000	0.046	3.575	-81.28	-184.50	0.00	0.00
674000	0.007	38.129	1.175	46	0	0.000	0.036	2.535	-68.18	-192.87	0.00	-0.08
675000	0.013	11.445	1.163	37	0	0.000	0.139	3.190	-72.17	-155.93	0.00	-1.91
676000	0.004	46.577	1.057	43	0	0.000	0.214	2.729	-91.88	-180.34	-0.00	-0.69
677000	0.000	25.114	0.730	48	0	0.000	0.242	2.400	-85.28	-201.30	0.00	0.00
678000	0.059	52.237	1.214	34	0	0.000	0.226	3.922	-85.90	-144.09	-0.00	0.00
679000	0.008	11.322	0.774	36	0	0.000	0.283	2.581	-84.31	-151.95	0.00	0.00
680000	0.046	45.733	0.763	28	0	0.000	0.316	3.378	-91.61	-121.19	0.00	0.00
681000	0.033	9.889	1.383	33	0	0.000	0.192	2.231	-86.80	-140.19	-0.00	0.00
682000	0.008	88.276	0.950	35	0	0.000	0.185	4.476	-79.31	-148.03	0.00	0.00
683000	0.007	44.867	1.543	37	0	0.000	0.197	2.536	-80.56	-155.94	-0.00	0.00
684000	0.021	137.847	0.554	44	0	0.000	0.207	3.946	-85.00	-184.53	0.00	-3.26
685000	0.038	46.173	1.025	39	0	0.000	0.333	3.065	-82.85	-163.97	-0.00	-0.69
686000	0.008	17.749	0.646	34	0	0.000	0.366	3.137	-88.35	-144.08	0.00	-1.47
687000	0.056	40.905	0.903	39	0	0.000	0.319	2.534	-88.67	-163.97	-0.03	0.00
688000	0.008	15.656	0.547	35	0	0.000	0.255	2.601	-83.18	-148.00	0.00	0.69
689000	0.013	82.945	1.295	36	0	0.000	0.259	3.293	-83.05	-151.96	0.00	-1.64
690000	0.030	277.364	1.095	41	0	0.000	0.331	3.322	-95.91	-172.12	-0.01	1.04
691000	0.004	45.899	0.574	47	0	0.000	0.316	2.729	-85.95	-197.07	0.00	-3.28
692000	0.024	34.308	0.637	41	0	0.000	0.226	2.967	-90.95	-172.10	-0.00	0.69
693000	0.089	64.605	0.921	36	0	0.000	0.252	2.248	-83.40	-151.97	-0.00	-0.69
694000	0.049	57.638	1.603	38	0	0.000	0.279	1.964	-93.69	-159.95	-0.00	0.00
695000	0.004	71.296	0.817	35	0	0.000	0.214	2.173	-88.07	-148.02	0.00	4.18
696000	0.008	26.612	1.476	33	0	0.000	0.380	3.150	-88.28	-140.20	-0.05	0.00
697000	0.014	14.952	0.541	48	0	0.000	0.308	4.002	-86.49	-201.31	0.00	-2.40
698000	0.001	12.703	1.907	41	0	0.000	0.391	2.646	-86.37	-172.10	0.00	0.00
699000	0.143	76.267	1.160	42	0	0.000	0.091	1.471	-88.24	-176.22	0.00	-0.92
700000	0.013	13.287	0.884	36	0	0.000	0.344	1.496	-90.34	-151.96	0.00	-0.69
701000	0.010	128.087	1.136	37	0	0.000	0.300	3.300	-94.67	-155.97	-0.00	0.69
702000	0.010	21.028	0.546	41	0	0.000	0.309	3.405	-79.79	-172.10	0.00	0.68
703000	0.010	50.371	1.554	43	0	0.000	0.343	2.839	-90.65	-180.34	-0.00	0.00
704000	0.007	14.291	0.791	41	0	0.000	0.347	3.648	-89.00	-172.10	0.00	-1.58
705000	0.048	13.028	1.266	39	0	0.000	0.247	3.349	-88.47	-163.97	0.00	-2.46
706000	0.002	33.595	0.840	44	0	0.000	0.123	2.626	-77.88	-184.50	0.00	0.00
707000	0.085	63.226	0.907	42	0	0.000	0.224	3.754	-85.44	-176.23	-0.00	0.69
708000	0.002	6.825	0.463	50	0	0.000	0.321	2.650	-75.22	-209.84	-0.00	-0.69
709000	0.019	11.939	0.901	39	0	0.000	0.264	3.154	-90.23	-163.97	0.00	0.00
710000	0.001	42.319	1.392	38	0	0.000	0.241	2.307	-91.67	-159.96	0.00	-11.28
711000	0.002	22.777	1.199	45	0	0.000	0.277	3.114	-84.64	-188.66	0.00	-0.69
712000	0.003	19.243	0.603	41	0	0.000	0.315	3.726	-90.59	-172.10	-0.00	0.33
713000	0.001	53.375	1.289	35	0	0.000	0.212	2.438	-87.17	-148.01	0.00	0.00
714000	0.002	27.689	0.654	37	0	0.000	0.296	3.215	-85.15	-155.93	0.00	-0.54
715000	0.008	298.556	1.318	40	0	0.000	0.245	3.272	-90.90	-168.05	0.00	-2.34
716000	0.005	9.155	0.592	34	0	0.000	0.266	3.804	-75.06	-144.08	-0.02	0.00
717000	0.010	67.366	1.168	30	0	0.000	0.154	2.406	-95.64	-128.74	-0.00	0.00
718000	0.042	119.453	2.069	32	0	0.000	0.104	3.434	-91.06	-136.36	0.00	0.00
719000	0.095	22.788	0.742	38	0	0.000	0.274	2.170	-84.99	-159.94	0.00	-3.71
720000	0.013	11.987	0.478	37	0	0.000	0.256	2.427	-77.94	-155.93	0.01	0.00
721000	0.006	38.947	0.775	34	0	0.000	0.228	2.925	-81.21	-144.08	0.00	0.71
722000	0.017	32.305	0.335	31	0	0.000	0.325	2.901	-85.56	-132.49	0.00	-0.18
723000	0.012	25.911	1.702	34	0	0.000	0.205	3.122	-90.54	-144.09	-0.00	0.00
724000	0.001	8.713	0.795	46	0	0.000	0.375	2.867	-86.19	-192.85	0.00	-3.82
725000	0.010	17.686	0.643	38	0	0.000	0.309	2.410	-87.37	-159.94	0.00	0.00
726000	0.013	13.351	0.801	35	0	0.000	0.444	2.831	-89.91	-148.00	-0.01	0.00
727000	0.027	46.621	0.570	42	0	0.000	0.328	3.301	-90.83	-176.21	0.00	-1.64
728000	0.022	51.389	1.035	47	0	0.000	0.309	3.813	-93.47	-197.09	0.00	-0.69
729000	0.024	48.897	0.731	39	0	0.000	0.309	2.284	-85.93	-163.97	0.02	0.00
730000	0.009	50.294	1.075	31	0	0.000	0.319	2.433	-91.23	-132.51	0.00	0.00
731000	0.069	43.750	1.568	38	0	0.000	0.226	1.993	-90.11	-159.95	-0.06	0.00
732000	0.004	183.737	0.844	44	0	0.000	0.175	3.165	-79.79	-184.52	0.03	0.00
733000	0.022	57.163	1.414	41	0	0.000	0.118	2.725	-80.97	-172.12	0.00	-0.69
734000	0.009	198.321	1.124	40	0	0.000	0.216	3.050	-82.38	-168.05	0.00	0.90
735000	0.078	52.344	1.729	32	0	0.000	0.200	1.934	-89.19	-136.34	0.00	0.00
736000	0.010	24.924	0.514	38	0	0.000	0.307	3.352	-91.40	-159.93	-0.00	-0.69
737000	0.001	12.458	0.941	43	0	0.000	0.262	3.232	-79.76	-180.33	0.00	-0.28
738000	0.055	46.197	1.083	44	0	0.000	0.111	1.468	-86.78	-184.50	0.00	1.52
739000	0.055	253.207	1.118	48	0	0.000	0.151	3.337	-96.62	-201.35	-0.01	0.00
740000	0.017	14.541	0.716	40	0	0.000	0.254	2.987	-84.23	-168.03	0.00	4.89
741000	0.024	23.396	0.561	39	0	0.000	0.162	3.652	-86.61	-163.97	-0.00	-0.69
742000	0.099	42.077	1.200	33	0	0.000	0.236	3.112	-92.07	-140.20	0.00	0.69
743000	0.001	32.162	1.286	37	0	0.000	0.184	1.781	-92.04	-155.94	0.00	4.90
744000	0.004	5.796	0.687	37	0	0.000	0.315	3.711	-86.37	-155.92	0.00	0.69
745000	0.005	114.197	1.180	35	0	0.000	0.166	2.127	-92.89	-148.03	0.00	0.00
746000	0.009	31.332	0.689	35	0	0.000	0.286	2.950	-83.48	-148.01	-0.00	0.00
747000	0.002	55.738	0.834	38	0	0.000	0.350	2.815	-83.41	-159.93	-0.00	0.00
748000	0.022	49.503	0.589	45	0	0.000	0.156	2.232	-89.76	-188.67	0.03	0.00
749000	0.032	25.518	0.914	40	0	0.000	0.358	3.055	-87.62	-168.02	-0.00	0.00
750000	0.001	26.096	1.092	38	0	0.000	0.256	3.571	-86.00	-159.94	-0.02	0.00
751000	0.054	73.720	1.054	37	0	0.000	0.279	3.489	-91.04	-155.94	0.00	0.00
752000	0.020	31.318	0.577	42	0	0.000	0.309	3.106	-91.46	-176.22	0.00	-0.52
753000	0.006	15.228	0.925	35	0	0.000	0.326	3.372	-86.01	-148.00	0.00	-0.74
754000	0.209	82.475	1.361	35	0	0.000	0.098	2.320	-93.88	-148.05	0.00	0.00
755000	0.007	31.704	0.308	41	0	0.000	0.355	3.049	-84.89	-172.09	-0.00	0.00
756000	0.013	27.942	0.725	46	0	0.000	0.375	1.764	-94.17	-192.85	0.00	-1.72
757000	0.065	19.859	1.517	37	0	0.000	0.078	2.930	-84.65	-155.94	0.00	3.89
758000	0.045	85.097	1.617	39	0	0.000	0.166	2.546	-92.59	-163.99	0.00	-4.61
759000	0.004	24.777	0.817	46	0	0.000	0.224	3.262	-86.95	-192.86	-0.00	0.00
760000	0.030	16.115	0.903	38	0	0.000	0.284	4.829	-87.37	-159.93	0.01	0.00
761000	0.030	19.572	0.963	44	0	0.000	0.353	2.978	-90.27	-184.48	-0.00	0.00
762000	0.002	25.846	0.825	38	0	0.000	0.289	2.373	-82.99	-159.94	0.00	4.54
763000	0.180	48.352	1.004	41	0	0.000	0.212	2.170	-96.45	-172.12	0.00	0.69
764000	0.002	14.865	1.290	33	0	0.000	0.291	3.083	-86.88	-140.19	-0.00	0.00
765000	0.011	136.215	1.456	40	0	0.000	0.289	3.056	-81.15	-168.03	0.00	-3.22
766000	0.003	11.113	0.384	42	0	0.000	0.430	2.765	-87.21	-176.20	-0.00	0.00
767000	0.007	25.812	1.309	44	0	0.000	0.345	1.757	-93.81	-184.49	0.00	-0.69
768000	0.008	10.452	0.555	38	0	0.000	0.283	3.406	-97.78	-159.93	0.00	-1.23
769000	0.019	42.336	1.177	38	0	0.000	0.193	2.961	-92.68	-159.96	-0.00	-0.69
770000	0.002	20.433	0.492	39	0	0.000	0.182	3.572	-73.66	-163.97	0.00	0.00
771000	0.001	16.614	0.581	36	0	0.000	0.390	3.249	-82.67	-151.95	-0.00	-0.69
772000	0.014	48.424	0.784	44	0	0.000	0.313	1.633	-90.19	-184.48	0.00	0.00
773000	0.001	40.157	0.825	33	0	0.000	0.314	3.184	-91.81	-140.19	0.00	-0.26
774000	0.002	42.294	0.803	44	0	0.000	0.397	3.230	-95.13	-184.49	-0.00	-0.69
775000	0.006	12.251	1.375	41	0	0.000	0.320	3.466	-81.25	-172.10	-0.00	-0.69
776000	0.011	63.454	0.805	35	0	0.000	0.283	2.996	-81.27	-148.01	0.00	0.00
777000	0.047	32.920	0.977	36	0	0.000	0.373	3.209	-86.59	-151.95	0.00	-1.29
778000	0.038	64.814	1.325	31	0	0.000	0.326	2.912	-91.91	-132.50	0.00	-0.94
779000	0.020	38.376	1.314	37	0	0.000	0.142	2.783	-78.49	-155.94	-0.00	0.00
780000	0.009	30.890	0.940	30	0	0.000	0.127	3.669	-92.29	-128.71	0.00	-1.36
781000	0.007	309.356	2.008	47	0	0.000	0.131	3.064	-99.08	-197.13	0.00	-3.20
782000	0.001	17.805	0.671	40	0	0.000	0.265	2.904	-80.36	-168.02	0.00	1.51
783000	0.000	35.686	1.571	30	0	0.000	0.335	2.036	-89.21	-128.70	0.00	4.91
784000	0.010	41.071	1.120	39	0	0.000	0.273	2.847	-81.48	-163.97	0.00	-1.38
785000	0.005	16.562	0.467	40	0	0.000	0.296	3.043	-79.17	-168.01	0.00	-0.26
786000	0.136	61.294	1.227	36	0	0.000	0.234	2.459	-90.83	-151.96	0.00	-0.81
787000	0.044	17.808	1.045	43	0	0.000	0.409	2.835	-93.54	-180.34	-0.00	0.00
788000	0.019	40.676	0.886	41	0	0.000	0.177	1.430	-84.92	-172.14	-0.00	-0.69
789000	0.058	75.826	0.671	36	0	0.000	0.271	2.476	-82.24	-151.97	0.00	0.00
790000	0.026	39.761	1.121	45	0	0.000	0.258	2.579	-86.09	-188.66	0.00	0.91
791000	0.001	28.139	1.096	35	0	0.000	0.300	3.591	-93.25	-148.00	0.00	-1.97
792000	0.004	21.011	0.917	44	0	0.000	0.353	2.666	-94.28	-184.48	-0.03	0.00
793000	0.000	32.553	0.767	38	0	0.000	0.300	2.477	-88.26	-159.94	0.00	-1.90
794000	0.029	30.356	0.828	31	0	0.000	0.254	2.058	-86.02	-132.50	0.00	-0.50
795000	0.095	37.936	1.219	32	0	0.000	0.216	3.696	-95.31	-136.35	0.00	-3.15
796000	0.030	38.272	1.063	46	0	0.000	0.290	3.737	-100.48	-192.87	0.00	-0.17
797000	0.027	11.485	1.050	43	0	0.000	0.462	2.645	-97.23	-180.34	-0.00	0.45
798000	0.017	89.048	3.721	40	0	0.000	0.287	2.501	-92.68	-168.06	0.00	3.88
799000	0.000	13.621	0.955	44	0	0.000	0.354	3.927	-91.30	-184.48	-0.00	-0.69
800000	0.004	12.909	0.490	32	0	0.000	0.315	2.618	-77.48	-136.32	0.00	-0.69
801000	0.002	8.235	1.567	40	0	0.000	0.307	3.990	-85.96	-168.03	0.00	-0.64
802000	0.002	56.364	0.378	40	0	0.000	0.299	2.782	-86.98	-168.04	0.00	-0.67
803000	0.013	82.165	0.970	33	0	0.000	0.357	3.429	-83.11	-140.19	0.00	-0.58
804000	0.018	18.308	1.027	37	0	0.000	0.332	2.743	-84.68	-155.94	-0.00	0.69
805000	0.002	38.298	1.006	42	0	0.000	0.290	2.505	-85.93	-176.21	-0.00	-0.69
806000	0.097	15.420	1.777	40	0	0.000	0.296	3.181	-92.16	-168.03	0.00	-0.08
807000	0.013	8.983	0.722	41	0	0.000	0.239	3.140	-81.23	-172.10	0.00	-6.93
808000	0.026	73.013	1.058	36	0	0.000	0.163	3.816	-77.04	-151.96	0.00	-5.15
809000	0.044	18.306	0.720	39	0	0.000	0.208	3.736	-87.52	-163.97	0.00	1.36
810000	0.019	18.647	1.354	37	0	0.000	0.336	3.994	-82.46	-155.93	0.00	0.94
811000	0.015	24.395	0.769	42	0	0.000	0.253	3.087	-83.20	-176.21	0.00	-3.29
812000	0.011	123.719	1.132	46	0	0.000	0.119	3.732	-84.08	-192.87	-0.00	0.00
813000	0.036	147.544	1.071	32	0	0.000	0.285	4.337	-79.19	-136.35	0.00	3.88
814000	0.005	138.583	1.503	37	0	0.000	0.198	2.338	-85.69	-155.97	0.00	0.00
815000	0.005	24.658	1.225	34	0	0.000	0.343	3.446	-89.79	-144.09	0.00	-1.78
816000	0.001	36.187	0.768	39	0	0.000	0.322	3.233	-96.77	-163.97	0.00	-3.85
817000	0.017	74.122	0.859	39	0	0.000	0.345	2.379	-88.24	-163.98	0.00	0.00
818000	0.008	56.616	1.050	40	0	0.000	0.261	3.442	-87.80	-168.07	0.00	-0.69
819000	0.037	27.383	1.074	36	0	0.000	0.285	3.359	-84.31	-151.96	-0.00	0.00
820000	0.022	43.698	0.892	40	0	0.000	0.250	2.592	-88.42	-168.04	0.00	-1.23
821000	0.061	8.305	0.472	38	0	0.000	0.264	3.385	-81.45	-159.93	-0.00	-0.69
822000	0.159	49.037	1.391	29	0	0.000	0.161	3.473	-84.19	-124.93	0.00	-0.69
823000	0.025	15.295	1.075	33	0	0.000	0.208	2.723	-79.22	-140.19	-0.00	0.00
824000	0.115	39.965	2.109	42	0	0.000	0.195	2.418	-89.83	-176.23	0.00	-1.39
825000	0.032	55.916	1.497	39	0	0.000	0.249	4.518	-95.98	-163.98	0.00	1.72
826000	0.011	51.334	1.493	37	0	0.000	0.111	2.955	-78.72	-155.95	0.00	-1.04
827000	0.019	19.595	1.152	37	0	0.000	0.223	2.842	-89.47	-155.94	0.00	-0.69
828000	0.001	359.899	0.829	46	0	0.000	0.239	3.028	-100.36	-192.90	-0.01	-0.69
829000	0.059	45.268	1.423	41	0	0.000	0.292	2.917	-90.92	-172.11	0.00	-3.36
830000	0.010	16.613	0.670	34	0	0.000	0.227	3.505	-84.94	-144.08	-0.00	0.33
831000	0.001	15.230	1.152	34	0	0.000	0.291	4.683	-83.87	-144.09	0.00	-0.79
832000	0.001	24.447	0.264	39	0	0.000	0.239	0.990	-89.53	-163.97	0.00	-0.69
833000	0.008	16.901	0.827	34	0	0.000	0.255	3.136	-79.67	-144.09	0.00	-2.42
834000	0.001	33.296	1.134	36	0	0.000	0.211	3.196	-77.02	-151.95	-0.00	0.43
835000	0.007	8.306	0.953	41	0	0.000	0.309	3.053	-80.15	-172.10	0.00	0.00
836000	0.000	4.943	0.628	31	0	0.000	0.465	3.900	-90.44	-132.49	0.00	0.00
837000	0.001	17.017	0.973	39	0	0.000	0.357	2.069	-90.60	-163.96	-0.00	0.00
838000	0.009	15.966	0.584	33	0	0.000	0.324	2.540	-83.94	-140.18	0.00	2.04
839000	0.017	15.244	1.098	43	0	0.000	0.305	2.966	-86.92	-180.33	0.00	0.00
840000	0.051	11.600	0.620	44	0	0.000	0.284	2.370	-82.30	-184.48	0.00	0.00
841000	0.021	21.795	1.577	39	0	0.000	0.188	2.138	-76.12	-163.98	-0.00	0.00
842000	0.002	52.986	0.915	41	0	0.000	0.223	1.790	-88.89	-172.12	-0.00	0.00
843000	0.003	51.008	1.065	49	0	0.000	0.224	3.218	-84.23	-205.57	0.00	4.76
844000	0.047	72.234	0.974	32	0	0.000	0.261	3.132	-93.72	-136.33	0.00	-1.57
845000	0.055	38.374	0.912	42	0	0.000	0.239	3.392	-84.44	-176.22	-0.00	0.69
846000	0.002	58.772	0.666	45	0	0.000	0.140	3.385	-75.59	-188.68	0.04	0.00
847000	0.057	17.956	1.474	34	0	0.000	0.203	3.115	-91.27	-144.09	0.00	-0.69
848000	0.031	12.830	1.702	43	0	0.000	0.288	2.139	-89.36	-180.34	-0.00	0.00
849000	0.008	424.395	1.508	40	0	0.000	0.081	1.860	-91.60	-168.10	0.00	0.00
850000	0.040	29.753	0.411	39	0	0.000	0.243	2.612	-92.17	-163.98	0.00	0.00
851000	0.039	62.309	1.100	38	0	0.000	0.313	2.311	-93.59	-159.95	0.00	0.00
852000	0.052	17.702	0.836	38	0	0.000	0.291	2.648	-84.42	-159.93	0.00	-3.08
853000	0.009	98.952	1.279	48	0	0.000	0.224	3.235	-89.83	-201.32	0.00	0.69
854000	0.047	24.319	0.660	47	0	0.000	0.270	2.123	-81.38	-197.07	0.00	-0.35
855000	0.007	58.313	1.343	39	0	0.000	0.285	1.815	-89.90	-163.98	-0.02	0.00
856000	0.005	242.821	2.137	42	0	0.000	0.104	4.040	-92.39	-176.25	-0.01	-0.69
857000	0.266	58.650	1.200	38	0	0.000	0.198	2.015	-98.30	-159.98	0.00	-0.17
858000	0.003	51.663	0.906	34	0	0.000	0.292	2.470	-89.82	-144.10	0.00	-0.69
859000	0.006	13.527	0.516	29	0	0.000	0.437	2.290	-84.47	-124.92	0.00	-1.53
860000	0.017	35.004	0.892	38	0	0.000	0.254	3.084	-84.32	-159.94	0.00	-7.57
861000	0.019	54.061	0.611	43	0	0.000	0.249	2.781	-82.68	-180.34	0.00	0.00
862000	0.015	125.157	2.252	44	0	0.000	0.213	3.292	-94.95	-184.52	0.00	-1.84
863000	0.016	70.386	1.065	33	0	0.000	0.233	3.523	-80.94	-140.19	-0.00	-0.69
864000	0.065	50.577	1.073	42	0	0.000	0.225	2.739	-82.31	-176.22	-0.00	0.00
865000	0.038	152.747	1.283	32	0	0.000	0.285	2.932	-85.53	-136.34	-0.00	-0.69
866000	0.032	15.223	1.122	33	0	0.000	0.296	3.454	-85.79	-140.19	0.00	-0.69
867000	0.001	4.796	0.373	32	0	0.000	0.296	3.389	-76.54	-136.32	0.00	-0.18
868000	0.010	40.860	1.281	40	0	0.000	0.328	2.813	-86.78	-168.02	-0.00	1.66
869000	0.002	45.937	0.590	35	0	0.000	0.341	3.077	-86.42	-148.00	-0.00	0.00
870000	0.008	22.285	0.756	38	0	0.000	0.236	3.570	-78.95	-159.93	0.00	0.00
871000	0.025	130.022	1.074	35	0	0.000	0.303	3.283	-87.15	-148.03	0.00	3.99
872000	0.033	36.364	1.000	35	0	0.000	0.298	3.401	-78.46	-148.01	0.00	-0.69
873000	0.034	110.689	0.662	39	0	0.000	0.199	4.904	-76.73	-163.98	0.00	0.00
874000	0.001	17.499	1.999	35	0	0.000	0.161	2.991	-78.94	-148.02	0.00	0.00
875000	0.073	48.426	0.643	34	0	0.000	0.299	2.835	-87.11	-144.09	0.00	0.72
876000	0.117	25.939	1.523	33	0	0.000	0.220	3.060	-84.33	-140.19	-0.00	0.00
877000	0.008	21.793	0.718	36	0	0.000	0.299	2.828	-78.42	-151.96	-0.00	0.00
878000	0.010	58.914	1.200	41	0	0.000	0.240	2.890	-90.82	-172.12	0.00	-1.58
879000	0.001	42.528	0.657	44	0	0.000	0.219	2.921	-89.69	-184.48	-0.00	0.69
880000	0.000	31.868	1.326	40	0	0.000	0.284	2.798	-87.90	-168.03	0.00	-1.05
881000	0.017	36.607	1.248	36	0	0.000	0.250	3.012	-93.31	-151.96	-0.00	0.69
882000	0.001	11.237	1.108	38	0	0.000	0.284	2.616	-77.63	-159.94	-0.00	0.00
883000	0.084	35.457	0.849	35	0	0.000	0.150	3.776	-70.62	-148.02	0.00	-0.69
884000	0.009	229.992	1.162	37	0	0.000	0.123	2.776	-74.55	-155.95	0.00	-0.72
885000	0.022	109.747	1.412	33	0	0.000	0.115	3.396	-82.11	-140.20	0.00	1.25
886000	0.006	19.708	1.199	38	0	0.000	0.286	2.063	-87.23	-159.93	0.00	4.46
887000	0.007	18.818	0.620	37	0	0.000	0.276	3.638	-85.42	-155.93	0.01	0.00
888000	0.004	48.818	1.664	42	0	0.000	0.263	3.372	-100.48	-176.22	-0.00	0.00
889000	0.008	57.100	1.590	45	0	0.000	0.232	3.026	-82.40	-188.67	0.00	-1.29
890000	0.028	13.032	0.816	41	0	0.000	0.239	3.929	-86.08	-172.11	0.00	-0.85
891000	0.026	132.409	1.768	34	0	0.000	0.233	3.725	-91.86	-144.10	0.00	0.00
892000	0.008	39.655	1.078	41	0	0.000	0.200	2.720	-85.85	-172.11	0.00	-0.19
893000	0.001	37.647	0.901	46	0	0.000	0.384	1.661	-93.12	-192.85	0.00	0.69
894000	0.022	7.199	0.759	34	0	0.000	0.164	3.432	-78.87	-144.08	0.00	0.00
895000	0.005	29.342	0.596	40	0	0.000	0.365	2.702	-89.36	-168.02	0.00	-0.07
896000	0.021	96.471	0.430	41	0	0.000	0.271	3.077	-79.72	-172.10	0.00	1.09
897000	0.012	15.439	1.915	32	0	0.000	0.199	3.490	-85.64	-136.33	0.00	0.33
898000	0.062	82.265	1.777	44	0	0.000	0.088	3.402	-92.59	-184.53	0.00	3.50
899000	0.056	40.220	1.461	37	0	0.000	0.262	3.146	-95.94	-155.94	0.00	0.00
900000	0.008	35.065	0.748	36	0	0.000	0.199	3.508	-96.03	-151.96	0.00	1.19
901000	0.006	56.219	0.654	35	0	0.000	0.213	2.936	-79.37	-148.01	0.00	-0.37
902000	0.014	39.079	1.236	46	0	0.000	0.246	2.905	-85.77	-192.86	-0.00	1.60
903000	0.012	18.386	0.872	39	0	0.000	0.179	3.375	-88.94	-163.96	-0.00	0.00
904000	0.008	25.439	0.888	38	0	0.000	0.303	2.446	-85.52	-159.93	-0.00	0.00
905000	0.002	83.113	0.660	44	0	0.000	0.279	3.466	-79.04	-184.50	0.00	0.00
906000	0.053	132.753	0.370	31	0	0.000	0.242	3.153	-82.74	-132.53	0.00	0.00
907000	0.255	68.530	1.776	35	0	0.000	0.081	3.549	-80.49	-148.02	0.00	3.50
908000	0.018	153.259	0.993	39	0	0.000	0.325	2.239	-90.92	-163.98	0.00	0.00
909000	0.004	22.504	0.428	41	0	0.000	0.354	3.265	-82.83	-172.10	-0.00	0.59
910000	0.017	19.986	1.415	39	0	0.000	0.337	1.670	-86.70	-163.97	0.00	0.69
911000	0.045	32.099	1.173	33	0	0.000	0.516	3.376	-96.14	-140.19	0.00	-1.33
912000	0.035	14.065	0.574	41	0	0.000	0.316	2.750	-83.78	-172.11	-0.00	-0.69
913000	0.032	40.733	2.193	40	0	0.000	0.263	2.898	-96.43	-168.05	-0.00	0.00
914000	0.075	20.065	1.692	42	0	0.000	0.337	2.413	-91.59	-176.22	0.00	0.00
915000	0.022	35.127	1.053	39	0	0.000	0.296	2.063	-90.45	-163.97	0.00	0.69
916000	0.014	29.902	1.866	36	0	0.000	0.351	2.416	-90.77	-151.97	0.00	0.00
917000	0.011	58.814	0.809	45	0	0.000	0.306	1.794	-83.80	-188.66	0.00	0.00
918000	0.040	77.598	2.188	39	0	0.000	0.008	-0.090	-97.53	-164.01	0.00	-1.47
919000	0.013	6.546	1.111	37	0	0.000	0.177	2.814	-77.43	-155.93	0.01	0.00
920000	0.001	41.446	0.584	45	0	0.000	0.238	3.864	-82.47	-188.67	0.00	0.69
921000	0.010	68.914	1.159	40	0	0.000	0.202	2.526	-82.57	-168.03	-0.00	0.55
922000	0.054	78.388	2.437	39	0	0.000	0.171	4.010	-87.84	-163.98	-0.00	-0.69
923000	0.019	13.956	1.169	41	0	0.000	0.481	2.715	-92.45	-172.09	-0.00	0.00
924000	0.020	18.973	0.787	43	0	0.000	0.257	2.367	-89.31	-180.34	0.02	0.00
925000	0.033	28.912	1.271	42	0	0.000	0.152	3.238	-87.84	-176.22	0.00	-0.85
926000	0.012	46.926	0.919	36	0	0.000	0.353	2.593	-92.50	-151.96	-0.00	0.00
927000	0.004	10.386	1.757	36	0	0.000	0.281	3.695	-91.66	-151.96	-0.00	-0.69
928000	0.020	9.035	0.844	32	0	0.000	0.382	2.956	-85.23	-136.32	-0.00	0.00
929000	0.059	6.054	0.348	31	0	0.000	0.303	3.328	-77.88	-132.48	0.00	0.69
930000	0.008	4.407	0.374	33	0	0.000	0.444	2.888	-83.38	-140.18	-0.00	0.00
931000	0.152	85.144	2.207	41	0	0.000	0.062	3.750	-93.58	-172.13	0.00	0.00
932000	0.081	67.032	1.835	44	0	0.000	0.109	3.411	-80.97	-184.49	0.00	0.00
933000	0.066	21.480	1.211	47	0	0.000	0.144	3.494	-87.35	-197.07	0.00	0.00
934000	0.008	79.650	1.526	42	0	0.000	0.122	3.390	-99.08	-176.26	0.00	0.00
935000	0.043	5.672	0.514	39	0	0.000	0.320	2.913	-87.05	-163.96	0.00	-1.95
936000	0.024	37.956	1.861	38	0	0.000	0.261	2.769	-86.36	-159.94	-0.00	0.00
937000	0.035	25.102	0.660	35	0	0.000	0.300	2.524	-90.43	-148.00	0.00	0.00
938000	0.025	61.301	1.508	43	0	0.000	0.326	3.131	-93.66	-180.35	0.00	2.24
939000	0.014	112.795	1.808	40	0	0.000	0.193	2.746	-91.30	-168.05	0.00	-7.24
940000	0.051	24.354	1.179	39	0	0.000	0.215	2.562	-87.45	-163.98	0.00	0.00
941000	0.034	45.503	0.632	39	0	0.000	0.343	1.764	-87.15	-163.96	-0.00	0.00
942000	0.028	72.235	1.019	32	0	0.000	0.237	2.778	-85.84	-136.33	0.00	-4.07
943000	0.003	40.304	1.284	38	0	0.000	0.155	3.308	-82.90	-159.95	0.01	0.00
944000	0.003	35.107	0.821	43	0	0.000	0.291	1.245	-94.39	-180.34	0.00	0.00
945000	0.093	45.897	0.716	42	0	0.000	0.301	1.704	-89.14	-176.21	0.00	-0.69
946000	0.013	17.857	0.426	47	0	0.000	0.307	2.732	-80.11	-197.07	-0.00	0.00
947000	0.100	43.655	1.065	35	0	0.000	0.180	0.852	-93.07	-148.02	0.00	0.00
948000	0.014	13.806	0.385	29	0	0.000	0.334	3.430	-81.22	-124.92	0.00	0.00
949000	0.006	39.408	0.785	41	0	0.000	0.308	2.607	-86.37	-172.10	-0.00	-0.69
950000	0.014	16.571	0.817	44	0	0.000	0.381	2.957	-87.49	-184.48	0.00	0.00
951000	0.004	13.771	0.874	40	0	0.000	0.299	2.673	-89.64	-168.02	-0.00	-0.69
952000	0.003	22.823	1.326	35	0	0.000	0.356	1.907	-87.34	-148.01	-0.01	0.87
953000	0.029	13.047	1.046	37	0	0.000	0.299	2.352	-84.42	-155.94	-0.00	0.53
954000	0.060	16.607	0.992	45	0	0.000	0.241	2.414	-79.25	-188.65	0.00	-2.71
955000	0.028	45.482	1.601	42	0	0.000	0.117	1.504	-93.96	-176.23	-0.00	0.00
956000	0.047	25.176	1.447	38	0	0.000	0.119	2.701	-83.17	-159.94	-0.00	1.24
957000	0.004	131.228	1.416	48	0	0.000	0.139	3.388	-98.90	-201.33	0.00	0.69
958000	0.000	6.704	0.651	41	0	0.000	0.366	2.880	-87.63	-172.09	0.01	0.00
959000	0.018	26.796	0.699	43	0	0.000	0.336	2.578	-85.39	-180.34	-0.00	-0.69
960000	0.002	9.880	0.790	38	0	0.000	0.336	3.994	-85.41	-159.93	0.01	0.00
961000	0.159	41.303	0.967	37	0	0.000	0.145	2.892	-84.77	-155.94	-0.00	-0.69
962000	0.017	77.258	0.918	42	0	0.000	0.300	3.350	-93.31	-176.22	-0.00	0.00
963000	0.009	48.123	1.440	45	0	0.000	0.233	3.542	-79.98	-188.66	-0.00	0.00
964000	0.028	35.716	0.671	34	0	0.000	0.208	2.848	-78.06	-144.09	0.00	-1.91
965000	0.026	156.301	0.944	31	0	0.000	0.067	3.047	-82.59	-132.53	0.04	0.00
966000	0.025	211.101	2.240	36	0	0.000	0.039	1.619	-78.06	-152.01	0.00	4.84
967000	0.012	22.527	1.711	43	0	0.000	0.100	2.462	-68.30	-180.34	0.00	0.00
968000	0.069	22.726	1.004	45	0	0.000	0.296	4.055	-84.94	-188.66	0.00	0.00
969000	0.029	45.078	0.745	41	0	0.000	0.218	2.158	-85.77	-172.11	-0.00	1.36
970000	0.031	68.436	1.443	49	0	0.000	0.165	3.321	-84.67	-205.58	0.00	0.00
971000	0.003	61.563	0.638	39	0	0.000	0.231	4.040	-86.18	-163.99	0.00	-0.69
972000	0.004	6.851	0.662	33	0	0.000	0.220	2.987	-83.55	-140.18	-0.00	0.00
973000	0.004	7.056	1.418	28	0	0.000	0.216	2.941	-81.41	-121.19	0.00	0.69
974000	0.087	11.521	0.923	39	0	0.000	0.245	1.941	-76.00	-163.97	0.00	-1.86
975000	0.051	11.943	1.099	42	0	0.000	0.266	2.954	-85.01	-176.20	0.00	0.00
976000	0.021	16.100	0.712	36	0	0.000	0.327	3.178	-83.21	-151.95	-0.00	0.00
977000	0.007	15.959	0.954	38	0	0.000	0.293	2.759	-86.93	-159.93	-0.00	1.52
978000	0.008	20.071	0.741	30	0	0.000	0.358	2.876	-81.88	-128.70	0.00	0.00
979000	0.003	19.164	1.411	36	0	0.000	0.275	2.337	-87.33	-151.96	-0.00	0.00
980000	0.003	10.540	1.100	40	0	0.000	0.309	3.834	-86.97	-168.03	0.00	4.78
981000	0.007	25.497	1.660	36	0	0.000	0.205	3.892	-87.71	-151.97	0.00	0.89
982000	0.040	41.788	1.093	33	0	0.000	0.190	3.099	-87.21	-140.19	-0.00	0.20
983000	0.067	59.163	1.042	33	0	0.000	0.166	3.895	-100.67	-140.21	0.00	0.00
984000	0.001	22.889	1.131	33	0	0.000	0.281	2.944	-89.77	-140.20	0.00	4.53
985000	0.010	25.657	1.019	31	0	0.000	0.280	2.430	-89.92	-132.50	0.00	0.00
986000	0.002	30.197	0.543	36	0	0.000	0.219	3.631	-83.87	-151.95	-0.02	0.00
987000	0.015	23.224	0.523	30	0	0.000	0.345	3.216	-86.51	-128.69	0.00	-1.03
988000	0.046	51.294	0.878	43	0	0.000	0.288	3.453	-90.08	-180.34	0.00	0.00
989000	0.005	58.589	0.721	41	0	0.000	0.230	3.598	-76.36	-172.11	0.00	-0.79
990000	0.013	123.537	0.647	36	0	0.000	0.221	2.481	-89.37	-152.02	-0.00	0.00
991000	0.055	40.480	0.775	30	0	0.000	0.219	2.259	-81.77	-128.70	0.02	0.00
992000	0.075	27.653	1.531	35	0	0.000	0.271	2.789	-80.69	-148.01	-0.00	-0.69
993000	0.035	160.685	1.573	35	0	0.000	0.081	1.812	-79.31	-148.03	0.00	0.00
994000	0.006	88.175	1.231	40	0	0.000	0.172	3.589	-75.78	-168.03	-0.00	0.00
995000	0.031	32.701	1.238	35	0	0.000	0.016	2.734	-80.21	-148.01	-0.00	0.00
996000	0.011	34.133	1.296	40	0	0.000	0.173	2.626	-94.96	-168.05	0.00	-0.87
997000	0.012	27.189	1.013	38	0	0.000	0.314	4.075	-88.07	-159.94	0.00	0.00
998000	0.044	38.021	1.111	48	0	0.000	0.201	3.368	-85.70	-201.32	0.00	4.36
999000	0.003	25.638	2.619	34	0	0.000	0.219	3.593	-84.19	-144.09	0.00	-1.32
1000000	0.001	36.579	0.733	35	0	0.000	0.314	3.120	-87.34	-148.00	0.01	0.00
