# Supplementary material for: Evolution of communication signals and information during species radiation
Source: Nat Commun. 2020 Oct 2;11:4970. doi: 10.1038/s41467-020-18772-3 (PMC7532446; doi:10.1038/s41467-020-18772-3)
Supplement: Supplementary file 7 — Source Data [file 41467_2020_18772_MOESM7_ESM.zip › Source_Data_Code_Garcia_etal/7_EvolRate_Models/relaxedBM.PC1/PC1.rjmcmc.log]

state	min	max	median	shifts	jumps	jumpvar	SE	root	lnL	lnLp	qlnL.p	qlnL.h
1000	0.020	9.757	0.377	30	0	0.000	0.267	0.520	-64.43	-128.68	-0.00	0.00
2000	0.009	23.577	1.080	25	0	0.000	0.276	0.843	-73.32	-110.20	0.00	1.82
3000	0.002	24.566	0.503	35	0	0.000	0.180	1.049	-68.61	-148.02	-0.00	0.00
4000	0.030	60.816	0.177	35	0	0.000	0.351	0.068	-66.30	-148.00	-0.00	0.00
5000	0.066	90.938	0.620	35	0	0.000	0.189	0.301	-64.86	-148.01	0.00	0.00
6000	0.001	60.235	0.238	31	0	0.000	0.246	0.124	-70.75	-132.49	-0.00	0.00
7000	0.014	731.389	0.571	39	0	0.000	0.261	0.229	-70.36	-164.00	-0.06	-0.69
8000	0.015	108.026	0.115	33	0	0.000	0.354	-0.032	-58.29	-140.19	0.00	-0.60
9000	0.001	24.680	0.199	31	0	0.000	0.354	-0.080	-66.46	-132.49	-0.00	-0.69
10000	0.002	32.316	0.085	36	0	0.000	0.267	-0.008	-62.11	-151.95	0.00	0.69
11000	0.005	39.149	0.221	43	0	0.000	0.254	0.517	-66.01	-180.33	-0.00	-0.69
12000	0.003	52.137	0.387	35	0	0.000	0.254	0.800	-64.13	-148.00	0.00	0.00
13000	0.026	19.747	0.267	30	0	0.000	0.230	-0.201	-59.69	-128.69	0.00	-0.21
14000	0.006	31.774	0.815	34	0	0.000	0.224	0.294	-70.51	-144.08	0.01	0.00
15000	0.030	20.303	0.099	31	0	0.000	0.278	0.177	-58.78	-132.49	-0.00	0.00
16000	0.003	27.556	0.412	33	0	0.000	0.220	0.034	-70.56	-140.18	0.00	0.00
17000	0.053	13.175	0.312	34	0	0.000	0.294	0.080	-67.76	-144.09	-0.00	0.00
18000	0.027	28.725	0.366	34	0	0.000	0.303	0.406	-71.48	-144.08	0.00	-1.30
19000	0.062	50.415	0.617	26	0	0.000	0.233	0.106	-76.44	-113.83	-0.00	0.69
20000	0.045	30.996	0.458	39	0	0.000	0.202	0.583	-67.43	-163.96	0.00	0.00
21000	0.002	10.542	0.558	33	0	0.000	0.309	0.007	-67.12	-140.19	0.00	0.00
22000	0.015	33.266	0.287	27	0	0.000	0.251	1.315	-65.19	-117.50	-0.00	0.00
23000	0.022	60.019	0.319	26	0	0.000	0.235	1.246	-61.54	-113.84	-0.00	0.51
24000	0.002	13.629	0.250	40	0	0.000	0.258	-0.163	-63.66	-168.02	-0.00	0.00
25000	0.018	13.241	0.998	38	0	0.000	0.239	0.188	-65.40	-159.94	-0.00	0.00
26000	0.009	35.643	0.126	25	0	0.000	0.222	0.222	-69.36	-110.21	0.00	0.00
27000	0.017	34.659	0.531	39	0	0.000	0.099	0.466	-68.88	-163.98	-0.00	-0.69
28000	0.068	10.367	0.566	36	0	0.000	0.295	0.150	-77.92	-151.95	0.01	0.00
29000	0.012	35.812	0.263	32	0	0.000	0.292	-0.048	-65.95	-136.32	0.00	-1.40
30000	0.005	61.389	0.285	38	0	0.000	0.230	0.003	-60.26	-159.94	-0.00	-0.69
31000	0.019	36.470	0.255	34	0	0.000	0.202	-0.192	-59.07	-144.10	-0.03	0.00
32000	0.064	130.834	0.887	43	0	0.000	0.204	0.442	-81.68	-180.36	0.00	-0.24
33000	0.017	52.400	0.837	37	0	0.000	0.228	0.278	-65.37	-155.93	-0.00	0.69
34000	0.055	127.801	0.322	34	0	0.000	0.227	0.499	-62.21	-144.09	0.00	0.47
35000	0.061	18.993	0.767	34	0	0.000	0.334	0.961	-70.88	-144.08	-0.00	-0.69
36000	0.036	14.715	1.073	34	0	0.000	0.236	0.239	-74.13	-144.08	0.00	4.30
37000	0.061	26.249	0.415	34	0	0.000	0.245	0.717	-73.31	-144.09	0.00	0.00
38000	0.049	79.478	0.398	33	0	0.000	0.230	0.364	-60.41	-140.19	0.00	-2.38
39000	0.000	21.311	0.553	32	0	0.000	0.173	0.230	-66.38	-136.33	0.00	-9.54
40000	0.024	29.246	0.570	28	0	0.000	0.287	0.663	-67.48	-121.19	-0.00	0.00
41000	0.049	79.762	1.241	29	0	0.000	0.191	1.019	-71.50	-124.95	-0.00	1.13
42000	0.023	43.459	0.622	40	0	0.000	0.192	0.569	-69.65	-168.02	0.00	-2.69
43000	0.002	18.758	0.370	33	0	0.000	0.303	0.604	-71.93	-140.18	0.00	-5.61
44000	0.040	25.656	0.106	37	0	0.000	0.357	0.068	-66.98	-155.93	-0.00	0.00
45000	0.004	10.547	0.606	28	0	0.000	0.262	0.360	-68.52	-121.19	0.01	0.00
46000	0.029	47.742	0.448	37	0	0.000	0.214	0.329	-71.64	-155.94	0.00	-3.95
47000	0.003	38.305	0.524	37	0	0.000	0.275	0.159	-71.36	-155.94	0.00	0.00
48000	0.001	59.102	1.408	36	0	0.000	0.229	0.123	-78.49	-151.99	-0.00	0.00
49000	0.004	47.648	0.976	30	0	0.000	0.256	0.263	-75.65	-128.70	-0.00	1.00
50000	0.025	11.733	0.579	37	0	0.000	0.287	-0.309	-73.57	-155.93	0.00	0.69
51000	0.004	7.783	0.570	33	0	0.000	0.291	0.734	-70.01	-140.19	0.01	0.00
52000	0.016	18.284	0.322	32	0	0.000	0.226	-0.126	-63.68	-136.32	0.00	0.69
53000	0.021	12.497	0.245	36	0	0.000	0.258	-0.154	-65.57	-151.95	0.00	0.00
54000	0.025	15.313	0.243	36	0	0.000	0.264	0.286	-61.51	-151.95	0.00	-0.85
55000	0.037	53.128	0.493	37	0	0.000	0.283	0.062	-63.88	-155.94	-0.00	0.69
56000	0.047	12.826	0.502	36	0	0.000	0.285	0.640	-69.59	-151.95	-0.00	0.00
57000	0.022	150.539	0.450	46	0	0.000	0.179	0.535	-66.84	-192.86	-0.03	0.00
58000	0.007	20.243	0.260	32	0	0.000	0.236	0.476	-63.43	-136.32	0.00	4.83
59000	0.098	20.130	0.236	33	0	0.000	0.162	0.117	-60.97	-140.19	0.00	0.00
60000	0.017	30.052	0.309	36	0	0.000	0.224	-0.127	-61.98	-151.96	-0.00	0.69
61000	0.001	23.721	0.373	37	0	0.000	0.243	0.986	-72.59	-155.94	-0.00	-0.69
62000	0.001	16.354	0.824	33	0	0.000	0.233	0.732	-69.29	-140.19	0.00	0.00
63000	0.034	20.952	0.283	29	0	0.000	0.159	1.257	-66.59	-124.94	-0.00	0.59
64000	0.023	12.706	0.353	32	0	0.000	0.258	-0.221	-57.54	-136.33	0.00	-1.55
65000	0.005	25.410	0.619	31	0	0.000	0.177	-0.118	-62.50	-132.50	0.00	0.00
66000	0.021	84.605	0.429	36	0	0.000	0.141	0.317	-67.06	-151.96	0.00	0.69
67000	0.050	36.325	0.580	33	0	0.000	0.090	0.238	-60.40	-140.20	-0.00	1.20
68000	0.081	58.690	0.529	41	0	0.000	0.128	0.051	-61.64	-172.11	-0.00	0.00
69000	0.007	24.816	0.479	32	0	0.000	0.375	0.001	-71.93	-136.32	0.00	-0.22
70000	0.005	25.023	0.137	32	0	0.000	0.345	0.193	-67.95	-136.33	0.00	-3.16
71000	0.001	19.573	0.266	39	0	0.000	0.259	0.367	-65.22	-163.97	-0.00	0.00
72000	0.000	113.295	0.782	38	0	0.000	0.247	0.870	-73.53	-159.95	-0.00	1.91
73000	0.002	5.625	0.524	36	0	0.000	0.247	0.169	-67.68	-151.95	0.00	0.00
74000	0.032	22.142	0.497	35	0	0.000	0.243	-1.024	-59.85	-148.00	-0.00	0.00
75000	0.013	47.328	0.253	37	0	0.000	0.254	-0.226	-59.38	-155.93	0.00	2.61
76000	0.021	33.133	0.427	35	0	0.000	0.233	-0.281	-65.79	-148.00	0.00	-2.32
77000	0.007	47.230	0.495	36	0	0.000	0.233	0.009	-66.95	-151.95	0.00	0.00
78000	0.029	66.764	0.535	38	0	0.000	0.272	-0.162	-60.54	-159.93	0.00	-1.95
79000	0.012	4.822	0.411	35	0	0.000	0.283	-0.349	-68.05	-147.99	0.00	0.00
80000	0.025	7.487	0.151	34	0	0.000	0.296	0.018	-65.02	-144.08	0.00	-5.00
81000	0.002	5.394	0.216	31	0	0.000	0.367	-0.090	-63.98	-132.48	0.00	0.00
82000	0.001	18.181	0.178	26	0	0.000	0.334	0.066	-60.35	-113.83	0.00	4.58
83000	0.031	52.336	0.398	31	0	0.000	0.315	-0.078	-71.47	-132.49	0.01	0.00
84000	0.058	29.295	0.271	32	0	0.000	0.227	0.760	-63.64	-136.32	0.00	-1.20
85000	0.066	44.404	0.260	34	0	0.000	0.245	0.309	-63.43	-144.10	0.00	0.00
86000	0.036	27.302	0.457	31	0	0.000	0.222	0.043	-61.72	-132.50	-0.00	1.17
87000	0.020	25.011	0.738	30	0	0.000	0.251	-0.341	-67.93	-128.69	-0.00	-0.69
88000	0.029	16.546	0.562	30	0	0.000	0.265	0.433	-74.44	-128.69	0.00	0.48
89000	0.003	14.415	0.055	36	0	0.000	0.250	0.604	-65.83	-151.95	0.00	0.61
90000	0.010	25.974	0.265	38	0	0.000	0.285	-0.297	-58.76	-159.93	0.00	0.00
91000	0.002	49.806	0.875	36	0	0.000	0.193	0.092	-63.45	-151.97	-0.00	0.00
92000	0.055	81.386	0.595	37	0	0.000	0.182	0.504	-71.87	-155.94	-0.00	0.00
93000	0.036	19.646	0.402	31	0	0.000	0.241	0.238	-63.17	-132.50	0.00	0.00
94000	0.008	5.397	0.549	38	0	0.000	0.246	0.341	-65.65	-159.93	0.00	-1.75
95000	0.033	27.883	0.199	30	0	0.000	0.224	0.023	-63.76	-128.69	-0.00	-0.69
96000	0.004	43.482	0.167	32	0	0.000	0.225	-0.025	-59.45	-136.32	0.00	-2.58
97000	0.008	24.953	0.125	38	0	0.000	0.289	0.206	-61.01	-159.93	-0.00	0.00
98000	0.001	6.741	0.310	35	0	0.000	0.293	0.058	-71.02	-147.99	-0.00	0.00
99000	0.005	19.045	0.255	38	0	0.000	0.202	1.606	-64.15	-159.94	-0.00	-0.69
100000	0.090	128.201	0.293	41	0	0.000	0.160	-0.199	-67.31	-172.14	0.05	0.00
101000	0.005	21.422	0.225	37	0	0.000	0.244	0.284	-66.05	-155.93	0.01	0.00
102000	0.005	27.386	0.494	31	0	0.000	0.262	0.430	-65.33	-132.49	0.00	-0.05
103000	0.000	24.417	0.409	36	0	0.000	0.259	-0.505	-67.16	-151.95	0.00	-0.69
104000	0.003	22.289	0.351	37	0	0.000	0.225	1.026	-66.98	-155.94	-0.00	1.59
105000	0.013	24.377	0.413	39	0	0.000	0.213	0.059	-72.63	-163.96	0.00	0.69
106000	0.010	56.287	0.568	31	0	0.000	0.287	0.415	-71.71	-132.50	0.00	-0.69
107000	0.023	25.263	0.423	39	0	0.000	0.318	-0.790	-77.35	-163.96	-0.00	0.00
108000	0.005	24.131	0.210	33	0	0.000	0.356	0.037	-60.28	-140.19	0.00	0.00
109000	0.008	4.470	0.257	28	0	0.000	0.266	-0.201	-61.69	-121.18	0.00	0.00
110000	0.028	18.032	0.309	32	0	0.000	0.241	0.510	-72.71	-136.32	0.00	-0.95
111000	0.026	12.725	0.185	32	0	0.000	0.282	1.445	-64.72	-136.32	-0.01	-0.69
112000	0.019	8.329	0.228	28	0	0.000	0.275	1.275	-64.26	-121.19	0.00	0.09
113000	0.012	24.773	0.205	41	0	0.000	0.210	-0.208	-63.81	-172.10	-0.00	-0.69
114000	0.001	15.890	0.338	34	0	0.000	0.270	0.520	-66.93	-144.08	0.00	0.69
115000	0.052	41.075	0.686	31	0	0.000	0.197	0.818	-63.16	-132.50	-0.00	0.79
116000	0.006	31.587	0.996	34	0	0.000	0.294	0.502	-67.28	-144.08	0.00	-7.62
117000	0.014	17.339	0.583	38	0	0.000	0.210	0.072	-68.52	-159.94	0.00	-3.83
118000	0.004	29.601	0.205	37	0	0.000	0.287	0.459	-63.93	-155.92	0.00	-0.69
119000	0.003	152.447	0.382	33	0	0.000	0.313	-0.417	-80.64	-140.20	-0.00	0.14
120000	0.017	78.831	0.176	33	0	0.000	0.262	0.101	-71.16	-140.20	0.00	0.00
121000	0.009	196.986	0.087	27	0	0.000	0.262	-0.002	-59.64	-117.57	-0.00	0.00
122000	0.025	18.946	0.601	39	0	0.000	0.278	0.315	-68.38	-163.97	-0.01	1.77
123000	0.004	263.141	0.198	35	0	0.000	0.361	0.182	-67.48	-148.01	-0.00	0.69
124000	0.013	40.453	0.547	32	0	0.000	0.186	0.546	-63.87	-136.34	0.00	-0.69
125000	0.049	18.506	0.975	36	0	0.000	0.228	0.062	-77.15	-151.96	0.00	0.69
126000	0.001	11.405	0.268	39	0	0.000	0.255	-0.184	-64.12	-163.96	-0.00	0.00
127000	0.005	6.096	0.372	36	0	0.000	0.340	0.739	-69.84	-151.94	0.00	-1.66
128000	0.004	12.171	0.052	38	0	0.000	0.274	-0.012	-60.67	-159.93	0.00	-0.97
129000	0.030	112.897	0.556	35	0	0.000	0.156	0.199	-59.02	-148.04	-0.00	0.00
130000	0.098	128.663	0.475	35	0	0.000	0.217	0.246	-63.96	-148.04	0.00	-0.69
131000	0.014	52.345	0.394	35	0	0.000	0.266	-0.138	-65.50	-148.01	-0.00	0.00
132000	0.004	35.626	0.407	38	0	0.000	0.251	0.048	-69.02	-159.94	-0.00	0.00
133000	0.015	13.063	0.232	33	0	0.000	0.255	0.275	-64.03	-140.18	0.01	0.00
134000	0.086	12.013	0.391	28	0	0.000	0.251	0.008	-70.95	-121.19	-0.00	0.00
135000	0.001	68.883	0.212	38	0	0.000	0.352	0.183	-81.10	-159.95	-0.00	0.69
136000	0.040	92.521	0.721	39	0	0.000	0.176	-2.471	-75.15	-164.01	0.00	0.69
137000	0.036	7.633	0.587	35	0	0.000	0.256	0.092	-66.48	-148.00	-0.00	0.00
138000	0.002	22.815	0.464	29	0	0.000	0.239	0.606	-62.99	-124.92	0.00	4.78
139000	0.001	45.671	0.199	38	0	0.000	0.236	-0.035	-61.30	-159.93	0.00	-4.15
140000	0.016	18.103	0.485	35	0	0.000	0.288	1.162	-64.33	-148.00	-0.00	0.69
141000	0.018	33.053	0.205	35	0	0.000	0.272	0.501	-62.38	-148.00	0.00	0.00
142000	0.007	41.858	0.298	39	0	0.000	0.272	1.427	-66.19	-163.96	0.00	0.00
143000	0.013	16.369	0.105	26	0	0.000	0.216	-0.119	-58.44	-113.82	0.00	-0.51
144000	0.040	50.706	0.800	33	0	0.000	0.262	1.122	-70.90	-140.19	-0.00	0.00
145000	0.001	36.939	0.288	39	0	0.000	0.241	-0.049	-62.80	-163.97	-0.00	1.38
146000	0.003	24.237	0.099	36	0	0.000	0.286	0.060	-70.42	-151.96	0.00	0.00
147000	0.002	69.653	0.559	34	0	0.000	0.207	0.832	-80.14	-144.09	-0.00	0.01
148000	0.110	12.101	0.724	32	0	0.000	0.287	0.455	-71.87	-136.33	0.00	4.21
149000	0.007	35.458	0.147	35	0	0.000	0.287	0.567	-62.56	-148.01	0.00	3.47
150000	0.014	81.033	0.184	33	0	0.000	0.257	0.293	-62.60	-140.20	0.00	0.57
151000	0.024	38.700	0.714	32	0	0.000	0.287	-0.034	-68.66	-136.33	-0.00	0.00
152000	0.017	49.070	0.272	31	0	0.000	0.208	-0.537	-59.41	-132.50	-0.01	-0.69
153000	0.000	7.951	0.130	24	0	0.000	0.305	1.569	-63.38	-106.61	0.00	-2.54
154000	0.012	22.974	0.345	30	0	0.000	0.261	1.268	-66.04	-128.69	0.00	-5.48
155000	0.029	24.169	0.175	37	0	0.000	0.284	1.671	-64.99	-155.93	0.01	0.00
156000	0.020	31.225	0.670	35	0	0.000	0.163	1.276	-65.39	-148.01	0.00	-0.79
157000	0.005	63.772	0.487	37	0	0.000	0.229	0.854	-62.92	-155.95	0.00	-1.51
158000	0.001	17.903	0.304	35	0	0.000	0.297	0.256	-66.38	-148.00	0.00	-1.76
159000	0.035	38.036	0.185	32	0	0.000	0.314	-0.031	-70.42	-136.32	0.00	0.00
160000	0.008	35.888	0.590	38	0	0.000	0.314	-0.277	-69.10	-159.93	-0.00	0.00
161000	0.021	16.833	0.357	36	0	0.000	0.269	-0.177	-67.09	-151.95	0.00	0.24
162000	0.008	32.393	0.233	37	0	0.000	0.289	0.006	-65.66	-155.94	-0.00	1.45
163000	0.003	89.562	0.430	29	0	0.000	0.283	0.341	-59.37	-124.94	-0.00	0.00
164000	0.000	48.533	0.445	31	0	0.000	0.263	0.775	-68.88	-132.50	-0.04	0.00
165000	0.002	54.834	0.329	38	0	0.000	0.204	0.037	-68.99	-159.95	0.00	0.00
166000	0.018	30.517	0.491	41	0	0.000	0.285	0.299	-68.49	-172.10	0.00	0.00
167000	0.007	11.465	0.604	27	0	0.000	0.241	0.828	-69.41	-117.49	0.00	-1.11
168000	0.057	19.816	0.084	29	0	0.000	0.211	-0.239	-61.63	-124.92	0.00	2.74
169000	0.003	47.820	0.171	32	0	0.000	0.259	0.133	-56.30	-136.33	-0.01	1.53
170000	0.010	23.657	0.075	37	0	0.000	0.246	0.048	-69.28	-155.93	0.01	0.00
171000	0.013	18.032	0.196	38	0	0.000	0.246	-0.007	-64.65	-159.93	0.00	-0.35
172000	0.005	19.653	0.428	32	0	0.000	0.256	0.878	-65.27	-136.32	-0.01	0.00
173000	0.038	25.463	0.448	38	0	0.000	0.280	1.370	-71.15	-159.94	0.00	-3.52
174000	0.003	10.552	0.667	32	0	0.000	0.362	0.056	-70.89	-136.33	0.00	-0.53
175000	0.042	13.632	0.966	31	0	0.000	0.101	-0.097	-69.86	-132.50	0.00	-2.40
176000	0.005	53.824	0.122	32	0	0.000	0.244	0.104	-59.99	-136.33	-0.00	0.00
177000	0.026	22.333	0.585	31	0	0.000	0.145	0.562	-72.49	-132.50	0.00	0.00
178000	0.021	45.002	0.734	36	0	0.000	0.193	0.574	-68.72	-151.97	-0.00	0.00
179000	0.009	8.253	0.186	37	0	0.000	0.284	0.135	-60.65	-155.92	-0.01	0.00
180000	0.009	51.109	0.747	33	0	0.000	0.233	0.154	-73.52	-140.20	0.00	4.10
181000	0.027	16.589	0.232	28	0	0.000	0.258	0.129	-58.28	-121.19	0.00	-0.69
182000	0.004	13.069	0.113	30	0	0.000	0.273	0.694	-64.36	-128.69	0.00	4.86
183000	0.004	11.924	0.526	34	0	0.000	0.260	-0.097	-61.48	-144.08	-0.00	0.00
184000	0.211	128.224	0.521	31	0	0.000	0.275	0.608	-76.13	-132.51	0.00	0.00
185000	0.000	17.271	0.303	38	0	0.000	0.315	0.073	-65.84	-159.93	0.00	-3.86
186000	0.002	16.831	0.411	26	0	0.000	0.270	-1.223	-63.83	-113.83	0.00	0.00
187000	0.002	17.188	0.105	32	0	0.000	0.281	0.323	-64.40	-136.32	-0.00	-0.69
188000	0.012	80.248	0.866	28	0	0.000	0.239	0.461	-70.66	-121.19	0.00	-2.99
189000	0.009	249.197	0.676	33	0	0.000	0.190	0.817	-69.16	-140.21	0.00	0.00
190000	0.026	38.522	0.325	34	0	0.000	0.289	0.922	-74.95	-144.10	0.00	-3.41
191000	0.034	13.947	0.215	28	0	0.000	0.329	-0.067	-65.42	-121.18	-0.00	0.15
192000	0.040	326.284	0.233	37	0	0.000	0.256	-0.014	-64.31	-155.94	-0.00	0.00
193000	0.003	87.605	0.127	35	0	0.000	0.228	0.426	-55.40	-148.02	-0.00	0.00
194000	0.040	56.566	0.728	33	0	0.000	0.111	0.221	-60.29	-140.20	0.00	0.69
195000	0.099	113.593	0.919	44	0	0.000	0.171	-0.006	-83.96	-184.51	-0.00	-0.69
196000	0.006	8.546	0.109	34	0	0.000	0.300	0.170	-67.63	-144.07	0.00	-3.39
197000	0.020	88.417	0.434	38	0	0.000	0.236	1.188	-73.59	-159.94	0.00	-0.69
198000	0.014	17.387	0.114	33	0	0.000	0.299	0.233	-65.56	-140.18	0.00	1.90
199000	0.009	14.293	0.263	32	0	0.000	0.269	0.089	-56.08	-136.32	-0.00	0.93
200000	0.002	71.235	0.164	25	0	0.000	0.243	0.021	-68.49	-110.22	0.00	-1.57
201000	0.017	33.579	0.610	37	0	0.000	0.216	0.071	-72.79	-155.94	-0.00	0.00
202000	0.005	13.121	0.276	41	0	0.000	0.374	-0.012	-65.63	-172.09	0.00	-1.20
203000	0.048	72.842	0.532	37	0	0.000	0.250	0.168	-65.20	-155.94	-0.00	-0.69
204000	0.004	21.756	0.078	32	0	0.000	0.295	-0.021	-68.66	-136.32	0.00	-3.48
205000	0.023	16.554	0.286	28	0	0.000	0.215	0.727	-65.86	-121.20	0.00	0.69
206000	0.037	131.257	0.093	30	0	0.000	0.251	-0.038	-64.01	-128.71	0.00	-5.21
207000	0.034	106.601	0.564	39	0	0.000	0.145	3.856	-71.79	-164.00	0.00	-0.83
208000	0.002	30.622	0.764	41	0	0.000	0.183	1.120	-70.06	-172.11	-0.00	-0.69
209000	0.024	23.796	0.210	35	0	0.000	0.313	0.295	-67.84	-148.00	0.00	-1.02
210000	0.006	6.571	0.300	35	0	0.000	0.339	0.542	-73.62	-147.99	-0.00	0.15
211000	0.083	44.114	0.656	36	0	0.000	0.292	-0.007	-73.77	-151.95	0.00	3.35
212000	0.007	87.556	0.663	38	0	0.000	0.166	-0.017	-77.78	-159.98	-0.00	-0.69
213000	0.025	52.289	1.000	36	0	0.000	0.180	1.494	-80.59	-151.97	0.00	-1.38
214000	0.005	28.480	0.499	40	0	0.000	0.212	1.766	-63.80	-168.02	0.00	-0.69
215000	0.005	88.471	0.321	34	0	0.000	0.311	0.881	-83.03	-144.09	-0.00	0.00
216000	0.030	18.314	0.306	35	0	0.000	0.287	0.018	-65.39	-148.00	0.00	4.20
217000	0.028	10.409	0.212	32	0	0.000	0.285	0.112	-58.92	-136.32	-0.00	0.00
218000	0.000	36.694	0.328	33	0	0.000	0.302	-0.263	-72.52	-140.20	0.00	0.00
219000	0.084	50.270	1.068	38	0	0.000	0.223	-0.409	-74.37	-159.94	-0.00	-0.69
220000	0.002	30.547	0.312	33	0	0.000	0.224	-0.114	-64.51	-140.19	-0.00	0.00
221000	0.185	16.609	0.768	28	0	0.000	0.213	-0.557	-65.43	-121.19	0.00	-0.44
222000	0.029	15.187	0.455	37	0	0.000	0.314	0.214	-72.04	-155.93	-0.02	0.00
223000	0.013	36.079	0.450	40	0	0.000	0.346	-0.278	-73.27	-168.02	0.00	0.00
224000	0.006	19.383	0.654	30	0	0.000	0.235	0.260	-73.63	-128.69	0.00	0.25
225000	0.006	39.789	1.290	28	0	0.000	0.235	0.585	-66.54	-121.19	-0.00	0.00
226000	0.025	314.258	0.844	43	0	0.000	0.156	1.320	-79.77	-180.37	0.00	4.83
227000	0.022	7.237	0.410	42	0	0.000	0.256	1.597	-68.89	-176.20	-0.00	0.84
228000	0.127	51.444	0.346	34	0	0.000	0.224	0.224	-71.72	-144.08	-0.00	1.55
229000	0.124	28.181	0.322	41	0	0.000	0.140	0.338	-59.89	-172.12	-0.00	0.00
230000	0.000	9.921	0.210	45	0	0.000	0.172	-0.090	-55.16	-188.65	0.00	-3.05
231000	0.045	176.610	0.723	40	0	0.000	0.090	-0.168	-74.08	-168.06	-0.00	0.00
232000	0.005	6.337	0.355	37	0	0.000	0.293	0.025	-64.46	-155.92	0.00	0.00
233000	0.018	26.921	0.243	37	0	0.000	0.292	0.577	-73.26	-155.94	0.00	-0.32
234000	0.018	10.215	0.470	32	0	0.000	0.268	1.758	-66.81	-136.32	-0.00	0.00
235000	0.028	145.029	0.426	41	0	0.000	0.330	0.941	-68.07	-172.11	-0.00	0.00
236000	0.001	15.273	0.456	28	0	0.000	0.210	-0.198	-68.94	-121.19	0.00	0.00
237000	0.053	398.538	0.515	33	0	0.000	0.203	0.691	-65.35	-140.21	-0.00	0.00
238000	0.014	88.762	0.316	34	0	0.000	0.216	1.204	-59.95	-144.10	-0.00	0.00
239000	0.004	40.061	0.300	36	0	0.000	0.253	2.256	-63.91	-151.96	0.00	0.00
240000	0.015	22.522	0.233	36	0	0.000	0.258	1.061	-69.68	-151.95	-0.00	0.69
241000	0.017	6.549	0.174	31	0	0.000	0.341	0.067	-65.98	-132.49	0.00	-2.59
242000	0.039	18.649	0.330	29	0	0.000	0.338	0.192	-76.38	-124.93	0.00	3.17
243000	0.008	41.946	0.342	28	0	0.000	0.272	1.121	-69.66	-121.20	0.00	0.00
244000	0.003	41.692	0.286	29	0	0.000	0.241	-0.080	-62.41	-124.93	-0.05	0.00
245000	0.009	29.391	0.204	36	0	0.000	0.270	0.043	-65.37	-151.96	0.00	0.00
246000	0.013	12.293	0.267	33	0	0.000	0.239	-0.319	-60.84	-140.19	0.00	-1.61
247000	0.002	18.815	0.363	31	0	0.000	0.190	0.405	-55.14	-132.49	0.00	3.24
248000	0.007	72.726	0.604	33	0	0.000	0.215	-0.255	-60.02	-140.19	0.00	0.52
249000	0.003	39.569	0.364	34	0	0.000	0.216	-0.634	-63.44	-144.09	0.00	0.69
250000	0.012	35.532	0.780	34	0	0.000	0.260	-0.263	-74.17	-144.09	0.00	-4.41
251000	0.003	120.112	0.280	32	0	0.000	0.314	-0.105	-59.72	-136.34	-0.00	0.00
252000	0.043	98.196	0.338	45	0	0.000	0.170	0.004	-60.57	-188.66	0.00	-1.81
253000	0.015	27.065	0.425	37	0	0.000	0.191	0.712	-61.39	-155.93	0.00	-3.90
254000	0.027	12.381	0.256	34	0	0.000	0.289	0.288	-63.55	-144.07	0.00	0.00
255000	0.007	62.503	0.330	44	0	0.000	0.216	0.105	-60.16	-184.48	-0.00	-0.69
256000	0.033	71.886	0.600	39	0	0.000	0.218	0.537	-71.16	-163.98	-0.00	-0.69
257000	0.014	10.887	0.682	27	0	0.000	0.296	1.437	-76.63	-117.48	-0.00	0.69
258000	0.004	32.591	0.372	27	0	0.000	0.292	0.290	-60.12	-117.49	0.00	4.91
259000	0.002	32.777	0.224	35	0	0.000	0.293	0.426	-68.98	-148.00	-0.02	0.00
260000	0.000	185.708	1.711	52	0	0.000	0.095	-0.005	-77.41	-218.48	-0.00	0.00
261000	0.047	33.789	0.539	37	0	0.000	0.175	0.097	-69.12	-155.94	0.00	0.10
262000	0.121	76.534	0.817	40	0	0.000	0.205	0.738	-74.58	-168.04	-0.00	-0.69
263000	0.036	7.594	0.427	29	0	0.000	0.269	0.009	-63.15	-124.92	-0.00	0.00
264000	0.020	15.245	0.536	39	0	0.000	0.201	0.111	-67.85	-163.96	0.00	0.00
265000	0.010	11.614	0.691	41	0	0.000	0.283	0.082	-72.66	-172.10	0.00	0.00
266000	0.001	603.812	0.295	41	0	0.000	0.177	0.227	-58.91	-172.13	-0.00	0.08
267000	0.020	29.310	0.508	37	0	0.000	0.279	-0.137	-65.60	-155.93	-0.01	0.00
268000	0.003	30.911	0.726	41	0	0.000	0.291	0.586	-73.24	-172.10	0.00	-3.05
269000	0.001	22.022	0.155	31	0	0.000	0.291	0.136	-61.42	-132.49	0.00	0.69
270000	0.025	58.133	0.311	31	0	0.000	0.317	-0.124	-65.79	-132.50	0.00	0.00
271000	0.016	65.906	0.280	39	0	0.000	0.231	-0.275	-63.46	-163.98	-0.00	-0.69
272000	0.006	8.507	0.254	36	0	0.000	0.301	-0.021	-63.02	-151.95	0.00	0.00
273000	0.010	37.113	1.018	37	0	0.000	0.215	0.114	-72.56	-155.93	0.00	0.05
274000	0.008	16.298	0.487	49	0	0.000	0.183	0.954	-61.82	-205.57	-0.00	0.69
275000	0.007	10.155	0.059	26	0	0.000	0.293	1.095	-56.76	-113.82	-0.00	-0.69
276000	0.043	78.409	0.179	28	0	0.000	0.288	2.002	-68.77	-121.19	0.00	0.00
277000	0.053	14.510	0.275	32	0	0.000	0.317	-0.138	-74.73	-136.32	0.00	-4.70
278000	0.020	13.043	0.631	36	0	0.000	0.289	0.729	-77.15	-151.96	0.00	0.69
279000	0.034	188.415	1.018	38	0	0.000	0.034	0.557	-75.25	-159.97	0.00	-3.28
280000	0.021	28.273	0.637	29	0	0.000	0.173	-0.257	-72.36	-124.92	0.00	0.00
281000	0.042	60.511	0.330	32	0	0.000	0.225	0.857	-65.98	-136.33	0.00	-1.14
282000	0.061	22.520	0.659	37	0	0.000	0.235	0.068	-71.16	-155.93	0.01	0.00
283000	0.012	41.200	0.129	34	0	0.000	0.250	1.129	-63.10	-144.09	0.00	-2.17
284000	0.010	50.483	0.121	33	0	0.000	0.281	0.671	-57.08	-140.19	0.00	0.00
285000	0.009	23.154	0.371	38	0	0.000	0.346	0.058	-66.61	-159.93	-0.00	-0.69
286000	0.031	487.662	0.168	30	0	0.000	0.253	0.569	-67.06	-128.71	0.00	0.00
287000	0.001	4.405	0.297	36	0	0.000	0.342	0.493	-71.87	-151.94	-0.00	0.69
288000	0.003	19.488	1.233	32	0	0.000	0.289	-0.575	-76.29	-136.34	-0.00	-0.69
289000	0.015	34.149	0.648	40	0	0.000	0.255	0.912	-76.65	-168.03	0.00	-0.69
290000	0.011	22.703	1.028	35	0	0.000	0.255	0.036	-70.68	-148.01	0.00	-1.53
291000	0.020	71.694	0.552	32	0	0.000	0.192	1.296	-72.81	-136.35	0.00	-0.69
292000	0.014	10.257	0.145	31	0	0.000	0.261	0.292	-60.86	-132.48	-0.00	0.69
293000	0.058	53.727	1.046	26	0	0.000	0.274	0.322	-72.88	-113.84	-0.00	0.15
294000	0.009	13.676	0.148	37	0	0.000	0.242	-0.050	-60.02	-155.93	0.00	-0.73
295000	0.036	39.956	0.996	38	0	0.000	0.280	0.742	-77.08	-159.94	0.00	-5.28
296000	0.003	19.994	0.494	34	0	0.000	0.208	0.540	-68.61	-144.08	-0.00	-0.69
297000	0.068	9.168	0.393	36	0	0.000	0.243	0.465	-62.78	-151.95	0.00	-1.23
298000	0.001	27.365	0.438	36	0	0.000	0.318	0.099	-66.07	-151.95	-0.00	-0.69
299000	0.038	54.169	0.554	35	0	0.000	0.318	0.207	-70.02	-148.00	0.00	0.49
300000	0.021	43.398	0.494	38	0	0.000	0.292	-0.126	-66.96	-159.94	0.00	1.55
301000	0.001	16.783	1.646	29	0	0.000	0.305	0.559	-84.05	-124.93	-0.00	1.49
302000	0.011	16.273	0.157	32	0	0.000	0.228	0.183	-55.49	-136.32	0.00	0.69
303000	0.055	7.748	0.188	34	0	0.000	0.215	0.272	-60.42	-144.07	-0.00	-0.69
304000	0.003	32.435	0.307	32	0	0.000	0.301	-0.023	-67.47	-136.33	0.00	-1.04
305000	0.010	66.335	0.734	36	0	0.000	0.276	0.481	-75.39	-151.96	-0.00	0.89
306000	0.001	22.977	0.349	37	0	0.000	0.266	0.172	-64.77	-155.93	-0.00	-0.69
307000	0.101	28.886	0.235	28	0	0.000	0.234	0.353	-66.95	-121.20	-0.01	-0.69
308000	0.007	98.541	0.316	39	0	0.000	0.255	0.172	-61.70	-163.97	0.00	4.90
309000	0.003	14.447	0.689	31	0	0.000	0.261	0.625	-68.08	-132.49	0.00	-3.13
310000	0.003	27.939	0.255	34	0	0.000	0.237	0.087	-64.17	-144.09	-0.00	0.00
311000	0.042	33.132	0.545	32	0	0.000	0.220	0.017	-68.40	-136.33	0.00	0.00
312000	0.010	41.972	0.335	37	0	0.000	0.283	0.104	-74.87	-155.96	-0.00	-0.69
313000	0.014	7.431	0.473	29	0	0.000	0.273	0.183	-61.44	-124.92	-0.00	-0.69
314000	0.009	10.522	0.095	29	0	0.000	0.261	-0.030	-58.74	-124.93	0.00	-2.73
315000	0.018	11.270	0.325	32	0	0.000	0.261	-0.171	-64.94	-136.32	-0.00	0.29
316000	0.024	42.343	0.438	31	0	0.000	0.267	0.172	-65.06	-132.50	-0.00	0.74
317000	0.023	14.376	0.239	38	0	0.000	0.311	-0.221	-58.93	-159.93	0.00	-3.84
318000	0.004	21.093	0.066	44	0	0.000	0.266	0.112	-64.04	-184.48	0.00	0.00
319000	0.029	17.386	0.148	41	0	0.000	0.291	0.008	-56.91	-172.10	0.00	-1.18
320000	0.004	41.149	0.161	39	0	0.000	0.222	-0.077	-60.18	-163.96	-0.00	0.00
321000	0.004	32.010	0.425	32	0	0.000	0.230	0.152	-64.74	-136.33	-0.00	1.60
322000	0.015	180.412	0.543	41	0	0.000	0.263	0.441	-71.10	-172.11	-0.00	-0.69
323000	0.021	48.561	0.119	32	0	0.000	0.267	-0.174	-58.30	-136.32	0.00	0.00
324000	0.047	13.115	0.273	34	0	0.000	0.336	0.161	-72.77	-144.08	-0.00	0.00
325000	0.005	42.651	1.091	36	0	0.000	0.295	0.388	-73.89	-151.96	-0.00	0.00
326000	0.005	48.048	0.208	24	0	0.000	0.246	0.404	-57.60	-106.62	-0.00	0.69
327000	0.038	30.849	0.241	32	0	0.000	0.246	0.169	-65.88	-136.32	0.00	0.00
328000	0.022	28.096	0.522	36	0	0.000	0.274	0.448	-73.40	-151.96	-0.00	0.00
329000	0.017	7.698	0.413	32	0	0.000	0.248	-0.234	-66.41	-136.32	-0.00	0.00
330000	0.016	6.296	0.429	33	0	0.000	0.233	0.541	-60.74	-140.18	0.00	0.00
331000	0.006	33.504	0.626	33	0	0.000	0.320	0.246	-68.30	-140.19	0.00	-0.69
332000	0.041	179.347	1.194	30	0	0.000	0.197	-0.034	-71.33	-128.72	0.00	-3.12
333000	0.035	21.609	0.250	28	0	0.000	0.284	0.341	-63.76	-121.19	-0.00	1.81
334000	0.002	10.634	0.127	26	0	0.000	0.306	0.797	-61.10	-113.83	-0.01	0.00
335000	0.046	304.444	0.948	39	0	0.000	0.156	-0.355	-58.72	-163.98	-0.00	0.00
336000	0.002	37.276	0.189	31	0	0.000	0.210	0.136	-57.13	-132.49	0.00	-0.62
337000	0.001	16.853	0.493	31	0	0.000	0.258	0.225	-68.14	-132.50	-0.00	-0.69
338000	0.018	56.492	0.374	33	0	0.000	0.258	0.909	-61.22	-140.20	0.00	-0.03
339000	0.006	77.379	0.255	34	0	0.000	0.216	0.424	-62.87	-144.08	0.00	0.00
340000	0.007	64.873	0.070	32	0	0.000	0.337	0.413	-65.03	-136.32	0.01	0.00
341000	0.009	60.626	0.374	29	0	0.000	0.219	-0.092	-76.41	-124.95	0.00	0.42
342000	0.019	28.744	0.998	34	0	0.000	0.219	-0.034	-76.78	-144.09	-0.00	0.00
343000	0.021	22.204	0.322	29	0	0.000	0.233	1.242	-65.55	-124.93	-0.00	0.00
344000	0.018	7.830	0.248	36	0	0.000	0.278	0.335	-60.62	-151.95	-0.00	0.26
345000	0.004	46.999	0.282	41	0	0.000	0.272	0.411	-66.49	-172.10	-0.00	0.00
346000	0.004	15.388	0.505	38	0	0.000	0.285	0.344	-77.53	-159.93	-0.00	0.00
347000	0.018	15.125	0.251	30	0	0.000	0.340	-0.036	-63.53	-128.68	0.00	0.69
348000	0.018	31.190	0.546	36	0	0.000	0.259	-0.023	-77.93	-151.98	0.00	-3.39
349000	0.010	8.886	0.652	26	0	0.000	0.199	-0.040	-62.60	-113.83	-0.01	1.12
350000	0.029	10.314	0.183	32	0	0.000	0.241	0.217	-63.32	-136.32	0.00	-2.98
351000	0.005	18.116	0.362	29	0	0.000	0.190	-0.558	-61.19	-124.92	-0.01	0.69
352000	0.002	122.609	0.335	35	0	0.000	0.230	0.108	-68.47	-148.01	0.00	-1.89
353000	0.007	23.238	0.533	40	0	0.000	0.263	0.622	-75.79	-168.02	0.01	0.00
354000	0.020	11.496	0.170	31	0	0.000	0.289	0.453	-72.18	-132.49	0.00	-3.17
355000	0.003	57.773	0.401	38	0	0.000	0.330	0.134	-72.12	-159.94	-0.00	0.00
356000	0.022	27.359	0.619	38	0	0.000	0.255	0.955	-70.24	-159.93	-0.00	-0.69
357000	0.003	33.590	0.347	38	0	0.000	0.295	-0.370	-65.86	-159.93	0.00	-0.68
358000	0.005	23.385	0.038	31	0	0.000	0.261	0.033	-52.35	-132.49	0.00	0.00
359000	0.001	41.426	0.710	34	0	0.000	0.237	1.346	-70.01	-144.09	-0.00	0.00
360000	0.021	27.892	0.406	37	0	0.000	0.289	0.990	-69.30	-155.93	-0.00	0.00
361000	0.003	12.023	0.135	31	0	0.000	0.278	0.119	-65.43	-132.49	0.00	0.00
362000	0.001	11.202	0.480	33	0	0.000	0.231	0.325	-74.16	-140.18	-0.00	-0.69
363000	0.007	23.929	1.150	35	0	0.000	0.218	-0.045	-69.59	-148.01	0.02	0.00
364000	0.029	11.651	0.647	35	0	0.000	0.258	0.038	-61.54	-148.01	0.00	-1.50
365000	0.013	19.734	0.039	28	0	0.000	0.244	1.372	-66.19	-121.19	-0.03	0.00
366000	0.002	14.275	0.555	32	0	0.000	0.255	0.048	-59.21	-136.32	-0.00	0.00
367000	0.001	41.909	0.039	28	0	0.000	0.371	1.335	-67.73	-121.20	-0.00	0.00
368000	0.000	12.616	0.059	34	0	0.000	0.293	0.310	-60.81	-144.08	0.00	-1.72
369000	0.009	59.531	0.361	33	0	0.000	0.290	0.061	-65.81	-140.19	-0.00	-0.69
370000	0.051	30.672	0.313	33	0	0.000	0.222	0.375	-65.81	-140.19	-0.00	0.00
371000	0.004	16.414	0.072	32	0	0.000	0.332	0.586	-66.85	-136.33	0.00	-0.55
372000	0.009	84.709	2.381	35	0	0.000	0.249	-0.395	-85.27	-148.02	-0.00	0.00
373000	0.001	63.063	0.090	33	0	0.000	0.304	-0.896	-62.05	-140.19	0.00	-2.01
374000	0.020	40.253	0.561	30	0	0.000	0.223	0.390	-64.24	-128.71	-0.01	0.00
375000	0.003	53.021	0.627	33	0	0.000	0.229	0.121	-60.83	-140.20	-0.00	0.00
376000	0.003	49.226	0.278	40	0	0.000	0.247	0.201	-60.89	-168.01	-0.00	0.00
377000	0.018	24.074	0.665	38	0	0.000	0.247	0.208	-70.09	-159.94	0.00	4.79
378000	0.008	13.733	0.403	40	0	0.000	0.286	-0.368	-66.03	-168.02	-0.00	0.78
379000	0.007	37.652	0.299	29	0	0.000	0.259	-0.089	-68.06	-124.92	-0.00	0.00
380000	0.013	17.972	0.110	33	0	0.000	0.265	1.050	-60.37	-140.18	0.00	-1.25
381000	0.019	8.788	0.446	38	0	0.000	0.265	0.166	-67.33	-159.93	-0.00	0.00
382000	0.013	27.908	0.179	30	0	0.000	0.314	0.405	-68.81	-128.69	0.00	-3.09
383000	0.018	6.328	0.219	30	0	0.000	0.265	0.176	-62.60	-128.69	-0.00	0.00
384000	0.039	39.430	0.181	28	0	0.000	0.311	0.024	-63.92	-121.19	0.00	-0.84
385000	0.062	7.506	0.728	30	0	0.000	0.272	0.951	-74.17	-128.69	0.00	0.00
386000	0.009	97.817	0.636	34	0	0.000	0.296	0.460	-72.47	-144.09	-0.00	0.28
387000	0.013	42.528	0.408	35	0	0.000	0.236	0.384	-66.25	-148.00	0.00	-0.15
388000	0.013	30.678	0.261	37	0	0.000	0.160	1.196	-64.06	-155.95	0.00	0.00
389000	0.020	24.995	0.501	38	0	0.000	0.224	0.562	-67.45	-159.94	-0.00	-0.69
390000	0.010	18.775	0.263	36	0	0.000	0.232	1.529	-66.75	-151.96	0.00	-0.74
391000	0.002	8.310	0.187	46	0	0.000	0.295	-0.039	-62.80	-192.84	0.00	-3.15
392000	0.006	6.552	0.077	39	0	0.000	0.329	-0.169	-64.67	-163.95	0.00	0.00
393000	0.056	10.974	0.358	32	0	0.000	0.330	1.402	-69.30	-136.33	0.00	-3.01
394000	0.015	36.674	1.046	28	0	0.000	0.232	1.812	-79.13	-121.20	0.00	1.21
395000	0.021	20.237	0.316	32	0	0.000	0.338	0.633	-64.47	-136.32	0.00	4.91
396000	0.049	34.706	0.341	28	0	0.000	0.300	-0.670	-71.25	-121.20	-0.00	0.93
397000	0.003	47.444	0.125	39	0	0.000	0.300	1.763	-73.44	-163.98	-0.00	0.27
398000	0.023	16.193	0.516	35	0	0.000	0.362	0.735	-83.68	-148.01	0.00	-5.79
399000	0.001	62.622	0.329	37	0	0.000	0.308	0.373	-71.57	-155.93	0.00	0.00
400000	0.049	150.118	0.758	32	0	0.000	0.260	-0.116	-64.10	-136.33	0.00	0.69
401000	0.050	107.565	0.277	31	0	0.000	0.262	-0.188	-59.91	-132.50	-0.00	-0.69
402000	0.007	14.617	0.172	26	0	0.000	0.224	0.271	-63.13	-113.83	-0.00	0.00
403000	0.002	77.998	0.271	37	0	0.000	0.247	0.121	-62.60	-155.93	-0.00	1.62
404000	0.002	77.970	0.197	28	0	0.000	0.252	0.532	-62.37	-121.21	0.00	0.69
405000	0.025	206.118	0.711	40	0	0.000	0.184	0.501	-69.23	-168.04	-0.00	-0.69
406000	0.050	28.941	0.326	28	0	0.000	0.205	0.096	-60.22	-121.19	-0.00	1.82
407000	0.020	14.473	0.241	35	0	0.000	0.277	-0.022	-67.92	-148.00	0.00	-4.64
408000	0.030	37.244	0.143	37	0	0.000	0.246	0.274	-69.46	-155.94	0.00	2.20
409000	0.001	24.260	0.691	34	0	0.000	0.183	1.100	-58.93	-144.08	0.00	-0.32
410000	0.038	29.325	0.193	38	0	0.000	0.317	0.181	-62.10	-159.93	0.00	0.00
411000	0.003	6.659	0.123	36	0	0.000	0.319	-0.013	-66.15	-151.94	0.00	-2.24
412000	0.001	31.586	0.262	31	0	0.000	0.184	0.384	-57.01	-132.50	-0.00	0.00
413000	0.003	7.404	0.100	35	0	0.000	0.222	-0.305	-63.10	-148.00	0.00	-2.72
414000	0.052	78.235	0.590	27	0	0.000	0.290	0.323	-69.38	-117.51	0.00	-2.68
415000	0.002	7.636	0.196	32	0	0.000	0.260	0.268	-59.08	-136.32	-0.00	-0.69
416000	0.010	44.195	0.088	29	0	0.000	0.287	0.311	-67.28	-124.92	-0.00	-0.69
417000	0.034	14.803	0.646	32	0	0.000	0.246	-0.038	-71.84	-136.32	0.00	0.00
418000	0.035	28.017	0.326	29	0	0.000	0.246	1.207	-63.81	-124.92	-0.02	0.00
419000	0.014	6.576	0.777	28	0	0.000	0.196	-0.274	-63.66	-121.18	-0.00	0.00
420000	0.006	11.553	0.113	37	0	0.000	0.282	0.108	-65.71	-155.92	0.00	0.00
421000	0.019	26.379	0.267	42	0	0.000	0.288	0.650	-73.75	-176.20	0.00	0.00
422000	0.002	4.568	0.127	31	0	0.000	0.252	0.580	-57.09	-132.48	0.00	-1.06
423000	0.003	21.404	0.165	34	0	0.000	0.278	0.668	-61.92	-144.08	-0.00	0.00
424000	0.005	29.316	0.554	39	0	0.000	0.259	1.034	-68.61	-163.97	0.00	-3.00
425000	0.024	79.756	0.406	40	0	0.000	0.228	0.406	-72.38	-168.02	0.00	-0.21
426000	0.016	11.952	0.114	33	0	0.000	0.261	0.732	-61.78	-140.18	0.00	4.66
427000	0.039	77.589	0.773	32	0	0.000	0.230	-0.439	-67.81	-136.35	0.00	0.00
428000	0.018	12.524	0.433	37	0	0.000	0.231	0.517	-73.68	-155.93	-0.00	0.00
429000	0.027	14.505	0.132	31	0	0.000	0.235	0.061	-56.02	-132.49	0.01	0.00
430000	0.008	80.693	0.406	37	0	0.000	0.254	0.221	-68.19	-155.93	0.00	-0.47
431000	0.015	15.745	0.542	32	0	0.000	0.255	0.990	-70.24	-136.32	0.00	-3.62
432000	0.005	19.609	0.142	40	0	0.000	0.325	-0.705	-65.30	-168.02	0.00	-1.91
433000	0.004	107.055	0.440	36	0	0.000	0.187	0.074	-67.29	-151.99	-0.00	-0.69
434000	0.027	52.812	1.245	36	0	0.000	0.205	-0.064	-68.82	-151.97	-0.00	0.00
435000	0.036	34.255	0.907	37	0	0.000	0.106	-0.318	-77.21	-155.93	-0.00	0.94
436000	0.027	72.049	0.727	43	0	0.000	0.071	0.689	-63.61	-180.34	0.00	0.00
437000	0.001	13.353	0.237	41	0	0.000	0.279	0.192	-63.44	-172.09	-0.00	0.00
438000	0.007	15.395	0.139	39	0	0.000	0.313	0.522	-60.91	-163.96	-0.00	0.00
439000	0.006	28.781	0.071	32	0	0.000	0.323	-0.228	-59.49	-136.32	0.00	-1.48
440000	0.047	14.837	0.582	30	0	0.000	0.296	0.462	-76.19	-128.69	0.00	-0.08
441000	0.023	18.766	0.770	31	0	0.000	0.207	-0.087	-75.78	-132.50	-0.00	0.00
442000	0.019	39.285	0.329	33	0	0.000	0.212	0.673	-61.52	-140.19	0.00	-0.69
443000	0.014	16.388	0.466	32	0	0.000	0.310	0.469	-68.36	-136.32	0.01	0.00
444000	0.008	40.349	0.177	36	0	0.000	0.289	0.211	-72.31	-151.96	0.00	0.00
445000	0.014	8.364	0.219	36	0	0.000	0.289	0.341	-61.47	-151.95	-0.00	-0.69
446000	0.004	50.154	0.707	38	0	0.000	0.324	-0.048	-79.71	-159.95	0.00	4.11
447000	0.006	197.178	0.525	33	0	0.000	0.283	-0.166	-68.63	-140.23	-0.00	0.00
448000	0.012	31.647	0.418	36	0	0.000	0.219	0.141	-58.53	-151.96	-0.00	0.20
449000	0.006	30.891	0.614	34	0	0.000	0.270	0.206	-74.57	-144.08	-0.00	0.69
450000	0.001	57.252	0.201	35	0	0.000	0.237	0.459	-61.75	-148.00	0.00	0.00
451000	0.016	15.405	0.323	35	0	0.000	0.258	0.362	-67.75	-148.01	0.00	0.00
452000	0.010	23.281	0.118	40	0	0.000	0.224	0.017	-51.43	-168.02	-0.00	-0.69
453000	0.010	52.993	0.202	35	0	0.000	0.317	0.414	-72.87	-148.01	0.00	3.92
454000	0.002	18.843	0.801	38	0	0.000	0.227	-0.110	-72.93	-159.94	-0.00	0.00
455000	0.037	30.226	0.771	37	0	0.000	0.227	0.313	-70.59	-155.93	0.00	-0.69
456000	0.006	45.977	0.700	40	0	0.000	0.211	0.014	-69.53	-168.02	-0.00	-0.69
457000	0.026	21.234	0.514	39	0	0.000	0.211	0.416	-70.53	-163.97	0.00	-1.85
458000	0.016	28.283	1.240	32	0	0.000	0.161	1.384	-76.05	-136.34	-0.01	0.00
459000	0.001	43.876	0.268	33	0	0.000	0.138	-0.267	-62.59	-140.20	0.01	0.00
460000	0.016	2927.854	1.085	32	0	0.000	0.041	0.321	-78.16	-136.42	0.00	-1.81
461000	0.022	494.634	0.392	37	0	0.000	0.290	0.158	-65.34	-155.96	0.00	0.00
462000	0.016	17.818	0.046	35	0	0.000	0.276	0.189	-59.71	-148.00	-0.00	0.00
463000	0.012	19.777	0.239	31	0	0.000	0.245	-0.180	-64.33	-132.49	-0.00	0.00
464000	0.008	77.517	0.477	26	0	0.000	0.231	0.635	-62.07	-113.83	-0.00	0.42
465000	0.007	47.071	0.678	25	0	0.000	0.183	-0.124	-69.36	-110.21	0.00	0.00
466000	0.022	13.744	0.529	35	0	0.000	0.139	0.599	-56.84	-148.00	0.00	-3.98
467000	0.003	7.110	0.319	28	0	0.000	0.252	-0.182	-60.59	-121.19	0.00	0.00
468000	0.014	13.697	0.519	30	0	0.000	0.268	0.128	-65.20	-128.68	-0.00	0.00
469000	0.005	6.437	0.362	31	0	0.000	0.281	0.609	-64.94	-132.48	0.00	-0.22
470000	0.009	12.263	0.159	28	0	0.000	0.250	0.325	-61.20	-121.19	0.00	0.00
471000	0.011	67.695	0.376	32	0	0.000	0.230	-0.128	-69.38	-136.32	0.00	-3.59
472000	0.000	18.306	0.120	27	0	0.000	0.313	0.506	-64.61	-117.49	0.00	-8.09
473000	0.056	40.132	0.761	37	0	0.000	0.192	0.487	-71.81	-155.94	0.00	-0.69
474000	0.004	6.812	0.341	31	0	0.000	0.250	1.463	-77.32	-132.48	0.00	4.92
475000	0.007	47.350	0.223	33	0	0.000	0.250	0.056	-65.07	-140.20	-0.00	0.00
476000	0.001	9.278	0.054	37	0	0.000	0.261	0.717	-62.23	-155.92	0.00	0.00
477000	0.043	55.169	0.536	41	0	0.000	0.143	-0.687	-67.20	-172.11	0.00	0.00
478000	0.074	30.991	0.402	34	0	0.000	0.117	0.231	-61.88	-144.10	-0.00	1.49
479000	0.028	29.406	0.893	31	0	0.000	0.107	-0.350	-68.07	-132.50	-0.00	0.00
480000	0.005	63.679	0.358	36	0	0.000	0.261	0.302	-73.43	-151.96	0.00	0.50
481000	0.015	30.670	0.541	36	0	0.000	0.223	0.618	-68.82	-151.97	0.00	-1.75
482000	0.001	9.606	0.094	30	0	0.000	0.237	0.073	-63.61	-128.69	0.00	-0.69
483000	0.010	27.137	0.205	29	0	0.000	0.301	0.732	-60.30	-124.92	0.00	0.00
484000	0.024	7.532	0.511	34	0	0.000	0.238	0.125	-68.95	-144.07	0.00	-1.08
485000	0.016	81.069	0.689	30	0	0.000	0.173	1.174	-74.23	-128.70	0.00	0.00
486000	0.002	24.655	0.197	31	0	0.000	0.283	0.147	-56.84	-132.49	-0.00	0.00
487000	0.015	98.576	0.143	33	0	0.000	0.264	0.026	-60.97	-140.19	0.01	0.00
488000	0.000	34.097	0.233	31	0	0.000	0.304	-0.429	-79.39	-132.50	0.00	-3.73
489000	0.002	25.031	0.150	39	0	0.000	0.334	-0.399	-65.76	-163.96	-0.00	-0.69
490000	0.023	32.226	0.346	37	0	0.000	0.221	-0.497	-71.73	-155.93	0.00	-4.50
491000	0.091	197.640	0.369	27	0	0.000	0.231	-0.617	-72.27	-117.51	0.00	0.98
492000	0.001	9.744	0.290	39	0	0.000	0.275	0.195	-64.87	-163.96	-0.00	0.00
493000	0.009	31.168	0.183	29	0	0.000	0.252	-0.216	-64.34	-124.93	0.00	0.00
494000	0.005	75.231	0.140	33	0	0.000	0.283	0.178	-64.15	-140.19	-0.02	0.00
495000	0.033	33.932	0.370	31	0	0.000	0.188	0.037	-63.53	-132.50	0.00	-2.02
496000	0.008	10.832	0.900	35	0	0.000	0.193	0.152	-63.69	-148.01	-0.00	0.00
497000	0.048	56.450	0.531	45	0	0.000	0.186	0.094	-66.24	-188.66	0.00	-1.86
498000	0.018	58.656	0.708	45	0	0.000	0.275	-0.028	-79.51	-188.67	0.00	-1.10
499000	0.040	9.089	0.614	32	0	0.000	0.183	1.657	-76.84	-136.32	0.00	-0.35
500000	0.007	63.137	0.166	29	0	0.000	0.344	0.070	-69.56	-124.93	-0.00	0.00
501000	0.010	14.417	0.189	37	0	0.000	0.235	-0.003	-55.71	-155.93	0.00	-5.44
502000	0.007	34.701	0.165	33	0	0.000	0.249	0.051	-55.19	-140.19	0.00	-0.59
503000	0.001	29.962	0.541	42	0	0.000	0.168	0.256	-64.42	-176.21	-0.00	0.00
504000	0.034	39.779	0.052	32	0	0.000	0.265	-0.203	-65.51	-136.33	-0.00	0.00
505000	0.067	11.298	0.250	42	0	0.000	0.215	-0.032	-62.94	-176.20	-0.00	-0.69
506000	0.014	106.507	0.308	43	0	0.000	0.265	0.649	-71.19	-180.34	0.00	0.00
507000	0.014	28.190	0.208	34	0	0.000	0.250	0.117	-61.13	-144.08	0.00	0.00
508000	0.040	21.697	0.278	30	0	0.000	0.276	0.079	-60.47	-128.69	0.00	0.69
509000	0.019	5.974	0.189	28	0	0.000	0.298	0.743	-58.07	-121.19	0.00	-0.45
510000	0.035	104.990	0.238	34	0	0.000	0.371	0.143	-70.85	-144.08	-0.00	0.00
511000	0.128	56.849	0.520	36	0	0.000	0.138	0.285	-71.02	-151.96	0.00	-0.68
512000	0.018	40.200	0.707	30	0	0.000	0.192	0.260	-64.51	-128.70	-0.00	1.92
513000	0.000	44.925	0.259	32	0	0.000	0.332	1.866	-73.24	-136.32	0.00	-0.69
514000	0.007	18.618	0.904	36	0	0.000	0.185	0.116	-77.34	-151.96	-0.00	-0.69
515000	0.036	41.444	0.976	35	0	0.000	0.198	0.200	-72.25	-148.02	-0.05	1.84
516000	0.043	34.123	0.319	35	0	0.000	0.206	0.278	-63.35	-148.01	0.02	0.00
517000	0.001	9.712	0.525	36	0	0.000	0.341	0.128	-70.37	-151.95	-0.02	0.00
518000	0.026	27.670	0.275	34	0	0.000	0.304	-0.039	-63.43	-144.09	0.00	-3.31
519000	0.031	75.001	0.278	38	0	0.000	0.387	0.156	-72.57	-159.93	0.01	0.00
520000	0.015	21.663	0.555	39	0	0.000	0.297	-0.080	-68.51	-163.96	0.02	0.00
521000	0.020	14.577	0.429	38	0	0.000	0.234	0.130	-63.08	-159.93	0.00	-1.51
522000	0.005	18.711	0.651	37	0	0.000	0.175	0.335	-64.21	-155.93	-0.00	1.22
523000	0.026	16.794	0.281	34	0	0.000	0.223	0.134	-62.58	-144.07	0.00	0.00
524000	0.010	6.456	0.258	35	0	0.000	0.372	0.671	-65.84	-147.99	0.01	0.00
525000	0.014	9.095	0.140	33	0	0.000	0.272	-0.237	-58.97	-140.18	-0.00	-0.69
526000	0.010	48.588	0.397	32	0	0.000	0.219	0.516	-67.89	-136.33	-0.00	0.00
527000	0.012	18.005	0.799	38	0	0.000	0.068	-0.430	-67.97	-159.93	0.00	0.00
528000	0.002	8.297	0.184	36	0	0.000	0.197	-0.030	-60.79	-151.95	0.00	-0.69
529000	0.002	7.872	0.715	27	0	0.000	0.321	1.009	-71.89	-117.49	-0.02	0.00
530000	0.002	30.386	0.228	31	0	0.000	0.320	0.460	-69.61	-132.50	0.00	-3.23
531000	0.215	23.664	0.247	29	0	0.000	0.164	0.359	-66.28	-124.92	0.00	0.00
532000	0.001	40.243	0.979	39	0	0.000	0.241	0.491	-71.92	-163.97	-0.00	0.00
533000	0.049	11.349	0.288	36	0	0.000	0.260	0.496	-71.66	-151.95	0.00	0.16
534000	0.011	30.476	0.852	31	0	0.000	0.320	0.632	-72.81	-132.49	0.00	0.00
535000	0.019	14.296	0.281	37	0	0.000	0.269	0.158	-69.36	-155.93	-0.00	1.28
536000	0.089	49.971	0.632	32	0	0.000	0.205	0.481	-63.96	-136.33	-0.00	0.00
537000	0.052	26.068	0.236	45	0	0.000	0.151	-0.553	-62.14	-188.67	0.00	0.00
538000	0.075	13.331	0.725	23	0	0.000	0.210	-0.055	-74.84	-103.07	0.00	0.69
539000	0.039	56.624	0.716	35	0	0.000	0.231	0.206	-65.85	-148.01	0.00	-0.93
540000	0.011	88.306	0.042	36	0	0.000	0.393	0.127	-62.36	-151.96	0.00	4.20
541000	0.019	27.737	0.107	39	0	0.000	0.200	0.113	-57.61	-163.97	0.00	0.00
542000	0.062	25.350	0.514	34	0	0.000	0.194	0.007	-63.59	-144.08	0.00	-2.83
543000	0.022	120.729	0.530	38	0	0.000	0.263	0.053	-61.58	-159.96	0.00	-0.69
544000	0.001	35.021	0.223	36	0	0.000	0.270	0.729	-68.31	-151.96	0.00	-1.55
545000	0.089	14.197	0.638	39	0	0.000	0.184	-0.086	-63.99	-163.96	-0.03	0.00
546000	0.020	13.277	0.325	33	0	0.000	0.204	1.325	-69.86	-140.18	0.00	-1.38
547000	0.008	64.465	0.170	26	0	0.000	0.205	0.411	-52.02	-113.83	0.00	-3.63
548000	0.002	16.878	0.571	34	0	0.000	0.267	1.103	-67.66	-144.08	0.00	2.78
549000	0.046	35.956	0.135	38	0	0.000	0.264	0.616	-63.94	-159.93	-0.00	0.00
550000	0.002	10.439	0.105	33	0	0.000	0.286	0.449	-63.56	-140.18	-0.00	0.00
551000	0.008	19.015	0.283	33	0	0.000	0.292	0.364	-67.42	-140.19	0.00	-4.34
552000	0.008	42.452	0.773	32	0	0.000	0.326	0.349	-78.26	-136.33	-0.03	0.00
553000	0.001	19.412	0.354	31	0	0.000	0.207	0.172	-63.47	-132.49	-0.01	0.69
554000	0.010	69.147	0.423	37	0	0.000	0.222	0.063	-67.17	-155.93	-0.00	0.00
555000	0.014	30.083	0.241	36	0	0.000	0.321	0.281	-73.86	-151.95	-0.00	0.00
556000	0.006	22.035	0.212	36	0	0.000	0.277	0.562	-64.36	-151.95	0.00	-1.75
557000	0.022	37.698	0.824	40	0	0.000	0.161	0.269	-73.23	-168.03	-0.01	1.74
558000	0.001	7.163	0.353	33	0	0.000	0.244	0.501	-68.84	-140.18	0.00	0.00
559000	0.017	58.417	0.442	42	0	0.000	0.200	-0.293	-71.31	-176.20	0.00	-0.84
560000	0.002	35.344	1.189	37	0	0.000	0.251	0.090	-72.32	-155.93	-0.00	0.00
561000	0.043	136.813	0.704	36	0	0.000	0.215	1.283	-72.45	-151.97	0.00	0.69
562000	0.035	24.271	0.841	41	0	0.000	0.197	0.484	-62.18	-172.10	-0.00	0.00
563000	0.017	15.237	0.160	38	0	0.000	0.293	-0.084	-63.81	-159.93	-0.00	-0.69
564000	0.020	13.363	0.478	33	0	0.000	0.223	-0.929	-72.89	-140.18	-0.00	-0.69
565000	0.005	30.003	1.096	29	0	0.000	0.283	-0.144	-73.59	-124.93	0.00	0.00
566000	0.030	5.089	0.243	32	0	0.000	0.292	1.054	-61.14	-136.32	0.01	0.00
567000	0.003	39.591	0.212	31	0	0.000	0.217	-0.275	-63.03	-132.51	0.00	-1.69
568000	0.015	106.651	0.300	35	0	0.000	0.239	0.221	-58.91	-148.01	-0.01	0.00
569000	0.028	26.385	0.693	42	0	0.000	0.277	-0.551	-70.84	-176.22	0.00	0.69
570000	0.011	15.234	0.827	33	0	0.000	0.171	0.035	-76.53	-140.19	0.00	0.00
571000	0.027	12.587	0.210	32	0	0.000	0.207	0.641	-66.72	-136.33	-0.00	-0.69
572000	0.017	34.591	0.354	38	0	0.000	0.181	0.157	-64.93	-159.94	-0.05	0.00
573000	0.085	119.468	0.678	36	0	0.000	0.294	0.483	-73.73	-151.96	0.00	0.00
574000	0.026	17.612	0.617	41	0	0.000	0.263	0.653	-74.61	-172.10	0.00	0.00
575000	0.018	41.588	0.377	41	0	0.000	0.161	1.448	-62.36	-172.11	-0.00	0.00
576000	0.004	173.778	0.524	44	0	0.000	0.212	1.147	-75.56	-184.52	0.05	0.00
577000	0.002	36.477	0.548	32	0	0.000	0.227	0.142	-67.96	-136.35	0.00	0.00
578000	0.002	197.275	0.403	34	0	0.000	0.278	0.109	-65.12	-144.08	-0.00	0.00
579000	0.012	11.301	0.120	30	0	0.000	0.287	0.048	-59.10	-128.69	-0.00	0.00
580000	0.021	120.527	0.297	34	0	0.000	0.229	0.977	-67.58	-144.09	0.02	0.00
581000	0.010	14.598	0.429	33	0	0.000	0.208	0.216	-65.96	-140.18	-0.00	0.00
582000	0.004	29.396	0.237	32	0	0.000	0.304	-0.038	-65.61	-136.32	0.00	-1.55
583000	0.002	12.994	0.215	32	0	0.000	0.319	-0.121	-63.55	-136.32	-0.00	-0.69
584000	0.003	24.475	0.095	38	0	0.000	0.261	0.148	-64.42	-159.94	0.00	0.00
585000	0.039	15.910	0.846	36	0	0.000	0.118	0.053	-64.81	-151.96	0.00	-3.53
586000	0.027	20.808	0.924	34	0	0.000	0.164	-0.150	-63.13	-144.09	0.00	0.00
587000	0.003	5.972	0.099	40	0	0.000	0.313	-0.060	-57.00	-168.01	-0.00	0.00
588000	0.002	11.196	0.262	36	0	0.000	0.254	0.284	-67.23	-151.95	-0.00	0.00
589000	0.027	17.907	0.194	34	0	0.000	0.281	-0.594	-59.96	-144.07	0.00	-0.69
590000	0.004	5.784	0.647	28	0	0.000	0.251	0.215	-68.91	-121.19	-0.02	0.00
591000	0.019	24.490	0.181	37	0	0.000	0.270	0.178	-65.23	-155.93	0.00	-1.94
592000	0.021	29.009	0.202	31	0	0.000	0.288	0.235	-80.78	-132.49	0.00	-1.31
593000	0.028	40.515	0.284	40	0	0.000	0.238	0.285	-57.35	-168.02	-0.00	0.00
594000	0.055	41.874	0.288	32	0	0.000	0.220	0.276	-65.98	-136.32	0.01	0.00
595000	0.036	41.124	0.373	35	0	0.000	0.217	0.288	-58.46	-148.01	-0.00	0.00
596000	0.002	20.157	0.326	29	0	0.000	0.304	-0.373	-57.93	-124.92	0.00	0.00
597000	0.000	14.927	0.661	34	0	0.000	0.251	0.327	-73.49	-144.08	-0.01	0.00
598000	0.011	17.306	0.265	37	0	0.000	0.251	0.216	-64.83	-155.93	0.00	-1.34
599000	0.001	11.403	0.286	40	0	0.000	0.204	0.972	-67.14	-168.01	0.01	0.00
600000	0.000	6.761	0.335	41	0	0.000	0.320	0.034	-64.70	-172.09	0.00	-0.14
601000	0.028	38.855	0.601	44	0	0.000	0.269	-0.014	-64.12	-184.49	-0.00	-0.69
602000	0.151	67.909	0.893	33	0	0.000	0.188	-0.114	-77.39	-140.20	0.02	0.00
603000	0.016	54.890	0.556	34	0	0.000	0.263	1.172	-70.19	-144.09	0.00	0.00
604000	0.004	29.213	0.339	37	0	0.000	0.308	0.218	-71.03	-155.93	-0.00	0.00
605000	0.027	86.540	0.412	29	0	0.000	0.253	0.372	-69.17	-124.93	-0.00	1.63
606000	0.016	28.244	0.222	38	0	0.000	0.251	1.544	-56.19	-159.93	-0.01	0.00
607000	0.026	13.201	0.064	29	0	0.000	0.242	0.898	-54.09	-124.93	0.00	-2.15
608000	0.012	17.640	0.893	33	0	0.000	0.151	1.201	-71.94	-140.19	-0.00	0.00
609000	0.102	43.552	0.978	39	0	0.000	0.155	-0.099	-74.58	-163.98	-0.00	-0.69
610000	0.004	194.525	0.392	35	0	0.000	0.192	0.986	-73.70	-148.02	-0.00	0.00
611000	0.000	135.673	0.211	38	0	0.000	0.178	0.422	-59.73	-159.96	0.00	-0.69
612000	0.002	20.195	0.198	35	0	0.000	0.194	1.121	-65.53	-148.00	-0.00	-0.69
613000	0.009	27.123	1.012	39	0	0.000	0.086	-0.323	-76.54	-163.98	0.00	0.00
614000	0.003	69.214	0.375	31	0	0.000	0.347	0.209	-68.57	-132.49	0.00	-1.52
615000	0.024	30.071	0.233	20	0	0.000	0.320	0.964	-72.67	-92.71	-0.03	0.00
616000	0.076	25.856	0.971	34	0	0.000	0.141	0.667	-74.92	-144.09	0.00	0.00
617000	0.060	63.645	0.699	26	0	0.000	0.142	0.829	-73.87	-113.85	-0.00	0.00
618000	0.007	40.903	0.325	31	0	0.000	0.209	0.185	-64.79	-132.50	0.00	-0.69
619000	0.018	14.566	0.309	31	0	0.000	0.177	0.521	-61.93	-132.49	0.00	0.69
620000	0.009	25.055	0.386	44	0	0.000	0.204	0.560	-66.63	-184.48	-0.00	-0.69
621000	0.003	16.656	0.301	35	0	0.000	0.248	0.388	-65.82	-148.01	-0.00	1.86
622000	0.001	12.749	0.163	39	0	0.000	0.227	-0.028	-64.87	-163.96	-0.00	1.10
623000	0.004	19.489	0.641	44	0	0.000	0.261	0.159	-74.36	-184.48	-0.00	0.00
624000	0.007	7.329	0.635	32	0	0.000	0.245	0.162	-59.67	-136.32	0.00	0.00
625000	0.033	101.901	0.321	36	0	0.000	0.334	0.052	-65.53	-151.96	-0.00	-0.69
626000	0.005	66.773	0.243	34	0	0.000	0.218	-0.062	-74.75	-144.09	-0.00	1.26
627000	0.011	20.163	0.636	32	0	0.000	0.198	0.210	-69.66	-136.35	0.00	-3.48
628000	0.049	369.149	0.701	33	0	0.000	0.263	0.529	-80.38	-140.22	0.00	0.00
629000	0.033	11.015	0.302	34	0	0.000	0.321	-0.234	-68.57	-144.08	0.00	4.86
630000	0.018	9.807	0.446	37	0	0.000	0.260	0.372	-66.22	-155.92	-0.00	0.00
631000	0.009	43.432	0.448	33	0	0.000	0.206	0.489	-78.71	-140.20	0.00	-1.13
632000	0.006	13.404	0.510	44	0	0.000	0.181	0.515	-68.29	-184.48	0.00	0.69
633000	0.024	29.772	0.199	28	0	0.000	0.244	1.219	-58.17	-121.19	0.00	-1.83
634000	0.029	23.949	0.475	29	0	0.000	0.243	-1.287	-70.00	-124.93	0.00	-0.69
635000	0.025	18.119	0.506	35	0	0.000	0.286	0.074	-68.49	-148.00	0.00	0.69
636000	0.004	43.006	0.112	41	0	0.000	0.262	0.332	-66.27	-172.11	-0.00	-0.69
637000	0.020	32.836	0.334	34	0	0.000	0.281	0.505	-66.34	-144.09	0.00	4.80
638000	0.007	34.582	0.181	39	0	0.000	0.322	-0.103	-67.65	-163.97	-0.00	0.69
639000	0.010	6.504	0.232	38	0	0.000	0.277	-0.009	-66.14	-159.93	-0.00	0.00
640000	0.004	23.653	1.062	37	0	0.000	0.209	1.019	-66.31	-155.94	-0.00	0.13
641000	0.001	80.990	0.409	37	0	0.000	0.178	-0.564	-70.70	-155.93	0.01	0.00
642000	0.132	89.511	0.672	36	0	0.000	0.077	1.062	-66.13	-151.98	0.00	0.00
643000	0.000	52.894	0.470	44	0	0.000	0.177	0.350	-60.41	-184.49	-0.00	0.49
644000	0.153	11.039	0.319	28	0	0.000	0.098	0.010	-70.43	-121.19	0.00	3.92
645000	0.001	31.353	0.218	34	0	0.000	0.330	0.952	-71.06	-144.08	0.00	-0.66
646000	0.003	27.164	0.276	33	0	0.000	0.231	-0.157	-63.07	-140.19	0.00	-0.69
647000	0.052	37.141	0.215	29	0	0.000	0.257	-0.468	-65.75	-124.94	0.00	-3.77
648000	0.063	13.872	0.673	34	0	0.000	0.183	1.938	-71.98	-144.08	0.00	0.00
649000	0.107	55.606	1.078	39	0	0.000	0.236	0.209	-78.67	-163.98	0.00	0.44
650000	0.063	27.051	0.892	44	0	0.000	0.220	0.483	-78.00	-184.49	0.00	0.00
651000	0.075	92.315	0.450	40	0	0.000	0.211	0.570	-76.41	-168.03	0.00	0.76
652000	0.024	37.443	0.181	32	0	0.000	0.261	-0.220	-61.59	-136.32	-0.00	-0.69
653000	0.020	31.775	0.605	35	0	0.000	0.273	0.262	-66.14	-148.01	-0.00	0.00
654000	0.030	27.771	0.248	38	0	0.000	0.247	-0.395	-67.39	-159.94	0.00	-1.92
655000	0.004	21.289	0.812	33	0	0.000	0.267	-0.149	-78.93	-140.18	-0.00	0.00
656000	0.008	133.956	0.035	31	0	0.000	0.274	-0.155	-65.27	-132.52	-0.02	0.00
657000	0.038	53.834	0.451	35	0	0.000	0.200	0.811	-64.74	-148.01	0.00	2.86
658000	0.007	182.841	0.436	37	0	0.000	0.225	0.971	-62.39	-155.94	-0.00	1.26
659000	0.002	75.993	0.287	28	0	0.000	0.263	0.101	-62.35	-121.19	-0.00	0.00
660000	0.008	29.152	0.295	27	0	0.000	0.263	-0.058	-76.52	-117.49	-0.00	-0.69
661000	0.004	56.224	0.278	38	0	0.000	0.334	-0.038	-73.04	-159.94	0.00	0.00
662000	0.020	54.412	0.407	36	0	0.000	0.294	0.001	-65.13	-151.96	-0.00	1.66
663000	0.010	8.604	0.216	31	0	0.000	0.249	0.158	-59.25	-132.49	0.00	0.00
664000	0.002	7.330	0.695	33	0	0.000	0.261	1.368	-76.26	-140.19	0.00	-1.44
665000	0.004	14.150	0.376	34	0	0.000	0.330	-0.051	-82.19	-144.08	-0.00	-0.69
666000	0.008	100.158	0.918	40	0	0.000	0.217	0.964	-66.87	-168.04	0.00	0.00
667000	0.002	6.856	0.104	38	0	0.000	0.246	1.881	-64.99	-159.93	-0.00	-0.69
668000	0.000	49.237	0.096	32	0	0.000	0.297	-0.486	-67.31	-136.32	-0.01	0.00
669000	0.018	14.373	0.551	35	0	0.000	0.240	-0.226	-70.04	-148.00	-0.00	-0.69
670000	0.006	39.817	0.190	34	0	0.000	0.248	0.146	-59.40	-144.08	-0.01	0.00
671000	0.041	9.618	0.406	32	0	0.000	0.248	-0.136	-65.28	-136.32	-0.03	0.00
672000	0.059	22.654	0.424	27	0	0.000	0.233	0.035	-69.73	-117.49	0.00	-3.58
673000	0.002	15.064	0.334	35	0	0.000	0.147	0.062	-54.89	-148.00	0.00	4.33
674000	0.027	16.127	0.282	38	0	0.000	0.291	0.289	-63.38	-159.93	-0.00	0.69
675000	0.002	10.540	0.078	29	0	0.000	0.242	0.248	-51.92	-124.92	0.00	-1.51
676000	0.014	17.493	0.536	32	0	0.000	0.210	-0.054	-63.14	-136.33	0.00	-2.25
677000	0.015	27.711	0.621	32	0	0.000	0.222	0.021	-65.79	-136.34	-0.00	0.00
678000	0.005	31.118	0.081	30	0	0.000	0.311	0.414	-61.04	-128.69	0.00	-3.08
679000	0.005	23.058	0.275	43	0	0.000	0.363	2.296	-72.10	-180.33	0.01	0.00
680000	0.057	8.685	0.204	34	0	0.000	0.228	0.565	-64.97	-144.08	0.00	-0.69
681000	0.057	12.698	0.578	33	0	0.000	0.133	0.642	-53.02	-140.19	-0.00	0.00
682000	0.114	24.020	1.017	36	0	0.000	0.126	0.037	-64.52	-151.97	0.00	0.00
683000	0.069	11.946	0.167	33	0	0.000	0.294	0.373	-59.64	-140.19	0.00	-4.35
684000	0.044	5.627	0.346	36	0	0.000	0.250	0.285	-69.85	-151.95	0.00	2.27
685000	0.037	13.647	0.698	34	0	0.000	0.206	0.443	-62.46	-144.08	0.00	-2.00
686000	0.048	12.647	0.919	29	0	0.000	0.200	-0.049	-65.35	-124.92	-0.00	0.58
687000	0.088	21.940	0.403	34	0	0.000	0.206	-0.017	-67.67	-144.08	0.00	-1.17
688000	0.036	10.993	0.153	36	0	0.000	0.281	0.089	-60.62	-151.94	-0.00	0.00
689000	0.004	35.189	0.050	32	0	0.000	0.307	0.055	-66.11	-136.32	0.01	0.00
690000	0.004	84.995	0.155	35	0	0.000	0.299	-0.057	-65.99	-148.01	0.00	0.00
691000	0.012	275.680	0.417	45	0	0.000	0.229	0.044	-69.39	-188.68	0.00	0.69
692000	0.014	206.129	0.684	33	0	0.000	0.208	0.774	-80.19	-140.21	0.00	0.00
693000	0.020	23.273	0.250	31	0	0.000	0.221	-1.096	-68.75	-132.49	-0.01	0.00
694000	0.005	58.713	1.028	43	0	0.000	0.248	1.323	-80.02	-180.34	0.00	0.00
695000	0.009	42.146	0.191	32	0	0.000	0.348	1.813	-70.00	-136.32	0.00	-0.69
696000	0.007	3.576	0.392	31	0	0.000	0.228	0.466	-65.66	-132.48	0.00	-0.69
697000	0.041	107.558	2.137	47	0	0.000	0.126	0.797	-84.16	-197.09	0.00	0.00
698000	0.004	52.580	0.571	32	0	0.000	0.266	0.793	-78.58	-136.33	-0.00	0.00
699000	0.098	124.162	0.728	33	0	0.000	0.204	-0.057	-74.05	-140.21	0.00	-0.88
700000	0.024	45.403	0.323	30	0	0.000	0.230	-0.084	-61.36	-128.70	0.01	0.00
701000	0.029	306.120	0.409	40	0	0.000	0.211	0.761	-68.00	-168.05	0.00	0.00
702000	0.007	59.676	0.448	36	0	0.000	0.211	-0.510	-63.40	-151.96	-0.03	0.00
703000	0.020	22.001	0.316	31	0	0.000	0.324	-0.038	-75.48	-132.49	0.00	-3.00
704000	0.007	12.727	0.363	31	0	0.000	0.369	-0.537	-70.20	-132.49	-0.01	0.00
705000	0.005	11.085	0.795	36	0	0.000	0.244	0.776	-62.75	-151.95	-0.00	0.00
706000	0.017	13.968	0.231	30	0	0.000	0.257	0.164	-70.37	-128.69	0.00	-1.71
707000	0.005	153.190	0.151	35	0	0.000	0.257	0.462	-69.80	-148.02	0.00	0.00
708000	0.009	130.879	1.382	37	0	0.000	0.243	0.605	-84.11	-155.95	0.00	3.26
709000	0.002	17.155	0.358	35	0	0.000	0.243	-0.094	-70.54	-148.01	0.00	1.38
710000	0.012	102.376	0.452	28	0	0.000	0.116	0.396	-69.55	-121.21	-0.00	0.00
711000	0.002	731.111	0.727	37	0	0.000	0.336	-0.235	-74.78	-155.96	0.00	0.00
712000	0.015	24.973	0.097	39	0	0.000	0.284	0.633	-71.07	-163.96	0.00	0.00
713000	0.014	43.531	0.067	32	0	0.000	0.316	0.171	-59.87	-136.32	-0.00	-0.69
714000	0.006	53.547	0.303	34	0	0.000	0.229	0.883	-63.82	-144.09	0.00	-0.20
715000	0.024	18.020	0.224	31	0	0.000	0.256	0.505	-67.32	-132.50	0.00	0.69
716000	0.007	67.149	0.304	32	0	0.000	0.264	0.663	-58.91	-136.33	0.00	-0.69
717000	0.007	63.336	0.300	35	0	0.000	0.239	0.050	-59.11	-148.01	0.00	0.00
718000	0.018	18.443	0.235	31	0	0.000	0.266	0.083	-59.75	-132.49	0.00	-0.69
719000	0.031	511.125	0.120	32	0	0.000	0.291	0.152	-61.59	-136.35	0.00	-2.00
720000	0.005	7.921	0.215	33	0	0.000	0.373	-0.037	-65.56	-140.18	0.00	-1.79
721000	0.014	18.930	0.385	28	0	0.000	0.300	0.526	-69.86	-121.19	0.00	0.69
722000	0.027	43.073	0.631	30	0	0.000	0.258	-0.089	-66.20	-128.70	0.00	-3.60
723000	0.033	25.898	0.212	41	0	0.000	0.167	-0.486	-66.45	-172.10	0.00	-1.16
724000	0.006	26.222	0.607	36	0	0.000	0.113	0.511	-60.03	-151.96	-0.00	0.00
725000	0.003	9.860	0.133	38	0	0.000	0.203	0.551	-61.19	-159.93	0.00	0.00
726000	0.020	53.444	0.420	32	0	0.000	0.243	0.697	-68.95	-136.34	-0.03	0.00
727000	0.009	45.728	0.354	36	0	0.000	0.262	0.957	-71.53	-151.95	0.00	-0.69
728000	0.022	50.644	0.151	38	0	0.000	0.178	1.294	-61.98	-159.96	-0.00	-0.69
729000	0.003	18.742	0.700	38	0	0.000	0.152	0.863	-68.71	-159.94	-0.00	0.00
730000	0.002	70.910	1.338	37	0	0.000	0.145	-0.411	-72.40	-155.96	0.00	0.00
731000	0.001	7.764	0.306	40	0	0.000	0.262	-0.009	-60.32	-168.01	0.00	-1.64
732000	0.003	753.056	0.671	38	0	0.000	0.092	-0.243	-64.68	-160.00	0.00	-0.54
733000	0.048	103.554	1.144	33	0	0.000	0.255	0.434	-68.86	-140.22	0.00	-2.14
734000	0.007	81.120	0.554	36	0	0.000	0.131	1.051	-60.07	-151.96	0.00	0.00
735000	0.013	379.576	0.103	33	0	0.000	0.341	0.059	-64.24	-140.21	0.00	0.00
736000	0.009	95.251	0.435	41	0	0.000	0.335	0.359	-74.99	-172.12	0.00	-0.51
737000	0.018	23.116	0.365	33	0	0.000	0.281	0.046	-68.40	-140.19	0.00	0.14
738000	0.002	6.158	0.416	31	0	0.000	0.340	1.189	-74.35	-132.49	-0.00	-0.69
739000	0.008	17.850	0.904	34	0	0.000	0.210	0.318	-65.14	-144.08	0.00	-0.97
740000	0.024	53.873	0.371	31	0	0.000	0.317	-1.175	-79.45	-132.50	-0.00	-0.69
741000	0.000	21.002	0.223	36	0	0.000	0.294	-0.316	-69.54	-151.96	0.00	0.00
742000	0.047	225.350	0.255	34	0	0.000	0.269	-0.108	-67.00	-144.10	-0.00	0.00
743000	0.014	32.141	0.557	33	0	0.000	0.243	0.009	-61.46	-140.20	0.00	2.78
744000	0.007	80.208	0.623	39	0	0.000	0.215	-0.231	-71.96	-163.99	0.00	-3.65
745000	0.005	48.119	0.244	33	0	0.000	0.190	0.707	-66.96	-140.19	-0.00	1.19
746000	0.012	27.826	0.088	26	0	0.000	0.298	0.081	-63.71	-113.83	0.00	0.00
747000	0.002	30.667	0.345	36	0	0.000	0.365	0.674	-70.64	-151.95	0.00	-3.55
748000	0.016	50.476	0.147	31	0	0.000	0.307	1.395	-61.24	-132.49	0.00	-1.72
749000	0.028	16.224	0.339	32	0	0.000	0.271	-0.741	-74.52	-136.33	0.00	-2.70
750000	0.013	110.914	0.514	36	0	0.000	0.240	0.352	-70.48	-151.96	0.00	0.00
751000	0.007	171.050	0.352	32	0	0.000	0.189	0.680	-73.93	-136.34	0.00	-3.47
752000	0.038	53.512	0.586	35	0	0.000	0.155	0.141	-61.11	-148.00	-0.00	-0.69
753000	0.019	33.067	0.189	32	0	0.000	0.179	0.438	-63.70	-136.32	0.00	0.00
754000	0.001	25.955	0.576	42	0	0.000	0.182	0.511	-71.68	-176.21	-0.00	0.69
755000	0.022	42.992	0.217	40	0	0.000	0.243	-0.555	-67.56	-168.02	0.00	-0.69
756000	0.037	36.501	0.281	30	0	0.000	0.262	0.269	-72.72	-128.70	0.00	0.00
757000	0.008	20.286	0.379	30	0	0.000	0.248	-0.593	-65.64	-128.69	0.00	0.69
758000	0.031	37.276	0.564	37	0	0.000	0.213	0.205	-65.13	-155.93	0.00	0.69
759000	0.031	15.709	0.198	29	0	0.000	0.206	-0.167	-67.09	-124.92	-0.00	0.00
760000	0.057	30.510	0.192	29	0	0.000	0.293	0.100	-62.18	-124.92	0.00	-0.69
761000	0.011	8.971	0.529	32	0	0.000	0.243	0.196	-71.98	-136.33	0.00	-1.80
762000	0.002	27.705	0.117	32	0	0.000	0.328	0.262	-68.51	-136.32	-0.01	0.00
763000	0.000	51.989	0.772	36	0	0.000	0.212	0.443	-71.23	-151.97	-0.00	0.00
764000	0.025	32.034	0.117	31	0	0.000	0.186	0.154	-59.50	-132.49	0.00	-1.49
765000	0.004	18.906	0.764	34	0	0.000	0.139	-0.005	-65.31	-144.08	0.00	-0.60
766000	0.005	24.858	0.439	31	0	0.000	0.296	-0.158	-69.65	-132.49	-0.00	0.00
767000	0.034	5.902	1.174	34	0	0.000	0.252	0.734	-77.57	-144.08	0.00	4.33
768000	0.007	34.309	0.326	44	0	0.000	0.307	0.822	-63.82	-184.48	0.00	-1.61
769000	0.003	33.763	0.226	37	0	0.000	0.256	0.314	-62.82	-155.94	0.00	0.97
770000	0.064	104.208	0.969	41	0	0.000	0.190	0.955	-68.63	-172.11	0.00	0.39
771000	0.035	43.392	0.661	33	0	0.000	0.242	0.619	-69.47	-140.19	0.00	-0.91
772000	0.016	11.435	0.324	34	0	0.000	0.294	-0.534	-73.08	-144.08	0.00	0.00
773000	0.003	6.471	0.584	30	0	0.000	0.360	-0.047	-67.32	-128.68	-0.00	-0.69
774000	0.002	9.993	0.203	38	0	0.000	0.280	0.084	-61.29	-159.93	-0.01	0.00
775000	0.029	23.613	0.348	30	0	0.000	0.195	0.228	-65.45	-128.69	0.00	0.00
776000	0.027	8.666	0.504	45	0	0.000	0.155	0.904	-57.99	-188.66	-0.00	-0.69
777000	0.063	50.219	0.434	36	0	0.000	0.088	-0.857	-61.41	-151.97	0.00	0.00
778000	0.005	78.607	0.682	39	0	0.000	0.117	0.920	-68.57	-163.99	0.00	0.00
779000	0.003	24.125	0.244	37	0	0.000	0.180	0.211	-63.82	-155.93	-0.01	-0.69
780000	0.008	17.245	0.256	38	0	0.000	0.258	0.247	-71.15	-159.94	0.00	0.00
781000	0.008	19.831	0.475	36	0	0.000	0.276	0.202	-62.99	-151.95	0.00	4.80
782000	0.008	64.455	0.187	36	0	0.000	0.264	0.193	-58.17	-151.97	-0.00	1.43
783000	0.004	61.403	1.000	38	0	0.000	0.148	1.156	-72.59	-159.94	-0.00	0.00
784000	0.076	25.860	0.374	29	0	0.000	0.280	-0.773	-67.89	-124.94	0.00	0.00
785000	0.020	53.394	0.340	35	0	0.000	0.291	0.609	-61.53	-148.01	-0.00	0.00
786000	0.003	54.491	0.048	33	0	0.000	0.225	0.057	-57.76	-140.19	0.00	-0.39
787000	0.058	50.403	0.471	33	0	0.000	0.129	0.026	-58.51	-140.19	0.00	-0.65
788000	0.015	39.011	0.228	38	0	0.000	0.250	0.394	-67.66	-159.94	0.00	-1.80
789000	0.012	21.944	0.271	34	0	0.000	0.250	0.569	-73.35	-144.08	-0.00	-0.69
790000	0.007	19.802	0.162	30	0	0.000	0.250	-0.093	-60.71	-128.69	-0.00	1.99
791000	0.013	27.979	0.315	35	0	0.000	0.215	-0.176	-58.62	-148.01	-0.00	0.00
792000	0.016	25.895	0.128	31	0	0.000	0.299	-0.701	-60.57	-132.49	0.00	-0.69
793000	0.013	21.695	0.257	41	0	0.000	0.291	0.032	-73.04	-172.10	0.00	3.10
794000	0.022	17.691	0.128	38	0	0.000	0.231	-0.095	-60.06	-159.93	0.00	0.00
795000	0.002	27.576	0.652	38	0	0.000	0.179	-0.262	-71.78	-159.94	0.00	0.00
796000	0.033	58.457	0.732	44	0	0.000	0.195	0.327	-81.21	-184.50	-0.00	0.00
797000	0.022	27.989	1.212	38	0	0.000	0.341	0.468	-95.56	-159.95	0.00	3.30
798000	0.009	8.285	0.280	27	0	0.000	0.332	1.180	-68.89	-117.48	0.00	-1.09
799000	0.005	13.686	0.512	39	0	0.000	0.273	0.084	-70.56	-163.97	-0.00	0.00
800000	0.007	22.636	0.429	45	0	0.000	0.226	0.289	-71.95	-188.66	0.00	-1.12
801000	0.031	16.890	0.771	40	0	0.000	0.308	-0.044	-76.88	-168.02	0.00	4.70
802000	0.043	701.273	0.276	29	0	0.000	0.260	0.055	-72.99	-124.97	-0.00	-0.69
803000	0.060	85.452	0.574	36	0	0.000	0.252	0.622	-77.00	-151.96	-0.00	-0.69
804000	0.014	7.362	0.386	39	0	0.000	0.267	0.593	-61.99	-163.96	0.00	-0.65
805000	0.018	34.753	0.304	43	0	0.000	0.247	-0.632	-58.02	-180.33	0.00	-0.55
806000	0.058	19.825	0.764	37	0	0.000	0.215	0.812	-69.72	-155.93	0.00	-0.69
807000	0.008	18.660	0.137	36	0	0.000	0.207	0.220	-57.31	-151.96	-0.00	0.00
808000	0.003	36.745	0.466	40	0	0.000	0.223	1.143	-68.06	-168.02	0.00	0.69
809000	0.002	9.574	0.238	30	0	0.000	0.274	0.864	-60.59	-128.69	0.00	-0.69
810000	0.024	63.250	0.849	37	0	0.000	0.206	0.514	-73.89	-155.95	-0.00	-0.69
811000	0.011	13.322	0.069	37	0	0.000	0.321	0.032	-62.89	-155.92	-0.00	0.00
812000	0.001	19.937	0.708	31	0	0.000	0.262	-0.037	-63.51	-132.49	0.00	-1.38
813000	0.017	98.517	0.378	36	0	0.000	0.250	0.658	-70.25	-151.97	-0.00	0.00
814000	0.006	33.876	0.107	29	0	0.000	0.294	0.306	-65.08	-124.92	-0.00	-0.69
815000	0.012	94.988	0.498	34	0	0.000	0.188	0.057	-66.61	-144.09	-0.00	0.00
816000	0.000	21.200	0.327	34	0	0.000	0.211	-0.936	-68.41	-144.08	0.00	0.00
817000	0.065	10.738	0.444	33	0	0.000	0.242	0.763	-63.51	-140.18	0.00	-1.44
818000	0.009	16.188	0.026	28	0	0.000	0.291	0.386	-63.35	-121.18	-0.00	-0.69
819000	0.025	30.438	0.310	41	0	0.000	0.329	-0.029	-75.93	-172.10	-0.00	0.00
820000	0.004	35.533	0.510	33	0	0.000	0.278	0.503	-81.87	-140.19	-0.00	0.00
821000	0.018	40.885	0.299	42	0	0.000	0.236	0.009	-48.86	-176.20	0.00	-0.69
822000	0.030	42.041	0.299	36	0	0.000	0.269	0.048	-63.41	-151.97	-0.01	0.00
823000	0.025	26.663	0.192	42	0	0.000	0.233	0.200	-57.99	-176.20	0.00	-2.50
824000	0.016	14.425	0.234	35	0	0.000	0.353	0.479	-68.07	-147.99	0.00	0.00
825000	0.006	9.746	0.350	32	0	0.000	0.266	0.076	-71.49	-136.33	0.00	0.00
826000	0.059	36.182	0.416	33	0	0.000	0.198	-0.196	-62.42	-140.19	0.00	0.00
827000	0.009	20.496	0.109	32	0	0.000	0.263	0.364	-65.18	-136.33	0.00	0.33
828000	0.006	13.164	0.168	32	0	0.000	0.246	0.257	-61.46	-136.33	-0.01	0.00
829000	0.000	17.977	0.191	34	0	0.000	0.288	0.195	-62.47	-144.08	-0.01	0.96
830000	0.005	20.370	0.492	28	0	0.000	0.202	-1.455	-66.70	-121.19	-0.00	0.00
831000	0.006	120.650	0.237	27	0	0.000	0.290	0.443	-56.83	-117.51	0.00	-0.20
832000	0.035	22.928	0.604	37	0	0.000	0.226	0.975	-69.61	-155.93	0.00	0.00
833000	0.008	42.902	0.589	25	0	0.000	0.172	1.185	-65.95	-110.21	0.00	0.00
834000	0.011	25.833	0.294	25	0	0.000	0.213	0.291	-64.90	-110.21	-0.00	1.14
835000	0.009	28.296	0.868	38	0	0.000	0.206	0.294	-73.79	-159.93	0.00	0.00
836000	0.006	19.585	0.428	28	0	0.000	0.227	0.745	-67.24	-121.19	0.00	-1.36
837000	0.066	23.616	0.380	32	0	0.000	0.261	-0.600	-67.42	-136.33	0.00	-4.87
838000	0.028	16.986	0.314	26	0	0.000	0.242	0.307	-66.37	-113.82	0.00	0.00
839000	0.023	32.822	0.133	32	0	0.000	0.397	0.707	-67.22	-136.32	0.00	-0.69
840000	0.003	70.943	0.165	38	0	0.000	0.295	0.127	-67.77	-159.94	-0.00	0.00
841000	0.002	223.297	0.555	35	0	0.000	0.297	0.242	-69.74	-148.01	0.00	-2.50
842000	0.035	18.868	0.630	34	0	0.000	0.296	0.346	-72.20	-144.08	-0.00	0.00
843000	0.023	325.958	0.435	34	0	0.000	0.135	2.881	-66.76	-144.11	-0.00	0.00
844000	0.018	23.003	0.384	42	0	0.000	0.223	-0.087	-63.30	-176.21	-0.00	-0.69
845000	0.045	68.960	0.462	35	0	0.000	0.225	0.669	-67.19	-148.01	0.00	0.50
846000	0.001	10.425	0.194	35	0	0.000	0.212	1.193	-62.29	-148.00	-0.00	-0.69
847000	0.009	32.366	0.498	40	0	0.000	0.274	0.116	-68.10	-168.02	-0.02	0.00
848000	0.001	30.174	0.280	35	0	0.000	0.298	0.065	-62.96	-148.00	0.00	3.99
849000	0.011	11.192	0.065	33	0	0.000	0.401	0.484	-68.19	-140.18	0.00	0.00
850000	0.056	21.726	0.632	34	0	0.000	0.253	0.358	-69.47	-144.08	0.00	0.00
851000	0.042	82.809	0.658	37	0	0.000	0.233	1.192	-73.73	-155.95	-0.00	-0.69
852000	0.009	17.489	0.352	30	0	0.000	0.243	-0.053	-71.86	-128.70	0.00	-0.68
853000	0.028	24.006	1.509	29	0	0.000	0.237	0.683	-74.38	-124.93	0.01	0.00
854000	0.007	8.361	0.337	39	0	0.000	0.264	0.038	-61.46	-163.96	-0.00	-0.69
855000	0.070	61.900	0.585	36	0	0.000	0.194	0.623	-73.10	-151.95	0.00	-0.69
856000	0.004	21.985	0.429	36	0	0.000	0.285	0.293	-64.34	-151.95	0.00	-1.88
857000	0.006	11.394	0.118	28	0	0.000	0.345	0.138	-64.75	-121.18	0.00	4.74
858000	0.018	306.638	0.704	41	0	0.000	0.255	0.199	-79.74	-172.13	-0.00	1.48
859000	0.004	49.796	0.726	32	0	0.000	0.255	1.755	-83.11	-136.33	0.00	-1.02
860000	0.013	33.914	0.597	40	0	0.000	0.314	-0.072	-73.19	-168.03	0.00	-1.82
861000	0.006	34.051	0.324	38	0	0.000	0.293	0.823	-70.82	-159.93	-0.00	-0.69
862000	0.006	19.979	0.775	38	0	0.000	0.219	-1.204	-71.10	-159.95	-0.00	0.00
863000	0.009	21.096	0.500	35	0	0.000	0.231	0.117	-57.53	-148.01	0.00	0.00
864000	0.059	28.664	0.249	26	0	0.000	0.254	0.807	-65.64	-113.83	-0.00	0.58
865000	0.049	32.835	0.846	34	0	0.000	0.254	2.104	-80.41	-144.09	0.00	-0.37
866000	0.009	66.742	0.087	32	0	0.000	0.299	1.078	-69.37	-136.32	-0.00	0.00
867000	0.003	17.654	0.072	35	0	0.000	0.295	0.041	-56.26	-148.00	0.00	-3.33
868000	0.000	40.769	0.203	35	0	0.000	0.211	0.113	-53.03	-148.00	0.00	0.00
869000	0.032	26.246	0.935	40	0	0.000	0.107	-0.412	-65.43	-168.03	0.00	-0.69
870000	0.015	22.959	0.890	30	0	0.000	0.234	0.250	-74.08	-128.69	0.00	2.54
871000	0.031	18.885	0.327	41	0	0.000	0.259	0.368	-70.49	-172.09	-0.02	0.00
872000	0.012	70.415	0.155	34	0	0.000	0.306	0.247	-70.79	-144.08	0.00	-1.62
873000	0.015	117.710	0.240	37	0	0.000	0.306	0.608	-68.24	-155.93	0.00	0.00
874000	0.016	22.171	0.859	43	0	0.000	0.124	0.259	-68.44	-180.34	0.00	0.00
875000	0.002	29.402	0.347	35	0	0.000	0.227	0.848	-70.13	-148.00	0.00	-0.37
876000	0.007	24.025	0.105	32	0	0.000	0.289	-0.354	-62.06	-136.33	-0.00	0.69
877000	0.048	8.664	0.406	35	0	0.000	0.286	0.484	-68.10	-147.99	-0.00	0.00
878000	0.056	34.034	0.565	39	0	0.000	0.246	-0.161	-65.66	-163.97	-0.00	0.69
879000	0.018	140.795	0.202	41	0	0.000	0.246	0.382	-72.15	-172.13	0.00	-3.75
880000	0.018	25.871	0.396	37	0	0.000	0.256	0.568	-71.38	-155.93	0.00	-0.27
881000	0.023	27.099	0.527	28	0	0.000	0.276	0.146	-70.52	-121.19	0.00	-0.91
882000	0.000	27.249	0.280	36	0	0.000	0.276	-0.155	-61.27	-151.96	-0.00	0.00
883000	0.018	53.372	0.132	37	0	0.000	0.228	0.157	-58.94	-155.94	0.00	0.00
884000	0.028	41.568	0.354	38	0	0.000	0.227	0.884	-67.75	-159.95	-0.00	-0.69
885000	0.023	19.427	0.173	31	0	0.000	0.239	0.632	-67.75	-132.49	-0.00	0.00
886000	0.004	18.102	0.326	33	0	0.000	0.239	0.491	-63.17	-140.19	0.00	0.69
887000	0.017	19.106	0.449	40	0	0.000	0.196	0.342	-59.44	-168.02	0.00	4.90
888000	0.003	42.140	0.542	30	0	0.000	0.136	0.608	-68.81	-128.70	0.00	-3.41
889000	0.035	5.803	0.359	34	0	0.000	0.312	0.383	-78.40	-144.07	0.01	0.00
890000	0.030	15.281	0.662	33	0	0.000	0.253	0.995	-69.68	-140.18	0.00	0.00
891000	0.005	7.566	0.344	28	0	0.000	0.425	0.147	-70.24	-121.18	0.00	-0.82
892000	0.023	20.563	0.298	33	0	0.000	0.253	-0.279	-65.36	-140.18	-0.01	0.00
893000	0.005	6.231	0.374	30	0	0.000	0.321	0.201	-70.14	-128.68	-0.00	0.00
894000	0.025	19.593	0.270	32	0	0.000	0.300	-0.056	-69.21	-136.32	0.00	-1.98
895000	0.001	29.937	0.322	33	0	0.000	0.276	-0.573	-68.80	-140.19	-0.00	1.43
896000	0.001	31.062	0.202	38	0	0.000	0.245	0.382	-55.92	-159.93	0.00	4.84
897000	0.001	48.065	0.743	32	0	0.000	0.266	0.334	-67.84	-136.33	-0.00	1.84
898000	0.019	232.861	0.296	32	0	0.000	0.314	0.197	-76.29	-136.38	-0.00	0.00
899000	0.007	575.866	0.145	31	0	0.000	0.240	0.188	-61.60	-132.55	-0.02	-0.69
900000	0.004	75.104	0.548	30	0	0.000	0.248	0.443	-64.12	-128.70	-0.00	0.00
901000	0.022	19.667	0.127	26	0	0.000	0.278	0.177	-59.01	-113.83	-0.01	0.00
902000	0.004	31.861	0.588	35	0	0.000	0.231	1.321	-69.48	-148.01	0.00	-1.40
903000	0.037	24.505	0.331	35	0	0.000	0.275	0.212	-70.40	-148.00	0.01	0.00
904000	0.001	85.006	0.247	37	0	0.000	0.267	0.116	-61.66	-155.93	0.02	0.00
905000	0.045	31.527	0.302	47	0	0.000	0.267	0.232	-72.47	-197.07	0.00	0.00
906000	0.019	25.487	0.322	34	0	0.000	0.217	0.225	-67.89	-144.09	-0.00	-0.69
907000	0.006	69.898	0.297	31	0	0.000	0.263	-0.050	-62.22	-132.49	0.00	4.83
908000	0.001	9.872	0.269	28	0	0.000	0.239	-0.026	-63.26	-121.19	0.00	0.00
909000	0.024	24.927	0.387	33	0	0.000	0.258	-0.236	-70.98	-140.20	-0.00	0.00
910000	0.158	34.503	0.359	25	0	0.000	0.267	-0.063	-75.65	-110.21	-0.00	0.00
911000	0.010	45.656	0.539	37	0	0.000	0.215	-0.190	-63.30	-155.94	0.00	-1.30
912000	0.001	21.546	0.775	42	0	0.000	0.212	-0.011	-72.69	-176.21	0.00	0.00
913000	0.017	23.095	0.563	37	0	0.000	0.182	-0.387	-66.06	-155.93	-0.00	-0.69
914000	0.017	27.886	0.826	32	0	0.000	0.256	-0.053	-74.30	-136.33	0.02	0.00
915000	0.011	43.472	0.701	35	0	0.000	0.288	0.298	-71.49	-148.00	-0.00	0.69
916000	0.010	33.137	0.802	39	0	0.000	0.259	0.789	-64.12	-163.97	0.00	0.00
917000	0.005	114.573	0.394	41	0	0.000	0.107	0.532	-56.97	-172.12	-0.00	0.69
918000	0.016	21.015	0.305	44	0	0.000	0.161	-0.567	-67.20	-184.49	0.00	0.00
919000	0.007	41.324	0.656	36	0	0.000	0.237	0.173	-75.82	-151.96	-0.00	0.00
920000	0.003	14.633	0.843	32	0	0.000	0.304	-0.767	-76.22	-136.32	-0.00	0.00
921000	0.187	29.739	0.518	41	0	0.000	0.238	0.670	-82.87	-172.10	-0.00	-0.69
922000	0.008	52.972	0.309	46	0	0.000	0.279	-0.076	-68.59	-192.85	0.00	-6.04
923000	0.001	11.974	0.204	35	0	0.000	0.279	0.234	-64.63	-148.00	-0.00	0.73
924000	0.009	8.065	0.189	29	0	0.000	0.268	0.166	-64.84	-124.92	-0.00	0.00
925000	0.096	45.545	0.478	41	0	0.000	0.122	0.428	-64.15	-172.11	0.00	0.00
926000	0.013	121.760	0.785	38	0	0.000	0.123	0.217	-69.68	-159.95	-0.00	0.00
927000	0.066	57.135	0.772	36	0	0.000	0.172	-0.021	-70.75	-151.96	0.00	0.43
928000	0.026	24.100	0.843	28	0	0.000	0.250	-0.351	-74.18	-121.19	-0.00	-0.69
929000	0.033	12.392	0.700	31	0	0.000	0.215	0.015	-68.04	-132.50	0.00	-0.32
930000	0.061	122.179	1.024	39	0	0.000	0.278	1.436	-79.81	-163.98	0.00	0.69
931000	0.025	18.904	0.061	32	0	0.000	0.261	0.278	-65.82	-136.32	0.00	0.00
932000	0.009	57.825	0.237	40	0	0.000	0.212	0.460	-61.57	-168.02	0.00	-4.27
933000	0.003	11.356	0.436	36	0	0.000	0.254	-0.285	-63.51	-151.95	0.00	-1.09
934000	0.009	27.001	0.414	38	0	0.000	0.239	0.687	-78.78	-159.94	-0.00	0.69
935000	0.035	117.017	0.804	32	0	0.000	0.314	-0.101	-84.61	-136.33	-0.00	0.00
936000	0.002	15.646	0.625	35	0	0.000	0.292	-0.477	-78.32	-148.00	0.00	0.00
937000	0.033	121.875	0.271	34	0	0.000	0.375	-0.069	-69.85	-144.08	0.00	0.00
938000	0.002	21.210	0.521	33	0	0.000	0.219	-0.150	-70.01	-140.19	0.00	0.00
939000	0.058	158.106	0.430	36	0	0.000	0.250	1.287	-75.58	-151.97	0.00	0.00
940000	0.001	29.127	0.279	40	0	0.000	0.271	1.077	-66.22	-168.01	0.00	-1.37
941000	0.006	9.645	0.235	31	0	0.000	0.268	0.165	-69.69	-132.49	0.00	-0.30
942000	0.007	11.039	0.291	34	0	0.000	0.240	-0.107	-61.83	-144.08	-0.00	0.00
943000	0.018	16.712	0.392	38	0	0.000	0.202	0.098	-57.10	-159.93	-0.00	0.00
944000	0.009	40.571	0.591	38	0	0.000	0.175	0.260	-64.68	-159.93	0.00	-3.62
945000	0.001	22.535	0.250	35	0	0.000	0.230	0.038	-62.79	-148.00	-0.00	-0.69
946000	0.001	15.167	0.526	39	0	0.000	0.217	0.174	-64.17	-163.96	-0.03	0.00
947000	0.001	14.203	0.829	29	0	0.000	0.254	0.375	-69.25	-124.92	-0.02	0.00
948000	0.011	35.297	0.324	36	0	0.000	0.325	1.125	-70.22	-151.95	0.00	0.00
949000	0.030	101.844	0.443	41	0	0.000	0.220	0.979	-76.08	-172.12	-0.00	1.22
950000	0.041	22.548	0.399	34	0	0.000	0.206	0.433	-63.94	-144.08	0.00	-0.69
951000	0.002	90.408	0.919	34	0	0.000	0.254	1.401	-77.60	-144.11	0.00	0.00
952000	0.021	20.580	0.688	33	0	0.000	0.213	0.110	-64.93	-140.19	0.00	4.45
953000	0.019	26.459	0.459	35	0	0.000	0.244	0.266	-68.88	-148.00	-0.00	0.10
954000	0.030	9.527	0.419	26	0	0.000	0.150	-0.020	-59.31	-113.83	0.00	-0.69
955000	0.002	79.633	0.055	31	0	0.000	0.298	-0.056	-62.95	-132.49	-0.00	0.00
956000	0.010	28.755	0.266	27	0	0.000	0.188	0.085	-56.43	-117.50	0.00	0.69
957000	0.046	84.145	0.567	35	0	0.000	0.181	0.126	-68.94	-148.03	0.00	-0.69
958000	0.007	28.122	0.756	38	0	0.000	0.187	-0.337	-57.68	-159.94	0.01	0.00
959000	0.002	72.492	0.641	32	0	0.000	0.209	0.057	-68.95	-136.34	0.00	0.00
960000	0.010	139.108	0.339	42	0	0.000	0.243	-0.646	-77.25	-176.22	-0.00	0.69
961000	0.012	173.052	0.061	28	0	0.000	0.270	0.177	-66.00	-121.24	-0.00	-0.69
962000	0.019	49.398	0.163	35	0	0.000	0.282	-0.037	-63.87	-148.00	0.00	0.00
963000	0.013	19.036	0.702	31	0	0.000	0.222	0.008	-69.61	-132.49	-0.00	0.00
964000	0.005	13.114	0.289	36	0	0.000	0.316	0.007	-68.27	-151.95	-0.00	1.38
965000	0.003	17.055	0.703	33	0	0.000	0.290	-0.083	-71.92	-140.19	-0.00	0.00
966000	0.025	9.943	0.700	32	0	0.000	0.257	0.054	-75.56	-136.32	-0.00	0.00
967000	0.006	41.106	0.296	27	0	0.000	0.356	0.257	-68.96	-117.49	-0.00	0.14
968000	0.005	82.912	0.298	32	0	0.000	0.249	0.085	-61.61	-136.33	-0.00	0.00
969000	0.010	151.789	0.431	45	0	0.000	0.352	0.355	-82.34	-188.68	0.00	-3.54
970000	0.040	35.388	0.102	35	0	0.000	0.264	0.100	-62.78	-148.00	-0.00	-0.69
971000	0.060	41.634	0.282	27	0	0.000	0.262	-0.443	-72.61	-117.50	0.00	-0.80
972000	0.006	37.339	0.359	30	0	0.000	0.237	0.397	-65.67	-128.69	0.00	-4.03
973000	0.006	51.641	1.043	28	0	0.000	0.265	-0.137	-82.19	-121.21	0.00	0.24
974000	0.006	31.040	0.239	37	0	0.000	0.265	-0.197	-63.61	-155.93	0.00	0.69
975000	0.014	18.206	0.179	33	0	0.000	0.272	0.191	-64.15	-140.18	-0.00	-0.69
976000	0.019	10.393	0.774	36	0	0.000	0.323	0.495	-69.22	-151.95	0.00	0.00
977000	0.044	189.067	0.700	40	0	0.000	0.331	1.697	-81.89	-168.06	0.00	0.00
978000	0.019	78.927	0.946	39	0	0.000	0.280	-0.452	-77.54	-163.99	0.00	-2.18
979000	0.017	50.375	0.759	42	0	0.000	0.220	-0.307	-71.66	-176.21	0.00	-6.47
980000	0.001	65.585	0.469	32	0	0.000	0.206	-0.212	-70.86	-136.35	0.00	4.92
981000	0.076	510.005	0.272	31	0	0.000	0.188	0.174	-62.78	-132.52	0.03	0.00
982000	0.001	43.593	0.239	31	0	0.000	0.250	-0.292	-59.91	-132.49	0.00	0.69
983000	0.003	66.147	0.150	33	0	0.000	0.293	0.102	-58.62	-140.19	0.00	3.99
984000	0.010	15.731	0.204	37	0	0.000	0.256	-0.151	-54.75	-155.92	-0.00	0.00
985000	0.016	22.837	0.062	37	0	0.000	0.225	0.027	-66.99	-155.93	0.00	0.00
986000	0.053	28.878	0.209	39	0	0.000	0.267	0.039	-56.06	-163.96	-0.00	-0.69
987000	0.001	15.573	0.242	35	0	0.000	0.257	0.691	-66.52	-148.00	0.00	0.24
988000	0.014	36.917	0.174	43	0	0.000	0.257	0.415	-64.69	-180.34	0.00	-0.92
989000	0.008	27.548	0.211	32	0	0.000	0.270	0.440	-62.51	-136.32	-0.01	0.00
990000	0.018	63.909	0.227	31	0	0.000	0.279	0.313	-57.14	-132.50	0.00	0.69
991000	0.011	8.015	0.218	35	0	0.000	0.294	0.141	-64.38	-148.00	-0.02	0.00
992000	0.044	119.814	0.172	36	0	0.000	0.212	1.991	-69.99	-151.99	-0.00	-0.69
993000	0.021	60.130	0.309	33	0	0.000	0.369	0.083	-69.66	-140.19	0.00	-0.02
994000	0.003	68.256	0.151	41	0	0.000	0.304	-0.029	-76.11	-172.10	0.00	-0.69
995000	0.047	31.530	0.271	29	0	0.000	0.190	0.560	-61.53	-124.94	0.00	-1.45
996000	0.003	20.132	0.206	36	0	0.000	0.279	0.413	-69.77	-151.95	0.01	0.00
997000	0.013	25.093	0.489	34	0	0.000	0.202	-0.168	-67.63	-144.09	-0.03	0.00
998000	0.039	10.597	0.155	27	0	0.000	0.250	0.177	-64.36	-117.49	0.00	3.19
999000	0.050	15.299	0.309	35	0	0.000	0.265	0.207	-71.21	-148.01	0.00	-1.93
1000000	0.000	23.209	0.294	30	0	0.000	0.292	0.092	-62.67	-128.69	0.00	-2.55
