# Supplementary material for: Evolution of communication signals and information during species radiation
Source: Nat Commun. 2020 Oct 2;11:4970. doi: 10.1038/s41467-020-18772-3 (PMC7532446; doi:10.1038/s41467-020-18772-3)
Supplement: Supplementary file 7 — Source Data [file 41467_2020_18772_MOESM7_ESM.zip › Source_Data_Code_Garcia_etal/7_EvolRate_Models/relaxedBM.PC2/PC2.rjmcmc.log]

state	min	max	median	shifts	jumps	jumpvar	SE	root	lnL	lnLp	qlnL.p	qlnL.h
1000	0.005	14.189	0.686	32	0	0.000	0.486	1.366	-94.82	-136.32	0.00	0.00
2000	0.003	102.863	0.542	38	0	0.000	0.300	0.770	-93.41	-159.94	-0.00	-0.69
3000	0.015	27.799	0.862	39	0	0.000	0.429	1.048	-95.50	-163.97	0.00	0.00
4000	0.002	8.510	1.455	36	0	0.000	0.577	0.044	-98.85	-151.95	-0.00	0.86
5000	0.145	94.940	1.369	37	0	0.000	0.391	0.095	-98.61	-155.96	0.00	0.69
6000	0.001	12.492	0.365	36	0	0.000	0.462	0.754	-94.20	-151.95	-0.00	0.00
7000	0.009	13.773	0.394	40	0	0.000	0.481	0.013	-93.31	-168.01	0.00	0.00
8000	0.008	15.716	0.606	36	0	0.000	0.408	0.889	-88.28	-151.95	0.00	-0.65
9000	0.004	72.622	1.120	44	0	0.000	0.467	0.161	-100.66	-184.50	0.00	-0.30
10000	0.008	11.268	0.547	47	0	0.000	0.514	1.271	-95.18	-197.06	0.02	0.00
11000	0.007	37.959	0.760	40	0	0.000	0.405	1.014	-92.15	-168.02	0.00	0.00
12000	0.080	10.699	0.644	33	0	0.000	0.410	0.860	-96.41	-140.19	-0.00	1.25
13000	0.000	66.737	1.196	31	0	0.000	0.315	0.457	-97.08	-132.50	-0.00	0.00
14000	0.005	26.465	0.618	39	0	0.000	0.523	0.890	-96.15	-163.96	0.01	0.00
15000	0.007	54.704	0.456	37	0	0.000	0.419	0.609	-97.73	-155.93	0.00	-0.88
16000	0.087	36.109	1.518	39	0	0.000	0.428	1.506	-107.13	-163.98	0.00	-1.30
17000	0.014	13.804	0.622	39	0	0.000	0.332	0.175	-103.99	-163.96	0.00	-1.65
18000	0.008	49.601	1.171	40	0	0.000	0.433	-0.075	-99.40	-168.03	0.02	0.00
19000	0.000	27.182	0.825	42	0	0.000	0.471	1.293	-100.01	-176.21	0.01	0.00
20000	0.005	9.325	0.509	42	0	0.000	0.431	0.221	-96.25	-176.20	0.00	-6.25
21000	0.207	110.369	1.569	37	0	0.000	0.186	0.772	-102.82	-155.95	0.00	-2.80
22000	0.026	41.673	1.148	43	0	0.000	0.389	0.003	-101.67	-180.34	0.00	3.79
23000	0.026	8.862	0.686	34	0	0.000	0.393	1.013	-93.68	-144.08	-0.01	0.00
24000	0.004	4.485	0.584	35	0	0.000	0.577	0.450	-96.26	-147.99	0.00	-1.68
25000	0.000	30.417	0.556	37	0	0.000	0.470	0.903	-93.05	-155.93	0.00	0.55
26000	0.001	12.862	0.506	37	0	0.000	0.497	0.840	-96.64	-155.92	-0.00	0.15
27000	0.012	31.357	0.544	38	0	0.000	0.377	1.435	-94.64	-159.94	-0.00	0.00
28000	0.000	8.061	0.786	45	0	0.000	0.497	0.859	-96.47	-188.65	0.00	0.00
29000	0.006	40.410	0.476	31	0	0.000	0.498	0.607	-95.41	-132.50	0.00	0.00
30000	0.002	9.934	0.504	44	0	0.000	0.377	0.191	-98.00	-184.48	0.00	-0.69
31000	0.011	70.502	1.023	46	0	0.000	0.330	-0.519	-95.28	-192.86	0.00	0.00
32000	0.003	14.772	0.767	43	0	0.000	0.364	0.464	-100.76	-180.33	0.00	4.67
33000	0.020	21.283	1.193	45	0	0.000	0.324	0.270	-98.74	-188.67	0.00	-0.69
34000	0.050	31.711	1.445	34	0	0.000	0.406	0.848	-100.04	-144.10	-0.00	0.00
35000	0.005	30.045	1.104	41	0	0.000	0.314	0.649	-94.11	-172.11	0.00	0.00
36000	0.003	55.640	0.728	50	0	0.000	0.310	0.039	-101.58	-209.85	0.00	-2.30
37000	0.012	85.954	0.920	45	0	0.000	0.492	0.711	-98.35	-188.66	0.00	-0.69
38000	0.003	12.761	0.945	36	0	0.000	0.559	1.069	-103.08	-151.95	0.00	0.69
39000	0.001	34.537	1.575	41	0	0.000	0.418	0.774	-98.58	-172.11	-0.02	0.00
40000	0.001	17.819	0.673	30	0	0.000	0.403	0.402	-101.17	-128.69	0.00	4.56
41000	0.008	33.895	0.648	37	0	0.000	0.361	0.013	-99.46	-155.94	-0.00	0.69
42000	0.227	31.217	0.809	41	0	0.000	0.394	1.349	-100.19	-172.11	0.00	0.00
43000	0.007	34.393	0.528	39	0	0.000	0.485	1.310	-95.76	-163.96	0.00	0.00
44000	0.004	69.253	0.701	36	0	0.000	0.355	0.415	-99.06	-151.96	-0.01	-0.69
45000	0.006	110.481	1.135	40	0	0.000	0.433	0.343	-104.27	-168.04	-0.00	-0.69
46000	0.032	28.794	0.997	40	0	0.000	0.369	0.940	-93.15	-168.02	0.00	0.00
47000	0.001	18.256	0.240	43	0	0.000	0.500	1.002	-93.07	-180.32	-0.00	0.00
48000	0.012	46.395	1.452	37	0	0.000	0.385	0.610	-92.59	-155.93	0.00	0.00
49000	0.021	9.009	0.530	33	0	0.000	0.518	0.679	-99.24	-140.18	0.00	0.69
50000	0.007	42.867	0.695	44	0	0.000	0.346	1.296	-90.86	-184.49	0.00	-1.54
51000	0.000	33.967	0.478	39	0	0.000	0.432	1.149	-99.05	-163.96	-0.00	0.00
52000	0.042	77.659	1.229	39	0	0.000	0.333	-0.190	-97.50	-163.98	0.00	0.00
53000	0.001	5.913	0.474	37	0	0.000	0.479	0.553	-93.84	-155.92	0.00	-0.69
54000	0.045	13.452	0.533	47	0	0.000	0.406	0.526	-98.38	-197.06	0.00	1.35
55000	0.001	21.974	0.659	45	0	0.000	0.412	1.145	-97.91	-188.66	0.00	-4.09
56000	0.000	6.964	0.670	29	0	0.000	0.394	0.447	-93.57	-124.92	0.00	0.00
57000	0.002	14.144	0.507	35	0	0.000	0.453	0.312	-95.16	-148.00	0.00	-1.50
58000	0.012	55.500	0.688	41	0	0.000	0.491	0.287	-95.18	-172.10	-0.00	0.00
59000	0.099	5.203	0.895	37	0	0.000	0.426	0.266	-94.84	-155.93	-0.00	0.00
60000	0.011	159.711	0.829	38	0	0.000	0.398	0.656	-105.46	-159.96	-0.00	0.00
61000	0.023	19.886	0.782	34	0	0.000	0.350	0.521	-89.56	-144.08	0.00	0.00
62000	0.012	30.316	0.705	38	0	0.000	0.408	0.544	-92.96	-159.94	-0.00	0.00
63000	0.004	41.493	0.876	33	0	0.000	0.375	-0.007	-96.34	-140.19	-0.00	-0.69
64000	0.003	18.558	0.801	34	0	0.000	0.378	1.081	-93.08	-144.08	0.00	0.00
65000	0.015	24.669	0.149	33	0	0.000	0.431	1.204	-89.74	-140.18	0.00	-2.63
66000	0.005	6.308	0.714	36	0	0.000	0.536	0.529	-96.88	-151.95	-0.00	0.00
67000	0.001	70.929	1.076	34	0	0.000	0.389	0.524	-98.70	-144.08	0.00	0.00
68000	0.001	3.775	0.517	39	0	0.000	0.373	0.154	-96.33	-163.96	-0.01	0.00
69000	0.018	16.014	0.809	40	0	0.000	0.460	-0.354	-100.17	-168.02	0.00	0.69
70000	0.008	76.508	0.537	35	0	0.000	0.457	1.406	-103.92	-148.01	-0.00	-0.69
71000	0.001	57.445	0.168	36	0	0.000	0.496	0.338	-102.59	-151.97	0.00	0.00
72000	0.006	21.259	0.395	39	0	0.000	0.423	0.550	-96.29	-163.96	0.00	-0.76
73000	0.001	11.548	0.893	35	0	0.000	0.518	1.247	-98.32	-148.00	0.00	-0.69
74000	0.000	45.160	0.748	31	0	0.000	0.342	1.559	-97.17	-132.49	0.00	4.00
75000	0.001	44.809	0.331	40	0	0.000	0.451	0.832	-88.88	-168.01	0.01	0.00
76000	0.009	61.621	1.610	39	0	0.000	0.336	0.151	-98.08	-163.97	-0.00	0.00
77000	0.025	103.029	0.857	39	0	0.000	0.381	1.729	-100.59	-163.97	0.00	3.98
78000	0.004	70.855	0.382	36	0	0.000	0.419	-0.165	-95.99	-151.96	0.00	-0.69
79000	0.047	108.174	1.420	30	0	0.000	0.431	1.060	-102.92	-128.71	0.00	-1.58
80000	0.051	11.124	1.103	39	0	0.000	0.362	0.891	-91.40	-163.97	0.00	-1.45
81000	0.012	12.203	0.739	40	0	0.000	0.452	1.340	-95.79	-168.02	0.00	-1.29
82000	0.002	29.828	0.621	41	0	0.000	0.464	-0.473	-97.16	-172.10	0.00	2.53
83000	0.056	164.803	1.589	41	0	0.000	0.439	1.254	-101.69	-172.13	0.01	0.69
84000	0.041	111.971	1.724	41	0	0.000	0.434	0.720	-105.84	-172.13	-0.00	0.00
85000	0.030	21.815	0.876	38	0	0.000	0.301	0.932	-104.13	-159.94	0.03	0.00
86000	0.004	5.147	0.175	43	0	0.000	0.432	1.156	-94.04	-180.32	-0.00	0.69
87000	0.015	26.199	0.742	30	0	0.000	0.487	0.785	-99.50	-128.69	0.00	-3.23
88000	0.002	57.349	1.211	42	0	0.000	0.600	1.326	-106.32	-176.22	-0.00	-0.69
89000	0.000	53.914	1.642	36	0	0.000	0.403	1.118	-103.41	-151.97	-0.00	0.48
90000	0.062	23.137	0.768	44	0	0.000	0.454	0.459	-98.77	-184.48	0.00	-0.69
91000	0.013	44.933	1.261	32	0	0.000	0.435	1.113	-100.36	-136.34	0.00	-1.99
92000	0.025	60.978	1.057	34	0	0.000	0.446	1.788	-100.02	-144.08	-0.00	0.00
93000	0.001	13.954	0.592	37	0	0.000	0.472	0.704	-95.56	-155.93	-0.00	0.69
94000	0.018	36.396	0.980	38	0	0.000	0.342	1.331	-94.59	-159.93	0.00	-0.37
95000	0.001	21.733	0.483	37	0	0.000	0.564	1.156	-99.82	-155.92	-0.00	-0.69
96000	0.010	49.814	0.752	34	0	0.000	0.505	0.957	-97.12	-144.08	-0.00	0.75
97000	0.001	18.325	0.502	38	0	0.000	0.446	1.297	-98.44	-159.93	-0.00	0.00
98000	0.001	18.865	0.818	39	0	0.000	0.410	0.722	-98.27	-163.97	-0.00	-0.69
99000	0.000	43.459	0.977	40	0	0.000	0.372	1.052	-97.36	-168.03	-0.00	0.00
100000	0.000	12.097	1.133	37	0	0.000	0.424	0.775	-98.35	-155.93	-0.00	0.00
101000	0.037	152.881	0.892	43	0	0.000	0.459	1.765	-110.18	-180.36	0.00	-0.97
102000	0.005	9.859	0.738	32	0	0.000	0.423	1.029	-91.94	-136.32	-0.00	0.00
103000	0.037	90.363	1.022	44	0	0.000	0.448	0.352	-100.72	-184.50	-0.00	0.69
104000	0.002	26.511	1.344	46	0	0.000	0.435	1.032	-100.43	-192.85	0.02	0.00
105000	0.004	10.757	0.345	37	0	0.000	0.473	-0.264	-100.12	-155.93	-0.00	0.00
106000	0.004	7.655	1.040	39	0	0.000	0.347	0.183	-92.92	-163.96	-0.02	0.00
107000	0.008	25.674	1.009	41	0	0.000	0.502	0.811	-104.47	-172.11	0.00	4.78
108000	0.001	9.645	0.325	43	0	0.000	0.546	0.354	-99.12	-180.32	-0.00	0.00
109000	0.000	54.933	0.642	34	0	0.000	0.392	1.364	-102.12	-144.09	0.00	-1.14
110000	0.108	16.134	0.884	40	0	0.000	0.371	1.169	-100.79	-168.02	0.00	0.69
111000	0.008	49.791	0.388	43	0	0.000	0.432	0.793	-98.09	-180.34	0.00	-2.27
112000	0.003	49.979	0.709	37	0	0.000	0.445	-0.435	-97.29	-155.93	-0.02	0.00
113000	0.000	39.788	0.619	35	0	0.000	0.516	0.004	-95.21	-148.01	-0.00	0.00
114000	0.012	40.574	0.827	40	0	0.000	0.502	-0.100	-95.83	-168.02	-0.00	0.00
115000	0.000	28.579	1.160	41	0	0.000	0.398	1.595	-95.44	-172.11	0.00	0.00
116000	0.000	34.856	0.431	33	0	0.000	0.398	-0.184	-93.89	-140.18	-0.00	0.00
117000	0.001	28.316	0.935	34	0	0.000	0.455	0.449	-99.08	-144.09	0.00	-3.30
118000	0.006	39.262	0.630	31	0	0.000	0.497	1.222	-98.15	-132.50	-0.00	0.00
119000	0.000	12.777	0.475	46	0	0.000	0.404	-0.934	-91.78	-192.85	0.00	3.43
120000	0.003	16.423	1.518	46	0	0.000	0.352	0.267	-98.65	-192.85	-0.00	0.00
121000	0.000	75.603	1.441	40	0	0.000	0.471	-0.981	-100.73	-168.03	0.00	2.27
122000	0.003	9.291	0.735	33	0	0.000	0.513	0.967	-96.46	-140.18	0.00	0.00
123000	0.030	46.236	0.635	34	0	0.000	0.397	0.959	-93.30	-144.09	0.00	-0.88
124000	0.018	19.605	0.564	38	0	0.000	0.416	-0.034	-99.37	-159.94	-0.00	-0.69
125000	0.001	15.790	0.900	38	0	0.000	0.499	0.854	-101.92	-159.94	0.00	0.00
126000	0.013	27.732	1.003	38	0	0.000	0.393	0.427	-94.30	-159.94	-0.00	0.69
127000	0.001	15.326	0.470	38	0	0.000	0.373	0.318	-95.35	-159.94	0.00	-3.40
128000	0.012	12.169	0.963	38	0	0.000	0.438	0.922	-96.22	-159.93	0.00	-0.69
129000	0.002	44.683	0.580	31	0	0.000	0.379	0.484	-106.75	-132.51	0.00	-1.35
130000	0.030	24.974	0.847	38	0	0.000	0.449	0.935	-99.40	-159.93	0.00	-0.88
131000	0.030	33.186	1.655	38	0	0.000	0.436	1.982	-105.47	-159.95	0.00	-1.33
132000	0.017	48.499	1.540	33	0	0.000	0.393	0.715	-105.39	-140.20	0.00	-0.69
133000	0.041	67.187	0.955	35	0	0.000	0.329	0.691	-95.84	-148.01	0.00	0.00
134000	0.004	16.479	1.360	43	0	0.000	0.393	0.228	-101.81	-180.34	-0.00	1.40
135000	0.004	10.117	0.220	37	0	0.000	0.545	0.711	-96.75	-155.92	-0.01	0.00
136000	0.004	95.640	0.547	36	0	0.000	0.407	2.305	-103.92	-151.97	-0.00	0.00
137000	0.001	38.831	0.406	37	0	0.000	0.574	0.372	-101.14	-155.93	-0.00	0.69
138000	0.001	125.664	1.016	39	0	0.000	0.334	0.075	-98.98	-164.00	0.00	-0.66
139000	0.007	47.748	1.152	47	0	0.000	0.392	-1.173	-105.42	-197.08	0.00	0.00
140000	0.019	7.020	0.486	28	0	0.000	0.581	-0.059	-96.71	-121.19	-0.00	0.00
141000	0.027	47.894	1.211	44	0	0.000	0.419	0.708	-99.49	-184.49	0.00	0.00
142000	0.011	23.433	0.680	35	0	0.000	0.409	0.756	-95.59	-148.00	-0.00	0.00
143000	0.029	266.668	0.738	34	0	0.000	0.261	0.666	-97.04	-144.11	-0.00	0.00
144000	0.031	120.344	0.757	35	0	0.000	0.400	1.196	-101.69	-148.03	0.00	-0.69
145000	0.006	22.544	0.426	44	0	0.000	0.353	1.688	-95.83	-184.48	0.01	0.00
146000	0.017	36.865	0.515	31	0	0.000	0.455	0.361	-98.76	-132.49	-0.00	-0.69
147000	0.005	24.778	0.749	43	0	0.000	0.484	0.968	-94.51	-180.33	-0.02	0.00
148000	0.041	36.710	0.870	36	0	0.000	0.418	0.302	-96.24	-151.96	-0.00	-0.69
149000	0.002	23.558	0.404	35	0	0.000	0.489	1.062	-94.02	-148.00	0.00	-3.50
150000	0.002	35.283	0.978	36	0	0.000	0.269	0.292	-92.85	-151.96	0.00	-0.69
151000	0.008	12.938	0.515	38	0	0.000	0.390	1.254	-88.97	-159.93	-0.00	0.00
152000	0.000	25.446	0.448	35	0	0.000	0.440	0.627	-93.95	-148.01	-0.00	0.00
153000	0.000	31.052	0.581	38	0	0.000	0.434	-0.005	-105.83	-159.94	0.00	-2.24
154000	0.005	39.921	0.832	35	0	0.000	0.753	0.890	-111.32	-148.01	-0.00	0.00
155000	0.032	23.164	0.408	42	0	0.000	0.431	0.308	-97.32	-176.21	-0.00	0.00
156000	0.019	14.714	0.442	40	0	0.000	0.429	0.429	-95.17	-168.02	-0.00	0.00
157000	0.020	19.848	0.817	40	0	0.000	0.485	0.578	-93.99	-168.02	0.00	1.26
158000	0.000	33.728	0.630	42	0	0.000	0.332	0.954	-97.22	-176.21	0.00	0.00
159000	0.002	8.973	0.527	36	0	0.000	0.413	0.836	-93.92	-151.95	-0.00	0.00
160000	0.004	9.860	0.917	33	0	0.000	0.413	1.314	-93.13	-140.19	0.00	0.00
161000	0.038	47.286	0.660	35	0	0.000	0.569	1.038	-106.82	-148.02	0.00	-0.36
162000	0.000	22.632	0.660	41	0	0.000	0.453	1.191	-96.90	-172.10	0.00	0.00
163000	0.028	24.259	1.073	38	0	0.000	0.439	0.278	-95.81	-159.94	0.00	4.91
164000	0.000	26.310	0.608	34	0	0.000	0.432	0.715	-95.41	-144.09	0.00	-3.31
165000	0.050	21.288	0.507	45	0	0.000	0.383	0.207	-90.78	-188.66	-0.00	1.67
166000	0.005	27.621	0.306	38	0	0.000	0.550	0.140	-98.69	-159.93	0.00	-0.82
167000	0.016	24.470	1.382	39	0	0.000	0.380	-0.085	-94.00	-163.97	-0.00	0.00
168000	0.012	44.559	0.757	34	0	0.000	0.439	0.474	-96.30	-144.08	-0.02	0.00
169000	0.022	48.038	1.097	38	0	0.000	0.567	1.661	-101.52	-159.94	0.00	-0.69
170000	0.004	28.272	0.545	41	0	0.000	0.509	1.020	-96.02	-172.10	0.00	0.00
171000	0.004	9.266	0.202	35	0	0.000	0.518	-0.333	-97.13	-147.99	-0.00	0.69
172000	0.075	21.294	0.661	43	0	0.000	0.319	0.017	-95.71	-180.33	0.00	-0.69
173000	0.036	241.016	0.785	40	0	0.000	0.366	0.597	-98.34	-168.03	0.00	-0.88
174000	0.053	40.701	1.877	43	0	0.000	0.331	-0.093	-104.09	-180.34	0.00	-2.15
175000	0.021	39.545	0.719	41	0	0.000	0.405	0.612	-96.81	-172.11	0.00	-2.07
176000	0.003	33.439	1.204	42	0	0.000	0.429	1.206	-99.64	-176.22	0.00	0.00
177000	0.014	19.112	0.981	40	0	0.000	0.456	0.637	-99.52	-168.02	-0.00	0.00
178000	0.099	44.152	1.194	48	0	0.000	0.462	0.728	-102.33	-201.32	0.00	-1.61
179000	0.000	36.796	1.508	35	0	0.000	0.552	1.396	-106.19	-148.02	0.00	-2.57
180000	0.076	53.311	2.300	41	0	0.000	0.341	1.381	-102.85	-172.12	0.00	-0.10
181000	0.012	28.589	1.082	42	0	0.000	0.460	1.164	-101.60	-176.21	0.00	0.00
182000	0.003	69.964	1.744	48	0	0.000	0.413	1.808	-99.61	-201.32	0.00	-2.36
183000	0.003	8.751	1.089	32	0	0.000	0.524	1.489	-99.09	-136.33	0.00	-1.57
184000	0.000	36.067	1.088	39	0	0.000	0.416	0.932	-98.92	-163.97	0.00	0.00
185000	0.010	51.606	0.739	40	0	0.000	0.329	0.501	-97.06	-168.03	0.00	0.90
186000	0.043	50.602	0.855	40	0	0.000	0.343	0.373	-98.86	-168.04	0.00	-0.96
187000	0.004	44.942	0.631	44	0	0.000	0.350	0.284	-93.59	-184.48	0.00	0.00
188000	0.008	21.243	0.950	38	0	0.000	0.283	0.895	-102.16	-159.93	0.00	-0.62
189000	0.028	13.585	0.652	44	0	0.000	0.395	-0.196	-91.36	-184.48	0.00	-2.59
190000	0.003	7.284	0.470	37	0	0.000	0.464	0.529	-92.44	-155.93	0.00	0.00
191000	0.002	17.058	0.438	30	0	0.000	0.494	1.858	-97.85	-128.70	0.00	-0.69
192000	0.011	24.839	0.803	36	0	0.000	0.365	0.789	-96.39	-151.95	0.00	0.00
193000	0.003	26.851	0.528	46	0	0.000	0.436	1.303	-101.18	-192.85	-0.00	0.00
194000	0.000	178.785	0.874	45	0	0.000	0.437	0.022	-103.93	-188.68	-0.00	1.15
195000	0.001	14.576	1.051	40	0	0.000	0.341	0.487	-89.98	-168.02	-0.00	0.72
196000	0.004	93.554	1.160	49	0	0.000	0.457	0.848	-99.44	-205.58	0.00	-1.52
197000	0.010	30.931	0.955	40	0	0.000	0.359	1.301	-104.02	-168.03	0.00	2.46
198000	0.003	38.315	0.823	44	0	0.000	0.397	1.033	-97.99	-184.48	-0.00	0.00
199000	0.001	11.725	0.904	35	0	0.000	0.506	0.296	-96.23	-148.00	-0.00	0.69
200000	0.007	41.348	0.806	41	0	0.000	0.373	0.773	-92.74	-172.10	-0.00	0.00
201000	0.003	9.372	0.333	37	0	0.000	0.486	2.318	-101.81	-155.93	0.00	3.08
202000	0.016	39.082	1.185	36	0	0.000	0.477	-0.071	-100.67	-151.96	0.00	-1.71
203000	0.000	17.944	0.527	39	0	0.000	0.594	0.984	-106.07	-163.97	-0.00	-0.69
204000	0.074	38.239	1.176	40	0	0.000	0.379	1.480	-96.07	-168.02	0.00	-0.69
205000	0.006	22.388	0.676	51	0	0.000	0.444	0.892	-101.51	-214.14	-0.00	0.00
206000	0.016	39.247	0.750	41	0	0.000	0.512	0.643	-104.11	-172.10	0.00	-1.81
207000	0.002	12.598	0.499	36	0	0.000	0.395	1.165	-98.15	-151.95	0.00	0.00
208000	0.017	38.953	0.557	41	0	0.000	0.284	0.578	-96.24	-172.11	0.00	-2.18
209000	0.041	72.283	0.938	37	0	0.000	0.423	-0.081	-95.45	-155.94	0.00	0.00
210000	0.013	47.520	0.839	38	0	0.000	0.529	0.734	-98.36	-159.94	0.00	-0.56
211000	0.060	19.141	0.704	39	0	0.000	0.398	0.635	-100.07	-163.96	-0.00	-0.69
212000	0.020	24.160	0.384	40	0	0.000	0.347	-0.207	-99.83	-168.02	0.00	-6.29
213000	0.001	20.001	0.363	31	0	0.000	0.442	1.470	-97.17	-132.49	0.01	0.00
214000	0.001	28.194	1.017	48	0	0.000	0.364	0.322	-100.64	-201.32	0.00	0.00
215000	0.000	60.584	0.567	36	0	0.000	0.514	0.030	-98.68	-151.95	0.00	4.63
216000	0.008	27.690	0.616	48	0	0.000	0.637	0.657	-106.32	-201.31	0.00	0.69
217000	0.046	43.579	1.189	44	0	0.000	0.550	0.386	-103.77	-184.50	-0.00	0.00
218000	0.022	14.960	1.394	43	0	0.000	0.394	0.480	-103.74	-180.34	0.00	1.24
219000	0.003	16.867	0.755	47	0	0.000	0.420	0.910	-93.03	-197.07	-0.00	0.00
220000	0.018	190.928	0.897	37	0	0.000	0.501	1.009	-99.32	-155.94	-0.00	0.00
221000	0.015	9.111	0.705	35	0	0.000	0.486	0.676	-98.01	-148.00	0.00	-0.69
222000	0.000	29.018	0.999	31	0	0.000	0.530	1.394	-105.95	-132.50	0.00	3.02
223000	0.009	81.505	0.478	37	0	0.000	0.484	-0.036	-98.74	-155.93	0.00	0.00
224000	0.040	51.244	1.350	37	0	0.000	0.449	-1.417	-102.06	-155.94	-0.00	0.00
225000	0.014	58.322	1.053	39	0	0.000	0.595	0.757	-105.59	-163.99	0.00	0.00
226000	0.000	45.513	0.708	41	0	0.000	0.423	1.542	-91.24	-172.10	-0.00	0.00
227000	0.007	7.581	0.459	37	0	0.000	0.438	1.375	-96.07	-155.92	0.00	0.00
228000	0.001	11.801	0.774	34	0	0.000	0.393	0.159	-92.70	-144.08	-0.00	0.00
229000	0.002	21.211	0.504	36	0	0.000	0.528	1.487	-97.78	-151.95	0.00	-2.10
230000	0.006	22.030	1.202	31	0	0.000	0.436	0.961	-93.92	-132.50	0.00	-0.69
231000	0.012	12.689	0.709	36	0	0.000	0.385	0.002	-97.65	-151.95	-0.01	0.00
232000	0.012	23.590	0.818	29	0	0.000	0.446	0.004	-96.56	-124.92	0.00	-0.69
233000	0.000	7.962	0.136	42	0	0.000	0.499	0.961	-95.14	-176.19	-0.00	0.69
234000	0.000	11.403	1.063	31	0	0.000	0.331	0.331	-100.23	-132.51	0.00	-1.16
235000	0.031	17.602	0.473	29	0	0.000	0.412	0.321	-96.02	-124.92	0.00	2.39
236000	0.005	8.131	0.614	33	0	0.000	0.446	0.367	-98.76	-140.18	0.00	-5.22
237000	0.022	14.850	1.147	42	0	0.000	0.352	1.080	-94.70	-176.21	-0.00	-0.69
238000	0.003	19.431	1.322	36	0	0.000	0.387	1.113	-102.52	-151.96	0.00	0.86
239000	0.011	15.728	0.294	38	0	0.000	0.558	0.480	-95.29	-159.93	-0.00	0.00
240000	0.001	32.767	0.812	40	0	0.000	0.399	0.525	-103.27	-168.03	0.00	0.00
241000	0.005	24.590	0.138	33	0	0.000	0.585	0.818	-98.56	-140.18	0.00	0.00
242000	0.001	10.467	0.676	38	0	0.000	0.554	0.083	-99.08	-159.93	0.00	-2.85
243000	0.003	12.718	0.559	40	0	0.000	0.475	0.257	-97.24	-168.02	0.00	0.00
244000	0.002	61.625	1.012	40	0	0.000	0.398	0.961	-95.39	-168.03	0.00	3.03
245000	0.025	14.618	0.778	36	0	0.000	0.375	0.817	-96.44	-151.95	0.00	-0.69
246000	0.017	37.199	0.308	39	0	0.000	0.438	1.347	-102.73	-163.97	0.00	-5.23
247000	0.016	54.625	0.641	46	0	0.000	0.414	0.251	-96.78	-192.85	0.00	-0.69
248000	0.004	234.013	0.343	44	0	0.000	0.465	0.635	-98.98	-184.49	0.00	4.85
249000	0.007	5.352	0.549	47	0	0.000	0.418	0.945	-91.30	-197.07	0.00	-1.18
250000	0.006	18.905	0.791	44	0	0.000	0.295	0.966	-100.48	-184.49	-0.00	0.00
251000	0.000	56.395	0.327	44	0	0.000	0.574	1.049	-101.97	-184.49	-0.00	0.00
252000	0.007	34.775	0.190	32	0	0.000	0.562	0.140	-96.45	-136.32	0.00	-0.24
253000	0.011	12.771	0.762	42	0	0.000	0.519	-0.339	-102.66	-176.21	-0.02	0.00
254000	0.015	15.888	1.720	38	0	0.000	0.284	0.122	-93.49	-159.94	-0.00	0.69
255000	0.063	12.164	1.400	46	0	0.000	0.428	0.928	-98.17	-192.85	0.00	3.56
256000	0.002	57.926	0.284	47	0	0.000	0.428	1.055	-90.18	-197.07	0.00	-2.47
257000	0.003	125.141	1.074	38	0	0.000	0.306	1.886	-99.92	-159.96	0.00	0.15
258000	0.147	32.464	1.952	35	0	0.000	0.249	1.023	-99.01	-148.02	0.00	0.00
259000	0.020	44.364	0.786	35	0	0.000	0.476	0.911	-103.09	-148.02	-0.00	0.00
260000	0.008	31.922	0.406	39	0	0.000	0.405	0.726	-97.59	-163.96	-0.00	0.00
261000	0.068	13.610	1.712	40	0	0.000	0.349	1.233	-99.68	-168.03	0.00	0.00
262000	0.006	19.420	1.585	37	0	0.000	0.370	2.147	-106.82	-155.94	0.00	-0.47
263000	0.017	13.419	0.960	43	0	0.000	0.394	0.641	-91.18	-180.33	0.00	-2.85
264000	0.021	188.109	0.895	29	0	0.000	0.367	0.147	-97.68	-124.93	0.00	1.25
265000	0.004	59.130	0.644	45	0	0.000	0.469	0.095	-98.02	-188.67	0.00	0.09
266000	0.000	18.786	0.456	45	0	0.000	0.463	0.408	-96.50	-188.65	0.00	-2.45
267000	0.001	11.797	0.983	43	0	0.000	0.352	1.010	-94.36	-180.33	0.00	0.87
268000	0.008	43.385	1.514	48	0	0.000	0.324	0.143	-104.71	-201.34	0.00	4.59
269000	0.080	24.097	0.882	43	0	0.000	0.392	1.405	-102.11	-180.33	0.00	-1.40
270000	0.011	20.303	0.464	46	0	0.000	0.438	2.168	-93.32	-192.85	0.00	0.00
271000	0.015	25.039	1.264	35	0	0.000	0.320	0.699	-98.99	-148.01	0.00	-0.53
272000	0.026	14.847	0.655	36	0	0.000	0.550	0.758	-96.90	-151.95	-0.02	1.61
273000	0.018	60.958	0.749	38	0	0.000	0.421	-0.152	-96.59	-159.94	-0.00	0.00
274000	0.028	80.769	0.710	34	0	0.000	0.446	0.482	-103.07	-144.10	0.00	3.73
275000	0.007	5.421	0.454	44	0	0.000	0.661	-0.092	-103.17	-184.47	0.00	-3.32
276000	0.000	2.979	0.286	33	0	0.000	0.564	0.302	-101.24	-140.18	-0.00	0.00
277000	0.002	111.607	2.472	47	0	0.000	0.320	0.571	-109.56	-197.11	0.00	0.00
278000	0.008	5.569	0.772	44	0	0.000	0.355	1.060	-100.84	-184.48	0.00	0.00
279000	0.029	6.321	0.547	34	0	0.000	0.449	1.144	-97.24	-144.08	0.00	-0.96
280000	0.025	31.288	0.830	37	0	0.000	0.353	0.982	-100.33	-155.94	-0.00	0.00
281000	0.008	5.152	0.484	43	0	0.000	0.604	0.136	-100.16	-180.32	0.00	-4.68
282000	0.004	17.666	0.656	39	0	0.000	0.460	1.137	-97.25	-163.96	0.01	0.00
283000	0.014	14.124	0.548	37	0	0.000	0.423	-0.871	-101.17	-155.93	-0.04	0.00
284000	0.010	26.390	0.541	36	0	0.000	0.423	0.365	-97.14	-151.96	0.00	1.20
285000	0.013	13.510	0.942	42	0	0.000	0.424	-0.435	-96.09	-176.20	0.00	0.00
286000	0.020	55.977	1.657	40	0	0.000	0.565	0.790	-110.80	-168.05	0.00	-1.17
287000	0.040	9.028	0.616	39	0	0.000	0.362	0.966	-96.46	-163.96	0.00	-1.24
288000	0.000	8.711	0.256	35	0	0.000	0.410	1.209	-91.46	-148.00	-0.00	-0.69
289000	0.006	10.490	0.854	38	0	0.000	0.355	1.063	-93.98	-159.93	0.00	0.00
290000	0.015	30.566	0.640	46	0	0.000	0.386	-0.067	-98.55	-192.85	0.00	0.69
291000	0.002	69.343	0.507	33	0	0.000	0.546	0.551	-98.69	-140.19	0.00	-6.38
292000	0.046	26.366	0.741	35	0	0.000	0.389	0.418	-100.20	-148.01	0.00	0.20
293000	0.000	9.750	0.683	42	0	0.000	0.469	0.535	-91.98	-176.20	-0.00	0.83
294000	0.003	9.238	0.883	38	0	0.000	0.375	-0.043	-98.35	-159.93	0.00	-0.71
295000	0.007	75.953	1.398	38	0	0.000	0.306	-0.558	-100.28	-159.95	0.00	-0.69
296000	0.022	59.097	1.494	38	0	0.000	0.315	0.047	-94.58	-159.95	-0.00	0.69
297000	0.010	3.523	0.524	42	0	0.000	0.477	0.037	-94.15	-176.20	0.00	-1.73
298000	0.073	26.457	1.103	42	0	0.000	0.412	-0.337	-98.54	-176.21	0.00	0.00
299000	0.004	8.657	0.841	40	0	0.000	0.438	0.954	-96.38	-168.02	-0.00	-0.69
300000	0.016	57.341	0.692	32	0	0.000	0.437	1.304	-98.75	-136.33	-0.00	0.00
301000	0.015	15.672	0.884	37	0	0.000	0.564	0.268	-96.23	-155.93	0.00	-0.41
302000	0.029	13.295	0.895	42	0	0.000	0.526	1.009	-100.60	-176.20	-0.00	0.00
303000	0.007	21.651	0.924	44	0	0.000	0.527	0.652	-97.49	-184.49	-0.01	0.00
304000	0.011	5.074	0.770	37	0	0.000	0.434	1.152	-91.17	-155.93	0.00	-1.98
305000	0.007	15.272	0.485	42	0	0.000	0.465	0.094	-105.45	-176.20	-0.00	-0.69
306000	0.012	90.549	0.837	30	0	0.000	0.374	0.947	-97.08	-128.71	-0.02	0.00
307000	0.034	29.230	1.120	34	0	0.000	0.353	0.518	-101.80	-144.09	0.00	0.00
308000	0.005	13.493	0.747	39	0	0.000	0.340	1.429	-93.01	-163.96	0.00	0.00
309000	0.029	16.666	0.669	32	0	0.000	0.348	0.269	-97.47	-136.33	0.00	0.92
310000	0.001	56.242	0.691	40	0	0.000	0.574	0.590	-101.95	-168.02	0.00	-2.32
311000	0.003	25.293	0.682	35	0	0.000	0.410	0.713	-99.78	-148.01	-0.05	0.00
312000	0.003	123.816	1.437	30	0	0.000	0.501	0.620	-103.68	-128.71	-0.01	0.00
313000	0.024	65.170	0.919	36	0	0.000	0.396	-0.363	-99.99	-151.96	-0.00	0.22
314000	0.000	38.106	0.838	38	0	0.000	0.437	0.176	-96.11	-159.93	-0.00	-0.69
315000	0.000	16.195	0.552	32	0	0.000	0.429	0.415	-89.25	-136.32	0.00	0.69
316000	0.034	56.823	1.021	40	0	0.000	0.397	1.103	-97.91	-168.03	-0.00	0.00
317000	0.003	9.009	0.400	41	0	0.000	0.472	1.194	-94.78	-172.09	0.00	-0.69
318000	0.001	3.789	0.163	34	0	0.000	0.531	0.848	-92.05	-144.07	-0.00	0.00
319000	0.122	273.062	2.016	45	0	0.000	0.294	-0.041	-112.77	-188.70	-0.00	0.00
320000	0.105	16.371	0.628	35	0	0.000	0.508	0.235	-99.14	-148.00	0.00	0.00
321000	0.006	41.082	0.386	43	0	0.000	0.571	1.205	-111.00	-180.35	0.00	0.00
322000	0.008	29.993	1.146	39	0	0.000	0.413	0.095	-95.82	-163.96	-0.01	0.00
323000	0.006	33.781	0.817	45	0	0.000	0.449	0.566	-106.52	-188.66	0.00	4.77
324000	0.010	32.949	0.391	34	0	0.000	0.480	0.778	-95.44	-144.08	0.00	-1.70
325000	0.007	15.481	2.075	33	0	0.000	0.385	0.586	-95.98	-140.19	-0.01	0.00
326000	0.037	28.281	0.653	37	0	0.000	0.348	0.766	-100.66	-155.94	0.00	0.00
327000	0.006	8.269	0.701	32	0	0.000	0.476	1.007	-100.45	-136.33	-0.00	0.00
328000	0.005	185.332	0.800	35	0	0.000	0.539	-1.759	-114.37	-148.11	-0.00	0.00
329000	0.003	15.504	0.556	39	0	0.000	0.494	0.934	-94.28	-163.96	-0.01	0.00
330000	0.000	16.361	0.645	38	0	0.000	0.468	0.729	-97.08	-159.93	0.00	0.00
331000	0.013	38.380	0.903	37	0	0.000	0.485	0.463	-98.85	-155.94	0.00	-0.61
332000	0.005	6.515	0.656	39	0	0.000	0.422	0.547	-97.61	-163.96	0.00	-0.69
333000	0.007	10.927	0.957	38	0	0.000	0.477	-0.301	-100.26	-159.93	0.00	3.35
334000	0.024	41.835	2.393	36	0	0.000	0.272	-0.705	-107.11	-151.98	0.00	-0.39
335000	0.009	23.276	0.755	37	0	0.000	0.496	1.380	-100.29	-155.92	0.00	-1.99
336000	0.006	30.734	0.547	38	0	0.000	0.477	-0.203	-100.67	-159.94	0.00	0.00
337000	0.001	14.871	0.885	44	0	0.000	0.496	0.687	-99.89	-184.49	-0.00	0.62
338000	0.017	26.752	1.319	47	0	0.000	0.439	2.481	-105.65	-197.08	-0.00	0.00
339000	0.000	24.174	1.108	43	0	0.000	0.367	1.175	-96.30	-180.34	0.00	0.00
340000	0.000	12.443	0.436	40	0	0.000	0.490	1.397	-99.26	-168.01	0.00	-0.69
341000	0.001	30.293	0.839	33	0	0.000	0.399	0.140	-96.38	-140.19	0.00	-2.03
342000	0.024	22.319	1.079	38	0	0.000	0.386	0.731	-98.03	-159.94	0.00	0.00
343000	0.000	28.677	0.713	38	0	0.000	0.449	0.764	-97.72	-159.93	-0.01	0.00
344000	0.000	47.116	0.552	32	0	0.000	0.341	0.658	-89.44	-136.33	0.00	0.00
345000	0.015	63.349	0.482	40	0	0.000	0.486	0.643	-105.80	-168.03	0.00	-1.82
346000	0.033	15.826	1.829	29	0	0.000	0.326	0.260	-98.55	-124.93	-0.00	0.00
347000	0.013	114.469	0.899	44	0	0.000	0.452	0.174	-95.27	-184.49	0.00	0.00
348000	0.047	39.330	1.312	41	0	0.000	0.321	0.318	-91.56	-172.11	0.00	0.00
349000	0.032	70.192	0.915	34	0	0.000	0.465	1.517	-96.00	-144.08	0.00	-0.69
350000	0.001	36.075	0.718	43	0	0.000	0.456	0.127	-95.19	-180.33	-0.00	0.00
351000	0.019	23.307	0.664	34	0	0.000	0.511	0.728	-99.28	-144.09	0.00	-6.58
352000	0.006	20.864	0.237	32	0	0.000	0.552	0.456	-101.45	-136.32	0.00	-0.83
353000	0.003	9.483	0.347	37	0	0.000	0.450	0.038	-92.81	-155.92	-0.01	0.00
354000	0.021	12.676	0.922	38	0	0.000	0.385	1.023	-94.60	-159.93	0.00	4.54
355000	0.012	9.584	0.359	36	0	0.000	0.526	0.846	-98.97	-151.94	0.00	-4.14
356000	0.034	19.286	0.484	36	0	0.000	0.435	-0.058	-93.01	-151.95	0.00	0.00
357000	0.012	46.626	1.649	39	0	0.000	0.319	0.728	-105.15	-164.00	-0.00	0.72
358000	0.068	83.808	1.046	39	0	0.000	0.343	0.419	-100.38	-163.99	0.00	0.00
359000	0.019	71.401	1.250	36	0	0.000	0.257	-0.227	-96.83	-151.96	0.00	0.00
360000	0.004	135.147	1.612	40	0	0.000	0.387	1.283	-95.75	-168.04	-0.06	0.00
361000	0.006	5.709	0.552	36	0	0.000	0.386	-0.359	-97.00	-151.95	-0.00	0.00
362000	0.000	32.345	1.181	31	0	0.000	0.450	-0.119	-96.92	-132.49	-0.00	0.00
363000	0.060	36.099	0.645	43	0	0.000	0.463	0.907	-98.62	-180.34	0.00	-2.37
364000	0.004	8.282	0.594	42	0	0.000	0.576	1.438	-97.99	-176.20	0.00	-0.16
365000	0.017	41.321	0.656	43	0	0.000	0.601	1.467	-104.95	-180.33	-0.00	1.56
366000	0.001	13.511	0.832	37	0	0.000	0.487	0.343	-96.13	-155.93	0.00	3.16
367000	0.002	7.009	0.280	34	0	0.000	0.482	1.396	-95.34	-144.08	-0.00	0.69
368000	0.006	19.447	0.659	35	0	0.000	0.506	0.428	-96.94	-148.00	-0.00	0.00
369000	0.000	6.056	0.617	32	0	0.000	0.445	0.797	-97.36	-136.32	0.00	0.00
370000	0.004	6.648	1.028	45	0	0.000	0.563	1.087	-101.92	-188.65	0.00	0.00
371000	0.003	12.643	0.501	37	0	0.000	0.494	0.087	-94.31	-155.93	-0.00	1.63
372000	0.011	24.189	0.465	37	0	0.000	0.423	-0.272	-98.67	-155.93	0.00	-0.69
373000	0.015	43.054	0.435	39	0	0.000	0.406	0.073	-104.41	-163.97	-0.00	0.32
374000	0.002	40.247	0.721	38	0	0.000	0.440	0.862	-95.85	-159.93	-0.00	-0.69
375000	0.033	10.378	0.951	45	0	0.000	0.468	-0.086	-96.75	-188.65	-0.03	0.00
376000	0.003	28.396	0.851	37	0	0.000	0.400	0.521	-97.40	-155.93	0.02	0.00
377000	0.038	75.485	0.758	50	0	0.000	0.311	0.818	-101.97	-209.88	0.00	-0.58
378000	0.009	72.280	1.335	36	0	0.000	0.252	1.608	-95.01	-151.97	-0.00	0.00
379000	0.002	32.163	0.707	28	0	0.000	0.363	-0.072	-100.60	-121.19	0.00	-0.69
380000	0.002	13.143	0.591	36	0	0.000	0.467	-0.345	-100.89	-151.95	-0.00	-0.69
381000	0.002	14.553	0.813	36	0	0.000	0.501	-0.342	-99.12	-151.95	0.00	0.23
382000	0.004	7.566	1.094	32	0	0.000	0.322	0.922	-93.22	-136.32	0.00	0.00
383000	0.000	73.325	0.658	34	0	0.000	0.471	0.207	-95.88	-144.09	0.00	-0.65
384000	0.002	45.790	0.723	31	0	0.000	0.383	-0.421	-104.87	-132.50	-0.00	0.00
385000	0.028	22.247	1.058	45	0	0.000	0.510	0.744	-97.91	-188.66	-0.00	0.00
386000	0.015	32.237	1.057	38	0	0.000	0.484	0.815	-99.38	-159.93	0.00	1.06
387000	0.005	29.717	0.609	38	0	0.000	0.516	0.473	-97.65	-159.93	-0.00	0.00
388000	0.037	96.979	1.176	35	0	0.000	0.350	0.248	-96.89	-148.01	0.00	0.69
389000	0.005	15.091	0.219	38	0	0.000	0.591	-0.055	-97.40	-159.93	-0.00	1.60
390000	0.005	20.969	0.749	38	0	0.000	0.436	0.221	-96.65	-159.94	-0.00	0.00
391000	0.005	38.186	0.349	47	0	0.000	0.417	0.830	-106.10	-197.08	0.00	-0.39
392000	0.002	3.335	0.330	42	0	0.000	0.500	1.104	-99.29	-176.19	0.00	0.00
393000	0.008	6.811	0.270	41	0	0.000	0.576	1.564	-101.45	-172.09	0.00	-4.06
394000	0.000	47.358	2.223	38	0	0.000	0.498	1.170	-103.84	-159.94	-0.00	0.69
395000	0.000	64.744	0.658	36	0	0.000	0.487	1.273	-96.23	-151.96	0.00	-5.67
396000	0.040	46.589	1.877	35	0	0.000	0.377	1.211	-97.61	-148.01	-0.00	1.05
397000	0.051	40.597	2.191	42	0	0.000	0.265	0.063	-103.74	-176.24	0.00	-1.30
398000	0.020	32.849	1.003	39	0	0.000	0.459	1.294	-100.90	-163.97	0.00	-0.04
399000	0.012	68.045	1.525	41	0	0.000	0.535	0.184	-106.41	-172.12	-0.00	0.00
400000	0.000	15.048	0.555	34	0	0.000	0.541	0.211	-100.31	-144.08	0.01	0.00
401000	0.060	16.206	0.566	40	0	0.000	0.456	0.207	-102.08	-168.02	0.00	1.69
402000	0.006	15.598	0.395	35	0	0.000	0.453	0.785	-90.37	-148.00	0.00	0.00
403000	0.021	23.214	0.754	29	0	0.000	0.431	0.487	-92.45	-124.93	0.01	0.00
404000	0.037	13.748	1.328	42	0	0.000	0.388	1.606	-97.09	-176.21	0.00	0.00
405000	0.001	4.273	0.676	32	0	0.000	0.515	0.456	-96.78	-136.32	0.00	4.21
406000	0.008	45.007	0.603	33	0	0.000	0.309	0.271	-95.81	-140.19	0.00	-2.85
407000	0.007	27.219	0.419	38	0	0.000	0.461	0.907	-99.59	-159.93	-0.00	-0.69
408000	0.003	29.826	1.070	37	0	0.000	0.475	0.751	-96.70	-155.94	-0.00	0.63
409000	0.010	4.928	0.740	36	0	0.000	0.408	0.365	-92.43	-151.94	-0.00	0.00
410000	0.000	19.135	0.584	38	0	0.000	0.469	0.298	-99.37	-159.93	0.00	0.00
411000	0.002	67.402	1.164	42	0	0.000	0.392	0.622	-100.08	-176.21	0.00	-0.58
412000	0.026	24.194	1.457	37	0	0.000	0.390	0.778	-99.66	-155.93	0.00	0.00
413000	0.005	10.065	0.472	45	0	0.000	0.457	0.510	-100.93	-188.66	-0.00	1.95
414000	0.000	14.771	1.056	37	0	0.000	0.414	0.195	-99.69	-155.93	0.00	4.79
415000	0.011	34.267	1.247	37	0	0.000	0.424	0.664	-97.80	-155.95	0.00	0.00
416000	0.007	11.121	0.605	48	0	0.000	0.593	0.790	-102.48	-201.30	0.00	-0.53
417000	0.001	12.113	1.087	41	0	0.000	0.360	1.288	-95.87	-172.10	0.00	0.00
418000	0.026	50.404	0.745	39	0	0.000	0.439	-0.958	-99.86	-163.96	0.00	0.69
419000	0.029	7.560	0.445	50	0	0.000	0.481	0.695	-98.82	-209.84	-0.00	0.00
420000	0.017	21.545	0.362	40	0	0.000	0.425	0.584	-99.94	-168.01	0.00	0.00
421000	0.003	8.733	0.445	42	0	0.000	0.496	0.049	-95.96	-176.20	0.00	0.00
422000	0.003	65.625	1.360	37	0	0.000	0.469	1.186	-98.84	-155.94	0.00	0.00
423000	0.000	28.769	0.583	43	0	0.000	0.451	0.792	-97.41	-180.33	-0.00	0.00
424000	0.001	34.407	0.348	39	0	0.000	0.544	1.787	-96.91	-163.96	0.00	-1.55
425000	0.014	7.603	0.797	42	0	0.000	0.426	0.168	-98.39	-176.21	-0.00	0.00
426000	0.042	23.630	0.773	27	0	0.000	0.426	-0.044	-99.43	-117.50	0.00	-0.92
427000	0.039	14.641	0.926	40	0	0.000	0.420	0.373	-92.63	-168.02	-0.00	1.37
428000	0.002	25.118	0.551	43	0	0.000	0.476	0.677	-98.32	-180.33	0.00	4.18
429000	0.001	14.201	0.691	36	0	0.000	0.507	0.478	-98.14	-151.95	0.00	-1.19
430000	0.013	38.356	0.941	37	0	0.000	0.351	0.945	-93.52	-155.93	0.00	-1.84
431000	0.012	23.670	0.626	41	0	0.000	0.374	1.295	-95.69	-172.10	0.00	1.49
432000	0.000	41.077	0.793	39	0	0.000	0.375	-0.930	-95.40	-163.96	0.00	0.00
433000	0.095	11.811	0.776	38	0	0.000	0.263	1.163	-94.86	-159.94	-0.00	0.69
434000	0.011	63.785	0.741	34	0	0.000	0.373	-0.334	-96.90	-144.08	-0.00	0.00
435000	0.030	29.701	0.933	43	0	0.000	0.330	0.607	-97.43	-180.34	0.00	1.96
436000	0.000	23.099	0.639	40	0	0.000	0.406	0.907	-93.92	-168.02	0.00	0.00
437000	0.006	48.192	0.445	37	0	0.000	0.440	0.552	-91.56	-155.93	0.00	4.91
438000	0.000	18.281	0.548	32	0	0.000	0.426	1.074	-92.32	-136.32	0.00	0.42
439000	0.018	42.275	0.774	26	0	0.000	0.488	1.232	-96.88	-113.83	0.00	-1.93
440000	0.007	84.539	0.892	35	0	0.000	0.397	0.255	-95.31	-148.01	0.00	0.69
441000	0.001	14.579	0.364	42	0	0.000	0.394	0.333	-90.03	-176.20	0.00	0.00
442000	0.002	22.215	0.673	35	0	0.000	0.564	1.324	-98.89	-148.00	0.00	-3.48
443000	0.009	23.675	0.896	40	0	0.000	0.502	1.387	-104.45	-168.03	-0.00	-0.69
444000	0.039	11.568	1.101	31	0	0.000	0.475	0.130	-96.52	-132.50	-0.01	1.15
445000	0.009	22.422	0.711	35	0	0.000	0.584	0.846	-98.93	-148.00	-0.00	-0.69
446000	0.003	56.408	0.851	38	0	0.000	0.308	0.831	-102.74	-159.95	0.00	-0.62
447000	0.099	44.758	0.527	39	0	0.000	0.316	1.500	-103.51	-163.97	-0.00	-0.69
448000	0.002	232.451	0.740	43	0	0.000	0.396	0.478	-94.38	-180.34	0.00	0.00
449000	0.023	24.515	1.298	41	0	0.000	0.441	0.064	-100.94	-172.11	0.00	0.00
450000	0.005	17.021	0.635	38	0	0.000	0.458	-0.939	-94.74	-159.93	0.00	-0.23
451000	0.057	9.683	1.633	37	0	0.000	0.408	-0.600	-99.92	-155.94	-0.00	0.00
452000	0.015	10.656	0.621	37	0	0.000	0.412	0.436	-96.63	-155.93	0.00	-4.52
453000	0.047	43.493	1.029	41	0	0.000	0.391	0.963	-98.44	-172.10	0.00	0.02
454000	0.000	5.533	0.419	41	0	0.000	0.453	0.225	-94.74	-172.09	0.00	-5.24
455000	0.000	11.918	0.359	40	0	0.000	0.446	0.754	-97.90	-168.02	0.00	0.69
456000	0.003	12.692	0.472	37	0	0.000	0.439	0.421	-94.26	-155.92	0.00	0.00
457000	0.009	22.013	0.494	40	0	0.000	0.458	1.163	-96.80	-168.02	-0.00	-0.69
458000	0.009	17.577	0.507	38	0	0.000	0.469	1.181	-101.91	-159.94	0.00	0.69
459000	0.003	27.355	0.553	36	0	0.000	0.407	-0.295	-104.80	-151.96	-0.00	1.90
460000	0.013	19.216	1.301	41	0	0.000	0.375	0.273	-100.15	-172.11	-0.00	0.00
461000	0.016	58.854	1.059	37	0	0.000	0.359	0.842	-102.82	-155.95	0.00	0.87
462000	0.044	12.105	0.461	38	0	0.000	0.433	0.174	-94.07	-159.93	-0.00	0.00
463000	0.000	17.370	0.130	41	0	0.000	0.569	1.043	-101.87	-172.09	0.00	1.80
464000	0.000	74.005	1.173	27	0	0.000	0.473	0.712	-97.67	-117.50	0.00	-0.69
465000	0.001	7.136	0.587	38	0	0.000	0.450	1.240	-95.16	-159.93	0.00	-0.69
466000	0.002	5.495	0.417	38	0	0.000	0.486	0.689	-96.34	-159.93	0.00	0.51
467000	0.083	88.097	1.345	35	0	0.000	0.480	0.470	-104.33	-148.04	0.00	0.69
468000	0.004	40.518	0.674	33	0	0.000	0.473	0.471	-95.72	-140.19	-0.00	-0.69
469000	0.002	145.879	1.236	40	0	0.000	0.475	0.193	-103.99	-168.06	-0.00	0.00
470000	0.048	9.351	0.650	34	0	0.000	0.408	0.550	-99.05	-144.08	-0.00	0.00
471000	0.004	22.899	1.608	39	0	0.000	0.307	-0.330	-91.41	-163.97	0.00	-0.69
472000	0.042	24.754	0.432	41	0	0.000	0.463	1.324	-96.58	-172.10	0.00	-2.65
473000	0.009	11.399	0.774	39	0	0.000	0.280	1.311	-93.06	-163.96	0.00	-0.69
474000	0.006	43.935	0.352	38	0	0.000	0.333	0.581	-89.68	-159.94	-0.00	0.00
475000	0.035	38.734	0.472	40	0	0.000	0.352	0.404	-103.90	-168.05	-0.00	0.00
476000	0.005	55.802	1.600	47	0	0.000	0.282	0.876	-96.63	-197.09	-0.00	-0.69
477000	0.008	4.389	0.248	46	0	0.000	0.530	1.169	-98.21	-192.84	0.00	0.69
478000	0.000	8.737	0.282	35	0	0.000	0.586	1.153	-98.58	-147.99	-0.00	0.00
479000	0.006	7.099	0.516	38	0	0.000	0.380	0.331	-90.30	-159.93	0.00	-3.35
480000	0.004	27.339	0.600	41	0	0.000	0.494	1.153	-92.76	-172.10	0.00	-0.69
481000	0.002	14.150	0.663	38	0	0.000	0.453	0.481	-100.47	-159.93	-0.00	0.00
482000	0.003	20.044	0.701	38	0	0.000	0.426	1.038	-94.29	-159.93	0.00	-2.62
483000	0.001	65.649	0.638	39	0	0.000	0.482	0.187	-101.19	-163.96	0.00	0.00
484000	0.002	29.259	0.992	34	0	0.000	0.409	0.419	-92.01	-144.08	0.00	4.86
485000	0.008	8.007	0.843	41	0	0.000	0.523	-0.628	-97.48	-172.10	0.00	0.00
486000	0.002	26.739	1.079	41	0	0.000	0.515	-0.485	-106.24	-172.12	0.00	-0.62
487000	0.007	13.262	0.356	37	0	0.000	0.471	0.357	-99.37	-155.92	0.00	3.73
488000	0.010	48.865	0.804	36	0	0.000	0.333	0.066	-93.68	-151.95	0.00	-6.33
489000	0.021	29.540	1.038	37	0	0.000	0.306	-0.445	-96.95	-155.93	0.00	-0.89
490000	0.046	17.242	0.911	39	0	0.000	0.274	1.678	-89.64	-163.97	-0.00	0.00
491000	0.011	20.588	1.376	31	0	0.000	0.434	0.305	-97.08	-132.50	-0.00	-0.69
492000	0.001	13.038	0.822	39	0	0.000	0.417	-0.307	-96.85	-163.96	0.00	0.00
493000	0.000	9.791	0.411	41	0	0.000	0.476	0.467	-95.98	-172.09	-0.00	0.00
494000	0.051	13.450	0.601	45	0	0.000	0.590	0.650	-100.25	-188.65	0.00	3.78
495000	0.003	23.023	1.042	31	0	0.000	0.519	1.079	-98.79	-132.49	-0.00	0.83
496000	0.048	54.410	0.425	34	0	0.000	0.527	0.822	-101.52	-144.08	-0.00	0.00
497000	0.018	8.208	0.692	42	0	0.000	0.472	1.296	-95.14	-176.20	0.00	0.00
498000	0.001	11.778	0.474	34	0	0.000	0.462	0.806	-95.84	-144.07	0.00	-4.67
499000	0.004	28.532	0.533	33	0	0.000	0.499	0.236	-99.19	-140.18	-0.01	0.00
500000	0.002	19.317	0.433	32	0	0.000	0.335	0.592	-95.92	-136.32	-0.00	0.69
501000	0.039	82.036	0.751	31	0	0.000	0.499	0.725	-100.54	-132.50	0.00	1.28
502000	0.023	149.235	1.033	38	0	0.000	0.170	0.917	-100.43	-159.97	-0.00	-0.69
503000	0.020	14.696	1.261	37	0	0.000	0.378	-0.422	-96.99	-155.95	0.00	4.87
504000	0.000	18.831	1.237	32	0	0.000	0.401	0.515	-96.83	-136.32	0.00	-3.24
505000	0.051	27.363	0.952	43	0	0.000	0.375	0.011	-102.59	-180.33	0.00	0.69
506000	0.002	50.116	1.911	38	0	0.000	0.499	1.474	-100.73	-159.95	0.00	0.00
507000	0.000	17.077	0.512	35	0	0.000	0.482	1.573	-99.29	-148.00	-0.02	1.54
508000	0.015	14.170	0.778	40	0	0.000	0.444	1.159	-103.72	-168.02	-0.00	0.00
509000	0.014	14.997	1.563	36	0	0.000	0.494	1.123	-103.61	-151.97	0.00	1.81
510000	0.005	4.889	0.794	37	0	0.000	0.503	1.480	-94.36	-155.92	0.00	0.69
511000	0.022	14.619	1.037	35	0	0.000	0.364	0.244	-96.56	-148.00	0.00	-1.97
512000	0.012	5.597	0.599	42	0	0.000	0.344	1.290	-97.01	-176.20	0.00	0.00
513000	0.008	16.592	0.359	42	0	0.000	0.350	-0.094	-100.27	-176.20	-0.00	0.00
514000	0.002	17.464	0.857	29	0	0.000	0.387	0.157	-96.35	-124.92	0.00	-0.69
515000	0.002	38.097	0.742	31	0	0.000	0.342	0.331	-96.50	-132.49	0.00	1.44
516000	0.026	14.878	0.973	42	0	0.000	0.391	-0.034	-92.71	-176.20	-0.00	-0.69
517000	0.009	26.099	1.153	41	0	0.000	0.456	1.326	-95.96	-172.10	0.00	0.00
518000	0.024	11.443	1.038	38	0	0.000	0.307	-0.024	-98.77	-159.94	-0.00	1.34
519000	0.004	74.570	0.998	41	0	0.000	0.444	0.141	-102.12	-172.11	0.00	4.31
520000	0.002	26.234	1.384	52	0	0.000	0.457	-0.095	-99.49	-218.47	-0.00	0.74
521000	0.002	13.643	0.955	39	0	0.000	0.593	-0.226	-101.74	-163.96	0.00	-0.96
522000	0.001	50.612	1.028	37	0	0.000	0.457	0.395	-101.94	-155.94	0.00	-0.29
523000	0.002	32.669	1.098	36	0	0.000	0.352	0.261	-97.98	-151.95	0.00	-0.69
524000	0.035	20.093	0.555	42	0	0.000	0.369	2.419	-95.70	-176.20	-0.00	-0.69
525000	0.002	9.643	0.420	34	0	0.000	0.491	0.353	-95.36	-144.07	-0.00	1.37
526000	0.000	13.121	0.258	38	0	0.000	0.509	0.936	-96.88	-159.93	0.00	0.00
527000	0.004	6.960	0.755	39	0	0.000	0.437	0.892	-93.36	-163.96	0.00	0.00
528000	0.003	33.445	0.838	30	0	0.000	0.361	-0.076	-98.62	-128.69	0.00	-1.63
529000	0.000	4.537	0.676	38	0	0.000	0.468	0.644	-97.15	-159.93	-0.00	0.00
530000	0.033	118.715	1.416	37	0	0.000	0.383	1.464	-98.68	-155.97	-0.00	1.47
531000	0.007	4.120	0.430	31	0	0.000	0.531	0.378	-98.05	-132.49	0.00	-0.31
532000	0.010	15.855	0.820	34	0	0.000	0.435	1.262	-90.77	-144.08	-0.00	-0.69
533000	0.021	29.031	1.194	43	0	0.000	0.306	1.127	-99.73	-180.34	0.00	-2.62
534000	0.001	8.627	0.580	41	0	0.000	0.470	0.416	-95.29	-172.09	0.00	0.00
535000	0.002	3.885	0.781	36	0	0.000	0.416	1.387	-94.91	-151.95	0.00	1.68
536000	0.001	51.206	1.035	40	0	0.000	0.540	0.470	-97.00	-168.02	-0.00	0.00
537000	0.000	16.970	0.618	33	0	0.000	0.422	1.270	-96.01	-140.18	0.00	-0.69
538000	0.001	9.238	0.762	28	0	0.000	0.396	0.342	-91.94	-121.18	-0.00	-0.69
539000	0.133	59.747	1.203	35	0	0.000	0.231	1.012	-93.97	-148.01	0.00	0.00
540000	0.005	15.424	1.154	31	0	0.000	0.405	-0.027	-97.38	-132.50	0.00	1.92
541000	0.010	51.364	0.511	36	0	0.000	0.422	1.306	-97.88	-151.95	0.00	-0.65
542000	0.008	11.754	0.650	39	0	0.000	0.540	1.520	-103.58	-163.96	0.00	-1.58
543000	0.001	14.265	0.406	31	0	0.000	0.528	0.710	-95.10	-132.49	-0.00	0.00
544000	0.040	33.970	0.225	33	0	0.000	0.542	-0.194	-99.82	-140.18	-0.00	0.00
545000	0.000	3.929	0.375	42	0	0.000	0.440	1.226	-99.07	-176.19	0.00	-1.76
546000	0.001	10.844	0.536	38	0	0.000	0.414	0.810	-96.49	-159.93	0.00	3.25
547000	0.003	5.216	0.745	41	0	0.000	0.496	0.195	-95.42	-172.09	-0.00	-0.69
548000	0.033	20.212	0.880	34	0	0.000	0.374	0.426	-96.01	-144.09	0.00	-0.17
549000	0.005	19.075	0.592	30	0	0.000	0.455	0.570	-96.20	-128.69	0.01	0.00
550000	0.048	11.782	0.721	38	0	0.000	0.558	0.832	-102.70	-159.93	-0.00	1.85
551000	0.004	34.757	1.677	36	0	0.000	0.355	1.983	-100.20	-151.96	-0.00	0.48
552000	0.000	49.099	1.419	41	0	0.000	0.428	1.704	-97.61	-172.11	-0.00	0.00
553000	0.020	30.009	0.627	38	0	0.000	0.458	0.781	-94.47	-159.93	-0.00	0.00
554000	0.003	36.842	1.361	35	0	0.000	0.433	1.316	-102.38	-148.00	-0.00	0.69
555000	0.002	217.054	0.519	35	0	0.000	0.478	0.584	-102.06	-148.01	0.00	0.69
556000	0.004	34.612	0.736	27	0	0.000	0.541	1.044	-103.00	-117.49	0.00	0.00
557000	0.102	19.785	0.456	35	0	0.000	0.439	0.474	-100.67	-148.01	0.00	-0.61
558000	0.001	57.793	0.658	40	0	0.000	0.555	0.631	-103.85	-168.03	0.00	-0.06
559000	0.020	17.179	0.829	35	0	0.000	0.542	-0.142	-102.45	-148.00	0.00	0.97
560000	0.009	14.187	0.952	46	0	0.000	0.410	1.165	-99.32	-192.86	0.00	-0.30
561000	0.017	11.381	0.666	40	0	0.000	0.416	0.915	-100.36	-168.02	0.01	0.00
562000	0.027	39.891	0.706	35	0	0.000	0.368	1.908	-98.26	-148.01	0.00	0.00
563000	0.000	8.626	0.571	42	0	0.000	0.381	1.477	-98.60	-176.20	-0.00	1.61
564000	0.012	29.535	0.715	34	0	0.000	0.506	0.393	-97.70	-144.09	0.00	0.00
565000	0.001	25.466	0.770	46	0	0.000	0.527	0.502	-95.28	-192.85	0.00	-0.81
566000	0.004	66.085	0.995	31	0	0.000	0.360	1.955	-101.68	-132.50	-0.00	1.33
567000	0.009	15.614	0.949	35	0	0.000	0.507	0.564	-98.20	-148.01	-0.00	0.00
568000	0.018	58.793	1.211	35	0	0.000	0.390	0.481	-95.86	-148.01	0.00	-1.80
569000	0.000	65.020	1.003	40	0	0.000	0.412	0.458	-105.72	-168.04	-0.00	-0.69
570000	0.017	10.082	0.734	38	0	0.000	0.519	0.887	-99.28	-159.93	0.00	0.00
571000	0.003	21.808	0.665	35	0	0.000	0.483	0.288	-101.13	-148.01	0.00	-0.80
572000	0.014	21.451	0.571	42	0	0.000	0.388	0.546	-94.35	-176.21	0.00	0.69
573000	0.012	20.175	0.780	37	0	0.000	0.368	0.318	-96.79	-155.93	0.00	0.69
574000	0.043	24.484	0.826	36	0	0.000	0.369	0.144	-93.57	-151.96	-0.00	0.00
575000	0.017	31.947	1.403	36	0	0.000	0.426	1.369	-95.28	-151.96	-0.00	0.00
576000	0.003	35.448	0.561	37	0	0.000	0.489	-0.299	-99.39	-155.93	-0.00	1.15
577000	0.001	31.176	0.514	41	0	0.000	0.416	0.631	-95.55	-172.09	0.00	-1.21
578000	0.000	8.212	0.574	39	0	0.000	0.548	0.355	-97.30	-163.96	-0.00	0.69
579000	0.012	38.330	1.192	42	0	0.000	0.488	0.314	-103.80	-176.21	0.00	-1.47
580000	0.029	17.261	0.997	37	0	0.000	0.611	0.937	-102.82	-155.93	0.00	3.46
581000	0.029	20.630	0.696	33	0	0.000	0.391	0.043	-94.23	-140.19	-0.00	0.00
582000	0.004	25.064	0.375	39	0	0.000	0.516	0.983	-96.61	-163.97	-0.00	0.69
583000	0.060	18.124	0.520	40	0	0.000	0.359	0.841	-93.56	-168.02	-0.00	-0.69
584000	0.036	47.118	1.079	44	0	0.000	0.410	0.873	-96.56	-184.49	-0.00	0.00
585000	0.055	17.854	0.671	43	0	0.000	0.314	1.349	-93.85	-180.33	0.00	-0.04
586000	0.005	21.989	0.687	41	0	0.000	0.378	0.542	-98.06	-172.11	0.00	0.00
587000	0.003	15.482	0.690	38	0	0.000	0.511	-0.096	-102.29	-159.93	0.00	-0.69
588000	0.035	24.557	1.050	40	0	0.000	0.394	1.188	-99.68	-168.03	0.00	4.84
589000	0.000	9.253	0.533	34	0	0.000	0.473	0.829	-95.61	-144.07	0.00	-1.62
590000	0.009	14.764	1.127	31	0	0.000	0.483	0.943	-102.85	-132.49	0.00	0.00
591000	0.018	15.302	0.713	29	0	0.000	0.443	0.569	-91.74	-124.93	0.00	-0.36
592000	0.009	3.684	0.469	34	0	0.000	0.489	0.466	-95.47	-144.07	-0.00	0.69
593000	0.004	12.862	0.618	35	0	0.000	0.442	-0.028	-94.89	-148.01	-0.00	0.00
594000	0.014	6.168	0.513	31	0	0.000	0.550	1.041	-98.14	-132.49	0.00	0.00
595000	0.004	13.049	0.624	42	0	0.000	0.486	0.422	-97.95	-176.20	-0.00	-0.69
596000	0.002	24.452	0.720	37	0	0.000	0.541	0.050	-98.94	-155.93	0.00	-7.64
597000	0.001	13.020	1.029	33	0	0.000	0.461	0.827	-103.82	-140.19	0.00	-0.58
598000	0.004	15.576	0.792	40	0	0.000	0.514	1.229	-102.68	-168.02	0.00	-0.15
599000	0.019	38.649	0.952	39	0	0.000	0.507	0.618	-108.93	-163.97	-0.00	-0.69
600000	0.018	55.152	0.919	40	0	0.000	0.345	0.242	-100.81	-168.03	-0.00	-0.69
601000	0.006	23.760	1.870	41	0	0.000	0.429	0.086	-97.08	-172.11	0.00	0.00
602000	0.029	36.248	1.544	43	0	0.000	0.380	1.290	-96.23	-180.34	-0.00	0.00
603000	0.022	10.928	0.687	38	0	0.000	0.622	0.451	-104.41	-159.93	0.00	-0.69
604000	0.001	51.147	1.046	44	0	0.000	0.446	-0.181	-99.70	-184.49	-0.00	0.00
605000	0.006	32.192	0.929	34	0	0.000	0.485	1.162	-95.72	-144.08	-0.00	0.00
606000	0.002	61.045	0.696	37	0	0.000	0.440	0.866	-100.06	-155.95	-0.00	0.85
607000	0.007	25.763	1.060	38	0	0.000	0.370	1.016	-100.05	-159.94	-0.00	0.00
608000	0.002	90.777	1.368	38	0	0.000	0.515	0.004	-102.29	-159.95	0.00	-1.08
609000	0.001	16.856	0.604	36	0	0.000	0.360	0.708	-88.70	-151.95	-0.02	0.00
610000	0.009	11.091	1.274	33	0	0.000	0.507	0.132	-96.45	-140.19	-0.00	0.69
611000	0.047	30.687	0.921	32	0	0.000	0.370	0.946	-89.30	-136.32	-0.02	0.00
612000	0.030	66.381	1.054	36	0	0.000	0.387	0.274	-103.11	-151.96	-0.00	-0.69
613000	0.003	52.170	0.962	37	0	0.000	0.507	0.972	-97.44	-155.93	-0.03	0.00
614000	0.010	11.963	0.780	39	0	0.000	0.554	0.777	-97.81	-163.96	0.00	-0.69
615000	0.001	57.920	1.110	39	0	0.000	0.482	0.015	-102.53	-163.98	0.00	1.04
616000	0.048	113.331	1.255	30	0	0.000	0.434	0.244	-99.79	-128.71	0.00	-0.58
617000	0.123	14.730	1.828	38	0	0.000	0.243	1.047	-89.60	-159.95	-0.00	0.69
618000	0.030	40.387	0.635	40	0	0.000	0.417	0.817	-94.60	-168.02	0.00	0.00
619000	0.003	14.245	0.910	41	0	0.000	0.451	1.980	-99.61	-172.10	0.00	0.00
620000	0.002	18.130	0.901	45	0	0.000	0.470	1.483	-93.67	-188.65	0.00	0.00
621000	0.001	15.493	0.609	38	0	0.000	0.551	1.030	-101.92	-159.93	-0.00	1.19
622000	0.005	44.990	1.425	46	0	0.000	0.499	0.258	-109.06	-192.88	-0.07	0.00
623000	0.024	25.581	1.254	38	0	0.000	0.465	1.451	-99.10	-159.93	0.00	-1.67
624000	0.056	66.561	0.990	42	0	0.000	0.354	0.682	-93.43	-176.21	-0.00	0.00
625000	0.004	16.088	0.574	33	0	0.000	0.398	0.873	-94.18	-140.18	0.00	0.00
626000	0.071	14.366	1.775	36	0	0.000	0.285	0.839	-100.92	-151.96	-0.00	0.00
627000	0.016	57.692	0.839	51	0	0.000	0.391	0.323	-100.91	-214.15	0.00	0.00
628000	0.015	61.582	1.195	36	0	0.000	0.343	0.686	-100.49	-151.96	-0.00	0.84
629000	0.005	10.034	0.958	41	0	0.000	0.483	0.205	-96.77	-172.10	0.00	-1.70
630000	0.000	16.707	0.771	43	0	0.000	0.418	0.316	-93.71	-180.33	0.00	0.69
631000	0.005	140.045	0.546	37	0	0.000	0.430	0.722	-99.50	-155.94	0.00	-0.69
632000	0.000	18.419	0.848	38	0	0.000	0.405	0.978	-98.25	-159.95	-0.00	0.00
633000	0.008	16.837	0.523	27	0	0.000	0.423	0.734	-95.12	-117.49	0.00	0.00
634000	0.012	33.422	0.510	38	0	0.000	0.587	0.657	-101.78	-159.94	0.00	-0.12
635000	0.003	37.343	0.426	38	0	0.000	0.406	0.116	-104.60	-159.94	0.00	4.79
636000	0.036	13.312	0.871	43	0	0.000	0.411	0.338	-101.08	-180.33	-0.00	0.00
637000	0.017	18.533	0.756	32	0	0.000	0.443	1.313	-96.25	-136.32	-0.00	1.94
638000	0.036	29.694	0.770	35	0	0.000	0.500	0.419	-97.13	-148.01	0.00	-1.30
639000	0.001	7.386	0.523	40	0	0.000	0.443	0.733	-98.82	-168.02	-0.00	0.00
640000	0.033	52.122	0.749	33	0	0.000	0.500	2.002	-103.39	-140.19	0.00	0.00
641000	0.000	43.649	1.077	36	0	0.000	0.366	-0.290	-98.78	-151.96	-0.00	0.00
642000	0.006	12.501	0.228	38	0	0.000	0.493	0.535	-96.07	-159.93	0.00	-6.49
643000	0.000	119.305	2.115	47	0	0.000	0.375	0.576	-101.42	-197.11	-0.01	1.12
644000	0.085	196.725	0.859	36	0	0.000	0.428	0.761	-92.19	-151.97	-0.00	0.26
645000	0.016	22.726	0.920	38	0	0.000	0.349	1.582	-95.84	-159.94	0.00	-0.69
646000	0.024	47.812	0.999	36	0	0.000	0.422	1.897	-104.10	-151.96	0.00	4.87
647000	0.024	16.301	0.768	40	0	0.000	0.394	0.136	-91.18	-168.02	-0.00	0.00
648000	0.012	26.938	0.956	37	0	0.000	0.347	1.312	-98.57	-155.94	0.00	0.00
649000	0.005	4.212	1.925	33	0	0.000	0.500	0.454	-100.11	-140.19	-0.03	1.20
650000	0.009	22.127	0.509	29	0	0.000	0.422	1.670	-97.28	-124.92	0.00	-0.61
651000	0.000	154.793	0.520	43	0	0.000	0.352	0.237	-102.31	-180.35	-0.00	0.00
652000	0.000	6.799	0.709	32	0	0.000	0.649	1.272	-101.12	-136.33	-0.01	0.00
653000	0.005	40.088	0.611	34	0	0.000	0.453	0.798	-99.30	-144.08	0.00	-2.51
654000	0.000	89.424	0.998	41	0	0.000	0.405	-0.253	-107.76	-172.12	-0.01	0.00
655000	0.019	55.292	0.549	31	0	0.000	0.473	0.525	-98.19	-132.49	0.00	-0.69
656000	0.016	29.770	0.839	37	0	0.000	0.469	1.252	-99.56	-155.94	0.00	0.00
657000	0.005	16.943	0.792	38	0	0.000	0.412	0.802	-100.14	-159.94	-0.00	0.11
658000	0.005	17.300	1.065	35	0	0.000	0.537	0.205	-99.49	-148.00	-0.00	0.22
659000	0.001	31.932	0.916	42	0	0.000	0.494	0.505	-98.12	-176.21	-0.00	0.69
660000	0.000	28.487	0.635	38	0	0.000	0.516	-0.226	-98.51	-159.93	-0.00	0.55
661000	0.008	62.266	0.707	34	0	0.000	0.421	-0.406	-103.15	-144.09	0.00	0.00
662000	0.018	17.966	0.900	29	0	0.000	0.380	-0.294	-94.13	-124.92	-0.00	0.00
663000	0.014	12.050	0.433	38	0	0.000	0.437	1.309	-90.82	-159.93	-0.00	0.00
664000	0.049	21.106	0.478	34	0	0.000	0.498	0.794	-99.35	-144.08	-0.00	0.00
665000	0.071	22.147	0.965	44	0	0.000	0.407	1.094	-101.72	-184.49	0.00	0.00
666000	0.001	113.465	1.265	42	0	0.000	0.438	1.040	-99.52	-176.22	0.00	3.79
667000	0.000	4.343	0.295	29	0	0.000	0.485	0.759	-94.82	-124.91	0.00	-0.69
668000	0.001	17.613	0.325	43	0	0.000	0.568	0.807	-93.60	-180.33	0.00	-2.80
669000	0.005	54.977	0.548	45	0	0.000	0.587	0.028	-104.69	-188.67	-0.00	0.00
670000	0.079	33.439	1.450	37	0	0.000	0.293	1.291	-102.06	-155.95	0.00	3.73
671000	0.005	12.808	0.220	35	0	0.000	0.521	-0.148	-94.61	-147.99	0.00	-0.69
672000	0.027	37.372	1.003	40	0	0.000	0.386	0.699	-100.65	-168.03	0.00	-0.03
673000	0.049	118.419	2.183	39	0	0.000	0.384	1.063	-107.16	-163.99	-0.00	0.00
674000	0.012	20.439	1.039	36	0	0.000	0.453	0.448	-98.61	-151.95	0.00	-1.85
675000	0.000	16.325	0.386	44	0	0.000	0.536	0.577	-97.63	-184.47	0.01	0.00
676000	0.001	30.352	0.752	39	0	0.000	0.332	1.087	-92.91	-163.97	0.00	0.75
677000	0.025	39.111	0.836	33	0	0.000	0.522	1.659	-96.54	-140.19	0.00	-0.69
678000	0.002	50.405	1.185	45	0	0.000	0.318	-0.161	-110.51	-188.71	-0.09	0.00
679000	0.000	98.832	0.796	40	0	0.000	0.483	0.509	-101.92	-168.03	0.00	-0.40
680000	0.012	17.277	0.863	35	0	0.000	0.452	1.358	-97.89	-148.00	0.00	-3.18
681000	0.001	23.797	0.558	32	0	0.000	0.452	0.980	-98.02	-136.32	-0.00	0.00
682000	0.007	59.521	0.378	40	0	0.000	0.492	1.152	-103.05	-168.03	0.00	0.69
683000	0.004	74.716	0.831	44	0	0.000	0.434	0.692	-97.38	-184.50	0.00	0.41
684000	0.000	17.781	0.589	45	0	0.000	0.331	0.593	-99.12	-188.65	0.00	0.00
685000	0.008	31.327	1.448	31	0	0.000	0.399	0.574	-96.71	-132.51	0.00	3.82
686000	0.022	35.424	0.594	39	0	0.000	0.440	-0.098	-96.39	-163.96	0.01	0.00
687000	0.001	50.389	0.551	40	0	0.000	0.407	0.985	-92.00	-168.02	0.00	0.00
688000	0.000	107.841	1.266	35	0	0.000	0.455	-0.445	-108.55	-148.03	-0.02	-0.69
689000	0.011	18.201	0.596	50	0	0.000	0.431	0.996	-97.27	-209.85	0.00	-0.69
690000	0.001	18.688	0.569	42	0	0.000	0.491	0.477	-97.61	-176.21	-0.00	0.00
691000	0.001	21.055	0.494	31	0	0.000	0.410	-0.184	-93.03	-132.49	0.00	4.89
692000	0.008	15.000	0.453	40	0	0.000	0.540	1.283	-97.88	-168.01	-0.00	-0.69
693000	0.040	80.955	0.844	31	0	0.000	0.523	0.287	-102.23	-132.51	-0.00	0.00
694000	0.130	19.111	0.666	33	0	0.000	0.323	0.742	-95.77	-140.19	-0.00	0.00
695000	0.033	26.965	1.217	36	0	0.000	0.485	-0.063	-99.70	-151.95	0.00	0.00
696000	0.016	8.960	0.415	40	0	0.000	0.392	1.091	-96.36	-168.01	0.00	0.00
697000	0.008	66.305	0.643	43	0	0.000	0.451	1.209	-98.29	-180.33	-0.00	0.00
698000	0.002	26.156	0.536	34	0	0.000	0.501	0.476	-94.78	-144.07	-0.00	-0.69
699000	0.010	14.892	0.181	37	0	0.000	0.484	1.246	-93.24	-155.93	0.00	-0.69
700000	0.026	36.986	0.947	29	0	0.000	0.448	0.230	-98.30	-124.93	0.00	-4.19
701000	0.013	4.226	0.425	37	0	0.000	0.435	1.014	-90.63	-155.92	0.00	-0.57
702000	0.002	42.492	0.311	39	0	0.000	0.445	0.531	-98.07	-163.96	0.00	-0.69
703000	0.003	9.863	0.886	38	0	0.000	0.384	0.516	-94.85	-159.93	0.00	-1.42
704000	0.027	10.261	0.659	33	0	0.000	0.503	0.058	-97.01	-140.18	0.00	4.86
705000	0.023	7.824	0.834	40	0	0.000	0.446	0.925	-102.92	-168.01	-0.00	0.00
706000	0.031	15.973	0.938	41	0	0.000	0.290	1.290	-103.74	-172.11	0.00	-1.38
707000	0.005	21.292	0.379	31	0	0.000	0.455	0.903	-100.51	-132.49	0.00	1.55
708000	0.012	34.793	0.899	41	0	0.000	0.307	0.271	-96.17	-172.11	0.00	0.84
709000	0.004	7.449	0.680	39	0	0.000	0.472	0.821	-90.74	-163.96	0.00	0.00
710000	0.002	57.885	1.649	41	0	0.000	0.472	0.539	-98.22	-172.11	0.00	1.93
711000	0.011	11.786	1.891	39	0	0.000	0.468	1.087	-100.36	-163.98	-0.00	-0.69
712000	0.007	30.600	0.536	39	0	0.000	0.479	0.373	-94.89	-163.96	0.00	-0.69
713000	0.025	7.087	0.420	37	0	0.000	0.401	0.479	-98.18	-155.93	0.00	0.00
714000	0.003	9.815	1.200	37	0	0.000	0.474	1.758	-92.59	-155.93	-0.01	0.00
715000	0.012	24.947	1.263	44	0	0.000	0.448	-0.290	-98.25	-184.49	0.00	0.69
716000	0.008	49.936	0.653	43	0	0.000	0.436	0.246	-98.16	-180.34	0.00	-2.22
717000	0.001	10.673	0.879	45	0	0.000	0.422	-0.527	-100.06	-188.65	0.00	-1.78
718000	0.075	96.387	0.962	44	0	0.000	0.382	1.122	-99.83	-184.50	0.00	-2.83
719000	0.034	10.096	1.040	41	0	0.000	0.521	0.258	-100.01	-172.10	0.00	-0.31
720000	0.049	37.447	0.901	32	0	0.000	0.339	0.939	-97.11	-136.34	0.00	-2.35
721000	0.001	21.364	1.051	37	0	0.000	0.392	1.423	-100.17	-155.93	0.00	-1.53
722000	0.002	6.263	0.380	37	0	0.000	0.534	1.213	-95.66	-155.92	0.00	4.08
723000	0.003	13.112	0.962	35	0	0.000	0.408	0.853	-96.91	-148.00	0.00	-2.59
724000	0.000	23.940	1.143	38	0	0.000	0.430	0.950	-101.35	-159.94	0.00	0.00
725000	0.000	18.778	1.167	34	0	0.000	0.468	1.090	-99.18	-144.08	-0.00	0.00
726000	0.000	17.141	1.143	36	0	0.000	0.429	0.544	-95.20	-151.95	0.00	0.00
727000	0.287	12.000	1.370	32	0	0.000	0.449	0.704	-98.97	-136.33	0.00	0.00
728000	0.002	9.381	0.382	33	0	0.000	0.444	0.627	-96.96	-140.18	-0.00	0.00
729000	0.029	11.687	1.191	38	0	0.000	0.463	1.091	-100.22	-159.94	0.00	-0.69
730000	0.007	30.704	0.749	40	0	0.000	0.442	0.741	-96.37	-168.02	0.00	-0.69
731000	0.001	31.241	0.457	34	0	0.000	0.333	0.108	-97.17	-144.08	0.00	1.03
732000	0.002	30.440	1.067	42	0	0.000	0.330	0.886	-104.08	-176.22	0.00	0.00
733000	0.014	61.845	0.431	39	0	0.000	0.471	0.542	-92.74	-163.96	-0.00	0.00
734000	0.023	46.620	1.163	36	0	0.000	0.372	0.654	-94.88	-151.96	0.00	4.33
735000	0.001	280.492	0.815	42	0	0.000	0.353	1.036	-99.45	-176.23	0.01	-0.89
736000	0.002	6.703	1.005	39	0	0.000	0.542	0.153	-97.82	-163.96	-0.00	1.55
737000	0.006	105.016	0.912	34	0	0.000	0.415	0.958	-99.30	-144.08	0.00	0.00
738000	0.048	24.931	0.779	38	0	0.000	0.416	-0.240	-102.56	-159.94	0.00	0.00
739000	0.003	24.130	0.816	41	0	0.000	0.419	1.943	-97.27	-172.10	0.00	0.00
740000	0.012	9.139	0.409	43	0	0.000	0.408	1.066	-94.36	-180.32	-0.00	0.18
741000	0.052	47.456	0.833	37	0	0.000	0.331	1.063	-98.52	-155.94	0.03	0.00
742000	0.021	84.413	1.351	43	0	0.000	0.271	0.287	-99.83	-180.37	-0.00	1.61
743000	0.009	18.786	1.063	39	0	0.000	0.521	-0.033	-103.97	-163.97	-0.00	0.00
744000	0.000	33.998	0.468	35	0	0.000	0.404	0.751	-96.26	-148.01	0.00	0.69
745000	0.016	26.813	0.793	46	0	0.000	0.446	0.688	-103.51	-192.85	0.00	-0.48
746000	0.002	63.825	1.120	42	0	0.000	0.238	0.440	-97.76	-176.22	0.00	0.00
747000	0.015	50.874	1.055	34	0	0.000	0.393	0.660	-94.49	-144.08	0.00	-1.72
748000	0.023	13.570	1.036	41	0	0.000	0.361	0.653	-99.60	-172.10	0.00	0.69
749000	0.007	19.477	0.225	44	0	0.000	0.475	0.124	-100.04	-184.48	-0.00	0.00
750000	0.001	30.536	1.364	41	0	0.000	0.420	1.269	-98.35	-172.10	0.00	-0.37
751000	0.019	15.257	0.778	40	0	0.000	0.467	1.100	-97.62	-168.02	-0.00	0.00
752000	0.004	20.578	0.524	38	0	0.000	0.465	0.163	-93.89	-159.93	-0.00	0.29
753000	0.001	6.109	0.218	42	0	0.000	0.519	1.245	-94.56	-176.19	0.01	0.00
754000	0.008	45.777	1.569	34	0	0.000	0.432	0.984	-96.28	-144.08	-0.01	1.36
755000	0.061	25.431	1.091	41	0	0.000	0.578	0.837	-100.89	-172.11	-0.00	1.06
756000	0.002	10.306	0.796	45	0	0.000	0.314	0.439	-90.74	-188.65	0.00	0.00
757000	0.012	71.907	0.747	42	0	0.000	0.380	-0.066	-99.79	-176.22	0.00	0.00
758000	0.002	9.601	0.560	37	0	0.000	0.309	0.659	-99.14	-155.92	0.00	4.91
759000	0.016	10.019	0.528	41	0	0.000	0.443	0.779	-93.14	-172.09	0.00	-2.91
760000	0.012	14.664	0.623	38	0	0.000	0.453	0.388	-104.54	-159.93	-0.00	0.00
761000	0.051	4.923	0.610	36	0	0.000	0.404	1.359	-97.92	-151.94	0.00	-1.99
762000	0.009	46.799	1.813	37	0	0.000	0.377	-0.287	-97.65	-155.94	-0.00	0.00
763000	0.002	29.589	1.174	36	0	0.000	0.476	1.112	-99.45	-151.95	0.00	0.00
764000	0.015	20.887	0.393	46	0	0.000	0.489	-0.080	-97.21	-192.85	-0.00	0.69
765000	0.010	26.259	0.421	45	0	0.000	0.400	-0.503	-96.14	-188.65	-0.00	-0.69
766000	0.002	76.692	1.356	44	0	0.000	0.328	0.922	-101.61	-184.51	0.00	0.95
767000	0.009	16.386	0.469	39	0	0.000	0.417	0.903	-93.40	-163.96	-0.00	-0.69
768000	0.003	12.359	1.330	41	0	0.000	0.353	0.985	-100.37	-172.11	-0.00	0.00
769000	0.001	7.383	0.731	31	0	0.000	0.437	0.773	-94.24	-132.49	0.00	0.22
770000	0.025	18.143	0.714	41	0	0.000	0.363	1.311	-92.35	-172.10	0.00	0.64
771000	0.071	19.264	1.308	41	0	0.000	0.342	0.353	-99.26	-172.11	0.00	0.00
772000	0.009	29.642	0.739	35	0	0.000	0.500	0.086	-102.08	-148.00	-0.00	1.59
773000	0.003	34.027	0.756	33	0	0.000	0.513	0.756	-104.01	-140.19	0.00	-1.66
774000	0.014	40.709	0.862	36	0	0.000	0.385	0.480	-94.61	-151.96	0.00	-1.86
775000	0.005	99.800	0.569	36	0	0.000	0.410	0.856	-93.77	-151.97	0.00	0.00
776000	0.016	22.501	1.278	41	0	0.000	0.410	1.175	-95.71	-172.10	0.00	-2.41
777000	0.013	43.259	1.320	38	0	0.000	0.317	0.384	-98.62	-159.95	-0.00	0.00
778000	0.026	36.584	1.568	33	0	0.000	0.399	-0.066	-99.60	-140.19	0.00	-1.29
779000	0.015	49.685	1.117	35	0	0.000	0.503	0.428	-99.71	-148.01	0.00	0.74
780000	0.001	101.439	0.818	43	0	0.000	0.492	-0.164	-100.57	-180.35	-0.05	0.00
781000	0.008	7.433	0.595	25	0	0.000	0.517	1.305	-96.70	-110.21	-0.00	0.41
782000	0.009	40.111	0.740	47	0	0.000	0.538	0.540	-101.97	-197.08	0.00	-0.69
783000	0.006	23.324	1.235	36	0	0.000	0.272	0.146	-94.25	-151.96	0.00	0.00
784000	0.001	61.908	1.361	40	0	0.000	0.320	-0.291	-95.15	-168.04	0.00	3.40
785000	0.001	18.665	0.609	36	0	0.000	0.403	-0.014	-96.91	-151.95	-0.03	0.00
786000	0.003	59.820	1.197	36	0	0.000	0.411	0.574	-104.71	-151.97	0.00	-3.50
787000	0.004	67.905	0.447	38	0	0.000	0.414	1.563	-95.32	-159.94	0.00	-0.69
788000	0.016	29.978	0.599	39	0	0.000	0.459	0.792	-94.49	-163.96	-0.00	0.00
789000	0.004	18.040	1.119	32	0	0.000	0.424	0.536	-95.61	-136.32	0.00	3.09
790000	0.023	81.197	1.106	44	0	0.000	0.381	-0.279	-102.59	-184.49	0.00	0.00
791000	0.044	90.565	1.766	44	0	0.000	0.378	1.256	-100.07	-184.50	0.00	2.32
792000	0.010	26.146	0.546	46	0	0.000	0.365	0.103	-106.15	-192.86	-0.00	0.00
793000	0.002	11.795	0.983	42	0	0.000	0.471	0.833	-98.34	-176.20	-0.01	0.00
794000	0.032	22.745	0.879	34	0	0.000	0.370	0.405	-98.35	-144.09	-0.00	0.00
795000	0.005	17.951	0.924	42	0	0.000	0.391	1.258	-92.63	-176.20	-0.00	0.00
796000	0.004	36.803	0.724	36	0	0.000	0.411	0.101	-96.60	-151.96	0.00	-0.63
797000	0.013	20.215	0.711	42	0	0.000	0.491	0.574	-96.76	-176.20	-0.00	-0.69
798000	0.009	10.444	0.248	37	0	0.000	0.446	0.366	-99.23	-155.92	0.00	-2.40
799000	0.046	24.808	1.192	40	0	0.000	0.259	0.982	-96.06	-168.03	0.00	0.00
800000	0.004	137.288	0.886	48	0	0.000	0.328	0.115	-103.09	-201.33	-0.00	0.00
801000	0.001	24.405	0.662	44	0	0.000	0.482	0.284	-98.35	-184.48	0.00	0.00
802000	0.000	11.345	0.406	34	0	0.000	0.448	0.857	-97.28	-144.08	0.00	0.00
803000	0.021	19.586	0.600	44	0	0.000	0.504	1.874	-102.30	-184.48	0.00	4.27
804000	0.008	146.703	2.205	35	0	0.000	0.499	0.917	-108.19	-148.03	0.00	2.90
805000	0.007	3.564	0.380	39	0	0.000	0.484	1.219	-95.27	-163.95	-0.00	0.00
806000	0.002	30.976	0.472	33	0	0.000	0.433	0.643	-94.24	-140.18	0.00	-1.33
807000	0.036	36.467	0.500	39	0	0.000	0.344	0.529	-94.02	-163.96	-0.00	0.00
808000	0.000	166.892	0.987	40	0	0.000	0.564	0.752	-106.76	-168.06	0.00	-1.48
809000	0.006	29.773	0.704	46	0	0.000	0.373	0.474	-100.12	-192.86	0.00	-1.22
810000	0.003	58.683	0.985	42	0	0.000	0.414	0.724	-103.72	-176.22	0.00	-2.55
811000	0.001	12.752	0.851	41	0	0.000	0.466	1.257	-92.46	-172.10	0.00	0.00
812000	0.005	21.068	0.791	42	0	0.000	0.435	0.227	-99.06	-176.20	-0.00	0.00
813000	0.000	9.767	0.990	37	0	0.000	0.463	1.064	-99.03	-155.94	-0.00	0.69
814000	0.001	11.494	0.926	38	0	0.000	0.430	-0.322	-98.23	-159.93	-0.00	0.51
815000	0.103	78.502	1.073	40	0	0.000	0.417	0.540	-102.91	-168.04	0.00	-0.69
816000	0.032	30.284	1.212	40	0	0.000	0.356	0.790	-100.73	-168.03	-0.04	0.00
817000	0.007	13.029	0.645	31	0	0.000	0.518	0.681	-96.38	-132.49	0.00	-1.83
818000	0.012	29.332	0.751	42	0	0.000	0.364	1.077	-95.14	-176.20	0.00	-1.93
819000	0.010	112.962	1.728	31	0	0.000	0.378	1.219	-103.74	-132.53	-0.00	0.00
820000	0.065	152.906	0.845	34	0	0.000	0.372	0.172	-93.43	-144.10	-0.00	-0.69
821000	0.115	48.553	1.282	35	0	0.000	0.333	0.697	-99.61	-148.01	-0.00	-0.69
822000	0.037	5.990	0.428	33	0	0.000	0.466	0.337	-93.67	-140.18	0.00	-3.40
823000	0.021	75.132	1.827	36	0	0.000	0.410	1.298	-100.55	-151.97	0.00	1.75
824000	0.015	44.265	0.459	42	0	0.000	0.421	0.843	-96.71	-176.21	-0.00	0.00
825000	0.001	120.521	1.710	32	0	0.000	0.388	0.486	-103.54	-136.33	0.00	0.00
826000	0.001	68.468	0.569	36	0	0.000	0.482	0.274	-95.00	-151.96	-0.00	0.69
827000	0.008	6.220	0.865	40	0	0.000	0.477	1.229	-96.68	-168.02	-0.00	0.00
828000	0.000	39.099	0.333	39	0	0.000	0.375	-0.505	-94.80	-163.96	-0.00	0.69
829000	0.002	96.363	1.009	42	0	0.000	0.520	0.710	-102.00	-176.22	0.00	-1.34
830000	0.012	32.005	0.887	43	0	0.000	0.379	0.007	-95.17	-180.34	0.00	4.45
831000	0.001	41.212	1.710	37	0	0.000	0.492	1.033	-108.09	-155.94	0.00	0.00
832000	0.016	31.661	0.774	41	0	0.000	0.486	1.457	-101.89	-172.10	-0.00	-0.69
833000	0.003	59.029	0.731	46	0	0.000	0.474	0.280	-95.98	-192.85	-0.00	0.69
834000	0.070	62.813	1.176	42	0	0.000	0.279	-0.191	-106.45	-176.23	-0.00	0.00
835000	0.001	54.689	0.766	27	0	0.000	0.519	0.938	-103.32	-117.49	0.00	0.00
836000	0.018	8.855	0.580	41	0	0.000	0.501	1.032	-94.05	-172.09	0.00	-3.26
837000	0.010	45.827	0.616	44	0	0.000	0.449	0.281	-96.41	-184.48	0.01	0.00
838000	0.020	184.699	0.794	45	0	0.000	0.357	-0.557	-102.13	-188.69	0.00	-0.69
839000	0.057	23.948	0.847	39	0	0.000	0.291	0.910	-98.80	-163.97	0.00	-0.84
840000	0.002	11.743	1.035	41	0	0.000	0.376	0.626	-93.85	-172.10	-0.00	0.00
841000	0.002	60.293	1.270	43	0	0.000	0.496	1.183	-100.04	-180.33	0.00	0.00
842000	0.006	33.638	1.367	40	0	0.000	0.432	1.769	-99.60	-168.03	-0.03	0.00
843000	0.013	19.633	0.574	40	0	0.000	0.434	1.071	-101.08	-168.02	-0.00	-0.69
844000	0.006	17.605	0.510	45	0	0.000	0.457	-0.193	-106.02	-188.65	-0.00	1.36
845000	0.000	51.551	1.118	34	0	0.000	0.385	0.620	-103.28	-144.10	-0.00	0.69
846000	0.001	55.120	1.017	39	0	0.000	0.506	0.715	-103.85	-163.98	-0.01	1.34
847000	0.005	59.013	0.538	36	0	0.000	0.361	0.523	-100.06	-151.96	0.00	-0.69
848000	0.003	20.408	0.605	40	0	0.000	0.484	0.499	-99.34	-168.02	-0.00	0.00
849000	0.012	17.720	0.784	38	0	0.000	0.495	1.058	-99.60	-159.93	-0.00	-0.69
850000	0.002	16.795	1.667	38	0	0.000	0.468	1.455	-103.87	-159.94	0.00	-0.69
851000	0.000	18.150	0.201	44	0	0.000	0.368	1.061	-92.18	-184.48	-0.00	0.00
852000	0.046	25.537	0.379	34	0	0.000	0.477	1.025	-97.89	-144.07	-0.00	0.00
853000	0.014	18.434	0.616	42	0	0.000	0.419	0.997	-100.48	-176.21	-0.00	0.00
854000	0.031	23.613	0.728	39	0	0.000	0.440	2.108	-96.35	-163.97	-0.00	0.00
855000	0.002	2.944	0.551	37	0	0.000	0.502	1.145	-92.44	-155.92	-0.00	0.52
856000	0.070	34.263	0.567	40	0	0.000	0.593	0.812	-105.38	-168.03	0.00	-3.31
857000	0.026	19.250	0.537	29	0	0.000	0.503	0.638	-99.53	-124.92	-0.00	0.69
858000	0.000	30.636	0.735	33	0	0.000	0.507	1.168	-99.61	-140.19	0.00	-0.69
859000	0.016	18.267	0.700	47	0	0.000	0.463	1.079	-110.71	-197.07	0.00	-0.92
860000	0.023	13.972	1.079	35	0	0.000	0.507	1.389	-95.37	-148.00	-0.00	0.69
861000	0.021	27.378	1.455	37	0	0.000	0.431	0.050	-105.03	-155.94	0.00	-0.69
862000	0.030	33.038	0.729	33	0	0.000	0.514	0.479	-98.66	-140.19	0.00	0.22
863000	0.016	4.933	0.549	35	0	0.000	0.462	0.725	-96.21	-148.00	-0.00	1.35
864000	0.001	17.658	0.582	38	0	0.000	0.497	0.854	-98.31	-159.93	0.01	0.00
865000	0.013	24.566	0.884	40	0	0.000	0.565	0.791	-99.54	-168.02	0.00	4.07
866000	0.076	94.307	1.476	41	0	0.000	0.380	1.903	-103.22	-172.13	0.00	2.60
867000	0.042	16.089	1.177	35	0	0.000	0.372	-0.063	-102.92	-148.00	0.00	0.00
868000	0.006	6.265	0.587	33	0	0.000	0.540	1.030	-97.24	-140.18	0.00	0.00
869000	0.014	13.087	0.786	34	0	0.000	0.466	-0.517	-98.41	-144.08	0.00	0.44
870000	0.013	26.214	0.886	43	0	0.000	0.305	0.828	-104.06	-180.33	-0.00	0.00
871000	0.003	81.098	0.909	37	0	0.000	0.382	0.035	-95.29	-155.93	-0.00	0.00
872000	0.018	39.546	0.564	35	0	0.000	0.382	-0.193	-101.87	-148.00	0.00	0.00
873000	0.000	48.372	1.689	43	0	0.000	0.391	0.782	-103.56	-180.34	0.00	4.86
874000	0.003	10.731	1.008	34	0	0.000	0.460	1.373	-90.85	-144.08	0.00	-0.66
875000	0.016	62.128	0.821	37	0	0.000	0.333	1.136	-99.26	-155.94	-0.00	0.00
876000	0.021	35.656	1.484	39	0	0.000	0.421	0.412	-100.41	-163.98	0.00	-0.58
877000	0.001	24.433	0.844	42	0	0.000	0.559	0.484	-106.38	-176.21	0.00	0.69
878000	0.011	10.741	0.982	36	0	0.000	0.407	0.481	-93.95	-151.95	0.00	-0.08
879000	0.001	28.881	1.093	46	0	0.000	0.432	0.072	-103.48	-192.86	-0.00	0.00
880000	0.007	56.923	1.633	42	0	0.000	0.287	0.215	-106.08	-176.23	0.00	-0.25
881000	0.004	43.115	0.725	29	0	0.000	0.473	1.083	-99.79	-124.93	0.02	0.00
882000	0.048	27.990	0.464	37	0	0.000	0.402	1.235	-98.09	-155.94	0.00	-0.69
883000	0.011	6.850	0.466	36	0	0.000	0.450	0.121	-95.40	-151.95	0.00	-4.29
884000	0.000	13.409	0.951	34	0	0.000	0.428	0.987	-99.95	-144.08	-0.00	0.00
885000	0.008	45.491	0.703	34	0	0.000	0.527	1.071	-98.99	-144.08	0.00	-0.69
886000	0.001	6.130	0.843	35	0	0.000	0.450	0.570	-99.33	-148.00	0.00	0.00
887000	0.000	15.454	0.593	39	0	0.000	0.406	0.340	-93.14	-163.96	0.00	-1.28
888000	0.005	5.914	0.381	34	0	0.000	0.512	0.374	-96.43	-144.08	0.00	-1.17
889000	0.004	22.570	1.070	38	0	0.000	0.279	0.020	-97.59	-159.94	0.00	0.00
890000	0.003	8.550	0.468	36	0	0.000	0.437	0.546	-95.78	-151.94	-0.00	0.00
891000	0.002	32.615	1.040	32	0	0.000	0.372	1.004	-97.63	-136.33	-0.00	0.00
892000	0.011	28.464	1.043	39	0	0.000	0.339	0.523	-98.28	-163.97	0.00	-3.21
893000	0.001	70.312	1.100	41	0	0.000	0.428	0.091	-96.63	-172.10	0.00	-1.14
894000	0.007	12.167	0.907	34	0	0.000	0.460	-0.121	-97.08	-144.07	-0.00	-0.69
895000	0.017	10.527	0.414	26	0	0.000	0.424	-0.373	-95.72	-113.82	0.00	-3.95
896000	0.037	23.871	0.939	45	0	0.000	0.401	0.441	-100.60	-188.66	0.00	-0.17
897000	0.005	28.198	0.534	37	0	0.000	0.553	1.503	-95.72	-155.93	0.00	0.00
898000	0.036	27.316	1.095	45	0	0.000	0.455	-0.230	-98.75	-188.66	0.00	0.00
899000	0.025	30.815	0.698	40	0	0.000	0.425	1.008	-98.17	-168.02	-0.00	-0.69
900000	0.018	22.166	1.649	41	0	0.000	0.171	1.019	-97.65	-172.11	-0.00	0.00
901000	0.002	35.003	0.723	38	0	0.000	0.451	0.990	-96.65	-159.94	0.00	-2.18
902000	0.000	4.805	0.464	34	0	0.000	0.537	0.339	-97.84	-144.07	0.00	3.84
903000	0.032	16.656	0.713	39	0	0.000	0.394	-0.557	-97.40	-163.97	-0.00	0.00
904000	0.027	40.548	1.225	33	0	0.000	0.412	0.329	-95.37	-140.20	0.03	0.00
905000	0.035	38.255	0.994	40	0	0.000	0.348	0.439	-88.50	-168.02	0.00	-0.69
906000	0.009	6.155	1.311	43	0	0.000	0.381	0.160	-96.45	-180.33	0.00	0.00
907000	0.001	19.800	1.342	41	0	0.000	0.310	1.379	-96.22	-172.11	-0.00	0.00
908000	0.001	130.613	1.304	34	0	0.000	0.265	1.004	-106.01	-144.09	0.00	-0.69
909000	0.000	2.162	0.221	50	0	0.000	0.459	0.561	-106.04	-209.83	0.00	-6.35
910000	0.008	30.229	0.867	45	0	0.000	0.316	-0.063	-97.27	-188.66	0.00	0.00
911000	0.020	22.898	1.555	38	0	0.000	0.338	-0.033	-91.09	-159.94	0.00	0.00
912000	0.001	23.687	0.435	40	0	0.000	0.464	0.533	-95.82	-168.02	0.00	-0.69
913000	0.000	25.313	1.041	37	0	0.000	0.412	1.400	-93.41	-155.93	0.01	0.00
914000	0.007	64.133	0.882	31	0	0.000	0.491	1.006	-99.57	-132.50	0.00	0.00
915000	0.043	9.743	1.010	38	0	0.000	0.577	0.505	-101.93	-159.94	-0.02	0.00
916000	0.024	14.809	0.469	37	0	0.000	0.375	1.149	-93.46	-155.93	-0.01	0.00
917000	0.001	58.926	1.417	39	0	0.000	0.292	0.685	-102.45	-163.98	0.00	-0.69
918000	0.001	11.463	0.554	47	0	0.000	0.485	0.874	-94.70	-197.06	-0.00	-0.69
919000	0.003	34.151	1.029	33	0	0.000	0.341	0.538	-100.37	-140.19	0.00	-3.30
920000	0.000	5.226	0.343	35	0	0.000	0.601	0.653	-99.21	-147.99	0.00	-0.69
921000	0.000	5.908	0.681	37	0	0.000	0.468	1.258	-93.04	-155.92	-0.00	0.69
922000	0.000	54.214	1.166	35	0	0.000	0.358	0.723	-104.66	-148.01	-0.00	0.00
923000	0.043	58.340	0.685	40	0	0.000	0.362	1.352	-92.61	-168.03	-0.00	0.00
924000	0.054	320.375	0.787	34	0	0.000	0.401	0.685	-94.69	-144.09	-0.00	0.00
925000	0.000	11.513	0.827	44	0	0.000	0.361	0.915	-99.32	-184.48	0.00	-2.88
926000	0.014	54.710	1.273	40	0	0.000	0.307	0.245	-102.17	-168.04	0.00	-1.75
927000	0.069	9.022	0.974	29	0	0.000	0.430	0.864	-99.57	-124.92	0.00	-0.40
928000	0.025	42.409	2.078	40	0	0.000	0.332	0.594	-103.75	-168.04	0.00	0.59
929000	0.010	75.009	0.268	42	0	0.000	0.572	1.130	-95.51	-176.20	-0.00	0.00
930000	0.110	11.197	0.753	27	0	0.000	0.423	0.276	-91.61	-117.49	0.01	0.00
931000	0.048	23.399	1.233	37	0	0.000	0.405	0.321	-100.32	-155.94	0.00	-0.69
932000	0.057	8.615	0.354	42	0	0.000	0.449	0.697	-92.91	-176.20	-0.00	0.15
933000	0.015	3.118	0.432	37	0	0.000	0.418	1.352	-96.27	-155.92	0.00	0.00
934000	0.002	28.892	1.138	41	0	0.000	0.389	0.729	-99.12	-172.11	0.00	0.00
935000	0.015	37.992	0.289	39	0	0.000	0.495	0.681	-97.31	-163.96	0.00	-0.69
936000	0.066	34.723	0.880	36	0	0.000	0.365	1.051	-98.13	-151.96	-0.01	0.00
937000	0.025	51.190	1.600	40	0	0.000	0.320	-0.290	-106.51	-168.04	0.00	-0.57
938000	0.019	9.035	0.714	38	0	0.000	0.382	0.096	-97.47	-159.93	0.00	0.00
939000	0.008	28.570	0.878	39	0	0.000	0.398	0.276	-93.67	-163.96	0.00	3.11
940000	0.001	75.533	0.623	42	0	0.000	0.406	0.964	-93.30	-176.21	0.00	4.69
941000	0.011	188.916	0.621	44	0	0.000	0.409	1.362	-91.33	-184.51	-0.00	1.14
942000	0.001	20.042	0.425	44	0	0.000	0.453	0.640	-100.14	-184.48	0.00	1.19
943000	0.004	14.403	0.691	40	0	0.000	0.532	0.091	-102.47	-168.02	0.00	-2.93
944000	0.001	62.897	0.650	33	0	0.000	0.399	0.845	-104.08	-140.19	0.00	0.69
945000	0.021	19.935	0.807	34	0	0.000	0.508	0.524	-101.59	-144.08	0.00	0.00
946000	0.037	25.908	0.940	36	0	0.000	0.498	0.183	-102.10	-151.96	-0.00	0.00
947000	0.043	51.505	0.553	45	0	0.000	0.481	-0.282	-100.78	-188.66	0.00	0.00
948000	0.027	26.462	1.236	43	0	0.000	0.466	0.627	-106.04	-180.34	0.00	-1.53
949000	0.041	27.113	1.087	34	0	0.000	0.322	0.871	-93.40	-144.08	0.00	0.69
950000	0.018	3.524	0.630	38	0	0.000	0.461	0.167	-93.99	-159.93	0.00	0.00
951000	0.019	15.018	0.807	39	0	0.000	0.441	1.110	-94.38	-163.97	0.00	0.00
952000	0.003	45.727	0.436	37	0	0.000	0.431	0.860	-93.24	-155.93	-0.02	0.00
953000	0.016	38.549	0.580	42	0	0.000	0.548	0.367	-101.40	-176.22	0.00	-2.33
954000	0.156	20.671	1.251	30	0	0.000	0.541	-0.189	-100.68	-128.69	0.00	-0.84
955000	0.003	91.354	0.768	42	0	0.000	0.496	0.763	-91.13	-176.20	-0.00	0.00
956000	0.005	32.863	0.639	36	0	0.000	0.395	0.329	-101.27	-151.95	0.00	-2.32
957000	0.012	19.089	1.193	37	0	0.000	0.395	0.716	-93.26	-155.93	0.00	3.40
958000	0.002	5.056	0.590	38	0	0.000	0.438	0.449	-97.66	-159.93	-0.00	1.68
959000	0.023	74.818	0.605	43	0	0.000	0.483	1.523	-96.85	-180.34	0.00	-5.61
960000	0.002	44.481	0.520	40	0	0.000	0.424	0.582	-100.53	-168.02	0.00	-0.99
961000	0.003	6.884	0.923	40	0	0.000	0.354	0.762	-97.98	-168.01	-0.00	1.44
962000	0.003	32.605	0.308	31	0	0.000	0.445	0.754	-94.72	-132.49	0.00	-0.95
963000	0.001	75.236	2.141	36	0	0.000	0.346	-0.138	-103.23	-151.98	0.00	4.42
964000	0.031	9.516	1.405	34	0	0.000	0.501	-0.030	-95.05	-144.08	0.02	0.00
965000	0.012	28.683	0.606	32	0	0.000	0.394	1.414	-98.24	-136.32	0.00	0.00
966000	0.007	52.196	0.700	33	0	0.000	0.403	0.605	-99.21	-140.20	-0.02	0.69
967000	0.001	56.994	1.559	38	0	0.000	0.397	1.171	-93.84	-159.95	0.00	-0.54
968000	0.003	259.163	0.357	45	0	0.000	0.388	-0.055	-99.00	-188.69	-0.00	-0.69
969000	0.003	12.397	0.265	37	0	0.000	0.513	0.712	-96.20	-155.92	-0.00	0.00
970000	0.000	17.503	0.305	30	0	0.000	0.513	-0.194	-97.60	-128.69	-0.01	0.00
971000	0.012	19.447	0.554	34	0	0.000	0.530	0.490	-95.88	-144.07	0.00	0.00
972000	0.000	34.659	0.687	39	0	0.000	0.401	0.906	-91.69	-163.96	0.00	-1.09
973000	0.000	28.930	0.816	41	0	0.000	0.380	0.650	-102.64	-172.10	0.00	1.09
974000	0.051	29.469	0.852	40	0	0.000	0.408	0.751	-94.46	-168.02	0.00	3.58
975000	0.017	15.534	1.866	30	0	0.000	0.390	0.337	-99.45	-128.70	-0.00	0.00
976000	0.002	52.329	0.600	40	0	0.000	0.409	-0.421	-99.08	-168.03	0.00	-1.48
977000	0.001	30.675	1.202	30	0	0.000	0.409	1.329	-94.30	-128.69	-0.00	-0.69
978000	0.020	59.500	0.624	37	0	0.000	0.419	0.774	-95.02	-155.94	0.00	-1.96
979000	0.014	33.404	1.012	40	0	0.000	0.307	0.878	-97.26	-168.03	-0.00	-0.69
980000	0.027	35.318	0.745	36	0	0.000	0.395	0.429	-98.46	-151.96	0.00	0.00
981000	0.001	5.515	1.196	35	0	0.000	0.495	0.821	-101.10	-148.00	0.00	-1.22
982000	0.000	96.348	0.236	38	0	0.000	0.538	0.751	-100.00	-159.94	0.00	-0.69
983000	0.006	142.043	1.165	37	0	0.000	0.428	0.731	-94.46	-155.94	0.00	3.04
984000	0.004	89.401	0.545	40	0	0.000	0.350	0.704	-100.11	-168.05	0.00	-0.69
985000	0.004	23.487	0.314	34	0	0.000	0.526	1.257	-92.80	-144.08	0.00	3.09
986000	0.012	21.536	0.669	35	0	0.000	0.435	0.842	-96.08	-148.00	-0.00	0.69
987000	0.004	54.278	0.407	41	0	0.000	0.390	0.736	-98.30	-172.10	0.00	1.85
988000	0.002	33.107	1.135	27	0	0.000	0.408	0.731	-94.26	-117.49	0.00	2.34
989000	0.011	24.918	1.189	43	0	0.000	0.464	0.874	-100.60	-180.34	0.00	0.00
990000	0.008	37.032	0.764	47	0	0.000	0.372	1.047	-97.69	-197.08	0.02	0.00
991000	0.038	16.276	1.207	37	0	0.000	0.375	0.022	-100.83	-155.94	0.00	-1.35
992000	0.005	59.514	0.830	37	0	0.000	0.461	1.150	-95.07	-155.93	0.00	4.39
993000	0.004	10.207	0.408	29	0	0.000	0.325	1.450	-103.59	-124.92	0.00	4.65
994000	0.010	14.167	0.840	31	0	0.000	0.463	-0.007	-96.75	-132.49	-0.00	0.07
995000	0.003	35.629	1.295	47	0	0.000	0.321	1.269	-95.38	-197.07	-0.00	0.00
996000	0.002	34.972	0.819	42	0	0.000	0.368	0.973	-93.42	-176.21	-0.00	0.00
997000	0.003	10.534	0.910	34	0	0.000	0.499	0.909	-94.33	-144.08	-0.00	0.69
998000	0.014	32.227	0.532	34	0	0.000	0.405	1.012	-98.74	-144.08	-0.00	0.00
999000	0.002	137.656	0.601	35	0	0.000	0.447	0.845	-92.20	-148.00	-0.00	0.69
1000000	0.034	13.581	0.546	32	0	0.000	0.427	1.285	-93.24	-136.32	0.00	-0.69
