# Supplementary material for: Evolution of communication signals and information during species radiation
Source: Nat Commun. 2020 Oct 2;11:4970. doi: 10.1038/s41467-020-18772-3 (PMC7532446; doi:10.1038/s41467-020-18772-3)
Supplement: Supplementary file 7 — Source Data [file 41467_2020_18772_MOESM7_ESM.zip › Source_Data_Code_Garcia_etal/7_EvolRate_Models/relaxedBM.PC3/PC3.rjmcmc.log]

state	min	max	median	shifts	jumps	jumpvar	SE	root	lnL	lnLp	qlnL.p	qlnL.h
1000	0.072	33.115	1.796	40	0	0.000	0.148	2.083	-104.71	-168.05	0.00	-0.05
2000	0.003	108.247	1.179	40	0	0.000	0.373	0.968	-98.70	-168.03	0.00	0.00
3000	0.003	21.023	1.021	43	0	0.000	0.342	1.392	-92.38	-180.34	-0.02	0.00
4000	0.009	108.923	1.016	51	0	0.000	0.226	-1.285	-101.06	-214.15	0.00	0.00
5000	0.014	12.068	0.878	39	0	0.000	0.345	1.008	-85.95	-163.96	-0.00	0.00
6000	0.038	24.001	0.698	37	0	0.000	0.411	1.358	-89.37	-155.93	-0.00	0.51
7000	0.077	57.279	1.200	43	0	0.000	0.227	0.834	-93.03	-180.35	0.00	0.00
8000	0.002	56.014	0.783	45	0	0.000	0.292	1.539	-96.95	-188.67	0.00	0.95
9000	0.001	132.576	1.427	36	0	0.000	0.280	0.874	-89.93	-151.97	0.00	3.25
10000	0.063	180.617	1.460	36	0	0.000	0.262	1.492	-102.79	-151.99	0.00	1.74
11000	0.039	27.395	0.583	36	0	0.000	0.287	0.120	-96.38	-151.96	0.00	-0.47
12000	0.046	29.006	1.127	36	0	0.000	0.216	0.848	-84.65	-151.96	0.00	-2.43
13000	0.045	29.937	1.420	40	0	0.000	0.201	0.812	-90.00	-168.04	-0.01	-0.69
14000	0.012	46.212	1.419	38	0	0.000	0.414	0.373	-100.11	-159.96	0.00	-1.75
15000	0.095	83.666	0.451	37	0	0.000	0.327	0.231	-82.90	-155.95	-0.00	-0.69
16000	0.107	148.910	0.994	46	0	0.000	0.156	0.481	-91.38	-192.90	0.00	-1.99
17000	0.018	16.615	1.327	38	0	0.000	0.289	1.900	-94.38	-159.94	-0.01	0.00
18000	0.001	20.999	1.378	40	0	0.000	0.284	1.355	-94.96	-168.03	-0.02	0.00
19000	0.101	40.306	0.868	39	0	0.000	0.186	-0.094	-85.35	-163.98	-0.06	0.00
20000	0.007	88.248	0.971	43	0	0.000	0.316	1.013	-91.51	-180.36	-0.00	0.00
21000	0.001	59.411	1.375	47	0	0.000	0.310	0.978	-97.51	-197.08	0.00	0.00
22000	0.023	412.422	0.670	45	0	0.000	0.310	0.777	-86.91	-188.69	0.00	0.00
23000	0.011	3097.198	0.305	42	0	0.000	0.312	0.645	-91.16	-176.37	0.00	-0.85
24000	0.001	194.973	0.965	39	0	0.000	0.388	1.180	-94.47	-164.00	-0.00	0.00
25000	0.036	36.165	0.598	46	0	0.000	0.419	0.276	-88.09	-192.85	0.00	-1.47
26000	0.045	63.824	1.304	35	0	0.000	0.342	0.340	-87.55	-148.01	-0.00	0.00
27000	0.050	43.423	1.350	48	0	0.000	0.414	1.547	-107.54	-201.33	0.00	0.00
28000	0.056	163.086	0.463	44	0	0.000	0.127	0.688	-88.25	-184.51	0.00	0.00
29000	0.056	240.428	1.055	43	0	0.000	0.171	0.834	-94.31	-180.39	0.00	0.00
30000	0.014	8.464	0.516	42	0	0.000	0.307	0.738	-87.99	-176.20	-0.00	0.69
31000	0.002	72.615	1.385	38	0	0.000	0.271	0.952	-87.64	-159.94	0.00	-1.85
32000	0.000	28.162	1.253	39	0	0.000	0.264	1.100	-94.30	-163.98	0.00	-0.69
33000	0.143	40.661	1.260	32	0	0.000	0.239	0.370	-84.67	-136.34	0.00	0.00
34000	0.013	67.464	1.092	36	0	0.000	0.203	0.688	-88.11	-151.99	0.00	4.87
35000	0.077	45.557	0.715	42	0	0.000	0.238	0.675	-96.53	-176.22	0.00	4.66
36000	0.047	25.717	1.254	28	0	0.000	0.528	0.458	-108.52	-121.20	0.00	-2.40
37000	0.060	18.947	0.853	42	0	0.000	0.250	0.562	-88.98	-176.21	0.00	-7.48
38000	0.025	92.800	0.954	34	0	0.000	0.185	0.640	-85.81	-144.09	0.00	0.69
39000	0.022	47.894	0.471	40	0	0.000	0.332	0.313	-85.44	-168.04	-0.03	0.00
40000	0.082	173.458	1.154	39	0	0.000	0.245	0.593	-94.32	-163.99	-0.00	0.69
41000	0.013	16.791	0.834	36	0	0.000	0.359	0.775	-89.45	-151.96	-0.00	0.00
42000	0.037	103.267	1.147	41	0	0.000	0.268	0.919	-88.75	-172.12	0.00	0.27
43000	0.135	32.256	1.383	38	0	0.000	0.184	2.099	-90.52	-159.94	0.00	-0.17
44000	0.007	16.555	1.218	41	0	0.000	0.289	-0.217	-95.79	-172.11	0.00	-1.50
45000	0.012	15.696	0.611	32	0	0.000	0.336	0.794	-83.52	-136.32	0.00	-1.17
46000	0.009	208.740	0.449	43	0	0.000	0.146	1.544	-86.38	-180.36	0.00	0.91
47000	0.041	52.800	0.693	46	0	0.000	0.157	0.987	-97.63	-192.87	0.00	-1.42
48000	0.064	46.666	0.875	45	0	0.000	0.138	0.979	-100.08	-188.70	-0.00	0.00
49000	0.002	86.359	0.336	37	0	0.000	0.382	-0.054	-91.67	-155.96	-0.00	0.00
50000	0.072	86.163	1.555	29	0	0.000	0.281	1.270	-94.35	-124.97	-0.00	0.69
51000	0.008	39.893	0.728	37	0	0.000	0.356	1.138	-95.35	-155.94	0.00	0.00
52000	0.068	110.920	1.283	38	0	0.000	0.270	0.097	-100.94	-159.95	0.00	0.00
53000	0.004	11.606	0.841	42	0	0.000	0.314	1.200	-90.21	-176.20	-0.00	0.00
54000	0.046	40.338	1.315	45	0	0.000	0.314	0.878	-99.74	-188.68	-0.03	0.00
55000	0.024	20.579	1.977	47	0	0.000	0.347	1.209	-108.64	-197.08	0.00	-0.69
56000	0.001	13.104	0.762	37	0	0.000	0.450	1.368	-101.94	-155.93	-0.00	0.00
57000	0.002	113.058	1.195	49	0	0.000	0.481	1.840	-112.34	-205.62	-0.00	0.00
58000	0.004	45.612	0.909	38	0	0.000	0.203	0.802	-81.73	-159.95	0.00	-0.69
59000	0.001	97.502	0.651	44	0	0.000	0.203	1.217	-92.59	-184.50	0.00	0.00
60000	0.052	36.828	1.341	40	0	0.000	0.141	0.527	-99.39	-168.04	0.01	0.00
61000	0.009	49.056	0.666	45	0	0.000	0.197	1.168	-87.19	-188.67	0.00	-1.67
62000	0.003	24.048	1.228	42	0	0.000	0.391	1.507	-97.09	-176.21	0.00	-3.29
63000	0.043	34.665	1.294	32	0	0.000	0.474	1.903	-104.12	-136.33	0.00	0.00
64000	0.083	194.810	1.353	38	0	0.000	0.178	1.541	-96.44	-159.98	0.00	0.00
65000	0.055	35.380	0.684	42	0	0.000	0.173	0.359	-88.77	-176.22	0.00	0.69
66000	0.111	56.579	0.547	39	0	0.000	0.204	0.824	-90.89	-163.99	-0.00	0.00
67000	0.002	71.926	0.775	37	0	0.000	0.252	1.107	-86.38	-155.96	0.00	-1.89
68000	0.009	21.467	0.719	42	0	0.000	0.375	0.955	-83.76	-176.20	-0.00	1.04
69000	0.051	8.225	2.818	31	0	0.000	0.277	1.042	-94.40	-132.50	-0.00	0.00
70000	0.007	53.758	0.766	39	0	0.000	0.287	0.853	-94.82	-163.97	-0.00	0.62
71000	0.162	70.904	1.107	34	0	0.000	0.318	2.048	-96.46	-144.11	-0.01	-0.69
72000	0.069	27.314	0.737	40	0	0.000	0.280	1.114	-84.33	-168.02	0.00	4.31
73000	0.076	44.763	0.766	37	0	0.000	0.313	0.491	-87.64	-155.94	0.00	-3.15
74000	0.005	89.116	1.701	45	0	0.000	0.275	1.105	-99.40	-188.69	0.00	-0.69
75000	0.063	90.674	0.976	46	0	0.000	0.308	1.227	-91.75	-192.86	-0.03	0.00
76000	0.047	37.006	0.859	41	0	0.000	0.300	1.020	-86.18	-172.11	0.00	4.07
77000	0.062	19.401	0.983	28	0	0.000	0.245	0.637	-89.94	-121.20	0.00	0.00
78000	0.009	45.034	0.845	46	0	0.000	0.241	0.585	-87.56	-192.85	-0.00	0.69
79000	0.065	44.753	1.730	46	0	0.000	0.288	-0.041	-92.67	-192.86	-0.00	0.00
80000	0.008	69.091	0.681	35	0	0.000	0.272	0.536	-86.91	-148.02	0.01	0.00
81000	0.080	188.517	1.538	46	0	0.000	0.177	1.731	-93.90	-192.90	0.00	-1.79
82000	0.041	42.505	0.446	33	0	0.000	0.305	0.505	-85.76	-140.20	0.00	4.91
83000	0.043	136.430	1.427	35	0	0.000	0.267	0.942	-99.29	-148.04	-0.00	1.60
84000	0.001	49.079	0.415	39	0	0.000	0.385	-0.418	-95.70	-163.97	0.00	0.69
85000	0.030	88.418	1.460	48	0	0.000	0.321	0.864	-102.44	-201.34	-0.00	0.00
86000	0.002	156.155	2.805	47	0	0.000	0.258	0.267	-96.48	-197.10	0.00	-1.11
87000	0.008	81.131	0.985	40	0	0.000	0.250	1.303	-100.02	-168.07	0.00	0.00
88000	0.015	69.353	0.551	38	0	0.000	0.383	0.511	-88.69	-159.95	0.00	0.00
89000	0.002	32.423	0.121	39	0	0.000	0.560	0.933	-96.91	-163.96	0.00	-0.14
90000	0.016	34.989	1.220	38	0	0.000	0.399	0.346	-95.05	-159.94	0.00	-0.69
91000	0.002	20.532	0.274	43	0	0.000	0.444	1.791	-96.14	-180.33	0.00	-0.69
92000	0.028	12.781	0.478	37	0	0.000	0.307	0.870	-95.73	-155.93	0.00	0.00
93000	0.023	83.937	0.878	37	0	0.000	0.260	0.546	-82.62	-155.95	0.00	-1.37
94000	0.034	61.151	1.239	44	0	0.000	0.398	-0.016	-91.05	-184.49	0.00	0.00
95000	0.027	105.238	1.227	33	0	0.000	0.330	0.604	-94.14	-140.20	0.00	-0.93
96000	0.117	92.371	0.636	36	0	0.000	0.204	0.258	-88.39	-151.98	-0.00	0.00
97000	0.016	45.733	0.517	35	0	0.000	0.287	0.500	-88.77	-148.04	0.00	4.73
98000	0.005	90.121	0.653	35	0	0.000	0.248	-0.216	-88.32	-148.02	-0.00	-0.69
99000	0.056	50.282	1.120	41	0	0.000	0.256	0.439	-101.64	-172.13	0.00	-1.35
100000	0.005	133.660	1.350	41	0	0.000	0.197	1.411	-95.04	-172.12	0.00	-1.40
101000	0.020	14.190	1.047	38	0	0.000	0.279	1.116	-93.76	-159.94	0.01	0.00
102000	0.141	71.990	1.137	47	0	0.000	0.206	0.626	-96.34	-197.09	-0.00	0.00
103000	0.016	46.053	0.810	39	0	0.000	0.286	0.100	-97.68	-163.98	-0.00	-0.69
104000	0.050	23.877	0.837	35	0	0.000	0.398	0.684	-97.90	-148.02	0.03	0.00
105000	0.038	36.090	0.894	42	0	0.000	0.224	1.416	-82.17	-176.21	0.00	0.00
106000	0.032	132.114	1.213	45	0	0.000	0.363	1.227	-96.58	-188.69	0.00	-0.69
107000	0.010	17.945	1.266	37	0	0.000	0.276	0.758	-86.80	-155.93	0.00	-2.96
108000	0.061	21.167	0.995	39	0	0.000	0.461	0.788	-97.69	-163.97	0.00	-0.69
109000	0.044	88.775	1.233	35	0	0.000	0.454	0.947	-101.18	-148.01	-0.00	-0.69
110000	0.014	19.859	1.092	42	0	0.000	0.349	1.730	-97.59	-176.22	0.00	0.00
111000	0.001	13.767	1.340	41	0	0.000	0.360	0.786	-94.50	-172.10	-0.00	0.00
112000	0.006	52.290	0.900	34	0	0.000	0.372	0.281	-88.65	-144.09	0.00	0.69
113000	0.099	25.334	1.837	42	0	0.000	0.386	1.702	-94.26	-176.22	0.00	-1.97
114000	0.026	18.375	0.524	41	0	0.000	0.296	1.883	-82.93	-172.10	0.00	0.00
115000	0.004	14.631	2.351	41	0	0.000	0.223	1.427	-94.06	-172.12	0.00	4.71
116000	0.012	31.267	0.649	40	0	0.000	0.337	0.842	-83.41	-168.03	0.00	4.56
117000	0.060	101.048	1.708	41	0	0.000	0.227	0.002	-92.82	-172.13	0.00	0.00
118000	0.026	15.874	0.956	34	0	0.000	0.401	0.235	-92.41	-144.09	-0.00	1.11
119000	0.053	129.196	2.115	41	0	0.000	0.263	1.133	-93.20	-172.14	-0.00	0.94
120000	0.020	14.834	0.773	34	0	0.000	0.366	0.335	-87.85	-144.08	-0.00	0.54
121000	0.032	37.475	0.647	38	0	0.000	0.318	0.021	-101.67	-159.94	0.00	-0.42
122000	0.017	23.543	0.627	41	0	0.000	0.341	0.868	-99.03	-172.10	-0.00	0.00
123000	0.372	51.549	0.471	28	0	0.000	0.332	1.161	-96.29	-121.21	-0.00	0.00
124000	0.016	61.629	0.938	40	0	0.000	0.307	-0.288	-93.05	-168.03	-0.00	0.00
125000	0.067	94.865	1.950	42	0	0.000	0.168	0.327	-89.27	-176.24	0.00	0.00
126000	0.002	38.996	0.509	41	0	0.000	0.286	0.873	-91.16	-172.10	0.00	0.86
127000	0.147	22.946	0.754	41	0	0.000	0.266	1.036	-82.01	-172.10	-0.00	-0.69
128000	0.004	12.567	0.481	45	0	0.000	0.336	0.007	-86.33	-188.65	0.00	-0.12
129000	0.311	100.329	0.791	38	0	0.000	0.234	1.068	-95.92	-159.97	-0.00	-0.69
130000	0.048	43.930	1.031	40	0	0.000	0.367	2.400	-98.14	-168.03	-0.00	0.00
131000	0.021	174.900	1.055	44	0	0.000	0.350	-0.101	-100.46	-184.54	0.00	0.00
132000	0.040	31.150	1.227	36	0	0.000	0.342	0.903	-90.42	-151.97	0.00	-1.61
133000	0.094	73.609	2.049	41	0	0.000	0.245	0.770	-112.68	-172.13	0.00	-0.49
134000	0.034	23.847	1.221	45	0	0.000	0.273	0.360	-88.00	-188.66	0.00	0.00
135000	0.059	54.276	1.118	44	0	0.000	0.410	0.826	-97.70	-184.49	0.00	0.79
136000	0.001	66.986	0.831	40	0	0.000	0.383	0.985	-91.19	-168.04	-0.00	0.54
137000	0.000	16.917	1.328	43	0	0.000	0.284	0.964	-87.63	-180.34	0.00	0.00
138000	0.000	68.961	0.468	33	0	0.000	0.310	1.129	-86.65	-140.21	-0.00	0.00
139000	0.031	51.097	1.250	41	0	0.000	0.350	0.670	-93.47	-172.11	0.00	-3.81
140000	0.061	15.269	1.070	38	0	0.000	0.410	0.032	-93.79	-159.93	0.00	0.00
141000	0.122	13.884	2.080	30	0	0.000	0.339	-0.537	-100.01	-128.70	0.00	-3.27
142000	0.004	62.576	0.639	47	0	0.000	0.302	1.125	-80.86	-197.09	0.00	-1.24
143000	0.026	42.978	0.881	35	0	0.000	0.297	1.165	-86.39	-148.03	-0.00	0.00
144000	0.024	239.979	0.987	42	0	0.000	0.239	-0.439	-96.36	-176.23	0.00	-1.59
145000	0.006	27.104	1.073	47	0	0.000	0.289	-0.090	-87.93	-197.07	-0.00	0.00
146000	0.051	121.743	0.916	43	0	0.000	0.354	1.062	-92.23	-180.35	0.00	4.45
147000	0.052	157.163	1.643	41	0	0.000	0.126	1.253	-100.12	-172.15	0.00	0.00
148000	0.015	32.224	0.443	39	0	0.000	0.270	0.621	-84.25	-163.98	0.00	-2.21
149000	0.008	37.491	0.809	46	0	0.000	0.359	1.756	-91.51	-192.87	0.00	0.13
150000	0.018	46.533	0.847	43	0	0.000	0.401	1.169	-95.11	-180.34	0.00	3.33
151000	0.184	220.059	0.864	41	0	0.000	0.173	1.003	-91.83	-172.14	-0.00	1.31
152000	0.011	155.964	0.696	41	0	0.000	0.326	1.044	-100.17	-172.13	0.00	0.00
153000	0.002	20.491	0.339	38	0	0.000	0.436	1.529	-98.69	-159.94	-0.00	0.74
154000	0.022	33.527	1.160	39	0	0.000	0.384	0.600	-95.80	-163.98	0.00	0.00
155000	0.030	55.046	0.402	39	0	0.000	0.401	0.839	-94.49	-163.98	0.00	-0.40
156000	0.009	55.563	0.585	42	0	0.000	0.293	1.100	-86.85	-176.21	0.01	0.00
157000	0.094	58.968	0.501	38	0	0.000	0.243	0.891	-85.15	-159.97	-0.05	0.00
158000	0.143	57.103	0.719	36	0	0.000	0.405	0.882	-91.24	-151.96	-0.00	-0.69
159000	0.012	104.267	0.782	39	0	0.000	0.296	0.891	-91.71	-163.99	0.00	0.00
160000	0.024	16.201	0.571	42	0	0.000	0.229	1.091	-92.07	-176.21	0.00	-0.04
161000	0.108	232.344	1.653	40	0	0.000	0.238	0.468	-100.11	-168.06	-0.00	0.00
162000	0.002	30.635	0.500	39	0	0.000	0.321	0.898	-87.26	-163.97	0.00	-2.57
163000	0.058	28.755	0.805	35	0	0.000	0.621	0.513	-107.96	-148.00	0.00	-5.40
164000	0.085	19.627	0.820	41	0	0.000	0.334	0.981	-89.18	-172.11	0.00	-0.69
165000	0.014	14.443	0.565	34	0	0.000	0.339	0.323	-84.79	-144.08	0.00	-2.72
166000	0.046	19.744	1.103	37	0	0.000	0.323	0.403	-92.04	-155.94	0.00	0.00
167000	0.016	51.398	0.886	54	0	0.000	0.335	0.162	-100.80	-227.17	-0.00	1.21
168000	0.003	17.103	0.861	46	0	0.000	0.428	0.875	-91.18	-192.85	-0.00	-0.69
169000	0.001	10.691	0.830	42	0	0.000	0.487	0.882	-103.77	-176.20	-0.00	0.00
170000	0.008	74.684	0.858	41	0	0.000	0.421	0.969	-99.93	-172.11	-0.00	0.00
171000	0.001	95.398	1.654	43	0	0.000	0.262	1.433	-94.56	-180.37	-0.00	0.69
172000	0.034	24.093	0.570	36	0	0.000	0.262	1.582	-90.65	-151.96	0.00	-3.80
173000	0.062	70.788	1.151	42	0	0.000	0.261	1.067	-87.79	-176.23	0.00	4.88
174000	0.030	23.270	0.681	41	0	0.000	0.291	0.692	-86.81	-172.10	-0.00	-0.69
175000	0.045	522.859	1.550	39	0	0.000	0.209	1.753	-98.60	-164.07	0.00	-3.16
176000	0.051	220.059	1.332	37	0	0.000	0.283	0.784	-102.68	-155.98	-0.00	0.00
177000	0.028	33.420	0.617	45	0	0.000	0.251	0.490	-88.13	-188.67	0.00	-0.69
178000	0.009	32.856	0.332	51	0	0.000	0.267	1.128	-84.34	-214.15	0.00	0.00
179000	0.013	13.415	0.866	40	0	0.000	0.308	0.292	-87.84	-168.02	0.00	4.49
180000	0.008	95.370	0.952	36	0	0.000	0.361	0.820	-92.11	-151.97	-0.00	0.00
181000	0.000	20.946	1.104	43	0	0.000	0.456	1.159	-99.18	-180.33	0.00	-1.63
182000	0.002	99.193	0.754	36	0	0.000	0.339	0.134	-93.72	-151.96	0.00	-1.71
183000	0.011	46.682	0.738	34	0	0.000	0.492	0.883	-105.64	-144.08	-0.00	0.00
184000	0.027	50.219	0.998	35	0	0.000	0.327	1.253	-106.27	-148.03	0.00	4.33
185000	0.055	51.845	1.205	44	0	0.000	0.241	0.877	-94.60	-184.50	0.00	-1.68
186000	0.166	155.518	1.096	31	0	0.000	0.306	0.249	-93.39	-132.52	-0.00	0.69
187000	0.013	42.130	0.967	41	0	0.000	0.306	1.224	-98.33	-172.12	-0.00	0.92
188000	0.024	58.954	1.163	41	0	0.000	0.359	0.970	-90.00	-172.11	-0.04	0.00
189000	0.015	48.304	0.789	40	0	0.000	0.370	0.656	-92.30	-168.03	-0.00	0.00
190000	0.036	52.656	1.042	49	0	0.000	0.303	0.464	-94.03	-205.58	-0.00	0.26
191000	0.049	29.708	0.976	47	0	0.000	0.166	1.269	-81.67	-197.08	0.00	-4.12
192000	0.013	128.589	1.022	37	0	0.000	0.298	0.669	-83.52	-155.94	0.00	-0.73
193000	0.011	28.915	0.845	37	0	0.000	0.215	0.736	-85.35	-155.94	-0.01	0.00
194000	0.014	29.827	0.799	38	0	0.000	0.257	0.831	-87.82	-159.94	0.00	-1.49
195000	0.022	73.122	0.693	45	0	0.000	0.328	0.518	-91.14	-188.67	0.00	-3.06
196000	0.022	58.947	0.402	38	0	0.000	0.320	0.909	-92.28	-159.94	-0.00	-0.69
197000	0.042	31.147	0.920	35	0	0.000	0.330	-0.966	-94.02	-148.01	-0.00	0.00
198000	0.059	19.524	1.851	38	0	0.000	0.205	0.300	-87.17	-159.94	0.00	1.21
199000	0.016	17.735	1.099	39	0	0.000	0.241	0.949	-86.07	-163.97	-0.00	0.00
200000	0.040	22.595	0.583	33	0	0.000	0.291	0.854	-81.79	-140.19	-0.00	0.69
201000	0.012	20.802	1.195	35	0	0.000	0.381	0.189	-97.17	-148.00	-0.00	0.86
202000	0.010	20.714	1.179	42	0	0.000	0.388	0.723	-93.21	-176.20	0.01	0.00
203000	0.063	66.507	0.988	45	0	0.000	0.338	-0.593	-101.92	-188.67	0.00	0.69
204000	0.010	32.676	0.538	36	0	0.000	0.347	0.915	-95.62	-151.97	0.00	0.00
205000	0.017	19.650	1.284	42	0	0.000	0.282	-0.028	-91.63	-176.21	0.00	0.00
206000	0.084	133.810	1.219	44	0	0.000	0.138	1.461	-96.09	-184.54	0.02	-0.66
207000	0.041	8.221	1.736	38	0	0.000	0.280	1.838	-93.22	-159.94	0.00	-0.13
208000	0.012	35.256	1.190	46	0	0.000	0.256	0.487	-88.00	-192.87	0.00	0.69
209000	0.024	24.652	1.305	28	0	0.000	0.177	1.347	-92.68	-121.19	0.00	-0.69
210000	0.001	61.874	0.948	47	0	0.000	0.266	0.762	-92.86	-197.09	0.00	4.59
211000	0.025	46.146	0.627	43	0	0.000	0.282	1.459	-89.54	-180.34	-0.00	0.67
212000	0.082	68.199	1.656	47	0	0.000	0.214	0.869	-94.08	-197.10	0.00	0.00
213000	0.021	14.933	0.809	55	0	0.000	0.372	1.776	-93.02	-231.53	0.00	-0.51
214000	0.022	108.845	1.106	44	0	0.000	0.195	1.094	-90.53	-184.52	0.00	-3.20
215000	0.012	64.860	0.897	39	0	0.000	0.261	0.744	-91.36	-163.98	-0.00	0.69
216000	0.027	33.328	0.682	51	0	0.000	0.345	1.498	-95.80	-214.15	0.00	-1.09
217000	0.046	53.944	1.355	36	0	0.000	0.198	0.784	-88.67	-151.97	0.00	2.09
218000	0.005	22.703	1.839	44	0	0.000	0.194	1.580	-95.22	-184.51	0.00	-2.10
219000	0.036	32.928	1.769	42	0	0.000	0.275	0.333	-93.08	-176.22	-0.00	0.00
220000	0.021	53.969	0.720	43	0	0.000	0.358	0.955	-95.78	-180.34	0.00	4.89
221000	0.075	1127.696	1.806	38	0	0.000	0.338	1.518	-101.92	-159.99	0.00	0.96
222000	0.014	46.734	1.236	31	0	0.000	0.216	0.854	-93.14	-132.51	0.00	0.00
223000	0.107	64.521	0.814	39	0	0.000	0.370	0.271	-97.69	-163.98	-0.00	0.69
224000	0.048	45.667	1.208	43	0	0.000	0.325	1.448	-103.67	-180.35	0.00	-0.69
225000	0.056	20.538	0.835	33	0	0.000	0.392	-0.085	-99.09	-140.19	0.00	0.00
226000	0.051	52.177	1.432	41	0	0.000	0.218	1.100	-86.97	-172.13	-0.00	0.00
227000	0.031	79.063	0.580	41	0	0.000	0.212	0.656	-92.58	-172.12	0.00	1.67
228000	0.019	35.526	1.106	41	0	0.000	0.243	1.276	-89.34	-172.11	-0.00	-0.69
229000	0.062	13.756	0.431	37	0	0.000	0.243	0.162	-84.34	-155.93	0.00	0.69
230000	0.007	39.608	1.346	39	0	0.000	0.292	1.723	-94.49	-163.98	0.00	4.46
231000	0.055	29.464	1.302	36	0	0.000	0.292	0.514	-84.09	-151.96	0.00	0.00
232000	0.050	128.398	1.059	37	0	0.000	0.205	1.000	-83.97	-155.95	0.00	-4.49
233000	0.002	244.751	2.255	31	0	0.000	0.256	1.719	-102.32	-132.55	-0.00	0.00
234000	0.002	5.488	0.613	37	0	0.000	0.489	1.353	-100.89	-155.93	0.00	-2.57
235000	0.000	10.272	0.477	33	0	0.000	0.351	1.085	-88.87	-140.19	-0.00	-0.69
236000	0.029	122.835	1.534	39	0	0.000	0.237	1.106	-103.39	-163.99	0.00	-1.54
237000	0.044	10.056	0.707	31	0	0.000	0.381	0.446	-90.49	-132.49	-0.00	0.29
238000	0.028	141.246	1.135	43	0	0.000	0.162	0.590	-84.90	-180.36	0.00	-2.71
239000	0.005	18.179	0.447	41	0	0.000	0.357	1.008	-79.82	-172.10	-0.00	0.16
240000	0.000	140.879	0.855	37	0	0.000	0.350	0.436	-91.17	-155.97	0.00	3.89
241000	0.025	36.044	2.263	34	0	0.000	0.224	1.008	-95.55	-144.10	0.00	0.69
242000	0.002	32.199	0.638	44	0	0.000	0.223	1.043	-86.12	-184.49	-0.00	0.00
243000	0.004	20.974	0.953	46	0	0.000	0.415	1.055	-94.43	-192.85	-0.00	0.00
244000	0.010	29.516	0.858	38	0	0.000	0.236	0.619	-88.69	-159.95	0.00	-0.69
245000	0.007	90.088	1.270	39	0	0.000	0.310	1.062	-101.68	-163.99	-0.00	0.69
246000	0.037	110.827	0.786	41	0	0.000	0.264	1.150	-94.31	-172.11	-0.00	0.00
247000	0.224	215.647	0.963	35	0	0.000	0.391	1.797	-103.34	-148.05	-0.00	0.00
248000	0.025	40.244	0.696	41	0	0.000	0.311	1.043	-102.97	-172.11	0.00	-1.97
249000	0.033	23.284	1.220	43	0	0.000	0.247	0.885	-91.10	-180.34	-0.00	0.00
250000	0.038	182.553	1.263	42	0	0.000	0.328	0.772	-98.32	-176.26	0.00	-2.53
251000	0.000	14.800	0.171	35	0	0.000	0.259	0.613	-78.56	-148.01	0.01	0.00
252000	0.124	75.298	0.836	41	0	0.000	0.268	1.134	-98.33	-172.12	-0.00	-0.69
253000	0.008	40.731	0.972	42	0	0.000	0.358	0.945	-91.05	-176.22	0.00	0.00
254000	0.019	32.227	0.816	31	0	0.000	0.341	0.683	-108.31	-132.50	0.02	0.00
255000	0.009	29.571	0.827	31	0	0.000	0.335	0.919	-95.50	-132.49	0.00	3.74
256000	0.007	64.193	1.398	36	0	0.000	0.183	0.649	-101.81	-151.98	-0.00	-0.69
257000	0.111	124.866	1.431	47	0	0.000	0.247	1.250	-97.50	-197.09	-0.00	0.94
258000	0.042	139.210	2.309	46	0	0.000	0.187	0.896	-92.47	-192.90	0.00	1.06
259000	0.035	41.263	0.909	38	0	0.000	0.274	1.482	-79.17	-159.94	-0.00	0.00
260000	0.081	47.498	0.805	36	0	0.000	0.175	0.798	-87.74	-151.97	-0.00	0.00
261000	0.009	46.836	1.031	44	0	0.000	0.274	1.184	-88.04	-184.49	0.00	-2.15
262000	0.028	63.597	1.216	33	0	0.000	0.351	0.706	-92.83	-140.22	0.00	0.00
263000	0.033	33.796	1.285	31	0	0.000	0.383	1.025	-90.66	-132.50	-0.01	-0.69
264000	0.001	23.748	1.120	42	0	0.000	0.317	1.326	-92.45	-176.21	0.00	-0.82
265000	0.049	47.725	0.883	38	0	0.000	0.289	0.464	-86.40	-159.94	0.00	0.00
266000	0.147	58.040	0.674	34	0	0.000	0.245	1.158	-89.24	-144.10	0.00	0.00
267000	0.019	22.299	0.439	43	0	0.000	0.376	0.964	-94.46	-180.33	0.00	0.93
268000	0.025	20.474	0.593	43	0	0.000	0.390	0.403	-93.51	-180.35	-0.00	-0.69
269000	0.010	64.168	0.914	39	0	0.000	0.261	1.077	-90.85	-163.98	0.00	-1.53
270000	0.024	26.525	0.878	39	0	0.000	0.309	0.641	-100.69	-163.97	-0.00	0.69
271000	0.052	62.416	0.494	44	0	0.000	0.442	1.119	-105.67	-184.50	0.00	-3.99
272000	0.022	276.330	0.889	34	0	0.000	0.281	1.632	-87.43	-144.11	0.00	0.00
273000	0.024	125.386	0.463	36	0	0.000	0.342	1.450	-90.89	-151.96	-0.00	0.00
274000	0.039	100.749	0.640	41	0	0.000	0.188	0.727	-85.83	-172.13	-0.00	0.81
275000	0.047	15.085	1.228	38	0	0.000	0.254	0.737	-92.52	-159.95	-0.04	0.00
276000	0.187	62.251	1.298	35	0	0.000	0.155	0.667	-92.69	-148.02	-0.00	0.00
277000	0.015	14.496	0.889	34	0	0.000	0.193	1.447	-85.68	-144.08	-0.00	0.00
278000	0.017	24.764	1.441	40	0	0.000	0.354	0.009	-94.29	-168.03	0.00	-4.67
279000	0.049	42.962	1.356	45	0	0.000	0.343	0.281	-101.63	-188.67	0.00	0.69
280000	0.025	8.716	0.674	40	0	0.000	0.413	1.178	-96.34	-168.02	0.00	0.94
281000	0.056	18.701	0.479	45	0	0.000	0.389	1.587	-92.09	-188.65	-0.00	0.69
282000	0.045	31.776	1.930	45	0	0.000	0.357	0.442	-96.54	-188.67	-0.00	0.00
283000	0.008	28.580	0.921	40	0	0.000	0.254	-0.275	-105.27	-168.02	0.00	4.27
284000	0.004	71.606	0.318	36	0	0.000	0.312	0.442	-85.15	-151.96	-0.00	0.00
285000	0.057	47.056	1.295	45	0	0.000	0.262	0.001	-94.12	-188.67	0.00	3.74
286000	0.065	22.890	1.732	40	0	0.000	0.296	-0.103	-93.96	-168.03	0.00	0.50
287000	0.021	31.282	0.465	41	0	0.000	0.452	0.869	-101.87	-172.11	0.00	0.00
288000	0.009	82.055	0.614	44	0	0.000	0.429	1.247	-105.54	-184.50	-0.06	0.00
289000	0.000	706.189	0.611	40	0	0.000	0.387	1.036	-96.21	-168.06	-0.00	0.00
290000	0.002	15.376	0.791	38	0	0.000	0.517	0.662	-96.76	-159.93	0.00	4.11
291000	0.050	10.910	1.028	40	0	0.000	0.320	-0.178	-89.65	-168.02	0.00	0.00
292000	0.012	71.268	1.273	42	0	0.000	0.320	1.388	-93.98	-176.21	-0.00	0.00
293000	0.015	100.547	1.107	41	0	0.000	0.267	0.899	-88.49	-172.11	-0.00	1.14
294000	0.001	47.070	1.166	39	0	0.000	0.291	0.739	-82.11	-163.97	-0.00	-0.69
295000	0.051	125.604	0.342	41	0	0.000	0.319	0.646	-88.44	-172.15	0.00	-2.51
296000	0.007	24.893	1.025	39	0	0.000	0.267	1.104	-83.09	-163.97	0.00	0.00
297000	0.001	36.996	0.499	37	0	0.000	0.275	1.992	-82.91	-155.93	-0.00	0.00
298000	0.009	142.257	0.695	32	0	0.000	0.252	0.591	-102.41	-136.36	-0.00	1.96
299000	0.013	253.785	0.742	46	0	0.000	0.228	1.458	-88.54	-192.87	0.00	0.00
300000	0.013	19.704	1.784	34	0	0.000	0.306	1.687	-101.91	-144.09	0.00	0.00
301000	0.006	59.618	0.621	38	0	0.000	0.239	1.096	-87.87	-159.94	-0.00	0.00
302000	0.034	417.280	0.589	38	0	0.000	0.411	0.727	-109.36	-160.00	0.00	1.30
303000	0.012	48.612	0.561	37	0	0.000	0.288	1.115	-93.38	-155.93	-0.00	0.00
304000	0.010	84.054	0.477	44	0	0.000	0.312	0.799	-84.71	-184.49	0.00	4.82
305000	0.055	204.298	1.353	41	0	0.000	0.395	0.574	-92.47	-172.12	-0.00	0.00
306000	0.039	55.267	0.925	42	0	0.000	0.208	1.166	-85.06	-176.22	-0.00	0.00
307000	0.075	66.388	1.321	40	0	0.000	0.237	0.598	-88.94	-168.04	0.00	3.97
308000	0.005	20.811	0.485	35	0	0.000	0.281	1.076	-84.26	-148.01	-0.00	0.00
309000	0.042	29.611	1.180	41	0	0.000	0.207	0.338	-89.71	-172.12	-0.00	0.00
310000	0.001	81.907	1.474	38	0	0.000	0.253	0.262	-89.72	-159.96	-0.00	0.00
311000	0.021	49.024	0.568	38	0	0.000	0.313	0.388	-102.00	-159.95	0.00	0.69
312000	0.008	31.313	1.380	42	0	0.000	0.293	0.525	-103.71	-176.21	0.00	0.69
313000	0.006	288.664	1.348	40	0	0.000	0.269	1.851	-92.69	-168.08	-0.00	0.00
314000	0.041	57.495	0.784	37	0	0.000	0.402	1.276	-90.50	-155.94	0.00	-0.18
315000	0.014	19.668	1.193	33	0	0.000	0.352	0.786	-84.75	-140.20	-0.00	0.00
316000	0.003	107.211	0.486	44	0	0.000	0.407	0.087	-90.72	-184.49	-0.00	0.00
317000	0.028	54.760	1.213	36	0	0.000	0.328	1.200	-94.77	-151.97	0.00	-0.69
318000	0.011	15.793	1.604	30	0	0.000	0.328	0.557	-92.16	-128.70	-0.00	0.00
319000	0.061	16.140	1.493	37	0	0.000	0.351	0.600	-96.47	-155.94	0.00	0.00
320000	0.051	57.227	0.785	51	0	0.000	0.294	0.151	-92.42	-214.16	0.00	0.00
321000	0.038	34.012	0.802	36	0	0.000	0.371	0.848	-89.25	-151.96	-0.03	0.00
322000	0.019	39.226	2.072	47	0	0.000	0.280	2.085	-99.92	-197.09	0.00	0.00
323000	0.045	26.379	0.940	39	0	0.000	0.344	1.152	-95.22	-163.98	-0.00	-0.69
324000	0.091	54.594	0.809	35	0	0.000	0.362	0.528	-97.94	-148.01	-0.03	0.00
325000	0.070	82.162	1.835	46	0	0.000	0.279	1.860	-101.44	-192.89	0.00	-1.21
326000	0.069	125.053	0.603	33	0	0.000	0.299	0.966	-93.31	-140.20	0.00	0.00
327000	0.020	31.467	1.378	34	0	0.000	0.309	0.373	-88.00	-144.09	0.00	-1.32
328000	0.013	38.545	0.658	36	0	0.000	0.250	1.470	-92.29	-151.96	0.00	-3.43
329000	0.041	29.401	1.188	43	0	0.000	0.309	0.503	-104.25	-180.34	0.00	0.00
330000	0.006	58.254	0.772	41	0	0.000	0.363	1.523	-91.17	-172.12	-0.05	0.00
331000	0.014	36.337	0.815	44	0	0.000	0.311	0.144	-94.57	-184.49	0.00	-2.42
332000	0.009	16.723	1.158	36	0	0.000	0.304	1.548	-92.99	-151.95	-0.00	0.00
333000	0.030	153.613	0.815	45	0	0.000	0.262	0.788	-90.20	-188.70	0.00	0.00
334000	0.007	44.972	0.421	44	0	0.000	0.372	1.098	-90.16	-184.51	0.00	0.69
335000	0.099	28.321	0.916	39	0	0.000	0.261	-0.063	-94.29	-163.98	0.00	-1.12
336000	0.054	33.104	0.630	38	0	0.000	0.396	0.901	-94.10	-159.94	0.00	-1.33
337000	0.016	35.119	2.026	49	0	0.000	0.147	1.833	-108.61	-205.59	-0.00	1.93
338000	0.002	37.970	1.136	42	0	0.000	0.211	0.417	-92.99	-176.22	-0.00	-0.69
339000	0.084	50.190	2.141	38	0	0.000	0.227	2.455	-96.86	-159.96	0.00	-2.33
340000	0.099	63.108	0.858	39	0	0.000	0.385	-0.399	-97.65	-163.99	-0.00	-0.69
341000	0.116	39.263	1.361	34	0	0.000	0.129	0.662	-94.00	-144.11	0.00	-1.33
342000	0.013	33.018	1.024	41	0	0.000	0.270	0.805	-87.58	-172.10	0.00	-0.79
343000	0.029	43.625	0.434	39	0	0.000	0.270	0.823	-84.51	-163.97	-0.03	0.00
344000	0.039	37.529	0.641	38	0	0.000	0.278	1.219	-88.63	-159.94	-0.00	-0.69
345000	0.017	45.220	1.050	49	0	0.000	0.226	2.670	-94.62	-205.59	-0.08	0.00
346000	0.002	14.960	0.845	42	0	0.000	0.409	-0.384	-90.03	-176.21	-0.00	0.00
347000	0.044	26.696	1.260	34	0	0.000	0.435	-0.051	-96.92	-144.09	-0.00	1.67
348000	0.045	37.746	2.638	44	0	0.000	0.284	0.461	-99.09	-184.51	0.00	0.00
349000	0.006	24.420	0.667	45	0	0.000	0.322	1.677	-99.50	-188.65	0.01	0.00
350000	0.049	174.171	1.226	47	0	0.000	0.274	0.494	-99.51	-197.12	-0.00	0.00
351000	0.006	30.762	1.175	44	0	0.000	0.256	-0.115	-92.38	-184.49	-0.00	0.95
352000	0.043	83.109	0.696	38	0	0.000	0.306	0.219	-88.69	-159.95	-0.00	0.00
353000	0.015	56.543	1.372	38	0	0.000	0.285	1.364	-100.35	-159.96	-0.00	0.00
354000	0.001	169.580	0.515	36	0	0.000	0.332	0.684	-89.67	-151.98	0.00	0.00
355000	0.037	87.107	0.821	38	0	0.000	0.298	0.590	-90.65	-159.96	-0.00	0.00
356000	0.037	19.444	0.989	40	0	0.000	0.307	0.733	-87.75	-168.02	0.00	0.00
357000	0.055	29.593	0.650	50	0	0.000	0.292	0.859	-89.62	-209.85	0.00	0.00
358000	0.054	15.531	0.869	42	0	0.000	0.345	0.343	-92.86	-176.21	0.00	-0.12
359000	0.029	38.698	1.405	47	0	0.000	0.219	0.833	-83.68	-197.08	0.00	-2.02
360000	0.003	23.667	0.997	39	0	0.000	0.368	0.877	-89.25	-163.97	0.00	-3.11
361000	0.131	75.964	0.952	32	0	0.000	0.194	1.311	-87.76	-136.34	0.00	0.00
362000	0.004	16.136	0.760	43	0	0.000	0.361	1.565	-83.27	-180.34	0.00	-2.56
363000	0.002	42.872	1.005	33	0	0.000	0.335	0.343	-92.96	-140.21	0.00	-0.76
364000	0.002	50.427	2.104	40	0	0.000	0.242	0.385	-90.01	-168.04	0.00	0.00
365000	0.000	87.612	1.192	45	0	0.000	0.336	0.431	-97.87	-188.71	0.00	0.69
366000	0.007	13.830	0.292	35	0	0.000	0.369	0.968	-87.81	-148.00	0.00	-2.90
367000	0.004	28.270	1.226	43	0	0.000	0.377	0.827	-92.70	-180.34	0.00	3.19
368000	0.015	52.874	0.891	43	0	0.000	0.299	1.024	-93.69	-180.35	0.00	0.69
369000	0.012	14.632	0.881	45	0	0.000	0.326	0.562	-98.32	-188.67	-0.00	0.65
370000	0.005	372.313	0.730	37	0	0.000	0.439	0.351	-96.33	-155.96	0.00	0.00
371000	0.017	26.744	1.218	34	0	0.000	0.298	0.728	-86.25	-144.09	-0.00	0.00
372000	0.021	33.942	1.152	45	0	0.000	0.276	-0.355	-91.17	-188.67	0.00	-0.96
373000	0.004	158.777	1.636	36	0	0.000	0.297	0.316	-95.66	-151.98	-0.00	0.00
374000	0.004	52.767	1.156	35	0	0.000	0.304	1.688	-95.17	-148.03	-0.00	0.73
375000	0.084	99.701	0.852	44	0	0.000	0.268	0.427	-88.70	-184.49	0.00	-1.64
376000	0.007	11.469	0.594	54	0	0.000	0.346	1.602	-87.86	-227.15	-0.00	-0.69
377000	0.012	165.099	1.212	45	0	0.000	0.301	2.069	-97.14	-188.68	-0.00	0.69
378000	0.033	38.702	0.739	48	0	0.000	0.463	1.015	-96.30	-201.32	-0.00	-0.69
379000	0.008	18.290	0.638	40	0	0.000	0.394	0.444	-86.78	-168.03	-0.00	0.00
380000	0.005	26.757	0.736	36	0	0.000	0.273	0.349	-81.00	-151.96	0.00	0.00
381000	0.080	46.279	1.148	34	0	0.000	0.256	1.022	-96.91	-144.10	-0.00	-0.69
382000	0.038	84.084	1.270	40	0	0.000	0.275	0.405	-89.44	-168.05	0.01	-1.34
383000	0.177	111.651	1.636	33	0	0.000	0.404	1.654	-104.98	-140.21	-0.00	0.00
384000	0.052	32.575	0.946	35	0	0.000	0.172	1.464	-84.80	-148.01	-0.00	0.00
385000	0.053	35.326	1.377	45	0	0.000	0.172	0.308	-99.58	-188.68	0.00	-1.66
386000	0.046	32.229	0.434	38	0	0.000	0.332	1.195	-86.45	-159.94	0.00	-0.69
387000	0.020	39.611	0.949	51	0	0.000	0.408	1.023	-93.48	-214.15	-0.05	0.00
388000	0.046	571.905	1.146	44	0	0.000	0.234	2.021	-95.64	-184.53	-0.00	0.00
389000	0.005	43.954	0.774	39	0	0.000	0.276	2.284	-93.17	-163.98	-0.00	1.51
390000	0.003	17.319	0.967	33	0	0.000	0.224	3.750	-92.31	-140.20	0.00	-0.69
391000	0.022	37.985	0.973	37	0	0.000	0.247	1.871	-95.06	-155.95	-0.00	0.00
392000	0.001	44.885	1.018	49	0	0.000	0.234	0.857	-90.08	-205.58	-0.00	0.69
393000	0.002	41.117	1.498	47	0	0.000	0.224	0.933	-87.03	-197.09	0.00	-0.69
394000	0.010	37.407	0.786	47	0	0.000	0.225	0.425	-82.75	-197.07	0.00	-0.69
395000	0.002	49.006	0.738	38	0	0.000	0.248	-0.683	-105.86	-159.95	0.06	0.00
396000	0.007	69.813	0.841	47	0	0.000	0.258	0.381	-87.26	-197.08	-0.00	0.00
397000	0.015	41.843	0.647	38	0	0.000	0.264	0.894	-92.40	-159.94	-0.00	0.69
398000	0.014	71.786	1.373	36	0	0.000	0.218	0.715	-97.56	-151.98	-0.00	0.00
399000	0.005	41.989	0.565	47	0	0.000	0.409	0.818	-101.60	-197.09	0.00	0.00
400000	0.022	88.136	0.975	48	0	0.000	0.250	0.445	-97.05	-201.32	0.00	-0.87
401000	0.007	20.218	1.395	45	0	0.000	0.310	1.489	-88.54	-188.66	0.00	4.06
402000	0.001	15.574	0.641	29	0	0.000	0.370	0.755	-91.49	-124.93	0.00	-1.05
403000	0.017	44.003	0.725	43	0	0.000	0.370	0.016	-94.13	-180.34	0.00	0.00
404000	0.040	20.513	0.583	49	0	0.000	0.232	0.824	-86.08	-205.57	-0.00	0.00
405000	0.005	6.302	0.618	42	0	0.000	0.335	0.964	-90.30	-176.20	-0.00	1.60
406000	0.011	61.405	0.822	43	0	0.000	0.356	1.414	-91.57	-180.35	-0.00	-0.69
407000	0.002	10.094	0.676	37	0	0.000	0.369	0.641	-88.73	-155.93	-0.00	0.00
408000	0.100	41.581	1.031	35	0	0.000	0.396	0.071	-95.20	-148.01	0.00	0.00
409000	0.001	48.459	1.232	45	0	0.000	0.167	0.280	-85.79	-188.68	0.00	0.00
410000	0.042	33.090	0.944	39	0	0.000	0.199	-0.186	-99.62	-163.98	-0.00	0.17
411000	0.042	132.899	0.638	35	0	0.000	0.268	0.501	-91.25	-148.01	0.00	0.00
412000	0.006	10.799	1.075	37	0	0.000	0.311	0.283	-88.29	-155.93	0.00	4.79
413000	0.038	44.967	1.862	34	0	0.000	0.268	0.794	-90.45	-144.11	0.00	-0.69
414000	0.032	102.596	1.676	36	0	0.000	0.267	0.276	-99.48	-151.98	-0.00	0.69
415000	0.026	58.759	0.378	41	0	0.000	0.297	0.481	-80.99	-172.11	0.00	0.00
416000	0.001	210.407	0.811	40	0	0.000	0.237	0.918	-88.02	-168.05	0.04	0.00
417000	0.014	57.078	0.485	36	0	0.000	0.404	0.763	-94.49	-151.96	0.00	-2.57
418000	0.003	27.571	0.900	49	0	0.000	0.349	1.179	-91.29	-205.57	-0.00	0.00
419000	0.047	86.575	1.625	33	0	0.000	0.287	0.874	-92.51	-140.20	0.00	-3.63
420000	0.017	94.577	0.756	48	0	0.000	0.479	1.356	-93.59	-201.32	0.00	0.00
421000	0.011	31.116	1.004	36	0	0.000	0.360	0.957	-94.60	-151.97	0.00	-0.69
422000	0.056	130.866	1.736	50	0	0.000	0.232	1.305	-96.77	-209.88	0.00	-2.00
423000	0.047	113.637	1.084	46	0	0.000	0.326	1.634	-89.89	-192.86	0.00	-0.34
424000	0.008	25.104	1.508	36	0	0.000	0.210	0.884	-84.73	-151.96	-0.00	-0.69
425000	0.002	54.056	0.421	39	0	0.000	0.268	0.794	-88.74	-163.98	0.00	-3.30
426000	0.006	30.916	1.528	38	0	0.000	0.271	1.293	-96.32	-159.96	0.00	1.76
427000	0.016	31.843	1.619	41	0	0.000	0.288	0.821	-94.75	-172.12	-0.01	1.14
428000	0.014	18.221	0.929	34	0	0.000	0.461	0.818	-98.02	-144.09	0.00	4.92
429000	0.001	14.179	0.584	45	0	0.000	0.362	1.021	-92.78	-188.65	0.00	0.00
430000	0.050	14.406	1.353	39	0	0.000	0.308	0.082	-92.07	-163.97	0.00	-3.47
431000	0.053	42.806	1.022	43	0	0.000	0.291	2.747	-91.32	-180.34	0.00	-2.24
432000	0.007	15.847	1.261	31	0	0.000	0.306	1.703	-90.13	-132.50	0.00	-1.74
433000	0.090	44.229	1.985	45	0	0.000	0.350	1.218	-99.66	-188.67	0.00	-0.69
434000	0.030	100.812	0.955	45	0	0.000	0.409	0.921	-96.95	-188.67	-0.00	0.00
435000	0.014	73.732	1.803	38	0	0.000	0.259	1.345	-94.20	-159.94	-0.03	0.00
436000	0.098	31.304	0.726	44	0	0.000	0.283	1.400	-94.42	-184.49	0.00	-1.34
437000	0.138	46.507	0.772	35	0	0.000	0.306	0.400	-88.09	-148.01	0.00	2.81
438000	0.042	29.409	0.871	45	0	0.000	0.283	1.340	-87.56	-188.67	-0.00	0.00
439000	0.045	128.752	1.412	39	0	0.000	0.208	0.722	-80.56	-163.99	0.03	0.00
440000	0.001	27.721	0.963	33	0	0.000	0.262	1.234	-89.29	-140.21	-0.02	0.00
441000	0.050	57.088	1.529	35	0	0.000	0.434	1.945	-94.03	-148.02	0.00	0.00
442000	0.007	52.191	0.703	36	0	0.000	0.196	0.839	-90.34	-151.96	0.00	0.00
443000	0.005	28.379	0.794	37	0	0.000	0.354	1.159	-90.31	-155.93	0.00	0.69
444000	0.002	20.157	0.899	45	0	0.000	0.295	1.202	-98.03	-188.66	0.02	0.00
445000	0.003	56.975	0.590	45	0	0.000	0.261	0.315	-97.50	-188.67	0.00	-0.57
446000	0.000	49.837	0.812	39	0	0.000	0.305	0.603	-80.17	-163.97	0.00	-3.65
447000	0.011	16.392	0.893	41	0	0.000	0.290	0.689	-98.06	-172.11	-0.00	-0.69
448000	0.022	23.943	1.972	37	0	0.000	0.385	1.120	-100.50	-155.95	-0.00	1.76
449000	0.000	168.731	1.092	41	0	0.000	0.335	0.355	-90.92	-172.12	0.00	-1.86
450000	0.010	1446.325	1.289	41	0	0.000	0.361	0.374	-103.32	-172.17	0.00	0.00
451000	0.029	108.823	0.900	43	0	0.000	0.406	0.550	-97.13	-180.37	-0.00	1.19
452000	0.022	35.248	0.636	38	0	0.000	0.220	0.388	-91.37	-159.94	0.00	-0.13
453000	0.063	33.112	1.083	46	0	0.000	0.287	0.189	-99.41	-192.87	0.00	-0.15
454000	0.022	23.087	1.647	38	0	0.000	0.205	1.401	-94.59	-159.96	0.00	-0.04
455000	0.011	47.688	0.664	36	0	0.000	0.409	0.651	-89.67	-151.96	0.00	-4.55
456000	0.023	54.466	0.965	34	0	0.000	0.280	1.799	-100.78	-144.09	0.00	-0.51
457000	0.042	50.994	1.626	36	0	0.000	0.304	0.177	-97.76	-151.96	0.00	-0.69
458000	0.000	13.968	0.514	37	0	0.000	0.237	0.374	-90.46	-155.93	0.02	0.00
459000	0.002	8.389	1.003	37	0	0.000	0.358	0.992	-88.80	-155.93	-0.00	1.57
460000	0.005	36.062	1.130	43	0	0.000	0.257	1.416	-89.02	-180.34	0.00	0.00
461000	0.086	50.888	0.859	37	0	0.000	0.296	0.170	-91.40	-155.94	0.00	0.00
462000	0.027	45.354	0.564	37	0	0.000	0.377	0.539	-87.16	-155.94	0.00	-1.35
463000	0.055	22.749	0.668	43	0	0.000	0.284	1.664	-86.87	-180.34	0.00	-0.69
464000	0.035	265.089	1.152	36	0	0.000	0.262	1.085	-90.32	-152.00	-0.01	-0.69
465000	0.026	118.649	1.636	37	0	0.000	0.247	1.384	-92.14	-155.95	-0.00	-0.69
466000	0.005	34.304	1.083	41	0	0.000	0.298	1.140	-95.14	-172.11	0.00	3.06
467000	0.083	28.881	1.259	35	0	0.000	0.298	1.711	-96.24	-148.01	0.00	-0.88
468000	0.017	37.331	0.839	37	0	0.000	0.263	1.158	-90.22	-155.94	0.00	-1.28
469000	0.012	23.324	1.077	40	0	0.000	0.275	0.524	-91.21	-168.03	-0.00	0.00
470000	0.001	28.300	0.923	42	0	0.000	0.352	0.736	-88.46	-176.21	0.00	-3.10
471000	0.012	74.597	0.689	36	0	0.000	0.277	0.327	-86.08	-151.97	-0.00	0.00
472000	0.008	81.057	0.656	48	0	0.000	0.227	0.479	-92.35	-201.31	0.00	-1.56
473000	0.009	39.041	0.803	39	0	0.000	0.279	0.689	-99.48	-163.98	0.00	0.00
474000	0.006	44.666	0.893	40	0	0.000	0.508	1.052	-105.96	-168.02	0.00	0.99
475000	0.026	20.643	1.432	42	0	0.000	0.259	0.829	-91.67	-176.21	0.00	-0.69
476000	0.022	24.888	0.389	33	0	0.000	0.433	0.534	-93.10	-140.19	0.00	0.58
477000	0.005	260.953	1.753	41	0	0.000	0.380	1.112	-100.76	-172.13	-0.00	-0.69
478000	0.001	8.001	0.741	34	0	0.000	0.327	0.298	-86.21	-144.08	-0.00	0.00
479000	0.006	33.953	1.161	39	0	0.000	0.265	0.940	-99.75	-163.97	-0.00	0.00
480000	0.060	11.940	0.770	40	0	0.000	0.299	0.876	-92.25	-168.02	0.00	4.76
481000	0.036	289.600	1.714	36	0	0.000	0.189	1.184	-92.06	-151.98	0.00	-0.69
482000	0.011	30.898	0.864	39	0	0.000	0.265	0.543	-94.58	-163.98	0.00	0.00
483000	0.017	196.896	1.224	46	0	0.000	0.280	1.511	-98.16	-192.88	0.00	0.00
484000	0.081	257.894	1.102	39	0	0.000	0.255	0.704	-90.26	-164.00	-0.03	0.00
485000	0.030	22.601	0.780	42	0	0.000	0.347	0.329	-83.46	-176.21	0.00	-2.43
486000	0.060	45.520	1.130	42	0	0.000	0.308	0.507	-91.87	-176.22	-0.00	0.00
487000	0.156	56.020	1.344	40	0	0.000	0.258	1.653	-92.34	-168.04	-0.00	0.00
488000	0.084	26.695	0.430	38	0	0.000	0.279	0.713	-91.93	-159.94	0.00	-3.32
489000	0.020	45.002	0.578	40	0	0.000	0.299	0.628	-89.90	-168.03	0.00	4.50
490000	0.024	36.380	0.902	44	0	0.000	0.258	0.918	-91.07	-184.49	0.00	0.69
491000	0.019	186.201	0.651	48	0	0.000	0.294	1.012	-91.12	-201.32	0.00	0.00
492000	0.019	35.570	1.044	37	0	0.000	0.308	0.551	-95.70	-155.94	-0.04	0.00
493000	0.001	21.155	0.629	40	0	0.000	0.340	0.818	-107.14	-168.03	-0.00	-0.69
494000	0.054	19.203	0.428	38	0	0.000	0.363	0.818	-95.13	-159.94	-0.00	0.00
495000	0.005	124.611	0.773	35	0	0.000	0.383	1.222	-87.28	-148.00	0.00	-2.71
496000	0.006	19.558	0.737	34	0	0.000	0.338	1.138	-89.10	-144.08	0.00	-1.29
497000	0.011	33.036	1.049	39	0	0.000	0.401	0.304	-95.06	-163.99	0.00	3.62
498000	0.025	193.527	0.528	42	0	0.000	0.281	0.461	-89.70	-176.24	0.00	3.90
499000	0.024	75.943	1.162	40	0	0.000	0.344	1.154	-94.55	-168.03	0.00	-0.75
500000	0.001	36.589	0.616	35	0	0.000	0.365	-0.185	-85.55	-148.01	0.00	0.00
501000	0.006	87.879	1.151	39	0	0.000	0.406	1.221	-93.21	-163.97	0.00	-1.06
502000	0.000	17.499	0.674	36	0	0.000	0.471	1.004	-102.69	-151.95	-0.00	0.69
503000	0.008	34.892	0.967	44	0	0.000	0.330	0.676	-103.21	-184.49	-0.04	0.00
504000	0.007	16.711	0.564	39	0	0.000	0.278	-0.262	-91.61	-163.96	0.02	0.00
505000	0.029	44.337	1.429	50	0	0.000	0.165	1.088	-90.20	-209.87	0.00	-1.70
506000	0.020	75.828	1.441	33	0	0.000	0.316	0.364	-85.72	-140.20	0.00	0.00
507000	0.048	41.751	0.787	42	0	0.000	0.295	0.740	-85.86	-176.21	0.00	0.00
508000	0.006	17.076	0.321	36	0	0.000	0.456	0.423	-99.51	-151.95	0.00	-1.28
509000	0.059	90.845	2.395	49	0	0.000	0.185	0.890	-105.59	-205.60	0.00	0.00
510000	0.342	76.762	2.139	37	0	0.000	0.214	0.889	-99.28	-155.96	0.00	3.46
511000	0.109	48.662	1.376	31	0	0.000	0.265	0.421	-92.98	-132.52	-0.01	-0.69
512000	0.026	43.939	0.988	46	0	0.000	0.315	1.630	-96.17	-192.86	0.00	-1.97
513000	0.062	84.324	1.336	43	0	0.000	0.316	0.690	-88.17	-180.35	-0.00	0.00
514000	0.013	30.336	1.096	31	0	0.000	0.330	0.852	-91.47	-132.50	0.00	3.74
515000	0.013	18.886	0.758	29	0	0.000	0.256	1.085	-82.81	-124.93	-0.00	0.00
516000	0.006	103.577	0.924	36	0	0.000	0.304	1.771	-97.88	-151.97	0.00	0.00
517000	0.005	39.593	1.613	34	0	0.000	0.251	1.623	-90.71	-144.09	0.00	3.36
518000	0.014	46.128	0.768	39	0	0.000	0.251	1.131	-101.79	-164.00	0.00	1.93
519000	0.002	25.540	1.143	50	0	0.000	0.257	1.432	-90.71	-209.85	-0.00	0.00
520000	0.016	18.436	0.606	36	0	0.000	0.384	0.513	-93.48	-151.95	0.00	-1.79
521000	0.114	65.528	1.050	42	0	0.000	0.253	0.974	-101.62	-176.23	0.00	-1.61
522000	0.037	33.352	1.619	39	0	0.000	0.346	1.144	-96.77	-163.98	0.03	0.00
523000	0.012	94.998	1.048	45	0	0.000	0.282	1.400	-92.04	-188.68	-0.00	0.00
524000	0.020	96.596	0.852	38	0	0.000	0.369	0.774	-93.62	-159.96	0.00	0.00
525000	0.010	35.558	0.740	35	0	0.000	0.229	0.811	-83.49	-148.01	0.00	-1.36
526000	0.121	151.563	1.150	40	0	0.000	0.098	1.357	-82.96	-168.04	0.00	0.00
527000	0.020	267.261	0.821	52	0	0.000	0.011	0.802	-92.50	-218.50	-0.10	0.00
528000	0.092	61.757	0.924	45	0	0.000	0.248	0.925	-98.48	-188.69	-0.00	1.34
529000	0.073	110.946	1.261	47	0	0.000	0.056	0.308	-89.91	-197.11	-0.00	-0.69
530000	0.051	127.074	2.068	48	0	0.000	0.180	0.766	-105.51	-201.36	0.00	-4.36
531000	0.052	106.738	1.289	43	0	0.000	0.376	0.492	-95.40	-180.35	-0.04	0.00
532000	0.004	123.082	1.003	39	0	0.000	0.255	1.157	-87.25	-163.98	0.00	0.00
533000	0.007	36.672	0.469	40	0	0.000	0.357	0.802	-88.17	-168.03	-0.00	0.00
534000	0.036	13.834	0.935	31	0	0.000	0.536	0.939	-100.64	-132.49	0.00	4.26
535000	0.010	19.983	0.424	41	0	0.000	0.495	0.772	-88.87	-172.10	0.01	0.00
536000	0.009	52.216	0.973	42	0	0.000	0.246	0.844	-84.08	-176.21	-0.00	0.00
537000	0.058	25.758	1.106	42	0	0.000	0.242	0.097	-96.49	-176.22	-0.00	-0.69
538000	0.012	92.838	0.895	40	0	0.000	0.318	0.060	-89.17	-168.03	-0.00	0.69
539000	0.014	37.550	0.980	39	0	0.000	0.279	0.654	-79.65	-163.97	0.00	-3.19
540000	0.082	88.178	1.589	38	0	0.000	0.301	1.049	-101.55	-159.95	0.00	-0.42
541000	0.113	42.172	0.477	34	0	0.000	0.290	1.455	-92.01	-144.09	0.01	0.00
542000	0.022	53.163	0.913	39	0	0.000	0.273	1.118	-80.69	-163.98	-0.00	0.62
543000	0.033	30.212	0.897	38	0	0.000	0.319	0.685	-91.30	-159.95	0.00	-0.72
544000	0.003	76.644	1.152	32	0	0.000	0.292	0.670	-90.16	-136.35	-0.00	-0.69
545000	0.010	26.876	0.492	42	0	0.000	0.305	0.262	-94.17	-176.21	-0.00	0.00
546000	0.048	73.004	0.727	32	0	0.000	0.263	0.973	-88.46	-136.34	0.00	0.91
547000	0.071	72.424	1.354	46	0	0.000	0.366	1.737	-97.59	-192.87	0.00	-1.14
548000	0.050	47.255	0.910	42	0	0.000	0.263	1.746	-86.63	-176.21	0.00	-5.29
549000	0.057	51.879	0.612	31	0	0.000	0.242	1.105	-77.75	-132.50	0.00	0.72
550000	0.035	214.067	1.022	36	0	0.000	0.414	1.065	-99.04	-151.99	-0.00	-0.69
551000	0.030	60.463	1.094	33	0	0.000	0.339	0.466	-95.06	-140.21	-0.01	1.11
552000	0.055	33.286	0.720	39	0	0.000	0.303	1.246	-91.13	-163.97	0.00	0.00
553000	0.254	189.062	0.727	44	0	0.000	0.174	0.391	-87.15	-184.52	0.00	-4.32
554000	0.208	24.695	0.911	38	0	0.000	0.384	0.774	-90.81	-159.94	-0.00	-0.69
555000	0.071	9.999	0.982	41	0	0.000	0.373	0.740	-96.24	-172.10	-0.00	0.69
556000	0.000	149.391	1.259	33	0	0.000	0.189	0.608	-80.63	-140.21	0.00	0.00
557000	0.010	148.322	1.050	43	0	0.000	0.350	0.894	-93.40	-180.37	-0.08	0.00
558000	0.135	53.039	1.894	42	0	0.000	0.106	0.017	-101.77	-176.23	-0.00	0.00
559000	0.092	110.186	1.379	47	0	0.000	0.090	1.181	-95.39	-197.10	-0.00	0.00
560000	0.014	29.409	0.852	45	0	0.000	0.333	1.028	-95.07	-188.67	0.00	-0.65
561000	0.049	69.209	0.674	40	0	0.000	0.242	1.319	-86.09	-168.04	-0.01	0.00
562000	0.006	21.977	0.920	47	0	0.000	0.367	1.207	-90.80	-197.08	-0.00	-0.69
563000	0.016	133.551	1.728	43	0	0.000	0.162	1.056	-96.92	-180.36	0.00	-0.69
564000	0.018	53.359	0.827	45	0	0.000	0.340	0.221	-95.50	-188.67	-0.00	1.78
565000	0.001	10.899	0.666	37	0	0.000	0.388	0.803	-95.03	-155.92	0.00	0.00
566000	0.026	10.195	1.171	41	0	0.000	0.569	2.676	-106.97	-172.10	0.00	4.70
567000	0.055	30.938	0.476	41	0	0.000	0.256	0.252	-96.61	-172.11	-0.04	0.00
568000	0.051	10.587	0.583	36	0	0.000	0.225	0.851	-84.15	-151.95	0.00	0.00
569000	0.040	17.019	0.611	38	0	0.000	0.317	0.431	-88.55	-159.93	0.00	-0.23
570000	0.000	12.881	0.726	38	0	0.000	0.289	0.993	-76.15	-159.93	0.00	-1.87
571000	0.010	31.298	1.323	41	0	0.000	0.254	0.527	-88.59	-172.11	0.00	3.39
572000	0.035	192.680	0.702	42	0	0.000	0.245	1.264	-99.89	-176.22	0.00	0.00
573000	0.085	25.616	0.712	44	0	0.000	0.332	0.882	-89.32	-184.49	-0.00	-0.69
574000	0.038	61.952	1.761	41	0	0.000	0.324	0.929	-96.44	-172.14	0.00	-0.69
575000	0.001	75.996	0.896	44	0	0.000	0.318	1.884	-99.13	-184.50	0.00	0.00
576000	0.014	15.170	0.764	45	0	0.000	0.501	0.910	-97.74	-188.66	0.00	4.30
577000	0.021	26.955	1.569	40	0	0.000	0.324	1.371	-94.44	-168.03	-0.00	0.00
578000	0.001	79.548	0.187	44	0	0.000	0.358	0.379	-91.41	-184.48	0.00	0.00
579000	0.008	14.987	0.535	46	0	0.000	0.335	0.719	-82.93	-192.86	0.00	1.80
580000	0.001	12.852	0.737	35	0	0.000	0.291	0.802	-82.43	-148.00	0.00	-1.48
581000	0.032	14.044	0.367	33	0	0.000	0.621	1.143	-99.51	-140.19	-0.00	0.00
582000	0.009	21.808	0.936	40	0	0.000	0.449	1.766	-100.26	-168.02	0.00	0.00
583000	0.042	534.821	1.150	33	0	0.000	0.285	0.885	-92.26	-140.24	0.00	-0.83
584000	0.023	19.883	0.744	31	0	0.000	0.296	0.462	-95.84	-132.50	-0.01	0.00
585000	0.009	150.765	0.735	48	0	0.000	0.360	0.726	-89.59	-201.31	0.00	0.06
586000	0.065	55.083	0.789	35	0	0.000	0.274	1.200	-92.61	-148.01	0.00	0.00
587000	0.027	56.983	0.667	37	0	0.000	0.352	0.552	-87.36	-155.95	0.00	4.85
588000	0.011	46.065	0.545	40	0	0.000	0.323	1.446	-91.81	-168.03	0.00	-0.99
589000	0.019	24.797	0.691	40	0	0.000	0.297	0.911	-90.30	-168.03	-0.00	0.00
590000	0.007	64.849	0.597	38	0	0.000	0.322	0.472	-83.54	-159.95	-0.00	0.00
591000	0.057	29.124	0.532	42	0	0.000	0.288	1.163	-81.24	-176.21	0.01	0.00
592000	0.174	60.817	0.901	43	0	0.000	0.220	0.504	-88.88	-180.35	-0.00	0.69
593000	0.001	24.793	0.916	43	0	0.000	0.369	1.310	-92.02	-180.33	0.00	-0.97
594000	0.045	50.971	0.915	41	0	0.000	0.328	1.198	-97.79	-172.11	0.00	-2.49
595000	0.011	57.408	0.651	39	0	0.000	0.272	0.095	-88.32	-163.98	0.00	-2.20
596000	0.015	35.354	1.339	38	0	0.000	0.385	0.870	-98.33	-159.94	0.00	-6.33
597000	0.030	14.823	1.020	38	0	0.000	0.243	1.750	-87.15	-159.94	0.00	0.00
598000	0.064	138.220	0.180	32	0	0.000	0.322	0.488	-80.07	-136.33	-0.00	-0.69
599000	0.005	71.282	0.884	30	0	0.000	0.277	0.626	-88.83	-128.71	0.00	0.96
600000	0.002	122.869	2.554	38	0	0.000	0.217	0.593	-102.80	-159.96	-0.00	0.69
601000	0.022	27.670	0.492	39	0	0.000	0.419	2.288	-96.10	-163.98	-0.00	0.00
602000	0.005	6.732	0.564	41	0	0.000	0.358	0.755	-91.40	-172.10	0.00	1.52
603000	0.018	29.169	1.119	38	0	0.000	0.287	0.513	-96.31	-159.95	0.00	0.00
604000	0.013	65.786	0.681	40	0	0.000	0.327	1.088	-90.25	-168.04	-0.01	0.69
605000	0.015	39.838	1.135	34	0	0.000	0.319	1.236	-88.27	-144.08	-0.00	0.00
606000	0.269	57.425	2.026	39	0	0.000	0.373	0.700	-100.57	-164.00	0.00	1.01
607000	0.097	156.465	0.532	44	0	0.000	0.241	0.447	-90.35	-184.53	-0.00	-0.69
608000	0.006	38.699	0.796	40	0	0.000	0.312	1.520	-94.83	-168.06	-0.00	1.80
609000	0.006	345.380	0.868	43	0	0.000	0.203	0.478	-93.59	-180.35	0.00	1.49
610000	0.059	77.412	2.177	43	0	0.000	0.216	0.928	-104.48	-180.37	0.00	-1.66
611000	0.005	117.290	0.512	41	0	0.000	0.317	0.898	-96.96	-172.12	0.00	-2.66
612000	0.029	39.719	0.430	34	0	0.000	0.119	0.382	-89.37	-144.09	0.00	-0.89
613000	0.141	64.931	1.246	39	0	0.000	0.107	0.937	-88.43	-163.99	0.00	0.00
614000	0.023	64.039	0.713	43	0	0.000	0.412	1.061	-98.53	-180.34	0.00	-0.77
615000	0.005	36.300	0.730	38	0	0.000	0.356	0.674	-92.55	-159.94	0.00	-1.09
616000	0.038	46.614	1.310	32	0	0.000	0.212	1.459	-85.50	-136.34	0.00	-0.26
617000	0.070	34.731	0.541	44	0	0.000	0.279	0.669	-84.64	-184.49	0.00	0.81
618000	0.018	12.635	0.997	39	0	0.000	0.289	0.348	-86.80	-163.98	-0.04	0.00
619000	0.137	63.358	1.038	41	0	0.000	0.304	0.360	-91.26	-172.11	0.00	0.00
620000	0.001	10.345	0.364	37	0	0.000	0.324	0.450	-88.76	-155.93	0.01	0.00
621000	0.056	235.153	0.511	31	0	0.000	0.213	0.760	-80.93	-132.53	-0.04	0.00
622000	0.016	8.705	0.521	43	0	0.000	0.348	0.820	-84.84	-180.33	-0.02	0.00
623000	0.029	35.484	1.325	44	0	0.000	0.348	0.674	-95.91	-184.50	0.00	4.69
624000	0.030	94.959	0.413	41	0	0.000	0.361	1.445	-98.95	-172.11	0.00	-1.13
625000	0.025	26.004	0.956	33	0	0.000	0.422	-0.048	-100.76	-140.19	-0.00	1.03
626000	0.095	14.721	0.698	35	0	0.000	0.313	0.890	-98.99	-148.00	0.00	2.02
627000	0.040	50.264	0.949	40	0	0.000	0.405	0.493	-101.17	-168.03	-0.03	0.00
628000	0.033	253.887	0.990	42	0	0.000	0.264	0.539	-92.50	-176.36	0.00	0.00
629000	0.003	47.873	0.296	44	0	0.000	0.384	0.496	-85.16	-184.49	-0.00	0.00
630000	0.025	55.969	0.421	37	0	0.000	0.304	0.831	-90.05	-155.95	-0.00	1.23
631000	0.012	93.139	1.069	33	0	0.000	0.266	1.716	-92.37	-140.21	-0.01	0.75
632000	0.038	10.298	1.760	32	0	0.000	0.351	0.325	-97.29	-136.33	-0.00	1.19
633000	0.105	116.006	1.194	36	0	0.000	0.214	0.098	-95.53	-151.98	0.00	0.00
634000	0.003	10.162	0.774	43	0	0.000	0.440	0.771	-95.08	-180.34	-0.00	0.00
635000	0.016	85.287	1.115	35	0	0.000	0.342	1.728	-96.22	-148.03	0.01	0.00
636000	0.075	25.930	0.956	40	0	0.000	0.277	0.425	-81.23	-168.03	-0.00	0.00
637000	0.025	28.907	0.954	42	0	0.000	0.367	0.992	-97.50	-176.22	-0.00	0.00
638000	0.009	66.518	0.712	35	0	0.000	0.441	0.764	-105.02	-148.01	-0.00	0.00
639000	0.041	10.928	0.887	41	0	0.000	0.257	1.157	-85.07	-172.10	0.00	0.88
640000	0.118	51.335	0.512	37	0	0.000	0.312	1.008	-92.45	-155.94	0.00	0.00
641000	0.004	276.108	2.317	41	0	0.000	0.162	1.900	-89.34	-172.15	0.00	0.00
642000	0.014	63.424	1.086	45	0	0.000	0.303	1.961	-90.31	-188.67	0.00	0.00
643000	0.015	24.359	1.142	39	0	0.000	0.277	1.937	-89.65	-163.98	0.00	-1.60
644000	0.054	33.471	1.046	42	0	0.000	0.311	1.538	-93.00	-176.22	0.03	0.00
645000	0.005	29.210	0.924	35	0	0.000	0.327	1.162	-86.70	-148.01	0.00	3.99
646000	0.131	45.595	1.560	30	0	0.000	0.177	1.692	-96.55	-128.70	0.00	0.00
647000	0.030	31.854	0.499	38	0	0.000	0.279	0.585	-88.00	-159.94	0.00	-0.69
648000	0.009	61.673	0.488	35	0	0.000	0.362	0.493	-81.82	-148.01	-0.00	0.00
649000	0.056	63.515	0.816	39	0	0.000	0.247	0.643	-85.59	-163.98	0.00	0.02
650000	0.051	60.593	1.569	45	0	0.000	0.255	1.275	-98.05	-188.67	0.00	-0.22
651000	0.014	61.921	0.665	37	0	0.000	0.292	1.720	-85.84	-155.93	0.00	0.69
652000	0.002	20.824	0.332	37	0	0.000	0.390	0.604	-85.10	-155.94	0.00	0.99
653000	0.022	141.551	1.171	47	0	0.000	0.240	2.669	-98.71	-197.09	0.00	-3.09
654000	0.005	16.576	1.874	43	0	0.000	0.310	1.694	-93.28	-180.34	0.00	-0.69
655000	0.044	68.061	0.718	41	0	0.000	0.568	0.409	-99.82	-172.10	-0.00	0.00
656000	0.152	197.407	1.505	39	0	0.000	0.159	0.978	-97.25	-164.02	0.00	0.00
657000	0.122	165.919	1.784	42	0	0.000	0.187	0.431	-92.71	-176.23	0.00	-0.69
658000	0.036	16.968	1.015	38	0	0.000	0.328	0.339	-94.24	-159.94	0.00	0.00
659000	0.012	20.142	0.603	47	0	0.000	0.339	1.339	-93.85	-197.08	-0.03	0.00
660000	0.008	55.565	1.020	41	0	0.000	0.331	1.362	-100.68	-172.11	0.01	0.00
661000	0.001	193.341	0.492	38	0	0.000	0.392	1.120	-88.81	-159.96	0.00	1.59
662000	0.115	388.068	2.844	42	0	0.000	0.127	1.227	-101.14	-176.27	-0.09	0.00
663000	0.057	81.376	0.928	47	0	0.000	0.175	-0.050	-89.21	-197.13	-0.00	0.00
664000	0.007	37.216	1.059	37	0	0.000	0.270	1.635	-92.69	-155.94	0.00	-2.17
665000	0.001	16.822	0.445	41	0	0.000	0.423	0.500	-95.50	-172.10	0.00	0.82
666000	0.111	104.930	0.880	46	0	0.000	0.286	0.834	-93.92	-192.92	-0.00	0.00
667000	0.103	20.626	0.817	40	0	0.000	0.444	0.684	-93.50	-168.02	-0.00	-0.69
668000	0.046	16.067	0.857	39	0	0.000	0.257	0.057	-85.14	-163.96	0.00	-0.69
669000	0.010	158.617	1.320	47	0	0.000	0.257	0.211	-105.30	-197.12	-0.00	0.00
670000	0.055	81.024	1.341	44	0	0.000	0.213	0.384	-93.98	-184.51	-0.00	0.00
671000	0.110	55.043	1.000	30	0	0.000	0.259	1.914	-95.78	-128.71	-0.01	-0.69
672000	0.002	25.710	1.557	38	0	0.000	0.175	-0.937	-98.39	-159.94	0.00	0.00
673000	0.002	100.605	0.643	30	0	0.000	0.275	0.848	-83.80	-128.70	0.00	-1.44
674000	0.072	96.699	0.949	35	0	0.000	0.427	1.234	-105.62	-148.02	-0.00	0.01
675000	0.025	48.327	0.668	32	0	0.000	0.354	1.386	-95.20	-136.32	0.00	0.05
676000	0.020	36.416	0.577	40	0	0.000	0.372	0.490	-90.49	-168.02	0.00	-0.69
677000	0.052	142.944	0.266	52	0	0.000	0.349	1.403	-93.62	-218.48	-0.00	0.69
678000	0.032	22.526	1.447	31	0	0.000	0.254	0.398	-92.21	-132.50	-0.00	0.00
679000	0.053	140.576	1.543	47	0	0.000	0.220	1.725	-105.65	-197.11	0.00	0.00
680000	0.044	41.238	0.832	44	0	0.000	0.302	1.014	-87.38	-184.50	0.00	4.77
681000	0.052	85.844	0.988	47	0	0.000	0.162	1.116	-93.38	-197.09	0.00	-1.55
682000	0.019	250.426	0.817	38	0	0.000	0.346	0.065	-100.74	-159.98	0.00	0.69
683000	0.019	22.195	0.827	41	0	0.000	0.452	-0.036	-96.80	-172.10	0.00	0.69
684000	0.062	25.578	0.963	44	0	0.000	0.378	0.031	-94.84	-184.49	0.00	1.36
685000	0.015	30.602	0.638	40	0	0.000	0.355	-0.062	-92.03	-168.04	0.00	-3.13
686000	0.002	266.323	0.625	41	0	0.000	0.249	0.715	-93.40	-172.12	-0.00	0.00
687000	0.021	273.984	1.418	44	0	0.000	0.249	-0.148	-101.41	-184.56	0.00	0.00
688000	0.013	30.900	0.365	47	0	0.000	0.419	0.744	-92.01	-197.07	0.00	0.00
689000	0.062	36.035	0.914	36	0	0.000	0.261	0.019	-92.94	-151.97	0.00	-0.69
690000	0.058	76.648	0.887	37	0	0.000	0.313	0.736	-95.78	-155.94	-0.00	0.00
691000	0.094	667.656	1.521	47	0	0.000	0.304	0.343	-107.61	-197.13	-0.00	-0.69
692000	0.017	30.171	1.226	32	0	0.000	0.289	0.464	-94.92	-136.33	0.00	-0.44
693000	0.016	69.151	0.564	39	0	0.000	0.328	2.358	-84.00	-163.97	-0.00	0.00
694000	0.024	25.743	0.653	35	0	0.000	0.274	0.751	-86.32	-148.01	0.00	-1.91
695000	0.016	110.702	0.721	39	0	0.000	0.246	0.802	-93.33	-163.99	0.00	0.00
696000	0.017	45.500	0.452	38	0	0.000	0.326	0.886	-95.72	-159.95	-0.00	0.00
697000	0.044	90.455	1.463	44	0	0.000	0.241	0.710	-91.03	-184.51	0.00	4.44
698000	0.004	15.693	0.889	43	0	0.000	0.273	1.096	-84.26	-180.33	0.01	0.00
699000	0.128	154.714	1.073	37	0	0.000	0.329	0.197	-100.46	-155.98	0.00	0.00
700000	0.013	114.922	0.632	40	0	0.000	0.265	0.801	-87.31	-168.03	-0.00	0.00
701000	0.070	37.929	0.964	38	0	0.000	0.400	0.089	-90.20	-159.94	0.00	-1.43
702000	0.004	93.505	0.621	44	0	0.000	0.278	0.434	-88.95	-184.49	0.00	-0.69
703000	0.019	37.629	0.392	41	0	0.000	0.264	0.194	-87.39	-172.10	0.00	2.88
704000	0.007	29.926	0.590	40	0	0.000	0.415	0.641	-85.69	-168.03	0.00	-0.54
705000	0.018	58.793	1.392	46	0	0.000	0.193	0.144	-90.13	-192.87	0.00	0.00
706000	0.072	1071.099	0.559	39	0	0.000	0.257	0.287	-87.18	-164.02	-0.00	0.69
707000	0.014	88.527	0.322	37	0	0.000	0.238	1.389	-88.13	-155.96	0.00	-1.40
708000	0.017	651.515	1.175	48	0	0.000	0.192	-0.131	-88.47	-201.38	0.00	-0.69
709000	0.021	18.948	0.377	35	0	0.000	0.323	0.858	-84.17	-148.00	0.00	0.00
710000	0.005	42.803	0.424	39	0	0.000	0.324	1.664	-84.31	-163.97	0.00	0.54
711000	0.055	14.055	0.737	36	0	0.000	0.221	1.023	-98.10	-151.95	0.00	-0.47
712000	0.027	14.450	0.690	38	0	0.000	0.241	0.922	-78.84	-159.94	0.00	-5.15
713000	0.010	143.379	0.559	33	0	0.000	0.286	1.017	-93.15	-140.21	0.00	0.00
714000	0.026	140.417	0.630	41	0	0.000	0.419	0.119	-95.92	-172.12	0.00	0.69
715000	0.005	35.354	1.557	37	0	0.000	0.399	1.127	-99.08	-155.94	0.00	-0.42
716000	0.092	140.734	1.015	36	0	0.000	0.316	0.720	-96.09	-151.97	-0.00	0.00
717000	0.012	129.230	0.755	33	0	0.000	0.313	0.745	-92.90	-140.23	0.00	-1.96
718000	0.080	67.745	0.956	35	0	0.000	0.277	0.571	-91.32	-148.01	0.00	4.17
719000	0.045	300.473	1.355	39	0	0.000	0.264	0.617	-99.64	-164.00	0.00	0.00
720000	0.004	61.044	0.741	45	0	0.000	0.294	1.560	-92.08	-188.66	0.00	-0.69
721000	0.017	31.649	0.555	35	0	0.000	0.213	-0.265	-101.37	-148.01	0.00	-0.99
722000	0.169	122.363	0.705	38	0	0.000	0.300	1.252	-96.78	-159.97	0.00	-2.99
723000	0.104	32.882	1.200	43	0	0.000	0.274	2.211	-88.41	-180.34	0.00	0.00
724000	0.147	77.513	1.586	45	0	0.000	0.136	1.108	-91.81	-188.69	0.00	0.00
725000	0.016	20.070	0.393	42	0	0.000	0.408	0.524	-96.51	-176.21	0.00	-1.22
726000	0.001	28.769	0.856	38	0	0.000	0.198	0.624	-89.97	-159.94	-0.00	1.95
727000	0.002	31.902	0.653	36	0	0.000	0.299	1.024	-87.66	-151.96	0.00	-0.69
728000	0.000	29.887	0.292	33	0	0.000	0.309	0.852	-87.09	-140.20	0.00	0.00
729000	0.006	92.022	1.012	42	0	0.000	0.324	0.580	-95.07	-176.22	-0.00	0.00
730000	0.012	28.042	0.640	37	0	0.000	0.268	1.625	-86.29	-155.93	0.00	-0.48
731000	0.019	5.431	1.037	32	0	0.000	0.384	1.310	-90.15	-136.32	0.01	0.00
732000	0.006	29.073	0.956	45	0	0.000	0.285	1.645	-91.21	-188.66	0.00	4.60
733000	0.010	30.196	0.782	39	0	0.000	0.387	0.717	-86.99	-163.97	0.00	-0.14
734000	0.003	335.646	0.444	44	0	0.000	0.284	0.436	-89.57	-184.50	-0.00	0.00
735000	0.041	57.194	1.107	44	0	0.000	0.216	1.273	-91.46	-184.49	0.00	-3.83
736000	0.007	12.956	1.427	34	0	0.000	0.324	1.333	-95.82	-144.08	-0.00	-0.69
737000	0.016	17.415	0.874	37	0	0.000	0.254	1.023	-86.03	-155.94	0.00	-0.69
738000	0.025	42.463	1.211	35	0	0.000	0.278	1.179	-91.75	-148.01	0.00	-0.69
739000	0.003	183.164	1.328	40	0	0.000	0.365	1.439	-107.46	-168.05	0.04	0.00
740000	0.036	34.802	0.823	45	0	0.000	0.275	1.422	-99.57	-188.67	-0.00	-0.69
741000	0.025	35.018	0.653	41	0	0.000	0.282	0.347	-96.50	-172.11	0.00	4.83
742000	0.009	35.007	0.946	42	0	0.000	0.342	0.951	-92.99	-176.21	0.00	-3.63
743000	0.041	24.327	1.130	42	0	0.000	0.232	1.090	-92.32	-176.22	0.00	0.00
744000	0.010	54.004	0.692	43	0	0.000	0.280	1.009	-88.97	-180.35	0.00	0.00
745000	0.007	18.453	0.570	34	0	0.000	0.316	1.013	-96.07	-144.08	0.00	4.60
746000	0.068	110.543	1.082	38	0	0.000	0.330	1.715	-96.66	-159.98	-0.00	0.00
747000	0.014	69.659	0.759	36	0	0.000	0.311	0.906	-89.88	-151.96	0.00	-3.47
748000	0.005	18.832	0.805	39	0	0.000	0.260	1.417	-92.69	-163.97	0.00	-1.88
749000	0.085	79.806	0.591	40	0	0.000	0.289	0.547	-85.80	-168.03	0.00	-1.82
750000	0.037	540.946	0.769	33	0	0.000	0.355	0.517	-79.62	-140.22	-0.00	-0.69
751000	0.016	165.184	0.912	40	0	0.000	0.539	0.396	-93.69	-168.03	-0.00	0.00
752000	0.001	11.533	0.654	36	0	0.000	0.407	1.919	-96.92	-151.95	-0.00	1.91
753000	0.001	38.389	0.794	39	0	0.000	0.355	0.495	-96.63	-163.97	-0.00	0.00
754000	0.055	56.222	1.870	48	0	0.000	0.317	0.260	-102.12	-201.34	-0.00	0.00
755000	0.015	8.973	1.053	37	0	0.000	0.320	1.054	-86.42	-155.93	0.00	-0.32
756000	0.012	91.560	2.071	39	0	0.000	0.445	0.472	-99.83	-163.98	0.00	-1.35
757000	0.003	114.534	0.818	38	0	0.000	0.333	0.787	-90.53	-159.96	-0.00	-0.69
758000	0.007	111.901	1.576	42	0	0.000	0.221	1.270	-89.71	-176.24	0.00	0.69
759000	0.000	9.427	0.408	33	0	0.000	0.368	0.487	-91.90	-140.19	-0.00	1.43
760000	0.024	46.282	0.645	36	0	0.000	0.396	0.877	-99.39	-151.97	0.00	-2.27
761000	0.017	118.943	2.991	39	0	0.000	0.340	0.541	-104.03	-164.00	-0.00	1.38
762000	0.018	13.176	0.591	44	0	0.000	0.341	0.251	-94.62	-184.48	0.00	-3.98
763000	0.035	59.963	0.440	42	0	0.000	0.383	0.787	-91.69	-176.23	-0.01	0.00
764000	0.006	61.251	1.329	46	0	0.000	0.233	2.100	-90.19	-192.88	-0.00	0.00
765000	0.016	45.405	0.814	37	0	0.000	0.271	0.982	-86.87	-155.94	-0.00	0.00
766000	0.006	38.442	0.555	36	0	0.000	0.314	0.736	-83.94	-151.95	0.00	0.00
767000	0.017	264.732	1.717	33	0	0.000	0.284	1.946	-101.90	-140.22	0.00	0.00
768000	0.069	718.929	0.981	36	0	0.000	0.280	1.496	-90.02	-151.99	0.00	4.87
769000	0.010	47.978	0.565	37	0	0.000	0.280	1.098	-86.60	-155.93	0.00	4.77
770000	0.077	177.256	2.288	46	0	0.000	0.023	0.785	-101.05	-192.90	0.00	0.00
771000	0.012	68.944	0.755	44	0	0.000	0.291	0.760	-90.99	-184.52	0.00	0.00
772000	0.038	156.731	1.445	46	0	0.000	0.296	1.322	-96.28	-192.90	-0.00	0.00
773000	0.017	50.599	0.622	42	0	0.000	0.273	1.324	-94.63	-176.22	-0.00	1.40
774000	0.003	36.338	0.911	39	0	0.000	0.324	1.817	-97.73	-163.98	0.00	0.88
775000	0.008	278.689	0.414	42	0	0.000	0.413	0.438	-96.73	-176.22	0.00	4.87
776000	0.032	132.261	0.601	38	0	0.000	0.310	0.451	-87.02	-159.95	-0.00	0.00
777000	0.001	34.748	1.073	39	0	0.000	0.174	-0.710	-95.58	-163.97	0.00	-2.80
778000	0.007	31.112	1.717	42	0	0.000	0.277	0.697	-99.93	-176.22	0.00	0.00
779000	0.010	8.884	1.163	38	0	0.000	0.241	0.227	-96.12	-159.93	0.00	-0.69
780000	0.000	38.085	0.680	43	0	0.000	0.367	0.307	-96.00	-180.35	0.03	0.00
781000	0.043	129.488	2.900	48	0	0.000	0.299	0.912	-111.74	-201.41	-0.00	-0.69
782000	0.021	105.232	1.098	41	0	0.000	0.318	1.054	-92.83	-172.13	-0.00	1.47
783000	0.047	145.296	1.397	45	0	0.000	0.275	0.301	-97.38	-188.69	0.00	3.78
784000	0.010	49.918	1.372	41	0	0.000	0.393	0.756	-102.47	-172.12	-0.00	0.69
785000	0.024	28.147	0.914	44	0	0.000	0.446	0.483	-100.14	-184.50	0.00	-3.10
786000	0.040	13.721	0.604	42	0	0.000	0.345	0.416	-101.26	-176.21	-0.03	0.00
787000	0.013	21.114	1.300	29	0	0.000	0.405	1.301	-100.86	-124.93	-0.01	0.91
788000	0.006	43.696	1.165	42	0	0.000	0.275	0.844	-85.80	-176.22	-0.00	0.00
789000	0.122	71.676	1.021	41	0	0.000	0.244	0.385	-96.48	-172.13	0.00	-0.17
790000	0.003	23.646	0.840	51	0	0.000	0.236	0.644	-88.06	-214.15	0.00	0.00
791000	0.000	27.597	1.445	40	0	0.000	0.313	1.194	-89.39	-168.03	0.00	-0.31
792000	0.001	155.835	0.815	42	0	0.000	0.410	1.042	-101.73	-176.24	-0.00	0.00
793000	0.039	136.005	1.198	43	0	0.000	0.284	1.061	-109.04	-180.35	-0.00	0.00
794000	0.058	40.328	1.631	36	0	0.000	0.298	1.501	-98.98	-151.97	0.00	4.47
795000	0.001	17.485	0.583	49	0	0.000	0.439	0.348	-99.52	-205.57	0.00	0.00
796000	0.031	140.672	0.922	43	0	0.000	0.321	0.874	-89.86	-180.35	0.00	-0.11
797000	0.001	41.073	1.546	43	0	0.000	0.322	1.164	-96.14	-180.34	-0.00	0.00
798000	0.135	18.473	1.185	44	0	0.000	0.408	1.093	-99.84	-184.48	0.01	0.00
799000	0.013	86.288	1.197	44	0	0.000	0.300	1.738	-95.66	-184.53	0.00	0.00
800000	0.016	77.180	1.599	48	0	0.000	0.319	1.368	-90.78	-201.33	0.00	-0.69
801000	0.061	21.226	0.885	45	0	0.000	0.255	0.259	-87.79	-188.67	-0.00	0.00
802000	0.003	8.682	0.479	39	0	0.000	0.457	0.748	-91.14	-163.96	-0.00	-0.69
803000	0.082	37.582	1.780	39	0	0.000	0.275	0.933	-89.55	-163.99	-0.00	-0.69
804000	0.022	52.864	0.811	40	0	0.000	0.355	0.657	-84.81	-168.02	0.01	0.00
805000	0.037	10.077	0.842	34	0	0.000	0.403	1.248	-92.45	-144.09	0.00	-0.46
806000	0.022	49.488	0.888	33	0	0.000	0.368	0.927	-92.80	-140.20	0.00	3.09
807000	0.075	58.459	1.467	34	0	0.000	0.294	0.427	-98.73	-144.09	-0.00	-0.69
808000	0.000	54.936	0.349	39	0	0.000	0.411	0.031	-95.90	-163.97	-0.00	0.00
809000	0.029	287.911	0.853	37	0	0.000	0.352	1.471	-94.05	-155.98	-0.00	-0.69
810000	0.059	70.838	1.455	45	0	0.000	0.280	0.969	-97.47	-188.69	0.00	-0.72
811000	0.061	45.974	0.712	40	0	0.000	0.184	0.201	-88.11	-168.04	-0.00	0.00
812000	0.051	41.056	0.911	39	0	0.000	0.242	1.181	-89.17	-163.97	0.02	0.00
813000	0.005	65.427	0.407	39	0	0.000	0.229	0.886	-87.49	-163.98	-0.00	-0.69
814000	0.055	112.487	1.184	41	0	0.000	0.212	1.129	-91.78	-172.14	-0.01	0.00
815000	0.007	100.308	1.113	47	0	0.000	0.344	1.005	-91.30	-197.08	0.00	0.00
816000	0.004	75.121	1.130	46	0	0.000	0.369	1.389	-89.63	-192.87	0.00	3.86
817000	0.041	26.346	1.248	46	0	0.000	0.316	1.014	-92.13	-192.87	0.03	0.00
818000	0.001	83.189	0.628	39	0	0.000	0.338	0.229	-90.27	-163.96	0.00	0.00
819000	0.003	43.496	1.081	43	0	0.000	0.321	0.775	-98.95	-180.34	-0.00	0.46
820000	0.015	90.582	1.082	43	0	0.000	0.418	0.875	-95.33	-180.34	0.00	0.86
821000	0.001	18.599	0.794	39	0	0.000	0.206	0.074	-86.36	-163.97	-0.00	-0.69
822000	0.028	67.565	1.790	43	0	0.000	0.320	0.955	-95.72	-180.35	-0.00	0.69
823000	0.030	49.126	0.585	35	0	0.000	0.329	0.513	-84.58	-148.01	0.00	2.41
824000	0.001	26.642	1.333	34	0	0.000	0.329	1.068	-90.59	-144.09	0.00	0.69
825000	0.036	145.644	0.563	35	0	0.000	0.317	0.217	-85.74	-148.02	0.00	-2.19
826000	0.012	15.567	0.927	29	0	0.000	0.259	0.249	-83.30	-124.93	-0.00	-0.69
827000	0.024	8.419	0.542	38	0	0.000	0.249	1.387	-90.40	-159.93	0.01	0.00
828000	0.001	100.247	0.803	43	0	0.000	0.355	0.757	-94.75	-180.34	0.00	-3.79
829000	0.055	11.970	1.036	37	0	0.000	0.274	0.850	-81.66	-155.93	0.01	0.00
830000	0.003	29.077	1.362	40	0	0.000	0.256	0.987	-98.04	-168.03	0.00	-3.06
831000	0.014	15.436	0.551	42	0	0.000	0.358	0.811	-101.30	-176.21	-0.00	1.14
832000	0.007	52.514	2.773	27	0	0.000	0.332	1.060	-96.56	-117.51	0.00	0.00
833000	0.024	62.860	1.316	38	0	0.000	0.332	0.328	-97.43	-159.95	0.00	-0.69
834000	0.085	41.411	1.151	35	0	0.000	0.199	0.835	-88.16	-148.03	-0.03	0.00
835000	0.047	47.037	0.702	36	0	0.000	0.251	0.546	-88.79	-151.97	0.00	4.89
836000	0.012	41.885	0.814	48	0	0.000	0.298	0.740	-96.36	-201.31	0.00	0.00
837000	0.002	38.129	1.471	41	0	0.000	0.178	1.067	-105.84	-172.13	-0.00	0.01
838000	0.000	38.669	1.030	40	0	0.000	0.276	0.884	-90.73	-168.03	-0.00	0.00
839000	0.000	34.973	0.495	35	0	0.000	0.378	1.277	-89.41	-148.00	-0.01	0.00
840000	0.072	61.207	0.581	40	0	0.000	0.400	0.444	-96.72	-168.03	-0.00	1.68
841000	0.020	37.573	0.881	40	0	0.000	0.288	0.642	-89.83	-168.03	0.00	1.79
842000	0.016	133.606	0.968	43	0	0.000	0.338	1.022	-97.16	-180.36	0.00	-2.32
843000	0.010	51.849	0.773	38	0	0.000	0.284	1.247	-86.56	-159.95	0.03	0.00
844000	0.034	44.792	1.214	48	0	0.000	0.077	0.961	-91.62	-201.33	0.04	0.00
845000	0.000	33.577	1.287	35	0	0.000	0.272	0.477	-91.26	-148.02	-0.00	0.00
846000	0.001	53.623	2.186	42	0	0.000	0.177	1.688	-98.33	-176.23	0.00	-0.69
847000	0.007	97.921	0.524	49	0	0.000	0.381	1.195	-98.87	-205.60	0.00	-2.17
848000	0.013	48.325	0.663	36	0	0.000	0.381	0.994	-86.57	-151.95	0.00	0.00
849000	0.024	75.987	0.409	43	0	0.000	0.284	0.629	-88.48	-180.35	-0.00	0.00
850000	0.003	12.855	0.434	25	0	0.000	0.340	0.025	-85.37	-110.21	0.00	-0.69
851000	0.048	23.908	1.613	40	0	0.000	0.298	1.152	-96.71	-168.03	0.00	-3.35
852000	0.010	137.282	1.021	38	0	0.000	0.184	1.594	-83.63	-159.95	-0.00	0.69
853000	0.029	104.784	0.938	46	0	0.000	0.295	-1.137	-100.59	-192.88	-0.00	0.00
854000	0.038	17.234	0.846	31	0	0.000	0.401	1.182	-96.10	-132.49	0.00	-2.96
855000	0.043	74.687	0.861	31	0	0.000	0.359	1.734	-88.42	-132.51	0.00	-1.22
856000	0.013	16.803	0.957	39	0	0.000	0.215	0.886	-86.62	-163.97	0.00	0.00
857000	0.003	22.574	0.424	39	0	0.000	0.341	0.384	-89.89	-163.97	0.01	0.00
858000	0.004	34.405	0.266	41	0	0.000	0.305	1.124	-91.63	-172.11	0.00	0.05
859000	0.000	66.762	0.631	39	0	0.000	0.300	0.663	-83.46	-163.97	0.00	4.50
860000	0.014	43.158	0.321	37	0	0.000	0.304	-0.495	-91.24	-155.93	-0.00	-0.69
861000	0.023	20.249	0.964	33	0	0.000	0.283	0.762	-94.67	-140.20	-0.04	0.00
862000	0.002	46.667	0.712	37	0	0.000	0.264	1.121	-87.40	-155.94	-0.00	0.00
863000	0.031	32.519	0.595	39	0	0.000	0.366	1.098	-98.56	-163.97	0.00	-1.31
864000	0.091	231.363	1.066	41	0	0.000	0.399	0.040	-98.62	-172.14	0.00	-0.69
865000	0.014	73.682	0.408	43	0	0.000	0.295	1.634	-86.27	-180.34	0.00	-0.69
866000	0.006	51.152	1.293	38	0	0.000	0.185	1.932	-97.71	-159.97	-0.00	-0.69
867000	0.068	30.533	0.839	48	0	0.000	0.283	1.082	-90.06	-201.32	0.00	-2.77
868000	0.041	46.943	1.280	43	0	0.000	0.396	1.019	-102.68	-180.35	-0.00	1.55
869000	0.314	31.664	1.387	35	0	0.000	0.234	1.256	-89.33	-148.01	-0.00	0.00
870000	0.285	47.462	1.184	35	0	0.000	0.169	0.610	-97.78	-148.04	0.00	4.63
871000	0.002	33.623	0.235	37	0	0.000	0.495	0.302	-85.86	-155.93	-0.00	-0.69
872000	0.005	179.999	1.529	43	0	0.000	0.160	0.950	-95.22	-180.36	0.00	-0.69
873000	0.001	30.326	0.846	39	0	0.000	0.399	-0.033	-98.18	-163.97	-0.00	0.00
874000	0.039	111.965	0.849	37	0	0.000	0.262	-0.226	-85.93	-155.94	0.00	-0.28
875000	0.022	58.188	0.693	42	0	0.000	0.323	0.667	-95.25	-176.22	0.00	0.00
876000	0.005	34.078	0.837	41	0	0.000	0.285	0.184	-84.66	-172.11	-0.00	0.00
877000	0.009	46.904	0.645	41	0	0.000	0.255	0.298	-81.17	-172.12	0.00	3.93
878000	0.061	61.263	0.656	40	0	0.000	0.386	0.349	-84.60	-168.02	0.00	0.00
879000	0.060	167.804	0.734	34	0	0.000	0.202	0.765	-83.90	-144.11	0.00	0.00
880000	0.003	60.978	0.809	39	0	0.000	0.271	2.094	-87.59	-163.98	-0.00	0.00
881000	0.009	48.469	0.727	38	0	0.000	0.375	0.441	-89.23	-159.95	0.00	-5.29
882000	0.006	139.763	1.138	41	0	0.000	0.329	1.327	-98.07	-172.12	0.00	-0.08
883000	0.034	52.212	0.580	39	0	0.000	0.316	1.946	-90.25	-163.97	0.00	-4.04
884000	0.085	276.863	3.106	33	0	0.000	0.102	1.359	-104.56	-140.28	0.00	-1.52
885000	0.072	52.273	1.169	43	0	0.000	0.280	1.185	-94.28	-180.35	-0.00	-0.69
886000	0.013	30.842	1.718	49	0	0.000	0.336	0.579	-88.59	-205.57	-0.00	0.00
887000	0.003	35.157	2.077	34	0	0.000	0.291	1.133	-87.84	-144.09	-0.00	0.69
888000	0.013	105.682	0.515	39	0	0.000	0.296	0.717	-89.27	-163.98	0.00	0.69
889000	0.178	76.280	1.113	46	0	0.000	0.328	0.308	-95.70	-192.87	0.00	-1.10
890000	0.025	16.053	0.714	35	0	0.000	0.279	0.848	-86.73	-148.01	0.00	0.00
891000	0.022	22.533	0.939	29	0	0.000	0.219	2.382	-91.75	-124.93	-0.00	0.00
892000	0.046	32.902	0.677	39	0	0.000	0.359	1.850	-90.44	-163.97	0.02	0.00
893000	0.017	31.964	1.052	49	0	0.000	0.120	0.238	-89.32	-205.60	0.00	0.00
894000	0.082	66.676	1.653	39	0	0.000	0.314	0.787	-92.76	-163.98	0.00	-1.25
895000	0.008	13.096	1.005	40	0	0.000	0.371	1.244	-94.62	-168.02	-0.00	0.00
896000	0.008	73.097	1.071	40	0	0.000	0.240	0.176	-93.48	-168.04	0.00	-2.33
897000	0.003	20.633	0.367	34	0	0.000	0.340	0.808	-85.94	-144.08	0.00	0.69
898000	0.022	58.687	0.853	40	0	0.000	0.323	0.628	-98.89	-168.05	0.00	0.00
899000	0.009	76.082	1.840	45	0	0.000	0.316	0.238	-92.77	-188.67	0.00	-1.99
900000	0.025	39.264	0.749	38	0	0.000	0.223	0.448	-85.37	-159.95	0.00	0.69
901000	0.024	153.504	1.975	40	0	0.000	0.263	0.452	-93.90	-168.04	0.00	0.43
902000	0.020	29.315	0.939	41	0	0.000	0.492	0.784	-110.17	-172.10	0.00	0.00
903000	0.060	77.011	1.333	38	0	0.000	0.318	0.582	-98.93	-159.97	-0.00	0.00
904000	0.064	73.703	1.278	34	0	0.000	0.312	1.203	-84.92	-144.11	-0.00	0.00
905000	0.105	83.877	1.516	40	0	0.000	0.257	1.133	-93.70	-168.06	0.00	0.00
906000	0.002	36.502	0.515	31	0	0.000	0.259	1.120	-88.60	-132.50	-0.02	0.00
907000	0.058	16.921	1.160	39	0	0.000	0.309	0.773	-83.02	-163.97	0.00	-0.69
908000	0.060	32.157	0.712	40	0	0.000	0.252	0.909	-89.39	-168.02	0.00	-3.44
909000	0.007	192.387	0.690	38	0	0.000	0.353	1.115	-90.21	-159.95	0.00	0.71
910000	0.051	51.386	0.977	40	0	0.000	0.253	0.716	-88.49	-168.03	-0.00	0.00
911000	0.002	17.162	0.810	36	0	0.000	0.279	0.654	-87.68	-151.96	-0.00	-0.69
912000	0.001	73.984	0.999	41	0	0.000	0.303	1.255	-97.04	-172.12	0.00	0.91
913000	0.101	114.543	1.188	37	0	0.000	0.063	0.436	-103.84	-155.97	-0.00	0.91
914000	0.050	20.074	1.618	35	0	0.000	0.294	1.034	-91.41	-148.01	0.00	-0.20
915000	0.022	64.219	0.749	37	0	0.000	0.244	0.039	-87.02	-155.94	0.00	-0.74
916000	0.002	13.191	0.740	39	0	0.000	0.227	0.445	-84.52	-163.96	-0.00	-0.69
917000	0.021	37.354	1.470	43	0	0.000	0.150	0.670	-92.20	-180.36	0.00	0.00
918000	0.043	54.640	1.130	40	0	0.000	0.297	0.220	-91.27	-168.02	0.00	-3.72
919000	0.063	31.181	0.927	39	0	0.000	0.442	0.588	-96.90	-163.97	0.00	4.46
920000	0.004	25.195	0.646	40	0	0.000	0.285	1.445	-87.21	-168.03	0.00	0.00
921000	0.083	37.996	0.438	37	0	0.000	0.274	0.692	-83.23	-155.94	0.00	0.33
922000	0.033	34.014	0.599	45	0	0.000	0.267	1.054	-88.44	-188.67	0.01	0.00
923000	0.037	115.192	2.287	41	0	0.000	0.263	0.394	-96.21	-172.12	-0.00	0.00
924000	0.065	28.277	0.784	37	0	0.000	0.284	1.355	-89.58	-155.93	0.00	-0.69
925000	0.076	40.084	0.491	38	0	0.000	0.425	0.653	-101.75	-159.95	0.00	-4.56
926000	0.004	26.392	0.428	40	0	0.000	0.353	0.812	-90.93	-168.02	0.00	-1.76
927000	0.054	42.873	2.474	38	0	0.000	0.295	0.860	-105.59	-159.95	0.00	0.00
928000	0.016	7.159	0.591	33	0	0.000	0.422	1.537	-93.61	-140.18	0.00	-0.17
929000	0.010	27.443	1.145	37	0	0.000	0.318	0.886	-92.30	-155.95	0.00	-0.75
930000	0.048	23.327	0.672	36	0	0.000	0.290	0.635	-92.73	-151.95	0.00	0.00
931000	0.040	226.851	0.763	41	0	0.000	0.278	0.494	-86.53	-172.12	-0.00	-0.69
932000	0.056	67.493	1.107	41	0	0.000	0.318	1.518	-90.15	-172.12	-0.00	0.49
933000	0.035	47.887	0.490	39	0	0.000	0.385	0.868	-92.79	-163.98	0.03	0.00
934000	0.020	65.652	1.160	51	0	0.000	0.235	1.137	-97.00	-214.16	0.03	0.00
935000	0.004	31.148	0.576	48	0	0.000	0.358	1.214	-90.44	-201.31	0.00	0.00
936000	0.003	69.432	0.940	44	0	0.000	0.217	1.151	-89.89	-184.51	0.00	-0.61
937000	0.042	70.924	0.484	40	0	0.000	0.276	2.500	-81.81	-168.03	-0.00	0.24
938000	0.026	116.274	0.888	33	0	0.000	0.267	1.665	-96.37	-140.22	-0.00	-0.69
939000	0.062	52.893	1.074	43	0	0.000	0.242	0.989	-90.57	-180.35	0.00	0.00
940000	0.084	35.507	0.941	40	0	0.000	0.183	0.914	-84.00	-168.03	0.00	3.79
941000	0.081	44.498	0.580	41	0	0.000	0.325	0.631	-95.22	-172.11	0.00	-0.69
942000	0.015	55.418	0.829	32	0	0.000	0.219	0.582	-86.28	-136.34	-0.00	0.00
943000	0.006	34.991	1.169	48	0	0.000	0.265	0.104	-87.03	-201.31	0.00	-3.81
944000	0.007	21.917	0.734	47	0	0.000	0.329	1.507	-93.76	-197.08	0.00	0.00
945000	0.015	11.013	0.664	36	0	0.000	0.340	0.997	-91.20	-151.95	-0.00	0.00
946000	0.040	59.894	1.138	33	0	0.000	0.340	0.383	-88.30	-140.20	-0.00	-0.69
947000	0.000	29.933	1.605	37	0	0.000	0.337	1.656	-102.80	-155.95	-0.00	0.69
948000	0.033	105.765	0.516	42	0	0.000	0.418	-0.024	-97.67	-176.22	0.02	0.00
949000	0.002	14.534	0.235	39	0	0.000	0.393	0.947	-84.00	-163.96	-0.00	0.69
950000	0.000	75.446	1.643	45	0	0.000	0.255	1.263	-107.50	-188.69	0.00	0.00
951000	0.032	19.610	0.783	37	0	0.000	0.377	1.250	-87.84	-155.93	0.00	0.12
952000	0.067	28.257	2.309	38	0	0.000	0.266	0.719	-96.00	-159.95	0.00	-0.69
953000	0.004	18.440	0.878	45	0	0.000	0.336	0.544	-96.79	-188.66	-0.00	-0.69
954000	0.018	52.179	0.846	41	0	0.000	0.237	0.183	-85.97	-172.11	-0.00	1.51
955000	0.225	27.750	0.676	29	0	0.000	0.315	0.647	-89.60	-124.94	0.00	0.00
956000	0.052	86.505	0.888	35	0	0.000	0.223	0.377	-90.99	-148.03	0.00	0.00
957000	0.029	59.534	0.907	40	0	0.000	0.332	2.481	-91.44	-168.03	-0.00	0.00
958000	0.007	75.530	0.662	35	0	0.000	0.163	1.335	-85.50	-148.02	0.00	0.00
959000	0.096	90.892	0.668	36	0	0.000	0.316	1.251	-86.15	-151.97	0.00	0.00
960000	0.105	27.776	0.920	40	0	0.000	0.330	0.488	-98.14	-168.03	0.00	-0.69
961000	0.009	80.323	0.476	40	0	0.000	0.303	0.530	-87.64	-168.03	0.00	0.00
962000	0.066	88.157	0.742	38	0	0.000	0.303	0.294	-79.49	-159.95	0.00	-0.95
963000	0.032	206.599	0.969	39	0	0.000	0.293	0.671	-93.06	-164.00	0.00	0.00
964000	0.016	20.129	0.782	41	0	0.000	0.375	1.311	-94.34	-172.11	0.00	0.69
965000	0.015	26.762	0.764	38	0	0.000	0.264	0.020	-92.07	-159.94	0.00	-0.69
966000	0.083	30.782	0.972	36	0	0.000	0.246	0.652	-83.49	-151.96	-0.00	0.00
967000	0.015	89.019	0.913	41	0	0.000	0.184	0.850	-88.72	-172.12	0.00	-1.40
968000	0.116	51.316	0.848	39	0	0.000	0.192	0.827	-87.32	-163.98	0.00	-1.96
969000	0.020	73.229	0.624	38	0	0.000	0.351	0.463	-99.00	-159.95	-0.02	0.00
970000	0.040	25.429	0.662	41	0	0.000	0.354	1.634	-90.47	-172.11	-0.00	0.00
971000	0.109	263.718	1.196	37	0	0.000	0.248	0.272	-87.86	-155.95	-0.00	1.14
972000	0.006	125.627	1.128	38	0	0.000	0.320	0.835	-91.98	-159.94	0.00	0.69
973000	0.003	19.862	0.475	40	0	0.000	0.256	0.790	-81.88	-168.02	0.00	-1.08
974000	0.001	101.857	0.883	34	0	0.000	0.262	1.063	-91.15	-144.10	0.00	0.69
975000	0.089	65.006	1.387	45	0	0.000	0.215	0.713	-97.54	-188.68	0.00	0.00
976000	0.081	59.124	1.426	35	0	0.000	0.339	0.461	-88.80	-148.01	0.00	0.00
977000	0.002	56.159	2.302	35	0	0.000	0.308	1.025	-96.45	-148.02	0.00	0.00
978000	0.106	50.984	0.517	41	0	0.000	0.413	0.938	-101.85	-172.13	-0.00	0.00
979000	0.009	14.488	0.413	38	0	0.000	0.307	0.775	-88.70	-159.93	0.00	-5.16
980000	0.001	8.989	0.476	33	0	0.000	0.287	1.104	-82.14	-140.19	0.00	0.91
981000	0.022	43.621	0.841	40	0	0.000	0.298	1.000	-94.52	-168.03	0.00	0.69
982000	0.048	15.409	2.109	34	0	0.000	0.263	1.337	-87.58	-144.09	-0.00	0.00
983000	0.023	22.762	1.484	35	0	0.000	0.197	0.952	-93.42	-148.02	0.00	-0.69
984000	0.051	71.926	1.340	40	0	0.000	0.278	0.906	-93.29	-168.03	0.00	0.00
985000	0.034	84.921	1.154	37	0	0.000	0.316	1.144	-103.76	-155.95	-0.00	0.00
986000	0.002	116.438	0.551	42	0	0.000	0.341	1.515	-92.87	-176.22	0.00	-0.69
987000	0.001	80.233	1.170	53	0	0.000	0.320	1.200	-99.21	-222.81	-0.00	-0.69
988000	0.012	95.747	1.032	38	0	0.000	0.337	0.487	-92.66	-159.96	0.00	-1.89
989000	0.030	21.878	0.192	38	0	0.000	0.341	0.674	-86.41	-159.94	0.00	-0.07
990000	0.014	47.362	0.651	32	0	0.000	0.339	1.174	-97.05	-136.33	-0.00	0.69
991000	0.027	102.870	0.901	45	0	0.000	0.187	1.929	-103.25	-188.71	-0.00	0.00
992000	0.030	45.886	1.924	42	0	0.000	0.256	0.318	-99.10	-176.23	0.01	0.69
993000	0.040	110.179	1.223	43	0	0.000	0.261	0.361	-91.45	-180.35	-0.00	0.00
994000	0.069	41.890	0.850	44	0	0.000	0.340	0.876	-99.17	-184.51	-0.00	-0.69
995000	0.019	45.267	1.143	45	0	0.000	0.259	0.528	-98.70	-188.67	0.00	-1.86
996000	0.014	55.179	0.812	43	0	0.000	0.288	0.208	-90.26	-180.35	-0.00	0.00
997000	0.009	122.092	0.975	33	0	0.000	0.302	0.678	-88.86	-140.19	-0.00	0.00
998000	0.001	69.517	0.728	37	0	0.000	0.287	-0.382	-88.05	-155.94	0.00	0.69
999000	0.071	69.736	0.613	36	0	0.000	0.141	1.370	-84.17	-151.99	0.00	4.47
1000000	0.061	98.554	2.558	39	0	0.000	0.240	0.466	-94.78	-163.99	0.00	0.39
