# Supplementary material for: Evolution of communication signals and information during species radiation
Source: Nat Commun. 2020 Oct 2;11:4970. doi: 10.1038/s41467-020-18772-3 (PMC7532446; doi:10.1038/s41467-020-18772-3)
Supplement: Supplementary file 7 — Source Data [file 41467_2020_18772_MOESM7_ESM.zip › Source_Data_Code_Garcia_etal/7_EvolRate_Models/relaxedBM.PC4/PC4.rjmcmc.log]

state	min	max	median	shifts	jumps	jumpvar	SE	root	lnL	lnLp	qlnL.p	qlnL.h
1000	0.025	82.611	3.335	39	0	0.000	0.347	-0.450	-118.72	-164.00	0.00	-0.01
2000	0.208	19.890	2.146	31	0	0.000	0.452	-0.323	-105.60	-132.51	0.00	2.82
3000	0.073	14.852	1.468	43	0	0.000	0.396	0.035	-111.26	-180.34	-0.00	0.46
4000	0.041	70.572	1.712	50	0	0.000	0.586	-0.093	-121.40	-209.87	0.00	0.00
5000	0.007	22.473	0.999	43	0	0.000	0.682	-1.029	-114.33	-180.34	-0.00	0.00
6000	0.006	20.179	1.661	31	0	0.000	0.404	-0.269	-110.52	-132.50	0.00	0.00
7000	0.010	28.888	0.776	47	0	0.000	0.602	-0.623	-113.06	-197.07	0.00	0.00
8000	0.069	266.945	1.780	45	0	0.000	0.304	-0.489	-118.92	-188.76	0.00	-1.33
9000	0.028	213.764	1.130	40	0	0.000	0.362	-1.576	-112.56	-168.03	0.00	2.46
10000	0.061	11.743	0.771	42	0	0.000	0.522	-1.375	-114.44	-176.20	0.00	-0.69
11000	0.002	112.584	1.307	44	0	0.000	0.336	-0.518	-111.74	-184.54	0.00	-0.21
12000	0.035	69.092	1.252	47	0	0.000	0.480	0.138	-115.41	-197.09	-0.00	0.00
13000	0.058	70.111	1.338	46	0	0.000	0.467	-0.816	-114.68	-192.88	0.00	-2.53
14000	0.068	42.384	1.872	43	0	0.000	0.353	0.105	-120.75	-180.36	0.00	0.00
15000	0.031	82.963	0.943	38	0	0.000	0.594	-0.366	-117.67	-159.94	-0.00	0.00
16000	0.046	25.593	1.665	44	0	0.000	0.357	-0.561	-113.90	-184.50	0.00	0.00
17000	0.011	349.136	1.142	37	0	0.000	0.508	0.290	-112.49	-155.95	-0.00	0.00
18000	0.002	41.811	0.722	42	0	0.000	0.408	-0.013	-121.67	-176.22	0.00	0.15
19000	0.109	17.323	0.792	45	0	0.000	0.528	-0.300	-111.99	-188.66	0.00	-0.69
20000	0.000	6.087	0.492	37	0	0.000	0.705	0.074	-117.40	-155.92	-0.00	0.00
21000	0.012	33.240	1.399	42	0	0.000	0.537	-0.705	-115.77	-176.21	0.00	0.00
22000	0.006	81.403	2.070	43	0	0.000	0.343	-0.839	-111.81	-180.36	0.00	-1.99
23000	0.025	65.080	1.039	52	0	0.000	0.420	-0.250	-111.28	-218.49	0.00	1.88
24000	0.044	30.829	1.116	45	0	0.000	0.426	1.686	-115.29	-188.67	-0.03	0.00
25000	0.001	67.531	1.272	37	0	0.000	0.501	-0.727	-114.22	-155.94	-0.00	-0.69
26000	0.002	109.729	1.072	42	0	0.000	0.470	-1.707	-112.20	-176.22	0.00	0.00
27000	0.054	39.632	2.130	47	0	0.000	0.408	-1.865	-118.80	-197.10	-0.00	-0.69
28000	0.005	125.211	1.481	40	0	0.000	0.423	-0.646	-110.13	-168.03	0.00	0.68
29000	0.002	15.672	0.897	38	0	0.000	0.578	0.074	-112.83	-159.94	-0.00	0.69
30000	0.051	20.504	2.142	40	0	0.000	0.465	-0.356	-108.15	-168.04	0.00	-1.44
31000	0.007	102.472	0.752	41	0	0.000	0.414	-0.591	-109.03	-172.11	0.00	4.53
32000	0.001	15.166	1.116	41	0	0.000	0.569	-0.391	-112.96	-172.10	0.00	4.15
33000	0.003	66.082	1.005	37	0	0.000	0.465	-0.623	-107.64	-155.94	0.00	0.00
34000	0.072	34.521	1.430	41	0	0.000	0.378	-1.191	-121.27	-172.13	0.00	-0.69
35000	0.015	10.698	1.156	46	0	0.000	0.539	-0.260	-109.17	-192.85	-0.00	0.00
36000	0.126	93.366	1.578	41	0	0.000	0.435	-0.936	-118.90	-172.13	-0.00	0.00
37000	0.012	109.257	0.756	44	0	0.000	0.584	-0.144	-117.40	-184.52	0.00	-0.64
38000	0.005	96.007	1.021	47	0	0.000	0.332	-2.659	-121.63	-197.10	0.00	-0.06
39000	0.017	38.956	1.519	48	0	0.000	0.363	-1.634	-116.57	-201.32	0.00	-4.99
40000	0.002	26.385	1.201	40	0	0.000	0.537	-0.437	-114.41	-168.03	-0.00	0.00
41000	0.001	20.060	1.352	48	0	0.000	0.607	-0.497	-120.07	-201.32	-0.00	0.00
42000	0.004	22.515	1.725	46	0	0.000	0.463	-0.303	-112.75	-192.86	0.00	-0.15
43000	0.062	524.791	1.707	43	0	0.000	0.078	-0.856	-121.20	-180.45	0.00	-0.15
44000	0.038	143.493	1.232	43	0	0.000	0.380	-1.558	-120.80	-180.36	-0.00	-0.69
45000	0.003	42.877	1.241	39	0	0.000	0.398	-0.691	-112.24	-163.98	0.00	4.89
46000	0.004	23.943	1.030	48	0	0.000	0.459	0.003	-110.81	-201.32	-0.00	-0.69
47000	0.004	40.153	1.433	39	0	0.000	0.514	-1.138	-117.33	-163.97	0.00	3.58
48000	0.015	42.791	1.977	38	0	0.000	0.312	-1.060	-118.21	-159.96	-0.00	0.00
49000	0.047	43.476	0.912	39	0	0.000	0.499	-0.229	-115.15	-163.97	-0.00	0.00
50000	0.008	81.870	1.077	38	0	0.000	0.559	-0.166	-110.93	-159.95	0.00	-1.96
51000	0.017	16.221	0.672	42	0	0.000	0.493	0.407	-111.47	-176.21	0.00	-0.50
52000	0.171	66.826	2.146	41	0	0.000	0.289	0.014	-116.32	-172.13	0.00	-3.94
53000	0.000	5.402	0.694	41	0	0.000	0.481	-0.342	-114.59	-172.09	0.00	0.00
54000	0.024	275.351	1.826	39	0	0.000	0.318	0.636	-112.91	-164.00	-0.00	0.00
55000	0.201	27.818	1.623	36	0	0.000	0.382	-0.455	-110.08	-151.98	0.00	0.96
56000	0.079	13.095	1.338	47	0	0.000	0.363	0.472	-115.30	-197.07	0.00	0.35
57000	0.004	66.490	1.921	39	0	0.000	0.456	-1.251	-114.71	-164.00	0.00	4.88
58000	0.056	27.498	1.446	41	0	0.000	0.412	-0.708	-111.35	-172.11	0.00	1.00
59000	0.010	88.728	0.570	49	0	0.000	0.514	-0.158	-117.84	-205.57	0.00	0.49
60000	0.182	76.121	1.133	46	0	0.000	0.320	-0.720	-109.47	-192.88	-0.00	0.08
61000	0.030	24.072	1.215	51	0	0.000	0.450	-0.813	-108.08	-214.15	-0.01	-0.69
62000	0.026	71.051	1.351	49	0	0.000	0.491	0.081	-116.66	-205.58	-0.00	0.25
63000	0.070	67.780	1.098	43	0	0.000	0.542	0.061	-119.93	-180.35	-0.01	1.83
64000	0.000	96.168	2.539	41	0	0.000	0.342	0.767	-116.84	-172.13	-0.00	-0.69
65000	0.009	148.618	1.095	42	0	0.000	0.342	-0.838	-108.55	-176.22	-0.00	-0.69
66000	0.029	58.078	1.354	47	0	0.000	0.388	-0.150	-111.33	-197.08	0.00	-1.15
67000	0.016	86.056	1.313	46	0	0.000	0.290	-1.654	-118.29	-192.90	-0.00	0.00
68000	0.004	14.776	0.509	33	0	0.000	0.388	-0.742	-120.36	-140.18	0.00	-0.69
69000	0.023	80.281	0.861	51	0	0.000	0.507	-0.944	-111.07	-214.15	0.00	4.15
70000	0.016	65.180	0.790	44	0	0.000	0.454	-0.552	-115.69	-184.50	0.00	-0.95
71000	0.016	69.159	1.131	45	0	0.000	0.510	-1.158	-112.75	-188.66	0.00	0.69
72000	0.005	96.397	0.863	46	0	0.000	0.527	-0.912	-113.06	-192.86	0.00	-0.96
73000	0.041	23.490	1.002	40	0	0.000	0.318	-0.558	-109.99	-168.03	0.00	4.87
74000	0.141	40.461	1.230	49	0	0.000	0.484	-0.957	-113.85	-205.58	-0.00	0.00
75000	0.054	31.536	1.486	46	0	0.000	0.516	0.228	-117.80	-192.87	0.00	0.69
76000	0.097	32.573	1.133	46	0	0.000	0.311	-0.639	-113.74	-192.86	0.00	-0.69
77000	0.016	64.656	1.009	40	0	0.000	0.388	-0.940	-113.20	-168.04	0.00	2.11
78000	0.061	62.409	4.066	49	0	0.000	0.203	0.530	-121.40	-205.62	0.00	-1.40
79000	0.010	17.865	1.126	39	0	0.000	0.458	0.297	-112.94	-163.96	0.00	4.08
80000	0.000	41.513	0.803	40	0	0.000	0.544	-1.055	-110.30	-168.02	-0.00	0.00
81000	0.011	18.480	1.001	44	0	0.000	0.480	-0.130	-109.37	-184.49	0.00	-1.40
82000	0.012	61.020	0.897	42	0	0.000	0.447	-0.078	-112.76	-176.22	0.00	-0.36
83000	0.166	44.886	2.061	38	0	0.000	0.414	-1.005	-110.36	-159.95	-0.00	-0.69
84000	0.049	82.362	1.488	39	0	0.000	0.303	-0.699	-101.34	-163.98	-0.04	0.00
85000	0.037	68.478	1.487	46	0	0.000	0.387	0.099	-114.88	-192.88	0.00	-0.83
86000	0.049	36.832	1.227	50	0	0.000	0.382	0.088	-111.16	-209.86	0.00	4.85
87000	0.037	146.267	1.555	41	0	0.000	0.530	-0.814	-115.26	-172.13	0.00	3.72
88000	0.000	15.171	0.987	36	0	0.000	0.711	-0.076	-118.51	-151.95	0.00	-1.68
89000	0.012	11.640	0.938	44	0	0.000	0.580	-0.739	-112.55	-184.48	0.00	0.00
90000	0.009	90.896	1.236	45	0	0.000	0.574	-0.615	-113.24	-188.68	0.00	4.88
91000	0.025	30.081	1.047	45	0	0.000	0.410	-0.506	-103.50	-188.66	-0.00	0.45
92000	0.014	8.575	1.052	37	0	0.000	0.463	-0.652	-107.28	-155.93	-0.00	0.51
93000	0.087	154.364	1.750	46	0	0.000	0.307	-0.877	-112.41	-192.91	0.00	0.00
94000	0.006	40.062	1.311	42	0	0.000	0.320	0.184	-114.07	-176.23	0.00	0.00
95000	0.050	49.233	1.981	51	0	0.000	0.459	-0.848	-115.32	-214.17	0.00	-2.34
96000	0.007	27.579	1.715	45	0	0.000	0.398	-0.899	-113.03	-188.66	0.00	-4.80
97000	0.027	32.297	0.842	51	0	0.000	0.559	-0.260	-117.52	-214.15	0.00	0.00
98000	0.003	105.285	1.948	40	0	0.000	0.472	-0.800	-112.19	-168.06	-0.00	0.00
99000	0.007	25.600	2.001	42	0	0.000	0.594	-0.105	-113.74	-176.21	0.00	-0.62
100000	0.002	30.255	0.852	40	0	0.000	0.463	-1.081	-108.17	-168.02	-0.00	1.14
101000	0.033	150.174	2.318	46	0	0.000	0.271	-1.012	-124.66	-192.92	0.00	0.69
102000	0.038	38.497	1.039	47	0	0.000	0.501	-0.151	-119.59	-197.08	-0.03	0.00
103000	0.031	22.896	0.922	42	0	0.000	0.310	-0.584	-113.78	-176.22	-0.00	0.00
104000	0.128	216.792	1.008	48	0	0.000	0.405	-0.691	-116.17	-201.35	0.00	0.00
105000	0.032	11.111	0.918	44	0	0.000	0.585	-0.300	-111.00	-184.48	0.00	-1.12
106000	0.002	21.937	2.140	39	0	0.000	0.357	-0.964	-111.93	-163.97	0.00	-0.38
107000	0.014	267.529	2.425	34	0	0.000	0.296	-0.876	-120.62	-144.12	-0.01	1.67
108000	0.022	22.244	0.804	39	0	0.000	0.430	-2.002	-113.92	-163.97	-0.00	-0.69
109000	0.013	50.419	3.164	43	0	0.000	0.179	-1.015	-120.70	-180.38	0.00	0.00
110000	0.018	15.908	0.745	45	0	0.000	0.549	-1.571	-117.27	-188.65	0.00	0.00
111000	0.009	9.246	1.341	34	0	0.000	0.622	-1.178	-114.84	-144.08	-0.00	0.00
112000	0.043	40.801	0.973	42	0	0.000	0.425	-0.780	-106.63	-176.21	0.00	-3.82
113000	0.062	41.877	1.491	40	0	0.000	0.364	-0.479	-114.80	-168.04	0.02	0.00
114000	0.035	113.772	1.007	55	0	0.000	0.415	-0.838	-114.71	-231.57	0.00	-1.68
115000	0.004	13.996	1.132	45	0	0.000	0.398	-1.127	-114.93	-188.66	0.00	0.00
116000	0.002	24.626	1.196	40	0	0.000	0.488	-0.540	-110.59	-168.03	-0.00	-0.69
117000	0.000	20.313	0.920	37	0	0.000	0.563	0.369	-112.46	-155.93	-0.00	-0.69
118000	0.029	207.112	1.178	43	0	0.000	0.412	-0.384	-115.20	-180.37	0.00	-0.80
119000	0.007	5.110	0.726	48	0	0.000	0.537	-0.468	-111.37	-201.30	0.00	0.00
120000	0.037	86.105	1.868	42	0	0.000	0.316	1.006	-115.30	-176.25	-0.01	0.00
121000	0.035	113.255	1.207	51	0	0.000	0.229	-0.742	-116.72	-214.16	0.00	0.00
122000	0.003	54.803	0.788	46	0	0.000	0.498	-0.948	-109.82	-192.86	-0.00	0.00
123000	0.000	18.799	0.655	40	0	0.000	0.452	-0.683	-111.22	-168.02	0.00	0.69
124000	0.021	30.979	1.334	48	0	0.000	0.412	-0.198	-115.04	-201.32	0.00	-0.69
125000	0.006	24.973	1.275	43	0	0.000	0.416	0.253	-106.30	-180.35	0.00	-4.36
126000	0.346	257.933	3.769	48	0	0.000	0.164	-0.278	-126.85	-201.41	-0.00	0.00
127000	0.064	57.275	1.455	49	0	0.000	0.553	-1.178	-111.05	-205.58	-0.00	1.24
128000	0.053	42.431	1.604	50	0	0.000	0.480	-0.262	-108.34	-209.85	0.00	-2.28
129000	0.014	47.895	1.737	38	0	0.000	0.330	-1.445	-106.86	-159.95	0.00	-4.22
130000	0.070	68.445	1.470	28	0	0.000	0.444	-0.710	-111.08	-121.20	0.00	4.47
131000	0.032	33.607	1.584	46	0	0.000	0.425	-0.120	-113.33	-192.86	-0.00	-0.69
132000	0.032	17.569	1.246	35	0	0.000	0.314	-0.387	-107.39	-148.01	0.00	-4.25
133000	0.403	121.647	1.254	39	0	0.000	0.344	0.228	-108.45	-163.99	-0.00	0.69
134000	0.001	15.889	0.835	41	0	0.000	0.519	-1.751	-111.03	-172.11	0.00	0.00
135000	0.019	11.174	1.590	44	0	0.000	0.293	-0.797	-116.00	-184.49	-0.00	-0.69
136000	0.101	177.339	0.822	41	0	0.000	0.430	-1.013	-118.14	-172.14	0.00	0.00
137000	0.049	37.233	0.892	34	0	0.000	0.529	-0.550	-107.86	-144.08	-0.00	0.69
138000	0.010	23.619	1.868	42	0	0.000	0.348	-0.131	-110.16	-176.22	-0.00	0.00
139000	0.089	163.352	1.439	43	0	0.000	0.339	-1.523	-114.73	-180.39	-0.00	0.00
140000	0.001	24.492	0.641	38	0	0.000	0.545	-0.597	-111.90	-159.93	-0.00	0.00
141000	0.015	35.152	1.991	37	0	0.000	0.492	0.291	-110.21	-155.94	0.00	-1.83
142000	0.035	39.005	0.795	46	0	0.000	0.548	-0.107	-113.66	-192.88	0.00	0.00
143000	0.002	50.046	1.130	36	0	0.000	0.554	-0.920	-121.04	-151.97	0.00	2.11
144000	0.014	33.019	0.998	39	0	0.000	0.519	-0.311	-109.84	-163.98	-0.00	1.00
145000	0.002	84.468	1.039	43	0	0.000	0.551	0.859	-118.12	-180.36	-0.08	0.00
146000	0.027	32.718	1.551	39	0	0.000	0.353	-0.512	-106.01	-163.98	0.00	-0.69
147000	0.002	109.310	1.146	41	0	0.000	0.368	-0.766	-110.93	-172.14	-0.00	0.00
148000	0.009	22.733	0.860	42	0	0.000	0.327	0.157	-111.42	-176.22	0.02	0.00
149000	0.011	17.240	1.260	45	0	0.000	0.538	-0.597	-112.62	-188.66	-0.00	0.00
150000	0.001	100.714	1.224	36	0	0.000	0.355	-0.687	-111.35	-151.98	0.00	-0.94
151000	0.078	73.989	2.161	49	0	0.000	0.408	-1.694	-116.90	-205.59	-0.00	0.00
152000	0.018	13.538	1.451	35	0	0.000	0.370	-0.520	-108.95	-148.02	0.00	4.75
153000	0.016	9.070	1.005	37	0	0.000	0.391	-0.241	-108.58	-155.94	0.00	0.00
154000	0.054	47.603	1.381	41	0	0.000	0.495	-0.229	-109.82	-172.12	0.00	0.00
155000	0.012	37.394	1.357	47	0	0.000	0.474	-0.614	-113.39	-197.08	-0.00	0.00
156000	0.017	36.291	1.077	43	0	0.000	0.533	-0.879	-112.49	-180.35	-0.00	0.00
157000	0.081	100.345	2.229	46	0	0.000	0.368	-0.246	-122.98	-192.90	-0.00	0.00
158000	0.013	21.819	0.512	40	0	0.000	0.584	-1.304	-115.06	-168.02	0.01	0.00
159000	0.026	26.842	0.702	32	0	0.000	0.447	-0.663	-112.08	-136.33	-0.00	0.00
160000	0.015	14.220	1.639	41	0	0.000	0.428	-1.142	-111.40	-172.12	-0.00	0.69
161000	0.095	122.800	1.691	40	0	0.000	0.361	-0.603	-111.24	-168.06	-0.00	-0.69
162000	0.031	27.437	0.695	48	0	0.000	0.557	-0.095	-118.69	-201.31	0.00	0.75
163000	0.000	31.046	0.618	43	0	0.000	0.562	-0.104	-117.06	-180.34	0.00	-1.85
164000	0.003	30.201	0.985	39	0	0.000	0.422	-1.251	-104.72	-163.98	0.00	1.60
165000	0.015	55.265	1.792	42	0	0.000	0.440	-0.588	-114.50	-176.23	-0.00	0.00
166000	0.137	162.653	1.997	38	0	0.000	0.430	-0.055	-119.58	-159.96	0.00	0.00
167000	0.059	54.505	2.225	41	0	0.000	0.343	-1.935	-119.79	-172.16	0.00	0.00
168000	0.024	27.868	1.413	40	0	0.000	0.364	0.792	-111.54	-168.04	-0.00	0.00
169000	0.072	29.116	1.181	43	0	0.000	0.461	-0.585	-111.59	-180.34	0.00	-0.19
170000	0.001	86.283	1.198	44	0	0.000	0.478	-1.140	-113.00	-184.51	0.00	3.70
171000	0.028	139.609	1.279	41	0	0.000	0.430	-0.479	-111.30	-172.15	-0.00	0.00
172000	0.009	32.194	0.968	46	0	0.000	0.541	-0.238	-117.57	-192.86	0.00	0.00
173000	0.000	25.212	0.610	34	0	0.000	0.494	-0.630	-103.61	-144.08	0.00	0.00
174000	0.010	95.295	1.331	34	0	0.000	0.486	-2.045	-118.52	-144.09	0.00	-0.83
175000	0.020	18.886	1.037	36	0	0.000	0.580	-0.573	-108.46	-151.95	-0.00	0.00
176000	0.020	204.676	2.422	47	0	0.000	0.165	-0.383	-114.80	-197.15	0.00	-2.68
177000	0.045	61.120	1.724	41	0	0.000	0.401	0.018	-109.49	-172.13	0.00	-2.18
178000	0.002	50.683	1.332	42	0	0.000	0.357	-1.136	-114.11	-176.21	-0.00	0.00
179000	0.004	69.668	1.389	39	0	0.000	0.475	-0.458	-111.27	-163.99	0.00	4.25
180000	0.011	53.493	0.982	47	0	0.000	0.565	-0.196	-120.77	-197.08	0.00	-0.69
181000	0.000	32.675	1.411	39	0	0.000	0.707	-0.337	-118.60	-163.97	0.00	-0.69
182000	0.009	49.950	3.540	36	0	0.000	0.490	-0.914	-116.45	-151.98	0.00	0.00
183000	0.028	19.251	0.496	45	0	0.000	0.616	-0.476	-110.40	-188.65	0.00	0.69
184000	0.050	62.022	0.463	34	0	0.000	0.568	0.229	-112.89	-144.08	-0.00	0.69
185000	0.041	41.173	1.441	42	0	0.000	0.304	-0.916	-110.65	-176.23	0.00	0.98
186000	0.039	32.112	0.587	38	0	0.000	0.554	-1.325	-116.75	-159.94	0.00	0.06
187000	0.101	76.378	1.511	53	0	0.000	0.350	-0.240	-110.61	-222.83	0.00	-1.67
188000	0.056	104.498	2.280	48	0	0.000	0.239	-0.365	-111.06	-201.33	-0.08	0.00
189000	0.491	103.631	1.525	44	0	0.000	0.404	-0.149	-113.26	-184.53	0.00	2.38
190000	0.053	26.629	1.286	48	0	0.000	0.383	-1.055	-105.00	-201.31	0.00	0.00
191000	0.049	14.265	1.074	44	0	0.000	0.411	0.326	-109.77	-184.49	0.00	0.69
192000	0.028	142.556	0.297	39	0	0.000	0.593	-0.060	-110.67	-163.98	0.00	-0.83
193000	0.004	63.483	1.543	38	0	0.000	0.488	-0.572	-114.05	-159.96	0.00	0.00
194000	0.013	72.174	0.967	44	0	0.000	0.502	-0.196	-109.87	-184.50	-0.00	0.00
195000	0.014	30.955	0.784	40	0	0.000	0.491	-0.584	-109.64	-168.02	0.00	-1.83
196000	0.002	33.918	1.247	39	0	0.000	0.572	-0.921	-114.23	-163.97	-0.02	0.00
197000	0.014	44.690	0.535	44	0	0.000	0.417	-1.090	-119.98	-184.49	0.00	4.44
198000	0.022	30.841	1.785	40	0	0.000	0.351	-1.114	-115.20	-168.05	-0.00	0.00
199000	0.068	51.995	1.218	34	0	0.000	0.399	-0.338	-113.76	-144.11	-0.00	0.69
200000	0.004	28.213	1.194	45	0	0.000	0.711	-1.279	-117.52	-188.66	-0.00	-0.69
201000	0.008	148.698	1.824	40	0	0.000	0.392	-1.753	-112.30	-168.04	-0.00	0.69
202000	0.005	41.496	0.997	39	0	0.000	0.501	-0.774	-112.27	-163.99	0.00	0.00
203000	0.030	119.436	1.568	48	0	0.000	0.365	-0.343	-113.20	-201.33	-0.00	0.00
204000	0.012	258.305	0.908	43	0	0.000	0.459	-0.141	-115.14	-180.36	-0.04	0.00
205000	0.004	44.723	0.361	42	0	0.000	0.524	-0.362	-113.22	-176.20	0.00	0.00
206000	0.006	25.156	1.234	43	0	0.000	0.488	-0.439	-118.45	-180.34	0.00	-0.25
207000	0.014	18.299	1.468	44	0	0.000	0.577	0.238	-111.79	-184.49	-0.01	0.00
208000	0.112	139.803	4.376	49	0	0.000	0.373	-0.642	-124.28	-205.65	0.00	3.12
209000	0.002	10.916	1.224	33	0	0.000	0.546	0.043	-113.90	-140.20	-0.00	0.63
210000	0.201	92.111	1.941	35	0	0.000	0.550	-0.183	-126.22	-148.07	-0.00	0.69
211000	0.026	60.646	2.031	40	0	0.000	0.611	-0.410	-119.61	-168.05	-0.00	0.00
212000	0.002	141.825	1.093	45	0	0.000	0.575	-0.578	-115.91	-188.68	0.00	0.00
213000	0.014	46.016	0.494	37	0	0.000	0.428	-0.560	-105.84	-155.95	0.00	-0.59
214000	0.009	92.999	1.397	42	0	0.000	0.300	-2.095	-115.16	-176.22	-0.00	-0.69
215000	0.379	24.117	1.594	44	0	0.000	0.381	-0.275	-117.25	-184.50	0.00	0.00
216000	0.004	26.278	0.820	46	0	0.000	0.493	-0.593	-110.92	-192.86	0.00	-0.69
217000	0.001	22.785	0.710	43	0	0.000	0.498	-0.579	-111.72	-180.34	-0.00	-0.69
218000	0.131	60.647	2.037	40	0	0.000	0.204	-1.397	-109.04	-168.04	0.00	0.00
219000	0.023	57.386	3.535	45	0	0.000	0.380	-1.807	-114.87	-188.71	-0.00	-0.69
220000	0.020	49.282	0.776	46	0	0.000	0.308	-0.131	-108.75	-192.88	0.00	-0.69
221000	0.060	89.914	2.211	43	0	0.000	0.286	-0.039	-124.36	-180.41	-0.00	0.00
222000	0.017	15.007	0.930	45	0	0.000	0.490	-0.501	-112.06	-188.65	0.00	0.69
223000	0.002	27.744	0.885	46	0	0.000	0.458	-0.551	-109.44	-192.85	0.00	4.87
224000	0.045	104.624	1.896	41	0	0.000	0.477	-1.593	-116.67	-172.12	-0.00	0.00
225000	0.001	42.957	0.914	39	0	0.000	0.487	-0.557	-110.88	-163.97	-0.00	0.00
226000	0.040	59.785	0.874	42	0	0.000	0.531	0.983	-121.68	-176.21	-0.00	0.00
227000	0.025	141.497	1.013	44	0	0.000	0.462	0.267	-115.62	-184.49	0.00	0.00
228000	0.031	146.510	1.846	38	0	0.000	0.438	0.012	-107.10	-159.97	-0.00	0.00
229000	0.006	4.370	0.683	38	0	0.000	0.664	0.076	-117.35	-159.93	0.00	0.00
230000	0.083	104.076	0.586	39	0	0.000	0.633	-1.158	-115.09	-163.97	-0.00	0.00
231000	0.020	112.570	2.097	45	0	0.000	0.373	-0.459	-116.36	-188.70	0.00	-0.69
232000	0.375	62.430	4.936	42	0	0.000	0.328	-0.399	-123.34	-176.26	-0.00	1.22
233000	0.036	39.154	1.277	48	0	0.000	0.403	0.176	-115.13	-201.34	0.00	-4.08
234000	0.035	133.633	1.234	38	0	0.000	0.470	-0.361	-110.97	-159.95	0.00	2.14
235000	0.076	59.443	1.890	40	0	0.000	0.629	-0.767	-118.77	-168.04	-0.00	1.28
236000	0.025	19.447	1.091	33	0	0.000	0.467	-0.750	-113.58	-140.19	0.00	0.69
237000	0.002	32.024	0.976	43	0	0.000	0.416	0.565	-106.25	-180.34	0.00	-2.14
238000	0.001	52.386	0.711	44	0	0.000	0.461	-1.013	-114.92	-184.49	0.00	-4.02
239000	0.047	31.299	0.703	46	0	0.000	0.515	-0.342	-121.16	-192.86	-0.00	0.00
240000	0.012	16.266	2.187	36	0	0.000	0.337	-1.057	-111.15	-151.97	-0.01	0.00
241000	0.006	34.036	1.154	45	0	0.000	0.460	-1.444	-112.64	-188.66	0.00	-0.69
242000	0.001	40.228	0.668	37	0	0.000	0.611	-0.644	-112.09	-155.93	0.00	-4.00
243000	0.065	21.175	1.095	38	0	0.000	0.481	-1.000	-113.34	-159.95	-0.00	0.00
244000	0.001	24.888	1.110	40	0	0.000	0.432	-0.962	-107.48	-168.03	-0.00	0.00
245000	0.030	68.999	0.846	47	0	0.000	0.378	-0.540	-118.40	-197.08	0.00	-1.16
246000	0.112	27.391	1.719	44	0	0.000	0.427	0.268	-113.49	-184.50	0.00	-1.01
247000	0.086	59.475	1.988	36	0	0.000	0.459	0.488	-120.68	-151.99	0.00	-1.65
248000	0.099	25.887	1.205	42	0	0.000	0.260	-0.457	-106.03	-176.22	0.00	4.88
249000	0.058	93.813	1.754	44	0	0.000	0.285	-0.653	-107.71	-184.49	0.00	-2.48
250000	0.012	256.133	1.718	44	0	0.000	0.416	-1.132	-106.15	-184.51	-0.00	0.69
251000	0.002	20.950	1.301	48	0	0.000	0.371	-1.366	-110.67	-201.32	-0.00	0.00
252000	0.169	15.377	1.365	45	0	0.000	0.418	0.103	-109.41	-188.67	-0.00	0.00
253000	0.242	50.143	1.462	39	0	0.000	0.339	-0.864	-108.66	-163.98	0.00	4.81
254000	0.014	145.601	1.836	48	0	0.000	0.419	-0.972	-115.93	-201.34	0.00	0.00
255000	0.003	6.391	0.302	50	0	0.000	0.737	-0.969	-119.87	-209.84	-0.00	0.00
256000	0.003	35.646	1.537	49	0	0.000	0.296	-1.817	-119.99	-205.57	-0.00	-0.69
257000	0.009	73.643	1.059	50	0	0.000	0.309	0.062	-121.21	-209.89	0.00	0.00
258000	0.026	35.646	1.062	37	0	0.000	0.552	-0.417	-114.49	-155.93	-0.00	0.64
259000	0.005	25.236	0.616	42	0	0.000	0.571	-0.772	-115.02	-176.21	-0.01	-0.69
260000	0.026	24.748	1.356	45	0	0.000	0.339	-0.294	-116.48	-188.68	0.00	-0.69
261000	0.022	28.420	0.532	37	0	0.000	0.515	-0.096	-118.14	-155.93	-0.00	0.69
262000	0.020	33.286	0.897	43	0	0.000	0.392	-0.100	-112.26	-180.35	0.00	0.00
263000	0.003	57.727	1.448	37	0	0.000	0.388	-0.695	-112.55	-155.94	0.00	-1.96
264000	0.022	26.914	1.981	42	0	0.000	0.306	-0.712	-110.63	-176.22	0.00	0.00
265000	0.284	60.363	1.219	39	0	0.000	0.410	0.025	-118.08	-164.00	-0.01	-0.69
266000	0.029	150.918	1.661	41	0	0.000	0.404	-0.704	-117.98	-172.13	0.00	0.00
267000	0.000	23.865	1.395	42	0	0.000	0.444	-0.936	-115.42	-176.21	0.00	0.00
268000	0.041	47.487	1.443	44	0	0.000	0.472	0.159	-118.32	-184.51	0.00	-0.65
269000	0.030	104.787	1.261	39	0	0.000	0.296	0.051	-114.19	-163.99	0.00	0.00
270000	0.053	12.475	1.129	40	0	0.000	0.442	-0.178	-114.27	-168.02	0.00	-0.58
271000	0.017	16.823	1.419	39	0	0.000	0.508	-0.891	-113.50	-163.97	0.00	-2.57
272000	0.001	242.105	0.812	44	0	0.000	0.460	-1.134	-117.18	-184.51	0.00	4.30
273000	0.044	36.069	1.847	42	0	0.000	0.396	0.048	-114.23	-176.22	0.00	-0.09
274000	0.186	22.747	2.139	38	0	0.000	0.350	-0.834	-109.62	-159.94	0.00	2.93
275000	0.018	53.228	0.668	39	0	0.000	0.573	0.019	-125.53	-163.97	-0.00	-0.69
276000	0.002	48.090	2.106	42	0	0.000	0.599	-1.735	-121.19	-176.23	0.00	0.00
277000	0.003	31.115	1.068	42	0	0.000	0.708	-0.337	-118.92	-176.21	0.00	4.83
278000	0.009	49.678	2.306	49	0	0.000	0.317	-1.635	-119.25	-205.59	-0.00	-0.69
279000	0.002	26.703	1.066	43	0	0.000	0.632	-1.469	-123.59	-180.34	0.00	0.87
280000	0.000	36.945	1.201	40	0	0.000	0.454	-0.117	-117.68	-168.04	0.00	-1.09
281000	0.014	22.836	0.957	43	0	0.000	0.470	0.075	-115.78	-180.33	0.00	0.00
282000	0.011	42.111	1.354	33	0	0.000	0.509	-0.177	-116.16	-140.20	0.00	-0.69
283000	0.001	169.747	1.802	52	0	0.000	0.448	1.069	-116.70	-218.49	-0.07	0.00
284000	0.001	89.800	0.730	37	0	0.000	0.494	-0.334	-110.67	-155.94	0.00	-3.01
285000	0.012	69.285	0.894	47	0	0.000	0.433	-0.648	-112.67	-197.08	0.00	-1.08
286000	0.003	103.081	1.973	46	0	0.000	0.690	0.448	-123.93	-192.89	0.00	0.00
287000	0.058	26.094	0.770	44	0	0.000	0.529	-0.469	-116.03	-184.49	0.01	0.00
288000	0.002	36.275	0.783	44	0	0.000	0.517	-1.131	-111.22	-184.49	0.00	-1.77
289000	0.019	27.970	1.703	38	0	0.000	0.462	-1.362	-113.74	-159.95	0.00	0.00
290000	0.024	31.215	1.656	34	0	0.000	0.271	0.013	-112.77	-144.09	0.00	-2.27
291000	0.024	20.669	0.574	41	0	0.000	0.466	0.299	-113.08	-172.10	0.00	-2.59
292000	0.019	55.011	1.070	40	0	0.000	0.508	0.066	-112.79	-168.04	-0.00	0.91
293000	0.010	30.570	1.397	53	0	0.000	0.343	-0.235	-113.21	-222.82	0.00	4.74
294000	0.007	66.529	1.349	43	0	0.000	0.262	-0.407	-107.61	-180.35	0.00	-0.01
295000	0.056	108.592	0.939	43	0	0.000	0.628	0.919	-123.35	-180.35	0.00	-0.83
296000	0.118	26.144	0.666	35	0	0.000	0.515	-0.250	-108.25	-148.01	0.00	0.00
297000	0.099	60.619	1.310	33	0	0.000	0.386	-0.060	-108.30	-140.20	-0.00	-0.69
298000	0.007	100.586	1.186	44	0	0.000	0.446	-1.256	-113.55	-184.50	0.00	0.05
299000	0.054	29.474	0.823	39	0	0.000	0.462	-1.113	-112.75	-163.97	0.00	-0.27
300000	0.000	25.524	2.036	39	0	0.000	0.357	-0.469	-112.26	-163.98	-0.04	0.00
301000	0.003	15.776	0.161	44	0	0.000	0.623	0.036	-115.77	-184.48	-0.00	0.00
302000	0.004	116.045	0.804	41	0	0.000	0.593	-0.865	-115.40	-172.11	-0.00	0.15
303000	0.016	29.546	0.875	41	0	0.000	0.710	-0.297	-116.68	-172.10	-0.00	0.00
304000	0.005	25.420	0.977	47	0	0.000	0.376	-1.069	-118.29	-197.10	0.00	-1.17
305000	0.056	43.193	1.165	39	0	0.000	0.604	0.099	-114.74	-163.97	0.00	3.72
306000	0.063	83.995	1.092	52	0	0.000	0.360	-1.060	-114.73	-218.49	0.00	-0.79
307000	0.007	104.593	0.564	48	0	0.000	0.559	-0.810	-110.12	-201.32	0.00	4.29
308000	0.053	24.710	1.008	39	0	0.000	0.366	-0.385	-115.57	-163.99	0.00	0.00
309000	0.025	22.263	1.147	49	0	0.000	0.403	-0.162	-111.91	-205.57	0.00	-0.94
310000	0.021	33.762	1.780	40	0	0.000	0.540	-0.748	-118.29	-168.04	0.00	-0.69
311000	0.088	111.019	0.677	38	0	0.000	0.494	-0.734	-112.84	-159.94	0.00	-1.45
312000	0.073	115.607	2.124	40	0	0.000	0.418	-0.611	-115.91	-168.05	-0.00	0.00
313000	0.026	14.497	2.113	32	0	0.000	0.367	-0.275	-105.73	-136.33	-0.00	1.94
314000	0.019	77.859	2.098	36	0	0.000	0.491	-1.523	-114.23	-151.98	0.00	-0.69
315000	0.028	32.146	1.379	39	0	0.000	0.540	-1.183	-109.31	-163.97	0.00	-0.63
316000	0.000	326.159	1.107	44	0	0.000	0.490	-1.367	-123.24	-184.51	0.00	-0.13
317000	0.094	461.253	1.847	42	0	0.000	0.470	-0.172	-122.15	-176.26	-0.00	0.69
318000	0.001	99.111	0.677	43	0	0.000	0.331	-0.810	-110.51	-180.37	-0.00	-0.69
319000	0.003	30.330	1.581	43	0	0.000	0.549	-1.272	-116.58	-180.35	0.00	2.62
320000	0.005	98.580	1.504	43	0	0.000	0.411	-0.208	-116.82	-180.38	-0.01	1.34
321000	0.045	241.124	2.119	41	0	0.000	0.482	-0.346	-116.30	-172.14	0.00	0.00
322000	0.027	72.994	0.981	40	0	0.000	0.455	-0.464	-112.87	-168.02	-0.00	0.21
323000	0.038	33.586	0.783	37	0	0.000	0.547	-0.527	-111.90	-155.94	0.00	0.00
324000	0.021	22.775	0.718	39	0	0.000	0.519	-0.561	-116.50	-163.97	0.00	4.39
325000	0.002	54.920	0.497	40	0	0.000	0.428	-0.906	-115.41	-168.03	-0.00	-0.69
326000	0.006	20.767	0.733	48	0	0.000	0.417	0.460	-118.18	-201.31	0.00	3.49
327000	0.011	80.738	1.294	37	0	0.000	0.496	-0.544	-112.51	-155.96	0.00	-0.69
328000	0.031	25.419	1.437	33	0	0.000	0.556	-0.014	-115.54	-140.20	-0.00	0.69
329000	0.012	17.914	0.497	40	0	0.000	0.598	0.144	-114.87	-168.02	-0.00	0.00
330000	0.079	16.483	1.348	43	0	0.000	0.439	-0.940	-107.25	-180.34	-0.00	-0.69
331000	0.122	36.561	1.343	42	0	0.000	0.402	-1.753	-109.85	-176.22	0.00	0.00
332000	0.065	53.357	1.027	40	0	0.000	0.521	0.131	-118.59	-168.06	0.00	-4.17
333000	0.049	11.690	0.742	34	0	0.000	0.652	-0.004	-115.88	-144.08	0.00	0.00
334000	0.006	21.368	0.932	38	0	0.000	0.658	-0.035	-111.04	-159.93	0.00	-3.25
335000	0.015	40.590	1.301	38	0	0.000	0.563	-1.244	-112.66	-159.94	0.00	-1.46
336000	0.001	55.092	0.634	45	0	0.000	0.437	0.066	-109.94	-188.67	0.00	-1.44
337000	0.000	32.276	0.871	51	0	0.000	0.605	-0.514	-111.71	-214.14	0.00	-0.61
338000	0.012	172.790	0.854	40	0	0.000	0.442	-0.902	-110.04	-168.03	-0.00	-0.69
339000	0.053	221.991	2.354	39	0	0.000	0.317	-0.209	-116.06	-164.03	0.00	0.00
340000	0.010	11.619	0.856	42	0	0.000	0.568	0.013	-115.56	-176.21	0.00	3.50
341000	0.157	20.389	1.762	38	0	0.000	0.296	-1.079	-105.51	-159.95	0.00	-1.94
342000	0.015	20.222	0.617	34	0	0.000	0.543	-0.374	-108.27	-144.08	-0.00	-0.69
343000	0.020	65.704	1.295	43	0	0.000	0.535	-0.533	-109.99	-180.34	0.00	-4.45
344000	0.011	7.719	1.108	37	0	0.000	0.527	-0.382	-117.19	-155.93	0.00	0.00
345000	0.001	29.133	1.097	37	0	0.000	0.472	-0.572	-112.53	-155.94	-0.00	0.00
346000	0.000	44.876	0.471	47	0	0.000	0.611	-0.918	-117.04	-197.08	0.00	-0.34
347000	0.041	40.785	1.121	47	0	0.000	0.441	-1.064	-120.78	-197.08	0.00	0.00
348000	0.067	25.054	1.169	43	0	0.000	0.482	-0.392	-115.18	-180.34	0.00	0.23
349000	0.000	19.739	0.773	39	0	0.000	0.472	-0.617	-112.71	-163.96	0.00	0.31
350000	0.010	26.932	0.900	43	0	0.000	0.443	-0.015	-112.84	-180.34	0.00	-2.83
351000	0.056	28.049	1.184	41	0	0.000	0.363	0.829	-114.91	-172.11	-0.00	0.00
352000	0.000	31.300	1.335	43	0	0.000	0.457	-1.195	-121.61	-180.35	0.00	0.00
353000	0.012	188.608	0.536	49	0	0.000	0.490	0.453	-119.74	-205.60	0.00	3.69
354000	0.018	91.061	1.131	41	0	0.000	0.373	-0.788	-114.12	-172.13	-0.00	0.69
355000	0.027	30.486	2.196	47	0	0.000	0.472	0.552	-111.47	-197.08	0.00	0.00
356000	0.003	10.190	0.600	41	0	0.000	0.599	-0.274	-117.43	-172.09	0.00	0.00
357000	0.069	39.399	1.606	41	0	0.000	0.392	-0.657	-110.36	-172.12	-0.00	0.00
358000	0.008	7.231	0.660	44	0	0.000	0.479	-1.770	-108.74	-184.48	-0.00	0.00
359000	0.030	16.107	0.763	45	0	0.000	0.666	-0.113	-112.49	-188.66	0.00	-4.77
360000	0.038	47.558	1.930	45	0	0.000	0.349	-0.890	-115.17	-188.68	0.02	0.00
361000	0.008	29.734	1.315	41	0	0.000	0.399	-0.117	-111.54	-172.11	-0.00	0.00
362000	0.007	60.570	1.106	43	0	0.000	0.506	-0.780	-116.20	-180.34	-0.00	0.05
363000	0.069	8.164	1.190	38	0	0.000	0.389	-0.133	-107.80	-159.94	0.00	0.00
364000	0.003	24.056	1.106	37	0	0.000	0.411	-0.758	-112.49	-155.95	0.00	-0.69
365000	0.021	52.876	2.198	36	0	0.000	0.244	-0.047	-114.66	-151.98	0.00	-3.84
366000	0.052	20.382	1.223	41	0	0.000	0.535	0.361	-114.45	-172.11	0.00	0.00
367000	0.021	133.036	1.299	47	0	0.000	0.483	-0.365	-113.22	-197.09	0.00	0.00
368000	0.016	14.985	1.276	37	0	0.000	0.371	-0.544	-110.71	-155.94	0.00	0.00
369000	0.002	65.362	0.941	36	0	0.000	0.407	-0.441	-108.82	-151.97	-0.00	0.69
370000	0.049	32.649	1.703	49	0	0.000	0.375	-0.301	-113.35	-205.59	0.00	0.69
371000	0.051	40.907	0.942	40	0	0.000	0.479	-0.361	-110.86	-168.03	-0.00	0.62
372000	0.006	79.276	1.073	39	0	0.000	0.403	-0.152	-109.47	-163.99	-0.00	0.00
373000	0.013	33.566	1.557	48	0	0.000	0.494	-0.467	-115.75	-201.31	-0.04	0.00
374000	0.005	43.487	2.656	40	0	0.000	0.404	-0.993	-114.92	-168.04	0.00	-0.69
375000	0.010	10.307	1.277	38	0	0.000	0.404	-1.277	-116.92	-159.94	0.00	-0.83
376000	0.229	57.670	1.649	43	0	0.000	0.354	-0.535	-117.38	-180.36	0.00	-2.58
377000	0.032	137.215	3.553	50	0	0.000	0.265	-1.605	-117.67	-209.89	-0.00	-0.69
378000	0.003	23.900	1.086	41	0	0.000	0.458	-0.341	-110.00	-172.10	-0.03	0.00
379000	0.000	53.222	1.038	40	0	0.000	0.321	0.394	-108.73	-168.03	0.00	0.69
380000	0.000	49.114	1.484	41	0	0.000	0.449	-0.905	-108.61	-172.11	0.00	-5.25
381000	0.137	32.169	1.181	43	0	0.000	0.276	-0.413	-103.80	-180.34	0.00	0.69
382000	0.022	66.898	1.963	46	0	0.000	0.370	0.515	-115.69	-192.87	-0.00	0.00
383000	0.199	70.990	1.886	43	0	0.000	0.301	-2.275	-120.66	-180.38	0.00	0.00
384000	0.020	203.956	1.744	41	0	0.000	0.292	0.557	-115.16	-172.14	0.00	-0.76
385000	0.009	54.272	1.361	39	0	0.000	0.524	-1.058	-116.39	-163.98	0.00	0.00
386000	0.013	90.964	2.229	47	0	0.000	0.341	-1.023	-115.52	-197.12	-0.00	1.74
387000	0.133	80.851	2.048	46	0	0.000	0.298	0.001	-111.32	-192.88	0.00	0.18
388000	0.024	89.812	0.868	42	0	0.000	0.381	-0.534	-115.46	-176.23	-0.04	0.69
389000	0.159	35.748	1.182	33	0	0.000	0.449	-0.147	-112.73	-140.20	0.00	-0.69
390000	0.019	70.392	1.498	47	0	0.000	0.567	-1.536	-118.67	-197.08	0.00	-2.20
391000	0.006	49.927	1.304	46	0	0.000	0.600	-0.158	-116.93	-192.87	0.00	0.45
392000	0.003	29.376	0.590	45	0	0.000	0.352	-0.765	-115.58	-188.66	0.00	2.90
393000	0.002	146.103	1.078	45	0	0.000	0.476	-0.426	-110.95	-188.68	0.03	0.00
394000	0.020	173.639	0.885	50	0	0.000	0.345	0.130	-111.96	-209.88	0.00	0.00
395000	0.003	73.401	1.046	49	0	0.000	0.403	-0.333	-116.59	-205.58	-0.00	-0.69
396000	0.012	83.764	2.035	49	0	0.000	0.401	-0.593	-117.85	-205.62	-0.05	0.00
397000	0.043	65.512	2.125	40	0	0.000	0.365	-1.042	-118.00	-168.05	-0.00	0.58
398000	0.130	69.375	1.378	45	0	0.000	0.331	-0.320	-108.73	-188.68	0.00	0.00
399000	0.013	46.705	0.559	40	0	0.000	0.614	-0.369	-110.03	-168.03	0.00	-0.69
400000	0.042	175.327	1.955	54	0	0.000	0.406	0.209	-115.40	-227.20	-0.00	0.00
401000	0.007	12.574	0.646	44	0	0.000	0.440	-0.069	-106.23	-184.49	-0.03	0.00
402000	0.001	23.654	1.196	40	0	0.000	0.462	-0.391	-108.69	-168.03	0.00	0.00
403000	0.014	120.315	1.182	40	0	0.000	0.511	-0.293	-114.67	-168.04	0.00	-1.99
404000	0.007	70.848	2.032	40	0	0.000	0.399	-0.934	-113.10	-168.04	-0.00	-0.69
405000	0.053	12.955	1.021	45	0	0.000	0.544	-0.366	-112.19	-188.66	0.00	0.00
406000	0.004	27.986	0.993	44	0	0.000	0.407	-0.994	-108.85	-184.49	0.00	-4.83
407000	0.000	107.168	1.064	47	0	0.000	0.585	0.104	-115.05	-197.09	0.00	-2.71
408000	0.002	46.407	1.064	46	0	0.000	0.488	-0.155	-116.02	-192.87	-0.00	0.00
409000	0.005	28.889	0.832	42	0	0.000	0.617	-0.282	-116.02	-176.21	0.00	4.45
410000	0.006	58.399	1.885	45	0	0.000	0.370	-1.997	-116.93	-188.68	-0.05	0.00
411000	0.036	79.642	0.839	39	0	0.000	0.438	-0.278	-111.18	-163.98	-0.00	-0.69
412000	0.046	17.983	1.019	33	0	0.000	0.414	-0.889	-110.25	-140.20	-0.00	0.39
413000	0.040	80.518	1.178	37	0	0.000	0.377	-1.032	-108.68	-155.95	-0.00	0.36
414000	0.135	365.337	1.744	36	0	0.000	0.308	-0.997	-112.45	-151.99	-0.03	0.00
415000	0.010	45.882	1.420	45	0	0.000	0.370	-0.205	-110.59	-188.67	0.00	0.00
416000	0.075	61.503	1.700	43	0	0.000	0.438	-0.829	-109.32	-180.35	-0.00	0.22
417000	0.014	39.759	1.191	49	0	0.000	0.833	-0.552	-122.84	-205.57	0.00	-0.54
418000	0.051	27.319	0.743	48	0	0.000	0.551	-0.579	-106.34	-201.31	-0.00	0.00
419000	0.016	30.053	1.337	45	0	0.000	0.514	-0.639	-117.32	-188.67	-0.00	0.69
420000	0.096	12.050	1.592	40	0	0.000	0.574	-1.062	-112.96	-168.03	-0.00	0.69
421000	0.017	12.812	0.471	38	0	0.000	0.637	-0.317	-114.82	-159.93	0.00	-5.74
422000	0.005	94.561	1.765	42	0	0.000	0.499	0.241	-116.20	-176.23	0.00	-0.85
423000	0.003	55.050	1.183	48	0	0.000	0.618	0.820	-118.22	-201.32	0.00	-1.85
424000	0.004	48.663	1.600	45	0	0.000	0.443	-0.940	-110.47	-188.67	0.00	-0.69
425000	0.004	34.338	2.152	39	0	0.000	0.447	-0.193	-112.76	-164.00	0.00	0.69
426000	0.009	24.137	1.874	37	0	0.000	0.460	-0.333	-110.35	-155.95	-0.00	0.69
427000	0.001	45.096	0.823	45	0	0.000	0.330	-0.449	-112.01	-188.66	0.00	4.17
428000	0.034	114.073	1.457	47	0	0.000	0.545	-0.941	-118.82	-197.11	0.00	0.00
429000	0.009	72.130	1.351	42	0	0.000	0.370	-0.320	-110.10	-176.23	-0.00	0.00
430000	0.041	38.785	1.278	43	0	0.000	0.302	-0.830	-107.87	-180.34	0.01	0.00
431000	0.004	24.653	1.277	42	0	0.000	0.545	-0.543	-116.86	-176.21	0.00	1.69
432000	0.014	8.628	0.716	37	0	0.000	0.462	-1.423	-108.02	-155.92	0.00	-0.39
433000	0.125	21.922	1.102	35	0	0.000	0.487	-1.314	-108.47	-148.01	0.00	-2.41
434000	0.014	29.752	0.771	47	0	0.000	0.719	-0.906	-112.80	-197.07	0.00	0.00
435000	0.003	47.211	1.447	46	0	0.000	0.478	0.246	-117.71	-192.86	-0.00	-0.69
436000	0.069	31.176	2.445	43	0	0.000	0.478	-0.610	-113.38	-180.36	-0.00	0.40
437000	0.005	16.364	3.048	34	0	0.000	0.531	-0.849	-120.03	-144.11	0.00	-0.52
438000	0.004	41.695	1.207	38	0	0.000	0.491	-0.105	-112.28	-159.94	-0.00	0.69
439000	0.000	56.445	1.420	40	0	0.000	0.413	0.376	-112.20	-168.04	0.00	4.70
440000	0.245	542.957	2.404	45	0	0.000	0.253	-0.358	-116.19	-188.71	-0.00	-0.69
441000	0.055	53.045	0.800	40	0	0.000	0.404	-0.026	-119.29	-168.03	-0.00	-0.69
442000	0.029	15.246	0.812	44	0	0.000	0.397	0.585	-108.85	-184.49	0.00	0.00
443000	0.064	69.929	1.797	38	0	0.000	0.431	-2.546	-120.49	-159.97	0.00	-1.67
444000	0.012	68.152	1.253	44	0	0.000	0.433	1.185	-117.69	-184.51	0.00	0.00
445000	0.003	84.438	0.950	45	0	0.000	0.368	-1.160	-114.33	-188.67	0.00	-0.55
446000	0.081	40.007	0.665	37	0	0.000	0.493	-0.332	-115.26	-155.93	0.00	0.00
447000	0.010	29.425	0.981	42	0	0.000	0.564	-0.704	-111.41	-176.21	-0.03	0.00
448000	0.019	88.354	0.465	41	0	0.000	0.666	-0.867	-114.93	-172.11	0.00	0.69
449000	0.008	22.433	1.424	53	0	0.000	0.379	-0.893	-105.33	-222.81	0.00	-0.53
450000	0.038	103.638	1.083	38	0	0.000	0.493	-0.869	-113.72	-159.94	0.00	-1.28
451000	0.017	42.707	1.300	41	0	0.000	0.665	-1.131	-116.77	-172.11	0.00	0.69
452000	0.052	29.250	1.103	46	0	0.000	0.421	-1.217	-112.40	-192.86	-0.00	0.00
453000	0.123	87.179	1.770	47	0	0.000	0.389	1.212	-115.78	-197.10	0.01	0.00
454000	0.054	38.783	1.216	58	0	0.000	0.358	-0.713	-108.20	-244.76	-0.00	-0.69
455000	0.075	300.640	0.876	42	0	0.000	0.370	0.096	-108.82	-176.24	-0.00	0.00
456000	0.007	308.229	1.450	43	0	0.000	0.327	-0.842	-114.76	-180.39	0.00	-0.81
457000	0.022	57.300	1.548	45	0	0.000	0.382	-0.363	-110.02	-188.67	0.00	-6.92
458000	0.006	64.357	1.147	45	0	0.000	0.516	-0.659	-112.30	-188.66	0.00	0.00
459000	0.193	162.717	1.144	38	0	0.000	0.630	-1.334	-115.57	-159.96	0.00	0.20
460000	0.042	23.789	0.772	37	0	0.000	0.416	-1.186	-117.18	-155.93	0.00	0.78
461000	0.015	434.532	1.619	48	0	0.000	0.505	-0.501	-114.15	-201.38	-0.00	0.00
462000	0.135	373.645	1.866	36	0	0.000	0.525	-0.424	-114.35	-151.99	0.00	-0.69
463000	0.029	25.063	1.116	48	0	0.000	0.535	0.326	-115.67	-201.31	0.00	-0.84
464000	0.016	19.883	0.971	43	0	0.000	0.421	-1.399	-110.45	-180.34	-0.00	1.14
465000	0.026	119.758	0.942	41	0	0.000	0.433	-0.633	-114.04	-172.14	-0.00	0.00
466000	0.016	15.655	1.892	44	0	0.000	0.299	-1.393	-107.22	-184.49	0.00	1.65
467000	0.009	74.026	1.414	42	0	0.000	0.397	-0.349	-108.83	-176.23	-0.03	0.00
468000	0.004	4.628	1.488	37	0	0.000	0.658	-0.534	-113.66	-155.93	-0.00	0.00
469000	0.370	343.831	1.518	37	0	0.000	0.416	-2.038	-124.42	-156.03	0.00	0.00
470000	0.013	17.845	0.661	43	0	0.000	0.651	0.542	-118.04	-180.33	-0.00	0.00
471000	0.006	10.789	0.898	45	0	0.000	0.598	0.046	-115.06	-188.65	-0.00	-0.69
472000	0.003	121.870	2.185	40	0	0.000	0.472	-0.593	-122.77	-168.06	0.00	-3.40
473000	0.000	44.178	0.986	38	0	0.000	0.597	-0.487	-113.04	-159.94	0.00	-1.63
474000	0.089	41.054	1.790	42	0	0.000	0.537	-1.051	-116.12	-176.22	-0.00	0.00
475000	0.002	23.283	1.142	41	0	0.000	0.464	-0.295	-110.65	-172.11	-0.00	0.00
476000	0.087	556.307	0.813	46	0	0.000	0.341	-0.733	-110.18	-192.93	0.07	0.00
477000	0.017	163.916	2.127	42	0	0.000	0.284	-1.107	-115.49	-176.25	-0.01	0.69
478000	0.002	88.300	1.344	48	0	0.000	0.430	-1.957	-114.96	-201.32	0.00	-2.33
479000	0.001	60.204	0.633	44	0	0.000	0.447	-1.253	-112.88	-184.48	0.00	0.00
480000	0.050	29.394	1.783	41	0	0.000	0.286	-1.633	-112.56	-172.12	0.00	0.69
481000	0.019	79.265	1.575	43	0	0.000	0.434	0.448	-118.34	-180.36	0.00	0.06
482000	0.023	21.020	0.866	42	0	0.000	0.442	-0.512	-110.13	-176.20	0.00	0.00
483000	0.004	25.195	1.436	39	0	0.000	0.496	-1.024	-109.42	-163.98	-0.00	0.86
484000	0.007	41.934	1.201	47	0	0.000	0.395	0.158	-111.84	-197.08	0.00	1.41
485000	0.049	98.822	2.138	47	0	0.000	0.047	0.464	-120.08	-197.13	-0.00	0.69
486000	0.013	97.780	1.206	42	0	0.000	0.374	-0.178	-113.31	-176.23	0.00	-2.20
487000	0.002	13.141	0.462	43	0	0.000	0.575	-0.405	-111.41	-180.33	-0.00	-0.69
488000	0.011	13.802	1.288	43	0	0.000	0.482	-0.746	-108.05	-180.34	-0.00	0.00
489000	0.000	264.203	1.895	43	0	0.000	0.572	0.112	-130.49	-180.45	-0.00	0.31
490000	0.002	33.080	1.783	45	0	0.000	0.445	-0.675	-109.44	-188.67	0.00	0.00
491000	0.102	76.449	1.672	47	0	0.000	0.386	-0.463	-114.43	-197.10	0.00	0.00
492000	0.226	129.000	1.786	40	0	0.000	0.429	-0.827	-114.09	-168.04	0.00	-5.84
493000	0.010	36.195	1.641	40	0	0.000	0.508	0.235	-112.70	-168.03	0.00	3.19
494000	0.007	71.529	0.915	41	0	0.000	0.444	-0.374	-113.49	-172.12	-0.00	0.00
495000	0.011	23.345	0.985	53	0	0.000	0.470	-1.637	-110.27	-222.80	-0.00	0.00
496000	0.030	437.440	2.902	52	0	0.000	0.236	-0.962	-121.75	-218.52	0.00	-1.47
497000	0.030	19.867	1.323	43	0	0.000	0.388	-1.865	-110.85	-180.34	0.00	0.68
498000	0.048	104.689	2.306	51	0	0.000	0.436	-0.232	-113.67	-214.17	0.00	2.40
499000	0.004	17.167	0.944	40	0	0.000	0.573	-1.728	-114.06	-168.02	0.00	0.00
500000	0.006	19.303	1.177	42	0	0.000	0.543	-0.289	-119.47	-176.22	-0.00	0.69
501000	0.076	18.768	1.126	41	0	0.000	0.432	0.968	-112.30	-172.12	0.00	0.00
502000	0.017	73.171	1.735	47	0	0.000	0.357	-1.626	-110.54	-197.09	0.00	0.04
503000	0.108	50.552	1.582	49	0	0.000	0.342	-1.341	-118.74	-205.60	-0.00	0.69
504000	0.009	40.924	1.134	49	0	0.000	0.419	-0.294	-118.82	-205.58	0.00	4.87
505000	0.011	105.031	1.427	42	0	0.000	0.473	-0.317	-114.44	-176.23	0.00	0.00
506000	0.015	139.703	2.779	39	0	0.000	0.483	-0.552	-120.20	-164.02	-0.00	-0.69
507000	0.005	66.507	1.741	45	0	0.000	0.589	-0.973	-115.85	-188.68	-0.00	0.00
508000	0.004	24.022	1.193	44	0	0.000	0.373	-0.292	-107.85	-184.49	0.00	-1.79
509000	0.003	68.128	2.728	44	0	0.000	0.384	-1.194	-115.85	-184.52	0.00	-0.69
510000	0.014	19.938	0.667	36	0	0.000	0.451	0.078	-110.96	-151.96	0.00	-7.19
511000	0.238	90.560	1.254	45	0	0.000	0.315	-0.326	-111.55	-188.68	0.00	0.00
512000	0.029	31.154	0.586	49	0	0.000	0.455	-0.568	-108.92	-205.57	0.00	-0.69
513000	0.037	63.563	0.703	44	0	0.000	0.604	-0.764	-118.11	-184.48	0.00	-0.69
514000	0.015	19.001	0.778	37	0	0.000	0.668	-0.738	-115.41	-155.94	0.00	4.85
515000	0.001	55.472	1.468	44	0	0.000	0.643	-0.722	-118.00	-184.49	0.02	0.00
516000	0.088	50.358	0.799	41	0	0.000	0.567	0.070	-113.99	-172.11	-0.00	0.00
517000	0.021	52.987	1.791	44	0	0.000	0.439	-0.521	-115.15	-184.51	0.00	-0.26
518000	0.005	25.280	0.903	47	0	0.000	0.556	-0.955	-111.35	-197.08	0.00	-1.86
519000	0.001	27.164	1.604	45	0	0.000	0.295	0.652	-115.41	-188.67	0.01	0.00
520000	0.004	18.847	0.913	38	0	0.000	0.514	-0.067	-114.13	-159.94	0.00	-1.03
521000	0.032	27.700	1.585	42	0	0.000	0.296	-0.955	-114.53	-176.23	0.00	0.00
522000	0.021	68.917	1.083	46	0	0.000	0.407	-0.322	-108.69	-192.87	-0.00	1.66
523000	0.105	57.032	2.121	40	0	0.000	0.528	-0.193	-115.12	-168.04	-0.03	0.00
524000	0.009	7.210	1.201	35	0	0.000	0.591	-0.770	-111.59	-148.00	0.00	4.20
525000	0.026	111.254	3.486	46	0	0.000	0.271	-1.565	-121.34	-192.90	-0.00	0.00
526000	0.125	91.646	2.042	45	0	0.000	0.367	-1.457	-118.33	-188.70	-0.02	0.00
527000	0.012	41.832	1.286	44	0	0.000	0.399	-0.230	-113.32	-184.49	0.00	0.00
528000	0.056	49.623	1.113	39	0	0.000	0.642	-0.718	-115.87	-163.97	0.00	0.00
529000	0.000	70.406	0.905	48	0	0.000	0.480	-0.067	-116.84	-201.33	-0.00	1.22
530000	0.002	30.932	0.690	44	0	0.000	0.459	-0.556	-108.50	-184.50	0.00	0.60
531000	0.060	233.960	2.742	47	0	0.000	0.371	-0.009	-110.55	-197.11	-0.00	0.00
532000	0.009	124.874	0.798	31	0	0.000	0.522	-0.442	-111.71	-132.51	0.00	-0.69
533000	0.302	22.744	1.689	34	0	0.000	0.434	-0.051	-114.67	-144.10	0.00	-0.93
534000	0.030	50.922	1.089	38	0	0.000	0.397	-0.058	-108.42	-159.95	0.00	-3.63
535000	0.040	47.473	1.732	44	0	0.000	0.423	-0.122	-113.13	-184.50	0.01	0.00
536000	0.034	45.404	1.266	42	0	0.000	0.337	-0.459	-112.14	-176.22	0.00	-0.83
537000	0.066	41.088	1.822	39	0	0.000	0.309	-1.032	-115.12	-163.99	0.00	0.41
538000	0.005	82.410	1.268	40	0	0.000	0.435	-0.803	-117.44	-168.03	0.00	0.00
539000	0.050	29.062	1.804	37	0	0.000	0.381	-0.523	-110.71	-155.95	0.00	0.94
540000	0.002	19.041	0.752	39	0	0.000	0.479	-0.286	-115.31	-163.98	0.00	-2.18
541000	0.022	18.506	0.632	40	0	0.000	0.426	-0.427	-107.14	-168.02	-0.00	-0.69
542000	0.007	96.199	1.321	39	0	0.000	0.448	-0.442	-118.60	-163.98	-0.00	0.00
543000	0.074	42.735	1.201	39	0	0.000	0.388	-0.723	-113.42	-163.98	0.00	0.00
544000	0.021	35.158	0.798	38	0	0.000	0.574	0.005	-110.01	-159.94	0.00	0.00
545000	0.001	39.889	0.752	38	0	0.000	0.447	-0.814	-107.22	-159.94	-0.00	1.42
546000	0.117	58.023	1.280	39	0	0.000	0.351	-0.261	-119.34	-164.03	-0.00	0.00
547000	0.039	45.778	1.161	46	0	0.000	0.382	1.476	-119.66	-192.88	0.00	0.00
548000	0.135	900.821	1.306	43	0	0.000	0.430	-1.816	-112.23	-180.38	0.00	1.09
549000	0.037	33.865	1.489	52	0	0.000	0.355	1.010	-114.17	-218.48	0.00	0.73
550000	0.009	62.368	0.743	47	0	0.000	0.706	-0.205	-114.73	-197.08	0.00	-5.57
551000	0.014	21.032	1.303	35	0	0.000	0.406	-0.672	-108.24	-148.01	-0.03	0.00
552000	0.006	46.042	0.877	34	0	0.000	0.568	-0.170	-117.20	-144.09	0.00	-1.44
553000	0.015	27.344	2.057	42	0	0.000	0.481	-0.498	-109.78	-176.21	0.00	-0.69
554000	0.012	34.502	1.269	42	0	0.000	0.577	-0.780	-116.80	-176.21	0.00	-3.01
555000	0.001	5.603	0.798	39	0	0.000	0.494	0.045	-115.63	-163.96	0.00	-0.93
556000	0.000	46.707	1.328	48	0	0.000	0.424	-1.541	-111.49	-201.32	0.00	0.00
557000	0.024	83.281	1.519	39	0	0.000	0.536	-0.345	-117.90	-164.00	-0.09	0.00
558000	0.001	30.230	0.957	41	0	0.000	0.530	-0.157	-113.35	-172.11	0.00	1.24
559000	0.065	34.079	1.193	42	0	0.000	0.547	-0.925	-113.94	-176.22	-0.00	0.00
560000	0.033	20.359	0.860	44	0	0.000	0.561	-0.378	-115.11	-184.49	0.00	-0.69
561000	0.002	12.550	0.366	39	0	0.000	0.594	-1.293	-114.62	-163.96	0.00	-1.26
562000	0.001	43.662	0.545	39	0	0.000	0.364	0.255	-108.57	-163.98	0.00	1.23
563000	0.035	67.135	1.042	38	0	0.000	0.603	-0.024	-123.46	-159.95	0.00	-0.79
564000	0.004	233.576	2.026	41	0	0.000	0.381	0.097	-118.40	-172.15	-0.00	0.00
565000	0.004	13.760	1.459	36	0	0.000	0.518	-1.447	-114.93	-151.96	0.00	3.95
566000	0.003	53.557	1.034	51	0	0.000	0.408	-0.493	-117.90	-214.16	0.00	-0.25
567000	0.005	45.165	1.306	45	0	0.000	0.600	-0.320	-115.46	-188.68	-0.00	0.00
568000	0.032	55.471	1.447	39	0	0.000	0.463	-0.174	-106.70	-163.97	0.00	0.00
569000	0.004	42.406	1.415	41	0	0.000	0.385	-0.656	-121.40	-172.12	0.00	-0.73
570000	0.270	183.701	1.105	39	0	0.000	0.243	-0.938	-113.18	-164.01	0.00	-1.58
571000	0.059	15.152	1.327	39	0	0.000	0.458	-0.524	-112.72	-163.98	0.00	2.86
572000	0.003	25.779	2.022	38	0	0.000	0.446	-1.398	-108.34	-159.94	-0.03	0.00
573000	0.222	32.282	1.875	41	0	0.000	0.355	-0.111	-115.00	-172.13	0.00	0.00
574000	0.010	32.578	1.536	42	0	0.000	0.567	0.145	-121.35	-176.21	0.00	-0.68
575000	0.027	22.897	1.944	42	0	0.000	0.351	-1.413	-117.80	-176.22	-0.00	1.64
576000	0.006	21.877	0.858	44	0	0.000	0.435	-0.155	-108.80	-184.49	0.01	0.00
577000	0.002	87.398	0.847	44	0	0.000	0.527	-0.797	-114.41	-184.51	-0.00	0.00
578000	0.067	12.472	0.981	42	0	0.000	0.432	-0.699	-112.24	-176.20	0.00	-0.69
579000	0.106	32.360	0.868	44	0	0.000	0.682	-0.539	-116.71	-184.49	0.00	4.37
580000	0.002	20.773	0.912	45	0	0.000	0.381	-1.020	-113.65	-188.66	0.00	-2.07
581000	0.020	69.729	1.384	35	0	0.000	0.462	-0.781	-109.44	-148.02	0.00	0.00
582000	0.036	10.424	1.367	39	0	0.000	0.436	-1.570	-112.39	-163.97	0.00	-2.82
583000	0.003	72.880	0.734	31	0	0.000	0.468	0.050	-116.86	-132.52	-0.05	-0.69
584000	0.004	8.451	1.531	34	0	0.000	0.661	-0.261	-116.33	-144.08	-0.00	0.00
585000	0.041	31.724	1.266	37	0	0.000	0.365	-1.283	-110.54	-155.94	0.00	0.00
586000	0.168	40.621	2.049	37	0	0.000	0.356	-0.102	-116.35	-155.97	0.00	-3.09
587000	0.043	23.374	1.096	42	0	0.000	0.451	-0.474	-120.76	-176.21	0.00	-0.52
588000	0.097	66.114	1.452	35	0	0.000	0.410	0.865	-116.39	-148.04	0.00	0.00
589000	0.035	11.502	0.969	48	0	0.000	0.497	-1.912	-114.83	-201.32	0.00	4.67
590000	0.124	59.469	3.062	39	0	0.000	0.424	-1.592	-118.76	-164.01	-0.00	0.00
591000	0.101	93.360	2.362	48	0	0.000	0.319	-0.743	-111.91	-201.34	-0.00	1.80
592000	0.000	21.184	0.519	45	0	0.000	0.563	-0.198	-112.03	-188.65	0.00	-1.19
593000	0.048	41.853	1.016	38	0	0.000	0.393	-0.198	-113.92	-159.96	0.00	0.00
594000	0.085	90.218	1.732	46	0	0.000	0.429	0.359	-113.52	-192.88	0.00	-0.10
595000	0.013	78.611	1.294	40	0	0.000	0.488	-0.190	-115.23	-168.03	0.00	0.00
596000	0.018	120.058	1.678	49	0	0.000	0.382	0.924	-115.11	-205.60	0.00	-0.07
597000	0.063	25.661	1.688	44	0	0.000	0.425	-0.448	-107.39	-184.49	0.00	-3.90
598000	0.061	30.123	1.368	37	0	0.000	0.417	-1.460	-113.67	-155.95	0.00	0.00
599000	0.064	97.756	1.117	38	0	0.000	0.484	-0.318	-116.40	-159.98	-0.00	0.00
600000	0.004	67.297	1.122	38	0	0.000	0.402	0.085	-111.32	-159.96	0.00	0.00
601000	0.025	153.362	0.844	52	0	0.000	0.452	-0.621	-110.37	-218.48	-0.00	-0.69
602000	0.048	8.314	0.798	46	0	0.000	0.432	-0.492	-117.30	-192.85	0.00	-0.92
603000	0.015	20.175	1.262	45	0	0.000	0.453	-1.161	-111.36	-188.67	-0.00	0.69
604000	0.010	24.597	1.399	39	0	0.000	0.525	-0.074	-112.80	-163.97	0.00	0.00
605000	0.005	108.614	1.458	43	0	0.000	0.493	0.141	-120.24	-180.37	0.00	2.34
606000	0.002	14.623	0.453	44	0	0.000	0.706	0.189	-115.62	-184.48	0.00	-3.38
607000	0.091	67.424	1.656	49	0	0.000	0.329	-0.123	-116.40	-205.61	-0.00	0.00
608000	0.082	80.477	0.731	37	0	0.000	0.435	-0.917	-118.48	-155.97	0.00	0.72
609000	0.011	14.552	1.176	41	0	0.000	0.576	-0.671	-111.11	-172.10	0.00	4.90
610000	0.001	110.463	1.071	41	0	0.000	0.480	-0.345	-108.25	-172.11	0.00	0.00
611000	0.018	30.666	1.663	45	0	0.000	0.444	-0.407	-114.84	-188.67	-0.00	0.00
612000	0.111	245.770	1.581	46	0	0.000	0.404	-1.164	-117.24	-192.89	0.00	1.15
613000	0.020	21.524	0.983	46	0	0.000	0.426	-0.780	-109.70	-192.86	0.00	4.77
614000	0.101	43.841	0.945	41	0	0.000	0.432	-0.684	-108.47	-172.11	0.00	-0.69
615000	0.006	13.764	1.937	43	0	0.000	0.344	-0.643	-109.06	-180.34	-0.00	0.00
616000	0.013	40.569	0.980	52	0	0.000	0.461	-0.484	-115.45	-218.47	0.00	-1.27
617000	0.005	9.007	0.810	40	0	0.000	0.507	-0.064	-110.99	-168.02	0.00	0.00
618000	0.043	121.651	1.767	45	0	0.000	0.424	0.120	-115.07	-188.69	-0.00	0.00
619000	0.011	18.469	1.841	35	0	0.000	0.404	0.264	-108.17	-148.02	-0.00	0.00
620000	0.004	128.540	1.086	38	0	0.000	0.401	-1.253	-114.58	-159.96	-0.01	-0.69
621000	0.053	44.947	1.742	43	0	0.000	0.582	-0.605	-117.48	-180.36	0.00	-0.69
622000	0.012	61.979	1.042	45	0	0.000	0.510	0.427	-114.58	-188.66	0.00	0.00
623000	0.120	111.088	1.621	47	0	0.000	0.338	-0.347	-116.62	-197.10	-0.00	0.00
624000	0.020	16.601	0.840	43	0	0.000	0.549	-0.544	-114.75	-180.34	0.00	-0.43
625000	0.003	10.012	1.018	39	0	0.000	0.576	-0.721	-117.54	-163.96	-0.00	0.00
626000	0.041	17.256	1.002	45	0	0.000	0.500	0.271	-112.59	-188.66	0.00	0.00
627000	0.005	204.980	1.950	46	0	0.000	0.347	-1.245	-112.81	-192.89	0.00	0.00
628000	0.029	31.107	0.838	41	0	0.000	0.597	-0.724	-109.35	-172.11	0.00	-5.50
629000	0.007	74.086	1.745	48	0	0.000	0.354	0.131	-117.10	-201.34	0.00	0.00
630000	0.029	78.571	1.207	48	0	0.000	0.544	-1.369	-119.80	-201.34	0.00	0.69
631000	0.031	96.420	0.940	39	0	0.000	0.509	-0.205	-112.01	-163.99	-0.00	0.00
632000	0.089	22.318	1.437	30	0	0.000	0.414	-1.142	-112.79	-128.71	0.00	0.00
633000	0.009	69.318	0.925	41	0	0.000	0.443	-0.903	-113.31	-172.11	0.00	1.95
634000	0.018	86.210	1.066	40	0	0.000	0.487	0.444	-111.92	-168.05	-0.00	-0.69
635000	0.046	65.913	2.198	50	0	0.000	0.417	0.194	-116.83	-209.90	-0.00	0.00
636000	0.006	43.662	1.658	35	0	0.000	0.460	-0.506	-108.92	-148.03	-0.00	0.00
637000	0.001	45.840	1.384	41	0	0.000	0.455	-0.365	-110.73	-172.11	0.00	0.00
638000	0.005	73.714	0.921	48	0	0.000	0.400	-0.871	-112.84	-201.33	0.00	0.00
639000	0.020	131.852	1.644	44	0	0.000	0.537	-0.039	-109.06	-184.50	0.00	4.57
640000	0.024	100.390	0.750	39	0	0.000	0.616	0.527	-116.14	-163.97	0.00	-1.38
641000	0.000	19.199	1.501	34	0	0.000	0.462	-1.542	-109.07	-144.09	0.00	-2.20
642000	0.051	52.288	1.075	46	0	0.000	0.326	-0.600	-117.89	-192.87	-0.00	0.00
643000	0.107	88.326	1.224	34	0	0.000	0.501	-0.634	-108.94	-144.09	-0.00	0.00
644000	0.001	104.626	0.875	38	0	0.000	0.578	-0.969	-118.52	-159.96	0.02	0.00
645000	0.016	44.672	1.745	39	0	0.000	0.466	-0.917	-107.80	-163.97	0.00	0.00
646000	0.002	5.248	0.648	40	0	0.000	0.535	-0.323	-114.27	-168.01	0.01	0.00
647000	0.030	51.122	1.579	41	0	0.000	0.316	-0.774	-112.99	-172.12	0.00	0.00
648000	0.002	44.630	1.463	42	0	0.000	0.565	-0.475	-115.20	-176.22	0.00	0.69
649000	0.003	386.129	1.417	47	0	0.000	0.537	0.191	-116.49	-197.12	0.00	-0.38
650000	0.001	40.498	1.111	37	0	0.000	0.382	0.088	-114.22	-155.93	0.00	-0.06
651000	0.000	85.721	0.666	43	0	0.000	0.658	-1.400	-113.98	-180.34	0.00	0.00
652000	0.008	63.123	1.123	35	0	0.000	0.458	-0.321	-119.91	-148.05	0.00	-1.90
653000	0.103	72.898	1.279	37	0	0.000	0.467	-0.867	-119.67	-155.96	-0.00	0.00
654000	0.031	62.888	1.257	46	0	0.000	0.341	-0.995	-108.72	-192.87	0.00	0.51
655000	0.008	55.314	1.219	43	0	0.000	0.433	0.141	-111.08	-180.34	0.00	-0.69
656000	0.023	51.644	1.997	39	0	0.000	0.518	-1.455	-113.67	-163.99	-0.00	0.00
657000	0.014	22.997	0.868	37	0	0.000	0.582	-0.548	-109.24	-155.93	0.00	4.77
658000	0.025	335.075	2.147	43	0	0.000	0.541	-0.619	-119.26	-180.38	-0.00	0.00
659000	0.002	83.756	1.766	46	0	0.000	0.369	-0.338	-112.53	-192.87	0.00	4.41
660000	0.003	15.463	1.323	43	0	0.000	0.347	0.492	-115.43	-180.34	-0.04	0.00
661000	0.038	57.207	1.300	41	0	0.000	0.463	0.167	-113.83	-172.11	0.00	0.08
662000	0.015	24.970	0.939	41	0	0.000	0.370	-1.103	-106.51	-172.11	0.00	-1.07
663000	0.189	91.146	1.326	35	0	0.000	0.413	0.000	-105.52	-148.03	-0.00	0.00
664000	0.110	22.921	1.620	49	0	0.000	0.458	-0.544	-111.65	-205.57	0.00	-3.19
665000	0.009	65.204	1.405	43	0	0.000	0.334	-0.392	-107.44	-180.35	-0.00	-0.69
666000	0.085	33.505	1.400	40	0	0.000	0.409	-0.485	-112.45	-168.03	0.00	-0.17
667000	0.072	54.647	3.043	54	0	0.000	0.282	-0.499	-113.01	-227.19	-0.00	0.00
668000	0.069	135.774	3.268	45	0	0.000	0.289	-0.675	-125.83	-188.73	0.00	2.38
669000	0.008	24.825	1.019	40	0	0.000	0.416	0.193	-111.94	-168.03	-0.00	0.00
670000	0.010	20.710	0.955	38	0	0.000	0.566	-0.408	-114.23	-159.93	-0.00	0.00
671000	0.031	79.533	1.479	44	0	0.000	0.386	0.283	-116.02	-184.49	-0.00	0.00
672000	0.014	66.127	2.058	39	0	0.000	0.447	-0.877	-115.18	-163.99	0.00	-2.96
673000	0.038	50.708	1.947	49	0	0.000	0.286	-0.384	-110.93	-205.60	0.00	-3.37
674000	0.125	184.030	3.565	42	0	0.000	0.363	-0.882	-121.56	-176.29	-0.00	0.00
675000	0.093	38.207	1.132	41	0	0.000	0.421	-0.288	-111.55	-172.12	-0.06	1.59
676000	0.066	48.082	1.133	39	0	0.000	0.431	-0.640	-110.03	-163.99	0.00	-1.04
677000	0.008	63.445	0.609	44	0	0.000	0.526	-0.760	-112.12	-184.50	0.00	1.68
678000	0.003	52.044	1.184	44	0	0.000	0.650	0.391	-115.05	-184.49	-0.00	0.00
679000	0.045	114.903	0.705	53	0	0.000	0.530	-0.707	-114.89	-222.81	0.00	0.00
680000	0.003	11.678	1.001	41	0	0.000	0.492	0.215	-106.92	-172.10	0.00	-0.96
681000	0.046	47.547	0.986	41	0	0.000	0.406	-0.070	-118.31	-172.13	-0.00	0.00
682000	0.009	9.973	0.871	46	0	0.000	0.518	-0.894	-111.33	-192.85	0.00	0.69
683000	0.061	29.686	0.845	36	0	0.000	0.478	-0.727	-112.07	-151.96	0.00	0.00
684000	0.007	69.683	0.972	43	0	0.000	0.422	-0.152	-117.52	-180.36	0.00	-3.57
685000	0.009	223.750	2.039	45	0	0.000	0.191	-0.719	-117.91	-188.74	-0.00	1.06
686000	0.004	39.413	1.467	43	0	0.000	0.418	-1.113	-115.13	-180.36	-0.00	0.00
687000	0.002	26.273	0.606	42	0	0.000	0.568	-0.415	-110.74	-176.20	0.00	0.00
688000	0.035	10.744	1.562	40	0	0.000	0.506	-0.645	-109.71	-168.02	-0.00	0.00
689000	0.012	56.753	0.812	43	0	0.000	0.563	-0.258	-113.35	-180.33	0.00	-0.46
690000	0.001	152.665	1.605	37	0	0.000	0.285	-1.712	-111.52	-155.96	0.00	-0.56
691000	0.045	94.892	1.018	38	0	0.000	0.406	-0.275	-110.49	-159.96	0.00	-1.48
692000	0.209	412.315	1.586	42	0	0.000	0.315	-0.099	-112.28	-176.33	0.00	0.00
693000	0.090	42.846	1.378	47	0	0.000	0.368	-1.694	-112.07	-197.08	0.00	0.00
694000	0.034	29.602	1.999	44	0	0.000	0.470	-1.284	-108.90	-184.50	-0.00	0.00
695000	0.008	43.218	2.824	44	0	0.000	0.265	-1.076	-118.00	-184.53	-0.01	0.90
696000	0.032	111.048	1.199	52	0	0.000	0.362	-0.538	-120.03	-218.51	-0.07	0.00
697000	0.039	40.703	1.713	43	0	0.000	0.398	-0.362	-109.82	-180.35	0.00	-1.26
698000	0.043	43.448	1.084	45	0	0.000	0.453	-1.851	-115.60	-188.68	0.00	0.69
699000	0.001	25.456	1.003	42	0	0.000	0.600	-0.886	-113.15	-176.21	0.00	-1.32
700000	0.033	54.160	0.757	43	0	0.000	0.387	-1.306	-115.13	-180.36	0.00	-1.56
701000	0.054	33.445	2.610	46	0	0.000	0.405	0.174	-111.76	-192.88	-0.00	0.00
702000	0.051	28.589	1.117	42	0	0.000	0.430	-0.671	-109.52	-176.21	0.00	-0.69
703000	0.117	131.458	2.550	46	0	0.000	0.235	-1.010	-116.39	-192.90	-0.00	0.00
704000	0.029	43.357	1.377	37	0	0.000	0.383	-1.511	-115.78	-155.95	0.00	0.00
705000	0.203	111.515	1.416	45	0	0.000	0.302	-1.902	-113.36	-188.68	-0.00	1.38
706000	0.002	79.210	1.013	44	0	0.000	0.527	-0.902	-112.65	-184.51	0.00	0.00
707000	0.000	161.224	1.306	42	0	0.000	0.347	-1.656	-109.91	-176.24	0.00	0.35
708000	0.034	30.583	1.193	41	0	0.000	0.384	-0.334	-109.90	-172.11	0.00	-1.01
709000	0.003	59.288	2.073	45	0	0.000	0.392	-0.238	-113.06	-188.68	-0.00	0.00
710000	0.035	59.425	1.352	40	0	0.000	0.353	-1.208	-119.45	-168.07	0.00	0.00
711000	0.043	91.458	1.538	41	0	0.000	0.423	-1.070	-113.56	-172.12	0.00	0.00
712000	0.010	46.195	0.869	44	0	0.000	0.402	-0.219	-113.86	-184.49	0.00	0.00
713000	0.004	13.771	1.426	45	0	0.000	0.483	-0.469	-109.44	-188.66	0.00	0.27
714000	0.024	40.225	1.191	47	0	0.000	0.435	0.147	-108.52	-197.08	0.02	0.00
715000	0.003	19.501	1.305	40	0	0.000	0.580	0.250	-114.65	-168.03	-0.00	0.84
716000	0.007	14.572	1.127	45	0	0.000	0.565	-0.725	-114.10	-188.66	-0.02	0.00
717000	0.003	24.527	0.997	40	0	0.000	0.431	-0.549	-111.45	-168.02	0.00	0.00
718000	0.032	84.702	1.820	47	0	0.000	0.348	-0.492	-117.20	-197.11	0.00	0.00
719000	0.004	120.960	1.581	41	0	0.000	0.453	-0.676	-111.26	-172.12	-0.00	-0.69
720000	0.024	23.423	1.508	40	0	0.000	0.497	-0.675	-116.75	-168.03	0.00	0.00
721000	0.006	25.809	1.413	44	0	0.000	0.383	-1.091	-109.78	-184.49	-0.00	-0.69
722000	0.048	95.372	1.471	41	0	0.000	0.319	-0.547	-106.14	-172.12	0.01	0.00
723000	0.129	36.952	1.405	46	0	0.000	0.410	-0.812	-119.00	-192.87	0.00	-1.43
724000	0.063	9.497	1.228	33	0	0.000	0.531	-0.498	-111.40	-140.19	0.00	0.00
725000	0.002	25.632	1.544	41	0	0.000	0.436	-0.783	-109.14	-172.11	-0.03	0.00
726000	0.028	28.825	0.634	42	0	0.000	0.567	-0.911	-116.73	-176.21	-0.00	0.00
727000	0.125	8.157	0.739	35	0	0.000	0.523	0.672	-114.35	-148.00	0.00	-1.57
728000	0.002	29.027	1.772	46	0	0.000	0.600	-0.299	-112.49	-192.86	-0.00	-0.69
729000	0.003	13.441	0.691	43	0	0.000	0.725	-0.117	-114.47	-180.33	-0.00	0.00
730000	0.046	18.757	1.269	44	0	0.000	0.512	-0.123	-109.37	-184.49	0.00	-1.82
731000	0.002	116.658	1.198	45	0	0.000	0.372	-0.591	-108.48	-188.67	0.00	1.13
732000	0.100	160.292	1.417	53	0	0.000	0.346	0.812	-110.08	-222.83	0.00	0.69
733000	0.037	92.615	2.406	40	0	0.000	0.352	-0.277	-115.62	-168.06	0.00	0.00
734000	0.018	18.401	0.888	39	0	0.000	0.517	-0.253	-112.30	-163.97	0.00	4.67
735000	0.006	89.748	2.068	39	0	0.000	0.379	-0.795	-115.06	-164.00	-0.00	-0.69
736000	0.012	28.699	1.511	48	0	0.000	0.328	0.240	-112.22	-201.32	0.00	0.69
737000	0.011	19.284	1.880	39	0	0.000	0.316	-0.793	-106.05	-163.97	0.00	0.53
738000	0.027	96.172	3.218	49	0	0.000	0.347	-0.682	-122.70	-205.64	-0.00	-0.69
739000	0.021	48.941	1.929	49	0	0.000	0.534	0.152	-119.05	-205.59	0.00	0.69
740000	0.023	25.744	1.332	51	0	0.000	0.362	-0.594	-103.99	-214.15	-0.00	0.00
741000	0.001	148.042	0.748	40	0	0.000	0.483	0.169	-115.52	-168.04	-0.03	-0.69
742000	0.001	21.089	0.519	47	0	0.000	0.485	-0.349	-111.38	-197.07	-0.00	0.69
743000	0.352	108.707	2.761	44	0	0.000	0.241	-0.194	-120.38	-184.54	0.00	0.69
744000	0.007	194.184	2.354	47	0	0.000	0.297	-0.106	-112.21	-197.10	0.00	0.56
745000	0.001	32.915	2.138	36	0	0.000	0.501	-0.785	-113.25	-151.97	0.00	2.19
746000	0.010	10.786	0.923	42	0	0.000	0.614	-0.757	-113.84	-176.20	0.00	-0.58
747000	0.013	58.738	1.090	41	0	0.000	0.556	-0.695	-114.05	-172.11	-0.00	-0.69
748000	0.005	37.867	2.166	47	0	0.000	0.397	1.175	-116.89	-197.08	-0.00	0.00
749000	0.016	59.679	0.742	43	0	0.000	0.491	-0.416	-111.89	-180.35	-0.00	0.00
750000	0.004	113.799	1.016	53	0	0.000	0.439	0.220	-112.20	-222.83	0.00	-0.69
751000	0.173	90.105	1.464	43	0	0.000	0.371	-2.463	-122.25	-180.38	0.00	-1.98
752000	0.109	39.685	1.430	40	0	0.000	0.579	-0.595	-119.35	-168.04	-0.00	0.00
753000	0.001	19.195	0.624	45	0	0.000	0.565	0.310	-108.24	-188.66	-0.00	0.00
754000	0.152	61.925	1.698	38	0	0.000	0.413	-1.829	-114.40	-159.95	0.00	2.21
755000	0.045	26.520	1.264	47	0	0.000	0.531	-0.298	-113.27	-197.08	0.00	-0.83
756000	0.005	32.878	1.054	53	0	0.000	0.432	-0.739	-117.96	-222.81	0.00	0.00
757000	0.005	7.528	0.811	46	0	0.000	0.598	-0.901	-112.06	-192.84	-0.00	1.18
758000	0.003	40.025	1.172	41	0	0.000	0.399	0.345	-114.19	-172.12	0.00	0.00
759000	0.038	40.517	1.300	41	0	0.000	0.518	1.395	-115.85	-172.11	0.00	0.56
760000	0.021	115.782	0.891	40	0	0.000	0.488	-0.170	-115.64	-168.05	0.00	3.64
761000	0.001	25.801	2.140	43	0	0.000	0.484	-0.672	-112.99	-180.35	-0.00	0.00
762000	0.005	225.624	1.093	35	0	0.000	0.402	-0.930	-112.84	-148.04	0.00	0.00
763000	0.022	35.758	1.325	42	0	0.000	0.449	-2.068	-110.07	-176.21	0.02	0.00
764000	0.019	37.831	1.131	39	0	0.000	0.346	-0.513	-108.80	-163.98	0.00	0.69
765000	0.092	334.538	1.340	51	0	0.000	0.321	-0.494	-119.11	-214.19	-0.00	0.00
766000	0.024	36.841	0.955	41	0	0.000	0.514	-0.878	-108.14	-172.11	0.00	0.00
767000	0.019	27.770	0.981	46	0	0.000	0.391	-0.813	-110.70	-192.86	0.00	-0.19
768000	0.024	19.787	1.722	37	0	0.000	0.508	-0.824	-109.40	-155.93	0.00	0.00
769000	0.041	33.213	1.760	39	0	0.000	0.378	-0.892	-108.59	-163.97	-0.00	0.00
770000	0.067	30.427	1.159	44	0	0.000	0.439	-0.137	-113.45	-184.49	-0.00	0.00
771000	0.010	29.293	1.000	44	0	0.000	0.567	-0.019	-113.38	-184.49	0.00	-0.72
772000	0.007	64.509	1.888	44	0	0.000	0.316	0.272	-115.03	-184.50	0.00	0.69
773000	0.160	55.512	1.209	41	0	0.000	0.358	-0.828	-106.43	-172.12	0.00	-3.00
774000	0.038	44.568	0.533	41	0	0.000	0.638	-0.546	-110.28	-172.10	0.00	0.00
775000	0.009	57.425	1.745	42	0	0.000	0.426	-0.618	-107.41	-176.21	0.00	-1.77
776000	0.249	74.985	1.256	43	0	0.000	0.426	-1.385	-116.78	-180.36	0.00	-4.08
777000	0.015	98.768	1.562	52	0	0.000	0.501	-1.155	-118.22	-218.48	0.00	0.53
778000	0.046	10.818	1.366	40	0	0.000	0.485	-0.529	-112.25	-168.03	0.00	-0.69
779000	0.033	51.713	1.745	42	0	0.000	0.409	-0.313	-118.32	-176.25	0.00	-1.07
780000	0.192	62.949	2.633	37	0	0.000	0.424	0.364	-120.63	-155.96	0.00	1.73
781000	0.001	30.382	1.069	42	0	0.000	0.457	-0.467	-116.07	-176.21	0.00	0.69
782000	0.013	57.151	1.919	37	0	0.000	0.439	-0.541	-109.67	-155.96	-0.00	0.00
783000	0.016	44.537	1.203	50	0	0.000	0.441	-0.162	-118.25	-209.87	0.00	-0.69
784000	0.007	119.506	1.058	36	0	0.000	0.473	-0.822	-112.43	-151.97	0.00	-0.13
785000	0.002	7.427	1.506	38	0	0.000	0.520	-0.043	-108.93	-159.93	0.00	0.00
786000	0.119	33.663	1.020	43	0	0.000	0.542	-0.348	-115.53	-180.34	-0.00	0.00
787000	0.001	67.574	1.236	42	0	0.000	0.660	0.185	-118.01	-176.22	-0.00	-0.69
788000	0.138	99.094	3.055	45	0	0.000	0.260	-0.260	-111.72	-188.69	0.00	-0.69
789000	0.009	55.397	1.380	40	0	0.000	0.337	-0.737	-116.55	-168.03	0.00	-0.69
790000	0.022	174.010	1.057	50	0	0.000	0.415	0.103	-117.90	-209.87	0.00	-1.61
791000	0.019	16.517	0.658	45	0	0.000	0.440	0.509	-116.78	-188.66	0.00	3.30
792000	0.029	201.927	1.336	34	0	0.000	0.314	-0.559	-114.06	-144.10	-0.00	0.69
793000	0.056	88.080	2.326	43	0	0.000	0.254	-1.294	-116.37	-180.38	-0.00	0.00
794000	0.013	108.085	1.130	52	0	0.000	0.401	-1.247	-110.55	-218.50	-0.00	0.83
795000	0.011	25.691	0.830	46	0	0.000	0.614	-0.156	-113.06	-192.85	-0.00	0.00
796000	0.011	104.842	0.768	44	0	0.000	0.427	-0.754	-114.50	-184.49	0.00	-2.23
797000	0.027	15.085	0.876	46	0	0.000	0.583	-0.235	-108.87	-192.85	0.00	-1.64
798000	0.001	52.501	0.742	46	0	0.000	0.454	-0.914	-109.88	-192.85	-0.00	-0.69
799000	0.029	48.121	1.544	47	0	0.000	0.502	-0.039	-115.71	-197.08	-0.01	0.00
800000	0.008	81.654	0.789	47	0	0.000	0.464	-0.093	-120.85	-197.10	0.00	4.88
801000	0.005	16.568	0.528	41	0	0.000	0.589	0.022	-110.83	-172.10	0.00	0.00
802000	0.006	64.668	0.519	40	0	0.000	0.582	-0.766	-109.86	-168.02	0.00	-0.35
803000	0.017	22.397	1.450	38	0	0.000	0.450	0.342	-109.39	-159.94	0.00	4.32
804000	0.013	167.382	0.833	40	0	0.000	0.452	0.378	-107.33	-168.03	0.02	0.00
805000	0.004	34.006	1.479	44	0	0.000	0.355	-0.411	-106.03	-184.50	0.00	-1.83
806000	0.036	161.836	1.605	36	0	0.000	0.555	-0.435	-116.22	-151.98	0.00	-1.11
807000	0.005	8.064	0.631	45	0	0.000	0.555	-0.508	-110.04	-188.65	0.01	0.00
808000	0.001	54.236	1.324	43	0	0.000	0.455	-0.973	-112.74	-180.35	0.00	-1.69
809000	0.025	101.179	0.768	47	0	0.000	0.446	-0.603	-107.37	-197.10	0.00	4.34
810000	0.004	28.164	0.692	43	0	0.000	0.341	-0.520	-117.95	-180.36	-0.00	0.00
811000	0.016	16.181	1.522	36	0	0.000	0.380	0.095	-107.58	-151.95	0.00	-1.12
812000	0.041	21.079	1.650	41	0	0.000	0.608	-1.112	-115.02	-172.11	0.00	0.00
813000	0.001	89.053	1.830	47	0	0.000	0.465	-1.860	-119.69	-197.10	-0.00	0.26
814000	0.014	38.925	0.840	34	0	0.000	0.524	-0.330	-114.76	-144.09	0.00	-0.69
815000	0.017	140.005	0.799	49	0	0.000	0.384	-0.186	-110.33	-205.58	0.00	0.00
816000	0.019	134.282	1.221	43	0	0.000	0.420	-0.419	-118.56	-180.36	0.00	3.10
817000	0.011	62.715	1.902	44	0	0.000	0.292	-1.013	-110.32	-184.52	0.00	4.14
818000	0.005	43.675	2.001	44	0	0.000	0.370	-1.419	-114.50	-184.50	0.00	0.35
819000	0.045	27.992	1.507	50	0	0.000	0.307	-0.339	-110.40	-209.87	-0.00	0.00
820000	0.035	80.280	0.786	38	0	0.000	0.534	-0.881	-116.92	-159.94	0.00	-0.80
821000	0.022	24.221	1.465	38	0	0.000	0.430	-0.067	-111.69	-159.95	0.00	0.00
822000	0.003	37.019	1.961	45	0	0.000	0.269	0.030	-117.87	-188.68	0.01	0.00
823000	0.110	128.122	1.841	41	0	0.000	0.507	-1.112	-121.18	-172.15	-0.00	0.00
824000	0.009	61.056	1.047	46	0	0.000	0.401	-0.907	-111.68	-192.87	0.00	0.00
825000	0.021	86.536	0.937	52	0	0.000	0.592	1.062	-120.51	-218.48	0.00	0.00
826000	0.012	120.741	1.235	42	0	0.000	0.565	-0.470	-115.93	-176.22	-0.00	0.00
827000	0.014	193.327	0.843	36	0	0.000	0.588	-0.049	-115.81	-151.99	0.00	-0.91
828000	0.121	38.323	1.331	41	0	0.000	0.477	-0.464	-110.88	-172.11	0.00	-0.23
829000	0.027	64.814	2.205	36	0	0.000	0.469	0.121	-113.17	-151.97	0.00	-3.34
830000	0.024	33.800	1.070	45	0	0.000	0.477	-0.458	-114.77	-188.67	-0.00	-0.69
831000	0.007	27.402	1.001	41	0	0.000	0.419	-1.141	-110.98	-172.10	0.00	4.72
832000	0.007	65.580	2.272	36	0	0.000	0.522	-1.308	-120.38	-151.98	-0.00	0.00
833000	0.242	111.342	1.182	35	0	0.000	0.329	-0.037	-122.29	-148.04	-0.00	0.00
834000	0.006	29.805	0.803	45	0	0.000	0.437	-0.840	-115.31	-188.67	0.00	-1.56
835000	0.040	31.952	0.633	44	0	0.000	0.448	-0.248	-112.07	-184.51	0.00	-0.69
836000	0.005	33.759	2.315	49	0	0.000	0.420	-0.504	-114.59	-205.59	-0.00	0.00
837000	0.042	10.770	0.465	33	0	0.000	0.428	0.118	-104.75	-140.19	-0.00	-0.69
838000	0.018	45.278	0.533	33	0	0.000	0.484	-1.215	-113.97	-140.20	-0.00	1.16
839000	0.002	58.351	0.872	44	0	0.000	0.362	-0.312	-105.40	-184.49	0.00	0.00
840000	0.004	47.743	1.887	45	0	0.000	0.272	-0.127	-115.36	-188.68	0.00	-1.15
841000	0.001	20.252	0.461	43	0	0.000	0.630	-0.799	-111.44	-180.33	0.00	-6.27
842000	0.179	406.720	0.769	42	0	0.000	0.413	-1.170	-120.13	-176.26	-0.00	0.74
843000	0.018	22.121	0.969	38	0	0.000	0.470	-1.032	-120.47	-159.95	0.00	-0.60
844000	0.008	51.005	2.390	42	0	0.000	0.630	-0.648	-118.89	-176.23	-0.00	1.04
845000	0.002	38.050	2.018	44	0	0.000	0.439	-0.355	-112.49	-184.50	0.00	0.00
846000	0.005	42.477	0.427	36	0	0.000	0.493	-0.084	-111.37	-151.97	-0.06	0.00
847000	0.161	52.620	1.142	37	0	0.000	0.497	-0.778	-116.92	-155.98	0.00	0.00
848000	0.025	17.586	0.909	37	0	0.000	0.529	-0.319	-110.17	-155.93	0.00	0.00
849000	0.040	264.379	2.113	37	0	0.000	0.371	-1.141	-110.18	-155.98	0.00	-3.33
850000	0.001	24.703	1.454	37	0	0.000	0.479	0.000	-110.09	-155.93	0.00	-0.69
851000	0.131	29.858	1.549	42	0	0.000	0.382	-0.069	-111.21	-176.21	0.00	-3.57
852000	0.002	40.589	3.365	40	0	0.000	0.324	0.029	-115.27	-168.04	0.00	-2.42
853000	0.012	91.016	1.011	43	0	0.000	0.479	-0.376	-111.15	-180.35	0.00	0.00
854000	0.011	45.517	1.914	41	0	0.000	0.461	0.031	-120.33	-172.14	-0.00	0.00
855000	0.034	76.577	1.931	38	0	0.000	0.299	-0.205	-114.74	-159.97	0.00	3.73
856000	0.010	68.768	0.688	45	0	0.000	0.501	-0.159	-112.01	-188.68	-0.00	0.30
857000	0.009	242.891	1.645	44	0	0.000	0.525	-0.554	-121.90	-184.54	-0.00	0.00
858000	0.016	44.400	0.476	46	0	0.000	0.533	0.438	-111.67	-192.86	0.00	0.00
859000	0.003	53.657	1.308	48	0	0.000	0.480	-1.017	-112.61	-201.32	0.00	-3.32
860000	0.000	136.373	1.971	36	0	0.000	0.418	-0.512	-116.58	-152.00	0.00	1.94
861000	0.070	9.742	0.932	35	0	0.000	0.486	-1.762	-116.70	-148.00	0.00	-1.30
862000	0.000	74.797	0.710	40	0	0.000	0.519	0.172	-110.43	-168.02	0.00	-0.16
863000	0.001	160.614	1.724	43	0	0.000	0.337	-2.602	-120.10	-180.37	-0.02	0.00
864000	0.020	40.637	1.109	44	0	0.000	0.594	-0.157	-117.95	-184.50	-0.00	0.69
865000	0.026	46.612	1.017	37	0	0.000	0.432	-0.969	-112.31	-155.94	0.00	0.00
866000	0.043	74.822	0.893	42	0	0.000	0.398	-0.925	-114.68	-176.23	-0.00	0.00
867000	0.005	59.108	0.884	41	0	0.000	0.305	-0.784	-103.62	-172.11	-0.00	0.00
868000	0.011	33.339	0.788	43	0	0.000	0.503	-0.332	-114.23	-180.33	0.00	4.01
869000	0.050	66.696	2.229	51	0	0.000	0.435	-0.465	-112.00	-214.17	0.00	0.59
870000	0.002	10.817	0.842	40	0	0.000	0.523	-0.924	-111.10	-168.02	-0.00	0.15
871000	0.061	101.033	1.701	42	0	0.000	0.393	0.302	-112.92	-176.23	-0.02	0.00
872000	0.055	151.865	3.055	50	0	0.000	0.380	-0.697	-117.76	-209.90	0.00	4.18
873000	0.122	29.212	1.238	43	0	0.000	0.253	-0.585	-109.58	-180.35	-0.00	0.00
874000	0.016	71.086	1.103	43	0	0.000	0.413	0.243	-114.56	-180.35	-0.00	0.00
875000	0.005	171.659	0.989	43	0	0.000	0.409	-0.133	-109.79	-180.37	0.00	-2.25
876000	0.128	15.607	1.821	40	0	0.000	0.607	-1.243	-116.85	-168.03	0.00	-2.92
877000	0.012	77.364	1.236	47	0	0.000	0.375	0.604	-114.69	-197.09	-0.00	0.17
878000	0.001	41.532	0.741	49	0	0.000	0.528	0.154	-121.65	-205.58	-0.00	-0.69
879000	0.002	27.445	1.093	48	0	0.000	0.361	-0.588	-118.35	-201.32	0.00	-0.69
880000	0.027	34.880	1.197	41	0	0.000	0.255	-0.674	-105.25	-172.11	-0.00	-0.69
881000	0.009	15.430	0.741	41	0	0.000	0.567	-0.315	-114.29	-172.10	0.00	4.45
882000	0.012	106.061	1.135	36	0	0.000	0.287	-0.386	-108.81	-151.98	-0.00	0.59
883000	0.008	91.330	1.228	42	0	0.000	0.327	-0.025	-113.84	-176.22	0.00	0.00
884000	0.164	85.385	2.110	42	0	0.000	0.276	0.322	-117.47	-176.25	0.00	0.00
885000	0.044	265.287	2.054	53	0	0.000	0.274	-0.452	-115.03	-222.85	0.00	0.69
886000	0.007	65.100	1.106	42	0	0.000	0.468	-0.997	-117.74	-176.23	0.00	0.00
887000	0.047	52.505	2.240	37	0	0.000	0.473	-1.260	-114.54	-155.95	0.00	0.00
888000	0.058	36.476	1.258	41	0	0.000	0.518	-0.835	-116.08	-172.11	-0.00	0.23
889000	0.066	54.871	0.853	44	0	0.000	0.477	-0.563	-111.64	-184.50	0.00	-1.38
890000	0.123	42.823	0.927	34	0	0.000	0.428	-0.288	-110.31	-144.10	0.00	-1.47
891000	0.089	61.755	2.362	43	0	0.000	0.507	-0.480	-118.66	-180.35	-0.01	0.00
892000	0.046	59.737	1.444	47	0	0.000	0.426	0.126	-117.91	-197.10	0.00	0.00
893000	0.007	36.992	1.292	34	0	0.000	0.460	-0.195	-110.08	-144.09	-0.00	0.69
894000	0.034	61.891	1.819	44	0	0.000	0.385	-1.558	-117.40	-184.50	-0.00	0.00
895000	0.016	14.030	1.917	38	0	0.000	0.445	0.467	-107.85	-159.94	-0.00	0.69
896000	0.036	14.101	1.849	30	0	0.000	0.605	-0.155	-116.24	-128.71	0.00	-1.62
897000	0.068	71.811	1.777	40	0	0.000	0.436	-0.299	-117.75	-168.04	-0.00	0.00
898000	0.012	203.660	1.671	38	0	0.000	0.487	-0.379	-116.62	-159.97	-0.00	0.69
899000	0.014	69.932	1.661	39	0	0.000	0.509	-0.738	-110.28	-163.99	-0.00	0.00
900000	0.012	48.193	1.066	44	0	0.000	0.569	-0.539	-119.48	-184.49	-0.00	0.69
901000	0.000	168.386	1.807	50	0	0.000	0.401	-1.340	-124.62	-209.90	0.00	-1.32
902000	0.002	28.067	2.597	34	0	0.000	0.541	-0.141	-120.84	-144.10	0.00	-2.71
903000	0.017	34.907	1.045	37	0	0.000	0.629	-0.531	-113.22	-155.94	0.00	-0.65
904000	0.017	33.825	1.128	42	0	0.000	0.404	-1.053	-110.97	-176.21	0.00	-0.75
905000	0.003	14.797	1.676	49	0	0.000	0.450	-0.422	-112.34	-205.58	0.00	-0.69
906000	0.073	10.893	1.238	43	0	0.000	0.577	-0.993	-113.02	-180.34	0.00	-0.69
907000	0.004	43.046	2.034	45	0	0.000	0.495	-0.364	-121.10	-188.68	0.00	3.87
908000	0.012	49.490	1.186	53	0	0.000	0.534	-1.193	-115.74	-222.82	-0.05	0.00
909000	0.039	78.224	0.791	47	0	0.000	0.544	-0.185	-113.81	-197.07	0.00	-0.69
910000	0.007	51.609	1.925	42	0	0.000	0.527	-0.411	-114.81	-176.25	0.00	0.00
911000	0.027	70.325	1.348	40	0	0.000	0.515	-0.852	-117.12	-168.04	-0.00	1.48
912000	0.023	24.268	0.649	43	0	0.000	0.544	-0.097	-113.26	-180.33	-0.00	0.00
913000	0.034	38.987	1.255	37	0	0.000	0.442	-0.058	-119.86	-155.95	0.00	0.69
914000	0.000	14.864	0.577	39	0	0.000	0.647	-0.773	-119.92	-163.97	0.00	-11.73
915000	0.012	20.411	1.062	39	0	0.000	0.426	0.170	-112.51	-163.97	-0.00	0.63
916000	0.005	11.105	1.225	38	0	0.000	0.465	-0.310	-102.47	-159.93	-0.00	-0.69
917000	0.014	47.630	1.487	50	0	0.000	0.334	-0.693	-111.92	-209.87	0.00	-4.78
918000	0.034	19.741	0.741	41	0	0.000	0.557	-1.101	-115.40	-172.10	-0.00	0.00
919000	0.002	15.362	0.797	39	0	0.000	0.507	0.023	-111.50	-163.96	-0.00	0.00
920000	0.044	56.886	0.685	42	0	0.000	0.532	-0.220	-111.48	-176.21	0.00	-1.21
921000	0.044	129.342	0.907	42	0	0.000	0.399	-0.242	-115.70	-176.23	0.00	-0.69
922000	0.074	77.083	1.807	46	0	0.000	0.311	-0.555	-116.05	-192.89	0.00	0.69
923000	0.011	80.363	1.754	42	0	0.000	0.522	-0.342	-117.00	-176.23	-0.00	0.13
924000	0.035	43.348	1.243	45	0	0.000	0.408	0.519	-111.20	-188.67	0.00	0.00
925000	0.035	117.305	1.002	40	0	0.000	0.402	0.342	-108.44	-168.04	-0.00	0.00
926000	0.031	35.208	0.894	37	0	0.000	0.424	-1.110	-112.66	-155.93	-0.00	-0.69
927000	0.007	25.687	1.301	38	0	0.000	0.357	-1.033	-112.16	-159.95	-0.00	0.00
928000	0.026	31.346	1.206	39	0	0.000	0.521	-0.341	-109.02	-163.97	-0.00	0.69
929000	0.013	25.554	1.460	36	0	0.000	0.453	-1.042	-111.98	-151.96	-0.00	0.00
930000	0.029	31.811	2.524	46	0	0.000	0.352	0.534	-112.09	-192.86	0.00	-0.69
931000	0.010	42.495	1.523	43	0	0.000	0.357	-0.908	-112.96	-180.35	-0.00	0.00
932000	0.018	18.636	2.002	45	0	0.000	0.549	-0.200	-115.05	-188.67	-0.00	0.00
933000	0.014	301.850	1.102	46	0	0.000	0.343	-0.383	-112.10	-192.88	0.00	-0.69
934000	0.021	44.753	1.421	30	0	0.000	0.500	-2.019	-115.87	-128.70	0.00	-1.48
935000	0.002	21.092	0.886	49	0	0.000	0.469	-0.363	-119.83	-205.56	-0.00	0.00
936000	0.031	120.063	1.468	42	0	0.000	0.372	-0.932	-118.56	-176.23	0.01	-1.75
937000	0.027	64.773	1.001	34	0	0.000	0.436	-0.236	-114.75	-144.09	0.00	-0.20
938000	0.254	88.553	2.518	41	0	0.000	0.317	0.185	-112.01	-172.14	0.00	0.00
939000	0.011	18.302	1.648	32	0	0.000	0.652	-0.218	-118.07	-136.34	0.00	-0.94
940000	0.151	125.576	1.206	42	0	0.000	0.368	-1.212	-112.58	-176.23	-0.00	0.00
941000	0.078	98.241	2.208	42	0	0.000	0.357	-0.545	-115.54	-176.25	-0.00	0.00
942000	0.006	38.788	0.890	42	0	0.000	0.538	0.254	-115.88	-176.22	-0.00	-0.69
943000	0.024	82.620	0.942	51	0	0.000	0.344	0.584	-112.67	-214.16	-0.00	1.19
944000	0.008	89.893	1.178	41	0	0.000	0.593	-0.465	-113.73	-172.12	-0.00	1.12
945000	0.002	185.019	1.612	37	0	0.000	0.480	-0.164	-117.05	-155.96	0.00	-0.69
946000	0.003	56.803	1.270	40	0	0.000	0.473	-1.162	-113.77	-168.04	0.00	0.69
947000	0.006	48.620	1.464	36	0	0.000	0.369	-0.759	-106.18	-151.96	0.01	0.00
948000	0.058	78.527	1.519	42	0	0.000	0.304	-0.485	-118.21	-176.24	0.00	-0.26
949000	0.001	35.422	1.047	49	0	0.000	0.329	0.071	-115.96	-205.57	0.00	0.00
950000	0.035	77.580	1.468	35	0	0.000	0.373	-0.281	-107.14	-148.02	-0.00	0.00
951000	0.078	152.026	0.868	52	0	0.000	0.496	-0.528	-115.17	-218.50	-0.00	0.00
952000	0.018	155.278	1.269	45	0	0.000	0.338	0.215	-118.09	-188.69	-0.00	0.00
953000	0.054	28.414	0.869	42	0	0.000	0.495	-0.383	-119.40	-176.22	0.00	-3.93
954000	0.029	18.328	0.885	47	0	0.000	0.480	-0.669	-114.45	-197.07	0.00	0.00
955000	0.025	55.348	1.794	45	0	0.000	0.358	0.477	-112.13	-188.68	-0.00	1.13
956000	0.032	184.786	1.894	53	0	0.000	0.376	-0.690	-115.04	-222.84	-0.00	0.00
957000	0.029	55.721	0.781	43	0	0.000	0.429	-0.997	-111.85	-180.35	-0.00	1.01
958000	0.009	86.654	1.298	44	0	0.000	0.499	-0.385	-107.99	-184.50	-0.00	-0.69
959000	0.224	82.837	1.808	44	0	0.000	0.470	0.133	-115.75	-184.50	0.00	0.00
960000	0.069	56.533	1.471	40	0	0.000	0.429	-0.486	-111.36	-168.04	0.00	3.84
961000	0.021	24.099	1.041	37	0	0.000	0.474	-0.536	-110.78	-155.94	0.00	-0.69
962000	0.003	17.388	1.303	43	0	0.000	0.386	-0.414	-115.17	-180.35	0.00	0.00
963000	0.008	79.347	1.134	46	0	0.000	0.453	0.021	-109.74	-192.86	0.00	-7.00
964000	0.043	46.651	0.714	45	0	0.000	0.541	-1.093	-110.62	-188.66	-0.00	0.00
965000	0.066	50.907	2.325	43	0	0.000	0.278	-0.847	-110.00	-180.35	0.00	0.00
966000	0.011	39.548	2.839	44	0	0.000	0.389	0.414	-112.75	-184.51	0.00	-2.34
967000	0.025	41.274	0.577	45	0	0.000	0.494	-0.829	-113.83	-188.67	0.00	0.00
968000	0.001	56.835	1.006	44	0	0.000	0.513	-1.310	-112.60	-184.49	0.00	0.84
969000	0.005	216.394	1.313	43	0	0.000	0.539	-0.767	-115.75	-180.36	0.00	-1.63
970000	0.008	143.034	1.144	42	0	0.000	0.497	-1.664	-113.57	-176.23	0.00	-0.69
971000	0.024	40.118	0.863	41	0	0.000	0.381	-1.278	-106.10	-172.11	0.00	-0.33
972000	0.033	13.897	1.146	35	0	0.000	0.484	-0.657	-109.78	-148.00	0.00	-0.93
973000	0.007	18.369	1.017	35	0	0.000	0.524	-0.595	-111.40	-148.01	0.00	-0.69
974000	0.015	43.565	1.407	39	0	0.000	0.467	-0.578	-111.49	-163.99	-0.01	0.00
975000	0.004	38.635	1.255	37	0	0.000	0.524	-0.290	-117.39	-155.94	-0.00	0.00
976000	0.010	19.552	1.403	35	0	0.000	0.445	-0.723	-109.60	-148.01	0.00	-4.33
977000	0.022	77.144	1.039	40	0	0.000	0.506	-0.037	-115.43	-168.03	0.03	0.00
978000	0.010	59.589	0.786	37	0	0.000	0.585	-0.593	-115.44	-155.95	0.00	-5.78
979000	0.013	54.949	1.910	48	0	0.000	0.473	-0.110	-109.24	-201.33	-0.00	1.45
980000	0.025	37.960	2.316	45	0	0.000	0.428	-0.053	-119.44	-188.69	0.00	-2.31
981000	0.001	44.026	2.006	41	0	0.000	0.433	-0.397	-114.62	-172.13	0.00	0.00
982000	0.002	16.437	0.577	41	0	0.000	0.543	-0.845	-113.86	-172.10	-0.00	0.69
983000	0.002	38.760	1.284	45	0	0.000	0.390	0.645	-111.80	-188.68	0.00	0.69
984000	0.000	113.133	2.681	51	0	0.000	0.357	-0.323	-117.50	-214.18	0.00	-0.69
985000	0.007	8.376	1.377	51	0	0.000	0.543	-0.809	-114.13	-214.14	-0.00	-0.69
986000	0.174	70.351	1.380	39	0	0.000	0.509	-0.656	-118.03	-163.99	0.00	1.78
987000	0.052	92.759	3.341	36	0	0.000	0.198	-0.733	-114.04	-152.00	0.00	3.89
988000	0.001	46.350	0.860	39	0	0.000	0.591	0.252	-115.83	-163.96	0.00	-1.24
989000	0.000	335.869	1.490	51	0	0.000	0.373	-0.480	-117.39	-214.21	0.00	-0.71
990000	0.007	53.271	1.182	50	0	0.000	0.479	-0.121	-112.73	-209.87	0.00	0.00
991000	0.048	4.274	0.684	43	0	0.000	0.505	-1.054	-112.39	-180.33	0.00	-2.26
992000	0.012	30.892	1.709	42	0	0.000	0.552	-1.515	-113.20	-176.23	0.00	1.11
993000	0.019	20.880	1.191	43	0	0.000	0.437	-0.943	-112.51	-180.34	0.00	0.00
994000	0.026	8.264	1.040	40	0	0.000	0.604	-1.158	-109.91	-168.02	0.00	-4.25
995000	0.003	10.633	1.066	42	0	0.000	0.570	-0.913	-114.24	-176.21	0.00	0.00
996000	0.042	18.197	2.229	42	0	0.000	0.367	-0.430	-117.18	-176.23	0.00	0.00
997000	0.004	16.867	0.589	44	0	0.000	0.498	-1.228	-113.93	-184.48	0.00	0.00
998000	0.025	93.583	1.064	40	0	0.000	0.231	-1.322	-116.07	-168.05	0.00	-0.01
999000	0.002	55.562	1.030	42	0	0.000	0.471	-0.756	-113.72	-176.21	0.00	-0.69
1000000	0.017	69.595	1.742	43	0	0.000	0.334	-0.222	-107.70	-180.36	0.00	0.10
