# Supplementary material for: Evolution of communication signals and information during species radiation
Source: Nat Commun. 2020 Oct 2;11:4970. doi: 10.1038/s41467-020-18772-3 (PMC7532446; doi:10.1038/s41467-020-18772-3)
Supplement: Supplementary file 7 — Source Data [file 41467_2020_18772_MOESM7_ESM.zip › Source_Data_Code_Garcia_etal/7_EvolRate_Models/relaxedBM.PC5/PC5.rjmcmc.log]

state	min	max	median	shifts	jumps	jumpvar	SE	root	lnL	lnLp	qlnL.p	qlnL.h
1000	0.065	79.684	1.766	46	0	0.000	0.019	0.197	-89.74	-192.90	-0.00	-0.69
2000	0.024	396.692	0.535	45	0	0.000	0.257	-0.593	-88.64	-188.70	-0.00	0.77
3000	0.113	53.955	1.328	43	0	0.000	0.249	-0.721	-102.43	-180.38	0.00	-0.94
4000	0.017	266.529	0.523	43	0	0.000	0.351	1.100	-103.06	-180.41	-0.00	0.00
5000	0.008	67.867	1.957	39	0	0.000	0.241	0.249	-92.02	-164.00	0.00	-1.06
6000	0.126	96.887	0.662	36	0	0.000	0.212	-0.295	-90.77	-151.98	0.00	0.13
7000	0.056	118.635	0.902	42	0	0.000	0.313	0.633	-91.58	-176.26	-0.00	1.94
8000	0.030	90.713	0.909	42	0	0.000	0.335	0.266	-105.80	-176.23	0.00	-0.69
9000	0.029	95.251	1.424	46	0	0.000	0.092	-0.634	-111.74	-192.90	0.00	-2.37
10000	0.017	214.513	1.155	46	0	0.000	0.268	-0.357	-106.21	-192.90	0.00	0.69
11000	0.068	193.002	1.490	48	0	0.000	0.240	0.900	-98.22	-201.35	-0.12	0.00
12000	0.015	102.620	1.262	45	0	0.000	0.144	0.483	-91.21	-188.72	0.00	4.77
13000	0.022	292.717	1.405	45	0	0.000	0.176	0.792	-98.26	-188.71	0.00	2.04
14000	0.008	145.448	1.188	44	0	0.000	0.013	-0.520	-76.74	-184.55	-0.03	0.00
15000	0.016	220.332	1.000	49	0	0.000	0.008	-1.612	-82.53	-205.62	-0.00	0.00
16000	0.003	602.711	2.297	51	0	0.000	0.003	-0.236	-81.09	-214.20	-0.12	0.00
17000	0.013	65.718	0.547	43	0	0.000	0.427	-0.318	-92.72	-180.35	0.00	-0.88
18000	0.019	186.948	2.343	40	0	0.000	0.207	0.153	-98.96	-168.06	0.00	-4.14
19000	0.079	60.001	1.383	37	0	0.000	0.158	0.996	-83.63	-155.96	0.00	1.39
20000	0.002	242.912	0.446	41	0	0.000	0.231	-0.429	-86.80	-172.15	0.00	4.46
21000	0.019	55.529	1.203	43	0	0.000	0.087	-0.366	-90.98	-180.37	0.00	-0.69
22000	0.016	198.220	0.494	46	0	0.000	0.250	-0.620	-92.55	-192.90	0.00	4.77
23000	0.051	254.418	1.249	47	0	0.000	0.111	-0.559	-90.24	-197.17	0.00	0.00
24000	0.016	25.954	1.021	38	0	0.000	0.158	-0.312	-90.12	-159.95	0.00	0.00
25000	0.003	82.883	0.981	44	0	0.000	0.168	0.598	-88.86	-184.52	0.00	1.32
26000	0.001	40.375	1.498	48	0	0.000	0.086	-0.302	-91.23	-201.34	-0.00	0.00
27000	0.012	84.377	1.012	49	0	0.000	0.225	0.049	-98.49	-205.59	0.00	0.00
28000	0.053	49.591	0.892	43	0	0.000	0.185	0.125	-86.48	-180.35	0.00	0.00
29000	0.025	321.139	0.707	43	0	0.000	0.041	-0.618	-89.30	-180.40	0.00	2.53
30000	0.096	206.227	0.907	42	0	0.000	0.111	-0.296	-85.54	-176.26	-0.13	0.00
31000	0.014	322.990	2.274	55	0	0.000	0.055	-0.018	-88.96	-231.61	-0.00	1.06
32000	0.003	30.445	0.920	47	0	0.000	0.153	-0.437	-77.98	-197.09	-0.00	-0.69
33000	0.147	77.531	1.715	47	0	0.000	0.094	-0.628	-105.99	-197.12	0.00	0.28
34000	0.003	26.647	0.795	44	0	0.000	0.336	0.077	-100.13	-184.49	0.00	-1.89
35000	0.136	77.876	1.303	38	0	0.000	0.222	0.010	-98.60	-159.99	-0.00	0.00
36000	0.073	70.805	1.356	44	0	0.000	0.134	-0.722	-95.46	-184.51	0.00	-1.59
37000	0.114	243.414	1.839	47	0	0.000	0.078	-0.513	-99.05	-197.11	-0.00	0.00
38000	0.027	93.767	0.643	41	0	0.000	0.029	0.123	-83.81	-172.14	0.01	0.00
39000	0.025	93.269	1.380	48	0	0.000	0.127	-0.441	-97.13	-201.38	0.00	-1.01
40000	0.044	59.360	0.702	47	0	0.000	0.116	-0.099	-85.75	-197.11	-0.00	0.43
41000	0.060	249.911	1.771	54	0	0.000	0.024	0.642	-94.09	-227.20	-0.00	1.77
42000	0.024	35.398	1.740	40	0	0.000	0.234	-0.324	-100.12	-168.05	-0.00	-0.69
43000	0.006	119.873	0.682	45	0	0.000	0.228	0.375	-97.35	-188.70	0.00	-1.30
44000	0.078	76.358	0.849	46	0	0.000	0.236	-0.521	-93.35	-192.88	0.00	0.69
45000	0.047	39.063	0.367	32	0	0.000	0.351	-1.745	-97.93	-136.35	0.00	1.71
46000	0.012	431.322	0.848	55	0	0.000	0.221	-0.872	-101.97	-231.61	-0.00	0.00
47000	0.157	334.183	1.587	57	0	0.000	0.271	-0.064	-107.03	-240.40	0.00	4.64
48000	0.040	78.511	1.305	43	0	0.000	0.198	0.112	-97.41	-180.39	0.00	0.05
49000	0.028	117.841	0.603	45	0	0.000	0.267	0.209	-97.41	-188.70	0.00	-1.75
50000	0.078	75.524	1.123	38	0	0.000	0.225	0.333	-93.54	-159.98	0.00	4.46
51000	0.000	234.899	1.420	41	0	0.000	0.264	-1.390	-95.25	-172.16	0.00	0.00
52000	0.018	162.477	0.962	44	0	0.000	0.010	-0.082	-77.06	-184.54	-0.00	0.13
53000	0.009	61.242	1.251	41	0	0.000	0.048	-0.195	-83.19	-172.15	0.00	0.00
54000	0.025	73.315	1.786	47	0	0.000	0.004	-1.197	-87.66	-197.11	0.00	-0.69
55000	0.003	86.635	1.022	47	0	0.000	0.178	-0.255	-87.41	-197.11	0.00	-0.83
56000	0.056	176.344	2.135	45	0	0.000	0.093	-0.140	-86.99	-188.70	-0.00	-0.69
57000	0.054	64.451	0.981	45	0	0.000	0.152	-1.426	-89.52	-188.69	-0.00	0.69
58000	0.031	117.118	0.662	45	0	0.000	0.026	-3.024	-95.43	-188.70	0.00	-3.11
59000	0.011	443.497	1.166	44	0	0.000	0.086	-1.330	-95.02	-184.57	0.00	-0.60
60000	0.047	266.363	1.739	38	0	0.000	0.130	0.264	-91.72	-160.00	0.00	-0.69
61000	0.096	242.175	0.892	46	0	0.000	0.326	0.346	-116.08	-192.92	0.08	0.00
62000	0.007	602.116	0.982	45	0	0.000	0.239	-0.510	-100.67	-188.79	-0.00	0.00
63000	0.166	202.554	0.936	44	0	0.000	0.190	-0.746	-102.32	-184.57	-0.01	0.00
64000	0.053	345.866	0.574	42	0	0.000	0.268	-0.349	-98.10	-176.26	0.01	0.00
65000	0.071	83.586	1.809	41	0	0.000	0.263	0.378	-100.00	-172.15	-0.01	0.69
66000	0.055	41.940	1.770	45	0	0.000	0.130	-0.493	-92.77	-188.69	0.00	0.00
67000	0.017	21.285	0.966	47	0	0.000	0.187	0.427	-94.67	-197.09	-0.00	0.00
68000	0.011	28.598	1.742	42	0	0.000	0.230	0.350	-97.88	-176.22	0.00	0.69
69000	0.019	186.221	2.222	48	0	0.000	0.053	0.024	-100.64	-201.35	-0.00	0.00
70000	0.002	67.093	1.003	47	0	0.000	0.148	0.843	-87.39	-197.11	0.00	0.00
71000	0.016	2611.833	1.284	42	0	0.000	0.006	0.184	-70.22	-176.37	0.00	-4.56
72000	0.031	930.572	0.362	41	0	0.000	0.233	0.607	-99.02	-172.21	0.00	-4.17
73000	0.008	203.813	0.670	46	0	0.000	0.268	0.425	-92.97	-192.90	0.00	4.88
74000	0.046	197.414	2.194	42	0	0.000	0.022	0.227	-109.08	-176.27	-0.07	0.00
75000	0.005	82.738	0.345	42	0	0.000	0.146	0.122	-79.23	-176.23	0.00	-0.05
76000	0.005	20299.222	1.363	43	0	0.000	0.148	-0.388	-85.32	-180.53	-0.00	-0.69
77000	0.006	737.788	1.362	35	0	0.000	0.093	-0.198	-80.40	-148.11	0.00	0.19
78000	0.006	410.890	0.846	29	0	0.000	0.141	-0.262	-74.88	-124.99	0.00	4.35
79000	0.029	124.052	0.803	46	0	0.000	0.141	0.248	-82.20	-192.88	0.00	-0.01
80000	0.024	670.558	0.822	43	0	0.000	0.038	0.154	-72.90	-180.40	0.00	1.39
81000	0.044	247.324	0.921	40	0	0.000	0.134	-0.225	-82.04	-168.11	-0.01	0.00
82000	0.008	119.062	0.750	50	0	0.000	0.188	-0.250	-96.50	-209.88	0.00	4.42
83000	0.080	94.823	3.011	42	0	0.000	0.242	-0.043	-116.94	-176.25	0.00	4.18
84000	0.133	506.577	1.928	44	0	0.000	0.240	0.101	-105.43	-184.58	0.09	0.00
85000	0.043	163.655	1.982	44	0	0.000	0.114	0.336	-91.73	-184.53	0.00	2.72
86000	0.043	94.869	1.331	43	0	0.000	0.079	-0.041	-86.03	-180.38	-0.00	0.00
87000	0.004	257.357	1.057	44	0	0.000	0.171	0.072	-81.61	-184.52	-0.00	1.14
88000	0.002	325.569	1.566	38	0	0.000	0.090	0.288	-71.75	-159.99	0.00	-2.85
89000	0.008	211.134	1.429	35	0	0.000	0.078	0.610	-88.74	-148.09	-0.00	-0.69
90000	0.001	29.649	0.858	45	0	0.000	0.093	-0.404	-81.02	-188.68	0.00	0.00
91000	0.144	77.268	1.099	35	0	0.000	0.209	1.672	-102.94	-148.04	0.00	0.00
92000	0.053	103.126	0.777	51	0	0.000	0.108	-0.283	-84.10	-214.18	0.01	0.69
93000	0.036	187.227	1.566	40	0	0.000	0.147	0.223	-90.45	-168.09	0.00	-1.31
94000	0.034	1290.308	1.256	37	0	0.000	0.028	-1.047	-90.74	-156.07	0.00	1.41
95000	0.005	987.147	1.662	43	0	0.000	0.068	-0.075	-90.39	-180.47	-0.00	0.00
96000	0.051	101.945	0.542	40	0	0.000	0.252	0.648	-85.25	-168.05	0.00	-1.94
97000	0.032	37.543	1.592	38	0	0.000	0.133	-0.181	-82.03	-159.95	-0.00	0.69
98000	0.018	78.295	0.904	51	0	0.000	0.279	-0.437	-90.62	-214.18	-0.00	0.00
99000	0.010	59.294	0.855	43	0	0.000	0.377	0.349	-105.16	-180.36	-0.00	0.00
100000	0.032	88.794	0.631	38	0	0.000	0.400	-0.013	-97.02	-159.99	-0.00	-0.69
101000	0.090	98.557	2.267	39	0	0.000	0.275	0.145	-101.51	-164.01	0.00	-1.08
102000	0.046	549.473	1.498	34	0	0.000	0.249	-1.441	-111.08	-144.16	-0.00	0.33
103000	0.004	107.392	0.803	40	0	0.000	0.232	0.043	-97.39	-168.07	-0.00	0.00
104000	0.043	179.593	0.690	43	0	0.000	0.461	-0.540	-113.74	-180.38	0.00	0.00
105000	0.010	182.666	2.714	49	0	0.000	0.463	-0.161	-117.75	-205.62	-0.00	1.65
106000	0.000	135.343	0.470	39	0	0.000	0.340	-0.026	-96.60	-163.98	-0.00	0.00
107000	0.084	69.634	0.613	34	0	0.000	0.072	-0.223	-75.91	-144.11	0.00	0.00
108000	0.008	140.412	2.427	34	0	0.000	0.124	0.366	-84.24	-144.12	0.00	0.00
109000	0.008	221.631	0.959	43	0	0.000	0.046	-1.196	-88.95	-180.46	0.00	1.14
110000	0.007	347.484	0.938	51	0	0.000	0.095	-0.719	-87.21	-214.32	0.00	-1.95
111000	0.002	87.879	1.363	41	0	0.000	0.028	0.419	-75.19	-172.13	-0.05	0.00
112000	0.011	86.827	0.502	44	0	0.000	0.066	-1.027	-76.21	-184.53	0.00	0.00
113000	0.029	96.691	1.476	42	0	0.000	0.057	0.892	-79.67	-176.25	0.00	-3.25
114000	0.010	83.097	1.808	43	0	0.000	0.045	-0.837	-80.85	-180.38	-0.00	0.00
115000	0.003	298.648	1.041	41	0	0.000	0.183	1.278	-85.71	-172.18	-0.00	0.44
116000	0.021	185.589	1.033	39	0	0.000	0.207	0.403	-80.41	-164.00	-0.00	0.69
117000	0.127	110.414	1.081	45	0	0.000	0.168	-0.913	-91.08	-188.72	0.00	0.00
118000	0.017	70.178	1.119	52	0	0.000	0.229	0.037	-97.38	-218.51	0.00	4.42
119000	0.088	214.886	1.089	44	0	0.000	0.112	0.497	-94.70	-184.56	-0.00	-0.69
120000	0.248	150.594	1.139	42	0	0.000	0.216	-0.592	-106.03	-176.24	0.04	0.00
121000	0.008	54.146	1.379	49	0	0.000	0.166	0.448	-93.66	-205.58	0.00	0.08
122000	0.013	261.298	0.886	47	0	0.000	0.027	-0.306	-98.15	-197.17	0.00	-6.76
123000	0.004	327.195	0.570	45	0	0.000	0.189	0.115	-83.33	-188.71	-0.02	0.00
124000	0.060	110.731	1.064	30	0	0.000	0.311	-1.671	-100.91	-128.73	-0.00	0.00
125000	0.055	431.692	1.425	34	0	0.000	0.079	-0.556	-85.89	-144.12	0.00	-0.32
126000	0.004	211.709	2.289	40	0	0.000	0.038	0.300	-89.41	-168.10	0.00	-2.46
127000	0.034	154.058	1.278	42	0	0.000	0.010	0.157	-84.22	-176.24	-0.00	0.43
128000	0.001	928.724	1.814	49	0	0.000	0.114	0.920	-84.95	-205.68	0.00	-0.69
129000	0.064	232.252	1.211	39	0	0.000	0.154	0.448	-80.56	-164.03	0.00	-1.61
130000	0.148	326.055	1.186	35	0	0.000	0.193	-0.328	-97.82	-148.06	0.00	-2.23
131000	0.014	53.485	1.455	48	0	0.000	0.102	-0.643	-98.86	-201.34	0.00	0.00
132000	0.150	45.987	1.105	43	0	0.000	0.041	0.195	-93.67	-180.36	0.00	-1.53
133000	0.047	82.140	1.528	44	0	0.000	0.235	0.347	-86.49	-184.52	-0.00	0.00
134000	0.043	68.182	1.231	39	0	0.000	0.145	0.576	-81.33	-163.99	0.00	0.00
135000	0.028	144.924	0.323	38	0	0.000	0.173	0.323	-76.12	-160.01	0.00	0.00
136000	0.028	309.646	0.379	37	0	0.000	0.048	-0.012	-65.62	-156.00	-0.00	-0.69
137000	0.009	70.407	0.677	37	0	0.000	0.093	-0.592	-74.91	-155.96	0.00	0.00
138000	0.010	102.067	1.303	44	0	0.000	0.136	-0.805	-86.77	-184.53	0.00	0.69
139000	0.002	31.185	1.628	56	0	0.000	0.032	0.195	-90.32	-235.94	-0.00	0.00
140000	0.003	26.688	1.164	46	0	0.000	0.062	-0.766	-81.38	-192.88	0.00	-0.49
141000	0.005	161.632	0.850	43	0	0.000	0.028	-0.063	-78.80	-180.39	-0.00	0.00
142000	0.014	52.645	0.749	44	0	0.000	0.022	-0.106	-61.20	-184.52	-0.00	1.70
143000	0.030	88.934	0.644	54	0	0.000	0.012	2.488	-71.20	-227.20	0.00	0.00
144000	0.015	508.487	0.858	45	0	0.000	0.112	-0.789	-84.26	-188.73	0.00	0.00
145000	0.003	569.017	0.952	51	0	0.000	0.099	0.655	-98.37	-214.21	-0.02	0.00
146000	0.089	182.938	1.110	50	0	0.000	0.043	-0.113	-97.98	-209.92	0.00	0.00
147000	0.037	528.995	1.077	48	0	0.000	0.010	0.514	-90.18	-201.39	0.00	4.34
148000	0.006	141.038	1.254	46	0	0.000	0.231	-0.871	-100.79	-192.91	0.00	-3.19
149000	0.038	78.520	0.465	40	0	0.000	0.352	-0.295	-105.80	-168.07	0.00	-0.69
150000	0.007	115.587	0.227	46	0	0.000	0.365	0.129	-87.91	-192.87	0.00	0.00
151000	0.009	66.266	1.155	39	0	0.000	0.310	-0.833	-100.70	-163.98	0.00	-0.56
152000	0.009	96.326	1.523	33	0	0.000	0.264	0.166	-91.30	-140.22	0.00	0.00
153000	0.021	124.263	1.291	46	0	0.000	0.097	-0.206	-93.46	-192.92	-0.00	0.00
154000	0.000	53.368	0.896	42	0	0.000	0.308	-0.597	-98.27	-176.24	-0.04	0.00
155000	0.020	54.709	0.931	49	0	0.000	0.173	-0.007	-88.27	-205.58	0.00	-0.15
156000	0.073	140.164	0.511	41	0	0.000	0.178	0.099	-103.03	-172.17	-0.01	0.00
157000	0.071	163.731	1.555	45	0	0.000	0.084	-0.010	-98.70	-188.75	0.00	-2.40
158000	0.010	147.889	0.763	43	0	0.000	0.034	0.194	-70.45	-180.41	0.00	-0.33
159000	0.021	616.049	1.650	52	0	0.000	0.055	-0.145	-88.24	-218.59	-0.14	0.00
160000	0.005	605.454	1.103	51	0	0.000	0.067	0.046	-78.75	-214.24	-0.00	0.00
161000	0.015	173.329	0.531	36	0	0.000	0.002	-0.011	-68.76	-152.00	0.05	0.00
162000	0.009	206.184	0.932	46	0	0.000	0.053	-0.587	-67.27	-192.90	0.00	4.86
163000	0.026	140.085	1.142	47	0	0.000	0.031	-0.022	-71.09	-197.13	-0.00	0.00
164000	0.001	190.694	0.619	43	0	0.000	0.057	-0.703	-73.47	-180.41	0.00	3.63
165000	0.022	67.130	1.671	42	0	0.000	0.052	-1.014	-73.48	-176.24	-0.00	0.69
166000	0.007	190.424	1.452	49	0	0.000	0.040	-0.650	-77.51	-205.62	-0.00	0.00
167000	0.003	236.309	0.557	40	0	0.000	0.080	-0.535	-72.89	-168.13	0.00	0.69
168000	0.029	81.889	0.861	43	0	0.000	0.052	0.076	-82.93	-180.37	0.05	0.00
169000	0.018	231.728	1.016	50	0	0.000	0.126	0.154	-88.26	-209.91	0.00	-0.46
170000	0.002	59.859	1.723	39	0	0.000	0.179	0.274	-81.79	-163.98	0.00	4.08
171000	0.000	245.026	0.761	44	0	0.000	0.213	0.062	-88.05	-184.53	-0.00	-0.69
172000	0.000	247.204	0.496	47	0	0.000	0.219	0.101	-95.90	-197.15	0.00	-0.11
173000	0.027	51.131	0.490	39	0	0.000	0.346	-0.545	-108.72	-164.00	-0.00	-0.69
174000	0.001	59.820	1.323	53	0	0.000	0.274	0.480	-107.61	-222.83	0.00	-0.63
175000	0.011	117.251	0.941	46	0	0.000	0.301	-0.412	-104.49	-192.87	0.00	2.41
176000	0.020	93.554	1.495	50	0	0.000	0.062	0.083	-86.98	-209.89	0.00	-0.39
177000	0.046	119.800	1.260	47	0	0.000	0.142	-0.616	-87.26	-197.13	-0.00	0.00
178000	0.026	201.019	1.945	42	0	0.000	0.018	-0.144	-94.72	-176.28	0.00	-1.95
179000	0.011	59.450	3.447	31	0	0.000	0.077	-0.057	-78.85	-132.54	-0.01	1.94
180000	0.026	237.887	0.664	43	0	0.000	0.026	-0.415	-92.63	-180.45	0.00	0.00
181000	0.064	58.270	0.829	45	0	0.000	0.009	1.172	-74.87	-188.70	-0.00	-0.69
182000	0.010	68.089	1.105	40	0	0.000	0.168	-0.947	-81.35	-168.05	0.00	-0.35
183000	0.002	381.636	1.793	52	0	0.000	0.071	-0.662	-88.08	-218.60	-0.00	-0.69
184000	0.035	101.265	2.178	42	0	0.000	0.080	-0.074	-89.61	-176.25	-0.00	-0.69
185000	0.007	154.008	0.674	37	0	0.000	0.121	0.148	-73.26	-155.98	0.00	-0.69
186000	0.016	278.243	0.670	43	0	0.000	0.141	0.083	-80.54	-180.38	0.00	0.00
187000	0.021	224.720	0.969	40	0	0.000	0.220	0.006	-80.89	-168.07	-0.00	0.00
188000	0.008	165.165	0.531	44	0	0.000	0.270	-0.242	-92.37	-184.52	0.00	0.69
189000	0.011	163.208	1.611	43	0	0.000	0.214	-0.212	-92.46	-180.40	0.00	0.00
190000	0.106	139.601	0.808	41	0	0.000	0.294	-0.064	-100.49	-172.16	0.00	-2.59
191000	0.069	179.074	1.062	41	0	0.000	0.209	-0.027	-101.78	-172.16	0.00	0.00
192000	0.020	48.750	0.670	37	0	0.000	0.281	0.537	-94.28	-155.95	0.00	0.00
193000	0.124	56.885	1.199	49	0	0.000	0.113	-0.771	-95.19	-205.59	0.00	-0.25
194000	0.022	46.488	1.107	42	0	0.000	0.208	0.356	-91.93	-176.26	-0.00	0.00
195000	0.004	41.835	0.633	43	0	0.000	0.025	0.040	-78.72	-180.37	0.00	-4.16
196000	0.009	506.694	0.873	46	0	0.000	0.030	-0.459	-86.08	-192.98	0.00	-6.06
197000	0.005	289.738	1.162	43	0	0.000	0.038	-1.461	-80.29	-180.46	-0.00	-0.69
198000	0.028	198.879	1.080	50	0	0.000	0.016	1.029	-74.77	-209.93	0.00	0.00
199000	0.001	176.240	0.913	43	0	0.000	0.003	0.446	-79.86	-180.40	-0.00	-0.69
200000	0.012	223.141	1.553	41	0	0.000	0.062	-0.066	-93.27	-172.17	0.00	0.00
201000	0.044	963.140	1.792	45	0	0.000	0.187	-1.005	-104.79	-188.76	0.00	-1.32
202000	0.003	50.649	0.529	55	0	0.000	0.265	-0.554	-96.79	-231.56	0.03	0.00
203000	0.144	19.134	0.359	46	0	0.000	0.132	0.658	-87.49	-192.87	0.00	0.00
204000	0.060	61.340	1.146	37	0	0.000	0.258	-0.682	-101.86	-155.95	0.00	4.79
205000	0.011	60.131	0.881	49	0	0.000	0.202	0.170	-93.09	-205.59	0.04	0.00
206000	0.014	67.734	1.076	44	0	0.000	0.111	0.487	-99.06	-184.51	0.00	0.69
207000	0.106	101.024	0.657	35	0	0.000	0.045	0.188	-98.42	-148.08	0.00	3.31
208000	0.053	371.499	0.977	45	0	0.000	0.050	0.162	-91.38	-188.77	0.00	0.00
209000	0.004	487.247	0.834	49	0	0.000	0.269	-0.237	-96.68	-205.75	0.00	-6.15
210000	0.005	506.012	1.170	36	0	0.000	0.055	0.446	-88.11	-152.02	0.00	0.00
211000	0.003	441.692	0.704	47	0	0.000	0.281	-0.131	-108.62	-197.19	-0.00	-0.69
212000	0.004	68.254	0.543	42	0	0.000	0.409	-0.403	-102.52	-176.21	0.00	3.83
213000	0.011	54.223	1.245	42	0	0.000	0.029	1.421	-92.32	-176.24	0.00	-0.69
214000	0.028	619.981	0.981	37	0	0.000	0.043	0.678	-78.90	-156.04	0.00	-4.59
215000	0.005	559.499	1.160	45	0	0.000	0.035	-0.450	-75.43	-188.74	0.00	2.54
216000	0.002	51.782	0.885	40	0	0.000	0.176	-0.099	-93.29	-168.04	0.00	4.59
217000	0.035	58.486	0.869	42	0	0.000	0.297	-0.248	-102.21	-176.23	0.00	0.87
218000	0.020	34.925	1.127	45	0	0.000	0.367	1.537	-110.01	-188.68	-0.00	0.00
219000	0.065	97.027	0.413	39	0	0.000	0.158	-1.481	-90.65	-163.98	-0.00	0.00
220000	0.040	141.520	1.663	48	0	0.000	0.178	0.307	-97.10	-201.37	0.00	2.86
221000	0.050	41.728	1.952	49	0	0.000	0.369	0.044	-111.47	-205.58	-0.00	0.39
222000	0.016	115.813	0.426	47	0	0.000	0.320	-0.020	-96.36	-197.08	0.02	0.00
223000	0.020	271.930	1.514	47	0	0.000	0.196	-0.510	-101.46	-197.16	0.00	-1.91
224000	0.025	31.681	1.706	36	0	0.000	0.512	-0.227	-109.82	-151.98	-0.00	1.46
225000	0.002	67.831	0.944	38	0	0.000	0.266	-0.927	-92.24	-159.95	0.00	-0.46
226000	0.014	42.422	0.739	41	0	0.000	0.119	0.753	-76.29	-172.13	-0.00	0.00
227000	0.018	50.075	1.129	47	0	0.000	0.098	-1.153	-84.66	-197.11	0.00	4.29
228000	0.008	32.640	1.002	36	0	0.000	0.129	0.252	-95.80	-151.97	0.00	0.52
229000	0.070	41.193	0.793	41	0	0.000	0.182	1.306	-98.81	-172.14	0.00	-1.53
230000	0.035	89.604	0.420	41	0	0.000	0.408	-0.293	-99.08	-172.13	-0.00	0.21
231000	0.218	73.976	0.609	37	0	0.000	0.201	0.131	-98.85	-155.94	0.00	1.23
232000	0.174	130.047	1.630	50	0	0.000	0.175	0.605	-90.99	-209.88	0.00	-2.06
233000	0.055	56.076	1.288	40	0	0.000	0.202	-0.151	-95.51	-168.05	-0.00	-0.69
234000	0.035	765.196	4.506	50	0	0.000	0.295	1.507	-116.38	-209.93	0.00	-4.31
235000	0.002	628.728	0.654	49	0	0.000	0.296	-0.646	-101.48	-205.63	0.00	-0.16
236000	0.000	87.069	0.910	44	0	0.000	0.347	0.186	-110.69	-184.50	-0.00	0.00
237000	0.069	110.386	0.371	48	0	0.000	0.435	0.164	-109.61	-201.32	0.00	0.69
238000	0.087	85.240	0.938	43	0	0.000	0.324	-0.504	-105.40	-180.36	0.00	-0.49
239000	0.085	135.494	1.461	38	0	0.000	0.415	-0.253	-108.02	-159.98	0.00	0.69
240000	0.048	248.272	0.546	36	0	0.000	0.242	0.039	-100.62	-151.99	-0.00	0.00
241000	0.027	162.990	0.645	49	0	0.000	0.535	-0.477	-109.85	-205.59	0.03	0.00
242000	0.005	149.606	1.184	45	0	0.000	0.218	0.001	-94.95	-188.69	0.00	0.00
243000	0.003	119.229	1.343	41	0	0.000	0.161	0.637	-88.85	-172.12	-0.00	0.00
244000	0.017	682.869	2.643	54	0	0.000	0.071	-0.718	-100.09	-227.28	-0.00	0.00
245000	0.025	123.015	0.481	48	0	0.000	0.085	0.080	-93.02	-201.38	0.00	0.69
246000	0.030	371.057	0.791	39	0	0.000	0.229	0.062	-96.65	-164.03	0.00	-0.49
247000	0.039	257.882	0.620	36	0	0.000	0.312	-0.947	-107.57	-152.01	0.01	0.00
248000	0.019	187.969	0.913	46	0	0.000	0.261	-0.268	-91.18	-192.90	0.00	3.43
249000	0.005	29.591	1.151	50	0	0.000	0.329	-0.695	-95.33	-209.86	-0.00	0.00
250000	0.020	35.146	1.180	40	0	0.000	0.333	0.928	-114.53	-168.04	-0.00	0.00
251000	0.005	413.175	1.615	51	0	0.000	0.089	-0.960	-97.69	-214.24	-0.00	1.57
252000	0.002	126.263	2.973	59	0	0.000	0.022	-0.403	-74.26	-249.25	-0.00	0.00
253000	0.010	297.671	1.355	44	0	0.000	0.231	1.318	-103.92	-184.53	0.00	0.69
254000	0.024	20.270	0.981	41	0	0.000	0.245	-0.057	-85.54	-172.12	0.00	4.61
255000	0.019	62.615	0.717	37	0	0.000	0.257	-0.946	-89.65	-155.95	0.00	0.00
256000	0.093	108.234	0.889	39	0	0.000	0.169	-0.587	-90.88	-163.99	-0.00	0.00
257000	0.029	1114.992	1.909	49	0	0.000	0.128	-0.707	-90.30	-205.69	0.00	0.00
258000	0.014	203.728	1.923	39	0	0.000	0.148	-0.257	-100.91	-164.06	0.00	-1.49
259000	0.013	193.363	1.335	37	0	0.000	0.084	0.665	-72.65	-156.02	0.00	0.00
260000	0.006	164.268	1.378	37	0	0.000	0.063	0.198	-86.72	-155.99	0.00	0.00
261000	0.015	2949.852	1.164	43	0	0.000	0.028	-1.180	-83.59	-180.55	0.00	4.39
262000	0.010	618.653	0.493	44	0	0.000	0.086	0.148	-70.05	-184.55	-0.00	0.00
263000	0.026	930.180	1.179	37	0	0.000	0.121	-0.027	-75.80	-156.09	-0.00	0.00
264000	0.003	99.484	0.696	51	0	0.000	0.095	-0.171	-81.89	-214.18	0.00	-5.17
265000	0.019	55.807	0.952	47	0	0.000	0.173	0.153	-84.45	-197.11	-0.00	0.00
266000	0.004	46.801	1.029	42	0	0.000	0.459	-0.431	-110.17	-176.21	-0.00	0.00
267000	0.067	64.710	1.197	46	0	0.000	0.229	-0.462	-101.94	-192.88	0.00	0.00
268000	0.007	159.198	1.229	39	0	0.000	0.085	-0.250	-89.24	-163.99	-0.00	-0.69
269000	0.009	40.514	1.620	36	0	0.000	0.000	-0.220	-84.19	-151.98	0.00	-0.06
270000	0.009	65.664	0.837	40	0	0.000	0.094	0.191	-71.23	-168.05	-0.00	0.15
271000	0.027	103.674	1.252	46	0	0.000	0.011	-0.310	-75.77	-192.89	-0.00	0.69
272000	0.004	137.799	1.224	41	0	0.000	0.069	-0.492	-84.85	-172.16	0.00	0.69
273000	0.003	693.317	1.558	43	0	0.000	0.052	0.367	-87.06	-180.43	-0.00	0.00
274000	0.046	185.453	4.180	53	0	0.000	0.190	-0.639	-113.14	-222.88	-0.00	0.00
275000	0.076	96.204	1.246	49	0	0.000	0.245	0.410	-108.79	-205.60	0.00	-3.44
276000	0.002	47.386	1.420	48	0	0.000	0.347	-0.272	-108.47	-201.32	0.00	-0.79
277000	0.023	53.952	0.882	44	0	0.000	0.382	-0.337	-98.61	-184.51	0.00	0.00
278000	0.148	148.070	3.575	43	0	0.000	0.064	-0.745	-109.24	-180.47	-0.00	0.00
279000	0.197	150.734	0.683	40	0	0.000	0.485	-0.696	-101.86	-168.05	0.00	0.00
280000	0.036	141.907	0.425	37	0	0.000	0.255	0.040	-102.92	-155.97	0.00	0.00
281000	0.023	1240.581	1.791	42	0	0.000	0.106	-0.422	-99.27	-176.32	0.00	0.00
282000	0.016	964.587	1.797	37	0	0.000	0.072	0.843	-87.36	-156.04	-0.01	0.86
283000	0.012	161.008	2.012	42	0	0.000	0.106	-0.172	-79.75	-176.23	-0.03	0.00
284000	0.031	176.042	0.952	48	0	0.000	0.069	1.120	-74.98	-201.35	-0.00	0.00
285000	0.013	64.977	1.040	42	0	0.000	0.063	0.096	-81.18	-176.25	0.00	-4.33
286000	0.017	335.939	1.990	57	0	0.000	0.065	-0.555	-82.85	-240.42	0.00	0.69
287000	0.223	233.249	1.085	35	0	0.000	0.263	1.082	-99.12	-148.07	-0.00	-0.69
288000	0.039	294.616	0.648	44	0	0.000	0.319	0.142	-94.75	-184.53	0.00	-0.69
289000	0.039	52.983	1.177	42	0	0.000	0.195	-0.072	-98.57	-176.23	0.00	-1.76
290000	0.003	152.897	1.209	48	0	0.000	0.254	0.099	-85.20	-201.35	-0.04	0.00
291000	0.066	117.334	1.614	49	0	0.000	0.051	0.344	-99.58	-205.61	-0.00	1.37
292000	0.039	40.959	1.096	37	0	0.000	0.066	0.950	-87.56	-155.96	-0.00	0.00
293000	0.030	422.381	1.081	44	0	0.000	0.096	-0.113	-77.46	-184.56	-0.00	0.00
294000	0.088	192.458	2.963	40	0	0.000	0.215	0.398	-99.52	-168.14	-0.22	0.00
295000	0.015	44.443	0.689	45	0	0.000	0.201	0.468	-88.79	-188.67	0.02	0.00
296000	0.087	63.248	1.703	41	0	0.000	0.314	-0.820	-106.61	-172.13	0.00	-1.12
297000	0.026	80.625	2.880	43	0	0.000	0.213	-1.263	-102.33	-180.37	-0.07	0.00
298000	0.002	117.229	1.242	40	0	0.000	0.368	0.839	-101.68	-168.10	-0.12	0.00
299000	0.001	44.941	1.646	49	0	0.000	0.350	0.117	-108.27	-205.59	-0.01	0.00
300000	0.026	181.964	1.662	45	0	0.000	0.137	-0.573	-89.82	-188.71	0.00	0.00
301000	0.065	115.686	1.347	42	0	0.000	0.083	-0.018	-90.84	-176.27	-0.00	1.29
302000	0.057	319.756	1.716	41	0	0.000	0.098	-0.179	-84.69	-172.16	-0.00	0.00
303000	0.043	64.877	1.203	47	0	0.000	0.106	0.039	-75.78	-197.09	-0.00	0.00
304000	0.030	815.994	0.656	41	0	0.000	0.135	-0.102	-87.80	-172.26	0.00	0.62
305000	0.036	883.346	1.509	45	0	0.000	0.127	0.492	-98.49	-188.81	-0.00	-0.69
306000	0.006	100.000	1.087	40	0	0.000	0.162	-0.565	-79.55	-168.06	0.00	-2.09
307000	0.026	753.818	1.199	46	0	0.000	0.019	0.111	-99.75	-192.99	0.00	0.37
308000	0.011	792.434	1.184	47	0	0.000	0.090	-0.402	-101.69	-197.18	0.03	0.00
309000	0.023	52.456	0.977	41	0	0.000	0.302	0.661	-92.35	-172.12	-0.04	0.00
310000	0.061	942.419	1.950	42	0	0.000	0.238	-0.882	-103.61	-176.27	0.00	0.00
311000	0.125	129.072	1.095	42	0	0.000	0.262	0.993	-97.69	-176.23	-0.00	0.00
312000	0.058	82.703	1.319	40	0	0.000	0.278	-0.487	-90.01	-168.04	0.00	4.82
313000	0.054	292.102	1.233	33	0	0.000	0.189	0.825	-94.76	-140.23	-0.00	0.00
314000	0.016	110.314	1.406	40	0	0.000	0.219	0.298	-103.10	-168.05	-0.00	0.57
315000	0.004	71.497	1.134	47	0	0.000	0.189	0.131	-97.99	-197.09	0.00	0.00
316000	0.043	92.342	1.573	45	0	0.000	0.014	0.462	-88.55	-188.71	0.00	0.00
317000	0.029	143.511	1.591	48	0	0.000	0.095	0.794	-86.12	-201.35	0.06	0.00
318000	0.014	106.727	1.031	42	0	0.000	0.220	-0.709	-94.09	-176.21	-0.00	0.00
319000	0.287	40.425	1.008	36	0	0.000	0.206	-0.632	-102.59	-151.97	-0.05	0.00
320000	0.006	175.932	0.735	48	0	0.000	0.222	-0.067	-90.30	-201.34	0.00	0.00
321000	0.095	188.831	1.619	40	0	0.000	0.073	-0.561	-93.39	-168.07	0.00	-0.08
322000	0.028	381.194	1.461	46	0	0.000	0.189	1.107	-101.78	-192.97	0.00	-1.69
323000	0.044	411.002	1.804	50	0	0.000	0.258	0.384	-102.86	-209.90	0.00	-0.69
324000	0.003	95.391	2.032	40	0	0.000	0.145	0.435	-106.98	-168.09	0.00	-3.09
325000	0.063	57.226	1.206	62	0	0.000	0.216	0.401	-97.72	-262.66	-0.05	0.00
326000	0.001	58.192	1.020	48	0	0.000	0.245	0.140	-99.47	-201.34	0.00	0.00
327000	0.007	90.872	1.001	39	0	0.000	0.147	0.283	-81.57	-164.05	0.00	-1.85
328000	0.083	1020.327	0.977	36	0	0.000	0.118	-1.505	-78.39	-152.14	0.00	0.00
329000	0.013	1133.008	0.518	38	0	0.000	0.111	-0.086	-71.81	-160.03	0.10	0.00
330000	0.026	728.007	0.812	42	0	0.000	0.107	-1.851	-82.62	-176.33	0.00	-0.12
331000	0.073	435.401	1.643	47	0	0.000	0.175	0.431	-108.82	-197.19	-0.00	0.15
332000	0.086	305.848	1.208	42	0	0.000	0.148	-1.059	-97.33	-176.28	0.00	-3.92
333000	0.000	340.990	0.353	42	0	0.000	0.235	-0.155	-93.48	-176.29	-0.00	0.00
334000	0.030	947.451	1.004	52	0	0.000	0.043	-0.497	-89.05	-218.63	-0.00	0.00
335000	0.013	224.503	0.859	44	0	0.000	0.117	1.182	-84.85	-184.55	0.00	-0.49
336000	0.011	61.188	1.258	46	0	0.000	0.252	-0.229	-91.33	-192.88	-0.00	0.00
337000	0.047	541.288	1.169	38	0	0.000	0.201	-0.743	-103.36	-160.02	-0.00	-0.69
338000	0.021	73.017	0.874	47	0	0.000	0.207	-0.702	-86.03	-197.09	0.01	0.00
339000	0.042	28.796	1.565	45	0	0.000	0.230	-0.710	-87.96	-188.68	0.00	0.00
340000	0.012	270.328	0.525	37	0	0.000	0.282	-0.039	-97.90	-155.95	0.00	-0.01
341000	0.057	77.608	1.030	42	0	0.000	0.269	0.048	-92.02	-176.22	0.00	3.76
342000	0.019	102.207	0.380	42	0	0.000	0.284	-0.427	-95.14	-176.28	0.00	0.00
343000	0.015	433.173	1.776	41	0	0.000	0.235	-0.017	-95.30	-172.15	-0.06	0.00
344000	0.044	124.188	0.670	44	0	0.000	0.101	1.080	-97.19	-184.52	-0.00	-0.69
345000	0.033	98.602	0.540	43	0	0.000	0.144	-0.228	-90.31	-180.36	-0.00	-0.69
346000	0.007	97.665	0.791	44	0	0.000	0.131	-0.313	-75.63	-184.51	-0.00	0.00
347000	0.003	108.155	1.600	42	0	0.000	0.073	1.023	-83.21	-176.24	0.01	0.00
348000	0.035	1460.705	1.377	53	0	0.000	0.018	-0.087	-96.83	-223.04	0.00	-0.79
349000	0.002	283.688	0.537	47	0	0.000	0.156	0.316	-92.76	-197.11	-0.00	1.96
350000	0.006	192.192	1.421	41	0	0.000	0.315	-0.156	-100.07	-172.16	-0.00	0.00
351000	0.216	290.735	0.871	41	0	0.000	0.221	0.183	-94.51	-172.13	0.00	0.00
352000	0.048	129.923	0.830	42	0	0.000	0.386	-0.624	-112.57	-176.22	-0.00	0.00
353000	0.097	273.111	2.595	40	0	0.000	0.209	0.440	-107.41	-168.08	-0.00	-0.69
354000	0.027	165.595	1.043	40	0	0.000	0.186	-0.412	-81.51	-168.08	0.00	-3.10
355000	0.016	236.932	0.483	43	0	0.000	0.273	0.070	-91.40	-180.37	0.00	0.00
356000	0.060	115.264	1.551	38	0	0.000	0.190	-0.741	-96.15	-159.97	0.03	0.00
357000	0.004	2237.403	0.561	30	0	0.000	0.181	0.734	-82.81	-128.82	-0.00	0.00
358000	0.012	249.014	1.180	42	0	0.000	0.061	-0.062	-83.12	-176.26	-0.00	0.00
359000	0.017	105.447	0.926	47	0	0.000	0.077	-0.404	-85.27	-197.10	0.04	0.00
360000	0.013	212.266	1.849	37	0	0.000	0.080	-0.223	-79.50	-156.01	0.00	-4.18
361000	0.013	312.648	1.865	35	0	0.000	0.018	-0.782	-83.67	-148.09	0.00	-2.86
362000	0.006	178.238	1.629	44	0	0.000	0.085	-0.066	-93.92	-184.55	0.00	0.86
363000	0.007	2201.634	0.912	36	0	0.000	0.060	-0.595	-84.65	-152.10	0.00	0.00
364000	0.032	1306.679	0.671	42	0	0.000	0.037	-0.580	-80.75	-176.35	0.00	0.00
365000	0.011	141.882	1.476	48	0	0.000	0.007	-0.390	-69.23	-201.36	0.00	-2.10
366000	0.007	98.415	1.087	44	0	0.000	0.021	-1.220	-66.29	-184.52	0.00	0.00
367000	0.047	150.538	1.624	50	0	0.000	0.059	-0.582	-82.12	-209.90	-0.00	-0.69
368000	0.005	875.116	0.797	51	0	0.000	0.065	-0.847	-89.67	-214.29	-0.00	0.29
369000	0.054	69.888	1.162	42	0	0.000	0.170	0.071	-94.43	-176.27	-0.00	0.00
370000	0.003	522.366	1.623	51	0	0.000	0.061	-0.560	-91.02	-214.31	0.00	-0.86
371000	0.009	224.154	1.857	41	0	0.000	0.029	-0.353	-94.68	-172.26	-0.05	0.00
372000	0.014	270.508	1.662	40	0	0.000	0.132	0.114	-89.86	-168.07	0.00	-1.29
373000	0.003	330.627	0.383	44	0	0.000	0.280	0.055	-93.70	-184.56	-0.00	0.00
374000	0.000	90.850	0.460	39	0	0.000	0.230	-0.897	-86.44	-163.99	0.00	4.91
375000	0.031	303.234	0.788	51	0	0.000	0.215	-0.606	-92.48	-214.20	0.00	-1.52
376000	0.014	74.797	0.828	41	0	0.000	0.377	0.041	-104.38	-172.14	-0.00	0.00
377000	0.083	168.239	2.003	47	0	0.000	0.231	-1.246	-109.50	-197.11	-0.08	0.00
378000	0.005	158.844	1.860	53	0	0.000	0.374	-0.086	-119.44	-222.83	0.04	0.00
379000	0.007	92.543	1.145	49	0	0.000	0.385	0.143	-115.90	-205.59	-0.00	0.00
380000	0.111	327.896	3.033	41	0	0.000	0.311	-0.398	-115.70	-172.17	-0.00	1.05
381000	0.001	41.390	0.421	43	0	0.000	0.353	0.066	-84.56	-180.34	0.00	3.50
382000	0.075	286.035	1.821	36	0	0.000	0.099	-0.353	-100.34	-151.99	0.00	0.00
383000	0.023	148.322	2.016	46	0	0.000	0.110	0.325	-99.18	-192.92	-0.00	0.00
384000	0.017	3440.770	1.134	42	0	0.000	0.062	-1.462	-98.51	-176.53	-0.00	0.00
385000	0.046	2227.943	2.308	43	0	0.000	0.186	-0.162	-97.82	-180.54	-0.01	0.00
386000	0.055	2616.228	2.270	46	0	0.000	0.113	-0.578	-96.77	-193.05	0.00	0.86
387000	0.042	89.765	0.935	38	0	0.000	0.267	-0.901	-103.17	-159.99	0.00	4.20
388000	0.021	434.770	1.621	51	0	0.000	0.100	0.158	-99.24	-214.27	-0.00	0.69
389000	0.009	335.129	1.425	45	0	0.000	0.074	-0.472	-79.58	-188.72	0.00	4.89
390000	0.006	185.699	0.965	33	0	0.000	0.101	-0.611	-78.18	-140.22	0.00	0.00
391000	0.023	713.697	0.889	45	0	0.000	0.033	-0.291	-75.29	-188.75	0.00	0.69
392000	0.001	307.327	1.293	50	0	0.000	0.075	-0.364	-91.97	-210.00	0.00	0.00
393000	0.017	239.355	0.774	49	0	0.000	0.140	0.046	-83.49	-205.60	0.00	0.00
394000	0.041	462.038	1.136	46	0	0.000	0.074	-0.370	-92.54	-192.96	0.00	0.00
395000	0.045	733.366	0.835	43	0	0.000	0.153	0.224	-83.38	-180.41	0.00	0.69
396000	0.012	223.465	1.059	46	0	0.000	0.179	-1.360	-106.27	-192.91	0.00	-1.47
397000	0.058	95.932	3.335	44	0	0.000	0.168	0.204	-107.48	-184.52	0.00	-0.69
398000	0.044	206.685	1.186	52	0	0.000	0.244	0.504	-104.43	-218.50	0.00	-1.42
399000	0.054	152.902	1.631	50	0	0.000	0.142	-0.436	-100.33	-209.90	-0.00	0.69
400000	0.096	273.832	0.929	48	0	0.000	0.306	0.453	-108.95	-201.36	-0.00	-0.69
401000	0.113	73.807	3.441	42	0	0.000	0.265	-0.021	-102.86	-176.24	-0.00	0.00
402000	0.061	217.801	0.958	38	0	0.000	0.294	-0.895	-100.70	-159.97	-0.00	-0.69
403000	0.019	103.859	0.490	44	0	0.000	0.168	-0.472	-86.67	-184.52	-0.00	0.00
404000	0.050	640.825	0.784	37	0	0.000	0.079	-0.623	-81.03	-156.04	-0.00	0.00
405000	0.024	340.168	1.472	40	0	0.000	0.065	-0.645	-73.59	-168.09	0.02	0.00
406000	0.001	126.696	1.967	42	0	0.000	0.141	-0.089	-83.36	-176.26	0.00	4.61
407000	0.007	337.223	0.595	34	0	0.000	0.065	-0.089	-64.18	-144.12	0.00	0.69
408000	0.024	94.209	1.566	39	0	0.000	0.058	0.019	-79.67	-164.00	0.00	-1.29
409000	0.015	102.150	1.032	46	0	0.000	0.070	0.588	-74.18	-192.89	-0.00	0.00
410000	0.018	143.896	1.440	45	0	0.000	0.071	-0.404	-67.64	-188.69	-0.00	0.00
411000	0.050	41.211	1.103	34	0	0.000	0.110	-0.261	-83.13	-144.10	0.02	0.00
412000	0.020	67.963	0.563	40	0	0.000	0.076	-0.103	-73.64	-168.05	0.00	-1.27
413000	0.006	216.207	2.872	49	0	0.000	0.042	-0.163	-75.67	-205.66	0.00	4.43
414000	0.013	198.498	2.554	37	0	0.000	0.055	-0.055	-72.90	-156.01	-0.00	0.00
415000	0.017	312.658	0.991	43	0	0.000	0.088	0.117	-68.53	-180.37	-0.00	0.00
416000	0.003	296.126	0.228	42	0	0.000	0.111	-0.096	-74.84	-176.25	-0.00	0.47
417000	0.097	89.193	0.768	44	0	0.000	0.170	0.045	-86.75	-184.51	0.00	0.00
418000	0.012	141.044	1.116	42	0	0.000	0.031	0.258	-77.71	-176.27	0.00	0.00
419000	0.038	199.545	1.680	45	0	0.000	0.001	0.760	-81.41	-188.73	-0.00	0.00
420000	0.008	272.440	0.926	41	0	0.000	0.154	-0.013	-83.16	-172.15	0.00	-0.94
421000	0.018	79.624	1.322	39	0	0.000	0.033	-1.743	-97.36	-164.04	-0.01	0.00
422000	0.097	208.344	1.977	38	0	0.000	0.188	0.116	-102.63	-159.97	0.00	0.69
423000	0.033	59.122	1.044	43	0	0.000	0.247	-0.056	-94.95	-180.36	0.00	-1.53
424000	0.036	40.300	1.080	36	0	0.000	0.235	-0.071	-97.14	-151.98	0.00	0.00
425000	0.009	198.769	1.530	47	0	0.000	0.037	-1.228	-86.91	-197.15	-0.00	0.00
426000	0.018	176.232	0.628	53	0	0.000	0.212	-0.427	-98.37	-222.86	0.00	0.00
427000	0.003	143.599	2.057	50	0	0.000	0.125	-0.862	-83.59	-209.89	0.00	0.00
428000	0.001	80.919	2.314	47	0	0.000	0.115	1.040	-88.41	-197.11	-0.00	0.00
429000	0.043	55.988	2.018	43	0	0.000	0.046	0.712	-95.17	-180.37	-0.00	0.00
430000	0.009	73.242	1.673	50	0	0.000	0.050	-0.086	-99.48	-209.89	-0.00	0.00
431000	0.028	256.996	2.836	44	0	0.000	0.009	-0.361	-103.11	-184.53	-0.00	0.00
432000	0.018	185.589	1.600	41	0	0.000	0.021	-0.448	-85.11	-172.18	0.00	-0.82
433000	0.119	100.173	1.717	43	0	0.000	0.172	0.078	-110.34	-180.43	-0.00	0.00
434000	0.003	89.333	0.580	54	0	0.000	0.135	-1.254	-91.68	-227.21	0.00	-0.89
435000	0.033	94.187	2.733	54	0	0.000	0.014	-0.145	-100.27	-227.22	-0.00	-0.69
436000	0.001	56.135	1.513	50	0	0.000	0.035	0.154	-94.81	-209.89	0.00	-0.69
437000	0.088	32.440	1.304	48	0	0.000	0.266	0.610	-95.65	-201.33	-0.00	0.00
438000	0.001	36.333	0.268	45	0	0.000	0.304	0.033	-94.88	-188.68	-0.00	0.00
439000	0.000	47.636	1.353	46	0	0.000	0.206	-0.582	-100.71	-192.87	0.00	4.23
440000	0.108	50.324	1.281	46	0	0.000	0.247	-0.480	-98.17	-192.89	0.00	0.00
441000	0.069	62.755	1.190	45	0	0.000	0.344	0.961	-107.19	-188.68	-0.00	0.00
442000	0.023	65.670	1.052	44	0	0.000	0.293	-0.344	-96.12	-184.51	-0.00	0.00
443000	0.010	329.298	1.221	43	0	0.000	0.032	2.338	-91.59	-180.38	0.00	1.26
444000	0.018	536.684	1.789	43	0	0.000	0.066	0.321	-87.34	-180.41	-0.00	0.00
445000	0.043	402.273	1.203	40	0	0.000	0.029	0.242	-97.98	-168.10	-0.00	0.00
446000	0.015	197.496	0.357	42	0	0.000	0.271	-0.157	-82.39	-176.24	0.00	4.25
447000	0.033	286.083	0.950	34	0	0.000	0.026	-0.555	-87.99	-144.14	0.00	0.00
448000	0.076	203.945	0.794	40	0	0.000	0.293	0.642	-102.62	-168.07	0.00	-4.50
449000	0.099	89.934	2.123	46	0	0.000	0.285	-0.145	-111.53	-192.90	-0.03	0.00
450000	0.076	23.507	0.995	40	0	0.000	0.421	0.112	-102.23	-168.02	0.00	0.00
451000	0.005	47.994	0.450	46	0	0.000	0.598	-0.113	-118.88	-192.86	0.00	-1.80
452000	0.027	94.598	1.878	42	0	0.000	0.222	0.159	-93.38	-176.28	-0.00	-0.69
453000	0.106	105.980	1.027	35	0	0.000	0.145	0.636	-93.48	-148.04	-0.01	1.62
454000	0.015	119.866	0.683	48	0	0.000	0.244	-0.162	-93.67	-201.35	-0.00	-0.69
455000	0.071	185.099	3.229	37	0	0.000	0.126	0.707	-101.79	-156.00	0.00	0.00
456000	0.017	1170.767	1.421	57	0	0.000	0.083	0.166	-98.81	-240.40	0.00	0.00
457000	0.006	422.392	0.918	49	0	0.000	0.298	0.155	-94.58	-205.65	0.00	-1.90
458000	0.017	442.782	1.972	43	0	0.000	0.017	-0.931	-93.65	-180.43	0.00	0.00
459000	0.007	88.121	1.891	46	0	0.000	0.084	0.936	-98.83	-192.92	0.00	0.00
460000	0.031	99.894	0.474	41	0	0.000	0.088	0.693	-88.62	-172.17	0.00	0.69
461000	0.007	113.939	0.872	36	0	0.000	0.140	0.066	-88.27	-152.07	0.10	0.00
462000	0.035	446.855	1.404	44	0	0.000	0.104	-0.218	-74.57	-184.52	0.00	-3.63
463000	0.063	4229.377	1.927	43	0	0.000	0.021	-1.354	-83.12	-180.54	-0.00	-0.69
464000	0.011	790.241	0.524	47	0	0.000	0.095	0.199	-69.88	-197.13	0.00	0.69
465000	0.045	123.696	2.592	40	0	0.000	0.103	-0.773	-90.29	-168.10	0.00	0.00
466000	0.061	59.349	1.096	45	0	0.000	0.202	-0.291	-84.59	-188.68	-0.00	0.00
467000	0.002	107.835	1.810	48	0	0.000	0.173	-0.017	-85.42	-201.34	-0.00	1.05
468000	0.010	306.286	1.616	43	0	0.000	0.150	0.069	-96.88	-180.40	0.05	0.00
469000	0.045	252.165	0.789	41	0	0.000	0.303	0.263	-97.83	-172.21	0.00	0.00
470000	0.004	100.730	0.458	51	0	0.000	0.329	-0.406	-107.94	-214.17	0.00	0.00
471000	0.000	96.520	1.680	50	0	0.000	0.210	-1.842	-96.49	-209.88	-0.00	1.07
472000	0.059	196.723	1.120	40	0	0.000	0.254	-0.094	-96.44	-168.07	0.00	0.42
473000	0.138	52.433	1.297	49	0	0.000	0.221	-0.504	-97.87	-205.59	0.00	-0.69
474000	0.213	62.037	1.617	39	0	0.000	0.128	-0.400	-85.36	-164.00	-0.00	0.00
475000	0.026	28.825	0.563	46	0	0.000	0.138	0.064	-85.09	-192.87	0.00	-4.36
476000	0.003	36.188	1.823	37	0	0.000	0.099	2.566	-98.69	-155.98	-0.00	0.00
477000	0.006	77.206	1.290	45	0	0.000	0.234	-2.027	-101.97	-188.68	0.04	0.00
478000	0.132	147.472	1.198	53	0	0.000	0.291	-1.119	-116.08	-222.84	-0.07	0.00
479000	0.061	81.118	2.028	42	0	0.000	0.104	-0.937	-110.37	-176.22	0.00	0.00
480000	0.010	46.509	1.481	41	0	0.000	0.286	0.634	-93.58	-172.11	0.00	4.78
481000	0.006	1712.622	1.422	42	0	0.000	0.005	0.634	-89.35	-176.33	-0.00	0.00
482000	0.017	138.228	1.728	43	0	0.000	0.037	1.085	-85.73	-180.39	0.01	0.69
483000	0.001	33.072	1.021	46	0	0.000	0.055	0.337	-71.59	-192.87	0.00	-6.01
484000	0.020	76.273	1.084	50	0	0.000	0.050	0.751	-73.08	-209.87	0.00	0.00
485000	0.016	247.309	0.582	45	0	0.000	0.053	0.384	-79.43	-188.69	0.00	-0.62
486000	0.006	139.857	0.912	40	0	0.000	0.020	-0.352	-75.97	-168.06	0.00	0.00
487000	0.087	210.258	0.827	43	0	0.000	0.036	-0.709	-95.45	-180.38	-0.00	0.00
488000	0.000	2230.194	1.781	39	0	0.000	0.064	-0.831	-88.62	-164.06	0.00	-0.84
489000	0.005	137.703	1.035	43	0	0.000	0.159	-0.008	-78.59	-180.38	0.00	-2.29
490000	0.004	184.970	1.623	41	0	0.000	0.140	-0.023	-102.59	-172.16	0.03	0.00
491000	0.014	103.279	0.912	45	0	0.000	0.120	-0.354	-85.49	-188.72	0.00	0.00
492000	0.011	158.456	0.704	44	0	0.000	0.234	-1.118	-90.38	-184.51	0.00	-2.98
493000	0.037	106.691	0.612	42	0	0.000	0.084	-0.121	-84.35	-176.22	0.00	-0.43
494000	0.001	66.920	1.592	39	0	0.000	0.054	0.058	-75.27	-163.99	-0.00	-0.69
495000	0.007	465.322	1.833	39	0	0.000	0.056	0.015	-71.20	-164.05	0.00	-4.55
496000	0.002	197.147	0.641	41	0	0.000	0.095	0.164	-77.19	-172.16	0.00	-0.32
497000	0.018	223.957	1.262	47	0	0.000	0.064	0.110	-82.22	-197.10	0.00	3.77
498000	0.001	146.941	0.976	39	0	0.000	0.063	0.699	-85.91	-164.01	0.00	0.00
499000	0.022	125.710	1.036	34	0	0.000	0.020	-0.233	-79.85	-144.15	0.00	-3.07
500000	0.021	250.986	1.702	50	0	0.000	0.044	0.086	-86.59	-209.91	-0.00	0.00
501000	0.017	248.166	0.788	46	0	0.000	0.097	0.625	-87.66	-192.96	-0.00	0.69
502000	0.009	67.459	1.359	44	0	0.000	0.006	0.962	-83.82	-184.54	-0.00	0.00
503000	0.079	258.163	0.875	38	0	0.000	0.270	-0.595	-94.44	-160.02	0.08	0.00
504000	0.051	39.731	0.574	38	0	0.000	0.342	0.335	-100.94	-159.95	-0.00	1.30
505000	0.070	113.440	0.894	44	0	0.000	0.254	0.871	-106.05	-184.52	-0.00	0.19
506000	0.005	72.714	1.821	46	0	0.000	0.400	0.173	-115.88	-192.89	-0.00	1.73
507000	0.056	1260.431	1.276	44	0	0.000	0.110	-0.430	-93.55	-184.60	0.00	-1.61
508000	0.062	376.846	0.582	39	0	0.000	0.195	0.428	-107.63	-164.03	0.00	-0.66
509000	0.035	170.413	1.192	50	0	0.000	0.083	-0.296	-81.34	-209.95	0.00	-2.50
510000	0.005	85.929	0.507	51	0	0.000	0.117	0.360	-73.98	-214.17	-0.00	0.00
511000	0.015	649.764	1.377	53	0	0.000	0.084	-0.628	-80.43	-222.87	0.00	1.82
512000	0.025	472.758	0.776	52	0	0.000	0.003	-0.576	-88.59	-218.57	-0.00	0.86
513000	0.004	124.831	3.450	41	0	0.000	0.039	-0.513	-93.92	-172.17	-0.00	0.00
514000	0.019	518.951	1.739	42	0	0.000	0.053	-1.446	-88.08	-176.29	0.00	-3.11
515000	0.013	347.646	1.936	44	0	0.000	0.005	-0.009	-72.28	-184.59	-0.00	0.14
516000	0.019	128.208	1.790	40	0	0.000	0.011	-0.073	-82.35	-168.11	-0.00	1.82
517000	0.003	170.996	1.533	42	0	0.000	0.067	-0.200	-85.88	-176.28	0.00	0.00
518000	0.050	637.216	1.159	45	0	0.000	0.347	-0.189	-103.50	-188.72	-0.00	0.80
519000	0.016	129.100	1.100	47	0	0.000	0.315	-0.100	-105.54	-197.12	-0.00	0.69
520000	0.023	35.574	0.542	39	0	0.000	0.409	1.371	-103.15	-163.98	-0.00	0.00
521000	0.005	53.035	1.412	38	0	0.000	0.364	0.534	-105.68	-159.96	0.00	0.00
522000	0.205	105.838	1.069	50	0	0.000	0.131	0.324	-95.57	-209.89	0.00	0.00
523000	0.022	108.408	1.191	43	0	0.000	0.005	-0.068	-71.26	-180.37	0.05	0.00
524000	0.041	450.174	1.517	47	0	0.000	0.034	-0.133	-93.46	-197.14	0.00	0.00
525000	0.006	102.348	1.875	45	0	0.000	0.059	-0.871	-87.07	-188.71	-0.00	0.00
526000	0.015	110.757	1.259	45	0	0.000	0.154	-0.052	-91.05	-188.75	0.00	1.09
527000	0.023	234.674	2.074	40	0	0.000	0.167	0.084	-97.45	-168.07	0.00	0.00
528000	0.072	160.266	1.069	43	0	0.000	0.168	0.097	-89.44	-180.38	0.01	-0.69
529000	0.012	80.198	2.556	53	0	0.000	0.147	-0.238	-102.76	-222.83	0.00	4.27
530000	0.112	99.953	1.013	46	0	0.000	0.362	-0.524	-106.07	-192.90	0.00	0.00
531000	0.024	78.906	1.828	52	0	0.000	0.228	-1.289	-106.44	-218.49	-0.07	0.00
532000	0.032	63.381	0.632	48	0	0.000	0.213	0.199	-97.31	-201.33	0.00	0.00
533000	0.011	96.315	1.295	44	0	0.000	0.159	-0.495	-95.98	-184.53	0.00	1.08
534000	0.059	87.651	1.323	53	0	0.000	0.078	0.110	-88.58	-222.85	0.00	0.69
535000	0.038	94.582	0.867	51	0	0.000	0.083	-0.758	-96.38	-214.20	0.00	-0.86
536000	0.018	35.140	1.736	44	0	0.000	0.214	-0.001	-100.73	-184.52	0.00	0.00
537000	0.024	78.245	0.421	36	0	0.000	0.212	-0.099	-95.08	-151.98	0.00	0.00
538000	0.236	138.046	1.029	45	0	0.000	0.160	1.726	-99.10	-188.74	0.00	-0.57
539000	0.025	68.630	1.413	47	0	0.000	0.081	0.725	-101.03	-197.11	0.00	-2.42
540000	0.004	55.981	1.268	41	0	0.000	0.282	-0.027	-95.81	-172.13	0.00	0.00
541000	0.021	52.297	0.872	45	0	0.000	0.184	-3.697	-99.50	-188.70	-0.00	0.00
542000	0.007	91.658	1.414	47	0	0.000	0.263	0.430	-97.73	-197.09	-0.00	-0.69
543000	0.004	121.473	1.067	44	0	0.000	0.202	-1.239	-84.99	-184.52	0.00	-0.06
544000	0.087	194.039	0.821	43	0	0.000	0.133	0.028	-92.94	-180.38	-0.10	0.00
545000	0.071	163.107	0.584	38	0	0.000	0.202	-0.417	-89.62	-159.96	0.00	-1.55
546000	0.040	34.518	0.922	45	0	0.000	0.307	0.426	-92.67	-188.69	-0.00	0.15
547000	0.086	292.574	0.688	33	0	0.000	0.247	-0.401	-92.71	-140.25	-0.00	0.00
548000	0.116	45.434	1.631	45	0	0.000	0.243	0.006	-97.47	-188.67	-0.00	0.93
549000	0.026	74.664	2.011	45	0	0.000	0.426	-0.838	-115.95	-188.68	0.03	0.00
550000	0.031	70.042	2.074	44	0	0.000	0.204	-0.240	-112.19	-184.54	0.00	2.84
551000	0.042	72.574	1.641	53	0	0.000	0.251	1.359	-116.58	-222.86	-0.00	1.47
552000	0.003	346.331	1.081	49	0	0.000	0.268	0.244	-104.08	-205.63	0.00	0.00
553000	0.070	78.645	0.618	47	0	0.000	0.413	0.369	-110.15	-197.08	0.01	0.00
554000	0.022	67.719	1.303	44	0	0.000	0.217	-0.262	-93.99	-184.53	0.00	-1.16
555000	0.097	67.501	0.519	40	0	0.000	0.418	-0.324	-104.77	-168.03	0.00	0.00
556000	0.022	30.799	2.343	47	0	0.000	0.407	-0.048	-108.66	-197.08	-0.00	0.00
557000	0.035	44.487	0.140	31	0	0.000	0.377	0.277	-90.49	-132.51	-0.00	1.30
558000	0.042	229.211	2.152	38	0	0.000	0.305	-0.218	-100.23	-159.97	0.00	-1.09
559000	0.006	494.471	1.395	44	0	0.000	0.169	-0.370	-92.64	-184.54	0.00	-0.85
560000	0.008	121.546	1.314	43	0	0.000	0.266	0.624	-97.34	-180.36	0.00	0.00
561000	0.013	92.788	0.768	39	0	0.000	0.306	-0.009	-92.16	-163.99	-0.00	0.16
562000	0.015	222.222	0.782	40	0	0.000	0.232	0.098	-88.84	-168.09	-0.02	0.84
563000	0.011	32.461	1.121	39	0	0.000	0.052	0.236	-77.69	-163.99	0.00	0.00
564000	0.009	95.817	0.738	39	0	0.000	0.226	0.132	-86.34	-164.00	-0.02	0.69
565000	0.002	163.143	1.770	46	0	0.000	0.056	-0.177	-84.25	-192.90	0.00	-0.68
566000	0.009	174.903	0.241	40	0	0.000	0.080	-0.285	-85.58	-168.07	0.00	0.00
567000	0.013	111.352	1.574	38	0	0.000	0.092	0.131	-82.51	-159.98	0.00	0.61
568000	0.015	771.040	2.227	44	0	0.000	0.102	-1.194	-95.19	-184.71	-0.01	-0.69
569000	0.026	228.338	1.043	47	0	0.000	0.107	0.440	-92.79	-197.20	0.13	0.00
570000	0.031	873.019	1.174	52	0	0.000	0.152	0.287	-102.31	-218.57	-0.06	0.00
571000	0.005	122.588	0.359	47	0	0.000	0.207	0.390	-86.53	-197.11	0.00	-1.57
572000	0.007	392.054	1.399	50	0	0.000	0.043	0.020	-89.92	-209.97	-0.02	0.00
573000	0.131	305.920	0.839	41	0	0.000	0.134	-0.377	-103.00	-172.23	-0.00	0.00
574000	0.014	46.312	0.695	41	0	0.000	0.194	0.027	-91.05	-172.14	0.00	0.25
575000	0.004	42.033	0.955	44	0	0.000	0.317	-0.708	-105.69	-184.50	0.00	0.00
576000	0.043	149.264	2.322	40	0	0.000	0.035	-0.427	-89.69	-168.10	0.00	-0.38
577000	0.031	291.511	1.998	45	0	0.000	0.032	-0.507	-92.66	-188.78	-0.00	0.00
578000	0.006	372.368	0.746	45	0	0.000	0.001	-0.169	-76.79	-188.72	-0.00	0.00
579000	0.044	322.577	1.376	42	0	0.000	0.007	-0.222	-70.04	-176.25	0.00	-1.97
580000	0.012	115.050	0.453	40	0	0.000	0.035	-1.085	-73.00	-168.07	-0.00	1.59
581000	0.011	250.391	4.533	45	0	0.000	0.010	-1.718	-81.58	-188.74	0.00	-4.02
582000	0.021	132.765	1.051	48	0	0.000	0.131	-0.079	-78.02	-201.36	0.01	0.00
583000	0.003	83.946	0.907	44	0	0.000	0.189	0.976	-91.23	-184.54	0.00	-3.17
584000	0.001	105.584	0.650	40	0	0.000	0.172	0.025	-77.82	-168.03	-0.00	0.00
585000	0.026	257.092	1.367	39	0	0.000	0.350	0.103	-110.33	-164.00	-0.00	0.00
586000	0.045	108.288	0.717	47	0	0.000	0.219	0.146	-94.68	-197.12	0.00	-1.95
587000	0.034	130.471	0.796	48	0	0.000	0.287	0.347	-95.29	-201.36	-0.00	-0.69
588000	0.161	311.308	0.747	41	0	0.000	0.179	0.347	-104.84	-172.20	0.00	-1.94
589000	0.019	23.085	0.979	44	0	0.000	0.313	0.202	-96.90	-184.49	0.00	4.44
590000	0.008	42.183	3.080	46	0	0.000	0.183	-1.469	-102.64	-192.88	-0.00	0.00
591000	0.012	714.503	1.880	41	0	0.000	0.039	-0.363	-90.44	-172.20	0.00	1.78
592000	0.001	298.217	0.827	38	0	0.000	0.140	0.359	-83.31	-160.00	0.00	-7.79
593000	0.000	533.377	3.381	41	0	0.000	0.089	-0.750	-99.81	-172.23	0.00	2.80
594000	0.000	107.104	0.782	45	0	0.000	0.085	-0.612	-90.21	-188.69	0.00	-1.32
595000	0.049	132.114	0.621	43	0	0.000	0.077	1.219	-88.38	-180.39	0.00	-1.41
596000	0.033	152.044	1.191	37	0	0.000	0.034	-0.205	-93.21	-156.00	-0.00	1.11
597000	0.000	158.033	0.683	41	0	0.000	0.099	-0.399	-72.46	-172.14	-0.05	0.00
598000	0.003	193.712	0.812	45	0	0.000	0.130	-0.002	-88.90	-188.70	-0.00	-0.69
599000	0.005	67.331	0.898	40	0	0.000	0.096	0.302	-87.59	-168.05	-0.00	-0.69
600000	0.004	91.391	1.572	39	0	0.000	0.036	0.481	-74.44	-164.00	-0.00	0.00
601000	0.010	255.885	0.989	41	0	0.000	0.066	-0.165	-85.31	-172.16	0.00	-2.28
602000	0.015	1466.374	0.632	45	0	0.000	0.156	-1.215	-88.06	-188.73	0.00	0.00
603000	0.065	1470.612	2.714	45	0	0.000	0.112	-0.398	-103.23	-188.77	-0.00	0.69
604000	0.024	166.106	0.641	46	0	0.000	0.324	-0.823	-103.85	-192.87	-0.00	-0.69
605000	0.008	103.519	1.359	45	0	0.000	0.205	0.208	-118.18	-188.71	0.00	-0.69
606000	0.013	51.202	1.682	43	0	0.000	0.328	0.168	-105.46	-180.38	-0.00	0.69
607000	0.079	38.730	1.064	40	0	0.000	0.254	0.415	-103.85	-168.05	0.00	-3.53
608000	0.006	273.269	0.443	43	0	0.000	0.303	0.255	-96.69	-180.37	0.00	0.00
609000	0.097	160.129	0.455	43	0	0.000	0.124	-0.567	-81.33	-180.36	0.00	0.71
610000	0.032	83.277	1.111	45	0	0.000	0.084	0.002	-85.44	-188.68	0.00	-5.13
611000	0.032	112.174	0.933	43	0	0.000	0.130	-0.805	-82.69	-180.39	-0.00	-0.69
612000	0.021	256.211	0.786	43	0	0.000	0.163	1.935	-95.22	-180.43	0.00	-0.11
613000	0.028	40.547	0.698	44	0	0.000	0.215	0.436	-85.61	-184.50	-0.00	0.00
614000	0.028	104.968	1.421	41	0	0.000	0.068	1.926	-94.26	-172.14	0.00	0.05
615000	0.009	289.203	0.799	46	0	0.000	0.066	0.022	-78.95	-192.91	0.00	4.06
616000	0.008	149.099	1.590	39	0	0.000	0.072	0.164	-84.00	-164.02	0.00	0.10
617000	0.081	200.814	0.867	40	0	0.000	0.006	1.317	-77.84	-168.07	0.00	-1.80
618000	0.031	251.348	1.392	38	0	0.000	0.035	-0.527	-83.91	-159.99	0.00	4.71
619000	0.087	264.732	1.697	44	0	0.000	0.044	0.004	-90.88	-184.58	0.00	3.68
620000	0.151	549.458	0.832	45	0	0.000	0.021	-1.133	-99.32	-188.78	-0.00	0.00
621000	0.032	93.286	0.799	54	0	0.000	0.166	1.248	-80.96	-227.18	-0.00	-0.69
622000	0.010	151.592	1.819	49	0	0.000	0.325	1.545	-100.66	-205.62	0.00	-0.69
623000	0.028	81.141	0.907	51	0	0.000	0.130	0.040	-88.63	-214.17	0.00	0.00
624000	0.016	42.953	1.363	44	0	0.000	0.071	0.674	-90.16	-184.51	-0.00	0.00
625000	0.024	148.380	1.355	47	0	0.000	0.034	-0.046	-82.95	-197.13	0.00	0.00
626000	0.044	161.250	0.461	34	0	0.000	0.213	0.243	-88.28	-144.15	0.00	-1.72
627000	0.044	62.997	1.312	39	0	0.000	0.274	-0.165	-106.99	-164.00	0.00	-0.77
628000	0.021	74.272	0.665	37	0	0.000	0.341	-0.500	-96.85	-155.94	0.00	0.00
629000	0.004	81.802	4.475	41	0	0.000	0.094	-1.124	-98.16	-172.16	0.00	0.00
630000	0.022	188.195	0.912	42	0	0.000	0.110	-0.600	-88.88	-176.23	0.01	0.00
631000	0.094	461.875	3.322	38	0	0.000	0.158	-0.103	-102.42	-160.03	-0.00	0.69
632000	0.010	69.815	1.354	39	0	0.000	0.071	0.482	-87.80	-164.01	-0.00	0.00
633000	0.033	67.057	1.119	38	0	0.000	0.104	0.081	-87.95	-160.00	-0.00	0.00
634000	0.011	59.327	0.715	42	0	0.000	0.137	-0.079	-82.27	-176.23	0.00	-0.84
635000	0.027	83.968	1.955	39	0	0.000	0.020	0.040	-88.69	-164.08	-0.00	-0.69
636000	0.006	165.755	0.774	42	0	0.000	0.002	-0.551	-82.68	-176.30	-0.00	0.00
637000	0.004	484.383	2.142	49	0	0.000	0.078	0.398	-85.90	-205.66	0.00	-0.69
638000	0.009	347.222	0.864	44	0	0.000	0.046	-0.286	-72.56	-184.55	-0.00	0.69
639000	0.075	1968.585	0.986	46	0	0.000	0.035	-0.522	-97.03	-193.07	0.00	0.00
640000	0.026	899.401	0.914	52	0	0.000	0.013	-0.159	-84.30	-218.76	-0.00	0.00
641000	0.012	1165.375	1.710	51	0	0.000	0.034	-0.132	-93.72	-214.35	-0.00	-0.69
642000	0.055	577.842	1.086	44	0	0.000	0.065	-0.153	-78.02	-184.61	0.00	-1.55
643000	0.056	253.162	1.381	51	0	0.000	0.063	0.656	-103.91	-214.28	-0.00	0.00
644000	0.040	189.532	1.020	46	0	0.000	0.015	0.381	-88.43	-192.92	0.00	0.00
645000	0.007	193.902	0.507	37	0	0.000	0.062	-0.541	-87.24	-156.03	-0.02	-0.69
646000	0.000	345.732	1.424	49	0	0.000	0.108	0.612	-102.42	-205.70	-0.00	0.00
647000	0.025	141.227	0.502	41	0	0.000	0.092	-0.169	-85.39	-172.15	-0.00	-0.69
648000	0.039	116.615	2.016	61	0	0.000	0.011	-0.472	-91.25	-258.19	0.00	-1.99
649000	0.030	785.728	0.811	42	0	0.000	0.083	-0.061	-79.23	-176.32	-0.10	0.00
650000	0.004	619.163	0.624	48	0	0.000	0.028	0.320	-70.89	-201.40	-0.00	0.00
651000	0.007	243.245	0.981	43	0	0.000	0.044	-0.944	-74.68	-180.38	0.00	0.00
652000	0.002	29.971	1.535	46	0	0.000	0.134	0.596	-82.94	-192.88	0.00	0.00
653000	0.038	78.940	0.865	49	0	0.000	0.251	-0.044	-88.54	-205.59	-0.00	-0.69
654000	0.005	58.462	2.185	42	0	0.000	0.011	0.309	-88.99	-176.24	-0.00	-0.69
655000	0.008	132.105	0.981	41	0	0.000	0.179	0.082	-92.77	-172.13	0.00	0.00
656000	0.052	55.384	1.379	44	0	0.000	0.066	-0.926	-90.44	-184.52	-0.00	-0.69
657000	0.127	112.996	1.230	46	0	0.000	0.319	0.662	-105.22	-192.90	-0.03	0.00
658000	0.005	91.174	1.567	36	0	0.000	0.175	0.802	-87.57	-151.98	0.00	-6.24
659000	0.027	153.480	0.621	41	0	0.000	0.203	-0.705	-96.56	-172.14	0.00	-0.14
660000	0.033	456.434	0.536	43	0	0.000	0.360	-0.210	-99.68	-180.37	-0.00	0.74
661000	0.011	1364.744	0.716	52	0	0.000	0.432	-1.315	-113.73	-218.68	-0.05	0.00
662000	0.011	73.040	0.725	43	0	0.000	0.440	-0.610	-105.02	-180.35	0.00	-0.69
663000	0.051	64.529	0.673	34	0	0.000	0.302	-0.500	-102.01	-144.10	0.00	0.00
664000	0.155	149.531	2.378	46	0	0.000	0.216	-0.106	-111.09	-192.95	0.11	0.00
665000	0.001	51.952	0.924	47	0	0.000	0.205	-1.315	-94.87	-197.10	0.05	0.00
666000	0.010	436.249	1.093	45	0	0.000	0.309	-1.079	-104.12	-188.71	-0.00	-0.69
667000	0.039	142.944	1.192	36	0	0.000	0.233	0.170	-95.06	-152.01	0.00	3.12
668000	0.058	230.707	0.679	33	0	0.000	0.293	0.029	-93.94	-140.22	0.00	1.57
669000	0.030	89.162	0.623	37	0	0.000	0.264	-2.881	-101.55	-155.99	0.00	0.69
670000	0.063	645.207	0.696	38	0	0.000	0.041	0.047	-85.37	-159.99	0.00	3.27
671000	0.056	187.235	1.862	46	0	0.000	0.198	0.343	-96.66	-192.88	0.00	0.39
672000	0.049	119.652	2.297	46	0	0.000	0.080	0.389	-101.01	-192.97	0.00	4.77
673000	0.004	100.199	1.264	53	0	0.000	0.245	-0.077	-102.34	-222.83	0.00	4.74
674000	0.008	63.434	1.684	51	0	0.000	0.201	-0.226	-112.30	-214.19	-0.00	0.69
675000	0.064	113.685	1.030	42	0	0.000	0.460	0.480	-119.22	-176.22	0.00	-2.66
676000	0.171	86.600	2.157	47	0	0.000	0.255	0.058	-110.03	-197.12	-0.00	0.11
677000	0.050	68.493	0.325	43	0	0.000	0.296	-0.346	-96.98	-180.38	-0.00	0.69
678000	0.043	73.382	1.186	36	0	0.000	0.176	-0.061	-90.20	-151.97	0.00	0.01
679000	0.004	51.492	1.834	55	0	0.000	0.046	1.141	-101.56	-231.61	-0.00	0.41
680000	0.010	146.414	1.581	42	0	0.000	0.019	-0.468	-108.61	-176.29	-0.04	1.43
681000	0.010	501.948	0.861	46	0	0.000	0.093	-0.430	-105.76	-192.97	0.00	0.00
682000	0.054	36.022	1.538	45	0	0.000	0.111	0.182	-90.33	-188.70	0.00	-0.69
683000	0.053	65.345	0.778	40	0	0.000	0.216	0.869	-95.85	-168.06	0.00	0.00
684000	0.015	107.455	1.346	47	0	0.000	0.168	-0.683	-94.58	-197.10	0.00	-0.42
685000	0.006	2935.785	1.078	45	0	0.000	0.432	-0.574	-106.89	-188.75	-0.00	0.69
686000	0.004	1498.858	0.477	43	0	0.000	0.318	0.437	-98.53	-180.42	0.00	-2.45
687000	0.072	207.832	1.038	48	0	0.000	0.171	1.204	-96.07	-201.37	0.00	-0.57
688000	0.023	190.897	1.448	39	0	0.000	0.173	-0.663	-90.60	-164.02	-0.00	0.00
689000	0.002	134.710	2.767	51	0	0.000	0.192	1.604	-111.93	-214.19	-0.00	-0.69
690000	0.011	53.720	0.742	41	0	0.000	0.260	-0.354	-96.63	-172.14	-0.01	1.81
691000	0.002	117.944	1.042	51	0	0.000	0.129	-0.107	-89.75	-214.18	-0.00	0.00
692000	0.046	182.941	1.345	43	0	0.000	0.123	0.543	-101.67	-180.41	-0.00	-0.69
693000	0.002	92.974	1.245	44	0	0.000	0.088	0.526	-98.69	-184.53	0.00	-8.17
694000	0.018	167.832	1.787	43	0	0.000	0.175	0.117	-99.74	-180.40	0.00	-0.36
695000	0.013	156.476	0.963	42	0	0.000	0.303	0.312	-98.81	-176.28	-0.00	0.69
696000	0.095	111.881	0.728	46	0	0.000	0.276	0.758	-100.98	-192.87	0.02	0.00
697000	0.020	364.830	1.271	42	0	0.000	0.297	-0.701	-101.17	-176.25	0.00	-2.37
698000	0.013	242.882	0.554	40	0	0.000	0.194	0.529	-91.50	-168.10	0.00	-1.13
699000	0.039	55.655	1.644	40	0	0.000	0.070	0.089	-86.33	-168.07	-0.00	0.00
700000	0.004	52.559	0.693	41	0	0.000	0.112	-0.399	-83.81	-172.13	0.00	0.00
701000	0.011	81.246	0.584	44	0	0.000	0.011	-0.222	-76.25	-184.55	-0.00	1.04
702000	0.014	217.503	1.403	58	0	0.000	0.033	-1.543	-88.42	-244.83	0.02	0.00
703000	0.009	348.099	1.690	52	0	0.000	0.123	-1.245	-92.28	-218.58	0.00	-3.96
704000	0.077	262.964	0.841	33	0	0.000	0.283	2.459	-104.43	-140.26	-0.00	0.00
705000	0.001	140.836	1.804	45	0	0.000	0.059	0.424	-97.51	-188.73	0.00	0.69
706000	0.000	158.603	1.049	46	0	0.000	0.114	0.789	-91.45	-192.91	0.00	0.00
707000	0.127	270.542	0.599	32	0	0.000	0.145	-1.042	-93.89	-136.36	0.00	0.00
708000	0.042	68.146	1.323	40	0	0.000	0.145	0.056	-92.08	-168.06	0.00	0.00
709000	0.035	62.592	0.506	39	0	0.000	0.083	0.301	-100.90	-164.00	0.00	-0.18
710000	0.016	40.280	0.956	43	0	0.000	0.004	-0.477	-94.16	-180.37	0.00	-0.69
711000	0.348	129.509	2.986	37	0	0.000	0.233	-0.946	-113.86	-155.97	0.00	-0.69
712000	0.003	70.759	0.295	48	0	0.000	0.395	-0.444	-99.08	-201.32	0.00	-0.69
713000	0.057	24.640	0.837	44	0	0.000	0.266	1.055	-97.69	-184.50	-0.00	0.19
714000	0.128	126.085	1.358	40	0	0.000	0.231	0.073	-92.93	-168.05	-0.00	0.69
715000	0.041	217.903	1.074	44	0	0.000	0.108	-0.106	-83.06	-184.57	-0.08	0.00
716000	0.007	293.506	0.746	46	0	0.000	0.263	-0.073	-95.80	-192.92	0.00	-1.49
717000	0.023	162.274	0.415	35	0	0.000	0.342	0.176	-87.75	-148.05	0.00	0.00
718000	0.003	475.201	1.286	49	0	0.000	0.220	0.385	-90.05	-205.71	0.00	-1.61
719000	0.075	722.387	0.994	41	0	0.000	0.090	-0.262	-91.66	-172.22	-0.01	-0.69
720000	0.008	110.221	0.664	37	0	0.000	0.192	0.700	-99.34	-155.98	0.00	0.00
721000	0.050	190.661	0.629	38	0	0.000	0.063	-1.168	-74.24	-159.98	0.00	0.69
722000	0.025	106.973	1.392	34	0	0.000	0.042	-1.084	-69.71	-144.13	0.00	4.72
723000	0.030	57.996	0.855	39	0	0.000	0.020	-0.679	-71.52	-164.01	-0.00	-0.69
724000	0.010	241.218	1.603	47	0	0.000	0.056	2.656	-81.08	-197.12	-0.02	1.17
725000	0.002	144.855	2.456	42	0	0.000	0.069	0.210	-82.79	-176.26	0.00	0.69
726000	0.002	354.672	0.596	56	0	0.000	0.099	-0.222	-90.87	-236.01	-0.00	0.93
727000	0.019	241.863	1.039	42	0	0.000	0.104	-1.065	-92.94	-176.30	0.00	-1.28
728000	0.001	62.958	1.406	46	0	0.000	0.109	-0.599	-101.53	-192.91	-0.00	0.00
729000	0.003	204.251	0.784	50	0	0.000	0.055	1.303	-76.92	-209.88	-0.00	-0.69
730000	0.014	696.134	1.093	41	0	0.000	0.009	0.239	-82.95	-172.22	-0.00	0.00
731000	0.015	1005.694	0.951	45	0	0.000	0.066	-0.264	-82.47	-188.74	0.01	-0.69
732000	0.010	246.294	0.750	36	0	0.000	0.064	-0.117	-76.17	-152.01	0.00	0.00
733000	0.013	356.811	0.796	45	0	0.000	0.082	0.080	-83.04	-188.73	0.00	0.00
734000	0.132	337.732	1.875	51	0	0.000	0.110	-1.693	-100.55	-214.25	0.00	-2.61
735000	0.022	142.850	1.563	44	0	0.000	0.023	-2.393	-92.52	-184.54	0.00	0.00
736000	0.022	99.604	2.651	45	0	0.000	0.072	-0.707	-99.69	-188.72	0.00	0.00
737000	0.037	69.478	0.794	46	0	0.000	0.651	0.253	-118.32	-192.87	0.00	-0.18
738000	0.031	265.136	0.647	37	0	0.000	0.370	0.484	-101.61	-155.95	0.00	0.00
739000	0.001	96.403	1.055	43	0	0.000	0.220	-0.181	-92.04	-180.39	0.00	0.00
740000	0.009	357.316	0.974	39	0	0.000	0.039	0.403	-96.27	-164.02	-0.00	0.00
741000	0.182	837.944	1.101	46	0	0.000	0.224	-0.781	-112.00	-193.02	-0.00	0.00
742000	0.164	392.965	0.653	43	0	0.000	0.158	-0.546	-97.51	-180.41	-0.11	0.00
743000	0.003	47.061	0.722	48	0	0.000	0.291	0.865	-104.30	-201.33	-0.00	-0.69
744000	0.001	49.502	0.398	44	0	0.000	0.281	0.325	-99.72	-184.52	0.00	0.00
745000	0.073	49.913	1.148	36	0	0.000	0.280	0.057	-99.09	-151.99	0.00	3.30
746000	0.127	47.386	1.087	44	0	0.000	0.260	-0.574	-88.41	-184.51	-0.00	0.00
747000	0.052	316.269	1.228	45	0	0.000	0.104	-0.235	-93.46	-188.74	-0.00	0.00
748000	0.017	34.912	0.706	41	0	0.000	0.346	0.421	-95.85	-172.12	0.00	0.00
749000	0.051	129.175	1.677	47	0	0.000	0.093	-0.165	-106.93	-197.12	-0.00	0.00
750000	0.019	168.151	0.937	40	0	0.000	0.386	0.312	-100.99	-168.04	0.00	-4.21
751000	0.065	476.632	2.499	44	0	0.000	0.171	0.069	-100.01	-184.53	0.00	4.86
752000	0.050	157.025	0.726	34	0	0.000	0.287	-0.015	-108.77	-144.11	0.00	-0.12
753000	0.015	150.514	1.976	43	0	0.000	0.133	-0.163	-102.66	-180.39	0.00	-2.52
754000	0.039	103.505	1.151	44	0	0.000	0.191	0.082	-94.53	-184.52	0.00	0.00
755000	0.003	38.016	0.878	46	0	0.000	0.246	0.172	-93.70	-192.88	-0.00	0.00
756000	0.039	180.006	1.291	46	0	0.000	0.124	0.421	-95.15	-192.94	0.00	0.00
757000	0.018	152.600	0.634	48	0	0.000	0.243	0.211	-90.36	-201.35	0.00	-0.19
758000	0.044	54.918	1.185	47	0	0.000	0.294	1.282	-101.56	-197.09	0.00	-2.84
759000	0.079	85.505	0.658	39	0	0.000	0.170	0.033	-94.94	-164.02	0.00	0.00
760000	0.018	189.566	1.499	38	0	0.000	0.172	0.696	-87.38	-159.98	0.00	-1.28
761000	0.001	126.618	1.854	44	0	0.000	0.135	-0.582	-96.28	-184.54	0.03	0.00
762000	0.122	57.355	0.887	37	0	0.000	0.275	-0.072	-95.96	-155.96	0.00	-0.30
763000	0.023	296.274	0.806	37	0	0.000	0.037	-0.505	-86.03	-156.01	-0.00	0.00
764000	0.049	289.327	1.333	41	0	0.000	0.064	0.908	-103.41	-172.16	0.00	0.00
765000	0.017	187.469	0.880	42	0	0.000	0.108	-0.167	-98.62	-176.29	0.00	-5.08
766000	0.004	249.574	1.810	54	0	0.000	0.041	-0.559	-91.87	-227.24	0.00	1.42
767000	0.006	70.846	1.482	40	0	0.000	0.046	-0.584	-97.43	-168.07	0.00	0.00
768000	0.004	129.748	0.920	35	0	0.000	0.032	-0.937	-70.07	-148.06	-0.09	0.00
769000	0.027	359.882	3.099	38	0	0.000	0.031	-0.069	-85.18	-160.02	0.00	2.54
770000	0.008	112.569	0.983	40	0	0.000	0.102	-0.455	-85.98	-168.06	-0.00	-0.69
771000	0.030	65.668	0.884	50	0	0.000	0.093	0.011	-86.57	-209.87	0.00	-2.06
772000	0.013	49.540	1.218	45	0	0.000	0.115	-0.020	-76.31	-188.69	0.00	3.23
773000	0.002	216.676	1.288	38	0	0.000	0.098	-0.428	-84.51	-159.96	0.00	0.00
774000	0.012	403.635	1.782	40	0	0.000	0.010	0.533	-82.27	-168.09	0.00	0.00
775000	0.035	1612.401	1.906	38	0	0.000	0.004	-1.193	-87.60	-160.04	-0.10	0.00
776000	0.048	5219.598	1.390	44	0	0.000	0.045	-0.489	-85.40	-184.59	-0.00	-0.69
777000	0.010	2537.550	1.616	43	0	0.000	0.236	-0.065	-102.65	-180.42	0.00	4.64
778000	0.007	172.061	1.539	54	0	0.000	0.192	0.206	-105.30	-227.17	0.00	-2.02
779000	0.019	558.435	1.070	47	0	0.000	0.152	-0.084	-99.61	-197.15	-0.00	0.00
780000	0.042	69.457	2.496	50	0	0.000	0.159	1.473	-104.20	-209.90	0.00	-3.67
781000	0.009	356.639	2.293	39	0	0.000	0.100	0.777	-95.11	-164.03	0.07	0.00
782000	0.004	499.471	1.035	39	0	0.000	0.073	-0.670	-90.47	-164.07	-0.00	0.56
783000	0.041	124.685	0.832	39	0	0.000	0.087	0.049	-81.66	-164.05	0.06	0.00
784000	0.025	1141.193	0.677	39	0	0.000	0.096	-0.167	-83.24	-164.17	0.00	-2.39
785000	0.043	1296.549	0.584	46	0	0.000	0.079	-0.461	-91.45	-192.97	0.00	-1.96
786000	0.092	172.223	1.453	46	0	0.000	0.190	-0.497	-109.28	-192.94	0.00	0.00
787000	0.045	57.498	1.177	40	0	0.000	0.159	-0.404	-91.82	-168.04	0.00	0.23
788000	0.090	242.985	0.923	35	0	0.000	0.252	0.195	-91.23	-148.10	0.00	-1.74
789000	0.015	175.412	1.218	38	0	0.000	0.117	0.648	-86.02	-159.98	0.01	0.00
790000	0.034	206.738	1.350	41	0	0.000	0.267	1.539	-104.84	-172.14	0.00	3.15
791000	0.043	208.261	1.013	41	0	0.000	0.221	-0.320	-98.43	-172.15	0.00	-1.34
792000	0.013	31.321	1.094	47	0	0.000	0.162	-1.859	-83.28	-197.10	-0.00	0.00
793000	0.106	1626.976	1.262	41	0	0.000	0.254	-0.434	-103.03	-172.19	0.00	0.60
794000	0.029	158.633	0.630	50	0	0.000	0.178	0.354	-94.91	-209.91	0.00	-2.11
795000	0.001	293.197	1.260	44	0	0.000	0.173	0.768	-94.99	-184.53	0.03	0.00
796000	0.009	369.859	1.385	45	0	0.000	0.055	-0.398	-75.43	-188.72	0.00	-5.69
797000	0.006	175.485	0.862	43	0	0.000	0.262	0.019	-95.06	-180.39	-0.00	-0.69
798000	0.025	61.480	1.384	50	0	0.000	0.167	-0.650	-94.53	-209.88	0.00	-0.48
799000	0.001	77.720	0.993	45	0	0.000	0.193	0.043	-80.03	-188.68	0.00	-0.54
800000	0.005	37.761	0.690	39	0	0.000	0.327	0.249	-95.98	-163.97	0.01	0.00
801000	0.264	84.330	0.842	43	0	0.000	0.163	0.602	-100.07	-180.38	0.00	0.00
802000	0.040	290.354	2.270	40	0	0.000	0.086	-1.882	-104.92	-168.11	-0.00	0.94
803000	0.080	124.481	0.934	41	0	0.000	0.163	1.533	-100.20	-172.14	0.00	0.00
804000	0.007	67.276	0.700	50	0	0.000	0.187	-0.766	-83.95	-209.85	0.00	1.49
805000	0.001	93.047	0.540	51	0	0.000	0.209	-1.128	-108.50	-214.20	0.00	-1.22
806000	0.024	87.078	0.759	50	0	0.000	0.075	0.311	-92.68	-209.92	0.00	-0.10
807000	0.003	84.957	1.927	50	0	0.000	0.200	-0.508	-98.64	-209.90	-0.00	-0.69
808000	0.005	55.059	0.621	46	0	0.000	0.347	-1.840	-102.21	-192.87	0.00	-1.72
809000	0.092	118.277	0.417	37	0	0.000	0.270	-0.187	-95.42	-155.96	0.00	0.00
810000	0.132	190.900	1.232	41	0	0.000	0.318	1.620	-107.07	-172.15	0.00	4.78
811000	0.047	367.096	2.862	50	0	0.000	0.032	-1.755	-100.66	-209.96	0.00	-1.82
812000	0.008	321.453	1.317	41	0	0.000	0.038	-0.131	-83.72	-172.16	0.00	-0.04
813000	0.003	201.255	1.377	52	0	0.000	0.103	0.069	-85.85	-218.50	0.00	-1.33
814000	0.005	481.320	0.987	49	0	0.000	0.037	-0.054	-89.84	-205.67	0.00	0.00
815000	0.030	1961.051	1.279	46	0	0.000	0.018	0.502	-87.71	-193.09	-0.00	-0.69
816000	0.013	2585.656	3.402	45	0	0.000	0.049	0.723	-107.93	-188.87	0.00	-4.60
817000	0.018	624.373	2.835	55	0	0.000	0.036	0.959	-93.42	-231.64	0.00	-1.63
818000	0.023	1252.588	1.099	46	0	0.000	0.040	-0.443	-80.42	-192.92	0.00	-5.86
819000	0.004	1113.864	2.877	38	0	0.000	0.071	-0.474	-84.02	-160.12	-0.00	-0.69
820000	0.007	191.932	1.624	48	0	0.000	0.076	0.101	-87.62	-201.39	0.00	0.00
821000	0.010	87.175	1.442	52	0	0.000	0.286	0.107	-109.47	-218.50	0.00	-0.69
822000	0.053	140.614	0.980	41	0	0.000	0.221	1.079	-91.78	-172.12	0.00	0.69
823000	0.002	67.910	1.717	41	0	0.000	0.054	0.189	-90.67	-172.14	-0.00	-0.69
824000	0.001	211.011	0.616	44	0	0.000	0.346	0.439	-92.93	-184.50	0.03	0.69
825000	0.031	375.097	0.865	44	0	0.000	0.345	-0.081	-97.62	-184.51	0.00	0.69
826000	0.037	328.942	2.095	46	0	0.000	0.184	0.947	-118.69	-193.05	0.00	-3.95
827000	0.053	100.333	1.828	52	0	0.000	0.219	-0.783	-106.53	-218.53	-0.00	-0.69
828000	0.092	91.681	1.371	47	0	0.000	0.319	1.796	-106.03	-197.08	-0.00	0.00
829000	0.007	158.100	2.300	44	0	0.000	0.079	-0.473	-82.06	-184.52	0.00	-1.09
830000	0.052	180.473	0.607	42	0	0.000	0.073	0.257	-70.65	-176.30	0.00	4.85
831000	0.016	94.666	0.573	43	0	0.000	0.085	0.198	-71.98	-180.38	0.00	0.85
832000	0.011	170.070	1.184	37	0	0.000	0.011	-0.564	-73.47	-156.00	0.00	-0.91
833000	0.003	948.058	1.597	46	0	0.000	0.068	0.011	-74.34	-192.95	-0.01	-0.69
834000	0.016	257.395	0.749	38	0	0.000	0.005	-0.083	-69.53	-159.98	-0.00	0.69
835000	0.005	253.729	0.940	44	0	0.000	0.075	-0.335	-84.04	-184.54	-0.00	0.51
836000	0.001	565.821	2.376	52	0	0.000	0.075	0.691	-91.29	-218.58	0.00	-1.96
837000	0.027	1184.443	1.391	45	0	0.000	0.002	-0.623	-99.26	-188.89	0.00	0.00
838000	0.002	965.107	1.684	46	0	0.000	0.062	-0.462	-93.02	-192.99	-0.00	-0.69
839000	0.032	590.274	0.635	46	0	0.000	0.098	2.443	-82.31	-193.00	-0.00	0.85
840000	0.017	317.298	1.385	42	0	0.000	0.001	-1.101	-83.60	-176.29	0.00	-2.16
841000	0.008	555.339	1.589	47	0	0.000	0.040	-0.234	-78.10	-197.17	0.08	0.00
842000	0.004	98.784	0.652	40	0	0.000	0.111	0.025	-83.80	-168.09	0.00	0.00
843000	0.014	392.093	0.961	40	0	0.000	0.017	0.001	-76.53	-168.10	0.00	-0.69
844000	0.009	3439.613	1.123	53	0	0.000	0.062	-0.566	-87.97	-222.93	-0.00	-0.69
845000	0.006	492.144	1.242	45	0	0.000	0.070	0.139	-88.38	-188.74	-0.00	0.54
846000	0.038	96.269	5.106	36	0	0.000	0.028	-0.266	-87.98	-152.01	0.00	0.69
847000	0.013	102.917	1.218	40	0	0.000	0.042	0.695	-76.79	-168.09	0.00	0.00
848000	0.038	271.012	0.599	46	0	0.000	0.093	0.351	-77.00	-192.95	0.00	-3.29
849000	0.013	307.776	2.308	53	0	0.000	0.020	-0.051	-92.97	-222.90	0.00	-0.30
850000	0.056	131.136	2.311	41	0	0.000	0.104	0.042	-90.78	-172.15	-0.00	0.00
851000	0.020	271.897	1.023	46	0	0.000	0.113	-0.604	-97.27	-192.91	0.00	0.00
852000	0.015	222.608	1.507	40	0	0.000	0.054	-1.561	-87.69	-168.07	0.00	-3.59
853000	0.005	55.849	1.186	52	0	0.000	0.163	0.598	-90.46	-218.49	0.00	4.75
854000	0.001	85.310	1.316	42	0	0.000	0.046	-0.253	-73.17	-176.23	-0.00	0.00
855000	0.013	278.446	1.935	44	0	0.000	0.063	0.476	-79.55	-184.55	-0.00	1.25
856000	0.025	1170.970	0.854	47	0	0.000	0.072	0.568	-81.88	-197.17	0.00	0.00
857000	0.149	113.830	1.700	40	0	0.000	0.149	-0.117	-102.62	-168.08	-0.00	1.50
858000	0.053	135.589	2.677	45	0	0.000	0.366	-1.385	-125.40	-188.71	0.00	-1.84
859000	0.015	24.248	0.534	47	0	0.000	0.406	-0.485	-101.09	-197.07	0.00	0.00
860000	0.073	54.889	1.692	49	0	0.000	0.212	-0.459	-101.35	-205.59	0.00	4.53
861000	0.156	110.953	3.047	31	0	0.000	0.232	-1.488	-109.87	-132.54	0.00	0.19
862000	0.076	140.340	1.884	46	0	0.000	0.093	1.919	-104.51	-192.91	-0.00	0.00
863000	0.029	138.786	1.896	42	0	0.000	0.386	0.184	-122.97	-176.29	0.00	4.86
864000	0.002	56.761	1.155	45	0	0.000	0.193	0.263	-93.23	-188.70	-0.00	-0.69
865000	0.012	605.149	1.313	49	0	0.000	0.192	0.053	-98.44	-205.66	0.00	0.00
866000	0.000	429.600	1.919	43	0	0.000	0.126	0.099	-90.84	-180.39	-0.04	0.00
867000	0.032	30.085	0.879	38	0	0.000	0.292	0.181	-97.66	-159.96	-0.00	-0.69
868000	0.004	57.010	1.176	39	0	0.000	0.296	-0.241	-103.99	-163.98	0.00	0.00
869000	0.008	397.076	0.823	40	0	0.000	0.511	-0.253	-108.45	-168.04	0.00	-1.00
870000	0.069	40.709	0.263	41	0	0.000	0.484	-0.207	-96.49	-172.10	0.00	-0.69
871000	0.007	54.320	0.816	46	0	0.000	0.326	0.327	-96.75	-192.87	-0.02	-0.69
872000	0.111	73.826	0.939	41	0	0.000	0.316	-0.370	-106.04	-172.14	0.00	-1.43
873000	0.017	83.732	0.944	39	0	0.000	0.030	-0.303	-77.51	-164.02	-0.03	0.00
874000	0.041	695.324	0.878	40	0	0.000	0.008	0.102	-74.24	-168.12	0.00	-1.68
875000	0.016	948.377	0.276	44	0	0.000	0.075	1.103	-84.02	-184.62	0.00	-1.04
876000	0.010	476.974	0.555	38	0	0.000	0.057	1.453	-69.13	-160.00	0.00	4.37
877000	0.026	193.501	1.456	36	0	0.000	0.000	-0.381	-72.08	-151.99	0.00	-0.86
878000	0.007	108.373	1.014	37	0	0.000	0.058	-1.336	-79.31	-156.00	0.00	-4.27
879000	0.087	227.006	1.326	41	0	0.000	0.050	0.165	-86.09	-172.26	-0.22	0.00
880000	0.013	267.345	0.849	43	0	0.000	0.035	0.127	-80.58	-180.39	-0.00	-0.69
881000	0.039	150.317	0.736	40	0	0.000	0.023	-0.127	-83.11	-168.13	0.00	-2.80
882000	0.075	249.283	0.923	46	0	0.000	0.060	-0.264	-70.02	-192.94	-0.01	0.80
883000	0.029	19989.342	1.440	41	0	0.000	0.053	-0.318	-77.48	-172.28	-0.00	0.69
884000	0.023	733.696	0.860	47	0	0.000	0.042	-0.345	-78.55	-197.19	0.00	-1.73
885000	0.061	675.193	1.469	39	0	0.000	0.025	-0.832	-81.64	-164.03	0.00	4.46
886000	0.015	1662.610	1.557	47	0	0.000	0.104	-0.458	-90.34	-197.30	0.00	3.56
887000	0.066	91.408	1.048	41	0	0.000	0.087	0.284	-89.60	-172.17	-0.00	-0.69
888000	0.010	133.021	0.894	37	0	0.000	0.089	0.041	-79.82	-156.03	0.11	0.00
889000	0.002	182.849	0.857	40	0	0.000	0.160	0.014	-84.16	-168.09	0.00	0.69
890000	0.040	73.355	1.317	41	0	0.000	0.223	0.090	-95.00	-172.13	-0.00	0.53
891000	0.002	396.407	1.946	41	0	0.000	0.056	-1.094	-88.79	-172.20	0.00	0.00
892000	0.089	364.243	1.099	46	0	0.000	0.068	0.466	-104.40	-192.93	-0.12	0.00
893000	0.003	127.245	1.161	45	0	0.000	0.183	-0.193	-88.18	-188.70	0.00	0.69
894000	0.082	114.158	0.735	38	0	0.000	0.043	-0.672	-91.32	-159.98	0.00	0.00
895000	0.000	329.332	1.555	40	0	0.000	0.137	-0.070	-100.73	-168.15	0.00	0.69
896000	0.025	113.570	1.299	40	0	0.000	0.179	-0.945	-92.19	-168.05	0.00	0.00
897000	0.021	85.986	1.562	46	0	0.000	0.026	-0.321	-94.90	-192.94	-0.00	0.16
898000	0.020	143.216	1.579	42	0	0.000	0.042	0.143	-85.62	-176.32	0.00	0.00
899000	0.011	232.074	1.450	49	0	0.000	0.059	1.083	-92.51	-205.65	0.00	-3.96
900000	0.005	253.069	1.284	50	0	0.000	0.055	-0.085	-83.51	-209.92	0.00	0.00
901000	0.006	1052.485	1.202	44	0	0.000	0.056	-0.176	-81.56	-184.60	0.00	-1.85
902000	0.001	227.990	1.279	49	0	0.000	0.115	1.974	-86.99	-205.67	-0.01	-0.69
903000	0.023	388.804	1.578	38	0	0.000	0.101	0.485	-87.98	-160.12	-0.00	0.00
904000	0.005	100.239	0.880	46	0	0.000	0.109	0.523	-95.40	-192.89	0.00	0.00
905000	0.074	159.166	1.274	36	0	0.000	0.101	-0.182	-88.33	-151.98	0.01	0.00
906000	0.007	91.538	1.928	45	0	0.000	0.066	0.130	-91.77	-188.69	0.00	0.00
907000	0.017	59.535	0.968	41	0	0.000	0.040	0.786	-72.90	-172.12	-0.00	0.00
908000	0.030	208.669	1.175	41	0	0.000	0.070	0.377	-77.16	-172.18	0.09	0.00
909000	0.023	67.580	0.676	48	0	0.000	0.019	0.372	-65.66	-201.34	-0.00	-0.69
910000	0.014	65.783	1.028	39	0	0.000	0.002	2.227	-72.11	-164.01	-0.01	0.69
911000	0.071	82.473	1.422	42	0	0.000	0.058	-0.110	-78.71	-176.25	0.00	-0.69
912000	0.058	57.403	0.830	47	0	0.000	0.138	-0.224	-74.52	-197.10	-0.00	0.00
913000	0.008	410.631	0.649	46	0	0.000	0.045	0.022	-77.70	-192.97	0.00	4.77
914000	0.039	149.903	2.546	41	0	0.000	0.023	0.687	-81.82	-172.16	0.00	0.69
915000	0.005	178.863	0.958	30	0	0.000	0.152	-3.360	-81.02	-128.75	-0.04	0.00
916000	0.018	145.242	1.626	36	0	0.000	0.003	0.104	-74.22	-152.01	-0.00	0.00
917000	0.010	127.954	0.577	48	0	0.000	0.026	-0.446	-75.86	-201.35	-0.00	-0.69
918000	0.057	429.401	1.205	43	0	0.000	0.087	-1.480	-93.55	-180.43	-0.00	0.00
919000	0.028	721.193	0.865	43	0	0.000	0.040	-0.373	-84.69	-180.37	0.00	0.00
920000	0.017	286.916	0.429	44	0	0.000	0.133	0.350	-88.88	-184.54	0.00	-2.16
921000	0.032	52.815	0.483	43	0	0.000	0.359	0.057	-101.35	-180.37	0.00	0.69
922000	0.012	50.264	0.586	38	0	0.000	0.193	-0.471	-94.19	-159.95	0.00	-3.70
923000	0.003	2238.376	1.356	46	0	0.000	0.222	-0.060	-95.28	-192.96	0.00	-1.72
924000	0.007	3333.367	0.574	43	0	0.000	0.114	-0.180	-94.05	-180.51	0.00	-0.79
925000	0.015	521.073	1.127	51	0	0.000	0.163	0.645	-87.46	-214.22	-0.00	0.00
926000	0.016	1085.563	1.721	48	0	0.000	0.137	0.102	-102.45	-201.46	0.00	-2.90
927000	0.049	1923.275	0.984	41	0	0.000	0.137	0.616	-107.66	-172.26	-0.00	0.00
928000	0.021	171.669	1.137	52	0	0.000	0.135	0.034	-87.03	-218.53	0.00	0.00
929000	0.011	162.117	0.968	41	0	0.000	0.142	0.319	-80.77	-172.16	-0.00	0.00
930000	0.005	135.535	1.393	47	0	0.000	0.149	0.083	-79.47	-197.12	0.00	-2.55
931000	0.031	98.401	1.072	54	0	0.000	0.167	-0.316	-89.16	-227.18	0.00	0.00
932000	0.019	178.266	0.924	39	0	0.000	0.255	0.207	-95.07	-164.03	0.00	-1.80
933000	0.028	64.499	1.150	43	0	0.000	0.272	-0.356	-94.16	-180.36	-0.00	0.00
934000	0.003	59.894	1.866	33	0	0.000	0.195	0.070	-96.55	-140.22	0.00	0.00
935000	0.055	242.512	1.027	48	0	0.000	0.126	0.869	-84.77	-201.36	-0.00	0.00
936000	0.061	234.166	0.792	44	0	0.000	0.024	-0.261	-95.11	-184.59	-0.00	0.00
937000	0.013	328.700	1.466	52	0	0.000	0.309	2.445	-121.09	-218.61	-0.01	1.87
938000	0.068	243.855	1.232	46	0	0.000	0.050	0.212	-94.22	-192.92	-0.01	0.00
939000	0.019	1186.894	0.976	47	0	0.000	0.150	0.014	-85.06	-197.25	0.00	-0.69
940000	0.010	147.489	0.986	35	0	0.000	0.031	0.114	-82.11	-148.06	0.00	0.00
941000	0.005	350.542	1.168	41	0	0.000	0.038	-0.785	-77.84	-172.21	-0.16	0.00
942000	0.012	600.019	1.418	47	0	0.000	0.053	0.747	-81.87	-197.19	-0.00	1.16
943000	0.014	122.756	0.976	46	0	0.000	0.011	0.185	-84.38	-192.94	0.00	0.88
944000	0.016	83.862	1.326	40	0	0.000	0.005	-0.404	-74.05	-168.09	0.00	-0.45
945000	0.000	413.079	0.520	33	0	0.000	0.060	-0.362	-80.55	-140.35	0.00	1.44
946000	0.001	206.117	0.925	44	0	0.000	0.058	-0.034	-83.17	-184.54	0.00	4.77
947000	0.043	103.579	0.817	40	0	0.000	0.024	-0.183	-92.44	-168.11	0.00	-3.90
948000	0.046	173.129	1.786	50	0	0.000	0.027	0.304	-88.73	-209.90	0.05	0.00
949000	0.001	131.597	1.489	46	0	0.000	0.052	0.352	-74.68	-192.90	-0.00	-0.69
950000	0.013	78.513	2.156	38	0	0.000	0.014	0.140	-80.46	-159.98	0.00	0.00
951000	0.007	56.149	0.974	46	0	0.000	0.035	0.529	-74.80	-192.89	0.00	0.00
952000	0.019	69.854	2.432	47	0	0.000	0.123	-0.413	-97.08	-197.10	0.00	-7.42
953000	0.074	51.401	1.440	42	0	0.000	0.088	0.110	-93.91	-176.23	-0.00	1.02
954000	0.002	132.576	2.247	47	0	0.000	0.069	0.050	-90.73	-197.12	-0.00	0.00
955000	0.060	1071.376	2.220	46	0	0.000	0.085	-0.615	-94.17	-192.95	0.00	0.00
956000	0.016	257.693	1.901	41	0	0.000	0.164	-2.328	-97.75	-172.20	0.00	-2.29
957000	0.031	952.819	1.237	41	0	0.000	0.071	-0.768	-82.34	-172.25	0.06	0.00
958000	0.021	663.776	1.836	45	0	0.000	0.093	-0.562	-88.25	-188.78	0.00	-2.77
959000	0.043	42.949	0.411	42	0	0.000	0.267	-0.029	-93.04	-176.22	0.00	0.00
960000	0.016	89.533	1.175	38	0	0.000	0.131	0.010	-83.22	-159.98	0.00	0.00
961000	0.028	45.190	1.012	54	0	0.000	0.114	-2.043	-89.23	-227.18	0.00	-0.24
962000	0.130	157.471	1.080	50	0	0.000	0.291	-0.135	-101.31	-209.88	-0.00	0.00
963000	0.030	560.486	0.892	40	0	0.000	0.203	-0.334	-95.22	-168.07	0.00	4.46
964000	0.008	563.177	1.780	35	0	0.000	0.131	-0.052	-96.96	-148.05	0.00	-0.69
965000	0.033	467.970	1.579	46	0	0.000	0.136	-0.909	-101.35	-192.95	-0.00	0.69
966000	0.039	246.318	1.682	42	0	0.000	0.082	-0.318	-83.63	-176.28	-0.11	0.00
967000	0.054	77.172	0.478	35	0	0.000	0.240	-0.479	-87.42	-148.03	-0.00	0.00
968000	0.044	136.972	0.447	32	0	0.000	0.314	-0.258	-94.20	-136.35	0.00	0.69
969000	0.062	133.123	0.807	38	0	0.000	0.330	-0.526	-110.97	-159.97	0.00	-0.69
970000	0.017	117.745	1.332	42	0	0.000	0.269	-0.080	-95.88	-176.24	-0.00	0.00
971000	0.005	213.183	0.531	41	0	0.000	0.256	0.212	-83.40	-172.12	-0.00	1.01
972000	0.011	56.312	1.036	38	0	0.000	0.086	-0.007	-91.91	-159.97	0.00	-0.56
973000	0.004	143.117	1.253	46	0	0.000	0.104	-0.215	-94.16	-192.88	0.00	0.00
974000	0.003	57.161	0.490	40	0	0.000	0.618	0.142	-118.95	-168.02	0.00	-0.30
975000	0.023	116.272	1.480	42	0	0.000	0.169	0.066	-103.89	-176.24	0.00	0.69
976000	0.015	97.599	0.791	51	0	0.000	0.244	-0.692	-97.45	-214.16	-0.00	0.89
977000	0.006	54.585	0.473	52	0	0.000	0.388	-0.294	-114.06	-218.49	0.00	-1.69
978000	0.055	211.311	0.528	37	0	0.000	0.327	0.138	-96.40	-156.02	0.00	-0.84
979000	0.043	129.901	1.819	53	0	0.000	0.175	0.436	-101.38	-222.85	-0.06	0.00
980000	0.039	258.578	1.515	40	0	0.000	0.133	-0.786	-92.20	-168.06	0.00	4.90
981000	0.049	46.442	0.922	38	0	0.000	0.137	0.139	-92.15	-159.96	0.00	-1.23
982000	0.061	67.869	0.350	42	0	0.000	0.170	-0.133	-86.07	-176.23	0.00	0.26
983000	0.023	149.919	1.255	38	0	0.000	0.098	-1.110	-88.96	-159.98	0.05	0.00
984000	0.001	267.520	1.170	45	0	0.000	0.164	-1.378	-86.75	-188.70	-0.00	0.00
985000	0.082	201.096	1.527	41	0	0.000	0.298	-0.437	-114.22	-172.17	0.00	-0.42
986000	0.027	483.414	1.589	45	0	0.000	0.316	-0.294	-107.46	-188.75	-0.00	0.00
987000	0.008	262.026	0.578	50	0	0.000	0.233	0.596	-95.07	-209.89	0.00	1.10
988000	0.045	143.900	1.326	44	0	0.000	0.233	0.135	-91.78	-184.55	0.07	0.00
989000	0.001	55.626	0.551	44	0	0.000	0.223	-0.597	-92.92	-184.50	0.00	0.00
990000	0.022	82.836	1.588	48	0	0.000	0.313	0.345	-101.37	-201.34	0.00	0.69
991000	0.016	123.759	0.885	38	0	0.000	0.175	-0.043	-99.58	-159.96	-0.00	0.00
992000	0.038	411.889	1.639	41	0	0.000	0.198	0.438	-115.65	-172.26	0.00	-5.70
993000	0.039	51.728	1.195	50	0	0.000	0.269	-0.121	-110.23	-209.88	-0.00	-0.69
994000	0.003	189.645	0.991	48	0	0.000	0.226	1.306	-110.39	-201.33	-0.00	0.69
995000	0.019	296.889	0.905	52	0	0.000	0.195	-0.540	-95.12	-218.52	0.00	-0.69
996000	0.053	103.947	0.939	39	0	0.000	0.232	0.961	-102.70	-163.99	0.00	0.81
997000	0.021	19.255	0.890	41	0	0.000	0.200	0.386	-107.12	-172.11	-0.00	0.00
998000	0.025	91.318	0.899	46	0	0.000	0.218	-0.711	-89.70	-192.88	0.00	-3.10
999000	0.009	122.728	1.601	47	0	0.000	0.061	0.432	-81.46	-197.11	0.00	-1.06
1000000	0.002	63.287	1.481	48	0	0.000	0.036	0.369	-86.25	-201.36	-0.00	0.00
