# Supplementary material for: Evolution of communication signals and information during species radiation
Source: Nat Commun. 2020 Oct 2;11:4970. doi: 10.1038/s41467-020-18772-3 (PMC7532446; doi:10.1038/s41467-020-18772-3)
Supplement: Supplementary file 7 — Source Data [file 41467_2020_18772_MOESM7_ESM.zip › Source_Data_Code_Garcia_etal/7_EvolRate_Models/relaxedBM.PC6/PC6.rjmcmc.log]

state	min	max	median	shifts	jumps	jumpvar	SE	root	lnL	lnLp	qlnL.p	qlnL.h
1000	0.006	23.425	0.495	47	0	0.000	0.463	-0.270	-107.58	-197.07	0.00	0.00
2000	0.001	40.950	1.750	40	0	0.000	0.367	0.139	-108.23	-168.03	-0.04	0.00
3000	0.018	23.962	0.701	36	0	0.000	0.457	0.242	-107.70	-151.96	0.00	-5.60
4000	0.010	15.670	1.002	41	0	0.000	0.492	0.369	-109.29	-172.10	-0.00	0.39
5000	0.052	52.097	1.218	40	0	0.000	0.396	2.473	-109.46	-168.03	-0.00	-0.69
6000	0.051	79.389	0.624	50	0	0.000	0.367	0.426	-110.68	-209.86	0.00	-0.38
7000	0.013	19.697	1.309	50	0	0.000	0.308	-1.208	-102.15	-209.85	0.00	0.00
8000	0.005	29.934	0.686	40	0	0.000	0.580	0.052	-108.14	-168.02	-0.00	0.18
9000	0.033	80.110	2.174	41	0	0.000	0.354	-0.219	-104.81	-172.13	-0.00	0.00
10000	0.010	55.933	1.150	34	0	0.000	0.553	1.492	-112.16	-144.10	0.00	-3.19
11000	0.017	37.630	1.124	39	0	0.000	0.375	-0.195	-103.96	-163.98	-0.00	0.00
12000	0.058	29.735	1.030	40	0	0.000	0.244	0.243	-102.84	-168.03	-0.00	0.00
13000	0.032	95.150	2.201	42	0	0.000	0.350	0.610	-107.50	-176.23	0.00	0.69
14000	0.001	29.128	1.054	33	0	0.000	0.401	0.791	-105.17	-140.20	0.00	0.00
15000	0.020	101.473	0.766	42	0	0.000	0.438	0.556	-106.86	-176.22	0.00	-6.32
16000	0.036	9.591	0.994	37	0	0.000	0.435	0.258	-102.27	-155.93	0.00	0.00
17000	0.028	42.925	1.030	45	0	0.000	0.421	-0.265	-109.98	-188.67	0.03	0.00
18000	0.002	24.910	0.526	44	0	0.000	0.662	0.311	-108.91	-184.48	0.00	-5.15
19000	0.021	16.402	0.419	45	0	0.000	0.423	0.177	-107.42	-188.65	0.00	-5.91
20000	0.021	25.034	0.803	40	0	0.000	0.343	-0.549	-102.99	-168.03	0.00	0.00
21000	0.010	34.266	1.331	40	0	0.000	0.451	0.784	-106.76	-168.03	-0.00	1.89
22000	0.005	62.806	1.294	39	0	0.000	0.447	1.668	-107.78	-163.98	0.00	3.98
23000	0.031	8.739	0.690	24	0	0.000	0.440	0.690	-104.72	-106.62	0.00	0.00
24000	0.047	81.330	0.946	36	0	0.000	0.309	-0.337	-108.20	-151.98	0.00	-0.88
25000	0.045	30.343	0.792	37	0	0.000	0.492	0.562	-105.71	-155.95	0.00	0.00
26000	0.001	59.569	1.433	40	0	0.000	0.343	0.723	-109.12	-168.04	-0.00	0.00
27000	0.020	50.463	1.069	41	0	0.000	0.324	0.038	-106.61	-172.12	0.00	-0.54
28000	0.028	23.075	0.933	41	0	0.000	0.429	0.101	-107.65	-172.11	0.00	-4.18
29000	0.039	124.342	1.025	44	0	0.000	0.452	0.416	-105.98	-184.50	0.00	-0.04
30000	0.016	28.087	0.598	43	0	0.000	0.472	0.552	-102.05	-180.33	0.00	0.00
31000	0.004	11.897	0.653	41	0	0.000	0.715	-0.972	-108.50	-172.10	0.00	-3.07
32000	0.029	17.700	1.706	38	0	0.000	0.427	0.038	-101.57	-159.94	-0.00	0.00
33000	0.051	35.329	1.233	37	0	0.000	0.507	0.912	-106.76	-155.94	0.00	0.00
34000	0.025	7.043	0.634	39	0	0.000	0.547	-0.207	-102.59	-163.96	0.00	3.98
35000	0.000	38.070	0.581	46	0	0.000	0.598	0.121	-108.57	-192.85	-0.00	0.00
36000	0.000	16.573	0.608	36	0	0.000	0.556	-0.244	-108.84	-151.95	-0.02	0.00
37000	0.011	27.334	0.747	36	0	0.000	0.562	-0.194	-102.53	-151.95	-0.00	0.00
38000	0.025	45.523	1.429	38	0	0.000	0.256	0.019	-96.95	-159.95	-0.02	0.00
39000	0.030	86.819	1.742	48	0	0.000	0.283	-0.546	-107.71	-201.33	0.00	-1.61
40000	0.003	18.220	1.020	37	0	0.000	0.302	0.039	-96.07	-155.94	0.00	-0.38
41000	0.047	26.132	0.776	38	0	0.000	0.448	0.501	-101.93	-159.93	-0.00	-0.69
42000	0.005	81.977	1.262	36	0	0.000	0.449	0.263	-109.57	-151.97	-0.00	1.57
43000	0.018	58.566	2.049	46	0	0.000	0.186	1.085	-120.15	-192.87	0.00	-0.81
44000	0.067	19.442	1.796	40	0	0.000	0.264	0.656	-105.76	-168.03	0.00	0.00
45000	0.100	37.980	1.137	42	0	0.000	0.607	0.142	-109.67	-176.21	0.00	-0.69
46000	0.096	32.898	3.457	51	0	0.000	0.059	2.528	-106.18	-214.17	0.00	-1.74
47000	0.026	19.850	0.628	46	0	0.000	0.476	-0.071	-99.32	-192.85	0.00	-0.74
48000	0.004	13.830	1.043	43	0	0.000	0.402	-1.042	-114.21	-180.34	-0.00	1.97
49000	0.017	30.011	0.962	41	0	0.000	0.559	0.003	-109.32	-172.11	0.00	0.00
50000	0.025	17.249	2.055	40	0	0.000	0.496	0.077	-111.30	-168.04	0.00	-0.61
51000	0.014	17.310	0.524	36	0	0.000	0.702	0.534	-114.21	-151.96	0.00	-0.69
52000	0.035	18.110	0.491	40	0	0.000	0.403	-0.139	-102.89	-168.03	0.00	0.00
53000	0.012	57.538	1.277	37	0	0.000	0.281	0.176	-101.87	-155.96	-0.00	-0.69
54000	0.048	53.309	1.262	45	0	0.000	0.401	0.274	-103.95	-188.68	0.00	-1.65
55000	0.013	71.601	1.382	48	0	0.000	0.530	-0.501	-106.21	-201.32	-0.00	0.00
56000	0.000	15.989	0.503	31	0	0.000	0.595	-0.274	-106.39	-132.49	0.00	0.00
57000	0.000	31.191	2.226	38	0	0.000	0.443	0.186	-110.73	-159.95	-0.00	0.00
58000	0.022	61.523	0.892	47	0	0.000	0.417	0.205	-106.04	-197.08	0.00	-0.73
59000	0.069	41.170	0.857	46	0	0.000	0.397	-0.624	-102.91	-192.86	-0.00	0.00
60000	0.019	18.005	0.945	47	0	0.000	0.448	-0.736	-104.19	-197.07	0.01	0.00
61000	0.088	112.380	1.262	36	0	0.000	0.346	0.564	-98.54	-151.98	0.00	-1.22
62000	0.009	145.646	2.032	45	0	0.000	0.258	-0.486	-102.75	-188.68	0.00	0.00
63000	0.040	8.777	1.015	38	0	0.000	0.507	-0.241	-111.71	-159.94	0.00	0.00
64000	0.004	218.458	1.016	38	0	0.000	0.488	0.766	-116.41	-159.99	-0.00	0.00
65000	0.002	22.656	2.790	44	0	0.000	0.292	0.270	-115.06	-184.52	0.00	-0.05
66000	0.005	118.686	1.054	39	0	0.000	0.250	0.216	-103.23	-164.01	0.00	1.22
67000	0.016	219.018	0.587	40	0	0.000	0.486	-0.543	-108.74	-168.06	-0.00	0.00
68000	0.082	76.561	3.647	46	0	0.000	0.399	1.386	-111.91	-192.89	0.00	-0.38
69000	0.069	70.857	1.509	39	0	0.000	0.298	0.425	-101.46	-163.99	0.00	0.00
70000	0.033	26.402	2.024	47	0	0.000	0.291	0.694	-102.39	-197.09	-0.00	0.69
71000	0.296	51.510	1.576	36	0	0.000	0.284	0.073	-99.98	-151.97	0.00	0.00
72000	0.072	533.684	0.989	45	0	0.000	0.321	-0.034	-99.38	-188.70	0.00	0.00
73000	0.011	54.510	1.358	44	0	0.000	0.159	0.250	-105.72	-184.52	0.00	-0.58
74000	0.093	58.222	1.068	37	0	0.000	0.324	0.901	-107.19	-155.95	-0.00	0.00
75000	0.031	30.343	1.547	42	0	0.000	0.312	1.279	-115.50	-176.23	0.00	0.00
76000	0.002	44.544	0.973	48	0	0.000	0.292	1.152	-110.26	-201.33	-0.00	0.79
77000	0.008	99.204	2.369	48	0	0.000	0.409	-0.046	-110.95	-201.33	-0.00	0.00
78000	0.013	31.976	0.594	41	0	0.000	0.439	-0.266	-103.89	-172.10	0.00	0.69
79000	0.062	97.160	1.982	37	0	0.000	0.370	-0.160	-103.53	-155.95	-0.00	0.00
80000	0.006	90.757	1.021	48	0	0.000	0.310	-0.062	-106.31	-201.32	0.00	-0.39
81000	0.001	50.875	1.600	36	0	0.000	0.271	0.091	-108.49	-151.97	-0.00	0.00
82000	0.037	66.729	2.423	35	0	0.000	0.487	-0.289	-115.93	-148.04	0.00	0.66
83000	0.024	115.273	1.783	35	0	0.000	0.249	-0.207	-109.43	-148.03	0.00	4.68
84000	0.017	134.742	1.870	45	0	0.000	0.413	-0.437	-118.45	-188.75	0.00	0.48
85000	0.004	67.558	1.065	42	0	0.000	0.250	0.396	-101.77	-176.23	0.00	-0.55
86000	0.032	49.074	0.809	43	0	0.000	0.435	0.006	-106.06	-180.34	0.00	0.00
87000	0.037	54.169	0.725	37	0	0.000	0.262	-0.213	-101.02	-155.94	0.00	1.84
88000	0.006	68.169	2.897	35	0	0.000	0.461	0.608	-111.93	-148.02	-0.00	0.00
89000	0.014	21.329	0.724	36	0	0.000	0.443	0.492	-106.70	-151.96	0.00	4.80
90000	0.004	75.679	1.162	44	0	0.000	0.411	-0.598	-115.90	-184.51	-0.05	0.00
91000	0.015	5.440	1.073	37	0	0.000	0.419	0.346	-100.21	-155.93	0.00	-0.69
92000	0.063	12.435	0.818	42	0	0.000	0.420	0.012	-100.86	-176.21	-0.00	0.00
93000	0.086	609.451	1.995	44	0	0.000	0.224	3.836	-117.87	-184.59	0.00	-0.77
94000	0.123	42.518	1.541	42	0	0.000	0.074	0.250	-97.84	-176.24	-0.01	-0.69
95000	0.039	44.795	1.940	51	0	0.000	0.161	-0.388	-101.16	-214.16	0.00	0.00
96000	0.003	38.144	1.631	36	0	0.000	0.336	-0.398	-101.29	-151.98	0.00	-1.37
97000	0.022	49.112	1.069	38	0	0.000	0.392	0.919	-115.44	-159.94	0.00	0.00
98000	0.024	38.976	1.651	39	0	0.000	0.283	0.357	-101.26	-163.98	0.00	-4.67
99000	0.016	63.131	1.222	46	0	0.000	0.361	-0.075	-102.16	-192.86	0.00	0.00
100000	0.006	23.539	1.198	39	0	0.000	0.496	-0.836	-101.59	-163.97	0.00	-3.95
101000	0.015	66.488	0.950	39	0	0.000	0.365	-0.950	-98.59	-163.98	0.00	0.00
102000	0.002	124.296	0.728	43	0	0.000	0.375	-0.274	-105.20	-180.36	-0.00	0.43
103000	0.018	56.703	1.095	40	0	0.000	0.370	0.888	-110.12	-168.05	0.00	0.69
104000	0.030	423.187	1.263	40	0	0.000	0.221	0.582	-99.67	-168.06	0.00	0.00
105000	0.072	274.458	1.290	44	0	0.000	0.312	0.358	-105.98	-184.55	-0.00	0.00
106000	0.021	198.795	1.412	45	0	0.000	0.384	0.029	-107.38	-188.72	0.00	0.00
107000	0.004	163.932	0.906	32	0	0.000	0.264	0.255	-105.67	-136.35	0.00	2.85
108000	0.054	333.070	2.126	50	0	0.000	0.230	0.616	-113.49	-209.90	0.00	4.87
109000	0.012	19.207	3.114	36	0	0.000	0.240	-0.555	-107.23	-151.98	-0.00	0.00
110000	0.120	53.384	1.012	47	0	0.000	0.466	2.457	-113.55	-197.08	-0.00	0.69
111000	0.004	43.365	0.419	43	0	0.000	0.394	-0.034	-105.66	-180.34	0.00	4.30
112000	0.050	136.923	1.506	36	0	0.000	0.412	-1.580	-105.15	-151.98	0.00	-1.29
113000	0.010	39.937	1.257	42	0	0.000	0.249	0.415	-104.55	-176.22	0.00	-6.15
114000	0.101	128.863	1.093	44	0	0.000	0.328	0.513	-106.94	-184.51	-0.00	0.69
115000	0.002	91.843	1.360	45	0	0.000	0.479	1.967	-107.55	-188.67	0.00	-0.69
116000	0.028	33.351	1.012	41	0	0.000	0.639	0.847	-112.79	-172.11	-0.00	0.55
117000	0.013	10.225	1.090	40	0	0.000	0.470	0.339	-104.90	-168.03	-0.00	0.00
118000	0.107	41.956	1.209	48	0	0.000	0.489	0.893	-115.65	-201.32	-0.00	1.88
119000	0.049	20.619	1.743	45	0	0.000	0.423	0.175	-105.17	-188.67	0.00	-2.04
120000	0.032	14.895	0.934	44	0	0.000	0.558	0.524	-107.57	-184.48	0.00	0.00
121000	0.003	44.570	0.296	36	0	0.000	0.490	0.835	-106.84	-151.96	-0.02	0.00
122000	0.003	30.047	0.609	43	0	0.000	0.433	0.068	-103.83	-180.34	0.00	0.55
123000	0.012	56.539	2.447	43	0	0.000	0.259	-0.718	-105.05	-180.36	0.00	0.00
124000	0.018	117.948	2.196	41	0	0.000	0.378	0.088	-108.33	-172.12	0.00	-1.18
125000	0.048	62.209	1.964	48	0	0.000	0.040	0.404	-98.19	-201.33	-0.00	-0.69
126000	0.037	38.868	1.266	43	0	0.000	0.446	-0.216	-100.61	-180.34	-0.00	-0.69
127000	0.036	44.794	1.453	46	0	0.000	0.329	0.469	-101.98	-192.87	-0.00	0.60
128000	0.012	58.171	1.834	45	0	0.000	0.435	-0.191	-103.24	-188.68	0.00	3.98
129000	0.019	29.813	1.276	37	0	0.000	0.333	1.053	-105.20	-155.94	0.00	-0.69
130000	0.003	18.378	1.217	36	0	0.000	0.547	1.046	-107.56	-151.96	0.00	0.51
131000	0.087	104.386	2.069	43	0	0.000	0.401	0.667	-110.81	-180.36	0.00	0.00
132000	0.005	31.424	0.903	43	0	0.000	0.366	0.669	-103.10	-180.34	0.00	-0.94
133000	0.033	32.883	0.772	42	0	0.000	0.437	-0.115	-109.90	-176.21	0.00	-1.68
134000	0.010	44.179	2.000	42	0	0.000	0.354	-1.348	-105.70	-176.23	0.00	0.00
135000	0.038	111.650	1.454	43	0	0.000	0.192	0.381	-112.19	-180.38	0.00	-0.21
136000	0.040	38.976	2.021	38	0	0.000	0.345	0.365	-103.56	-159.95	-0.00	0.00
137000	0.017	75.858	1.091	45	0	0.000	0.423	0.411	-111.51	-188.68	-0.00	0.00
138000	0.004	19.834	0.963	43	0	0.000	0.332	-0.216	-97.52	-180.34	-0.00	1.43
139000	0.032	125.383	2.006	33	0	0.000	0.306	-0.046	-102.51	-140.21	0.00	1.38
140000	0.019	95.857	0.969	43	0	0.000	0.355	-0.480	-104.79	-180.36	-0.00	0.00
141000	0.221	86.871	1.240	40	0	0.000	0.236	1.490	-110.68	-168.06	0.00	-0.35
142000	0.127	61.223	2.049	46	0	0.000	0.465	-0.557	-103.73	-192.87	-0.00	-0.69
143000	0.005	49.656	1.524	51	0	0.000	0.202	0.440	-103.18	-214.17	0.00	-1.64
144000	0.055	47.536	1.720	46	0	0.000	0.373	0.192	-104.32	-192.87	-0.00	0.00
145000	0.019	24.685	0.416	37	0	0.000	0.585	0.191	-113.81	-155.94	-0.04	0.00
146000	0.006	25.491	0.838	44	0	0.000	0.393	-0.419	-103.85	-184.49	0.00	0.00
147000	0.039	31.966	1.097	41	0	0.000	0.510	0.544	-108.08	-172.11	0.00	-0.69
148000	0.011	38.769	1.487	37	0	0.000	0.481	0.521	-112.12	-155.95	-0.00	1.18
149000	0.063	99.035	0.783	46	0	0.000	0.179	0.605	-108.08	-192.90	-0.00	0.00
150000	0.040	97.985	1.608	41	0	0.000	0.160	0.092	-98.34	-172.14	-0.00	-0.69
151000	0.003	42.995	1.225	40	0	0.000	0.366	0.159	-104.20	-168.03	-0.00	0.00
152000	0.011	14.105	1.884	46	0	0.000	0.399	0.542	-106.90	-192.86	0.00	0.00
153000	0.007	24.363	1.001	48	0	0.000	0.523	0.697	-107.65	-201.31	0.00	0.00
154000	0.003	21.171	1.139	41	0	0.000	0.431	0.947	-105.88	-172.11	0.00	0.00
155000	0.006	48.883	0.598	35	0	0.000	0.479	0.408	-114.62	-148.00	0.00	0.00
156000	0.057	86.940	1.790	43	0	0.000	0.374	0.875	-108.54	-180.35	0.00	-0.69
157000	0.137	389.311	1.535	42	0	0.000	0.363	0.446	-108.10	-176.24	0.00	-0.81
158000	0.066	90.210	1.873	46	0	0.000	0.145	-0.609	-105.29	-192.90	0.00	0.00
159000	0.051	19.081	1.245	42	0	0.000	0.566	1.824	-108.08	-176.21	-0.00	1.82
160000	0.056	16.296	0.702	39	0	0.000	0.523	0.292	-104.69	-163.97	0.00	-0.71
161000	0.000	128.824	0.435	45	0	0.000	0.486	-0.116	-112.12	-188.68	0.00	0.00
162000	0.002	23.050	1.784	37	0	0.000	0.406	0.063	-102.12	-155.94	-0.00	0.69
163000	0.035	57.525	0.863	43	0	0.000	0.414	0.301	-108.45	-180.34	0.00	-0.97
164000	0.036	115.624	0.671	48	0	0.000	0.384	0.195	-108.86	-201.33	0.02	0.00
165000	0.025	11.796	0.930	41	0	0.000	0.423	0.405	-105.28	-172.10	0.00	0.26
166000	0.082	83.369	1.639	43	0	0.000	0.240	0.140	-100.21	-180.35	-0.00	-0.69
167000	0.061	135.196	0.687	38	0	0.000	0.430	0.063	-104.69	-159.97	0.00	-1.40
168000	0.090	46.864	1.373	51	0	0.000	0.361	1.511	-104.35	-214.15	-0.00	0.00
169000	0.002	27.707	1.126	33	0	0.000	0.358	0.740	-110.70	-140.19	0.00	0.00
170000	0.011	59.072	1.373	44	0	0.000	0.379	-0.202	-108.36	-184.50	0.00	2.35
171000	0.001	154.735	0.338	45	0	0.000	0.466	0.088	-102.51	-188.67	0.01	0.00
172000	0.011	79.827	2.135	44	0	0.000	0.211	0.436	-103.12	-184.51	-0.00	0.00
173000	0.105	67.985	0.869	54	0	0.000	0.233	0.430	-107.34	-227.19	0.00	3.41
174000	0.045	66.981	0.769	38	0	0.000	0.444	0.511	-106.94	-159.94	0.00	-2.62
175000	0.020	9.207	0.334	40	0	0.000	0.599	-0.076	-105.64	-168.02	0.00	-3.05
176000	0.073	9.140	0.857	39	0	0.000	0.624	-0.780	-111.79	-163.97	-0.00	-0.69
177000	0.001	16.959	1.298	37	0	0.000	0.453	0.865	-115.51	-155.95	-0.00	0.00
178000	0.001	75.438	0.737	35	0	0.000	0.407	0.658	-105.97	-148.02	-0.03	0.00
179000	0.005	46.528	0.935	39	0	0.000	0.317	0.187	-110.68	-163.99	-0.00	0.00
180000	0.077	22.344	0.726	45	0	0.000	0.317	-1.799	-99.97	-188.67	0.00	0.00
181000	0.023	61.949	1.457	41	0	0.000	0.356	2.347	-102.67	-172.11	0.00	0.00
182000	0.077	31.424	1.152	38	0	0.000	0.213	0.156	-101.93	-159.95	0.00	0.00
183000	0.050	62.338	2.122	45	0	0.000	0.308	1.072	-109.78	-188.69	0.00	-1.18
184000	0.007	48.626	1.379	42	0	0.000	0.358	0.910	-103.87	-176.21	0.00	-0.52
185000	0.005	220.405	0.738	40	0	0.000	0.339	-0.042	-103.58	-168.04	-0.01	2.00
186000	0.010	48.710	2.567	40	0	0.000	0.185	-0.047	-113.28	-168.07	-0.00	-0.69
187000	0.031	96.937	1.905	37	0	0.000	0.097	1.160	-109.49	-155.97	-0.00	0.00
188000	0.012	66.025	1.189	46	0	0.000	0.560	0.644	-108.80	-192.86	0.00	-1.75
189000	0.026	19.951	0.492	42	0	0.000	0.445	-0.229	-100.48	-176.21	-0.00	0.00
190000	0.118	79.532	2.264	43	0	0.000	0.205	-0.315	-105.01	-180.39	0.00	-2.68
191000	0.042	12.878	0.608	36	0	0.000	0.413	0.466	-102.09	-151.96	-0.00	0.00
192000	0.038	57.235	0.750	35	0	0.000	0.312	-1.025	-109.80	-148.02	0.00	0.80
193000	0.017	92.801	2.482	41	0	0.000	0.480	2.095	-114.65	-172.13	0.00	-1.10
194000	0.002	16.944	0.653	37	0	0.000	0.500	0.663	-103.23	-155.93	0.00	0.77
195000	0.003	76.056	0.756	41	0	0.000	0.422	-0.011	-100.17	-172.11	-0.00	0.92
196000	0.036	7.787	0.513	41	0	0.000	0.537	0.321	-105.47	-172.10	-0.00	0.19
197000	0.093	35.991	0.778	41	0	0.000	0.545	-0.921	-115.31	-172.11	0.00	-0.69
198000	0.114	21.428	1.838	43	0	0.000	0.437	0.334	-106.60	-180.35	-0.06	0.00
199000	0.069	72.396	0.841	50	0	0.000	0.309	-0.345	-96.51	-209.86	0.00	0.00
200000	0.011	47.616	1.150	38	0	0.000	0.216	0.097	-100.84	-159.95	-0.00	0.00
201000	0.009	34.138	0.798	46	0	0.000	0.543	1.101	-113.97	-192.86	0.02	0.00
202000	0.021	20.057	0.746	41	0	0.000	0.452	0.272	-104.03	-172.11	-0.00	0.00
203000	0.002	105.096	1.313	41	0	0.000	0.336	0.135	-103.08	-172.12	0.00	0.69
204000	0.001	29.705	1.224	55	0	0.000	0.350	-1.183	-107.42	-231.53	-0.00	0.00
205000	0.035	84.305	0.512	39	0	0.000	0.442	0.210	-109.94	-163.98	0.02	0.00
206000	0.002	21.765	0.587	46	0	0.000	0.372	0.145	-98.13	-192.85	0.00	0.00
207000	0.015	89.709	1.387	38	0	0.000	0.442	0.507	-107.16	-159.95	0.00	-0.69
208000	0.031	145.062	1.668	48	0	0.000	0.225	0.212	-104.95	-201.33	0.00	0.00
209000	0.075	58.121	1.594	41	0	0.000	0.735	1.673	-119.93	-172.12	-0.00	0.00
210000	0.015	17.550	0.468	36	0	0.000	0.543	0.298	-112.54	-151.95	0.00	0.55
211000	0.018	17.939	1.654	45	0	0.000	0.400	1.558	-109.87	-188.66	-0.00	1.64
212000	0.038	28.681	1.021	42	0	0.000	0.551	0.141	-111.93	-176.21	0.00	0.00
213000	0.001	4.673	0.659	26	0	0.000	0.605	-0.164	-108.42	-113.83	-0.00	0.00
214000	0.010	53.978	0.859	43	0	0.000	0.378	-1.138	-109.04	-180.34	0.00	-0.69
215000	0.001	364.413	1.080	45	0	0.000	0.373	0.770	-106.45	-188.70	0.00	-0.46
216000	0.000	114.419	1.710	49	0	0.000	0.224	0.741	-102.33	-205.61	0.00	0.00
217000	0.001	26.855	1.349	48	0	0.000	0.437	1.144	-106.53	-201.32	-0.00	0.00
218000	0.012	39.887	1.990	40	0	0.000	0.256	-0.478	-108.12	-168.06	0.00	0.00
219000	0.063	99.684	1.294	42	0	0.000	0.383	0.132	-98.44	-176.21	-0.00	-0.69
220000	0.001	20.714	1.726	46	0	0.000	0.347	-0.195	-111.48	-192.86	0.01	0.00
221000	0.001	19.264	1.472	30	0	0.000	0.477	-0.433	-106.16	-128.69	-0.01	0.00
222000	0.010	16.461	0.632	49	0	0.000	0.449	0.190	-107.13	-205.56	0.00	-2.51
223000	0.002	37.627	1.710	44	0	0.000	0.456	0.162	-109.44	-184.50	0.01	0.69
224000	0.032	38.490	1.294	42	0	0.000	0.293	-0.465	-102.58	-176.22	0.00	4.78
225000	0.019	42.187	1.438	47	0	0.000	0.209	2.989	-104.66	-197.09	0.00	-0.67
226000	0.040	136.357	0.833	46	0	0.000	0.365	-0.387	-101.70	-192.88	-0.00	0.00
227000	0.004	90.443	1.208	43	0	0.000	0.634	-0.729	-106.10	-180.34	-0.00	0.00
228000	0.166	208.914	1.024	45	0	0.000	0.368	-0.583	-104.75	-188.69	0.00	-3.46
229000	0.016	28.825	0.551	47	0	0.000	0.429	-0.626	-102.05	-197.07	0.00	-0.69
230000	0.037	54.495	1.463	44	0	0.000	0.267	-0.464	-107.66	-184.51	-0.00	0.00
231000	0.003	198.771	1.946	42	0	0.000	0.226	-0.046	-110.52	-176.26	0.00	-1.66
232000	0.009	31.166	1.029	42	0	0.000	0.369	1.438	-106.36	-176.21	0.00	0.69
233000	0.036	158.726	0.910	42	0	0.000	0.358	0.082	-108.15	-176.22	-0.00	0.00
234000	0.023	87.890	0.990	45	0	0.000	0.299	-0.822	-111.57	-188.69	0.03	0.00
235000	0.008	34.667	1.840	49	0	0.000	0.209	-0.014	-101.58	-205.58	-0.00	0.00
236000	0.014	76.755	1.639	36	0	0.000	0.413	-0.092	-104.01	-151.97	0.00	-2.69
237000	0.012	34.642	1.661	42	0	0.000	0.397	-0.462	-106.60	-176.22	0.00	-0.52
238000	0.013	29.725	1.074	44	0	0.000	0.360	0.941	-106.24	-184.49	-0.00	0.36
239000	0.024	49.136	1.302	40	0	0.000	0.187	-0.669	-103.46	-168.04	0.00	-1.23
240000	0.070	42.926	2.170	47	0	0.000	0.198	0.471	-108.57	-197.11	0.00	0.00
241000	0.006	44.514	0.951	45	0	0.000	0.393	0.893	-100.81	-188.67	0.00	0.44
242000	0.006	8.923	0.868	39	0	0.000	0.479	0.309	-103.04	-163.96	0.00	-0.69
243000	0.041	31.822	1.439	40	0	0.000	0.421	-1.683	-110.62	-168.03	-0.00	0.71
244000	0.021	41.778	0.631	39	0	0.000	0.406	1.115	-119.02	-163.97	0.01	0.00
245000	0.006	195.781	2.517	35	0	0.000	0.147	-0.778	-106.47	-148.04	0.00	0.00
246000	0.022	20.522	0.799	39	0	0.000	0.500	0.383	-103.41	-163.96	0.00	0.27
247000	0.015	35.678	0.861	45	0	0.000	0.403	-0.595	-101.70	-188.66	0.00	-2.03
248000	0.007	92.843	0.833	48	0	0.000	0.310	-0.011	-101.32	-201.32	0.00	0.00
249000	0.004	39.921	0.964	41	0	0.000	0.437	0.191	-104.23	-172.11	0.00	0.00
250000	0.020	75.394	0.334	44	0	0.000	0.426	0.122	-103.13	-184.49	0.00	0.69
251000	0.002	134.184	1.198	39	0	0.000	0.449	0.525	-103.27	-163.97	0.00	0.06
252000	0.000	21.156	0.522	39	0	0.000	0.480	-0.027	-98.67	-163.96	0.00	0.00
253000	0.003	48.228	0.903	41	0	0.000	0.524	0.276	-107.43	-172.11	0.00	0.00
254000	0.017	100.582	0.821	39	0	0.000	0.475	0.774	-107.89	-163.97	0.00	3.51
255000	0.019	120.202	1.188	33	0	0.000	0.655	0.461	-112.22	-140.23	-0.00	0.00
256000	0.001	21.389	1.148	39	0	0.000	0.312	0.360	-100.70	-163.97	0.00	-0.54
257000	0.018	48.882	0.879	35	0	0.000	0.341	0.986	-102.89	-148.02	0.00	0.00
258000	0.001	35.689	1.572	48	0	0.000	0.491	-0.389	-107.59	-201.31	0.00	-2.07
259000	0.001	41.063	1.069	40	0	0.000	0.519	-0.791	-110.39	-168.04	0.00	1.56
260000	0.012	72.135	2.667	41	0	0.000	0.005	-0.829	-102.20	-172.13	0.00	4.86
261000	0.007	85.376	1.106	45	0	0.000	0.168	1.385	-112.88	-188.70	0.00	0.00
262000	0.004	9.729	0.672	38	0	0.000	0.720	0.073	-109.36	-159.93	0.00	-1.84
263000	0.016	57.388	1.231	34	0	0.000	0.403	0.589	-110.12	-144.10	0.00	0.00
264000	0.003	20.493	1.750	51	0	0.000	0.471	0.432	-106.63	-214.15	0.00	0.69
265000	0.028	129.810	2.933	44	0	0.000	0.344	-0.135	-108.06	-184.51	-0.00	1.81
266000	0.002	39.344	1.136	46	0	0.000	0.334	-0.274	-102.13	-192.87	0.00	0.00
267000	0.023	70.833	1.546	38	0	0.000	0.408	0.307	-101.13	-159.95	0.00	0.40
268000	0.053	49.187	1.085	36	0	0.000	0.428	0.209	-103.01	-151.96	0.00	0.00
269000	0.009	10.506	0.938	34	0	0.000	0.400	-0.056	-98.61	-144.08	0.01	0.00
270000	0.030	22.732	0.968	43	0	0.000	0.392	-0.336	-105.01	-180.34	0.00	-3.92
271000	0.073	15.240	0.860	42	0	0.000	0.614	0.829	-112.55	-176.21	-0.00	1.88
272000	0.022	12.204	0.613	34	0	0.000	0.605	-0.660	-106.99	-144.08	-0.00	0.00
273000	0.022	67.853	1.000	35	0	0.000	0.360	-1.221	-101.82	-148.01	-0.01	0.00
274000	0.033	21.722	0.799	45	0	0.000	0.206	-0.329	-106.47	-188.66	0.00	0.00
275000	0.115	30.763	0.845	41	0	0.000	0.461	0.168	-105.76	-172.11	0.01	0.00
276000	0.005	35.118	1.629	45	0	0.000	0.377	0.262	-109.63	-188.68	0.00	-5.83
277000	0.216	72.054	1.355	53	0	0.000	0.246	0.087	-100.92	-222.83	0.00	0.69
278000	0.031	59.344	1.315	43	0	0.000	0.337	0.249	-109.52	-180.36	-0.00	1.13
279000	0.020	72.734	1.354	40	0	0.000	0.306	0.215	-104.79	-168.04	0.01	0.00
280000	0.018	87.276	1.171	49	0	0.000	0.384	0.301	-112.00	-205.60	-0.00	0.00
281000	0.058	22.949	1.226	46	0	0.000	0.236	-0.152	-100.78	-192.86	-0.00	0.14
282000	0.050	16.607	1.130	35	0	0.000	0.356	0.192	-101.88	-148.01	0.00	0.00
283000	0.000	24.391	1.123	43	0	0.000	0.303	-0.796	-105.45	-180.35	0.00	0.00
284000	0.015	18.677	1.545	40	0	0.000	0.376	-0.213	-99.66	-168.03	0.00	-0.20
285000	0.020	148.065	1.246	41	0	0.000	0.351	0.659	-107.84	-172.13	0.00	-1.13
286000	0.065	121.066	2.590	50	0	0.000	0.340	-0.802	-110.40	-209.90	0.00	-0.69
287000	0.000	22.027	0.580	44	0	0.000	0.459	-0.082	-99.26	-184.48	-0.00	-0.69
288000	0.017	74.827	2.203	47	0	0.000	0.223	-0.365	-114.31	-197.10	0.00	-0.07
289000	0.002	207.017	0.707	47	0	0.000	0.360	0.288	-104.69	-197.12	0.00	0.69
290000	0.067	84.969	0.778	41	0	0.000	0.342	0.028	-102.42	-172.13	0.00	0.00
291000	0.012	18.640	1.050	40	0	0.000	0.445	-1.646	-108.84	-168.02	0.00	-1.71
292000	0.013	33.773	1.287	44	0	0.000	0.243	0.723	-107.94	-184.49	0.00	0.00
293000	0.001	84.480	1.317	46	0	0.000	0.383	-0.578	-105.93	-192.87	0.00	-1.78
294000	0.157	64.972	1.013	41	0	0.000	0.296	-0.083	-110.91	-172.17	0.00	0.80
295000	0.026	228.936	1.073	52	0	0.000	0.306	-0.250	-97.11	-218.47	-0.00	0.00
296000	0.033	23.388	2.088	39	0	0.000	0.379	0.282	-100.88	-163.98	0.00	0.00
297000	0.013	104.516	1.169	53	0	0.000	0.324	0.592	-101.60	-222.82	-0.00	0.08
298000	0.041	79.111	1.720	48	0	0.000	0.288	-0.148	-103.72	-201.33	0.00	0.00
299000	0.001	30.261	0.662	43	0	0.000	0.489	-0.419	-100.49	-180.33	-0.00	0.00
300000	0.009	11.602	0.476	36	0	0.000	0.596	-0.508	-105.05	-151.95	-0.00	0.69
301000	0.078	41.371	0.553	45	0	0.000	0.437	-0.865	-113.59	-188.66	0.00	0.00
302000	0.008	53.328	1.284	48	0	0.000	0.555	0.982	-110.23	-201.31	0.00	0.00
303000	0.064	70.481	2.003	43	0	0.000	0.256	0.676	-110.18	-180.37	0.00	0.00
304000	0.020	53.984	1.450	38	0	0.000	0.363	0.719	-106.51	-159.96	-0.00	0.69
305000	0.031	23.353	2.154	39	0	0.000	0.335	-0.010	-104.71	-163.99	0.00	-3.15
306000	0.028	30.342	0.758	39	0	0.000	0.482	-0.746	-103.19	-163.97	-0.00	1.37
307000	0.017	77.330	0.460	37	0	0.000	0.421	-0.110	-102.72	-155.93	-0.00	0.69
308000	0.003	13.315	0.712	40	0	0.000	0.571	-0.242	-105.27	-168.02	-0.00	0.00
309000	0.008	58.924	1.373	42	0	0.000	0.420	0.529	-103.05	-176.22	-0.00	0.00
310000	0.001	32.531	1.636	40	0	0.000	0.431	0.074	-111.11	-168.03	0.00	0.00
311000	0.000	26.459	0.528	36	0	0.000	0.413	0.015	-101.72	-151.95	0.00	0.00
312000	0.026	13.737	1.175	40	0	0.000	0.540	-0.674	-111.43	-168.03	-0.00	0.00
313000	0.086	93.073	2.103	37	0	0.000	0.258	0.148	-112.14	-155.97	0.00	0.00
314000	0.015	42.798	0.827	43	0	0.000	0.421	-0.294	-98.13	-180.34	0.00	0.00
315000	0.012	120.721	1.437	52	0	0.000	0.203	-0.229	-100.79	-218.52	0.00	0.13
316000	0.215	27.338	0.646	37	0	0.000	0.310	0.478	-107.60	-155.95	0.00	0.69
317000	0.002	13.787	0.799	46	0	0.000	0.604	0.696	-110.33	-192.85	-0.00	0.72
318000	0.011	299.749	2.665	33	0	0.000	0.206	-0.433	-113.31	-140.23	0.01	0.00
319000	0.299	66.303	1.507	42	0	0.000	0.455	0.681	-110.95	-176.22	0.00	1.81
320000	0.005	9.038	0.899	40	0	0.000	0.608	-0.233	-105.88	-168.02	-0.01	0.00
321000	0.001	33.230	1.685	43	0	0.000	0.353	-0.021	-113.14	-180.35	-0.00	0.29
322000	0.022	49.776	0.917	45	0	0.000	0.331	1.476	-112.49	-188.67	0.00	-2.69
323000	0.001	17.382	0.785	43	0	0.000	0.436	0.347	-112.88	-180.33	0.00	-0.69
324000	0.000	35.435	0.853	45	0	0.000	0.359	-0.416	-105.79	-188.66	0.00	-0.69
325000	0.015	46.371	1.596	38	0	0.000	0.403	0.362	-102.30	-159.95	0.00	-1.99
326000	0.000	74.183	1.848	39	0	0.000	0.296	-0.179	-101.21	-163.99	-0.00	0.00
327000	0.004	19.728	2.203	47	0	0.000	0.370	-0.121	-107.44	-197.08	-0.00	0.00
328000	0.008	45.386	0.850	37	0	0.000	0.383	0.229	-105.31	-155.94	0.00	-2.42
329000	0.000	5.198	0.411	38	0	0.000	0.626	0.363	-106.47	-159.92	-0.00	0.00
330000	0.040	38.259	0.400	41	0	0.000	0.514	-0.033	-100.53	-172.10	0.00	-1.56
331000	0.003	35.747	0.668	30	0	0.000	0.448	0.707	-109.47	-128.69	0.00	-2.08
332000	0.004	48.192	0.912	44	0	0.000	0.534	0.273	-108.39	-184.49	-0.00	-0.69
333000	0.016	74.877	0.387	37	0	0.000	0.478	-0.423	-104.39	-155.98	-0.00	0.00
334000	0.075	17.653	1.865	38	0	0.000	0.337	0.531	-113.88	-159.94	-0.00	-0.69
335000	0.030	20.435	1.221	44	0	0.000	0.136	-0.137	-97.98	-184.50	0.00	1.84
336000	0.014	52.444	1.174	42	0	0.000	0.378	-0.558	-108.71	-176.22	-0.00	-0.69
337000	0.031	36.656	0.996	44	0	0.000	0.287	0.930	-105.19	-184.50	-0.00	0.69
338000	0.058	256.114	1.085	42	0	0.000	0.359	0.704	-110.28	-176.24	0.00	-0.64
339000	0.014	63.525	1.091	39	0	0.000	0.314	0.690	-103.53	-163.98	-0.00	1.26
340000	0.025	44.890	1.357	38	0	0.000	0.272	1.353	-99.90	-159.95	0.00	-2.81
341000	0.004	25.414	0.995	41	0	0.000	0.407	0.448	-103.34	-172.11	0.00	0.00
342000	0.006	47.526	0.923	45	0	0.000	0.509	0.189	-115.17	-188.69	0.00	-1.88
343000	0.002	61.140	0.550	40	0	0.000	0.528	0.944	-110.02	-168.03	0.01	0.00
344000	0.002	14.153	0.839	33	0	0.000	0.554	-1.388	-108.22	-140.19	0.00	4.00
345000	0.019	51.516	1.035	41	0	0.000	0.392	0.105	-109.46	-172.12	-0.00	-0.69
346000	0.006	42.917	1.264	45	0	0.000	0.576	1.748	-111.56	-188.66	0.00	-0.26
347000	0.033	30.832	0.714	39	0	0.000	0.360	0.450	-109.13	-163.98	0.00	0.00
348000	0.061	227.949	1.110	43	0	0.000	0.392	-0.068	-112.51	-180.36	0.00	0.00
349000	0.009	19.576	0.430	40	0	0.000	0.415	-0.090	-107.74	-168.02	0.00	0.00
350000	0.002	89.848	0.432	33	0	0.000	0.516	-0.147	-111.68	-140.19	0.00	0.00
351000	0.001	55.634	0.518	44	0	0.000	0.361	0.805	-107.68	-184.49	0.00	-1.46
352000	0.005	106.392	0.780	46	0	0.000	0.565	-0.250	-108.96	-192.86	0.00	0.00
353000	0.003	50.056	1.726	41	0	0.000	0.317	-0.317	-101.88	-172.13	0.00	0.00
354000	0.049	15.959	1.488	47	0	0.000	0.336	0.246	-98.85	-197.07	-0.00	0.00
355000	0.053	35.019	1.478	42	0	0.000	0.215	0.033	-110.54	-176.23	0.00	-1.31
356000	0.047	15.189	0.785	41	0	0.000	0.330	-0.213	-101.84	-172.11	0.00	-0.77
357000	0.004	16.079	0.684	42	0	0.000	0.463	-0.380	-101.41	-176.21	-0.00	0.00
358000	0.039	494.099	2.215	53	0	0.000	0.076	-0.162	-109.97	-222.85	-0.09	0.00
359000	0.027	25.431	0.870	44	0	0.000	0.695	0.043	-113.60	-184.48	-0.00	0.00
360000	0.087	110.214	1.081	46	0	0.000	0.259	0.390	-107.80	-192.89	0.00	-0.41
361000	0.005	52.018	0.855	47	0	0.000	0.547	0.210	-110.87	-197.08	0.00	-0.34
362000	0.000	27.470	1.214	39	0	0.000	0.495	0.846	-106.80	-163.98	0.00	-0.90
363000	0.075	155.583	1.570	43	0	0.000	0.275	0.743	-113.85	-180.37	0.00	-1.38
364000	0.016	200.875	1.026	35	0	0.000	0.422	0.858	-99.69	-148.01	0.00	-1.23
365000	0.058	35.915	1.472	39	0	0.000	0.103	0.725	-104.10	-163.99	0.00	1.79
366000	0.012	25.655	0.737	45	0	0.000	0.506	0.281	-110.55	-188.66	-0.00	0.00
367000	0.007	43.341	0.961	41	0	0.000	0.540	-0.581	-108.28	-172.12	-0.00	0.00
368000	0.053	42.408	1.576	42	0	0.000	0.294	-0.517	-108.39	-176.22	-0.00	-0.69
369000	0.067	75.303	1.776	49	0	0.000	0.248	1.201	-115.17	-205.63	0.00	-2.83
370000	0.019	92.443	0.769	45	0	0.000	0.387	-1.029	-110.21	-188.68	0.00	0.00
371000	0.063	56.748	0.856	47	0	0.000	0.470	-0.010	-106.96	-197.08	-0.00	0.00
372000	0.009	50.938	1.634	43	0	0.000	0.204	0.163	-95.53	-180.35	0.00	4.89
373000	0.032	8.505	0.590	49	0	0.000	0.647	0.230	-107.97	-205.56	-0.00	-0.69
374000	0.004	27.141	1.025	35	0	0.000	0.370	0.832	-103.08	-148.00	0.00	0.69
375000	0.047	27.294	1.847	36	0	0.000	0.284	0.766	-103.89	-151.96	0.00	4.80
376000	0.021	55.100	0.811	46	0	0.000	0.362	0.708	-105.26	-192.87	0.00	0.00
377000	0.000	118.011	1.010	46	0	0.000	0.362	0.397	-104.57	-192.87	0.00	1.89
378000	0.022	31.400	1.266	43	0	0.000	0.374	0.124	-106.66	-180.34	0.00	-0.77
379000	0.011	65.476	2.121	39	0	0.000	0.344	1.178	-100.92	-163.98	0.00	0.00
380000	0.057	29.293	0.931	43	0	0.000	0.424	-0.022	-108.67	-180.35	-0.00	1.10
381000	0.006	74.049	1.928	41	0	0.000	0.214	1.371	-105.56	-172.13	0.00	-0.22
382000	0.008	36.002	0.788	46	0	0.000	0.438	-0.244	-103.89	-192.85	-0.00	0.00
383000	0.006	24.947	0.460	29	0	0.000	0.437	0.353	-98.22	-124.92	-0.00	0.60
384000	0.000	7.990	0.286	41	0	0.000	0.740	0.049	-111.66	-172.09	0.00	-3.97
385000	0.027	12.315	0.839	38	0	0.000	0.455	0.150	-105.36	-159.93	-0.00	0.00
386000	0.078	74.379	1.629	41	0	0.000	0.302	0.024	-109.25	-172.13	-0.00	0.00
387000	0.051	28.942	1.808	32	0	0.000	0.473	1.358	-106.13	-136.34	0.00	2.26
388000	0.001	68.723	1.361	48	0	0.000	0.305	0.918	-105.17	-201.34	0.00	-0.09
389000	0.011	297.652	1.083	45	0	0.000	0.212	0.125	-100.52	-188.69	-0.06	0.00
390000	0.007	74.696	2.010	42	0	0.000	0.369	0.045	-108.00	-176.25	-0.10	0.00
391000	0.016	60.981	1.345	46	0	0.000	0.372	-0.762	-109.06	-192.87	0.00	0.00
392000	0.010	76.938	0.419	47	0	0.000	0.584	1.019	-115.53	-197.07	0.00	0.00
393000	0.074	156.420	1.258	46	0	0.000	0.422	1.093	-106.31	-192.89	0.00	0.00
394000	0.010	22.532	1.797	45	0	0.000	0.357	0.887	-109.05	-188.67	-0.02	1.97
395000	0.008	22.177	0.571	46	0	0.000	0.498	-0.088	-107.99	-192.85	0.00	0.00
396000	0.013	41.524	1.180	40	0	0.000	0.351	0.346	-98.96	-168.03	0.00	-4.15
397000	0.012	27.629	1.384	37	0	0.000	0.280	0.680	-111.45	-155.94	0.00	-0.69
398000	0.031	32.925	0.644	36	0	0.000	0.442	-1.058	-108.78	-151.95	0.00	0.00
399000	0.006	73.381	1.310	45	0	0.000	0.401	0.204	-97.94	-188.67	-0.00	0.00
400000	0.054	63.902	1.120	36	0	0.000	0.644	0.277	-106.74	-151.97	0.00	0.00
401000	0.020	13.840	0.999	43	0	0.000	0.424	-0.167	-103.01	-180.34	-0.00	0.00
402000	0.005	148.744	0.977	46	0	0.000	0.395	-0.279	-100.92	-192.87	-0.00	0.00
403000	0.048	62.773	1.444	42	0	0.000	0.311	0.685	-108.17	-176.22	-0.00	-0.69
404000	0.025	24.438	0.960	42	0	0.000	0.352	0.757	-103.51	-176.21	-0.00	0.00
405000	0.019	62.340	0.747	40	0	0.000	0.654	0.576	-115.13	-168.04	0.00	1.50
406000	0.003	17.827	0.569	50	0	0.000	0.435	0.149	-107.66	-209.84	0.00	0.00
407000	0.003	42.418	0.825	42	0	0.000	0.441	-0.544	-106.30	-176.22	0.00	0.00
408000	0.006	28.617	0.670	40	0	0.000	0.494	1.005	-106.55	-168.02	0.00	-4.31
409000	0.001	18.064	0.993	33	0	0.000	0.497	0.278	-103.92	-140.20	0.00	-1.52
410000	0.030	16.081	2.127	44	0	0.000	0.214	0.214	-103.52	-184.50	0.00	0.00
411000	0.096	31.835	1.231	41	0	0.000	0.378	0.134	-109.03	-172.13	-0.00	0.00
412000	0.025	33.769	0.445	39	0	0.000	0.499	-0.133	-102.15	-163.96	-0.03	0.00
413000	0.067	13.492	0.755	41	0	0.000	0.474	-0.149	-104.16	-172.11	0.00	0.00
414000	0.013	40.701	0.546	45	0	0.000	0.417	0.776	-106.07	-188.66	0.00	0.00
415000	0.010	13.970	1.233	37	0	0.000	0.558	0.704	-109.90	-155.94	0.00	-2.42
416000	0.008	70.006	1.086	39	0	0.000	0.323	0.421	-99.97	-163.99	-0.00	-0.69
417000	0.115	148.970	0.915	41	0	0.000	0.316	-0.332	-114.36	-172.13	0.00	0.00
418000	0.004	99.547	0.665	48	0	0.000	0.353	0.248	-100.92	-201.32	0.01	0.00
419000	0.044	37.227	2.150	38	0	0.000	0.320	-0.148	-103.56	-159.96	0.00	-0.51
420000	0.024	31.919	1.028	45	0	0.000	0.471	0.023	-103.89	-188.66	-0.03	0.00
421000	0.001	13.763	0.404	42	0	0.000	0.500	-0.231	-108.50	-176.20	-0.00	0.00
422000	0.091	48.763	1.120	39	0	0.000	0.318	0.567	-102.04	-163.98	0.00	-0.23
423000	0.005	44.806	1.436	36	0	0.000	0.312	1.651	-100.26	-151.98	-0.00	-0.69
424000	0.041	56.958	1.428	46	0	0.000	0.330	0.059	-106.85	-192.89	-0.00	0.46
425000	0.037	35.226	1.290	41	0	0.000	0.308	-0.151	-107.25	-172.12	-0.01	0.69
426000	0.026	25.478	1.836	32	0	0.000	0.352	0.242	-101.60	-136.33	-0.00	0.00
427000	0.001	18.188	0.525	38	0	0.000	0.510	-1.006	-103.44	-159.93	0.00	-1.76
428000	0.031	30.479	0.770	38	0	0.000	0.483	0.298	-104.76	-159.94	0.00	0.00
429000	0.011	18.831	0.463	39	0	0.000	0.507	-0.243	-102.17	-163.96	0.00	-0.67
430000	0.036	55.107	3.665	37	0	0.000	0.264	0.835	-103.47	-155.96	0.00	-2.76
431000	0.048	62.172	1.811	37	0	0.000	0.359	0.425	-103.78	-155.95	0.00	0.00
432000	0.126	49.034	1.290	45	0	0.000	0.274	2.669	-104.49	-188.69	-0.00	-0.69
433000	0.027	20.506	1.149	39	0	0.000	0.457	-0.257	-105.06	-163.98	0.02	0.00
434000	0.043	25.223	0.920	43	0	0.000	0.358	0.388	-98.69	-180.34	-0.00	0.00
435000	0.036	25.311	1.166	39	0	0.000	0.462	-0.361	-103.89	-163.97	0.00	-0.34
436000	0.091	60.364	0.705	39	0	0.000	0.472	0.881	-107.02	-163.98	-0.00	0.18
437000	0.001	43.965	0.846	43	0	0.000	0.519	0.731	-114.18	-180.34	0.00	-1.02
438000	0.008	50.743	1.280	39	0	0.000	0.478	-0.048	-107.80	-163.98	-0.00	0.00
439000	0.004	16.268	1.913	43	0	0.000	0.469	-0.466	-106.30	-180.34	0.00	4.12
440000	0.007	22.823	1.286	38	0	0.000	0.323	-0.173	-97.55	-159.94	0.00	-0.69
441000	0.051	81.192	2.097	50	0	0.000	0.302	-0.037	-106.28	-209.86	-0.00	0.69
442000	0.061	37.631	3.012	32	0	0.000	0.251	1.545	-105.56	-136.36	0.00	0.00
443000	0.008	23.377	1.488	36	0	0.000	0.341	0.685	-101.74	-151.97	0.00	4.85
444000	0.112	51.765	0.827	48	0	0.000	0.331	0.152	-110.47	-201.32	0.00	0.00
445000	0.004	12.222	0.625	38	0	0.000	0.373	0.412	-102.40	-159.93	-0.00	0.51
446000	0.018	69.566	1.662	42	0	0.000	0.449	-0.389	-105.37	-176.23	-0.00	0.00
447000	0.004	105.138	1.020	46	0	0.000	0.406	-0.109	-107.16	-192.88	0.00	-0.69
448000	0.008	26.547	0.437	34	0	0.000	0.427	0.990	-108.89	-144.08	0.00	4.33
449000	0.080	21.450	0.452	35	0	0.000	0.430	0.338	-103.17	-148.00	0.00	-4.81
450000	0.003	21.898	0.981	38	0	0.000	0.527	0.206	-102.65	-159.93	0.00	0.04
451000	0.044	51.396	3.772	34	0	0.000	0.370	-1.026	-108.65	-144.12	-0.00	0.00
452000	0.001	29.648	1.133	43	0	0.000	0.371	-0.049	-104.69	-180.34	0.01	0.00
453000	0.006	37.426	0.910	41	0	0.000	0.421	1.885	-111.80	-172.10	0.00	-0.69
454000	0.017	95.696	0.447	33	0	0.000	0.439	-1.335	-114.72	-140.21	0.00	0.00
455000	0.006	29.510	1.404	37	0	0.000	0.444	0.692	-105.62	-155.95	0.00	-2.26
456000	0.036	44.445	0.896	44	0	0.000	0.350	-0.478	-105.73	-184.50	0.00	2.91
457000	0.023	53.235	2.680	48	0	0.000	0.187	-1.272	-103.44	-201.34	0.00	-1.44
458000	0.034	21.214	1.010	41	0	0.000	0.423	0.394	-102.45	-172.11	0.00	-1.99
459000	0.016	10.674	2.164	39	0	0.000	0.417	0.028	-109.73	-163.97	0.00	4.25
460000	0.039	27.092	1.092	34	0	0.000	0.492	0.228	-112.11	-144.11	0.00	-4.76
461000	0.001	42.564	1.257	46	0	0.000	0.285	-0.170	-105.02	-192.86	0.00	0.00
462000	0.243	29.117	1.429	34	0	0.000	0.417	-0.421	-105.92	-144.11	0.00	0.69
463000	0.004	27.229	0.936	45	0	0.000	0.561	0.472	-111.97	-188.66	0.00	-0.69
464000	0.045	62.548	1.761	42	0	0.000	0.375	-0.279	-107.36	-176.23	0.00	-1.26
465000	0.003	68.311	1.655	43	0	0.000	0.267	-0.180	-97.38	-180.34	0.00	0.00
466000	0.001	126.955	2.074	42	0	0.000	0.325	0.760	-110.48	-176.27	-0.00	0.00
467000	0.056	14.766	0.533	45	0	0.000	0.384	0.296	-102.26	-188.66	0.00	-0.69
468000	0.010	85.619	1.093	44	0	0.000	0.399	-0.074	-106.15	-184.49	0.00	-0.69
469000	0.005	20.028	0.612	42	0	0.000	0.532	-0.226	-109.77	-176.21	-0.03	0.00
470000	0.000	17.609	0.893	44	0	0.000	0.378	0.910	-106.94	-184.49	0.00	0.00
471000	0.099	138.338	1.585	44	0	0.000	0.199	-0.124	-102.33	-184.50	0.00	0.00
472000	0.044	44.020	0.836	42	0	0.000	0.447	-0.031	-103.88	-176.22	0.00	-6.58
473000	0.024	57.860	1.086	42	0	0.000	0.513	-0.706	-109.99	-176.22	0.00	-3.14
474000	0.005	187.960	0.723	47	0	0.000	0.271	-0.062	-101.25	-197.10	0.00	0.11
475000	0.036	71.313	1.044	37	0	0.000	0.443	0.401	-102.51	-155.94	-0.00	-0.69
476000	0.006	31.757	0.300	31	0	0.000	0.548	0.417	-110.37	-132.50	0.00	0.00
477000	0.000	10.291	0.561	33	0	0.000	0.604	0.625	-111.67	-140.18	-0.00	0.00
478000	0.013	41.256	0.916	42	0	0.000	0.560	0.067	-110.88	-176.22	-0.00	-0.69
479000	0.082	49.624	1.580	50	0	0.000	0.308	0.390	-101.26	-209.87	0.00	0.00
480000	0.047	71.467	0.840	45	0	0.000	0.292	1.296	-106.91	-188.68	-0.00	0.00
481000	0.051	35.208	0.557	39	0	0.000	0.445	-0.105	-101.76	-163.96	-0.00	1.62
482000	0.088	60.226	0.965	44	0	0.000	0.439	-0.324	-105.45	-184.50	0.00	-1.77
483000	0.010	21.934	0.872	36	0	0.000	0.557	-0.169	-104.60	-151.95	0.00	4.80
484000	0.103	259.694	2.052	42	0	0.000	0.281	-0.164	-103.64	-176.24	-0.00	0.00
485000	0.019	185.090	1.492	46	0	0.000	0.082	0.958	-113.60	-192.95	0.04	0.00
486000	0.040	69.293	3.792	38	0	0.000	0.006	-0.040	-105.66	-159.98	0.00	0.00
487000	0.035	209.921	1.599	48	0	0.000	0.427	-0.521	-110.08	-201.38	0.00	-0.42
488000	0.080	65.121	1.265	43	0	0.000	0.310	1.076	-108.69	-180.36	0.00	-1.05
489000	0.005	44.024	0.898	53	0	0.000	0.353	0.807	-105.94	-222.81	0.00	-6.71
490000	0.126	388.396	1.587	36	0	0.000	0.340	-0.810	-104.51	-152.00	-0.04	0.00
491000	0.082	570.472	1.541	45	0	0.000	0.399	0.472	-106.18	-188.70	-0.00	-0.69
492000	0.038	29.487	0.929	45	0	0.000	0.396	1.277	-107.38	-188.67	-0.00	0.00
493000	0.000	20.347	0.923	33	0	0.000	0.455	0.289	-104.66	-140.20	-0.00	0.00
494000	0.069	43.492	1.752	44	0	0.000	0.265	0.130	-102.42	-184.50	0.00	3.70
495000	0.001	16.386	1.868	37	0	0.000	0.426	0.306	-100.81	-155.93	0.00	-5.31
496000	0.070	34.211	1.062	34	0	0.000	0.395	-0.335	-109.88	-144.10	-0.00	0.00
497000	0.058	43.731	0.787	44	0	0.000	0.450	-0.058	-99.16	-184.49	0.00	-1.02
498000	0.036	20.047	0.835	38	0	0.000	0.357	1.092	-103.08	-159.94	-0.00	0.00
499000	0.001	23.741	1.877	39	0	0.000	0.381	-0.593	-106.25	-163.98	0.00	-0.69
500000	0.004	83.728	0.722	36	0	0.000	0.412	2.023	-101.44	-151.96	0.00	-1.14
501000	0.011	52.292	1.006	43	0	0.000	0.391	-0.419	-99.71	-180.35	-0.00	-0.69
502000	0.087	118.091	1.739	45	0	0.000	0.174	-0.929	-113.12	-188.69	0.05	0.00
503000	0.007	6.352	1.667	39	0	0.000	0.423	-0.033	-102.55	-163.97	0.00	4.08
504000	0.013	35.154	0.671	44	0	0.000	0.490	-0.038	-108.72	-184.48	0.02	0.00
505000	0.029	109.963	0.845	29	0	0.000	0.379	0.228	-103.49	-124.94	-0.00	0.00
506000	0.007	25.308	0.886	32	0	0.000	0.473	-1.030	-108.22	-136.33	0.00	1.43
507000	0.044	192.789	1.003	50	0	0.000	0.486	-0.242	-108.57	-209.86	0.00	-1.24
508000	0.008	15.294	0.579	43	0	0.000	0.426	0.892	-100.62	-180.33	-0.00	0.00
509000	0.124	279.483	0.752	33	0	0.000	0.346	-1.174	-112.11	-140.23	-0.00	0.00
510000	0.005	53.344	1.347	41	0	0.000	0.376	0.301	-108.85	-172.12	0.00	-0.31
511000	0.032	46.837	1.102	34	0	0.000	0.458	0.037	-107.15	-144.09	-0.00	0.00
512000	0.001	25.545	0.935	47	0	0.000	0.349	0.142	-103.17	-197.08	0.00	-3.71
513000	0.027	575.032	1.119	47	0	0.000	0.169	0.844	-102.36	-197.11	-0.00	0.00
514000	0.063	73.007	0.999	43	0	0.000	0.347	-1.270	-111.61	-180.35	0.00	-0.29
515000	0.015	11.153	0.555	33	0	0.000	0.513	1.140	-101.31	-140.18	0.00	-0.21
516000	0.009	42.459	0.706	39	0	0.000	0.412	1.179	-101.94	-163.98	-0.00	-0.69
517000	0.085	27.512	0.714	49	0	0.000	0.505	-0.048	-104.70	-205.57	0.00	0.00
518000	0.052	36.326	1.016	46	0	0.000	0.439	-0.034	-107.12	-192.87	-0.00	0.00
519000	0.000	32.631	0.834	46	0	0.000	0.405	0.213	-99.55	-192.86	0.00	4.51
520000	0.130	88.389	1.816	46	0	0.000	0.420	0.270	-110.21	-192.88	0.00	0.00
521000	0.031	73.972	0.904	38	0	0.000	0.342	0.658	-109.66	-159.95	-0.00	0.00
522000	0.015	14.476	1.099	47	0	0.000	0.383	-0.203	-108.34	-197.07	-0.00	0.00
523000	0.002	153.782	1.244	40	0	0.000	0.460	-0.020	-113.83	-168.06	-0.00	-0.69
524000	0.046	51.989	2.239	46	0	0.000	0.416	0.097	-112.19	-192.89	0.00	0.69
525000	0.017	25.767	1.681	45	0	0.000	0.514	0.995	-115.36	-188.67	-0.00	0.00
526000	0.068	30.878	1.157	38	0	0.000	0.238	0.074	-104.35	-159.94	0.00	-0.69
527000	0.088	434.100	0.852	49	0	0.000	0.426	-0.152	-110.94	-205.63	-0.00	0.00
528000	0.044	66.676	0.873	40	0	0.000	0.510	0.353	-106.48	-168.03	0.02	0.00
529000	0.076	92.647	1.907	45	0	0.000	0.393	-0.166	-108.79	-188.69	-0.00	-0.69
530000	0.014	150.257	0.839	51	0	0.000	0.341	0.301	-100.41	-214.16	0.00	-1.38
531000	0.016	17.821	1.470	50	0	0.000	0.395	-0.133	-99.79	-209.85	-0.00	-0.69
532000	0.009	47.736	1.184	37	0	0.000	0.406	0.216	-108.38	-155.95	-0.01	1.01
533000	0.010	100.827	1.947	42	0	0.000	0.519	-0.001	-112.78	-176.23	-0.00	0.00
534000	0.005	20.248	1.317	49	0	0.000	0.268	-0.507	-100.06	-205.59	-0.00	0.69
535000	0.025	13.256	1.007	39	0	0.000	0.361	0.289	-99.29	-163.97	-0.00	-0.69
536000	0.042	94.105	0.927	34	0	0.000	0.354	1.292	-108.39	-144.10	0.00	-0.69
537000	0.027	26.958	1.703	35	0	0.000	0.422	1.011	-107.33	-148.01	0.00	-1.05
538000	0.005	37.992	0.979	39	0	0.000	0.359	-1.314	-103.46	-163.98	0.00	-6.89
539000	0.002	36.141	0.911	44	0	0.000	0.336	0.026	-104.12	-184.51	-0.00	0.00
540000	0.084	18.247	1.832	45	0	0.000	0.367	0.182	-104.43	-188.67	0.00	0.00
541000	0.004	45.459	0.799	48	0	0.000	0.457	0.599	-110.80	-201.31	0.00	-6.45
542000	0.008	43.480	1.362	40	0	0.000	0.384	0.474	-104.60	-168.04	-0.00	0.00
543000	0.000	53.003	1.044	43	0	0.000	0.513	-0.347	-109.59	-180.34	-0.00	-0.69
544000	0.005	36.431	0.794	38	0	0.000	0.447	0.512	-104.69	-159.94	-0.00	-0.69
545000	0.022	11.569	1.094	44	0	0.000	0.384	1.401	-104.61	-184.48	0.00	0.00
546000	0.019	115.086	0.661	34	0	0.000	0.492	-0.320	-110.49	-144.10	-0.01	0.69
547000	0.012	75.876	1.873	42	0	0.000	0.247	-0.006	-109.76	-176.24	0.00	0.69
548000	0.058	46.378	1.617	41	0	0.000	0.309	-0.058	-108.41	-172.12	0.00	-1.35
549000	0.071	62.430	1.125	38	0	0.000	0.522	0.888	-112.63	-159.95	-0.00	1.53
550000	0.059	58.035	1.683	49	0	0.000	0.350	0.837	-103.91	-205.58	0.00	-0.55
551000	0.008	88.695	0.782	43	0	0.000	0.433	-0.309	-108.70	-180.35	0.00	0.04
552000	0.001	27.298	0.616	49	0	0.000	0.558	-0.068	-111.84	-205.56	0.00	0.00
553000	0.003	78.346	1.154	47	0	0.000	0.403	-0.170	-113.11	-197.10	0.00	-1.17
554000	0.056	51.821	1.520	45	0	0.000	0.330	-1.029	-106.44	-188.67	0.00	-1.77
555000	0.051	72.096	1.433	41	0	0.000	0.231	0.857	-105.89	-172.15	-0.00	0.00
556000	0.006	17.330	1.060	41	0	0.000	0.525	0.839	-112.28	-172.10	0.00	-2.16
557000	0.001	80.256	1.525	41	0	0.000	0.272	0.295	-100.75	-172.12	0.00	-0.69
558000	0.111	205.783	1.472	44	0	0.000	0.322	0.300	-111.08	-184.54	0.00	0.69
559000	0.032	49.460	1.397	42	0	0.000	0.315	0.977	-112.07	-176.22	0.00	0.00
560000	0.005	87.683	0.774	39	0	0.000	0.394	0.153	-101.15	-163.97	0.00	0.69
561000	0.003	62.847	1.035	44	0	0.000	0.353	1.337	-103.27	-184.50	0.00	-0.02
562000	0.063	169.119	1.178	44	0	0.000	0.251	-0.248	-109.80	-184.52	0.00	0.00
563000	0.094	47.287	1.328	41	0	0.000	0.327	-0.593	-97.52	-172.12	0.00	-3.44
564000	0.006	34.504	0.655	41	0	0.000	0.577	0.105	-106.27	-172.10	-0.00	1.78
565000	0.038	23.570	1.019	41	0	0.000	0.487	-0.351	-104.08	-172.11	0.00	0.00
566000	0.008	201.608	1.719	41	0	0.000	0.296	0.994	-105.04	-172.14	0.00	-0.01
567000	0.072	1943.214	0.447	42	0	0.000	0.164	-0.336	-96.90	-176.28	0.00	-1.17
568000	0.018	230.921	1.679	39	0	0.000	0.318	-0.001	-103.98	-164.01	-0.00	-0.69
569000	0.043	13.469	0.877	33	0	0.000	0.439	0.646	-103.08	-140.19	0.00	0.00
570000	0.000	17.769	0.791	41	0	0.000	0.533	0.097	-101.55	-172.09	0.00	-1.56
571000	0.033	79.078	2.642	42	0	0.000	0.441	-0.274	-124.20	-176.25	-0.01	-0.69
572000	0.004	47.776	0.570	44	0	0.000	0.280	-0.153	-106.48	-184.49	0.00	-2.84
573000	0.063	103.423	2.321	44	0	0.000	0.242	2.597	-113.46	-184.51	-0.00	0.00
574000	0.040	205.630	1.337	44	0	0.000	0.264	-0.750	-101.68	-184.52	0.00	0.69
575000	0.056	111.595	1.428	46	0	0.000	0.312	-0.643	-103.24	-192.87	-0.00	1.84
576000	0.007	18.306	1.224	42	0	0.000	0.434	0.631	-100.39	-176.21	0.00	-0.69
577000	0.067	231.346	0.829	39	0	0.000	0.321	0.554	-101.59	-163.99	-0.00	0.00
578000	0.045	21.371	1.020	38	0	0.000	0.305	-0.217	-110.33	-159.94	0.00	-0.69
579000	0.009	6.212	0.665	45	0	0.000	0.532	0.115	-108.35	-188.65	0.00	-1.00
580000	0.003	15.316	1.196	40	0	0.000	0.329	0.890	-102.94	-168.03	-0.00	0.69
581000	0.071	38.849	0.980	44	0	0.000	0.368	-1.293	-106.02	-184.50	0.00	4.78
582000	0.027	46.130	1.597	40	0	0.000	0.351	-0.053	-103.70	-168.03	0.00	-2.86
583000	0.016	120.323	1.632	45	0	0.000	0.311	0.768	-106.82	-188.71	0.00	0.00
584000	0.020	51.594	1.302	38	0	0.000	0.372	0.302	-109.66	-159.96	0.00	0.00
585000	0.142	23.100	1.349	34	0	0.000	0.412	-0.242	-107.09	-144.09	0.00	0.00
586000	0.052	867.836	1.357	39	0	0.000	0.321	0.329	-105.31	-164.02	-0.03	1.92
587000	0.036	134.673	0.786	47	0	0.000	0.438	0.825	-107.21	-197.09	-0.00	-0.69
588000	0.005	510.633	1.395	37	0	0.000	0.356	-0.437	-99.87	-155.96	0.00	0.00
589000	0.010	85.490	1.151	50	0	0.000	0.393	-0.128	-111.17	-209.87	0.00	-1.51
590000	0.028	33.107	0.625	39	0	0.000	0.581	0.839	-109.08	-163.97	0.00	0.00
591000	0.093	33.415	1.735	40	0	0.000	0.220	0.561	-106.49	-168.04	0.03	0.00
592000	0.073	21.876	1.911	48	0	0.000	0.270	1.347	-106.17	-201.32	0.00	0.00
593000	0.022	93.994	0.660	41	0	0.000	0.849	-0.219	-121.75	-172.12	0.00	-1.75
594000	0.004	24.445	1.248	37	0	0.000	0.504	0.030	-114.24	-155.94	0.00	-1.70
595000	0.027	10.819	1.082	42	0	0.000	0.575	-0.059	-106.84	-176.21	0.00	0.00
596000	0.051	323.156	2.760	43	0	0.000	0.307	1.650	-109.11	-180.38	0.00	-5.11
597000	0.033	17.845	1.365	39	0	0.000	0.389	0.084	-104.67	-163.97	-0.00	0.69
598000	0.012	12.009	1.160	39	0	0.000	0.360	0.331	-103.14	-163.97	0.00	0.00
599000	0.020	216.672	1.782	36	0	0.000	0.254	0.511	-104.23	-152.01	0.00	-1.01
600000	0.176	797.914	1.392	44	0	0.000	0.277	-0.122	-103.63	-184.56	0.00	-0.90
601000	0.006	180.040	1.108	44	0	0.000	0.356	-0.528	-107.32	-184.51	-0.00	-0.69
602000	0.017	56.304	1.874	45	0	0.000	0.274	-0.530	-111.83	-188.71	0.00	-0.56
603000	0.010	22.178	0.866	40	0	0.000	0.652	0.411	-110.95	-168.03	0.00	0.00
604000	0.062	245.268	1.641	37	0	0.000	0.341	-0.486	-111.05	-155.98	0.00	-0.45
605000	0.049	24.493	0.517	36	0	0.000	0.503	0.616	-104.24	-151.96	-0.00	0.69
606000	0.021	77.640	0.840	48	0	0.000	0.382	0.738	-106.63	-201.32	0.00	0.00
607000	0.006	647.712	1.334	40	0	0.000	0.311	-0.648	-110.67	-168.10	-0.00	0.00
608000	0.005	67.164	2.280	47	0	0.000	0.135	-3.036	-106.94	-197.11	0.00	0.00
609000	0.009	24.605	1.115	42	0	0.000	0.251	1.257	-107.21	-176.21	0.00	0.00
610000	0.011	47.266	1.115	36	0	0.000	0.253	0.428	-100.25	-151.97	0.00	-0.71
611000	0.002	27.116	1.510	44	0	0.000	0.235	0.454	-108.99	-184.50	0.00	-0.69
612000	0.029	35.135	0.996	41	0	0.000	0.382	-0.850	-100.71	-172.11	0.00	-0.69
613000	0.132	52.306	1.139	52	0	0.000	0.119	0.387	-106.61	-218.47	0.00	0.00
614000	0.003	21.787	1.291	46	0	0.000	0.406	1.263	-110.03	-192.87	0.00	-0.96
615000	0.013	53.659	1.799	54	0	0.000	0.379	0.663	-103.26	-227.17	-0.00	-0.69
616000	0.016	12.155	1.055	48	0	0.000	0.332	0.271	-110.53	-201.31	0.00	-4.87
617000	0.023	45.975	0.863	41	0	0.000	0.493	-0.797	-102.59	-172.12	0.00	-3.31
618000	0.045	128.928	1.093	36	0	0.000	0.514	-0.925	-113.04	-151.97	0.00	4.80
619000	0.072	30.594	1.589	41	0	0.000	0.272	0.933	-106.44	-172.11	-0.00	-0.69
620000	0.029	30.865	1.399	42	0	0.000	0.325	1.831	-101.90	-176.21	0.00	1.49
621000	0.011	11.302	0.726	42	0	0.000	0.401	0.233	-103.61	-176.20	0.00	-2.71
622000	0.033	24.565	1.148	34	0	0.000	0.295	-0.283	-105.82	-144.10	-0.04	0.00
623000	0.029	32.007	1.561	34	0	0.000	0.266	-0.979	-98.38	-144.10	0.00	0.00
624000	0.064	65.067	1.160	38	0	0.000	0.280	1.233	-100.69	-159.95	-0.00	0.00
625000	0.082	29.060	1.481	44	0	0.000	0.373	0.474	-107.58	-184.49	-0.00	-0.69
626000	0.010	21.472	1.008	35	0	0.000	0.568	0.442	-105.40	-148.01	-0.00	0.00
627000	0.006	92.702	1.285	40	0	0.000	0.321	0.688	-102.87	-168.04	0.00	0.00
628000	0.023	53.594	1.034	41	0	0.000	0.110	1.021	-108.99	-172.13	-0.00	0.69
629000	0.027	49.502	2.813	41	0	0.000	0.462	1.781	-111.38	-172.12	0.00	0.84
630000	0.178	16.924	1.065	39	0	0.000	0.284	0.298	-102.26	-163.97	-0.00	-0.69
631000	0.004	14.324	0.362	35	0	0.000	0.511	-0.105	-104.63	-148.00	-0.00	-0.69
632000	0.047	34.593	0.847	38	0	0.000	0.644	0.713	-113.15	-159.94	0.00	0.79
633000	0.021	94.669	1.290	36	0	0.000	0.347	-0.707	-103.62	-151.97	-0.00	0.69
634000	0.027	52.369	1.621	42	0	0.000	0.414	-0.534	-111.33	-176.22	-0.00	0.00
635000	0.050	52.261	0.804	46	0	0.000	0.401	-0.057	-99.10	-192.86	0.00	-1.70
636000	0.001	8.941	0.733	37	0	0.000	0.576	-0.084	-105.85	-155.92	0.00	-3.10
637000	0.037	34.629	1.388	37	0	0.000	0.273	1.730	-105.63	-155.95	-0.00	0.00
638000	0.089	100.526	0.982	48	0	0.000	0.399	0.416	-111.27	-201.32	0.03	0.00
639000	0.111	64.602	1.432	38	0	0.000	0.501	1.499	-104.08	-159.95	0.00	-5.12
640000	0.077	533.472	3.067	45	0	0.000	0.073	1.361	-126.22	-188.79	0.00	0.74
641000	0.008	36.852	0.789	46	0	0.000	0.478	1.219	-111.78	-192.85	-0.00	0.00
642000	0.000	34.779	0.971	40	0	0.000	0.508	-0.298	-105.30	-168.03	-0.00	0.65
643000	0.023	7.345	0.752	37	0	0.000	0.500	1.163	-107.38	-155.93	0.00	0.69
644000	0.012	30.114	0.995	49	0	0.000	0.405	-0.282	-106.02	-205.59	0.00	-1.95
645000	0.003	10.305	0.518	37	0	0.000	0.583	0.252	-107.94	-155.93	-0.00	-0.69
646000	0.064	16.387	1.545	37	0	0.000	0.368	0.116	-109.82	-155.94	-0.00	-0.69
647000	0.004	117.901	0.756	46	0	0.000	0.319	1.970	-107.47	-192.91	-0.03	0.00
648000	0.050	741.414	2.000	37	0	0.000	0.284	1.240	-106.30	-156.04	-0.01	1.07
649000	0.006	129.772	2.131	45	0	0.000	0.199	0.432	-103.59	-188.69	0.00	-0.07
650000	0.002	56.855	0.670	41	0	0.000	0.367	-0.172	-104.27	-172.11	0.00	-9.25
651000	0.042	50.733	1.890	48	0	0.000	0.160	-0.175	-92.93	-201.33	0.00	-1.38
652000	0.032	27.374	0.307	42	0	0.000	0.456	-0.414	-107.72	-176.21	-0.00	-0.69
653000	0.001	50.747	0.506	47	0	0.000	0.610	-0.492	-109.17	-197.07	0.00	0.00
654000	0.002	43.725	2.210	46	0	0.000	0.412	1.684	-110.64	-192.86	0.00	0.00
655000	0.012	23.499	1.129	41	0	0.000	0.443	0.851	-104.02	-172.11	-0.00	0.69
656000	0.001	71.467	1.148	43	0	0.000	0.291	-1.885	-100.49	-180.34	0.02	0.00
657000	0.030	23.910	1.012	41	0	0.000	0.288	1.566	-95.14	-172.11	0.00	-1.74
658000	0.003	55.603	1.021	42	0	0.000	0.336	-0.255	-101.48	-176.22	-0.00	0.00
659000	0.001	32.884	1.249	46	0	0.000	0.546	0.848	-105.30	-192.85	-0.00	0.00
660000	0.004	93.349	1.119	41	0	0.000	0.330	-0.626	-105.85	-172.12	-0.00	0.00
661000	0.039	17.559	1.247	45	0	0.000	0.425	-1.062	-99.96	-188.67	0.00	4.73
662000	0.081	46.620	1.418	50	0	0.000	0.470	1.325	-112.92	-209.87	0.00	0.00
663000	0.015	60.985	0.395	39	0	0.000	0.523	1.462	-111.24	-163.96	0.00	0.00
664000	0.006	67.279	0.732	38	0	0.000	0.603	0.305	-108.51	-159.94	-0.00	0.50
665000	0.008	9.307	0.500	43	0	0.000	0.511	1.360	-104.49	-180.33	-0.00	0.69
666000	0.005	56.393	1.148	42	0	0.000	0.360	-0.388	-106.99	-176.22	0.00	-0.69
667000	0.075	16.067	0.743	36	0	0.000	0.310	-0.075	-96.57	-151.96	0.00	-3.04
668000	0.002	104.995	1.138	36	0	0.000	0.359	-0.558	-102.27	-151.97	0.00	0.26
669000	0.008	21.614	1.248	42	0	0.000	0.312	1.113	-104.04	-176.22	-0.00	0.00
670000	0.018	22.299	1.431	32	0	0.000	0.556	-0.182	-109.17	-136.33	-0.00	0.00
671000	0.046	141.434	1.708	45	0	0.000	0.340	0.822	-111.92	-188.71	-0.00	0.00
672000	0.002	22.386	0.650	45	0	0.000	0.358	-0.010	-104.21	-188.66	-0.00	0.35
673000	0.000	31.862	2.020	38	0	0.000	0.352	-0.847	-113.97	-159.96	0.00	0.69
674000	0.031	53.395	1.153	39	0	0.000	0.400	-0.827	-103.48	-163.98	0.02	0.00
675000	0.062	74.247	0.917	42	0	0.000	0.243	-0.030	-106.72	-176.24	0.00	0.69
676000	0.024	33.210	1.152	38	0	0.000	0.474	0.272	-102.97	-159.95	0.00	0.00
677000	0.005	112.120	1.862	43	0	0.000	0.163	1.431	-107.19	-180.41	0.00	0.00
678000	0.017	63.232	2.000	57	0	0.000	0.252	1.017	-108.70	-240.36	0.00	0.00
679000	0.014	46.867	1.033	50	0	0.000	0.420	0.751	-103.84	-209.85	-0.00	0.00
680000	0.017	26.275	1.127	50	0	0.000	0.502	-0.036	-111.68	-209.86	-0.00	1.05
681000	0.003	6.545	0.634	51	0	0.000	0.516	-0.374	-104.39	-214.13	0.00	0.00
682000	0.000	117.244	3.186	39	0	0.000	0.223	0.492	-110.79	-164.01	0.00	-1.50
683000	0.013	54.793	1.616	43	0	0.000	0.329	-1.805	-100.28	-180.34	0.00	-0.17
684000	0.115	48.261	2.103	39	0	0.000	0.121	0.334	-98.40	-163.99	0.00	0.00
685000	0.013	7.122	0.803	43	0	0.000	0.370	-0.250	-100.30	-180.33	0.00	-0.78
686000	0.005	41.015	1.029	41	0	0.000	0.342	0.299	-107.29	-172.11	0.00	0.00
687000	0.006	78.156	1.073	42	0	0.000	0.416	0.309	-105.60	-176.22	-0.00	-0.69
688000	0.025	17.159	1.179	40	0	0.000	0.241	-0.159	-102.33	-168.03	-0.00	0.00
689000	0.023	35.587	1.255	36	0	0.000	0.594	-0.038	-104.31	-151.96	-0.00	0.00
690000	0.065	129.340	1.744	37	0	0.000	0.277	-0.283	-106.53	-156.00	0.00	4.20
691000	0.001	83.583	0.354	49	0	0.000	0.526	-0.457	-111.85	-205.56	0.00	0.00
692000	0.003	30.626	0.753	44	0	0.000	0.579	0.076	-102.77	-184.49	0.00	0.00
693000	0.017	22.536	1.517	44	0	0.000	0.414	0.357	-109.47	-184.50	-0.02	0.00
694000	0.025	103.067	0.915	42	0	0.000	0.469	0.108	-113.40	-176.22	-0.00	0.00
695000	0.028	81.126	1.697	46	0	0.000	0.194	0.497	-102.64	-192.87	0.00	-3.39
696000	0.050	86.195	1.567	40	0	0.000	0.291	0.932	-103.57	-168.06	0.00	4.90
697000	0.412	72.851	2.145	44	0	0.000	0.199	0.648	-105.91	-184.51	-0.00	-0.69
698000	0.003	9.705	0.457	36	0	0.000	0.591	-0.560	-105.01	-151.95	0.00	-5.91
699000	0.029	23.395	1.169	40	0	0.000	0.413	0.740	-106.40	-168.03	0.00	0.00
700000	0.038	75.193	1.474	49	0	0.000	0.353	-0.173	-110.33	-205.61	0.00	0.00
701000	0.011	24.783	1.799	47	0	0.000	0.297	0.872	-107.65	-197.08	-0.00	0.00
702000	0.008	13.814	0.301	34	0	0.000	0.571	-0.538	-102.93	-144.08	0.00	-1.84
703000	0.035	64.892	0.918	34	0	0.000	0.455	0.006	-100.49	-144.10	0.00	4.33
704000	0.002	38.354	1.843	39	0	0.000	0.400	-0.114	-107.30	-163.97	-0.00	0.00
705000	0.005	14.431	1.821	37	0	0.000	0.362	0.507	-105.42	-155.94	0.00	0.00
706000	0.018	62.311	1.510	42	0	0.000	0.295	-0.245	-100.70	-176.23	0.00	-1.59
707000	0.002	55.581	1.391	53	0	0.000	0.264	0.322	-100.34	-222.82	0.00	-1.30
708000	0.122	91.027	1.131	47	0	0.000	0.336	-0.399	-108.81	-197.11	0.00	0.00
709000	0.023	116.084	1.122	40	0	0.000	0.204	-0.694	-96.72	-168.06	-0.00	-0.69
710000	0.027	142.120	2.383	38	0	0.000	0.173	-0.041	-103.48	-159.97	0.00	0.00
711000	0.012	46.767	0.991	37	0	0.000	0.302	0.135	-97.58	-155.94	-0.00	0.69
712000	0.037	80.044	0.866	46	0	0.000	0.279	0.213	-107.50	-192.88	-0.00	0.00
713000	0.001	29.465	1.099	46	0	0.000	0.364	-0.341	-106.84	-192.86	0.00	-3.54
714000	0.265	152.996	1.034	42	0	0.000	0.305	0.115	-99.93	-176.24	0.00	-0.67
715000	0.013	12.363	1.110	42	0	0.000	0.435	0.694	-104.41	-176.21	0.00	-0.58
716000	0.001	52.608	0.760	39	0	0.000	0.447	-0.949	-104.83	-163.97	0.00	4.79
717000	0.001	41.887	0.350	48	0	0.000	0.638	-0.079	-105.35	-201.31	0.00	-2.12
718000	0.000	14.936	0.853	44	0	0.000	0.450	-0.020	-105.88	-184.48	0.00	-0.69
719000	0.246	246.675	1.547	45	0	0.000	0.202	0.418	-104.95	-188.70	0.00	0.69
720000	0.007	53.488	2.149	46	0	0.000	0.305	0.985	-100.75	-192.87	-0.00	-0.69
721000	0.050	28.965	0.687	47	0	0.000	0.435	0.509	-107.29	-197.08	-0.00	-0.69
722000	0.001	60.725	0.925	41	0	0.000	0.352	1.171	-104.30	-172.11	-0.00	0.00
723000	0.006	20.140	0.676	37	0	0.000	0.583	0.818	-109.18	-155.93	0.00	-0.69
724000	0.025	26.617	1.733	45	0	0.000	0.399	-0.461	-110.74	-188.67	0.00	-1.11
725000	0.135	329.435	1.406	45	0	0.000	0.269	-0.779	-109.84	-188.71	0.00	-1.64
726000	0.029	109.901	1.365	37	0	0.000	0.409	0.023	-109.95	-155.95	-0.00	0.00
727000	0.049	30.652	0.509	39	0	0.000	0.544	0.178	-107.85	-163.96	0.00	0.99
728000	0.018	67.913	1.286	36	0	0.000	0.267	1.175	-108.01	-151.97	0.00	-1.31
729000	0.000	47.592	0.418	42	0	0.000	0.491	-0.068	-105.35	-176.20	0.00	0.00
730000	0.033	70.130	1.352	36	0	0.000	0.246	-1.430	-100.51	-151.97	0.00	0.00
731000	0.007	25.105	1.327	48	0	0.000	0.302	-0.054	-97.34	-201.31	-0.00	0.00
732000	0.039	11.065	0.921	36	0	0.000	0.553	0.884	-110.31	-151.96	0.00	-0.69
733000	0.063	29.588	1.120	39	0	0.000	0.370	1.012	-104.50	-163.97	-0.00	0.00
734000	0.031	45.960	1.219	34	0	0.000	0.414	-0.517	-100.74	-144.08	0.00	0.00
735000	0.044	47.028	1.138	33	0	0.000	0.403	0.042	-106.67	-140.19	0.03	0.00
736000	0.035	23.681	0.868	38	0	0.000	0.311	0.272	-107.10	-159.95	0.00	4.91
737000	0.003	17.639	0.945	40	0	0.000	0.474	-0.004	-102.47	-168.02	0.00	0.69
738000	0.001	20.093	0.193	41	0	0.000	0.508	0.023	-97.73	-172.10	0.00	0.69
739000	0.001	25.448	1.402	43	0	0.000	0.344	-0.432	-109.38	-180.35	-0.00	0.00
740000	0.029	36.067	0.949	43	0	0.000	0.531	-0.002	-108.59	-180.34	0.00	4.18
741000	0.014	62.700	0.612	43	0	0.000	0.443	-0.821	-108.47	-180.36	0.00	0.00
742000	0.002	20.889	0.566	38	0	0.000	0.383	2.302	-106.22	-159.93	0.00	0.00
743000	0.003	79.958	0.868	43	0	0.000	0.453	0.477	-108.79	-180.34	-0.00	-0.69
744000	0.006	82.432	1.008	38	0	0.000	0.438	0.233	-103.91	-159.94	-0.00	0.00
745000	0.015	45.377	0.822	38	0	0.000	0.408	0.513	-105.95	-159.95	0.00	0.00
746000	0.021	24.776	1.336	42	0	0.000	0.235	-0.141	-103.51	-176.22	0.00	4.78
747000	0.040	167.834	1.328	44	0	0.000	0.248	0.201	-106.44	-184.51	-0.00	0.00
748000	0.004	187.391	0.824	48	0	0.000	0.629	0.117	-111.46	-201.31	0.00	1.12
749000	0.004	21.242	1.209	42	0	0.000	0.498	-0.261	-108.01	-176.21	0.00	0.00
750000	0.067	245.140	1.546	38	0	0.000	0.240	-1.356	-101.81	-159.96	-0.00	0.69
751000	0.006	60.643	0.806	41	0	0.000	0.513	0.024	-105.15	-172.11	0.00	0.00
752000	0.019	46.400	0.705	37	0	0.000	0.433	-0.597	-103.91	-155.93	-0.00	0.00
753000	0.075	20.402	0.867	43	0	0.000	0.412	0.435	-106.58	-180.34	-0.00	-0.69
754000	0.285	69.327	2.256	39	0	0.000	0.314	1.080	-110.82	-164.01	0.00	-0.69
755000	0.006	14.870	0.732	41	0	0.000	0.457	0.268	-100.34	-172.10	-0.00	0.69
756000	0.080	36.563	0.996	36	0	0.000	0.433	-0.008	-104.22	-151.96	-0.00	-0.69
757000	0.082	40.280	1.047	44	0	0.000	0.306	0.985	-106.23	-184.50	0.00	-2.52
758000	0.003	28.989	0.281	38	0	0.000	0.417	0.036	-102.84	-159.94	0.02	0.00
759000	0.000	23.706	0.812	45	0	0.000	0.345	-0.079	-112.13	-188.66	0.02	0.00
760000	0.038	31.154	1.127	41	0	0.000	0.383	0.477	-104.25	-172.13	-0.09	0.00
761000	0.041	55.681	1.621	50	0	0.000	0.249	-0.747	-101.06	-209.86	0.00	-0.13
762000	0.022	70.964	1.043	39	0	0.000	0.273	-0.075	-105.75	-163.97	0.00	0.00
763000	0.001	23.639	0.927	47	0	0.000	0.337	0.898	-99.34	-197.07	0.00	-4.81
764000	0.016	82.099	2.985	38	0	0.000	0.195	0.089	-103.89	-159.97	0.00	-1.86
765000	0.139	27.137	1.551	41	0	0.000	0.293	0.382	-109.88	-172.11	-0.00	-0.69
766000	0.005	40.151	1.168	46	0	0.000	0.371	-1.459	-105.39	-192.87	0.00	-1.46
767000	0.019	20.694	0.927	46	0	0.000	0.465	0.418	-103.37	-192.86	-0.00	0.00
768000	0.011	71.016	2.213	49	0	0.000	0.304	0.186	-107.80	-205.59	-0.00	0.00
769000	0.210	193.892	1.720	40	0	0.000	0.299	-0.914	-103.56	-168.07	-0.00	0.00
770000	0.020	118.871	1.296	44	0	0.000	0.308	1.337	-111.57	-184.52	0.00	-0.69
771000	0.041	133.526	1.778	31	0	0.000	0.464	1.490	-117.14	-132.52	-0.00	0.69
772000	0.012	47.000	1.932	40	0	0.000	0.358	0.140	-105.61	-168.03	0.00	0.00
773000	0.001	47.063	1.455	47	0	0.000	0.401	0.547	-104.65	-197.08	0.00	-1.07
774000	0.008	189.694	1.617	43	0	0.000	0.379	-0.028	-106.37	-180.35	-0.00	0.00
775000	0.016	77.093	1.467	43	0	0.000	0.317	0.812	-101.53	-180.36	-0.00	0.00
776000	0.021	25.069	0.386	36	0	0.000	0.419	1.039	-100.60	-151.95	0.00	0.00
777000	0.105	97.279	1.494	37	0	0.000	0.417	-0.012	-110.43	-155.95	0.00	0.00
778000	0.165	26.910	1.144	38	0	0.000	0.372	0.083	-104.35	-159.94	0.00	2.42
779000	0.030	62.705	1.284	50	0	0.000	0.353	1.023	-105.04	-209.85	-0.00	-0.69
780000	0.006	24.520	2.611	34	0	0.000	0.302	-0.051	-111.39	-144.11	0.00	-0.96
781000	0.007	81.803	1.074	42	0	0.000	0.383	1.772	-111.68	-176.23	0.00	0.00
782000	0.009	21.827	2.231	26	0	0.000	0.347	2.642	-112.09	-113.83	0.00	-1.64
783000	0.019	20.503	0.786	32	0	0.000	0.564	0.123	-106.16	-136.33	-0.01	0.00
784000	0.036	32.801	0.685	43	0	0.000	0.405	-0.525	-105.03	-180.35	0.00	0.00
785000	0.001	15.109	0.374	40	0	0.000	0.491	1.111	-99.88	-168.02	0.00	0.00
786000	0.000	23.922	0.788	36	0	0.000	0.377	0.105	-100.99	-151.96	0.00	-0.69
787000	0.000	6.763	0.295	44	0	0.000	0.537	0.125	-105.97	-184.47	0.00	-1.66
788000	0.000	42.459	1.085	42	0	0.000	0.494	-1.135	-110.15	-176.21	0.00	-0.39
789000	0.003	37.378	1.335	38	0	0.000	0.338	0.390	-103.95	-159.95	0.00	0.44
790000	0.005	21.438	0.364	46	0	0.000	0.494	-0.911	-106.10	-192.85	0.01	0.00
791000	0.011	124.165	0.806	41	0	0.000	0.497	-0.392	-108.75	-172.11	0.03	0.00
792000	0.000	23.133	0.578	39	0	0.000	0.507	0.106	-103.08	-163.96	0.00	-0.88
793000	0.121	57.428	0.729	41	0	0.000	0.460	0.296	-106.44	-172.11	0.00	-0.48
794000	0.038	87.542	2.166	43	0	0.000	0.247	-0.517	-103.37	-180.36	0.00	0.69
795000	0.098	16.005	0.472	39	0	0.000	0.249	0.031	-106.04	-163.97	0.00	-0.69
796000	0.000	42.916	0.901	37	0	0.000	0.340	-0.544	-105.48	-155.95	0.00	0.00
797000	0.019	50.860	0.799	39	0	0.000	0.303	0.729	-98.37	-163.97	-0.00	-0.69
798000	0.065	43.468	0.905	34	0	0.000	0.350	-0.162	-106.85	-144.09	0.00	4.92
799000	0.024	81.253	1.336	38	0	0.000	0.322	0.765	-101.31	-159.95	0.00	4.69
800000	0.006	29.597	1.182	43	0	0.000	0.287	0.507	-107.15	-180.35	-0.00	0.69
801000	0.019	22.059	0.978	47	0	0.000	0.325	-0.415	-99.97	-197.07	0.00	-0.69
802000	0.003	7.247	0.462	40	0	0.000	0.565	-0.039	-107.23	-168.01	-0.00	1.11
803000	0.031	177.297	0.965	43	0	0.000	0.403	-0.004	-107.11	-180.37	0.00	-0.69
804000	0.044	212.929	1.362	40	0	0.000	0.375	0.565	-100.77	-168.05	0.00	1.70
805000	0.113	15.134	1.752	37	0	0.000	0.427	-0.274	-104.46	-155.95	-0.00	0.00
806000	0.012	29.580	1.958	45	0	0.000	0.426	-0.787	-107.36	-188.66	-0.00	0.92
807000	0.032	18.907	1.190	48	0	0.000	0.372	-1.563	-105.19	-201.32	0.00	-0.67
808000	0.000	23.690	0.691	41	0	0.000	0.548	0.937	-108.59	-172.10	0.00	0.00
809000	0.066	24.513	2.021	32	0	0.000	0.448	-0.158	-108.99	-136.33	0.00	-7.35
810000	0.020	14.783	1.297	42	0	0.000	0.449	-0.344	-99.50	-176.21	-0.00	-0.69
811000	0.092	19.692	1.144	48	0	0.000	0.354	0.467	-103.52	-201.31	0.00	0.00
812000	0.003	46.599	0.499	46	0	0.000	0.508	1.518	-107.79	-192.86	-0.00	0.00
813000	0.056	39.647	0.859	40	0	0.000	0.321	-0.087	-97.50	-168.04	-0.07	0.00
814000	0.013	39.392	1.394	39	0	0.000	0.283	0.073	-107.13	-163.99	-0.01	0.00
815000	0.010	58.073	2.612	34	0	0.000	0.365	0.379	-106.21	-144.11	0.00	0.00
816000	0.000	6.727	0.635	44	0	0.000	0.538	0.496	-106.98	-184.48	0.00	0.00
817000	0.000	116.774	0.932	39	0	0.000	0.515	0.112	-104.29	-163.97	0.00	-3.05
818000	0.007	84.133	1.254	46	0	0.000	0.420	-0.004	-96.29	-192.86	-0.00	0.00
819000	0.023	14.109	1.024	34	0	0.000	0.621	1.659	-112.16	-144.08	0.00	0.00
820000	0.010	123.824	1.066	39	0	0.000	0.414	0.429	-108.91	-163.99	-0.00	-0.69
821000	0.012	21.890	0.641	42	0	0.000	0.386	0.346	-104.68	-176.21	-0.00	-0.69
822000	0.007	164.736	1.495	37	0	0.000	0.406	0.530	-101.06	-155.95	0.00	0.00
823000	0.000	32.217	0.685	40	0	0.000	0.654	-0.074	-109.08	-168.01	-0.00	0.69
824000	0.016	49.211	1.721	36	0	0.000	0.394	-1.158	-104.84	-151.96	0.00	-3.89
825000	0.007	30.101	1.184	35	0	0.000	0.313	-0.230	-103.63	-148.02	0.00	-1.60
826000	0.051	119.591	2.025	49	0	0.000	0.283	0.939	-109.89	-205.59	0.00	-0.69
827000	0.069	224.497	1.140	43	0	0.000	0.455	-0.341	-112.57	-180.37	-0.00	0.00
828000	0.003	15.843	1.218	37	0	0.000	0.419	0.114	-104.47	-155.93	0.00	0.00
829000	0.038	37.842	0.634	39	0	0.000	0.513	0.071	-105.21	-163.97	0.00	-2.35
830000	0.004	48.209	0.934	45	0	0.000	0.487	0.219	-104.68	-188.67	0.00	-0.69
831000	0.000	55.531	0.863	49	0	0.000	0.521	-0.657	-111.50	-205.57	0.00	0.00
832000	0.006	10.281	1.624	48	0	0.000	0.369	0.416	-95.64	-201.31	-0.00	0.00
833000	0.005	36.802	1.208	42	0	0.000	0.292	0.115	-106.56	-176.23	0.00	-1.52
834000	0.091	32.253	1.366	52	0	0.000	0.375	0.227	-114.82	-218.48	0.00	-1.41
835000	0.021	56.576	2.565	37	0	0.000	0.284	-0.074	-111.03	-155.96	-0.00	0.43
836000	0.002	26.169	0.945	34	0	0.000	0.351	1.598	-97.16	-144.09	0.00	-1.05
837000	0.003	33.870	1.698	40	0	0.000	0.426	1.039	-106.87	-168.03	-0.00	0.88
838000	0.003	14.119	1.304	40	0	0.000	0.342	-0.372	-107.06	-168.04	0.00	-3.33
839000	0.028	10.004	0.652	34	0	0.000	0.575	-0.372	-106.73	-144.08	0.00	3.90
840000	0.007	28.115	0.861	46	0	0.000	0.467	-0.234	-103.53	-192.86	0.00	0.00
841000	0.019	63.871	1.207	43	0	0.000	0.257	0.981	-105.63	-180.35	0.00	0.06
842000	0.010	53.596	1.880	42	0	0.000	0.399	-0.397	-111.34	-176.23	-0.00	0.00
843000	0.005	25.688	1.157	40	0	0.000	0.410	-0.063	-105.22	-168.02	-0.00	0.00
844000	0.001	17.506	0.686	39	0	0.000	0.648	-1.962	-112.15	-163.97	0.00	-0.69
845000	0.002	31.278	1.351	49	0	0.000	0.375	1.758	-105.42	-205.57	0.00	-0.69
846000	0.016	56.166	2.617	46	0	0.000	0.389	1.383	-114.14	-192.88	0.00	0.00
847000	0.192	69.552	1.401	37	0	0.000	0.333	0.497	-104.10	-155.96	0.00	1.21
848000	0.028	123.842	1.041	46	0	0.000	0.297	-1.744	-107.95	-192.89	-0.02	1.74
849000	0.029	18.135	1.268	41	0	0.000	0.391	0.353	-109.01	-172.11	0.00	-0.69
850000	0.006	31.503	1.283	48	0	0.000	0.401	-1.883	-108.33	-201.31	0.00	-1.17
851000	0.003	150.573	1.257	39	0	0.000	0.452	0.260	-107.59	-163.99	0.00	0.00
852000	0.040	109.792	0.857	34	0	0.000	0.242	0.030	-100.97	-144.09	0.00	-1.55
853000	0.007	36.729	0.883	44	0	0.000	0.512	1.280	-109.48	-184.48	-0.00	-0.69
854000	0.007	12.571	1.065	43	0	0.000	0.537	1.620	-108.50	-180.33	-0.00	0.00
855000	0.004	181.344	1.805	48	0	0.000	0.141	0.309	-115.93	-201.35	-0.00	0.00
856000	0.015	37.832	0.812	39	0	0.000	0.495	0.231	-108.26	-163.97	-0.00	0.00
857000	0.058	39.100	2.188	49	0	0.000	0.260	-0.478	-103.67	-205.58	0.00	0.75
858000	0.012	11.468	0.799	37	0	0.000	0.554	0.568	-105.43	-155.94	-0.04	0.00
859000	0.001	10.159	1.601	34	0	0.000	0.488	-0.805	-108.53	-144.08	-0.00	0.00
860000	0.006	28.249	0.486	41	0	0.000	0.527	0.329	-104.26	-172.10	-0.00	-0.69
861000	0.090	220.837	1.934	38	0	0.000	0.254	0.137	-101.56	-159.96	0.00	3.52
862000	0.063	359.443	1.738	47	0	0.000	0.248	0.217	-104.66	-197.19	-0.00	0.00
863000	0.010	224.535	2.031	46	0	0.000	0.526	0.874	-121.37	-192.89	-0.00	0.00
864000	0.000	16.117	2.255	40	0	0.000	0.459	0.920	-104.21	-168.03	-0.00	-0.69
865000	0.009	22.613	0.557	38	0	0.000	0.439	-0.657	-103.71	-159.94	0.00	-6.36
866000	0.008	41.165	1.841	32	0	0.000	0.507	-0.095	-110.07	-136.34	-0.00	0.00
867000	0.004	17.848	0.877	45	0	0.000	0.398	0.660	-101.51	-188.66	0.00	0.00
868000	0.030	17.221	1.173	39	0	0.000	0.371	0.759	-107.80	-163.97	-0.00	-0.69
869000	0.083	122.801	2.344	49	0	0.000	0.012	-0.455	-98.74	-205.61	0.00	0.00
870000	0.181	247.017	1.758	41	0	0.000	0.280	-0.189	-115.99	-172.17	0.00	-0.69
871000	0.070	21.416	1.472	31	0	0.000	0.503	0.139	-104.60	-132.49	0.00	-1.05
872000	0.004	58.950	1.109	42	0	0.000	0.447	-0.358	-105.38	-176.21	0.00	4.85
873000	0.004	193.866	0.694	49	0	0.000	0.426	-0.213	-108.58	-205.60	0.00	1.60
874000	0.009	14.809	1.592	41	0	0.000	0.420	0.691	-102.46	-172.11	-0.00	0.00
875000	0.006	48.690	1.000	45	0	0.000	0.361	0.628	-105.33	-188.66	-0.01	0.00
876000	0.016	148.807	1.174	52	0	0.000	0.426	-0.675	-105.77	-218.48	-0.00	0.00
877000	0.023	31.224	0.962	50	0	0.000	0.502	0.119	-108.57	-209.84	0.02	0.00
878000	0.086	30.405	1.299	39	0	0.000	0.291	2.120	-102.55	-163.98	0.00	-4.58
879000	0.056	24.967	0.988	43	0	0.000	0.383	0.327	-102.74	-180.34	-0.00	1.38
880000	0.041	12.760	1.419	51	0	0.000	0.427	0.805	-105.18	-214.15	0.00	-1.92
881000	0.016	42.518	1.331	33	0	0.000	0.279	-1.732	-101.71	-140.21	0.00	-1.80
882000	0.027	95.290	0.739	35	0	0.000	0.415	0.108	-96.11	-148.02	0.00	0.00
883000	0.016	44.146	1.216	51	0	0.000	0.410	-0.497	-107.67	-214.15	0.00	-0.51
884000	0.064	60.395	0.568	40	0	0.000	0.488	-0.311	-100.30	-168.03	0.00	0.69
885000	0.005	65.108	1.657	35	0	0.000	0.363	0.161	-98.36	-148.01	0.00	0.00
886000	0.019	71.204	0.933	44	0	0.000	0.393	-0.329	-104.39	-184.51	-0.00	0.69
887000	0.003	47.822	0.987	42	0	0.000	0.481	-0.408	-101.62	-176.22	0.00	-0.79
888000	0.213	20.256	2.312	37	0	0.000	0.304	-0.227	-103.04	-155.95	0.00	-1.79
889000	0.001	14.770	0.618	38	0	0.000	0.482	0.651	-103.04	-159.93	0.00	-4.34
890000	0.007	92.589	0.993	36	0	0.000	0.565	1.731	-111.14	-151.96	-0.00	-0.69
891000	0.001	135.843	0.682	42	0	0.000	0.465	-0.238	-104.18	-176.23	-0.00	-0.69
892000	0.041	49.702	0.917	38	0	0.000	0.490	-0.182	-107.07	-159.94	0.00	3.80
893000	0.042	51.306	0.500	33	0	0.000	0.459	0.006	-116.24	-140.20	0.02	0.00
894000	0.003	8.053	0.186	44	0	0.000	0.565	-0.159	-107.21	-184.47	0.00	4.88
895000	0.000	38.192	1.068	43	0	0.000	0.428	0.881	-105.76	-180.34	0.02	0.00
896000	0.006	95.377	0.816	41	0	0.000	0.416	-0.388	-98.62	-172.12	0.01	0.00
897000	0.013	36.793	1.295	46	0	0.000	0.377	-0.479	-101.16	-192.87	0.00	0.00
898000	0.079	68.065	1.339	41	0	0.000	0.406	-0.111	-106.32	-172.14	-0.00	0.00
899000	0.082	43.574	1.843	41	0	0.000	0.322	-0.037	-97.73	-172.12	0.00	4.61
900000	0.045	38.120	0.759	34	0	0.000	0.379	0.941	-103.12	-144.08	0.00	-2.77
901000	0.025	37.977	1.292	39	0	0.000	0.349	-0.723	-106.35	-163.98	-0.01	0.00
902000	0.138	198.930	1.010	39	0	0.000	0.433	0.508	-115.93	-163.99	0.00	0.00
903000	0.032	37.181	1.280	42	0	0.000	0.268	0.468	-103.77	-176.22	-0.00	-0.69
904000	0.060	45.252	1.386	47	0	0.000	0.355	0.903	-108.83	-197.10	0.00	0.00
905000	0.036	15.898	1.238	43	0	0.000	0.437	-0.890	-106.62	-180.33	-0.00	0.00
906000	0.005	83.930	1.741	43	0	0.000	0.101	0.962	-93.34	-180.37	-0.00	0.00
907000	0.004	20.177	1.152	51	0	0.000	0.337	0.110	-103.74	-214.15	-0.00	0.69
908000	0.007	28.492	1.193	38	0	0.000	0.403	0.126	-103.71	-159.94	0.00	0.00
909000	0.081	32.611	2.277	34	0	0.000	0.339	0.817	-102.15	-144.10	-0.00	0.00
910000	0.016	43.029	1.269	46	0	0.000	0.329	0.764	-103.71	-192.86	-0.00	0.00
911000	0.070	19.000	0.589	37	0	0.000	0.494	0.106	-106.32	-155.93	-0.02	0.00
912000	0.006	39.668	2.153	42	0	0.000	0.203	-0.149	-99.34	-176.23	0.00	0.00
913000	0.021	30.430	1.553	39	0	0.000	0.298	-0.839	-104.53	-163.98	-0.00	-0.69
914000	0.009	176.396	0.660	49	0	0.000	0.490	0.115	-104.52	-205.58	-0.00	0.00
915000	0.005	298.206	1.218	43	0	0.000	0.387	0.351	-111.50	-180.38	0.00	-3.47
916000	0.013	20.299	0.565	36	0	0.000	0.421	-0.505	-100.95	-151.95	0.00	3.73
917000	0.009	12.852	0.455	48	0	0.000	0.504	0.105	-108.50	-201.30	-0.00	0.00
918000	0.002	185.287	1.143	41	0	0.000	0.394	0.200	-104.60	-172.13	-0.00	0.00
919000	0.061	194.578	1.079	39	0	0.000	0.246	0.181	-101.19	-164.01	0.00	0.00
920000	0.023	34.730	0.604	41	0	0.000	0.399	0.101	-108.52	-172.11	-0.00	-0.69
921000	0.020	17.918	0.269	37	0	0.000	0.625	0.119	-111.23	-155.93	0.00	-4.47
922000	0.002	3.477	0.794	37	0	0.000	0.557	-0.289	-100.73	-155.92	0.00	0.00
923000	0.015	307.506	1.103	46	0	0.000	0.304	-0.226	-112.00	-192.92	0.00	1.30
924000	0.007	69.309	0.907	37	0	0.000	0.526	0.297	-113.51	-155.97	-0.00	0.00
925000	0.008	105.008	1.185	48	0	0.000	0.232	0.782	-107.46	-201.36	0.00	0.00
926000	0.000	47.239	1.131	43	0	0.000	0.371	-0.712	-100.62	-180.34	0.00	-0.87
927000	0.005	33.015	0.959	32	0	0.000	0.366	0.593	-104.86	-136.34	-0.00	0.10
928000	0.002	17.212	2.124	50	0	0.000	0.319	-0.350	-109.29	-209.86	-0.00	0.00
929000	0.011	32.811	3.377	38	0	0.000	0.056	0.423	-102.57	-159.97	-0.00	0.69
930000	0.028	30.702	1.629	50	0	0.000	0.230	0.210	-99.79	-209.86	-0.00	-0.69
931000	0.009	86.186	1.922	52	0	0.000	0.260	1.876	-104.81	-218.49	-0.00	0.69
932000	0.022	40.165	1.919	40	0	0.000	0.250	0.119	-103.92	-168.04	0.00	1.56
933000	0.001	56.147	1.721	32	0	0.000	0.429	1.383	-106.03	-136.34	0.00	3.22
934000	0.000	57.916	1.457	45	0	0.000	0.299	0.283	-106.49	-188.67	0.00	-3.70
935000	0.000	51.218	0.947	43	0	0.000	0.337	0.085	-107.44	-180.35	-0.00	0.69
936000	0.051	49.217	0.692	48	0	0.000	0.380	0.292	-104.01	-201.31	0.00	0.00
937000	0.061	85.041	1.175	37	0	0.000	0.431	-0.050	-106.95	-155.95	-0.00	0.00
938000	0.011	11.400	0.536	36	0	0.000	0.485	0.074	-100.79	-151.96	-0.02	0.00
939000	0.138	1079.360	1.705	43	0	0.000	0.251	0.660	-107.77	-180.41	-0.00	0.00
940000	0.003	39.698	1.010	38	0	0.000	0.441	0.808	-107.75	-159.95	0.00	-0.26
941000	0.016	17.760	1.244	35	0	0.000	0.430	-0.803	-106.53	-148.01	-0.00	0.00
942000	0.018	34.116	1.008	35	0	0.000	0.336	1.024	-108.75	-148.00	0.01	0.00
943000	0.081	51.292	1.867	39	0	0.000	0.397	-0.572	-108.05	-163.97	0.00	-0.69
944000	0.018	48.758	0.986	39	0	0.000	0.459	0.190	-102.40	-163.97	0.00	-0.69
945000	0.005	39.449	0.707	41	0	0.000	0.546	-0.238	-106.48	-172.10	-0.00	0.69
946000	0.013	76.095	1.309	48	0	0.000	0.326	0.032	-105.86	-201.32	-0.00	0.00
947000	0.036	75.081	1.294	53	0	0.000	0.038	-0.256	-102.56	-222.84	0.03	0.00
948000	0.137	86.429	1.752	45	0	0.000	0.354	1.218	-108.28	-188.69	-0.00	0.69
949000	0.143	726.434	1.069	37	0	0.000	0.432	-0.558	-105.11	-155.97	0.00	0.00
950000	0.012	47.363	1.642	37	0	0.000	0.406	-0.580	-105.72	-155.95	-0.00	-0.69
951000	0.000	105.138	1.070	48	0	0.000	0.428	0.525	-104.56	-201.32	0.02	0.00
952000	0.000	23.672	0.814	44	0	0.000	0.461	0.117	-104.77	-184.48	0.00	0.00
953000	0.044	15.412	0.812	40	0	0.000	0.409	-0.211	-100.69	-168.02	-0.00	0.69
954000	0.000	44.265	0.796	39	0	0.000	0.377	-0.537	-102.14	-163.98	0.00	-0.88
955000	0.005	58.362	0.694	42	0	0.000	0.542	0.923	-107.17	-176.21	0.00	-0.69
956000	0.007	22.092	0.856	47	0	0.000	0.465	0.472	-108.44	-197.07	-0.00	1.24
957000	0.000	91.845	0.806	39	0	0.000	0.553	0.140	-106.28	-163.97	0.00	-1.88
958000	0.000	32.774	0.442	37	0	0.000	0.490	-0.381	-108.72	-155.93	0.00	-0.58
959000	0.063	75.925	1.438	35	0	0.000	0.149	1.049	-98.38	-148.03	0.00	0.00
960000	0.134	38.665	1.503	41	0	0.000	0.437	-0.111	-111.23	-172.12	0.00	-0.69
961000	0.187	54.711	0.726	39	0	0.000	0.454	0.294	-102.19	-163.97	0.00	0.98
962000	0.030	13.762	0.948	38	0	0.000	0.433	0.011	-106.31	-159.93	0.00	0.00
963000	0.003	28.757	0.669	43	0	0.000	0.527	-0.137	-106.78	-180.33	0.00	0.47
964000	0.050	31.834	0.943	43	0	0.000	0.380	0.032	-106.90	-180.34	0.00	3.95
965000	0.014	209.220	2.484	45	0	0.000	0.154	0.709	-112.26	-188.73	0.00	-0.64
966000	0.267	50.013	1.405	41	0	0.000	0.290	0.245	-99.70	-172.12	-0.00	-0.69
967000	0.040	41.142	0.896	40	0	0.000	0.450	0.531	-106.02	-168.02	0.00	0.00
968000	0.001	19.452	1.105	39	0	0.000	0.631	0.103	-109.43	-163.97	0.00	0.00
969000	0.003	115.098	1.691	37	0	0.000	0.329	1.298	-106.07	-155.98	-0.01	-0.69
970000	0.002	33.413	0.934	38	0	0.000	0.433	0.763	-100.09	-159.94	0.00	-2.41
971000	0.003	50.791	1.035	42	0	0.000	0.412	-0.317	-104.30	-176.22	0.00	0.00
972000	0.009	52.974	0.853	39	0	0.000	0.530	0.904	-114.40	-163.96	0.00	0.00
973000	0.005	16.452	1.009	41	0	0.000	0.445	-0.471	-104.46	-172.11	-0.00	0.00
974000	0.027	9.695	0.889	39	0	0.000	0.569	-0.258	-109.83	-163.96	0.00	-2.14
975000	0.004	12.755	1.053	36	0	0.000	0.471	0.210	-106.26	-151.95	-0.00	0.00
976000	0.000	12.228	1.052	34	0	0.000	0.274	0.670	-109.95	-144.09	0.00	-1.21
977000	0.001	52.913	1.248	53	0	0.000	0.321	-0.517	-99.71	-222.82	0.00	0.00
978000	0.065	36.987	1.346	42	0	0.000	0.349	0.319	-106.13	-176.22	0.00	0.69
979000	0.056	35.950	1.125	38	0	0.000	0.428	-0.620	-102.99	-159.94	0.00	-0.50
980000	0.012	133.796	1.215	46	0	0.000	0.316	0.374	-100.80	-192.88	-0.01	0.66
981000	0.000	23.001	0.736	40	0	0.000	0.569	0.136	-103.56	-168.02	-0.00	0.12
982000	0.002	28.390	0.743	44	0	0.000	0.460	0.361	-105.79	-184.49	0.01	0.00
983000	0.029	29.335	0.978	45	0	0.000	0.331	0.862	-102.20	-188.68	-0.00	0.00
984000	0.001	17.189	1.174	39	0	0.000	0.548	0.081	-106.46	-163.96	0.00	-7.70
985000	0.006	201.131	0.858	39	0	0.000	0.379	-0.075	-102.11	-163.98	0.00	0.94
986000	0.065	88.124	1.171	44	0	0.000	0.372	0.987	-101.96	-184.50	-0.00	0.00
987000	0.004	100.471	0.886	43	0	0.000	0.328	0.961	-107.19	-180.37	0.00	0.00
988000	0.024	56.830	2.201	42	0	0.000	0.301	-0.177	-101.80	-176.24	0.00	4.22
989000	0.024	30.047	0.828	34	0	0.000	0.357	-0.518	-101.76	-144.09	0.00	3.73
990000	0.073	109.694	1.200	39	0	0.000	0.293	-0.387	-101.21	-164.03	0.00	-0.64
991000	0.239	349.125	2.220	52	0	0.000	0.146	1.547	-117.90	-218.53	0.00	0.00
992000	0.005	29.075	0.631	40	0	0.000	0.386	0.229	-108.17	-168.02	0.00	0.00
993000	0.027	35.984	0.666	45	0	0.000	0.508	0.362	-109.65	-188.67	0.00	0.00
994000	0.246	130.215	1.834	41	0	0.000	0.495	0.168	-110.66	-172.13	0.00	0.00
995000	0.002	59.434	0.295	45	0	0.000	0.505	0.113	-104.06	-188.67	0.00	4.68
996000	0.005	10.389	0.410	40	0	0.000	0.428	0.126	-102.39	-168.02	0.00	-0.69
997000	0.050	61.622	0.975	34	0	0.000	0.511	-0.475	-104.99	-144.08	0.00	0.00
998000	0.009	12.275	0.308	41	0	0.000	0.713	0.385	-112.10	-172.09	-0.00	0.69
999000	0.000	87.486	1.042	42	0	0.000	0.493	0.201	-112.37	-176.23	0.00	-1.71
1000000	0.041	110.118	2.286	51	0	0.000	0.287	1.286	-107.32	-214.17	0.00	-1.48
