# Supplementary material for: Evolution of communication signals and information during species radiation
Source: Nat Commun. 2020 Oct 2;11:4970. doi: 10.1038/s41467-020-18772-3 (PMC7532446; doi:10.1038/s41467-020-18772-3)
Supplement: Supplementary file 7 — Source Data [file 41467_2020_18772_MOESM7_ESM.zip › Source_Data_Code_Garcia_etal/7_EvolRate_Models/rjmcmcPlot.r]

plot.rjmcmc <- function (x, trace = TRUE, density = TRUE, smooth = FALSE, bwf,
                         auto.layout = TRUE, ask = dev.interactive(), ...)
{
  .detachDiversitree()
  
  oldpar <- NULL
  on.exit(par(oldpar))
  if (auto.layout) {
    mfrow <- .set.mfrow(Nchains = nchain(x), Nparms = nvar(x),
                        nplots = trace + density)
    oldpar <- par(mfrow = mfrow)
  }
  for (i in 1:nvar(x)) {
    y <- mcmc(as.matrix(x)[, i, drop = FALSE], start(x),
              end(x), thin(x))
    if (trace)
      if(all(y>0)) log="y" else log=""
      traceplot(y, smooth = smooth, log=log, ...)
      if (density) {
        if (missing(bwf))
          densplot(y, ...)
        else densplot(y, bwf = bwf, ...)
      }
      if (i == 1)
        oldpar <- c(oldpar, par(ask = ask))
  }
}

plot.rjmcmc.list<-
  function (x, trace = TRUE, density = TRUE, smooth = TRUE, bwf,
            auto.layout = TRUE, ask = dev.interactive(), ...)
  {
    oldpar <- NULL
    on.exit(par(oldpar))
    if (auto.layout) {
      mfrow <- .set.mfrow(Nchains = nchain(x), Nparms = nvar(x),
                          nplots = trace + density)
      oldpar <- par(mfrow = mfrow)
    }
    nc=nchain(x)
    for (i in 1:nvar(x)) {
      if (trace)
        y=sapply(x, function(z) z[,i])
      if(all(y>0)) log="y" else log=""
      traceplot(x[, i, drop = FALSE], smooth = smooth, log=log, lwd=1/nc,
                ...)
      if (density) {
        if (missing(bwf))
          densplot(x[, i, drop = FALSE], ...)
        else densplot(x[, i, drop = FALSE], bwf = bwf, ...)
      }
      if (i == 1)
        oldpar <- c(oldpar, par(ask = ask))
    }
  }


.samples.plot=function(x, par=c("jumps","shifts"), ...){
  par=match.arg(par, c("shifts","jumps"))
  
  ff=list(...)
  if("burnin"%in%names(ff)){
    if(!.withinrange(ff$burnin, 0, 1)) stop("Supply 'burnin' as a fraction (between 0 and 1)")
  }
  if("level"%in%names(ff)){
    if(!.withinrange(ff$level, 0, 1)) stop("Supply 'level' as a fraction (between 0 and 1)")
  }
  switch(par,
         jumps=.jumps.plot(x, ...),
         shifts=.shifts.plot(x, ...)
  )
}

plot.auteurMCMCMC=function(x, par=c("jumps","shifts"), ...){
  .samples.plot(x, par, ...)
}

plot.auteurMCMC=function(x, par=c("jumps","shifts"), ...){
  .samples.plot(x, par, ...)
}


#plotting function for comparing posterior densities of estimates
#author: JM EASTMAN 2010

.traceplot <-
  function(obj, col, alpha, lwd=1, hpd=0.95, bars=TRUE, legend.control=list(plot=TRUE, pos=NA, cex=1, pt.cex=1, pch=22, title=""), truncate=list(min=NA, max=NA), xlim=list(min=NA, max=NA), ylim=NULL, ...){
    
    .infer.y <-
      function(xx, x, y) {
        f=lm(y~x)
        p=unname(coef(f))
        yy=xx*p[2]+p[1]
        return(yy)
      }
    
    .nearest.pair <-
      function(val, x) {
        dev=abs(x-val)
        names(dev)=1:length(dev)
        return(sort(as.numeric(names(sort(dev))[1:2])))
      }
    
    
    if(!is.data.frame(obj)) {
      if(is.vector(obj)) {
        obj=as.data.frame(obj)
      } else if(is.matrix(obj)) {
        obj=data.frame(obj, stringsAsFactors=FALSE)
      } else {
        stop("Object must be supplied as a vector, matrix, or dataframe.")
      }
    }
    
    # prepare (or assign) necessary arguments
    control=list(plot=TRUE,pos=NA,cex=1,pt.cex=1,pch=22,title="")
    control[names(legend.control)]<-legend.control
    legend.control=control
    if(missing(col)) col=gray.colors(ncol(obj))
    if(length(col)!=ncol(obj)) col=gray.colors(ncol(obj))
    if(missing(alpha)) alpha=0.8
    line.col=.transparency(col, min(c(0.95, alpha+alpha*0.25)))
    col=.transparency(col, alpha)
    
    # truncate data
    if(any(!is.na(truncate))) {
      trunc.todo=c("min","max")[match(names(!is.na(truncate)),c("min","max"))]
      for(t in 1:length(trunc.todo)) {
        if(length(truncate[[t]])!=ncol(obj) & length(truncate[[t]]==1)) {
          truncate[[t]]=rep(truncate[[t]],ncol(obj))
          warning(paste("assuming truncation value for ", sQuote(trunc.todo[t]), " is the same for all columns in 'obj'.", sep=""))
        }
        for(c in 1:ncol(obj)) {
          if(trunc.todo[t]=="min") {
            if(!is.na(truncate$min[c])) {
              mi=sapply(obj[,c], function(x) if(is.na(x) | x<truncate$min[c]) return(TRUE) else return(FALSE))
              obj[mi,c]=NA
            }
          } else if(trunc.todo[t]=="max") {
            if(!is.na(truncate$max[c])) {
              ma=sapply(obj[,c], function(x) if(is.na(x) | x>truncate$max[c]) return(TRUE) else return(FALSE))
              obj[ma,c]=NA
            }
          }
        }
      }
    }
    
    # prepare density objects and compute HDRs
    dd=lapply(1:ncol(obj), function(x) {y=range(obj[,x],na.rm=TRUE); density(obj[,x], from=min(y), to=max(y), na.rm=TRUE, n=1024, kernel="cosine")})
    if(!is.null(hpd)) {
      hh=lapply(1:ncol(obj), function(z) {zz=obj[!is.na(obj[,z]),z]; hdr(zz, hpd=hpd)})
    } else {
      hh=lapply(1:ncol(obj), function(z) {zz=obj[!is.na(obj[,z]),z]; c(min(zz), max(zz))})
    }
    xx=lapply(1:ncol(obj),function(z) {zz=obj[!is.na(obj[,z]),z]; return(c(min(zz[which(zz>=hh[[z]][1])]), max(zz[which(zz<=hh[[z]][2])])))})
    density.yy=lapply(1:length(dd), function(z) {sapply(xx[[z]], function(w) {xs=.nearest.pair(w, dd[[z]]$x); .infer.y(w, dd[[z]]$x[xs], dd[[z]]$y[xs])})})
    
    # include HDR points in density objects (necessary for precision in plotting)
    dd.new=lapply(1:length(dd), function(z) {
      xxx=c(xx[[z]],dd[[z]]$x)
      yyy=c(density.yy[[z]],dd[[z]]$y)
      dx=sort(c(xx[[z]],dd[[z]]$x),index=TRUE)
      return(dd.out=list(x=dx$x, y=yyy[dx$ix]))
    })
    for(z in 1:length(dd)) {
      dd[[z]]$x=dd.new[[z]]$x
      dd[[z]]$y=dd.new[[z]]$y
    }
    
    ii=lapply(1:length(dd), function(z) sapply(dd[[z]]$x, function(w) .withinrange(w, min(hh[[z]]), max(hh[[z]]))))
    
    # find xlims for plotting
    lims.x.tmp=unlist(lapply(1:length(dd), function(z) return(c(max(dd[[z]]$x), min(dd[[z]]$x)))))
    lims.x=c(min(lims.x.tmp), max(lims.x.tmp))
    lims.x=c(min(lims.x)-0.1*min(lims.x), max(lims.x)+0.1*max(lims.x))
    if(any(!is.na(xlim))) {
      xlim.todo=c("min","max")[match(names(!is.na(xlim)),c("min","max"))]
      for(t in 1:length(xlim.todo)) {
        if(xlim.todo[t]=="min") lims.x[1]=xlim$min
        if(xlim.todo[t]=="max") lims.x[2]=xlim$max
      }
    }
    
    lims.y.tmp=unlist(lapply(1:length(dd), function(z) return(c(max(dd[[z]]$y), min(dd[[z]]$y)))))
    lims.y=c(-0.05, 1.05)*max(lims.y.tmp)
    if(is.null(ylim)) yylim=lims.y else yylim=ylim
    
    # PLOTTING of densities and legend
    plot(x = NULL, xlim = lims.x, ylim = yylim, ylab = "density", bty = "n", type = "n", ...)
    q=seq(0,min(lims.y)+0.4*min(lims.y),length=ncol(obj)+2)
    q=q[-c(1:2)]
    for(i in 1:length(dd)) {
      dat=dd[[i]]
      index=ii[[i]]
      xs=xx[[i]]
      ys=density.yy[[i]]
      polygon(c(dat$x[index], rev(dat$x[index])), c(dat$y[index],rep(0, length(dat$y[index]))), col=col[i], border=NA)
      dat$x=c(min(dat$x, na.rm=TRUE),dat$x,max(dat$x, na.rm=TRUE))
      dat$y=c(0,dat$y,0)
      lines(dat, col=line.col[i], lwd=lwd)
      if(bars) {
        arrows(xx[[i]][1], q[i], xx[[i]][2], q[i], code = 1, length = 0.0, col = line.col[i], lwd=lwd)
        points(data.frame(list(c(xx[[i]][1], xx[[i]][2]), c(q[i], q[i]))), pch=21, col=line.col[i], bg=line.col[i], cex=0.5*lwd)
      }
    }
    if(all(!is.null(names(obj))) & legend.control$plot) {
      if(is.na(legend.control$pos)) {
        mm=c(unlist(obj))
        mm=mm[!is.na(mm)]
        if(abs(mean(mm)-min(mm))>abs(mean(mm)-max(mm))) pos="topleft" else pos="topright"
      } else {
        pos=legend.control$pos
      }
      legend(x=pos, names(obj), pch=legend.control$pch, col="gray", pt.bg=col, bty="n", cex=legend.control$cex, title=legend.control$title, pt.cex=legend.control$pt.cex)
    }
  }


#plotting function for comparing posterior densities of evolutionary process 'shifts' along a phylogeny
#author: JM EASTMAN 2010

.process.shifts<-function(phy, shifts, level) {
  if(!"hphylo"%in%class(phy)) stop("Supply 'phy' as an 'hphylo' object")
  hits.tmp<-apply(shifts,1,sum,na.rm=TRUE)
  hits=length(hits.tmp[hits.tmp>0])
  branches.tmp=apply(shifts, 2, function(x) sum(x, na.rm=TRUE))
  if(hits>0) branches.tmp=branches.tmp/hits
  branches=branches.tmp[branches.tmp>=level]
  branches=branches[order(branches, decreasing=TRUE)]
  if(!length(branches)) branches=NULL
  return(list(branch.shift.probability=branches))
}


.shifts.plot <-
  function(samples, burnin=0, level=0.01, paint.branches=T, colors=256, legend=TRUE, ...) {
    
    ## require colorspace
    phy=samples$phy
    
    color.length=17
    
    posterior.samples=list(rates=samples$rates, shifts=samples$shifts)
    
    tt=sapply(posterior.samples, function(x) "mcmc"%in%class(x))
    if(!all(tt)){
      stop("'samples' must contain an object of class 'rjmcmc' -- see to.auteur().")
    }
    
    phy=reorder(samples$phy)
    if(!"hphylo"%in%class(phy)) stop("Supply 'phy' as an 'hphylo' object")
    
    ps.tmp=lapply(posterior.samples, function(x) {mm=match(phy$hash[phy$edge[,2]], colnames(x)); return(x[,mm])})
    names(ps.tmp)=names(posterior.samples)
    posterior.samples=ps.tmp
    
    # collect data
    shifts=posterior.samples$shifts
    burnin=ceiling(burnin*nrow(shifts))
    if(burnin>0) shifts=shifts[-c(1:(burnin)),]
    shifts.res=.process.shifts(phy, shifts, level)
    ests=posterior.samples[[(which(names(posterior.samples)%in%c("rates"))->target)]]
    if(burnin>0) ests=ests[-c(1:(burnin)),]
    
    # determine whether to use logspace for plotting
    if(any(ests<=0,na.rm=TRUE)) logspace=FALSE else logspace=TRUE
    if(logspace) median.ests<-exp(apply(log(ests),2,median,na.rm=TRUE)) else median.ests<-apply(ests,2,median,na.rm=TRUE)
    
    param=names(posterior.samples)[target]
    
    # collect edge colors (for rates)
    if(paint.branches) {
      
      colors.branches.tmp=.branchcol.plot(phy, as.data.frame(ests), plot=F, colors=list(branches=colors, legend=color.length, missing=1), log=logspace)
      colors.branches=colors.branches.tmp$col
    } else {
      colors.branches=1
    }
    
    # collect node colors (for shifts)
    ccx=colorspace::diverge_hcl(color.length, power = 0.5)
    c.seq=round(seq(-1,1,length=color.length),digits=1)
    all.nodes=seq(1:(Ntip(phy)+Nnode(phy)))[-(Ntip(phy)+1)]
    
    if(!is.null(shifts.res$branch.shift.probability)) {
      hh=phy$hash
      nodes=match(names(shifts.res$branch.shift.probability), phy$hash)
      NN=match(names(ests),phy$hash)
      xee=phy$edge[,2]
      shift.direction=sapply(all.nodes, function(x) {
        a=.get.ancestor.of.node(x, phy)
        if(hh[a]%in%colnames(ests)) comp=ests[,hh[a]] else comp=NULL
        this=ests[,hh[x]]
        if(!length(comp)) { # dealing with first descendant of root
          d=.get.desc.of.node(a, phy)
          d=d[which(d!=x)]
          d.shifts=shifts[, hh[d]]
          comp=ests[,hh[d]]
          x.res=sapply(1:length(d.shifts), function(y) {
            if(is.na(d.shifts[y])) return(0)
            if(d.shifts[y]==0) {
              zz=this[y]-comp[y]
              if(zz>0) {
                return(1)
              } else {
                if(zz<0) return(-1) else return(0)
              }
            } else {
              return(0)
            }
          }
          )
          x.res=mean(x.res[x.res!=0])
          if(is.na(x.res)) x.res=0
        } else {
          yy=this-comp
          zz=yy
          zz[yy>0]=1
          zz[yy<0]=-1
          zz[yy==0]=0
          x.res=mean(zz[zz!=0])
          if(is.na(x.res)) x.res=0
        }
        if(hh[x]%in%names(shifts.res$branch.shift.probability)) return(x.res) else return(0)
      }
      )
      colors.nodes=ccx[match(round(shift.direction,1),c.seq)]
      names(colors.nodes)=hh[all.nodes]
      colors.nodes=colors.nodes[match(phy$hash[phy$edge[,2]], names(colors.nodes) )]
    } else {
      colors.nodes=NULL
      shift.direction=rep(0,nrow(phy$edge))
    }
    
    ## PLOTTING OF TREE ##
    if(legend) {
      def.par <- par(no.readonly = TRUE)
      on.exit(par(def.par))
      layout(matrix(c(1,2,1,3,1,4), 3, 2, byrow=TRUE), widths=c(20,5), respect=FALSE)
    }
    
    if(paint.branches){
      plot(phy, edge.color=colors.branches, no.margin=TRUE, ...)
    } else {
      plot(phy, no.margin=TRUE, ...)
    }
    
    NN=phy$hash[phy$edge[,2]]
    ll<-cc<-rr<-rep(0,length(NN))
    if(!is.null(shifts.res$branch.shift.probability)) {
      branches=names(shifts.res$branch.shift.probability)
      ll[match(branches, NN)]=1
      cc[match(branches, NN)]=shifts.res$branch.shift.probability
      rr=colors.nodes
    }
    
    # Modification of edgelabels by MG on 02/04/2019
    # Edit on 29/05/2019: simply comment out the following line if wanna remove shifts from plot when using RBM instead of jump-RBM.
#    edgelabels.auteur(text=NULL, pch=ifelse(ll==1, 21, NA), cex=4*cc, col=.transparency("black",1), bg=.transparency(rr,0.5), lwd=0.5)
    ## END PLOTTING of TREE ##
    
    if(legend) {
      legend.seq=seq(1,color.length,by=2)
      point.seq=rev(seq(0.2,0.8,length=length(legend.seq)))
      
      # shift direction
      plot(rep(-0.5, length(point.seq)), point.seq, xlim=c(-1,2), ylim=c(0,1), cex=2, pch=21, col = .transparency(rev(ccx[legend.seq]),0.95), bg = .transparency(rev(ccx[legend.seq]),0.5), bty="n", xaxt="n", yaxt="n")
      mtext("shift direction",side=3,line=-3,cex=0.75)
      text(rep(1, length(point.seq)), point.seq, adj=1, labels=sprintf("%9.2f", rev(c.seq[legend.seq])))
      
      # posterior estimates
      if(any(colors.branches!=1)) {
        cbt=colors.branches.tmp$legend.seq
        lchars=sapply(cbt, floor)
        if(all(lchars>0)) {
          ldec=1
        } else if(all(lchars==0)) {
          ldec=min(5, max(nchar(range(cbt))))
        } else {
          ldec=3
        }
        
        lnchar=max(nchar(lchars))+ldec
        plot(rep(-0.5, length(point.seq)), point.seq, xlim=c(-1,2), ylim=c(0,1), cex=2, pch=22, col = "darkgray", bg = rev(colors.branches.tmp$legend.col[legend.seq]), bty="n", xaxt="n", yaxt="n")
        mtext(paste("posterior ",param,sep=""),side=3,line=-3,cex=0.75)
        text(rep(1, length(point.seq)), point.seq, adj=1, labels=sprintf(paste("%",max(10,lnchar),".",ldec,"f",sep=""), cbt[legend.seq]))
        
      }
      
      # posterior probabilities of shift
      plot(rep(-0.5, length(point.seq)), point.seq, xlim=c(-1,2), ylim=c(0,1), cex=4*(seq(1, 0, length=9)), pch=21, col = .transparency("darkgray",0.8), bg = .transparency("white",0.8), bty="n", xaxt="n", yaxt="n")
      mtext("shift probability",side=3,line=-3,cex=0.75)
      text(rep(1, length(point.seq)), point.seq, adj=1, labels=sprintf("%10.3f", seq(1, 0, length=9)))
      
      # reset plotting device
      invisible()
    }
    
    # GENERATE TABULAR OUTPUT of RESULTS
    
    allres=data.frame(matrix(NA, nrow=nrow(phy$edge), ncol=3))
    shift.direction=shift.direction[match(phy$edge[,2],all.nodes)]
    shift.probability=cc
    allres=data.frame(branch=phy$edge[,2],shift.direction,shift.probability,median.ests)
    names(allres)[ncol(allres)]=paste("median",param,sep=".")
    rownames(allres)=phy$hash[phy$edge[,2]]
    return(res=allres)
  }

.process.jumps<-function(phy, jumps) {
  if(!"hphylo"%in%class(phy)) stop("Supply 'phy' as an 'hphylo' object")
  m=match(phy$hash[phy$edge[,2]], colnames(jumps))
  jumps=jumps[,m]
  jump.prob <- apply(jumps,2,function(x) sum(x!=0,na.rm=TRUE)/length(x[!is.na(x)]))
  jump.counts <- apply(jumps,2,function(x) if(any(x!=0,na.rm=TRUE)) return(mean(x[x!=0],na.rm=TRUE)) else return(0))
  return(list(jump.probability=jump.prob, jump.counts=jump.counts))
}

.jumps.plot <-
  function(samples, burnin=0, level=0.01, paint.branches=TRUE, colors=256, legend=TRUE, ...) {
    
    ## require colorspace
    phy=samples$phy
    
    if(!"hphylo"%in%class(phy)) stop("Supply 'phy' as an 'hphylo' object")
    if("mcmc"%in%class(samples$jumps)){
      posterior.samples=samples$jumps
    } else {
      stop("'samples' must contain an object of class 'rjmcmc' -- see load.rjmcmc().")
    }
    phy=reorder(phy)
    zz=match(phy$hash[phy$edge[,2]], colnames(posterior.samples))
    ps.tmp=posterior.samples[,zz]
    jumps=ps.tmp
    rates=samples$rates[,zz]
    
    # collect data
    
    jumpvar=samples$log[,"jumpvar"]
    if(burnin!=0){
      burnin=ceiling(burnin*nrow(jumps))
      jumps=jumps[-c(1:(burnin)),]
      rates=rates[-c(1:(burnin)),]
      jumpvar=jumpvar[-c(1:burnin)]
    }
    bm.var=rates
    j.var=jumps*c(jumpvar)
    
    
    jumps.res=.process.jumps(phy, jumps)
    
    j.prob=jumps.res$jump.probability
    j.count=jumps.res$jump.counts
    
    cols.x=pretty(c(1,max(5,max(j.count))),5)
    color.length=length(cols.x)
    rrx=colorspace::diverge_hcl(1+2*color.length, power = 1.5)
    rrx=rrx[(color.length+2):length(rrx)]
    
    NN=phy$edge[,2]
    hh=phy$hash[NN]
    ll<-cc<-rr<-rep(0,length(NN))
    if(any(j.prob>level)) {
      branches=names(j.prob[j.prob>level])
      ll[match(branches, hh)]=1
    }
    cc=j.prob
    cc[is.na(cc)]=0
    rr=sapply(j.count, function(x) {tmp=rrx[min(which(abs(x-cols.x)==min(abs(x-cols.x))))]; tmp})
    
    ## PLOTTING OF TREE ##
    
    if(legend) {
      def.par <- par(no.readonly = TRUE)
      on.exit(par(def.par))
      layout(matrix(c(1,2,1,3), 2, 2, byrow=TRUE), widths=c(20,5), respect=FALSE)
    }
    
    if(paint.branches){
      # scalars=j.var+bm.var
      scalars=bm.var
      colors.branches=.branchcol.plot(phy, as.data.frame(scalars), plot=FALSE, colors=list(branches=colors, legend=17, missing=1))
      plot(phy, edge.color=colors.branches$col, no.margin=TRUE, ...)
    } else {
      plot(phy, no.margin=TRUE, ...)
    }
    
    edgelabels.auteur(text=NULL, pch=ifelse(ll==1, 21, NA), cex=4*cc, col=.transparency("red",0.95), bg=.transparency(rr,0.5), lwd=0.5)    ## END PLOTTING of TREE ##
    
    if(legend){
      legend.seq=seq(1,color.length,by=2)
      point.seq=rev(seq(0.2,0.8,length=color.length))
      prob.seq=rev(seq(0.2,0.8,length=9))
      
      # jumps count
      plot(rep(-0.5, length(point.seq)), point.seq, xlim=c(-1,2), ylim=c(0,1), cex=2, pch=21, col = .transparency("red",0.95), bg = .transparency(rev(rrx),0.5), bty="n", xaxt="n", yaxt="n")
      mtext("inferred jumps",side=3,line=-3,cex=0.75)
      text(rep(1, length(point.seq)), point.seq, adj=1, labels=sprintf("%i", rev(cols.x)))
      
      # jump probability
      plot(rep(-0.5, length(prob.seq)), prob.seq, xlim=c(-1,2), ylim=c(0,1), cex=4*(seq(1, 0, length=9)), pch=21, col = .transparency("darkgray",0.8), bg = .transparency("white",0.8), bty="n", xaxt="n", yaxt="n")
      mtext("jump probability",side=3,line=-3,cex=0.75)
      text(rep(1, length(prob.seq)), prob.seq, adj=1, labels=sprintf("%10.3f", seq(1, 0, length=9)))
      
      # reset plotting device
      invisible()
    }
    
    jumps.res=data.frame(jumps.res)
    jumps.res=cbind(branch=NN, jumps.res)
    
    return(jumps.res)
  }

# general phylogenetic plotting utility, given a named vector or data.frame of values that can be associated with phy$edge[,2]
# author: JM EASTMAN 2010
# note: small values are given bluish hues, large values reddish hues; median values are given gray hues
# added some stuff; numeric vector input didn't seem to be supported.
.branchcol.plot <- function (phy, cur.rates, colors = list(branches = 256, legend = 17, missing = 1),
                             digits = 3, plot = TRUE, legend = TRUE, legend.title = "", log = FALSE, ...) {
  
  
  ## require colorspace
  
  if (!"hphylo" %in% class(phy)) stop("Supply 'phy' as an 'hphylo' object");
  
  if ("data.frame" %in% class(cur.rates)) {
    if (!is.null(colnames(cur.rates))) {
      cur.rates <- cur.rates[,match(phy$hash[phy$edge[,2]], colnames(cur.rates))];
    } else {
      names(cur.rates) <- phy$hash[phy$edge[,2]];
      warning("Rates assumed to be ordered as in 'phy$edge'");
    }
  } else if ("numeric" %in% class(cur.rates)) {
    if (!is.null(names(cur.rates))) {
      cur.rates <- cur.rates[match(phy$hash[phy$edge[,2]], names(cur.rates))];
    } else {
      names(cur.rates) <- phy$hash[phy$edge[,2]];
      warning("Rates assumed to be ordered as in 'phy$edge'");
    }
    cur.rates <- as.data.frame(t(cur.rates));
  } else {
    stop("Expecting either a data.frame or named numeric vector");
  }
  
  cur.rates <- apply(cur.rates, 2, function(x) {
    if (any(!is.na(x))) {
      return(median(x, na.rm=TRUE));
    } else {
      return(NA);
    }
  })
  if (log) {
    ests <- log(cur.rates);
  } else {
    ests <- cur.rates;
  }
  
  ms <- median(ests, na.rm=TRUE);
  mm <- sapply(ests, function(x) x - ms);
  #### Edit Max 06.06.2019 to scale color sequentially instead of divergently
  cce <- colorspace::sequential_hcl(2 * colors$branches + 1, rev=T, h1 = 50, h2 = 25, power = 2.5);
  lcce <- cce[round(seq(1, length(cce), length=colors$legend))];
  e.seq <- seq(-max(abs(mm + 0.05 * ms), na.rm=TRUE), max(abs(mm + 0.05 * ms), na.rm=TRUE), length = 2 * colors$branches + 1);
  lseq <- e.seq+ms;
  lseq <- seq(min(lseq), max(lseq), length=colors$legend);
  lcce <- cce[round(seq(1, length(cce), length=colors$legend))];
  if (log) lseq <- exp(rev(lseq)) else lseq <- rev(lseq)
  
  ucr <- unique(cur.rates);
  ucr <- ucr[!is.na(ucr)];
  if (length(ucr) == 1) {
    mp <- cce[round(length(cce)/2)];
    colors.branches <- rep(mp, length(mm));
    colors.branches[is.na(mm)] <- colors$missing;
  } else {
    colors.branches <- sapply(mm, function(x) {
      if (is.na(x)) {
        return(colors$missing);
      } else {
        cce[which(min(abs(e.seq - x)) == abs(e.seq - x))];
      }
    })
  }
  
  if (plot) {
    plot.phylo(phy, cex=0.1, edge.color=colors.branches, ...)
    if (legend) {
      legend("topright", title=legend.title, cex=0.5, pt.cex=1, text.col="darkgray",
             legend = sprintf(paste("%", 2*digits, paste(digits, "f", sep=""), sep="."), lseq),
             pch=21, ncol=1, col = "darkgray", pt.bg = rev(lcce), box.lty="blank", border="white");
    }
  } else {
    return(list(col=colors.branches,legend.seq=lseq,legend.col=lcce));
  }
}


#general phylogenetic plotting utility, which is a modification of ape::edgelabels, plotting edge symbols at the temporal beginning of the branch
#author: E PARADIS 2009 and JM EASTMAN 2010
#note: may not be trustworthy where lastPP$type is not "phylogram"

edgelabels.auteur <-
  function (text, edge, adj = c(0.5, 0.5), frame = "rect", pch = NULL,
            thermo = NULL, pie = NULL, piecol = NULL, col = "black",
            bg = "lightgreen", horiz = FALSE, width = NULL, height = NULL,
            ...)
  {
    lastPP <- get("last_plot.phylo", envir = .PlotPhyloEnv)
    if (missing(edge)) {
      sel <- 1:dim(lastPP$edge)[1]
      subedge <- lastPP$edge
    }
    else {
      sel <- edge
      subedge <- lastPP$edge[sel, , drop = FALSE]
    }
    if (lastPP$type == "phylogram") {
      if (lastPP$direction %in% c("rightwards", "leftwards")) {
        XX <- (lastPP$xx[subedge[, 1]])
        YY <- lastPP$yy[subedge[, 2]]
      }
      else {
        XX <- lastPP$xx[subedge[, 2]]
        YY <- (lastPP$yy[subedge[, 1]])
      }
    }
    else {
      XX <- (lastPP$xx[subedge[, 2]])
      YY <- (lastPP$yy[subedge[, 2]])
    }
    if(missing(text)) text=lastPP$edge[,2]
    
    BOTHlabels(text, sel, XX, YY, adj, frame, pch, thermo, pie,
               piecol, col, bg, horiz, width, height, ...)
  }


.acegram=function(phy, dat, cex.node=2, cex.tip=2, labs=TRUE, ...){
  root=Ntip(phy)+1
  dd=dat
  names(dd)=match(names(dat),phy$tip.label)
  xx=c(ace(dat, phy, CI=FALSE, method="pic")$ace,dd)
  alpha=xx[names(xx)==root]
  xx=xx[names(xx)!=root]
  mm=match(phy$edge[,2],names(xx))
  hist=data.frame(phy$edge, phy$edge.length, xx[mm])
  names(hist)=c("ancestor","descendant","edge","phenotype")
  hist$time=sapply(hist$descendant, function(x) {anc=c(x,.get.ancestors.of.node(x,phy)); anc=anc[anc!=root]; sum(phy$edge.length[match(anc, phy$edge[,2])])})
  mm=max(abs(alpha-unlist(hist$phenotype)))
  root=Ntip(phy)+1
  pp=pretty(c(0,max(hist$time)))
  plot(x=NULL, y=NULL, xlim=rev(range(pp)), ylim=range(pretty(c(-mm+alpha, mm+alpha))), bty="n", xlab="time", ylab="phenotypic value")
  hist$ptime=abs(hist$time-max(hist$time))
  mbt=max(branching.times(phy))
  for(i in 1:nrow(hist)) {
    start=ifelse(hist$ancestor[i]==root, alpha, hist$phenotype[which(hist$descendant==hist$ancestor[i])])
    stime=ifelse(hist$ancestor[i]==root, mbt, hist$ptime[which(hist$descendant==hist$ancestor[i])])
    
    end=hist$phenotype[i]
    etime=hist$ptime[i]
    lines(c(stime,etime),c(start,end),col=.transparency("gray25",0.75),...)
  }
  nn=hist$descendant<=Ntip(phy)
  if(labs) {
    ll=phy$tip.label[hist$descendant[nn]]
    tt=hist$ptime[nn]
    yy=hist$phenotype[nn]
    text(tt+0.01*max(tt),yy,ll, cex=cex.tip, pos=4)
    points(hist$ptime[!nn],hist$phenotype[!nn],bg=.transparency("white",0.75),pch=21,cex=cex.node)
  } else {
    points(hist$ptime,hist$phenotype,bg=.transparency("white",0.75),pch=21,cex=ifelse(hist$descendant<=Ntip(phy), cex.tip, cex.node))
  }
  points(0,alpha,bg=.transparency("white",0.75),pch=21,cex=cex.node)
}


# Plotting utility from coda
# Author: Martyn Plummer
.set.mfrow <- function (Nchains = 1, Nparms = 1, nplots = 1, sepplot = FALSE)
{
  mfrow <- if (sepplot && Nchains > 1 && nplots == 1) {
    if (Nchains == 2) {
      switch(min(Nparms, 5), c(1, 2), c(2, 2), c(3, 2),
             c(4, 2), c(3, 2))
    }
    else if (Nchains == 3) {
      switch(min(Nparms, 5), c(2, 2), c(2, 3), c(3, 3),
             c(2, 3), c(3, 3))
    }
    else if (Nchains == 4) {
      if (Nparms == 1)
        c(2, 2)
      else c(4, 2)
    }
    else if (any(Nchains == c(5, 6, 10, 11, 12)))
      c(3, 2)
    else if (any(Nchains == c(7, 8, 9)) || Nchains >= 13)
      c(3, 3)
  }
  else {
    if (nplots == 1) {
      mfrow <- switch(min(Nparms, 13), c(1, 1), c(1, 2),
                      c(2, 2), c(2, 2), c(3, 2), c(3, 2), c(3, 3),
                      c(3, 3), c(3, 3), c(3, 2), c(3, 2), c(3, 2),
                      c(3, 3))
    }
    else {
      mfrow <- switch(min(Nparms, 13), c(1, 2), c(2, 2),
                      c(3, 2), c(4, 2), c(3, 2), c(3, 2), c(4, 2),
                      c(4, 2), c(4, 2), c(3, 2), c(3, 2), c(3, 2),
                      c(4, 2))
    }
  }
  return(mfrow)
}


.geigerwarn <- function(...) warning("the called function is currently in development and is not fully vetted", ...);

coef.gfit <- function(object, ...) {
  if (is.constrained(object$lik)) p=names(object$lik(argn(object$lik),pars.only=TRUE)) else p=argn(object$lik)
  if ("bm"%in%class(object$lik)) p=c(p, "z0");
  unlist(object$opt[p]);
}

coef.gfits <- function(object, ...) {
  lapply(object, coef);
}

logLik.gfit <- function(object, ...) {
  object$opt$lnL;
}

logLik.gfits <- function(object, ...) {
  lapply(object, function(x) x$opt$lnL);
}

# get aic-weights
# x is a named vector of AIC scores
aicw <- function (x) {
  if (!inherits(x, "numeric"))
    stop("aic scores must be of class 'numeric'")
  
  aic <- x;
  best <- min(aic);
  delta <- aic - best;
  sumDelta <- sum(exp(-0.5 * delta));
  w <- (exp(-0.5 * delta)/sumDelta);
  
  results <- data.frame(fit = aic, delta = delta, w = w);
  rownames(results) <- names(aic);
  
  results
}

#general printing utility for ensuring equal numbers of characters within columns and defining spacing between columns
#author: JM EASTMAN 2010
#note: works only for numeric dataframes
.print.table=function(df,digits=4,buffer=5){
  if(length(buffer) != ncol(df) | length(buffer)==1) buffer=rep(buffer[1],ncol(df))
  if(length(digits) != ncol(df) | length(digits)==1) digits=rep(digits[1],ncol(df))
  ss=sapply(round(df),nchar)
  lar=df>1
  nn=sapply(names(df),nchar)
  
  # find longest string
  strw=sapply(1:ncol(df), function(x) max(nn, max(1,(ss[lar])+digits[x],na.rm=TRUE),na.rm=TRUE))
  pr.df=data.frame(do.call(cbind, lapply(1:ncol(df), function(x) sprintf(paste("%",(strw[x]+buffer[x]),".",digits[x],"f",sep=""),df[,x]))))
  names(pr.df)=names(df)
  rownames(pr.df)=rownames(df)
  print(pr.df)
}

# ooh, this is nice.
.get.parallel <- function (ncores = NULL, ...)
{
  if ((Sys.getenv("R_PARALLEL") == "FALSE")) {
    fx <- function(X, FUN, ...) lapply(X, FUN, ...)
  }
  else {
    if (.check.parallel() & Sys.info()["sysname"] != "Windows") {
      if (is.null(ncores)) {
        ncores <- parallel::detectCores()
      }
      fx <- function(X, FUN, ...) parallel::mclapply(X, FUN, ...,
                                                     mc.silent = TRUE, mc.cores = ncores)
    }
    else {
      fx <- function(X, FUN, ...) lapply(X, FUN, ...)
    }
  }
  return(fx)
}

.check.parallel <- function() {
  if (.gui.check()) {
    return (FALSE);
  }
  tmp <- rownames(installed.packages());
  if ("parallel" %in% tmp) {
    return(TRUE);
  } else {
    return(FALSE);
  }
}

# prevent parallel from loading if gui
.gui.check <- function () {
  if (!is.na(Sys.getenv()["R_GUI_APP_VERSION"])) {
    return (TRUE);
  } else {
    return (FALSE);
  }
}

.transparency <- function (col, alpha) {
  tmp <- col2rgb(col)/255;
  rgb(tmp[1, ], tmp[2, ], tmp[3, ], alpha = alpha);
}

.withinrange <- function (x, min, max) {
  a <- sign(x - min);
  b <- sign(x - max);
  if (abs(a + b) == 2) {
    return(FALSE);
  } else {
    return(TRUE);
  }
}

.basename.noext <- function(path="") {
  return(sub("[.][^.]*$", "", basename(path), perl=TRUE));
}

# make this more general. joe shmo won't expect v to contain lik + k; split'em up
# .aic <- function (lnL, n, k) {
# res <- NULL;
# res$aic <- 2 * k - 2 * lnL;
# res$aicc <- 2 * k * (n/(n - k - 1)) - (2 * lnL);
# return(res);
#}

# v: has object 'lnL' and 'k'
# .aic <- function (v, n) {
# res <- NULL;
# res$aic <- 2 * v$k - 2 * lnL;
# res$aicc <- 2 * v$k * (n/(n - v$k - 1)) - (2 * v$lnL);
# return(res);
# }


.aic <- function (v, n) {
  # v: has object 'lnL' and 'k'
  v$aic <- 2 * v$k - 2 * v$lnL;
  #v$aicc <- 2 * v$k * (n - 1)/(n - v$k - 2) - 2 * v$lnL; # wrong
  v$aicc <- 2 * v$k * (n/(n - v$k - 1)) - (2 * v$lnL);
  return (v);
}

.resolve.executable=function(package="geiger"){
  packagedir=system.file(package=package)
  execs=lapply(d<-dir(paste(packagedir,"exec",sep="/")), function(x) {paste(packagedir, "exec", x, sep="/")})
  names(execs)=.basename.noext(d)
  return(execs)
}


#rjmcmc utility for initiating a proposal width for Markov sampling
#author: JM EASTMAN 2010
#modified: 02.26.2011 to use spline() in computation of best prop.width
#deprecates calibrate.proposalwidth
calibrate.rjmcmc <- function(phy, dat, nstep=10000, widths=2^(-3:3), type=c("bm",
                                                                            "rbm", "jump-bm", "jump-rbm"), ...) {
  model=match.arg(type, c("bm",
                          "rbm", "jump-bm", "jump-rbm"))
  
  acceptance.rates=sapply(widths, function(x) rjmcmc.bm(phy=phy, dat=dat, ngen=nstep, samp=1, prop.width=x, summary=FALSE, type="rbm", ...)$acceptrate)
  
  aa=sapply(acceptance.rates, .withinrange, 0.20, 0.80)
  df=data.frame(width=widths, acceptrate=acceptance.rates)
  .print.table(df)
  
  if(any(aa)){
    acc=acceptance.rates[aa]
    wid=widths[aa]
    s=spline(log(widths,base=2),acceptance.rates)
    choice=2^(mean(s$x[s$y==max(s$y)]))
  } else {
    stop("No proposal width found with acceptance rates between 0.20 and 0.80.")
  }
  
  return(choice)
}

.fix.rjmcmc.matrix=function(mat, colnames){
  if(any(duplicated(colnames(mat))) | any(duplicated(colnames)) | any(is.na(colnames)) | any(is.na(colnames(mat)))){
    stop("Non-unique hash keys encountered as node indentifiers")
  }
  mm=matrix(NA, nrow=nrow(mat), ncol=length(colnames))
  vv=match(colnames(mat)->nm,colnames)
  new=as.matrix(mat[,!is.na(vv)])
  colnames(new)=colnames(mat)[!is.na(vv)]
  mm[,match(colnames(new), colnames)]=new
  attrb=attributes(mat)
  attrb=attrb[-which(names(attrb)%in%c("dim","dimnames"))]
  attributes(mm)[names(attrb)]=attrb
  colnames(mm)=colnames
  mm
}


#load=function(x, ...){
#	tmp=all(sapply(x, function(y) file.info(y)$isdir==TRUE))
#	type=ifelse(tmp, "dir", "rda")
#	if(type=="dir"){
#		return(load.rjmcmc(x, ...))
#	} else {
#		dots=list(...)
#		if("envir"%in%names(dots)){
#			return(load(x, envir=dots$envir))
#		} else {
#			return(load(x, envir=parent.frame()))
#		}
#	}
#}

#merges samples from multiple independent Markov chains (generated by rjmcmc.bm() or mcmc.levy())
#author: JM EASTMAN 2010
load.rjmcmc <- function(x, phy=NULL, burnin = NULL, thin = NULL, ...){
  #	single x & no tree [currently returning original tree]
  #	single x & tree [currently returning original tree with hashes based on 'phy' and 'hashtips']
  #	many x & tree [currently returning samples based on 'phy' and 'hashtips', summarized on 'phy']
  
  dirs=x
  
  z=list(...)
  if("hashtips"%in%names(z)) hashtips=z$hashtips else hashtips=NULL
  
  if(length(dirs)==1) {
    return(.subset.auteurRAW(get(load(paste(x, dir(x, pattern="samples.rda"), sep="/"))), burnin=burnin, thin=thin, phy=phy, hashtips=hashtips))
  }
  FUN=.get.parallel()
  raw<-FUN(dirs, function(x) get(load(paste(x, dir(x, pattern="samples.rda"), sep="/"))))
  
  # TREES: collect trees and resolve variable topologies
  trees=lapply(raw, "[[", "phy")
  class(trees)="multiPhylo"
  uu=unique(trees)
  if(length(uu)>1){
    if(is.null(phy)) stop("Encountered multiple topologies: a summary tree is necessary (supplied via the 'phy' argument)")
  } else {
    if(!is.null(phy)) {
      tmp=unique(list(uu,phy))
      if(length(tmp)==1) {
        phy=phy
      }
    } else {
      phy=uu[[1]]
    }
  }
  class(phy)="phylo"
  if(is.null(hashtips)) hashtips=phy$tip.label
  phy=hashes.phylo(phy, hashtips)
  
  # SAMPLES: collect individual runs: construct matrices for all unique edges (only necessary if multiple trees run, differing in topology)
  samples<-FUN(raw, function(x) {
    y=.subset.auteurRAW(x, burnin=burnin, thin=thin, phy=phy, hashtips=hashtips)
    for(i in 1:length(y)){
      if(!is.null(attributes(y[[i]])$parm)) y[[i]]=.fix.rjmcmc.matrix(y[[i]], phy$hash[-c(Ntip(phy)+1)])
    }
    y$tree=x$phy
    
    y})
  
  # TREES
  trees=lapply(samples, "[[", "tree")
  class(trees)="multiPhylo"
  
  for(i in 1:length(samples)){
    samples[[i]]$tree=NULL
  }
  
  # CODA: convert matrices to mcmc.list
  csamp=suppressWarnings(to.coda(samples))
  csamp$trees=trees
  
  res=to.auteur(csamp, phy=phy)
  res
}

.detachDiversitree=function(){
  tt=try(detach(package:diversitree), silent=TRUE)
  if(!inherits(tt, "try-error")) warning("'diversitree' functions have been masked; use 'require(diversitree)' to reload the package")
  
}


## USE INSTEAD OF samples$edger (replacing .edgewise.rjmcmc)
## CREATE post-hoc when given a tree (if given a tree)
.edger=function(samples, phy=NULL, hashtips=NULL){
  orig=samples$phy
  class(orig)="phylo"
  if(is.null(phy)) phy=orig
  class(phy)="phylo"
  if(is.null(hashtips)) hashtips=phy$tip.label
  orig=hashes.phylo(orig, hashtips)
  
  desc=.cache.descendants(orig)
  rootd=desc$fdesc[[Ntip(orig)+1]]
  
  cache=list(desc=desc,phy=orig)
  
  nd=orig$edge[,2]
  vv=numeric(length(nd))
  
  prep.string=function(string, sep="\t"){
    st=as.numeric(unlist(strsplit(string, split=sep)))
    nds=st[seq(1,length(st),by=2)]
    val=st[seq(2,length(st), by=2)]
    
    return(list(nodes=nds, values=val))
  }
  
  to.vector=function(nodes, values, heritable=FALSE){
    d=duplicated(nodes)
    nodes=nodes[!d]
    values=values[!d]
    if(heritable){
      for(i in 1:length(nodes)) vv=.assigndescendants(vv, nodes[i], values[i], exclude=nodes, cache)
    } else {
      vv[match(nodes, nd)]=values
    }
    vv
  }
  
  vd=function(string, sep="\t", par=c("shifts", "jumps"), tree.only=FALSE){
    
    if(tree.only) return(orig)
    mm<-ss<-matrix(0, nrow=length(string), ncol=length(nd))
    
    par=match.arg(par, c("jumps", "shifts"))
    if(par%in%c("jumps")) {
      heritable=FALSE
    } else if(par%in%c("shifts")) {
      heritable=TRUE
    } else {
      stop("'par' not recognized")
    }
    
    for(k in 1:length(string)){
      cur=prep.string(string[k], sep="\t")
      mm[k,]=to.vector(cur$nodes, cur$values, heritable=heritable)
      if(heritable==TRUE){ # log shift points for heritable parameter
        cur$nodes=cur$nodes[-c(1:length(rootd))]
        if(length(cur$nodes)){
          cur$values=rep(1,length(cur$nodes))
          ss[k,]=to.vector(cur$nodes, cur$values, heritable=FALSE)
        }
      }
    }
    colnames(mm)=orig$hash[nd]
    attr(mm, "hashtips")=hashtips
    if(heritable){
      attr(mm, "shifts")=ss
    }
    mm
  }
  vd
}

.subset.auteurRAW=function(x, burnin=NULL, thin=NULL, phy=NULL, hashtips=NULL){
  
  ## returns rjmcmc output based on 'phy' and (or) 'hashtips'
  
  .detachDiversitree()
  
  trim=function(obj, burnin=NULL, thin=NULL){
    orig="matrix"
    if(!"matrix"%in%class(obj)){
      orig=class(obj)
      obj=as.matrix(obj)
    }
    nn=nrow(obj)
    if(!is.null(burnin)){
      if(!.withinrange(burnin, 0, 1)) stop("Supply 'burnin' as a fraction (between 0 and 1)")
      if(burnin>0){
        bb=ceiling(burnin*nn)
        obj=as.matrix(obj[-c(1:bb),])
      }
    }
    if(!is.null(thin)){
      if(!.is.wholenumber(thin)) stop("Supply 'thin' as an integer.")
      if(thin>1){
        tt=seq(1, nrow(obj), by=thin)
        obj=as.matrix(obj[tt,])
      }
      
    }
    if(orig!="matrix") obj=as(obj,orig)
    return(obj)
  }
  
  samples=x
  
  ## LOG FILE ##
  logf=read.table(samples$log, header=TRUE)
  st=trim(storig<-logf$state, burnin, thin)
  tmp=diff(st)
  logf=logf[match(st, storig),]
  logf$ppos=logf[,"lnL"]+logf[,"lnLp"]
  logf=logf[,!colnames(logf)%in%c("lnLp", "qlnL.p", "qlnL.h")]
  if(length(thinned<-unique(tmp))!=1) stop("Encountered uninterpretable log file.")
  trace=.coda(data=logf[,-which(names(logf)=="state")], start=min(st), end=max(st), thin=thinned)
  class(trace)=c("rjmcmc", class(trace), class(unclass(trace)))
  mcpar<-mcparx<-attr(trace,"mcpar")
  names(mcparx)=c("start","end","thin")
  
  
  ## EDGER
  if(!is.null(phy)) {
    class(phy)="phylo"
    if(is.null(hashtips)) hashtips=phy$tip.label
  } else {
    phy=samples$phy
  }
  if(!is.null(hashtips)) hashtips=hashtips else hashtips=samples$phy$tip.label
  
  #	phy=hashes.phylo(phy, hashtips)
  
  FUN=.edger(samples, phy, hashtips)
  
  ## PARMS
  util=c("hasher", "edger", "phy", "log")
  pars=names(samples)[!names(samples)%in%util]
  mats=lapply(pars, function(x) {
    cur=trim(samples[[x]], burnin, thin)
    z=FUN(cur, sep="\t", par=x)
    #				colnames(z)=attr(z, "hash")[attr(z,"nodes")]
    #				attr(z, "hash")=NULL
    thin=mcparx[["thin"]]
    ngen=mcparx[["end"]]
    attr(z,"parm")=TRUE
    ff=mcmc(data=z, start=thin, thin=thin)
    attr(ff, "mcpar")=mcpar
    class(ff)=c("rjmcmc", class(ff), class(unclass(ff)))
    #				ff=.fix.rjmcmc.matrix(ff, phy$hash[-c(Ntip(phy)+1)])
    ff
  })
  names(mats)=pars
  mats$rates=mats$shifts
  sft=attr(mats$shifts, "shifts")
  attributes(sft)=attributes(mats$rates)
  mats$shifts=sft
  attr(mats$shifts,"shifts")<-attr(mats$rates,"shifts")<-NULL
  
  mats$log=trace
  mats$phy=FUN(tree.only=TRUE)
  class(mats)=c("auteurMCMC", class(mats))
  
  #	if(!is.null(phy)) mats$phy=hashes.rjmcmc(mats, phy) else mats$phy=hashes.rjmcmc(mats, samples$phy)
  
  return(mats)
}

.coda=function (data = NA, start = 1, end = numeric(0), thin = 1) ## from coda:::mcmc
{
  if (is.matrix(data)) {
    niter <- nrow(data)
    nvar <- ncol(data)
  }
  else if (is.data.frame(data)) {
    if (!all(dd<-apply(data, 2, function(x) all(is.na(x))))) {
      data=data[,which(!dd)]
      #          stop("Data frame contains non-numeric values")
    }
    data <- as.matrix(data)
    niter <- nrow(data)
    nvar <- ncol(data)
  }
  else {
    niter <- length(data)
    nvar <- 1
  }
  thin <- round(thin)
  if (length(start) > 1)
    stop("Invalid start")
  if (length(end) > 1)
    stop("Invalid end")
  if (length(thin) != 1)
    stop("Invalid thin")
  if (missing(end))
    end <- start + (niter - 1) * thin
  else if (missing(start))
    start <- end - (niter - 1) * thin
  nobs <- floor((end - start)/thin + 1)
  if (niter < nobs)
    stop("Start, end and thin incompatible with data")
  else {
    end <- start + thin * (nobs - 1)
    if (nobs < niter)
      data <- data[1:nobs, , drop = FALSE]
  }
  attr(data, "mcpar") <- c(start, end, thin)
  attr(data, "class") <- "mcmc"
  data
}


## CONVERT OUTPUT to CODA object (mcmc.list)
to.coda=function(obj){
  
  to.mcmc.list=function(obj){
    # expect auteurMCMCMC
    nrun=attr(obj,"nrun")
    mcpar=attr(obj, "mcpar")
    ll=mcpar[2]
    rr=unique(rownames(obj))
    if(length(rr)!=nrun) stop("Encountered corrupted 'obj'.")
    samples=list()
    for(i in 1:length(rr)){
      ww=which(rownames(obj)==rr[i])
      tmp=obj[ww,]
      rownames(tmp)=NULL
      aa=attr(obj, "mcpar")
      aa[2]=ll
      attr(tmp,"mcpar")=aa
      class(tmp)=c("rjmcmc","mcmc",class(tmp))
      samples[[i]]=tmp
    }
    res=mcmc.list(samples)
    class(res)=c("rjmcmc.list", class(res))
    return(res)
  }
  
  if("auteurMCMCMC"%in%class(obj)){
    nn=names(obj)
    nn=nn[!nn%in%c("phy","trees")]
    phy=obj$phy
    trees=obj$trees
    res=lapply(obj[nn], to.mcmc.list)
    names(res)=nn
    class(res)=c("codaMCMCMC", class(res))
    res$phy=phy
    res$trees=trees
    return(res)
  }
  
  if("auteurMCMC"%in%class(obj)) {
    return(obj)
  }
  
  if("rjmcmcmc"%in%class(obj)){
    return(to.mcmc.list(obj))
  }
  
  if("rjmcmc"%in%class(obj)) {
    return(obj)
  }
  
  # ELSE: expect list of 'auteurMCMC' objects
  zz=sapply(obj, function(x) "auteurMCMC"%in%class(x))
  if(!all(zz)) stop("Supply 'obj' as a list of 'auteurMCMC' objects -- see to.auteur()")
  warning("'load.rjmcmc()' is recommended for combining multiple runs.")
  samples=obj
  nn=unique(unlist(lapply(samples, names)))
  
  # ensure identity of trees
  trees=sapply(samples, function(x) x$phy)
  class(trees)="multiPhylo"
  uu=unique(trees)
  if(length(uu)==1){
    phy=uu[[1]]
  } else {
    phy=NULL
  }
  nn=nn[nn!="phy"]
  
  samples=list()
  for(i in nn) {
    tmp=lapply(1:length(obj), function(x) obj[[x]][[i]])
    cur=mcmc.list(tmp)
    samples[[which(nn==i)]]=cur
  }
  names(samples)=nn
  samples$phy=phy
  class(samples)=c("codaMCMCMC", class(samples))
  samples
}


## CONVERT OUTPUT to rjMCMC object
to.auteur=function(obj, phy=NULL, ...){
  samples=obj
  if("auteurRAW"%in%class(samples)) return(.subset.auteurRAW(samples, phy=phy, ...))
  
  zz=list(...)
  if(any(c("burnin","thin")%in%names(zz))){
    warning("'burnin' and 'thin' have no effect in this context: use load.rjmcmc() on the original output directories.")
  }
  
  if("mcmc.list"%in%class(samples)){
    res=.intercalate.rjmcmc(samples)
    if(!is.null(phy)) warning("returning intercalated samples ('phy' has no effect in this context)")
    return(res)
  }
  
  if("codaMCMCMC"%in%class(samples)){
    nn=names(samples)
    excl=c("phy","trees", "hasher")
    nn=nn[!nn%in%excl]
    res=lapply(samples[nn], .intercalate.rjmcmc)
    names(res)=nn
    class(res)=c("auteurMCMCMC", class(res))
    excl=excl[excl%in%names(samples)]
    if(length(excl)) res[excl]=samples[excl]
    if(!is.null(phy)) res$phy=hashes.rjmcmc(res, phy)
    return(res)
  }
  
  if(any(c("auteurMCMC","auteurMCMCMC")%in%class(samples))){
    if(!is.null(phy)){
      samples$phy=hashes.rjmcmc(samples, phy)
      return(samples)
    } else {
      return(samples)
    }
  }
  
  if(any(c("rjmcmcmc","rjmcmc")%in%class(samples))){
    if(!is.null(phy)) warning("returning unmodified samples ('phy' has no effect in this context)")
    return(samples)
  }
}


#utility for intercalating a list of matrices into a single 'intercalated' sample.
#expects 'mcmc.list' as 'obj'
#author: JM EASTMAN 2010
.intercalate.rjmcmc <-
  function(obj) {
    list.obj=obj
    if(!"mcmc.list"%in%class(obj)) stop("Supply 'obj' as an 'mcmc.list' object.")
    if(length(list.obj)<2) warning("Nothing to be done... too few objects in list.")
    
    vv=sapply(list.obj, is.vector)
    if(all(vv)) list.obj=lapply(list.obj, function(x) {y=matrix(x,nrow=1); colnames(y)=names(x); return(y)})
    
    exclude.attr=c("shifts", "nodes")
    zz=sapply(list.obj, function(x) {
      y=names(attributes(x)->aa)
      digest(aa[!y%in%exclude.attr])
    })
    
    # resolve attributes for rjmcmcmc object
    if(length(unique(zz))==1){
      aa=attributes(list.obj[[1]])
      dim=aa$dim
      dimnames=aa$dimnames
      attrb=aa[!names(aa)%in%c("dim","dimnames","class",exclude.attr)]
    } else {
      stop("Chains in 'obj' do near appear comparable.")
    }
    
    # construct intercalated matrix
    n=length(list.obj)
    indices=lapply(1:n, function(x) seq(x, dim[1]*n, by=n))
    
    out.array=array(dim=c(dim[1]*n, dim[2]))
    for(nn in 1:n){
      out.array[indices[[nn]],]=as.matrix(list.obj[[nn]])
    }
    
    rownames(out.array)=rep(1:n, length=nrow(out.array))
    colnames(out.array)=dimnames[[2]]
    
    attributes(out.array)[names(attrb)]=attrb
    attr(out.array, "nrun")=n
    class(out.array)=c("rjmcmcmc", "mcmc", class(unclass(out.array)))
    return(out.array)
  }


hashes.rjmcmc=function(obj, phy){
  checktree=function(hashes, hashtips, phy){
    if(!"hphylo"%in%class(phy)) phy=hashes.phylo(phy, hashtips)
    phyh=phy$hash[phy$edge[,2]]
    if(any(phyh%in%hashes)) return(phy) else stop("'phy' cannot be matched to 'obj'.")
    #		if(all(phyh%in%hashes)) return(phy) else stop("'phy' cannot be matched to 'obj'.")
  }
  
  if(any(c("rjmcmcmc","rjmcmc")%in%class(obj))){ # dealing with single parameter (or log)
    if(!is.null(attr(obj, "parm"))) {
      ht=attr(obj,"hashtips")
      hh=colnames(obj)
      return(checktree(hh, ht, phy))
    } else {
      stop("'phy' has no effect in this context")
    }
  }
  
  if(!any(c("auteurMCMCMC","auteurMCMC")%in%class(obj))) stop("Supply an object of class 'auteurMCMCMC' or 'auteurMCMC'")
  nn=names(obj)[sapply(obj, function(x) if(!is.null(attr(x,"parm"))) return(TRUE) else return(FALSE))]
  par=obj[nn]
  
  ht=c()
  hh=c()
  for(i in 1:length(par)){
    cur=attr(par[[i]],"hashtips")
    curh=colnames(par[[i]])
    if(!length(ht)) {
      ht=cur
      hh=curh
    } else {
      if(!all(ht==cur)){
        stop("Parameters in 'obj' have unexpected colnames.")
      }
      if(!all(hh%in%curh)){
        stop("Parameters in 'obj' have unexpected colnames.")
      }
    }
  }
  return(checktree(hh, ht, phy))
}

## RUN CONTROL ##
make.gbm=function(phy, dat, SE=NA, type=c("bm", "rbm", "jump-bm", "jump-rbm"), ...){
  type=match.arg(type, c("rbm","bm","jump-rbm","jump-bm"))
  if(type%in%c("bm", "rbm", "jump-bm", "jump-rbm")){
    flavor="gbm"
  }
  switch(flavor,
         gbm=.prepare.gbm.univariate(phy, dat, SE=SE, type=type, ...)
  )
}

.prepare.gbm.univariate=function(phy, dat, SE=NA, type=c("bm", "rbm", "jump-bm", "jump-rbm"), ...){
  
  type=match.arg(type, c("rbm","bm","jump-rbm","jump-bm"))
  
  con=list(
    method="direct",												# likelihood method: direct - pruning algorithm
    rate.lim=list(min=0, max=Inf),									# limits on rates
    root.lim=list(min=-10^3, max=10^3),							# limits on root
    se.lim=list(min=0, max=Inf),									# limits on SE
    constrainSHIFT=FALSE,											# limit number of local rates (under *relaxedBM)
    constrainJUMP=FALSE,											# limit number of jumps (under jump*)
    dlnSHIFT=NULL,													# shift prior (function; arg 'x'; returns ln(p[x]))
    dlnJUMP=NULL,													# jump prior  (function; arg 'x'; returns ln(p[x]))
    dlnROOT=NULL,													# root prior (function; arg 'x'; returns ln(p[x]))
    dlnRATE=function(x) dexp(x, rate=1/(10^3), log=TRUE),			# rate prior  (function; arg 'x'; returns ln(p[x]))
    dlnPULS=function(x) dexp(x, rate=1/(10^3), log=TRUE),			# pulse prior  (function; arg 'x'; returns ln(p[x]))
    dlnSE=function(x) dexp(x, rate=1/(10^3), log=TRUE),			# se prior	(function; arg 'x'; returns ln(p[x]))
    jump.lim=1,													# limit on number of jumps per branch
    excludeSHIFT=c(),												# edges to exclude for shifts
    excludeJUMP=c(),												# edges to exclude for jumps
    bm.jump=0.5,													# proposal density of 'bm' updates versus 'jump' updates
    mergesplit.shift=0.5,											# proposal density for 'mergesplit' (merging or splitting of rate classes) versus proposals that 'shift' a rate class in tree
    tune.scale=0.65,												# proposal density for 'tune' a single rate class or 'scale' all rate classes
    slide.mult=0.25,												# proposal density for 'slide' (sliding window) proposals versus 'mult' (multiplier) proposals
    prob.dimension=0.65,											# proposals for dimensionality: involves 'bm.jump', 'mergesplit.shift'
    prob.effect=0.30,												# proposals for effects of process: 'slide.mult', 'tune.scale'
    prob.root=0.02,												# proposals for effects of process: 'slide.mult', 'tune.scale'
    prob.SE=0.03,													# proposals for effects of process: 'slide.mult', 'tune.scale'
    prop.width=1,													# proposal width for sliding window and multiplier proposals
    sample.priors=FALSE,											# sample from priors only
    simple.start=TRUE,												# start with single rate class and no jumps -- overruled if is.numeric(constrainK) and is.numeric(constrainJ)
    summary=TRUE,													# used with calibrate.rjmcmc
    beta=1,														# exponent (of likelihood) used to create power-posteriors (Xie et al. 2010, Syst Biol)
    filebase="result",												# output directory
    primary.parameter="shifts"										# INTERNAL: for logging purposes
  )
  
  if(missing(phy) & missing(dat)) {
    # print direction to user if controller() called without data
    cat(paste(toupper("\n*** default priors and control parameters are as follows ***"),"\n\n",sep=""))
    cat("\n\nNOTE: settings within the control object can be adjusted through the additional arguments (...) of make.gbm()\n\n")
    
    print(con)
    
    cat("\n\nNOTE: settings within the control object can be adjusted through the additional arguments (...) of make.gbm()\n\n")
    stop("'phy' and 'dat' must minimally be supplied to this function")
  }
  
  ## USER control-object
  xusr=list(...)
  usr=xusr[names(xusr)%in%names(con)]
  con[names(usr)]=usr
  missed=names(xusr)[!names(xusr)%in%names(usr)]
  if(length(missed)) cat(paste(paste(sQuote(missed),collapse=" "), "not expected in control object", sep=" "))
  
  ## FINALIZE control-object
  # create cache
  con$method=match.arg(con$method, c("direct"))
  lltmp=make.bm.relaxed(phy, dat, SE, method=con$method)
  cache=attributes(lltmp)$cache
  attr(lltmp,"cache")=NULL
  cache$edge.length.cs=cumsum(cache$edge.length)
  con$lik=lltmp
  
  # check (or create) prior distributions
  nn=length(cache$edge.length)
  if(is.null(con$dlnSHIFT)){
    mm=nn-length(con$excludeSHIFT)
    dv=dcount(0:(max(c(1,mm))-1), FUN=dtpois, min=0, max=max(c(1,mm))-1, lambda=log(2))
    if(is.numeric(con$constrainSHIFT)){
      dv=.dunifn(con$constrainSHIFT)
    }
    con$dlnSHIFT=dv
  }
  if(is.null(con$dlnJUMP)){
    mm=nn-length(con$excludeJUMP)
    dv=dcount(0:mm, FUN=dlunif, min=0, max=mm, dzero=0.5)
    if(is.numeric(con$constrainJUMP)){
      dv=.dunifn(con$constrainJUMP)
    }
    con$dlnJUMP=dv
    
  }
  if(is.null(con$dlnROOT)){
    con$dlnROOT=function(x) dunif(x, min=con$root.lim$min, max=con$root.lim$max, log=TRUE)	# root prior  (function; arg 'x'; returns ln(p[x]))
  }
  
  if(any(is.infinite(sapply(con$root.lim, con$dlnROOT)))) stop("Infinite prior probability returned at bounds 'root.lim'")
  
  con$dlnSHIFT=.check.prior(con$dlnSHIFT, count=TRUE)
  con$dlnJUMP=.check.prior(con$dlnJUMP, count=TRUE)
  con$dlnRATE=.check.prior(con$dlnRATE, count=FALSE)
  con$dlnROOT=.check.prior(con$dlnROOT, count=FALSE)
  con$dlnPULS=.check.prior(con$dlnPULS, count=FALSE)
  con$dlnSE=.check.prior(con$dlnSE, count=FALSE)
  
  # check exclude vectors
  if(length(con$excludeSHIFT)){
    if(!all(con$excludeSHIFT%in%cache$nodes)) stop("Some edges in 'excludeSHIFT' not found in 'phy'.")
  }
  if(length(con$excludeJUMP)){
    if(!all(con$excludeJUMP%in%cache$nodes)) stop("Some edges in 'excludeJUMP' not found in 'phy'.")
  }
  
  # resolve model flavor
  tmp=.check.gbm(type, con$constrainJUMP, con$constrainSHIFT, cache)
  con$model=tmp$model
  con$constrainJUMP=tmp$constrainJUMP
  con$constrainSHIFT=tmp$constrainSHIFT
  con$algo=tmp$algo
  
  # check constraints on model dimensionality
  if(is.numeric(con$constrainSHIFT)){
    if(!.withinrange(con$constrainSHIFT, 0, length(cache$nodes)-1)) stop("'constrainSHIFT' must lie between 0 and nrow(phy$edge)-1.")
    con$algo="mcmc"
  } else {
    con$algo="rjmcmc"
    con$constrainSHIFT=NULL
  }
  if(is.numeric(con$constrainJUMP)){
    if(!.withinrange(con$constrainJUMP, 0, length(cache$nodes))) stop("'constrainJUMP' must lie between 0 and nrow(phy$edge).")
  } else {
    con$constrainJUMP=NULL
  }
  
  # proposal distributions
  if(sum(attributes(cache$y)$adjse)==0) {
    con$prob.SE=0
  } else {
    if(con$prob.SE==0) stop("'prob.SE' should be non-zero")
  }
  proposals=c(dim=con$prob.dimension, effect=con$prob.effect, root=con$prob.root, se=con$prob.SE)
  if(con$method=="reml") proposals=proposals[c("dim","effect")]
  prop.cs=cumsum(proposals*(1/sum(proposals)))
  names.subprop<-c("mergesplit","rootstate","ratetune","moveshift","ratescale","movejump","incjump","decjump","jumpvar","SE")
  n.subprop<-n.subaccept<-rep(0,length(names.subprop))
  names(n.subprop)<-names(n.subaccept)<-names.subprop
  con$prop.cs=prop.cs
  con$n.subprop=n.subprop
  con$n.subaccept=n.subaccept
  
  # file handling
  if(con$summary){
    parmbase=paste(con$model, con$filebase, sep=".")
    if(!file.exists(parmbase)) dir.create(parmbase)
    errorlog=paste(parmbase,paste(con$model, con$filebase, con$algo, "errors.log",sep="."),sep="/")
    runlog=file(paste(parmbase,paste(con$filebase, con$algo, "log",sep="."),sep="/"),open='w+')
    parms=list(principal=list(shifts=NULL, jumps=NULL), gen=NULL, lnL=NULL, lnLp=NULL, qlnL.p=NULL, qlnL.h=NULL, jumpvar=NULL, SE=NULL, root=NULL)
    con$runlog=runlog
    con$errorlog=errorlog
    con$parmbase=parmbase
    parl=c("shifts","jumps")
    parlgs=lapply(parl, function(f) file(paste(parmbase,paste(f, "txt",sep="."),sep="/"),open='w+'))
    names(parlgs)=parl
    con$parlogs=parlgs
    .parlog.rjmcmc(init=TRUE, end=FALSE, parameters=parms, con)
    con$parlogger=.ests.parlog.rjmcmc(cache)
  }
  
  # starting point
  start=.startingpt.bm(con, cache)
  
  return(list(control=con, cache=cache, start=start))
}


.check.gbm=function(type=c("rbm","bm","jump-rbm","jump-bm"), constrainJUMP=FALSE, constrainSHIFT=FALSE, cache){
  
  # resolve model
  type=match.arg(type, c("bm","rbm","jump-rbm","jump-bm"))
  if(type%in%c("rbm", "bm")){
    if(!is.numeric(constrainJUMP)) constrainJUMP=0
  }
  if(type%in%c("jump-bm", "bm")){
    if(!is.numeric(constrainSHIFT)) constrainSHIFT=0
  }
  
  if(type%in%c("jump-bm", "jump-rbm")) .geigerwarn(immediate.=TRUE)
  
  mod=expand.grid(constrainSHIFT=c(TRUE,FALSE),constrainJUMP=c(TRUE,FALSE))
  rownames(mod)=c("jump-rbm","jump-bm","rbm","bm")
  
  check.mod=function(parm, null=0){
    if(is.numeric(parm)) return(parm!=null) else return(!parm)
  }
  tmp=c(shift=check.mod(constrainSHIFT, null=0), jump=check.mod(constrainJUMP, null=0))
  model=rownames(mod)[modzz<-apply(mod, 1, function(x) all(x==tmp))]
  
  full=c("jump-relaxedBM", "jump-BM", "relaxedBM", "BM")
  
  if(model!=type){
    stop("Arguments 'type', 'constrainSHIFT', and (or) 'constrainJUMP' are inconsistent: see 'cache()'")
  } else {
    usrmodel=full[which(rownames(mod)==model)]
  }
  
  # resolve 'constrainJUMP' 'constrainSHIFT' and 'algo'
  if(is.numeric(constrainSHIFT)){
    if(!.withinrange(constrainSHIFT, 0, length(cache$nodes)-1)) stop("'constrainSHIFT' must lie between 0 and nrow(phy$edge)-1.")
    algo="mcmc"
  } else {
    algo="rjmcmc"
    constrainSHIFT=NULL
  }
  if(is.numeric(constrainJUMP)){
    if(!.withinrange(constrainJUMP, 0, length(cache$nodes))) stop("'constrainJUMP' must lie between 0 and nrow(phy$edge).")
  } else {
    constrainJUMP=NULL
  }
  
  return(list(model=usrmodel, constrainJUMP=constrainJUMP, constrainSHIFT=constrainSHIFT, algo=algo))
  
  
}


.ests.parlog.rjmcmc=function(cache){
  nm=cache$phy$edge[,2]
  root=cache$root
  rootd=cache$desc$fdesc[[root]]
  rr=match(rootd, nm)
  estlog=function(delta, values=NULL){
    xx=which(delta!=0)
    nd=c(nm[rr], nm[xx])
    if(length(delta)!=length(nm)) stop(paste("Expecting 'delta' of length ", length(nm), ".", sep=""))
    if(is.null(values)){
      values=delta
    } else {
      if(!length(values)==length(delta)) stop("'delta' and 'values' are mismatched.")
    }
    vv=values[c(rr, xx)]
    ests=paste(nd, vv, collapse="\t", sep="\t")
    ests
  }
  estlog
}

.read.ests.rjmcmc=function(control, cache){
  parlogs=control$parlogs
  mod=control$model
  log=control$runlog
  base=control$parmbase
  
  res=list()
  if(length(parlogs)){
    for(i in 1:length(parlogs)){
      res[[i]]=readLines(parlogs[[i]])
    }
    res
  }
}


#general phylogenetic utility for rapid computation of the maximum-likelihood estimate of the Brownian motion rate parameter (unless there are polytomies, in which case the function wraps geiger:::fitContinuous)
#author: L REVELL 2010, LJ HARMON 2009, and JM EASTMAN 2010
.bm.rate.mle <-
  function(phy, dat){
    phy=multi2di(phy, random=TRUE)
    n=Ntip(phy)
    ic=try(pic(dat,phy),silent=TRUE)
    if(!inherits(ic, "try-error")) {
      r=mean(ic^2)*((n-1)/n)
      return(r)
    } else {
      return(var(dat)/mean(phy$edge.length[phy$edge.length>0]))
    }
  }

## SIMULATION UTILITY ##
.startingpt.bm <- function(control, cache) {
  
  .rates.simulation=function(phy, exclude=NULL){
    drp=phy$edge[,2]%in%exclude
    nm=phy$edge[!drp,2]
    nt=Ntip(phy)
    sim=function(N) {
      n=1
      if(N==1) return(NULL)
      shifts=c()
      while(n<N){
        shifts=c(shifts, nm[z<-sample(1:length(nm), 1)])
        nm=nm[-z]
        n=n+1
      }
      return(c(sort(shifts[shifts>nt]), shifts[shifts<=nt]))
      
    }
    return(sim)
  }
  
  phy=cache$phy
  dat=cache$dat
  
  rate=.bm.rate.mle(phy,dat)
  if(!.withinrange(rate, control$rate.lim$min, control$rate.lim$max)) rate=runif(1, control$rate.lim$min, control$rate.lim$max)
  root=mean(dat)
  if(!.withinrange(root, control$root.lim$min, control$root.lim$max)) {
    root=runif(1, control$root.lim$min, control$root.lim$max)
  } else {
    root=.proposal.slidingwindow(root, control$prop.width, control$root.lim)$v
  }
  if(sum(attributes(cache$y)$adjse)==0) {
    se=NA
  } else {
    se=runif(1)
    if(!.withinrange(se, control$se.lim$min, control$se.lim$max)) se=runif(1, control$se.lim$min, control$se.lim$max)
  }
  
  nd=argn(control$lik)$rates
  tmp=numeric(length(nd))
  
  # rates
  if(control$simple.start & !is.numeric(control$constrainSHIFT)){
    rts=1
  } else {
    rts=ifelse(is.null(control$constrainSHIFT), .rcount(1, control$dlnSHIFT), control$constrainSHIFT+1)
  }
  rs=.rates.simulation(phy, control$excludeSHIFT)
  rat=rs(rts)
  rr<-dd<-tmp
  rr[]=rate
  if(length(rat)){
    for(i in 1:length(rat)){
      cur=rat[i]
      curd=c(cur, cache$desc$ades[[cur]])
      md=match(cur, nd)
      dd[md]=1
      curv=.proposal.multiplier(rate, control$prop.width, control$rate.lim)$v
      mm=match(curd, nd)
      rr[mm]=curv
    }
  }
  
  # jumps
  if(control$simple.start & !is.numeric(control$constrainJUMP)){
    jps=0
  } else {
    jps=ifelse(is.null(control$constrainJUMP), .rcount(1, control$dlnJUMP), control$constrainJUMP)
  }
  nds=phy$edge[,2]
  nds=nds[!nds%in%control$excludeJUMP]
  if(!is.null(control$constrainJUMP)) {
    if(length(nds)<control$constrainJUMP) stop(paste("Too few branches are available for jumps with restrictions given by 'constrainJUMP' and 'excludeJUMP':\n\tonly", length(nds), "branches are unrestricted", sep=" "))
  }
  
  j=0
  jj=rep(0,nrow(cache$phy$edge))
  if(jps>0){
    nd=rep(nds, control$jump.lim)
    jmp=nds[sample(1:length(nds), size=jps, replace=FALSE)]
    if(length(jmp)){
      je=.jumps.edgewise(phy)
      jj=je(jmp)
    } else {
      stop("Encountered unexpected error attempting to initialize vector of jumps")
    }
  }
  
  jv=rate*10
  
  rttmp=.proposal.multiplier(mean(rr), control$prop.width, control$rate.lim)$v
  rtrt=.link.root(rootd=cache$desc$fdesc[[cache$n.tip+1]], rttmp, nd, dd, rr)
  
  return(list(root=root, rates=rr, delta=dd, rootrate=rtrt, jumps=jj, jumpvar=jv, se=se))
}


#logging utility used by rjmcmc
#author: JM EASTMAN 2010
.parlog.rjmcmc <- function(init=FALSE, end=FALSE, parameters, control) {
  if(control$summary){
    parms=parameters
    parmbase=control$parmbase
    runlog=control$runlog
    method=control$method
    parlogs=control$parlogs
    primpar=control$primary.parameter
    reml=method=="reml"
    
    # add eol to files if terminating run
    if(end==TRUE) {
      if(length(parlogs)) sapply(1:length(parlogs), function(x) {write("\n", file=parlogs[[x]], append=TRUE); close(parlogs[[x]])})
      close(control$runlog)
      return()
    }
    
    if(reml) {
      parms=parms[names(parms)!="root"]
      pT=0
    } else {
      pT=control$dlnROOT(as.numeric(parms[["root"]]))
    }
    parnames=names(parms)
    ii=match(c("gen"),parnames)
    general=match(c("lnL","lnLp","qlnL.p","qlnL.h"),parnames)
    target=match("principal",parnames)
    logpars=names(parlogs)
    princpars=parms$principal
    accessory=match(parnames[-c(ii,target,general)],parnames)
    
    if(init) {
      write.table(paste("state", "min", "max", "median", paste(names(princpars),collapse="\t"), paste(parnames[accessory],collapse="\t"), paste(parnames[general],collapse="\t"), sep="\t"), file=runlog, quote=FALSE, col.names=FALSE, row.names=FALSE)
    } else {
      pp=princpars[[primpar]][[primpar]]
      range.p=range(pp)
      median.p=median(pp)
      #			pR=sum(control$dlnRATE(pp))
      ss=sapply(princpars, function(x) sum(x[["delta"]]))
      names(ss)=names(princpars)
      
      # to log file
      if(ss[["jumps"]]==0) {
        parms$jumpvar=0
        #				pV=0
      } else {
        #				pV=control$dlnRATE(parms$jumpvar)
      }
      #			pJ=control$dlnJUMP(ss[["jumps"]])
      
      #			pS=control$dlnSHIFT(ss[["shifts"]])
      
      # compute prior
      #			parms[["lnLp"]]=sum(c(pT, pR, pV, pJ, pS))
      
      msg<-paste(parms[[ii]], sprintf("%.3f", range.p[1]), sprintf("%.3f", range.p[2]), sprintf("%.3f", median.p), paste(ss, collapse="\t"), paste(sprintf("%.3f", parms[accessory]), collapse="\t"), paste(sprintf("%.2f", parms[general]),collapse="\t"),sep="\t")
      write(msg, file=runlog, append=TRUE)
      
      # to parameter files
      if(length(logpars)){
        for(i in 1:length(logpars)){
          cur=princpars[[logpars[i]]]
          curlog=parlogs[[i]]
          curpar=names(parlogs)[i]
          if(curpar%in%names(cur)) values=cur[[curpar]] else values=NULL
          tmp=control$parlogger(delta=cur$delta, values=values)
          write(tmp, file=curlog, append=TRUE)
        }
      }
    }
  }
}


#rjmcmc run diagnosis, generating tallies of proposed and accepted updates by class of proposal mechanism
#author: JM EASTMAN 2010
.load.rjmcmc <- function(control) {
  n.accept=control$n.subaccept
  n.props=control$n.subprop
  prop.names=names(control$n.subprop)
  df=data.frame(cbind(proposed=n.props, accepted=n.accept, adoptrate=n.accept/n.props))
  rownames(df)=prop.names
  if(control$summary){
    cat("\n\n",rep(" ",10),toupper(" sampling summary"),"\n")
    
    if(any(is.na(df))) df[is.na(df)]=0
    .print.table(df, digits=c(0,0,4), buffer=6)
    
    cat("\n\n")
    control$runlog=NULL
    control$errorlog=NULL
    control$parlogs=NULL
    return(control)
  } else {
    return(list(proposals=df, acceptrate=sum(df$accepted)/sum(df$proposed)))
  }
}


#logging utility used by rjmcmc
#author: JM EASTMAN 2010
## FIXME
.error.rjmcmc <-
  function(i, proposal, mod.cur, mod.new, lnR, lnPrior, lnHastings, errorLog) {
    if(!file.exists(file=errorLog)) {
      write(paste("gen", "proposal", "cur.lnL", "new.lnL", "lnR", "ln.p", "ln.h", sep="\t"), file=errorLog)
    }
    write(paste(i, sprintf("%s", proposal), sprintf("%.3f", mod.cur), sprintf("%.3f", mod.new), sprintf("%.3f", lnR), sprintf("%.3f", lnPrior), sprintf("%.3f", lnHastings), sep="\t"),  file=errorLog, append=TRUE)
    
  }

#utility for converting text files to .rda to compress output from rjmcmc
#author: JM EASTMAN 2011
.cleanup.rjmcmc <- function(control, cache){
  if(control$summary){
    parlogs=control$parlogs
    parlocs=sapply(parlogs, function(x) summary(x)$description)
    logloc=summary(control$runlog)$description
    
    
    .parlog.rjmcmc(init=FALSE, end=TRUE, parameters=NULL, control=control)
    
    samples=lapply(parlocs, function(x) {
      y=readLines(x)
      y=y[y!=""]
    })
    names(samples)=names(parlogs)
    #		cache$phy=hashes.phylo(cache$phy, cache$hashtips)
    #		samples$edger=.edgewise.rjmcmc(control, cache)
    #		samples$hasher=function(phy) hashes.phylo(phy, cache$hashtips)
    #		prior=list(rate=control$dlnRATE, shift=control$dlnSHIFT, jump=control$dlnJUMP, root=control$dlnROOT)
    #		samples$prior=prior
    samples$phy=cache$phy
    samples$log=logloc
    class(samples)=c("auteurRAW", class(samples))
    
    save(samples, file=paste(control$parmbase,paste(control$filebase,"samples","rda",sep="."),sep="/"))
    for(i in 1:length(parlocs)) unlink(parlocs[i])
  }
  .load.rjmcmc(control)
}
