# Supplementary material for: Evolution of communication signals and information during species radiation
Source: Nat Commun. 2020 Oct 2;11:4970. doi: 10.1038/s41467-020-18772-3 (PMC7532446; doi:10.1038/s41467-020-18772-3)
Supplement: Supplementary file 7 — Source Data [file 41467_2020_18772_MOESM7_ESM.zip › Source_Data_Code_Garcia_etal/8_Playbacks/PB_Analysis_Manip1.csv]

StudyDay	StudyTime	Group	Treatment	TypeBroadcast	SpeciesBroadcast	Filenumber	Order	Test subject	LatencyDr	NbDrum	LatencyScr	NbScream	MaxApproach	LatencyMaxApproach
1	516	1	Same	Major	Dmajor	125519_PB1	1	WP2	600	0	296.934514	3	3	2
1	528	1	Other	Sympatric	Dminor	171122_PB1	2	WP2	600	0	336.013396	1	1	4
4	636	2	Same	Major	Dmajor	45006_PB1	1	WP6	32.422921	1	429.542527	51	2	3
4	654	2	Other	Sympatric	Pcanus	76168_PB1	2	WP6	600	0	600	0	1	4
5	494	3	Other	Allopatric	Dsyriacus	314893_PB1	1	WP7	58.845609	10	137.701391	7	2	3
5	509	3	Same	Major	Dmajor	307521_PB1	2	WP7	377.036772	7	600	0	2	2
7	642	4	Other	Allopatric	Dhyperythrus	221083_PB1	1	WP9	313.658098	10	345.42393	1	1	4
7	655	4	Same	Major	Dmajor	239991_PB1	2	WP9	600	0	142.656738	7	1	4
8	570	1	Other	Sympatric	Dminor	312823_PB1	1	WP11	8.189917	20	53.782085	15	1	4
8	582	1	Same	Major	Dmajor	308030_PB1	2	WP11	124.5776	11	21.163606	83	3	2
6	487	2	Other	Sympatric	Pcanus	169741_PB1	1	WP8	24.138241	20	600	0	1	4
6	500	2	Same	Major	Dmajor	169486_PB1	2	WP8	92.088821	4	27.939862	216	2	1
8	480	3	Same	Major	Dmajor	131315_PB1	1	WP10	5.940213	24	27.124792	10	2	2
8	493	3	Other	Allopatric	Dsyriacus	314895_PB1	2	WP10	96.539955	9	149.847555	42	2	2
9	505	4	Same	Major	Dmajor	239991_PB1	1	WP12	199.231531	42	64.49842	19	1	4
9	519	4	Other	Allopatric	Dhyperythrus	221083_PB1	2	WP12	35.166961	16	53.043873	11	1	4
21	494	2	Same	Major	Dmajor	169486_PB1	1	WP14	103.660654	25	38.141945	23	3	1
21	506	2	Other	Sympatric	Pcanus	169741_PB1	2	WP14	176.373906	3	121.731277	13	1	4
26	519	2	Other	Sympatric	Pcanus	76168_PB1	1	WP15	148.969715	17	508.291663	1	1	4
26	531	2	Same	Major	Dmajor	45006_PB1	2	WP15	61.4431	7	299.829511	5	3	2
26	639	1	Other	Sympatric	Dminor	171122_PB1	1	WP16	600	0	600	0	1	4
26	651	1	Same	Major	Dmajor	125519_PB1	2	WP16	168.627431	14	96.311658	86	2	2
27	504	3	Other	Allopatric	Dsyriacus	314895_PB1	1	WP17	156.046349	7	600	0	1	4
27	516	3	Same	Major	Dmajor	131315_PB1	2	WP17	600	0	402.35062	1	3	3
27	588	3	Same	Major	Dmajor	307521_PB1	1	WP18	78.433561	3	21.848637	2	1	4
27	600	3	Other	Allopatric	Dsyriacus	314893_PB1	2	WP18	199.852103	11	30.119863	67	3	1
32	503	1	Same	Major	Dmajor	308030_PB1	1	WP19	11.235084	18	47.802131	7	3	1
32	515	1	Other	Sympatric	Dminor	312823_PB1	2	WP19	188.979568	5	600	0	1	4
34	488	4	Same	Major	Dmajor	266587_PB1	1	WP21	160.947149	54	65.770353	30	2	2
34	501	4	Other	Allopatric	Dhyperythrus	243550_PB1	2	WP21	13.501858	30	74.637783	79	3	3
33	538	4	Other	Allopatric	Dhyperythrus	243550_PB1	1	WP20	600	0	454.654596	2	1	4
33	550	4	Same	Major	Dmajor	266587_PB1	2	WP20	286.66679	33	202.838303	2	1	4
34	578	2	Other	Sympatric	Pcanus	98174_PB1	1	WP22	600	0	53.83087	25	1	4
34	591	2	Same	Major	Dmajor	197901_PB1	2	WP22	600	0	600	0	2	2
35	552	2	Same	Major	Dmajor	197901_PB1	1	WP23	42.898095	19	8.811112	78	3	2
35	567	2	Other	Sympatric	Pcanus	98174_PB1	2	WP23	21.245209	55	600	0	2	4
36	551	1	Other	Sympatric	Dminor	310709_PB1	1	WP24	600	0	23.972408	95	3	1
36	562	1	Same	Major	Dmajor	321386_PB1	2	WP24	582.452487	2	38.237063	26	3	2
37	478	1	Same	Major	Dmajor	321386_PB1	1	WP25	88.081939	1	14.648784	11	1	4
37	491	1	Other	Sympatric	Dminor	310709_PB1	2	WP25	600	0	547.098881	2	1	4
39	600	4	Same	Major	Dmajor	162812_PB1	1	WP27	600	0	397.39871	16	1	4
39	615	4	Other	Allopatric	Dhyperythrus	111622_PB1	2	WP27	231.423967	1	14.465186	77	3	2
40	512	4	Other	Allopatric	Dhyperythrus	111622_PB1	1	WP28	264.955731	10	9.778606	51	3	1
40	532	4	Same	Major	Dmajor	162812_PB1	2	WP28	44.92004	19	87.036566	5	2	2
39	498	3	Other	Allopatric	Dsyriacus	253845_PB1	1	WP26	564.711799	4	10.922573	20	2	2
39	514	3	Same	Major	Dmajor	129154_PB1	2	WP26	600	0	10.557107	113	3	1
43	563	3	Same	Major	Dmajor	129154_PB1	1	WP29	600	0	27.898624	32	3	1
43	576	3	Other	Allopatric	Dsyriacus	253845_PB1	2	WP29	582.84245	2	391.826575	2	3	2
