# Supplementary material for: Evolution of communication signals and information during species radiation
Source: Nat Commun. 2020 Oct 2;11:4970. doi: 10.1038/s41467-020-18772-3 (PMC7532446; doi:10.1038/s41467-020-18772-3)
Supplement: Supplementary file 7 — Source Data [file 41467_2020_18772_MOESM7_ESM.zip › Source_Data_Code_Garcia_etal/8_Playbacks/PB_Analysis_Manip2.csv]

StudyDay	StudyTime	Group	Treatment	TypeBroadcast	Filenumber	Order	Test subject	LatencyDr	NbDrum	LatencyScr	NbScream	MaxApproach	LatencyMaxApproach
1	473	1	Other	No_Accel	308030	1	WP10	63.469705	5	421.168465	8	1	4
1	490	1	Same	Major	308030	2	WP10	600	0	135.307587	3	1	4
1	606	1	Same	Major	307521	1	WP30	304.813666	1	17.93805	40	3	1
1	620	1	Other	No_Accel	307521	2	WP30	143.630905	2	6.133048	31	3	1
1	691	1	Same	Major	131315	1	WP8	600	0	600	0	2	2
1	709	1	Other	No_Accel	131315	2	WP8	443.276365	1	57.012813	1	1	4
6	517	1	Same	Major	308030	1	WP22	600	0	9.529866	17	3	1
6	529	1	Other	No_Accel	308030	2	WP22	600	0	2.659707	50	3	1
6	445	1	Other	No_Accel	307521	1	WP34	51.883738	10	21.101929	91	3	3
6	458	1	Same	Major	307521	2	WP34	242.940774	2	20.400365	59	3	1
6	617	1	Other	No_Accel	131315	1	WP35	70.210357	6	8.022537	19	2	2
6	629	1	Same	Major	131315	2	WP35	600	0	10.09775	44	3	1
2	492	2	Other	Flat	162812	1	WP2	168.219473	9	221.578796	36	2	2
2	504	2	Same	Major	162812	2	WP2	24.489206	44	57.134571	24	3	1
2	583	2	Same	Major	321386	1	WP31	86.58764	1	46.701301	54	2	1
2	595	2	Other	Flat	321386	2	WP31	600	0	16.635581	1	1	4
2	653	2	Other	Flat	45006	1	WP15	156.103336	7	378.940459	2	2	3
2	665	2	Same	Major	45006	2	WP15	600	0	21.783528	52	3	3
3	522	2	Same	Major	162812	1	WP32	24.80724	2	11.171367	63	2	2
3	533	2	Other	Flat	162812	2	WP32	269.440267	13	600	0	1	4
3	601	2	Other	Flat	321386	1	WP14	600	0	4.546072	3	1	4
3	614	2	Same	Major	321386	2	WP14	279.997153	1	41.676764	73	3	2
5	543	2	Same	Major	45006	1	WP33	26.335083	10	50.505624	39	3	1
5	555	2	Other	Flat	45006	2	WP33	171.827406	1	72.81104	21	2	2
7	457	3	Other	No_Amp	125519	1	WP19	17.543886	4	11.301766	47	3	1
7	470	3	Same	Major	125519	2	WP19	269.081959	16	600	0	3	2
7	527	3	Same	Major	125519	1	WP36	542.911705	3	18.145942	25	1	4
7	541	3	Other	No_Amp	125519	2	WP36	274.3358	5	20.200033	135	3	2
9	525	3	Other	No_Amp	169486	1	WP38	46.23224	8	83.659318	21	3	2
9	537	3	Same	Major	169486	2	WP38	409.024734	9	201.528665	39	3	2
9	450	3	Same	Major	169486	1	WP37	600	0	75.356093	7	2	2
9	463	3	Other	No_Amp	169486	2	WP37	600	0	252.30614	7	2	2
8	465	3	Other	No_Amp	266587	1	WP23	485.38333	1	28.782377	108	3	1
8	478	3	Same	Major	266587	2	WP23	16.289633	6	243.284444	19	3	2
8	615	3	Same	Major	266587	1	WP9	600	0	37.443347	67	1	4
8	631	3	Other	No_Amp	266587	2	WP9	600	0	11.462008	268	1	4
10	589	4	Other	No_Spec	239991	1	WP40	504.283418	1	51.312695	3	3	1
10	600	4	Same	Major	239991	2	WP40	600	0	270.562046	3	2	3
11	584	4	Same	Major	239991	1	WP43	600	0	44.956413	198	3	1
11	595	4	Other	No_Spec	239991	2	WP43	5.765789	33	129.552126	46	3	3
11	515	4	Other	No_Spec	129154	1	WP42	600	0	12.324478	11	1	4
11	531	4	Same	Major	129154	2	WP42	600	0	79.105028	15	2	3
12	445	4	Same	Major	129154	1	WP44	600	0	127.959003	5	1	4
12	456	4	Other	No_Spec	129154	2	WP44	600	0	563.367904	2	1	4
9	626	4	Other	No_Spec	197901	1	WP39	17.68581	1	27.904175	6	1	4
9	638	4	Same	Major	197901	2	WP39	179.909034	7	407.382823	1	1	4
11	434	4	Same	Major	197901	1	WP41	6.183735	5	25.98318	59	3	1
11	447	4	Other	No_Spec	197901	2	WP41	13.65662	1	37.598503	40	3	1
