# Supplementary material for: Evolution of communication signals and information during species radiation
Source: Nat Commun. 2020 Oct 2;11:4970. doi: 10.1038/s41467-020-18772-3 (PMC7532446; doi:10.1038/s41467-020-18772-3)
Supplement: Supplementary file 7 — Source Data [file 41467_2020_18772_MOESM7_ESM.zip › Source_Data_Code_Garcia_etal/9_Communities_bipartite/AcClust_Communities.csv]

Species	AcousticClust	Community_ID
Cam_gua	2	Community 2
Cam_mel	1	Community 5
Cam_rub	2	Community 5
Cel_cas	3	Community 2
Cel_ele	3	Community 5
Cel_tor	4	Community 5
Chrysop_men	4	Community 4
Col_aura	3	Community 3
Col_rub	3	Community 2
Col_rub	3	Community 5
Dend_maj	1	Community 1
Dendroc_med	4	Community 1
Din_raf	4	Community 4
Dry_jav	1	Community 4
Dry_lin	1	Community 2
Dry_lin	1	Community 5
Dry_mar	1	Community 1
Dry_pil	1	Community 3
Dryob_min	3	Community 1
Dryob_pub	4	Community 3
Leuco_fum	3	Community 2
Leuco_vil	3	Community 3
Mei_tri	3	Community 4
Mei_tuk	3	Community 4
Mel_aur	4	Community 2
Mel_car	4	Community 3
Mel_ery	3	Community 3
Mel_puc	3	Community 2
Mic_bra	4	Community 4
Picum_exi	5	Community 5
Picus_can	3	Community 1
Picus_vir	3	Community 1
Sas_abn	4	Community 4
Sph_var	6	Community 3
Ven_cas	3	Community 5
