# Supplementary material for: Evolution of communication signals and information during species radiation
Source: Nat Commun. 2020 Oct 2;11:4970. doi: 10.1038/s41467-020-18772-3 (PMC7532446; doi:10.1038/s41467-020-18772-3)
Supplement: Supplementary file 7 — Source Data [file 41467_2020_18772_MOESM7_ESM.zip › Source_Data_Code_Garcia_etal/README.md]

# Woopecker
R Code for Evolution of Communication Signals in Woodpeckers

This repository contains all of the data and the data analysis and simulation scripts in R that were used for the paper "Evolution of communication signals and information during species radiation" by Garcia et. al

For additional information, please e-mail:

Maxime Garcia, maxime.garcia@ymail.com 
Nicola Mathevon, mathevon@univ-st-etienne.fr 
Frederic Theunissen, theunissen@berkeley.edu
